# Supplementary material for: A Bottom-Up Coarse-Grained Model for Nucleosome–Nucleosome Interactions with Explicit Ions
Source: J Chem Theory Comput. 2022 May 17;18(6):3948–60. doi: 10.1021/acs.jctc.2c00083 (PMC9202350; doi:10.1021/acs.jctc.2c00083)
Supplement: Supplementary file 2 — ct2c00083_si_002.zip [file ct2c00083_si_002.zip › archive/CGMD_NCP-CO/pot_tables/CNEG_NA.table]

CNEG_NA
N 4001

1      0.000001    104.098630     53.678330
2      0.010000    103.561850     55.484090
3      0.020000    103.007010     57.099200
4      0.030000    102.436010     58.498980
5      0.040000    101.851020     59.665080
6      0.050000    101.254370     60.586380
7      0.060000    100.648510     61.259630
8      0.070000    100.035910     61.689460
9      0.080000     99.419020     61.887910
10      0.090000     98.800140     61.873620
11      0.100000     98.181400     61.670510
12      0.110000     97.564700     61.306390
13      0.120000     96.951630     60.811310
14      0.130000     96.343520     60.216120
15      0.140000     95.741360     59.551010
16      0.150000     95.145850     58.844430
17      0.160000     94.557410     58.122120
18      0.170000     93.976180     57.406610
19      0.180000     93.402120     56.716830
20      0.190000     92.834950     56.068050
21      0.200000     92.274270     55.471950
22      0.210000     91.719550     54.936830
23      0.220000     91.170180     54.467870
24      0.230000     90.625500     54.067510
25      0.240000     90.084830     53.735720
26      0.250000     89.547470     53.470400
27      0.260000     89.012770     53.267640
28      0.270000     88.480090     53.122130
29      0.280000     87.948870     53.027380
30      0.290000     87.418590     52.976090
31      0.300000     86.888830     52.960460
32      0.310000     86.359230     52.972410
33      0.320000     85.829510     53.003950
34      0.330000     85.299470     53.047320
35      0.340000     84.768990     53.095250
36      0.350000     84.238040     53.141130
37      0.360000     83.706630     53.179080
38      0.370000     83.174840     53.204060
39      0.380000     82.642800     53.211880
40      0.390000     82.110680     53.199230
41      0.400000     81.578690     53.163610
42      0.410000     81.047050     53.103380
43      0.420000     80.516020     53.017650
44      0.430000     79.985840     52.906260
45      0.440000     79.456780     52.769740
46      0.450000     78.929080     52.609220
47      0.460000     78.402990     52.426410
48      0.470000     77.878720     52.223500
49      0.480000     77.356490     52.003070
50      0.490000     76.836460     51.767980
51      0.500000     76.318780     51.521290
52      0.510000     75.803560     51.266090
53      0.520000     75.290900     51.005460
54      0.530000     74.780850     50.742280
55      0.540000     74.273430     50.479190
56      0.550000     73.768630     50.218500
57      0.560000     73.266450     49.962170
58      0.570000     72.766830     49.711750
59      0.580000     72.269710     49.468400
60      0.590000     71.775030     49.232940
61      0.600000     71.282700     49.005820
62      0.610000     70.792640     48.787210
63      0.620000     70.304770     48.577050
64      0.630000     69.819000     48.375070
65      0.640000     69.335250     48.180830
66      0.650000     68.853440     47.993800
67      0.660000     68.373500     47.813370
68      0.670000     67.895370     47.638850
69      0.680000     67.418980     47.469530
70      0.690000     66.944280     47.304700
71      0.700000     66.471230     47.143630
72      0.710000     65.999800     46.985580
73      0.720000     65.529940     46.829830
74      0.730000     65.061640     46.675670
75      0.740000     64.594890     46.522400
76      0.750000     64.129660     46.369330
77      0.760000     63.665970     46.215800
78      0.770000     63.203810     46.061180
79      0.780000     62.743200     45.904880
80      0.790000     62.284150     45.746350
81      0.800000     61.826690     45.585140
82      0.810000     61.370840     45.420840
83      0.820000     60.916630     45.253180
84      0.830000     60.464100     45.081970
85      0.840000     60.013280     44.907170
86      0.850000     59.564210     44.728840
87      0.860000     59.116920     44.547190
88      0.870000     58.671440     44.362560
89      0.880000     58.227820     44.175360
90      0.890000     57.786070     43.986110
91      0.900000     57.346200     43.795380
92      0.910000     56.908250     43.603750
93      0.920000     56.472210     43.411790
94      0.930000     56.038100     43.220000
95      0.940000     55.605900     43.028840
96      0.950000     55.175610     42.838630
97      0.960000     54.747220     42.649610
98      0.970000     54.320720     42.461900
99      0.980000     53.896110     42.275510
100      0.990000     53.473350     42.090370
101      1.000000     53.052450     41.906340
102      1.010000     52.633380     41.723230
103      1.020000     52.216150     41.540820
104      1.030000     51.800740     41.358940
105      1.040000     51.387150     41.177380
106      1.050000     50.975380     40.996030
107      1.060000     50.565420     40.814810
108      1.070000     50.157270     40.633690
109      1.080000     49.750930     40.452710
110      1.090000     49.346410     40.271960
111      1.100000     48.943690     40.091550
112      1.110000     48.542770     39.911600
113      1.120000     48.143660     39.732220
114      1.130000     47.746330     39.553490
115      1.140000     47.350800     39.375460
116      1.150000     46.957040     39.198110
117      1.160000     46.565060     39.021360
118      1.170000     46.174850     38.845050
119      1.180000     45.786400     38.669020
120      1.190000     45.399710     38.493010
121      1.200000     45.014780     38.316780
122      1.210000     44.631610     38.140080
123      1.220000     44.250210     37.962680
124      1.230000     43.870580     37.784390
125      1.240000     43.492740     37.605080
126      1.250000     43.116690     37.424700
127      1.260000     42.742440     37.243260
128      1.270000     42.370010     37.060870
129      1.280000     41.999400     36.877710
130      1.290000     41.630620     36.694000
131      1.300000     41.263680     36.510010
132      1.310000     40.898580     36.326020
133      1.320000     40.535320     36.142300
134      1.330000     40.173900     35.959080
135      1.340000     39.814310     35.776540
136      1.350000     39.456540     35.594780
137      1.360000     39.100600     35.413820
138      1.370000     38.746460     35.233620
139      1.380000     38.394120     35.054060
140      1.390000     38.043580     34.874960
141      1.400000     37.694830     34.696120
142      1.410000     37.347870     34.517290
143      1.420000     37.002700     34.338270
144      1.430000     36.659320     34.158850
145      1.440000     36.317730     33.978900
146      1.450000     35.977940     33.798330
147      1.460000     35.639950     33.617130
148      1.470000     35.303780     33.435340
149      1.480000     34.969430     33.253100
150      1.490000     34.636900     33.070570
151      1.500000     34.306190     32.887960
152      1.510000     33.977310     32.705490
153      1.520000     33.650260     32.523370
154      1.530000     33.325020     32.341770
155      1.540000     33.001610     32.160800
156      1.550000     32.680000     31.980530
157      1.560000     32.360190     31.800950
158      1.570000     32.042180     31.621960
159      1.580000     31.725960     31.443430
160      1.590000     31.411530     31.265150
161      1.600000     31.098880     31.086910
162      1.610000     30.788010     30.908470
163      1.620000     30.478920     30.729620
164      1.630000     30.171630     30.550170
165      1.640000     29.866130     30.369980
166      1.650000     29.562430     30.189010
167      1.660000     29.260540     30.007250
168      1.670000     28.960460     29.824790
169      1.680000     28.662220     29.641780
170      1.690000     28.365800     29.458430
171      1.700000     28.071210     29.274980
172      1.710000     27.778460     29.091690
173      1.720000     27.487550     28.908810
174      1.730000     27.198460     28.726530
175      1.740000     26.911190     28.545010
176      1.750000     26.625740     28.364340
177      1.760000     26.342100     28.184530
178      1.770000     26.060260     28.005510
179      1.780000     25.780200     27.827150
180      1.790000     25.501930     27.649260
181      1.800000     25.225440     27.471630
182      1.810000     24.950720     27.294010
183      1.820000     24.677780     27.116170
184      1.830000     24.406620     26.937920
185      1.840000     24.137240     26.759100
186      1.850000     23.869650     26.579600
187      1.860000     23.603850     26.399400
188      1.870000     23.339860     26.218530
189      1.880000     23.077670     26.037100
190      1.890000     22.817300     25.855250
191      1.900000     22.558750     25.673170
192      1.910000     22.302020     25.491050
193      1.920000     22.047110     25.309080
194      1.930000     21.794020     25.127410
195      1.940000     21.542740     24.946130
196      1.950000     21.293280     24.765290
197      1.960000     21.045630     24.584860
198      1.970000     20.799780     24.404740
199      1.980000     20.555730     24.224780
200      1.990000     20.313480     24.044800
201      2.000000     20.073040     23.864570
202      2.010000     19.834390     23.683880
203      2.020000     19.597550     23.502550
204      2.030000     19.362530     23.320410
205      2.040000     19.129320     23.137400
206      2.050000     18.897950     22.953500
207      2.060000     18.668410     22.768780
208      2.070000     18.440730     22.583420
209      2.080000     18.214890     22.397640
210      2.090000     17.990910     22.211750
211      2.100000     17.768800     22.026090
212      2.110000     17.548540     21.841010
213      2.120000     17.330130     21.656850
214      2.130000     17.113560     21.473920
215      2.140000     16.898820     21.292440
216      2.150000     16.685890     21.112580
217      2.160000     16.474770     20.934400
218      2.170000     16.265420     20.757900
219      2.180000     16.057850     20.582950
220      2.190000     15.852020     20.409380
221      2.200000     15.647920     20.236950
222      2.210000     15.445550     20.065380
223      2.220000     15.244900     19.894360
224      2.230000     15.045960     19.723580
225      2.240000     14.848720     19.552770
226      2.250000     14.653190     19.381630
227      2.260000     14.459380     19.209960
228      2.270000     14.267280     19.037550
229      2.280000     14.076900     18.864260
230      2.290000     13.888260     18.689950
231      2.300000     13.701360     18.514520
232      2.310000     13.516210     18.337870
233      2.320000     13.332830     18.159900
234      2.330000     13.151240     17.980470
235      2.340000     12.971430     17.799430
236      2.350000     12.793440     17.616600
237      2.360000     12.617270     17.431750
238      2.370000     12.442950     17.244670
239      2.380000     12.270510     17.055120
240      2.390000     12.099950     16.862880
241      2.400000     11.931330     16.667790
242      2.410000     11.764650     16.469760
243      2.420000     11.599950     16.268800
244      2.430000     11.437260     16.065080
245      2.440000     11.276610     15.858900
246      2.450000     11.118020     15.650730
247      2.460000     10.961520     15.441250
248      2.470000     10.807100     15.231290
249      2.480000     10.654790     15.021830
250      2.490000     10.504570     14.813980
251      2.500000     10.356430     14.608920
252      2.510000     10.210340     14.407880
253      2.520000     10.066260     14.212040
254      2.530000      9.924140     14.022510
255      2.540000      9.783920     13.840270
256      2.550000      9.645520     13.666130
257      2.560000      9.508850     13.500700
258      2.570000      9.373850     13.344340
259      2.580000      9.240400     13.197190
260      2.590000      9.108430     13.059110
261      2.600000      8.977840     12.929720
262      2.610000      8.848540     12.808370
263      2.620000      8.720460     12.694130
264      2.630000      8.593520     12.585840
265      2.640000      8.467660     12.482070
266      2.650000      8.342840     12.381140
267      2.660000      8.219030     12.281130
268      2.670000      8.096220     12.179940
269      2.680000      7.974420     12.075260
270      2.690000      7.853670     11.964640
271      2.700000      7.734020     11.845550
272      2.710000      7.615560     11.715400
273      2.720000      7.498410     11.571650
274      2.730000      7.382690     11.411820
275      2.740000      7.268570     11.233600
276      2.750000      7.156240     11.034890
277      2.760000      7.045890     10.813910
278      2.770000      6.937750     10.569230
279      2.780000      6.832060     10.299880
280      2.790000      6.729060     10.005410
281      2.800000      6.629010      9.686010
282      2.810000      6.532150      9.342540
283      2.820000      6.438720      8.976700
284      2.830000      6.348950      8.591010
285      2.840000      6.263040      8.188960
286      2.850000      6.181150      7.774990
287      2.860000      6.103400      7.354480
288      2.870000      6.029860      6.933730
289      2.880000      5.960520      6.519810
290      2.890000      5.895320      6.120460
291      2.900000      5.834120      5.743810
292      2.910000      5.776680      5.398230
293      2.920000      5.722700      5.092000
294      2.930000      5.671780      4.833090
295      2.940000      5.623450      4.628950
296      2.950000      5.577160      4.486210
297      2.960000      5.532300      4.410570
298      2.970000      5.488190      4.406620
299      2.980000      5.444120      4.477680
300      2.990000      5.399350      4.625730
301      3.000000      5.353090      4.851310
302      3.010000      5.304580      5.153390
303      3.020000      5.253040      5.529330
304      3.030000      5.197750      5.974800
305      3.040000      5.138000      6.483750
306      3.050000      5.073160      7.048420
307      3.060000      5.002680      7.659390
308      3.070000      4.926090      8.305720
309      3.080000      4.843030      8.975190
310      3.090000      4.753280      9.654540
311      3.100000      4.656730     10.329880
312      3.110000      4.553430     10.987070
313      3.120000      4.443560     11.612160
314      3.130000      4.327440     12.191790
315      3.140000      4.205520     12.713560
316      3.150000      4.078390     13.166370
317      3.160000      3.946720     13.540650
318      3.170000      3.811320     13.828550
319      3.180000      3.673030     14.024030
320      3.190000      3.532790     14.122950
321      3.200000      3.391560     14.123060
322      3.210000      3.250330     14.024050
323      3.220000      3.110090     13.827510
324      3.230000      2.971820     13.536900
325      3.240000      2.836450     13.157500
326      3.250000      2.704870     12.696360
327      3.260000      2.577910     12.162130
328      3.270000      2.456290     11.564910
329      3.280000      2.340640     10.916000
330      3.290000      2.231480     10.227570
331      3.300000      2.129200      9.512340
332      3.310000      2.034080      8.783190
333      3.320000      1.946250      8.052700
334      3.330000      1.865720      7.332860
335      3.340000      1.792390      6.634670
336      3.350000      1.726040      5.967920
337      3.360000      1.666360      5.340990
338      3.370000      1.612960      4.760740
339      3.380000      1.565350      4.232480
340      3.390000      1.523020      3.760000
341      3.400000      1.485420      3.345620
342      3.410000      1.451970      2.990300
343      3.420000      1.422060      2.693730
344      3.430000      1.395130      2.454480
345      3.440000      1.370580      2.270060
346      3.450000      1.347880      2.137100
347      3.460000      1.326510      2.051430
348      3.470000      1.306000      2.008220
349      3.480000      1.285910      2.002150
350      3.490000      1.265890      2.027520
351      3.500000      1.245620      2.078450
352      3.510000      1.224830      2.149020
353      3.520000      1.203340      2.233450
354      3.530000      1.181010      2.326240
355      3.540000      1.157750      2.422300
356      3.550000      1.133520      2.517060
357      3.560000      1.108350      2.606510
358      3.570000      1.082290      2.687290
359      3.580000      1.055410      2.756640
360      3.590000      1.027850      2.812460
361      3.600000      0.999720      2.853220
362      3.610000      0.971190      2.877980
363      3.620000      0.942410      2.886300
364      3.630000      0.913550      2.878240
365      3.640000      0.884770      2.854290
366      3.650000      0.856220      2.815330
367      3.660000      0.828070      2.762590
368      3.670000      0.800440      2.697580
369      3.680000      0.773470      2.622060
370      3.690000      0.747250      2.537960
371      3.700000      0.721870      2.447290
372      3.710000      0.697390      2.352120
373      3.720000      0.673870      2.254480
374      3.730000      0.651330      2.156310
375      3.740000      0.629770      2.059400
376      3.750000      0.609170      1.965350
377      3.760000      0.589520      1.875540
378      3.770000      0.570760      1.791140
379      3.780000      0.552850      1.713050
380      3.790000      0.535720      1.641950
381      3.800000      0.519300      1.578310
382      3.810000      0.503520      1.522390
383      3.820000      0.488290      1.474240
384      3.830000      0.473550      1.433780
385      3.840000      0.459210      1.400750
386      3.850000      0.445210      1.374790
387      3.860000      0.431460      1.355390
388      3.870000      0.417900      1.342000
389      3.880000      0.404480      1.333960
390      3.890000      0.391140      1.330580
391      3.900000      0.377840      1.331130
392      3.910000      0.364530      1.334900
393      3.920000      0.351180      1.341160
394      3.930000      0.337770      1.349240
395      3.940000      0.324270      1.358510
396      3.950000      0.310690      1.368400
397      3.960000      0.297010      1.378420
398      3.970000      0.283220      1.388130
399      3.980000      0.269340      1.397190
400      3.990000      0.255370      1.405300
401      4.000000      0.241320      1.412240
402      4.010000      0.227190      1.417860
403      4.020000      0.213010      1.422030
404      4.030000      0.198790      1.424680
405      4.040000      0.184550      1.425760
406      4.050000      0.170290      1.425270
407      4.060000      0.156040      1.423210
408      4.070000      0.141800      1.419610
409      4.080000      0.127610      1.414500
410      4.090000      0.113460      1.407930
411      4.100000      0.099380      1.399930
412      4.110000      0.085390      1.390550
413      4.120000      0.071480      1.379840
414      4.130000      0.057680      1.367840
415      4.140000      0.044000      1.354580
416      4.150000      0.030460      1.340090
417      4.160000      0.017060      1.324400
418      4.170000      0.003810      1.307550
419      4.180000     -0.009260      1.289570
420      4.190000     -0.022160      1.270500
421      4.200000     -0.034860      1.250410
422      4.210000     -0.047370      1.229370
423      4.220000     -0.059660      1.207480
424      4.230000     -0.071740      1.184890
425      4.240000     -0.083590      1.161750
426      4.250000     -0.095200      1.138280
427      4.260000     -0.106590      1.114730
428      4.270000     -0.117730      1.091370
429      4.280000     -0.128650      1.068540
430      4.290000     -0.139330      1.046560
431      4.300000     -0.149800      1.025820
432      4.310000     -0.160060      1.006670
433      4.320000     -0.170120      0.989500
434      4.330000     -0.180020      0.974650
435      4.340000     -0.189760      0.962470
436      4.350000     -0.199390      0.953240
437      4.360000     -0.208920      0.947240
438      4.370000     -0.218390      0.944650
439      4.380000     -0.227840      0.945630
440      4.390000     -0.237300      0.950270
441      4.400000     -0.246800      0.958590
442      4.410000     -0.256390      0.970550
443      4.420000     -0.266090      0.986020
444      4.430000     -0.275950      1.004830
445      4.440000     -0.286000      1.026680
446      4.450000     -0.296270      1.051240
447      4.460000     -0.306780      1.078080
448      4.470000     -0.317560      1.106710
449      4.480000     -0.328630      1.136570
450      4.490000     -0.339990      1.167080
451      4.500000     -0.351660      1.197600
452      4.510000     -0.363640      1.227500
453      4.520000     -0.375910      1.256150
454      4.530000     -0.388470      1.282950
455      4.540000     -0.401300      1.307330
456      4.550000     -0.414380      1.328800
457      4.560000     -0.427670      1.346910
458      4.570000     -0.441130      1.361290
459      4.580000     -0.454750      1.371670
460      4.590000     -0.468460      1.377800
461      4.600000     -0.482240      1.379560
462      4.610000     -0.496040      1.376880
463      4.620000     -0.509810      1.369740
464      4.630000     -0.523500      1.358220
465      4.640000     -0.537090      1.342440
466      4.650000     -0.550510      1.322580
467      4.660000     -0.563740      1.298850
468      4.670000     -0.576730      1.271540
469      4.680000     -0.589440      1.240950
470      4.690000     -0.601850      1.207390
471      4.700000     -0.613920      1.171210
472      4.710000     -0.625640      1.132740
473      4.720000     -0.636960      1.092300
474      4.730000     -0.647890      1.050170
475      4.740000     -0.658390      1.006620
476      4.750000     -0.668450      0.961860
477      4.760000     -0.678070      0.916070
478      4.770000     -0.687230      0.869390
479      4.780000     -0.695930      0.821900
480      4.790000     -0.704150      0.773660
481      4.800000     -0.711880      0.724690
482      4.810000     -0.719130      0.675010
483      4.820000     -0.725880      0.624630
484      4.830000     -0.732130      0.573530
485      4.840000     -0.737860      0.521730
486      4.850000     -0.743080      0.469240
487      4.860000     -0.747770      0.416110
488      4.870000     -0.751930      0.362400
489      4.880000     -0.755560      0.308160
490      4.890000     -0.758640      0.253500
491      4.900000     -0.761170      0.198510
492      4.910000     -0.763160      0.143280
493      4.920000     -0.764590      0.087900
494      4.930000     -0.765470      0.032460
495      4.940000     -0.765790     -0.022990
496      4.950000     -0.765560     -0.078410
497      4.960000     -0.764780     -0.133790
498      4.970000     -0.763440     -0.189130
499      4.980000     -0.761550     -0.244470
500      4.990000     -0.759110     -0.299850
501      5.000000     -0.756110     -0.355300
502      5.010000     -0.752560     -0.410890
503      5.020000     -0.748450     -0.466620
504      5.030000     -0.743780     -0.522530
505      5.040000     -0.738550     -0.578580
506      5.050000     -0.732770     -0.634740
507      5.060000     -0.726420     -0.690900
508      5.070000     -0.719510     -0.746960
509      5.080000     -0.712040     -0.802760
510      5.090000     -0.704020     -0.858110
511      5.100000     -0.695430     -0.912820
512      5.110000     -0.686310     -0.966660
513      5.120000     -0.676640     -1.019430
514      5.130000     -0.666450     -1.070910
515      5.140000     -0.655740     -1.120930
516      5.150000     -0.644530     -1.169310
517      5.160000     -0.632830     -1.215920
518      5.170000     -0.620670     -1.260630
519      5.180000     -0.608070     -1.303360
520      5.190000     -0.595030     -1.344000
521      5.200000     -0.581590     -1.382500
522      5.210000     -0.567770     -1.418760
523      5.220000     -0.553580     -1.452700
524      5.230000     -0.539060     -1.484190
525      5.240000     -0.524210     -1.513090
526      5.250000     -0.509080     -1.539220
527      5.260000     -0.493690     -1.562350
528      5.270000     -0.478070     -1.582220
529      5.280000     -0.462240     -1.598520
530      5.290000     -0.446260     -1.610910
531      5.300000     -0.430150     -1.619010
532      5.310000     -0.413960     -1.622430
533      5.320000     -0.397740     -1.620780
534      5.330000     -0.381530     -1.613670
535      5.340000     -0.365390     -1.600710
536      5.350000     -0.349380     -1.581580
537      5.360000     -0.333570     -1.555960
538      5.370000     -0.318010     -1.523640
539      5.380000     -0.302770     -1.484440
540      5.390000     -0.287930     -1.438300
541      5.400000     -0.273550     -1.385240
542      5.410000     -0.259690     -1.325410
543      5.420000     -0.246440     -1.259110
544      5.430000     -0.233850     -1.186780
545      5.440000     -0.221980     -1.108990
546      5.450000     -0.210890     -1.026510
547      5.460000     -0.200620     -0.940270
548      5.470000     -0.191220     -0.851330
549      5.480000     -0.182710     -0.760900
550      5.490000     -0.175100     -0.670280
551      5.500000     -0.168400     -0.580860
552      5.510000     -0.162590     -0.494020
553      5.520000     -0.157650     -0.411150
554      5.530000     -0.153540     -0.333580
555      5.540000     -0.150200     -0.262500
556      5.550000     -0.147580     -0.199010
557      5.560000     -0.145590     -0.144010
558      5.570000     -0.144150     -0.098230
559      5.580000     -0.143160     -0.062210
560      5.590000     -0.142540     -0.036270
561      5.600000     -0.142180     -0.020530
562      5.610000     -0.141970     -0.014890
563      5.620000     -0.141820     -0.019050
564      5.630000     -0.141630     -0.032490
565      5.640000     -0.141310     -0.054500
566      5.650000     -0.140760     -0.084140
567      5.660000     -0.139920     -0.120310
568      5.670000     -0.138720     -0.161730
569      5.680000     -0.137100     -0.206990
570      5.690000     -0.135030     -0.254560
571      5.700000     -0.132490     -0.302850
572      5.710000     -0.129460     -0.350240
573      5.720000     -0.125960     -0.395150
574      5.730000     -0.122000     -0.436040
575      5.740000     -0.117640     -0.471500
576      5.750000     -0.112930     -0.500250
577      5.760000     -0.107930     -0.521160
578      5.770000     -0.102710     -0.533320
579      5.780000     -0.097380     -0.535990
580      5.790000     -0.092020     -0.528640
581      5.800000     -0.086740     -0.510960
582      5.810000     -0.081630     -0.482840
583      5.820000     -0.076800     -0.444390
584      5.830000     -0.072350     -0.395910
585      5.840000     -0.068390     -0.337930
586      5.850000     -0.065020     -0.271150
587      5.860000     -0.062300     -0.196480
588      5.870000     -0.060340     -0.114950
589      5.880000     -0.059190     -0.027780
590      5.890000     -0.058910      0.063750
591      5.900000     -0.059550      0.158290
592      5.910000     -0.061130      0.254450
593      5.920000     -0.063680      0.350890
594      5.930000     -0.067190      0.446330
595      5.940000     -0.071650      0.539590
596      5.950000     -0.077040      0.629630
597      5.960000     -0.083340      0.715550
598      5.970000     -0.090500      0.796600
599      5.980000     -0.098460      0.872210
600      5.990000     -0.107180      0.941950
601      6.000000     -0.116600      1.005510
602      6.010000     -0.126660      1.062740
603      6.020000     -0.137290      1.113550
604      6.030000     -0.148420      1.157960
605      6.040000     -0.160000      1.196070
606      6.050000     -0.171960      1.228000
607      6.060000     -0.184240      1.253940
608      6.070000     -0.196780      1.274080
609      6.080000     -0.209520      1.288640
610      6.090000     -0.222410      1.297840
611      6.100000     -0.235390      1.301890
612      6.110000     -0.248410      1.300980
613      6.120000     -0.261420      1.295310
614      6.130000     -0.274370      1.285040
615      6.140000     -0.287220      1.270300
616      6.150000     -0.299920      1.251210
617      6.160000     -0.312430      1.227860
618      6.170000     -0.324710      1.200340
619      6.180000     -0.336720      1.168710
620      6.190000     -0.348400      1.133030
621      6.200000     -0.359730      1.093390
622      6.210000     -0.370670      1.049860
623      6.220000     -0.381170      1.002580
624      6.230000     -0.391190      0.951690
625      6.240000     -0.400710      0.897410
626      6.250000     -0.409680      0.839970
627      6.260000     -0.418080      0.779700
628      6.270000     -0.425880      0.716940
629      6.280000     -0.433050      0.652100
630      6.290000     -0.439570      0.585620
631      6.300000     -0.445430      0.517940
632      6.310000     -0.450610      0.449520
633      6.320000     -0.455100      0.380800
634      6.330000     -0.458910      0.312200
635      6.340000     -0.462030      0.244080
636      6.350000     -0.464470      0.176740
637      6.360000     -0.466240      0.110420
638      6.370000     -0.467340      0.045310
639      6.380000     -0.467800     -0.018490
640      6.390000     -0.467610     -0.080910
641      6.400000     -0.466800     -0.141960
642      6.410000     -0.465380     -0.201650
643      6.420000     -0.463370     -0.260060
644      6.430000     -0.460770     -0.317270
645      6.440000     -0.457590     -0.373360
646      6.450000     -0.453860     -0.428430
647      6.460000     -0.449580     -0.482560
648      6.470000     -0.444750     -0.535830
649      6.480000     -0.439390     -0.588310
650      6.490000     -0.433510     -0.640050
651      6.500000     -0.427110     -0.691100
652      6.510000     -0.420200     -0.741500
653      6.520000     -0.412780     -0.791290
654      6.530000     -0.404870     -0.840510
655      6.540000     -0.396460     -0.889180
656      6.550000     -0.387570     -0.937350
657      6.560000     -0.378200     -0.985040
658      6.570000     -0.368350     -1.032280
659      6.580000     -0.358030     -1.079090
660      6.590000     -0.347230     -1.125460
661      6.600000     -0.335980     -1.171340
662      6.610000     -0.324270     -1.216640
663      6.620000     -0.312100     -1.261220
664      6.630000     -0.299490     -1.304880
665      6.640000     -0.286440     -1.347330
666      6.650000     -0.272970     -1.388200
667      6.660000     -0.259080     -1.427050
668      6.670000     -0.244810     -1.463350
669      6.680000     -0.230180     -1.496490
670      6.690000     -0.215210     -1.525800
671      6.700000     -0.199960     -1.550580
672      6.710000     -0.184450     -1.570080
673      6.720000     -0.168750     -1.583560
674      6.730000     -0.152910     -1.590290
675      6.740000     -0.137010     -1.589600
676      6.750000     -0.121120     -1.580850
677      6.760000     -0.105310     -1.563520
678      6.770000     -0.089670     -1.537160
679      6.780000     -0.074300     -1.501460
680      6.790000     -0.059290     -1.456220
681      6.800000     -0.044720     -1.401420
682      6.810000     -0.030710     -1.337180
683      6.820000     -0.017340     -1.263810
684      6.830000     -0.004700     -1.181820
685      6.840000      0.007120     -1.091910
686      6.850000      0.018040     -0.995010
687      6.860000      0.027990     -0.892210
688      6.870000      0.036910     -0.784840
689      6.880000      0.044760     -0.674330
690      6.890000      0.051500     -0.562290
691      6.900000      0.057120     -0.450370
692      6.910000      0.061630     -0.340280
693      6.920000      0.065030     -0.233680
694      6.930000      0.067370     -0.132160
695      6.940000      0.068690     -0.037190
696      6.950000      0.069060      0.049920
697      6.960000      0.068560      0.128040
698      6.970000      0.067280      0.196290
699      6.980000      0.065320      0.253960
700      6.990000      0.062780      0.300600
701      7.000000      0.059770      0.335980
702      7.010000      0.056410      0.360050
703      7.020000      0.052810      0.373020
704      7.030000      0.049080      0.375260
705      7.040000      0.045330      0.367340
706      7.050000      0.041660      0.350020
707      7.060000      0.038160      0.324220
708      7.070000      0.034910      0.290960
709      7.080000      0.032000      0.251430
710      7.090000      0.029490      0.206860
711      7.100000      0.027420      0.158540
712      7.110000      0.025840      0.107790
713      7.120000      0.024760      0.055870
714      7.130000      0.024200      0.004000
715      7.140000      0.024160     -0.046720
716      7.150000      0.024630     -0.095280
717      7.160000      0.025580     -0.140820
718      7.170000      0.026990     -0.182630
719      7.180000      0.028810     -0.220150
720      7.190000      0.031020     -0.252960
721      7.200000      0.033550     -0.280780
722      7.210000      0.036350     -0.303480
723      7.220000      0.039390     -0.321030
724      7.230000      0.042600     -0.333520
725      7.240000      0.045930     -0.341150
726      7.250000      0.049340     -0.344190
727      7.260000      0.052790     -0.343020
728      7.270000      0.056220     -0.338040
729      7.280000      0.059600     -0.329750
730      7.290000      0.062890     -0.318640
731      7.300000      0.066080     -0.305260
732      7.310000      0.069130     -0.290140
733      7.320000      0.072040     -0.273800
734      7.330000      0.074770     -0.256760
735      7.340000      0.077340     -0.239450
736      7.350000      0.079740     -0.222310
737      7.360000      0.081960     -0.205680
738      7.370000      0.084020     -0.189870
739      7.380000      0.085910     -0.175110
740      7.390000      0.087670     -0.161590
741      7.400000      0.089280     -0.149430
742      7.410000      0.090780     -0.138720
743      7.420000      0.092160     -0.129470
744      7.430000      0.093460     -0.121690
745      7.440000      0.094670     -0.115330
746      7.450000      0.095830     -0.110310
747      7.460000      0.096930     -0.106520
748      7.470000      0.098000     -0.103850
749      7.480000      0.099030     -0.102140
750      7.490000      0.100060     -0.101250
751      7.500000      0.101070     -0.101000
752      7.510000      0.102080     -0.101240
753      7.520000      0.103090     -0.101810
754      7.530000      0.104110     -0.102540
755      7.540000      0.105130     -0.103290
756      7.550000      0.106170     -0.103940
757      7.560000      0.107210     -0.104370
758      7.570000      0.108250     -0.104470
759      7.580000      0.109290     -0.104180
760      7.590000      0.110340     -0.103430
761      7.600000      0.111370     -0.102170
762      7.610000      0.112390     -0.100380
763      7.620000      0.113400     -0.098060
764      7.630000      0.114380     -0.095210
765      7.640000      0.115330     -0.091850
766      7.650000      0.116250     -0.088020
767      7.660000      0.117130     -0.083780
768      7.670000      0.117970     -0.079180
769      7.680000      0.118760     -0.074310
770      7.690000      0.119500     -0.069230
771      7.700000      0.120190     -0.064040
772      7.710000      0.120830     -0.058830
773      7.720000      0.121420     -0.053670
774      7.730000      0.121960     -0.048650
775      7.740000      0.122440     -0.043850
776      7.750000      0.122880     -0.039330
777      7.760000      0.123280     -0.035140
778      7.770000      0.123630     -0.031350
779      7.780000      0.123940     -0.027970
780      7.790000      0.124220     -0.025050
781      7.800000      0.124470     -0.022580
782      7.810000      0.124700     -0.020570
783      7.820000      0.124900     -0.019020
784      7.830000      0.125090     -0.017910
785      7.840000      0.125270     -0.017200
786      7.850000      0.125440     -0.016870
787      7.860000      0.125610     -0.016880
788      7.870000      0.125780     -0.017170
789      7.880000      0.125950     -0.017700
790      7.890000      0.126130     -0.018400
791      7.900000      0.126310     -0.019210
792      7.910000      0.126510     -0.020080
793      7.920000      0.126710     -0.020930
794      7.930000      0.126920     -0.021730
795      7.940000      0.127130     -0.022400
796      7.950000      0.127360     -0.022910
797      7.960000      0.127590     -0.023200
798      7.970000      0.127820     -0.023250
799      7.980000      0.128050     -0.023020
800      7.990000      0.128280     -0.022480
801      8.000000      0.128510     -0.021630
802      8.010000      0.128720     -0.020450
803      8.020000      0.128930     -0.018940
804      8.030000      0.129120     -0.017090
805      8.040000      0.129290     -0.014930
806      8.050000      0.129440     -0.012440
807      8.060000      0.129560     -0.009670
808      8.070000      0.129660     -0.006620
809      8.080000      0.129720     -0.003330
810      8.090000      0.129760      0.000190
811      8.100000      0.129760      0.003900
812      8.110000      0.129720      0.007770
813      8.120000      0.129640      0.011780
814      8.130000      0.129520      0.015910
815      8.140000      0.129360      0.020120
816      8.150000      0.129160      0.024410
817      8.160000      0.128920      0.028760
818      8.170000      0.128630      0.033150
819      8.180000      0.128300      0.037590
820      8.190000      0.127920      0.042050
821      8.200000      0.127500      0.046560
822      8.210000      0.127040      0.051090
823      8.220000      0.126530      0.055660
824      8.230000      0.125970      0.060270
825      8.240000      0.125370      0.064910
826      8.250000      0.124720      0.069580
827      8.260000      0.124020      0.074280
828      8.270000      0.123280      0.079000
829      8.280000      0.122490      0.083740
830      8.290000      0.121650      0.088490
831      8.300000      0.120770      0.093240
832      8.310000      0.119830      0.097980
833      8.320000      0.118850      0.102700
834      8.330000      0.117830      0.107390
835      8.340000      0.116750      0.112050
836      8.350000      0.115630      0.116660
837      8.360000      0.114470      0.121230
838      8.370000      0.113250      0.125750
839      8.380000      0.112000      0.130210
840      8.390000      0.110690      0.134630
841      8.400000      0.109350      0.138980
842      8.410000      0.107960      0.143280
843      8.420000      0.106520      0.147500
844      8.430000      0.105050      0.151650
845      8.440000      0.103530      0.155710
846      8.450000      0.101980      0.159650
847      8.460000      0.100380      0.163460
848      8.470000      0.098740      0.167110
849      8.480000      0.097070      0.170550
850      8.490000      0.095370      0.173750
851      8.500000      0.093630      0.176680
852      8.510000      0.091860      0.179280
853      8.520000      0.090070      0.181520
854      8.530000      0.088260      0.183350
855      8.540000      0.086420      0.184740
856      8.550000      0.084580      0.185640
857      8.560000      0.082720      0.186020
858      8.570000      0.080860      0.185870
859      8.580000      0.079000      0.185160
860      8.590000      0.077150      0.183880
861      8.600000      0.075310      0.182020
862      8.610000      0.073490      0.179590
863      8.620000      0.071690      0.176610
864      8.630000      0.069930      0.173090
865      8.640000      0.068200      0.169060
866      8.650000      0.066510      0.164570
867      8.660000      0.064860      0.159670
868      8.670000      0.063260      0.154410
869      8.680000      0.061720      0.148860
870      8.690000      0.060230      0.143080
871      8.700000      0.058800      0.137160
872      8.710000      0.057430      0.131170
873      8.720000      0.056120      0.125170
874      8.730000      0.054860      0.119230
875      8.740000      0.053670      0.113420
876      8.750000      0.052540      0.107790
877      8.760000      0.051460      0.102390
878      8.770000      0.050440      0.097250
879      8.780000      0.049460      0.092390
880      8.790000      0.048540      0.087840
881      8.800000      0.047660      0.083600
882      8.810000      0.046830      0.079670
883      8.820000      0.046030      0.076040
884      8.830000      0.045270      0.072690
885      8.840000      0.044540      0.069620
886      8.850000      0.043850      0.066780
887      8.860000      0.043180      0.064150
888      8.870000      0.042540      0.061700
889      8.880000      0.041920      0.059380
890      8.890000      0.041330      0.057170
891      8.900000      0.040750      0.055010
892      8.910000      0.040200      0.052870
893      8.920000      0.039680      0.050710
894      8.930000      0.039170      0.048480
895      8.940000      0.038680      0.046160
896      8.950000      0.038220      0.043700
897      8.960000      0.037780      0.041090
898      8.970000      0.037370      0.038280
899      8.980000      0.036990      0.035260
900      8.990000      0.036640      0.032000
901      9.000000      0.036320      0.028510
902      9.010000      0.036030      0.024770
903      9.020000      0.035790      0.020780
904      9.030000      0.035580      0.016550
905      9.040000      0.035410      0.012090
906      9.050000      0.035290      0.007420
907      9.060000      0.035220      0.002580
908      9.070000      0.035190     -0.002410
909      9.080000      0.035220     -0.007510
910      9.090000      0.035290     -0.012670
911      9.100000      0.035420     -0.017850
912      9.110000      0.035600     -0.023000
913      9.120000      0.035830     -0.028070
914      9.130000      0.036110     -0.033020
915      9.140000      0.036440     -0.037800
916      9.150000      0.036810     -0.042400
917      9.160000      0.037240     -0.046760
918      9.170000      0.037710     -0.050880
919      9.180000      0.038220     -0.054720
920      9.190000      0.038760     -0.058280
921      9.200000      0.039350     -0.061550
922      9.210000      0.039960     -0.064530
923      9.220000      0.040610     -0.067220
924      9.230000      0.041280     -0.069620
925      9.240000      0.041970     -0.071740
926      9.250000      0.042690     -0.073580
927      9.260000      0.043430     -0.075160
928      9.270000      0.044180     -0.076480
929      9.280000      0.044940     -0.077560
930      9.290000      0.045720     -0.078410
931      9.300000      0.046500     -0.079030
932      9.310000      0.047290     -0.079430
933      9.320000      0.048090     -0.079630
934      9.330000      0.048880     -0.079630
935      9.340000      0.049680     -0.079440
936      9.350000      0.050480     -0.079060
937      9.360000      0.051270     -0.078500
938      9.370000      0.052050     -0.077750
939      9.380000      0.052830     -0.076840
940      9.390000      0.053600     -0.075740
941      9.400000      0.054350     -0.074480
942      9.410000      0.055100     -0.073050
943      9.420000      0.055830     -0.071460
944      9.430000      0.056540     -0.069700
945      9.440000      0.057240     -0.067800
946      9.450000      0.057920     -0.065750
947      9.460000      0.058580     -0.063560
948      9.470000      0.059210     -0.061250
949      9.480000      0.059820     -0.058830
950      9.490000      0.060410     -0.056310
951      9.500000      0.060980     -0.053700
952      9.510000      0.061510     -0.051030
953      9.520000      0.062020     -0.048290
954      9.530000      0.062510     -0.045510
955      9.540000      0.062960     -0.042690
956      9.550000      0.063390     -0.039840
957      9.560000      0.063790     -0.036970
958      9.570000      0.064160     -0.034090
959      9.580000      0.064500     -0.031190
960      9.590000      0.064810     -0.028270
961      9.600000      0.065090     -0.025350
962      9.610000      0.065350     -0.022410
963      9.620000      0.065570     -0.019460
964      9.630000      0.065760     -0.016500
965      9.640000      0.065930     -0.013540
966      9.650000      0.066060     -0.010570
967      9.660000      0.066170     -0.007610
968      9.670000      0.066250     -0.004660
969      9.680000      0.066290     -0.001740
970      9.690000      0.066310      0.001150
971      9.700000      0.066300      0.003980
972      9.710000      0.066260      0.006760
973      9.720000      0.066190      0.009450
974      9.730000      0.066100      0.012060
975      9.740000      0.065980      0.014570
976      9.750000      0.065830      0.016970
977      9.760000      0.065660      0.019250
978      9.770000      0.065470      0.021400
979      9.780000      0.065250      0.023430
980      9.790000      0.065020      0.025330
981      9.800000      0.064770      0.027090
982      9.810000      0.064500      0.028730
983      9.820000      0.064210      0.030250
984      9.830000      0.063910      0.031640
985      9.840000      0.063590      0.032910
986      9.850000      0.063260      0.034070
987      9.860000      0.062920      0.035120
988      9.870000      0.062570      0.036070
989      9.880000      0.062210      0.036920
990      9.890000      0.061840      0.037680
991      9.900000      0.061460      0.038340
992      9.910000      0.061080      0.038920
993      9.920000      0.060690      0.039420
994      9.930000      0.060300      0.039830
995      9.940000      0.059900      0.040180
996      9.950000      0.059490      0.040440
997      9.960000      0.059090      0.040640
998      9.970000      0.058680      0.040760
999      9.980000      0.058280      0.040810
1000      9.990000      0.057870      0.040800
1001     10.000000      0.057460      0.040710
1002     10.010000      0.057050      0.040560
1003     10.020000      0.056650      0.040340
1004     10.030000      0.056240      0.040050
1005     10.040000      0.055840      0.039700
1006     10.050000      0.055450      0.039270
1007     10.060000      0.055050      0.038780
1008     10.070000      0.054670      0.038220
1009     10.080000      0.054280      0.037590
1010     10.090000      0.053910      0.036880
1011     10.100000      0.053540      0.036110
1012     10.110000      0.053180      0.035260
1013     10.120000      0.052830      0.034330
1014     10.130000      0.052480      0.033320
1015     10.140000      0.052150      0.032240
1016     10.150000      0.051830      0.031070
1017     10.160000      0.051520      0.029820
1018     10.170000      0.051220      0.028490
1019     10.180000      0.050930      0.027060
1020     10.190000      0.050660      0.025540
1021     10.200000      0.050410      0.023940
1022     10.210000      0.050170      0.022250
1023     10.220000      0.049950      0.020470
1024     10.230000      0.049740      0.018610
1025     10.240000      0.049550      0.016690
1026     10.250000      0.049390      0.014700
1027     10.260000      0.049240      0.012660
1028     10.270000      0.049110      0.010600
1029     10.280000      0.049010      0.008520
1030     10.290000      0.048920      0.006440
1031     10.300000      0.048860      0.004390
1032     10.310000      0.048810      0.002380
1033     10.320000      0.048790      0.000450
1034     10.330000      0.048790     -0.001400
1035     10.340000      0.048800     -0.003150
1036     10.350000      0.048830     -0.004770
1037     10.360000      0.048880     -0.006260
1038     10.370000      0.048940     -0.007600
1039     10.380000      0.049020     -0.008780
1040     10.390000      0.049110     -0.009810
1041     10.400000      0.049200     -0.010680
1042     10.410000      0.049310     -0.011390
1043     10.420000      0.049420     -0.011940
1044     10.430000      0.049540     -0.012340
1045     10.440000      0.049670     -0.012590
1046     10.450000      0.049790     -0.012710
1047     10.460000      0.049920     -0.012710
1048     10.470000      0.050050     -0.012600
1049     10.480000      0.050170     -0.012400
1050     10.490000      0.050300     -0.012120
1051     10.500000      0.050420     -0.011780
1052     10.510000      0.050540     -0.011390
1053     10.520000      0.050650     -0.010970
1054     10.530000      0.050760     -0.010530
1055     10.540000      0.050870     -0.010090
1056     10.550000      0.050970     -0.009660
1057     10.560000      0.051060     -0.009240
1058     10.570000      0.051160     -0.008860
1059     10.580000      0.051240     -0.008500
1060     10.590000      0.051330     -0.008180
1061     10.600000      0.051410     -0.007890
1062     10.610000      0.051490     -0.007650
1063     10.620000      0.051570     -0.007430
1064     10.630000      0.051640     -0.007250
1065     10.640000      0.051710     -0.007090
1066     10.650000      0.051780     -0.006940
1067     10.660000      0.051850     -0.006810
1068     10.670000      0.051920     -0.006660
1069     10.680000      0.051990     -0.006500
1070     10.690000      0.052050     -0.006300
1071     10.700000      0.052120     -0.006060
1072     10.710000      0.052180     -0.005760
1073     10.720000      0.052230     -0.005390
1074     10.730000      0.052290     -0.004920
1075     10.740000      0.052340     -0.004350
1076     10.750000      0.052380     -0.003670
1077     10.760000      0.052420     -0.002860
1078     10.770000      0.052450     -0.001910
1079     10.780000      0.052460     -0.000820
1080     10.790000      0.052470      0.000410
1081     10.800000      0.052470      0.001800
1082     10.810000      0.052450      0.003330
1083     10.820000      0.052420      0.005000
1084     10.830000      0.052370      0.006800
1085     10.840000      0.052300      0.008730
1086     10.850000      0.052210      0.010750
1087     10.860000      0.052100      0.012860
1088     10.870000      0.051980      0.015030
1089     10.880000      0.051830      0.017230
1090     10.890000      0.051650      0.019430
1091     10.900000      0.051460      0.021590
1092     10.910000      0.051240      0.023690
1093     10.920000      0.051010      0.025700
1094     10.930000      0.050750      0.027580
1095     10.940000      0.050470      0.029300
1096     10.950000      0.050180      0.030840
1097     10.960000      0.049870      0.032170
1098     10.970000      0.049550      0.033280
1099     10.980000      0.049220      0.034160
1100     10.990000      0.048880      0.034790
1101     11.000000      0.048530      0.035170
1102     11.010000      0.048180      0.035290
1103     11.020000      0.047820      0.035170
1104     11.030000      0.047470      0.034810
1105     11.040000      0.047120      0.034220
1106     11.050000      0.046780      0.033410
1107     11.060000      0.046450      0.032400
1108     11.070000      0.046120      0.031220
1109     11.080000      0.045810      0.029880
1110     11.090000      0.045510      0.028410
1111     11.100000      0.045230      0.026840
1112     11.110000      0.044960      0.025190
1113     11.120000      0.044710      0.023490
1114     11.130000      0.044470      0.021760
1115     11.140000      0.044260      0.020020
1116     11.150000      0.044060      0.018290
1117     11.160000      0.043870      0.016590
1118     11.170000      0.043710      0.014920
1119     11.180000      0.043560      0.013310
1120     11.190000      0.043420      0.011750
1121     11.200000      0.043310      0.010260
1122     11.210000      0.043200      0.008830
1123     11.220000      0.043120      0.007460
1124     11.230000      0.043040      0.006150
1125     11.240000      0.042980      0.004900
1126     11.250000      0.042930      0.003710
1127     11.260000      0.042890      0.002570
1128     11.270000      0.042870      0.001480
1129     11.280000      0.042850      0.000420
1130     11.290000      0.042850     -0.000590
1131     11.300000      0.042860     -0.001580
1132     11.310000      0.042870     -0.002540
1133     11.320000      0.042900     -0.003480
1134     11.330000      0.042930     -0.004400
1135     11.340000      0.042980     -0.005320
1136     11.350000      0.043030     -0.006230
1137     11.360000      0.043090     -0.007130
1138     11.370000      0.043160     -0.008040
1139     11.380000      0.043240     -0.008960
1140     11.390000      0.043330     -0.009890
1141     11.400000      0.043430     -0.010830
1142     11.410000      0.043540     -0.011790
1143     11.420000      0.043660     -0.012760
1144     11.430000      0.043780     -0.013750
1145     11.440000      0.043920     -0.014760
1146     11.450000      0.044070     -0.015770
1147     11.460000      0.044230     -0.016800
1148     11.470000      0.044400     -0.017830
1149     11.480000      0.044570     -0.018860
1150     11.490000      0.044760     -0.019880
1151     11.500000      0.044960     -0.020890
1152     11.510000      0.045170     -0.021880
1153     11.520000      0.045390     -0.022850
1154     11.530000      0.045620     -0.023780
1155     11.540000      0.045860     -0.024670
1156     11.550000      0.046100     -0.025520
1157     11.560000      0.046360     -0.026320
1158     11.570000      0.046620     -0.027060
1159     11.580000      0.046890     -0.027740
1160     11.590000      0.047170     -0.028360
1161     11.600000      0.047450     -0.028920
1162     11.610000      0.047740     -0.029410
1163     11.620000      0.048040     -0.029830
1164     11.630000      0.048330     -0.030170
1165     11.640000      0.048640     -0.030440
1166     11.650000      0.048940     -0.030630
1167     11.660000      0.049250     -0.030730
1168     11.670000      0.049550     -0.030740
1169     11.680000      0.049860     -0.030650
1170     11.690000      0.050170     -0.030450
1171     11.700000      0.050470     -0.030150
1172     11.710000      0.050770     -0.029720
1173     11.720000      0.051070     -0.029170
1174     11.730000      0.051360     -0.028480
1175     11.740000      0.051650     -0.027640
1176     11.750000      0.051920     -0.026650
1177     11.760000      0.052190     -0.025510
1178     11.770000      0.052440     -0.024200
1179     11.780000      0.052690     -0.022720
1180     11.790000      0.052910     -0.021080
1181     11.800000      0.053120     -0.019260
1182     11.810000      0.053320     -0.017290
1183     11.820000      0.053490     -0.015150
1184     11.830000      0.053640     -0.012880
1185     11.840000      0.053770     -0.010470
1186     11.850000      0.053880     -0.007950
1187     11.860000      0.053950     -0.005350
1188     11.870000      0.054010     -0.002690
1189     11.880000      0.054040     -0.000000
1190     11.890000      0.054040      0.002670
1191     11.900000      0.054010      0.005300
1192     11.910000      0.053960      0.007850
1193     11.920000      0.053880      0.010270
1194     11.930000      0.053770      0.012540
1195     11.940000      0.053650      0.014620
1196     11.950000      0.053500      0.016490
1197     11.960000      0.053340      0.018110
1198     11.970000      0.053160      0.019480
1199     11.980000      0.052960      0.020570
1200     11.990000      0.052760      0.021380
1201     12.000000      0.052540      0.021910
1202     12.010000      0.052320      0.022150
1203     12.020000      0.052100      0.022140
1204     12.030000      0.051880      0.021860
1205     12.040000      0.051660      0.021360
1206     12.050000      0.051450      0.020660
1207     12.060000      0.051240      0.019780
1208     12.070000      0.051040      0.018780
1209     12.080000      0.050860      0.017680
1210     12.090000      0.050680      0.016550
1211     12.100000      0.050510      0.015410
1212     12.110000      0.050360      0.014330
1213     12.120000      0.050220      0.013350
1214     12.130000      0.050080      0.012520
1215     12.140000      0.049960      0.011870
1216     12.150000      0.049840      0.011440
1217     12.160000      0.049720      0.011280
1218     12.170000      0.049610      0.011400
1219     12.180000      0.049500      0.011830
1220     12.190000      0.049380      0.012580
1221     12.200000      0.049250      0.013650
1222     12.210000      0.049120      0.015050
1223     12.220000      0.048970      0.016780
1224     12.230000      0.048800      0.018800
1225     12.240000      0.048610      0.021110
1226     12.250000      0.048400      0.023670
1227     12.260000      0.048160      0.026440
1228     12.270000      0.047900      0.029390
1229     12.280000      0.047600      0.032450
1230     12.290000      0.047280      0.035580
1231     12.300000      0.046920      0.038720
1232     12.310000      0.046540      0.041810
1233     12.320000      0.046120      0.044800
1234     12.330000      0.045670      0.047630
1235     12.340000      0.045200      0.050250
1236     12.350000      0.044690      0.052620
1237     12.360000      0.044170      0.054700
1238     12.370000      0.043620      0.056460
1239     12.380000      0.043050      0.057870
1240     12.390000      0.042480      0.058930
1241     12.400000      0.041890      0.059620
1242     12.410000      0.041290      0.059940
1243     12.420000      0.040690      0.059900
1244     12.430000      0.040090      0.059520
1245     12.440000      0.039500      0.058820
1246     12.450000      0.038910      0.057820
1247     12.460000      0.038330      0.056570
1248     12.470000      0.037770      0.055110
1249     12.480000      0.037210      0.053480
1250     12.490000      0.036680      0.051730
1251     12.500000      0.036160      0.049910
1252     12.510000      0.035660      0.048080
1253     12.520000      0.035180      0.046290
1254     12.530000      0.034720      0.044590
1255     12.540000      0.034270      0.043010
1256     12.550000      0.033840      0.041620
1257     12.560000      0.033430      0.040430
1258     12.570000      0.033020      0.039480
1259     12.580000      0.032630      0.038780
1260     12.590000      0.032240      0.038370
1261     12.600000      0.031860      0.038230
1262     12.610000      0.031470      0.038380
1263     12.620000      0.031090      0.038810
1264     12.630000      0.030700      0.039510
1265     12.640000      0.030310      0.040460
1266     12.650000      0.029900      0.041640
1267     12.660000      0.029490      0.043010
1268     12.670000      0.029060      0.044550
1269     12.680000      0.028610      0.046200
1270     12.690000      0.028150      0.047930
1271     12.700000      0.027670      0.049700
1272     12.710000      0.027170      0.051450
1273     12.720000      0.026660      0.053150
1274     12.730000      0.026130      0.054750
1275     12.740000      0.025580      0.056210
1276     12.750000      0.025020      0.057490
1277     12.760000      0.024440      0.058570
1278     12.770000      0.023860      0.059420
1279     12.780000      0.023260      0.060010
1280     12.790000      0.022660      0.060350
1281     12.800000      0.022060      0.060410
1282     12.810000      0.021450      0.060190
1283     12.820000      0.020850      0.059700
1284     12.830000      0.020260      0.058940
1285     12.840000      0.019670      0.057930
1286     12.850000      0.019090      0.056700
1287     12.860000      0.018520      0.055250
1288     12.870000      0.017970      0.053620
1289     12.880000      0.017430      0.051840
1290     12.890000      0.016910      0.049940
1291     12.900000      0.016410      0.047960
1292     12.910000      0.015930      0.045940
1293     12.920000      0.015470      0.043900
1294     12.930000      0.015040      0.041870
1295     12.940000      0.014620      0.039900
1296     12.950000      0.014220      0.038010
1297     12.960000      0.013840      0.036210
1298     12.970000      0.013480      0.034530
1299     12.980000      0.013130      0.032980
1300     12.990000      0.012800      0.031570
1301     13.000000      0.012480      0.030300
1302     13.010000      0.012180      0.029180
1303     13.020000      0.011890      0.028200
1304     13.030000      0.011610      0.027360
1305     13.040000      0.011330      0.026650
1306     13.050000      0.011070      0.026050
1307     13.060000      0.010810      0.025560
1308     13.070000      0.010550      0.025140
1309     13.080000      0.010300      0.024800
1310     13.090000      0.010050      0.024500
1311     13.100000      0.009810      0.024230
1312     13.110000      0.009560      0.023960
1313     13.120000      0.009330      0.023680
1314     13.130000      0.009090      0.023360
1315     13.140000      0.008850      0.022990
1316     13.150000      0.008620      0.022540
1317     13.160000      0.008400      0.022020
1318     13.170000      0.008180      0.021390
1319     13.180000      0.007970      0.020670
1320     13.190000      0.007760      0.019820
1321     13.200000      0.007560      0.018860
1322     13.210000      0.007370      0.017780
1323     13.220000      0.007190      0.016580
1324     13.230000      0.007030      0.015270
1325     13.240000      0.006880      0.013860
1326     13.250000      0.006740      0.012360
1327     13.260000      0.006610      0.010790
1328     13.270000      0.006510      0.009150
1329     13.280000      0.006410      0.007490
1330     13.290000      0.006340      0.005810
1331     13.300000      0.006280      0.004140
1332     13.310000      0.006240      0.002500
1333     13.320000      0.006210      0.000930
1334     13.330000      0.006210     -0.000550
1335     13.340000      0.006210     -0.001940
1336     13.350000      0.006230     -0.003200
1337     13.360000      0.006260     -0.004310
1338     13.370000      0.006310     -0.005280
1339     13.380000      0.006360     -0.006080
1340     13.390000      0.006420     -0.006720
1341     13.400000      0.006490     -0.007180
1342     13.410000      0.006560     -0.007480
1343     13.420000      0.006630     -0.007610
1344     13.430000      0.006710     -0.007590
1345     13.440000      0.006780     -0.007430
1346     13.450000      0.006860     -0.007140
1347     13.460000      0.006930     -0.006740
1348     13.470000      0.007000     -0.006260
1349     13.480000      0.007060     -0.005720
1350     13.490000      0.007120     -0.005140
1351     13.500000      0.007170     -0.004560
1352     13.510000      0.007210     -0.003990
1353     13.520000      0.007250     -0.003470
1354     13.530000      0.007290     -0.003020
1355     13.540000      0.007320     -0.002670
1356     13.550000      0.007350     -0.002440
1357     13.560000      0.007370     -0.002340
1358     13.570000      0.007390     -0.002390
1359     13.580000      0.007420     -0.002610
1360     13.590000      0.007440     -0.003010
1361     13.600000      0.007470     -0.003580
1362     13.610000      0.007510     -0.004330
1363     13.620000      0.007550     -0.005260
1364     13.630000      0.007610     -0.006360
1365     13.640000      0.007670     -0.007610
1366     13.650000      0.007750     -0.009010
1367     13.660000      0.007840     -0.010530
1368     13.670000      0.007940     -0.012160
1369     13.680000      0.008060     -0.013870
1370     13.690000      0.008200     -0.015630
1371     13.700000      0.008360     -0.017410
1372     13.710000      0.008530     -0.019190
1373     13.720000      0.008720     -0.020930
1374     13.730000      0.008930     -0.022620
1375     13.740000      0.009160     -0.024220
1376     13.750000      0.009400     -0.025720
1377     13.760000      0.009660     -0.027090
1378     13.770000      0.009930     -0.028320
1379     13.780000      0.010210     -0.029400
1380     13.790000      0.010510     -0.030320
1381     13.800000      0.010810     -0.031080
1382     13.810000      0.011120     -0.031660
1383     13.820000      0.011440     -0.032090
1384     13.830000      0.011760     -0.032350
1385     13.840000      0.012080     -0.032460
1386     13.850000      0.012410     -0.032430
1387     13.860000      0.012730     -0.032260
1388     13.870000      0.013050     -0.031980
1389     13.880000      0.013370     -0.031590
1390     13.890000      0.013690     -0.031110
1391     13.900000      0.014000     -0.030570
1392     13.910000      0.014310     -0.029970
1393     13.920000      0.014600     -0.029330
1394     13.930000      0.014900     -0.028660
1395     13.940000      0.015180     -0.027990
1396     13.950000      0.015460     -0.027320
1397     13.960000      0.015740     -0.026660
1398     13.970000      0.016000     -0.026020
1399     13.980000      0.016260     -0.025420
1400     13.990000      0.016520     -0.024850
1401     14.000000      0.016770     -0.024310
1402     14.010000      0.017010     -0.023810
1403     14.020000      0.017250     -0.023350
1404     14.030000      0.017480     -0.022920
1405     14.040000      0.017710     -0.022530
1406     14.050000      0.017940     -0.022160
1407     14.060000      0.018160     -0.021820
1408     14.070000      0.018380     -0.021500
1409     14.080000      0.018590     -0.021180
1410     14.090000      0.018800     -0.020870
1411     14.100000      0.019010     -0.020560
1412     14.110000      0.019220     -0.020230
1413     14.120000      0.019420     -0.019890
1414     14.130000      0.019620     -0.019510
1415     14.140000      0.019810     -0.019110
1416     14.150000      0.020000     -0.018660
1417     14.160000      0.020190     -0.018170
1418     14.170000      0.020370     -0.017620
1419     14.180000      0.020550     -0.017020
1420     14.190000      0.020720     -0.016350
1421     14.200000      0.020880     -0.015630
1422     14.210000      0.021040     -0.014840
1423     14.220000      0.021190     -0.013980
1424     14.230000      0.021330     -0.013070
1425     14.240000      0.021460     -0.012090
1426     14.250000      0.021580     -0.011050
1427     14.260000      0.021690     -0.009960
1428     14.270000      0.021790     -0.008820
1429     14.280000      0.021880     -0.007640
1430     14.290000      0.021950     -0.006430
1431     14.300000      0.022020     -0.005200
1432     14.310000      0.022070     -0.003950
1433     14.320000      0.022110     -0.002690
1434     14.330000      0.022140     -0.001430
1435     14.340000      0.022150     -0.000180
1436     14.350000      0.022150      0.001050
1437     14.360000      0.022140      0.002270
1438     14.370000      0.022120      0.003460
1439     14.380000      0.022080      0.004630
1440     14.390000      0.022040      0.005780
1441     14.400000      0.021980      0.006890
1442     14.410000      0.021910      0.007980
1443     14.420000      0.021830      0.009030
1444     14.430000      0.021740      0.010060
1445     14.440000      0.021640      0.011050
1446     14.450000      0.021530      0.012010
1447     14.460000      0.021410      0.012940
1448     14.470000      0.021280      0.013820
1449     14.480000      0.021140      0.014670
1450     14.490000      0.021000      0.015470
1451     14.500000      0.020840      0.016230
1452     14.510000      0.020680      0.016930
1453     14.520000      0.020510      0.017570
1454     14.530000      0.020330      0.018160
1455     14.540000      0.020150      0.018680
1456     14.550000      0.019970      0.019130
1457     14.560000      0.019770      0.019510
1458     14.570000      0.019580      0.019810
1459     14.580000      0.019380      0.020040
1460     14.590000      0.019180      0.020190
1461     14.600000      0.018980      0.020260
1462     14.610000      0.018780      0.020250
1463     14.620000      0.018570      0.020170
1464     14.630000      0.018370      0.020010
1465     14.640000      0.018170      0.019780
1466     14.650000      0.017970      0.019480
1467     14.660000      0.017780      0.019120
1468     14.670000      0.017590      0.018690
1469     14.680000      0.017400      0.018200
1470     14.690000      0.017220      0.017660
1471     14.700000      0.017040      0.017070
1472     14.710000      0.016870      0.016440
1473     14.720000      0.016710      0.015770
1474     14.730000      0.016550      0.015060
1475     14.740000      0.016400      0.014320
1476     14.750000      0.016260      0.013540
1477     14.760000      0.016120      0.012740
1478     14.770000      0.015990      0.011920
1479     14.780000      0.015870      0.011070
1480     14.790000      0.015760      0.010200
1481     14.800000      0.015660      0.009300
1482     14.810000      0.015570      0.008380
1483     14.820000      0.015480      0.007440
1484     14.830000      0.015410      0.006480
1485     14.840000      0.015350      0.005490
1486     14.850000      0.015290      0.004500
1487     14.860000      0.015250      0.003480
1488     14.870000      0.015210      0.002460
1489     14.880000      0.015190      0.001440
1490     14.890000      0.015170      0.000410
1491     14.900000      0.015170     -0.000610
1492     14.910000      0.015170     -0.001630
1493     14.920000      0.015190     -0.002620
1494     14.930000      0.015220     -0.003600
1495     14.940000      0.015250     -0.004550
1496     14.950000      0.015300     -0.005470
1497     14.960000      0.015350     -0.006360
1498     14.970000      0.015420     -0.007220
1499     14.980000      0.015490     -0.008040
1500     14.990000      0.015570     -0.008830
1501     15.000000      0.015660     -0.009580
1502     15.010000      0.015750     -0.010300
1503     15.020000      0.015860     -0.010990
1504     15.030000      0.015970     -0.011640
1505     15.040000      0.016080     -0.012260
1506     15.050000      0.016200     -0.012860
1507     15.060000      0.016330     -0.013430
1508     15.070000      0.016470     -0.013980
1509     15.080000      0.016610     -0.014500
1510     15.090000      0.016750     -0.015010
1511     15.100000      0.016900     -0.015490
1512     15.110000      0.017060     -0.015970
1513     15.120000      0.017220     -0.016420
1514     15.130000      0.017380     -0.016870
1515     15.140000      0.017550     -0.017300
1516     15.150000      0.017720     -0.017730
1517     15.160000      0.017900     -0.018140
1518     15.170000      0.018080     -0.018550
1519     15.180000      0.018270     -0.018950
1520     15.190000      0.018460     -0.019350
1521     15.200000      0.018650     -0.019740
1522     15.210000      0.018850     -0.020130
1523     15.220000      0.019050     -0.020510
1524     15.230000      0.019250     -0.020890
1525     15.240000      0.019460     -0.021250
1526     15.250000      0.019680     -0.021610
1527     15.260000      0.019890     -0.021950
1528     15.270000      0.020110     -0.022280
1529     15.280000      0.020330     -0.022590
1530     15.290000      0.020560     -0.022870
1531     15.300000      0.020790     -0.023120
1532     15.310000      0.021020     -0.023330
1533     15.320000      0.021250     -0.023510
1534     15.330000      0.021490     -0.023640
1535     15.340000      0.021720     -0.023720
1536     15.350000      0.021960     -0.023740
1537     15.360000      0.022200     -0.023700
1538     15.370000      0.022440     -0.023600
1539     15.380000      0.022670     -0.023430
1540     15.390000      0.022910     -0.023200
1541     15.400000      0.023140     -0.022890
1542     15.410000      0.023370     -0.022520
1543     15.420000      0.023590     -0.022070
1544     15.430000      0.023810     -0.021550
1545     15.440000      0.024030     -0.020960
1546     15.450000      0.024240     -0.020300
1547     15.460000      0.024440     -0.019580
1548     15.470000      0.024640     -0.018800
1549     15.480000      0.024820     -0.017950
1550     15.490000      0.025000     -0.017060
1551     15.500000      0.025170     -0.016110
1552     15.510000      0.025340     -0.015120
1553     15.520000      0.025490     -0.014080
1554     15.530000      0.025630     -0.013010
1555     15.540000      0.025760     -0.011900
1556     15.550000      0.025880     -0.010750
1557     15.560000      0.025980     -0.009580
1558     15.570000      0.026080     -0.008380
1559     15.580000      0.026160     -0.007140
1560     15.590000      0.026240     -0.005880
1561     15.600000      0.026290     -0.004600
1562     15.610000      0.026340     -0.003290
1563     15.620000      0.026370     -0.001950
1564     15.630000      0.026390     -0.000600
1565     15.640000      0.026400      0.000770
1566     15.650000      0.026390      0.002140
1567     15.660000      0.026370      0.003520
1568     15.670000      0.026330      0.004880
1569     15.680000      0.026290      0.006230
1570     15.690000      0.026220      0.007540
1571     15.700000      0.026150      0.008810
1572     15.710000      0.026060      0.010030
1573     15.720000      0.025960      0.011170
1574     15.730000      0.025850      0.012240
1575     15.740000      0.025730      0.013210
1576     15.750000      0.025590      0.014080
1577     15.760000      0.025450      0.014830
1578     15.770000      0.025300      0.015470
1579     15.780000      0.025150      0.015990
1580     15.790000      0.024990      0.016380
1581     15.800000      0.024830      0.016650
1582     15.810000      0.024660      0.016800
1583     15.820000      0.024490      0.016820
1584     15.830000      0.024320      0.016730
1585     15.840000      0.024160      0.016530
1586     15.850000      0.023990      0.016240
1587     15.860000      0.023830      0.015860
1588     15.870000      0.023670      0.015410
1589     15.880000      0.023520      0.014910
1590     15.890000      0.023370      0.014360
1591     15.900000      0.023220      0.013790
1592     15.910000      0.023080      0.013210
1593     15.920000      0.022950      0.012640
1594     15.930000      0.022830      0.012090
1595     15.940000      0.022710      0.011570
1596     15.950000      0.022590      0.011110
1597     15.960000      0.022480      0.010710
1598     15.970000      0.022370      0.010380
1599     15.980000      0.022270      0.010120
1600     15.990000      0.022170      0.009940
1601     16.000000      0.022070      0.009850
1602     16.010000      0.021970      0.009840
1603     16.020000      0.021870      0.009910
1604     16.030000      0.021770      0.010060
1605     16.040000      0.021670      0.010280
1606     16.050000      0.021570      0.010560
1607     16.060000      0.021460      0.010900
1608     16.070000      0.021350      0.011280
1609     16.080000      0.021240      0.011690
1610     16.090000      0.021120      0.012110
1611     16.100000      0.021000      0.012540
1612     16.110000      0.020880      0.012950
1613     16.120000      0.020750      0.013330
1614     16.130000      0.020610      0.013670
1615     16.140000      0.020480      0.013950
1616     16.150000      0.020340      0.014170
1617     16.160000      0.020200      0.014310
1618     16.170000      0.020050      0.014370
1619     16.180000      0.019910      0.014330
1620     16.190000      0.019770      0.014190
1621     16.200000      0.019620      0.013960
1622     16.210000      0.019480      0.013620
1623     16.220000      0.019350      0.013180
1624     16.230000      0.019220      0.012640
1625     16.240000      0.019090      0.012010
1626     16.250000      0.018970      0.011290
1627     16.260000      0.018860      0.010490
1628     16.270000      0.018750      0.009630
1629     16.280000      0.018660      0.008710
1630     16.290000      0.018570      0.007740
1631     16.300000      0.018490      0.006740
1632     16.310000      0.018420      0.005730
1633     16.320000      0.018370      0.004700
1634     16.330000      0.018320      0.003680
1635     16.340000      0.018280      0.002680
1636     16.350000      0.018260      0.001710
1637     16.360000      0.018240      0.000770
1638     16.370000      0.018230     -0.000130
1639     16.380000      0.018230     -0.000980
1640     16.390000      0.018240     -0.001780
1641     16.400000      0.018260     -0.002530
1642     16.410000      0.018290     -0.003220
1643     16.420000      0.018320     -0.003860
1644     16.430000      0.018360     -0.004440
1645     16.440000      0.018400     -0.004980
1646     16.450000      0.018450     -0.005460
1647     16.460000      0.018510     -0.005890
1648     16.470000      0.018560     -0.006270
1649     16.480000      0.018630     -0.006610
1650     16.490000      0.018690     -0.006910
1651     16.500000      0.018760     -0.007160
1652     16.510000      0.018830     -0.007380
1653     16.520000      0.018910     -0.007560
1654     16.530000      0.018980     -0.007700
1655     16.540000      0.019060     -0.007810
1656     16.550000      0.019140     -0.007890
1657     16.560000      0.019220     -0.007930
1658     16.570000      0.019300     -0.007950
1659     16.580000      0.019380     -0.007940
1660     16.590000      0.019460     -0.007900
1661     16.600000      0.019530     -0.007830
1662     16.610000      0.019610     -0.007740
1663     16.620000      0.019690     -0.007630
1664     16.630000      0.019770     -0.007490
1665     16.640000      0.019840     -0.007320
1666     16.650000      0.019910     -0.007140
1667     16.660000      0.019990     -0.006940
1668     16.670000      0.020060     -0.006720
1669     16.680000      0.020120     -0.006490
1670     16.690000      0.020190     -0.006240
1671     16.700000      0.020250     -0.005990
1672     16.710000      0.020310     -0.005730
1673     16.720000      0.020370     -0.005460
1674     16.730000      0.020420     -0.005180
1675     16.740000      0.020470     -0.004910
1676     16.750000      0.020520     -0.004630
1677     16.760000      0.020570     -0.004350
1678     16.770000      0.020610     -0.004080
1679     16.780000      0.020650     -0.003810
1680     16.790000      0.020690     -0.003530
1681     16.800000      0.020730     -0.003270
1682     16.810000      0.020760     -0.003000
1683     16.820000      0.020790     -0.002730
1684     16.830000      0.020820     -0.002470
1685     16.840000      0.020840     -0.002210
1686     16.850000      0.020860     -0.001950
1687     16.860000      0.020880     -0.001700
1688     16.870000      0.020900     -0.001440
1689     16.880000      0.020910     -0.001190
1690     16.890000      0.020930     -0.000930
1691     16.900000      0.020940     -0.000680
1692     16.910000      0.020940     -0.000430
1693     16.920000      0.020950     -0.000180
1694     16.930000      0.020950      0.000060
1695     16.940000      0.020950      0.000310
1696     16.950000      0.020940      0.000550
1697     16.960000      0.020940      0.000800
1698     16.970000      0.020930      0.001040
1699     16.980000      0.020920      0.001280
1700     16.990000      0.020910      0.001510
1701     17.000000      0.020890      0.001750
1702     17.010000      0.020880      0.001990
1703     17.020000      0.020860      0.002230
1704     17.030000      0.020830      0.002460
1705     17.040000      0.020810      0.002700
1706     17.050000      0.020780      0.002930
1707     17.060000      0.020750      0.003170
1708     17.070000      0.020720      0.003400
1709     17.080000      0.020690      0.003620
1710     17.090000      0.020650      0.003840
1711     17.100000      0.020610      0.004060
1712     17.110000      0.020570      0.004270
1713     17.120000      0.020530      0.004470
1714     17.130000      0.020480      0.004660
1715     17.140000      0.020440      0.004840
1716     17.150000      0.020390      0.005010
1717     17.160000      0.020340      0.005170
1718     17.170000      0.020290      0.005320
1719     17.180000      0.020230      0.005450
1720     17.190000      0.020180      0.005570
1721     17.200000      0.020120      0.005680
1722     17.210000      0.020070      0.005770
1723     17.220000      0.020010      0.005860
1724     17.230000      0.019950      0.005930
1725     17.240000      0.019890      0.006000
1726     17.250000      0.019830      0.006060
1727     17.260000      0.019770      0.006110
1728     17.270000      0.019710      0.006160
1729     17.280000      0.019650      0.006210
1730     17.290000      0.019590      0.006260
1731     17.300000      0.019520      0.006320
1732     17.310000      0.019460      0.006380
1733     17.320000      0.019400      0.006450
1734     17.330000      0.019330      0.006530
1735     17.340000      0.019270      0.006630
1736     17.350000      0.019200      0.006740
1737     17.360000      0.019130      0.006860
1738     17.370000      0.019060      0.007010
1739     17.380000      0.018990      0.007170
1740     17.390000      0.018920      0.007350
1741     17.400000      0.018850      0.007550
1742     17.410000      0.018770      0.007770
1743     17.420000      0.018700      0.008010
1744     17.430000      0.018620      0.008270
1745     17.440000      0.018530      0.008530
1746     17.450000      0.018450      0.008810
1747     17.460000      0.018360      0.009090
1748     17.470000      0.018270      0.009370
1749     17.480000      0.018170      0.009640
1750     17.490000      0.018080      0.009910
1751     17.500000      0.017980      0.010150
1752     17.510000      0.017880      0.010380
1753     17.520000      0.017770      0.010570
1754     17.530000      0.017670      0.010730
1755     17.540000      0.017560      0.010850
1756     17.550000      0.017450      0.010910
1757     17.560000      0.017340      0.010930
1758     17.570000      0.017230      0.010900
1759     17.580000      0.017120      0.010810
1760     17.590000      0.017020      0.010660
1761     17.600000      0.016910      0.010450
1762     17.610000      0.016810      0.010190
1763     17.620000      0.016700      0.009870
1764     17.630000      0.016610      0.009510
1765     17.640000      0.016510      0.009100
1766     17.650000      0.016420      0.008660
1767     17.660000      0.016330      0.008190
1768     17.670000      0.016250      0.007710
1769     17.680000      0.016170      0.007220
1770     17.690000      0.016100      0.006750
1771     17.700000      0.016030      0.006290
1772     17.710000      0.015970      0.005870
1773     17.720000      0.015910      0.005490
1774     17.730000      0.015860      0.005180
1775     17.740000      0.015810      0.004930
1776     17.750000      0.015760      0.004780
1777     17.760000      0.015710      0.004710
1778     17.770000      0.015660      0.004740
1779     17.780000      0.015610      0.004870
1780     17.790000      0.015570      0.005120
1781     17.800000      0.015510      0.005460
1782     17.810000      0.015460      0.005920
1783     17.820000      0.015400      0.006470
1784     17.830000      0.015340      0.007120
1785     17.840000      0.015260      0.007850
1786     17.850000      0.015190      0.008650
1787     17.860000      0.015100      0.009500
1788     17.870000      0.015000      0.010390
1789     17.880000      0.014900      0.011290
1790     17.890000      0.014790      0.012180
1791     17.900000      0.014670      0.013050
1792     17.910000      0.014540      0.013850
1793     17.920000      0.014400      0.014580
1794     17.930000      0.014250      0.015210
1795     17.940000      0.014100      0.015720
1796     17.950000      0.013940      0.016080
1797     17.960000      0.013780      0.016290
1798     17.970000      0.013620      0.016320
1799     17.980000      0.013450      0.016180
1800     17.990000      0.013290      0.015840
1801     18.000000      0.013130      0.015320
1802     18.010000      0.012980      0.014600
1803     18.020000      0.012840      0.013700
1804     18.030000      0.012700      0.012620
1805     18.040000      0.012570      0.011380
1806     18.050000      0.012460      0.010000
1807     18.060000      0.012360      0.008480
1808     18.070000      0.012270      0.006870
1809     18.080000      0.012200      0.005180
1810     18.090000      0.012150      0.003450
1811     18.100000      0.012120      0.001700
1812     18.110000      0.012100     -0.000020
1813     18.120000      0.012100     -0.001700
1814     18.130000      0.012120     -0.003300
1815     18.140000      0.012150     -0.004800
1816     18.150000      0.012200     -0.006170
1817     18.160000      0.012260     -0.007380
1818     18.170000      0.012330     -0.008430
1819     18.180000      0.012420     -0.009300
1820     18.190000      0.012510     -0.009980
1821     18.200000      0.012610     -0.010460
1822     18.210000      0.012720     -0.010750
1823     18.220000      0.012820     -0.010860
1824     18.230000      0.012930     -0.010770
1825     18.240000      0.013040     -0.010520
1826     18.250000      0.013150     -0.010110
1827     18.260000      0.013250     -0.009560
1828     18.270000      0.013340     -0.008900
1829     18.280000      0.013430     -0.008130
1830     18.290000      0.013510     -0.007300
1831     18.300000      0.013590     -0.006420
1832     18.310000      0.013650     -0.005520
1833     18.320000      0.013700     -0.004620
1834     18.330000      0.013750     -0.003760
1835     18.340000      0.013790     -0.002940
1836     18.350000      0.013820     -0.002200
1837     18.360000      0.013840     -0.001550
1838     18.370000      0.013860     -0.001000
1839     18.380000      0.013870     -0.000560
1840     18.390000      0.013870     -0.000250
1841     18.400000      0.013870     -0.000070
1842     18.410000      0.013870     -0.000010
1843     18.420000      0.013870     -0.000080
1844     18.430000      0.013880     -0.000270
1845     18.440000      0.013880     -0.000570
1846     18.450000      0.013880     -0.000970
1847     18.460000      0.013890     -0.001470
1848     18.470000      0.013910     -0.002040
1849     18.480000      0.013930     -0.002670
1850     18.490000      0.013960     -0.003340
1851     18.500000      0.013990     -0.004030
1852     18.510000      0.014030     -0.004730
1853     18.520000      0.014080     -0.005400
1854     18.530000      0.014130     -0.006040
1855     18.540000      0.014190     -0.006630
1856     18.550000      0.014260     -0.007150
1857     18.560000      0.014330     -0.007580
1858     18.570000      0.014400     -0.007930
1859     18.580000      0.014480     -0.008180
1860     18.590000      0.014570     -0.008320
1861     18.600000      0.014650     -0.008350
1862     18.610000      0.014730     -0.008270
1863     18.620000      0.014810     -0.008080
1864     18.630000      0.014900     -0.007790
1865     18.640000      0.014970     -0.007400
1866     18.650000      0.015050     -0.006920
1867     18.660000      0.015120     -0.006370
1868     18.670000      0.015180     -0.005750
1869     18.680000      0.015240     -0.005080
1870     18.690000      0.015290     -0.004370
1871     18.700000      0.015330     -0.003650
1872     18.710000      0.015370     -0.002930
1873     18.720000      0.015400     -0.002210
1874     18.730000      0.015420     -0.001530
1875     18.740000      0.015440     -0.000900
1876     18.750000      0.015440     -0.000320
1877     18.760000      0.015450      0.000190
1878     18.770000      0.015450      0.000620
1879     18.780000      0.015440      0.000970
1880     18.790000      0.015430      0.001230
1881     18.800000      0.015420      0.001390
1882     18.810000      0.015400      0.001470
1883     18.820000      0.015390      0.001440
1884     18.830000      0.015370      0.001330
1885     18.840000      0.015360      0.001140
1886     18.850000      0.015350      0.000870
1887     18.860000      0.015340      0.000520
1888     18.870000      0.015340      0.000120
1889     18.880000      0.015330     -0.000340
1890     18.890000      0.015340     -0.000830
1891     18.900000      0.015350     -0.001350
1892     18.910000      0.015360     -0.001890
1893     18.920000      0.015380     -0.002420
1894     18.930000      0.015400     -0.002950
1895     18.940000      0.015430     -0.003460
1896     18.950000      0.015470     -0.003950
1897     18.960000      0.015510     -0.004390
1898     18.970000      0.015550     -0.004800
1899     18.980000      0.015600     -0.005150
1900     18.990000      0.015650     -0.005450
1901     19.000000      0.015700     -0.005700
1902     19.010000      0.015760     -0.005890
1903     19.020000      0.015820     -0.006020
1904     19.030000      0.015880     -0.006100
1905     19.040000      0.015940     -0.006120
1906     19.050000      0.016000     -0.006090
1907     19.060000      0.016060     -0.006000
1908     19.070000      0.016120     -0.005870
1909     19.080000      0.016180     -0.005700
1910     19.090000      0.016240     -0.005490
1911     19.100000      0.016290     -0.005240
1912     19.110000      0.016350     -0.004960
1913     19.120000      0.016400     -0.004650
1914     19.130000      0.016440     -0.004320
1915     19.140000      0.016490     -0.003970
1916     19.150000      0.016530     -0.003600
1917     19.160000      0.016560     -0.003220
1918     19.170000      0.016590     -0.002830
1919     19.180000      0.016620     -0.002430
1920     19.190000      0.016650     -0.002010
1921     19.200000      0.016670     -0.001590
1922     19.210000      0.016680     -0.001160
1923     19.220000      0.016690     -0.000730
1924     19.230000      0.016700     -0.000290
1925     19.240000      0.016700      0.000150
1926     19.250000      0.016700      0.000600
1927     19.260000      0.016700      0.001040
1928     19.270000      0.016690      0.001480
1929     19.280000      0.016670      0.001920
1930     19.290000      0.016650      0.002340
1931     19.300000      0.016630      0.002760
1932     19.310000      0.016600      0.003160
1933     19.320000      0.016570      0.003540
1934     19.330000      0.016530      0.003900
1935     19.340000      0.016500      0.004240
1936     19.350000      0.016450      0.004550
1937     19.360000      0.016410      0.004830
1938     19.370000      0.016360      0.005080
1939     19.380000      0.016310      0.005300
1940     19.390000      0.016260      0.005490
1941     19.400000      0.016200      0.005640
1942     19.410000      0.016140      0.005760
1943     19.420000      0.016090      0.005850
1944     19.430000      0.016030      0.005900
1945     19.440000      0.015970      0.005910
1946     19.450000      0.015910      0.005900
1947     19.460000      0.015850      0.005850
1948     19.470000      0.015790      0.005780
1949     19.480000      0.015730      0.005670
1950     19.490000      0.015680      0.005540
1951     19.500000      0.015620      0.005380
1952     19.510000      0.015570      0.005190
1953     19.520000      0.015520      0.004980
1954     19.530000      0.015470      0.004750
1955     19.540000      0.015420      0.004490
1956     19.550000      0.015370      0.004210
1957     19.560000      0.015330      0.003900
1958     19.570000      0.015290      0.003570
1959     19.580000      0.015260      0.003230
1960     19.590000      0.015230      0.002860
1961     19.600000      0.015200      0.002470
1962     19.610000      0.015170      0.002070
1963     19.620000      0.015150      0.001650
1964     19.630000      0.015130      0.001210
1965     19.640000      0.015120      0.000760
1966     19.650000      0.015120      0.000310
1967     19.660000      0.015110     -0.000140
1968     19.670000      0.015110     -0.000590
1969     19.680000      0.015120     -0.001030
1970     19.690000      0.015130     -0.001460
1971     19.700000      0.015140     -0.001860
1972     19.710000      0.015160     -0.002220
1973     19.720000      0.015190     -0.002550
1974     19.730000      0.015210     -0.002840
1975     19.740000      0.015240     -0.003070
1976     19.750000      0.015270     -0.003240
1977     19.760000      0.015300     -0.003350
1978     19.770000      0.015340     -0.003400
1979     19.780000      0.015370     -0.003370
1980     19.790000      0.015400     -0.003270
1981     19.800000      0.015440     -0.003100
1982     19.810000      0.015470     -0.002860
1983     19.820000      0.015500     -0.002550
1984     19.830000      0.015520     -0.002180
1985     19.840000      0.015540     -0.001750
1986     19.850000      0.015560     -0.001260
1987     19.860000      0.015570     -0.000740
1988     19.870000      0.015580     -0.000170
1989     19.880000      0.015580      0.000410
1990     19.890000      0.015580      0.001010
1991     19.900000      0.015570      0.001600
1992     19.910000      0.015550      0.002190
1993     19.920000      0.015530      0.002740
1994     19.930000      0.015500      0.003260
1995     19.940000      0.015470      0.003730
1996     19.950000      0.015430      0.004150
1997     19.960000      0.015390      0.004490
1998     19.970000      0.015350      0.004770
1999     19.980000      0.015300      0.004960
2000     19.990000      0.015250      0.005070
2001     20.000000      0.015200      0.005100
2002     20.010000      0.015150      0.005050
2003     20.020000      0.015100      0.004910
2004     20.030000      0.015050      0.004700
2005     20.040000      0.015000      0.004410
2006     20.050000      0.014960      0.004050
2007     20.060000      0.014920      0.003630
2008     20.070000      0.014880      0.003170
2009     20.080000      0.014850      0.002660
2010     20.090000      0.014820      0.002130
2011     20.100000      0.014800      0.001580
2012     20.110000      0.014780      0.001020
2013     20.120000      0.014770      0.000470
2014     20.130000      0.014770     -0.000060
2015     20.140000      0.014770     -0.000560
2016     20.150000      0.014780     -0.001020
2017     20.160000      0.014790     -0.001440
2018     20.170000      0.014800     -0.001810
2019     20.180000      0.014820     -0.002120
2020     20.190000      0.014840     -0.002370
2021     20.200000      0.014860     -0.002550
2022     20.210000      0.014890     -0.002670
2023     20.220000      0.014920     -0.002730
2024     20.230000      0.014940     -0.002730
2025     20.240000      0.014970     -0.002670
2026     20.250000      0.015000     -0.002560
2027     20.260000      0.015020     -0.002400
2028     20.270000      0.015050     -0.002190
2029     20.280000      0.015070     -0.001950
2030     20.290000      0.015090     -0.001680
2031     20.300000      0.015100     -0.001390
2032     20.310000      0.015120     -0.001090
2033     20.320000      0.015130     -0.000780
2034     20.330000      0.015140     -0.000470
2035     20.340000      0.015140     -0.000170
2036     20.350000      0.015140      0.000120
2037     20.360000      0.015140      0.000390
2038     20.370000      0.015140      0.000630
2039     20.380000      0.015130      0.000850
2040     20.390000      0.015120      0.001040
2041     20.400000      0.015110      0.001190
2042     20.410000      0.015100      0.001320
2043     20.420000      0.015090      0.001410
2044     20.430000      0.015070      0.001460
2045     20.440000      0.015060      0.001490
2046     20.450000      0.015040      0.001480
2047     20.460000      0.015030      0.001440
2048     20.470000      0.015020      0.001370
2049     20.480000      0.015000      0.001270
2050     20.490000      0.014990      0.001150
2051     20.500000      0.014980      0.001000
2052     20.510000      0.014970      0.000840
2053     20.520000      0.014960      0.000650
2054     20.530000      0.014950      0.000440
2055     20.540000      0.014950      0.000210
2056     20.550000      0.014950     -0.000030
2057     20.560000      0.014950     -0.000280
2058     20.570000      0.014950     -0.000550
2059     20.580000      0.014950     -0.000840
2060     20.590000      0.014960     -0.001130
2061     20.600000      0.014970     -0.001440
2062     20.610000      0.014990     -0.001760
2063     20.620000      0.015010     -0.002080
2064     20.630000      0.015030     -0.002420
2065     20.640000      0.015050     -0.002760
2066     20.650000      0.015080     -0.003110
2067     20.660000      0.015110     -0.003460
2068     20.670000      0.015140     -0.003800
2069     20.680000      0.015180     -0.004140
2070     20.690000      0.015220     -0.004480
2071     20.700000      0.015270     -0.004800
2072     20.710000      0.015320     -0.005110
2073     20.720000      0.015370     -0.005390
2074     20.730000      0.015420     -0.005650
2075     20.740000      0.015480     -0.005890
2076     20.750000      0.015540     -0.006090
2077     20.760000      0.015600     -0.006260
2078     20.770000      0.015660     -0.006400
2079     20.780000      0.015720     -0.006500
2080     20.790000      0.015790     -0.006560
2081     20.800000      0.015860     -0.006580
2082     20.810000      0.015920     -0.006570
2083     20.820000      0.015990     -0.006520
2084     20.830000      0.016050     -0.006430
2085     20.840000      0.016120     -0.006310
2086     20.850000      0.016180     -0.006170
2087     20.860000      0.016240     -0.005990
2088     20.870000      0.016300     -0.005790
2089     20.880000      0.016360     -0.005580
2090     20.890000      0.016410     -0.005350
2091     20.900000      0.016470     -0.005110
2092     20.910000      0.016520     -0.004870
2093     20.920000      0.016570     -0.004630
2094     20.930000      0.016610     -0.004400
2095     20.940000      0.016660     -0.004170
2096     20.950000      0.016700     -0.003960
2097     20.960000      0.016740     -0.003770
2098     20.970000      0.016780     -0.003590
2099     20.980000      0.016810     -0.003430
2100     20.990000      0.016850     -0.003300
2101     21.000000      0.016880     -0.003180
2102     21.010000      0.016910     -0.003080
2103     21.020000      0.016940     -0.003000
2104     21.030000      0.016970     -0.002940
2105     21.040000      0.017000     -0.002880
2106     21.050000      0.017030     -0.002840
2107     21.060000      0.017060     -0.002790
2108     21.070000      0.017090     -0.002750
2109     21.080000      0.017120     -0.002690
2110     21.090000      0.017140     -0.002610
2111     21.100000      0.017170     -0.002520
2112     21.110000      0.017190     -0.002390
2113     21.120000      0.017220     -0.002220
2114     21.130000      0.017240     -0.002010
2115     21.140000      0.017260     -0.001740
2116     21.150000      0.017280     -0.001420
2117     21.160000      0.017290     -0.001030
2118     21.170000      0.017300     -0.000570
2119     21.180000      0.017310     -0.000050
2120     21.190000      0.017310      0.000560
2121     21.200000      0.017300      0.001230
2122     21.210000      0.017290      0.001980
2123     21.220000      0.017270      0.002790
2124     21.230000      0.017240      0.003680
2125     21.240000      0.017210      0.004620
2126     21.250000      0.017160      0.005610
2127     21.260000      0.017100      0.006640
2128     21.270000      0.017040      0.007690
2129     21.280000      0.016960      0.008760
2130     21.290000      0.016870      0.009820
2131     21.300000      0.016770      0.010860
2132     21.310000      0.016670      0.011870
2133     21.320000      0.016550      0.012820
2134     21.330000      0.016420      0.013700
2135     21.340000      0.016280      0.014490
2136     21.350000      0.016140      0.015190
2137     21.360000      0.015980      0.015780
2138     21.370000      0.015830      0.016250
2139     21.380000      0.015660      0.016590
2140     21.390000      0.015500      0.016810
2141     21.400000      0.015330      0.016890
2142     21.410000      0.015160      0.016850
2143     21.420000      0.014990      0.016680
2144     21.430000      0.014830      0.016390
2145     21.440000      0.014660      0.015980
2146     21.450000      0.014500      0.015480
2147     21.460000      0.014350      0.014890
2148     21.470000      0.014200      0.014230
2149     21.480000      0.014060      0.013520
2150     21.490000      0.013920      0.012770
2151     21.500000      0.013790      0.012010
2152     21.510000      0.013670      0.011250
2153     21.520000      0.013560      0.010510
2154     21.530000      0.013460      0.009820
2155     21.540000      0.013360      0.009190
2156     21.550000      0.013270      0.008630
2157     21.560000      0.013180      0.008160
2158     21.570000      0.013100      0.007800
2159     21.580000      0.013020      0.007540
2160     21.590000      0.012940      0.007390
2161     21.600000      0.012870      0.007360
2162     21.610000      0.012800      0.007450
2163     21.620000      0.012720      0.007660
2164     21.630000      0.012650      0.007980
2165     21.640000      0.012570      0.008410
2166     21.650000      0.012480      0.008930
2167     21.660000      0.012390      0.009540
2168     21.670000      0.012300      0.010230
2169     21.680000      0.012190      0.010970
2170     21.690000      0.012080      0.011760
2171     21.700000      0.011970      0.012580
2172     21.710000      0.011840      0.013410
2173     21.720000      0.011710      0.014230
2174     21.730000      0.011570      0.015030
2175     21.740000      0.011410      0.015800
2176     21.750000      0.011260      0.016530
2177     21.760000      0.011090      0.017190
2178     21.770000      0.010920      0.017800
2179     21.780000      0.010740      0.018320
2180     21.790000      0.010560      0.018780
2181     21.800000      0.010370      0.019150
2182     21.810000      0.010180      0.019430
2183     21.820000      0.009980      0.019640
2184     21.830000      0.009790      0.019770
2185     21.840000      0.009590      0.019830
2186     21.850000      0.009390      0.019810
2187     21.860000      0.009190      0.019730
2188     21.870000      0.009000      0.019600
2189     21.880000      0.008800      0.019420
2190     21.890000      0.008610      0.019200
2191     21.900000      0.008410      0.018950
2192     21.910000      0.008230      0.018680
2193     21.920000      0.008040      0.018410
2194     21.930000      0.007850      0.018120
2195     21.940000      0.007670      0.017850
2196     21.950000      0.007490      0.017590
2197     21.960000      0.007320      0.017350
2198     21.970000      0.007150      0.017130
2199     21.980000      0.006970      0.016940
2200     21.990000      0.006800      0.016790
2201     22.000000      0.006640      0.016670
2202     22.010000      0.006470      0.016580
2203     22.020000      0.006300      0.016520
2204     22.030000      0.006140      0.016500
2205     22.040000      0.005970      0.016510
2206     22.050000      0.005810      0.016550
2207     22.060000      0.005640      0.016620
2208     22.070000      0.005480      0.016700
2209     22.080000      0.005310      0.016800
2210     22.090000      0.005140      0.016910
2211     22.100000      0.004970      0.017030
2212     22.110000      0.004800      0.017150
2213     22.120000      0.004630      0.017260
2214     22.130000      0.004460      0.017360
2215     22.140000      0.004280      0.017450
2216     22.150000      0.004110      0.017520
2217     22.160000      0.003930      0.017560
2218     22.170000      0.003760      0.017580
2219     22.180000      0.003580      0.017570
2220     22.190000      0.003410      0.017530
2221     22.200000      0.003230      0.017460
2222     22.210000      0.003060      0.017360
2223     22.220000      0.002880      0.017220
2224     22.230000      0.002710      0.017050
2225     22.240000      0.002540      0.016860
2226     22.250000      0.002370      0.016630
2227     22.260000      0.002210      0.016380
2228     22.270000      0.002040      0.016120
2229     22.280000      0.001880      0.015830
2230     22.290000      0.001720      0.015530
2231     22.300000      0.001570      0.015220
2232     22.310000      0.001420      0.014910
2233     22.320000      0.001270      0.014600
2234     22.330000      0.001120      0.014290
2235     22.340000      0.000980      0.013990
2236     22.350000      0.000840      0.013700
2237     22.360000      0.000700      0.013430
2238     22.370000      0.000570      0.013170
2239     22.380000      0.000430      0.012930
2240     22.390000      0.000310      0.012710
2241     22.400000      0.000180      0.012510
2242     22.410000      0.000050      0.012340
2243     22.420000     -0.000070      0.012180
2244     22.430000     -0.000190      0.012050
2245     22.440000     -0.000310      0.011940
2246     22.450000     -0.000430      0.011850
2247     22.460000     -0.000550      0.011780
2248     22.470000     -0.000670      0.011730
2249     22.480000     -0.000790      0.011700
2250     22.490000     -0.000900      0.011680
2251     22.500000     -0.001020      0.011680
2252     22.510000     -0.001140      0.011700
2253     22.520000     -0.001250      0.011740
2254     22.530000     -0.001370      0.011780
2255     22.540000     -0.001490      0.011840
2256     22.550000     -0.001610      0.011920
2257     22.560000     -0.001730      0.012010
2258     22.570000     -0.001850      0.012100
2259     22.580000     -0.001970      0.012210
2260     22.590000     -0.002090      0.012330
2261     22.600000     -0.002210      0.012460
2262     22.610000     -0.002340      0.012600
2263     22.620000     -0.002460      0.012750
2264     22.630000     -0.002590      0.012900
2265     22.640000     -0.002720      0.013060
2266     22.650000     -0.002850      0.013210
2267     22.660000     -0.002980      0.013370
2268     22.670000     -0.003120      0.013520
2269     22.680000     -0.003250      0.013660
2270     22.690000     -0.003390      0.013800
2271     22.700000     -0.003530      0.013910
2272     22.710000     -0.003660      0.014010
2273     22.720000     -0.003800      0.014080
2274     22.730000     -0.003950      0.014120
2275     22.740000     -0.004090      0.014130
2276     22.750000     -0.004230      0.014110
2277     22.760000     -0.004370      0.014040
2278     22.770000     -0.004510      0.013930
2279     22.780000     -0.004650      0.013780
2280     22.790000     -0.004790      0.013590
2281     22.800000     -0.004920      0.013340
2282     22.810000     -0.005060      0.013050
2283     22.820000     -0.005190      0.012710
2284     22.830000     -0.005310      0.012320
2285     22.840000     -0.005440      0.011890
2286     22.850000     -0.005560      0.011410
2287     22.860000     -0.005670      0.010890
2288     22.870000     -0.005780      0.010330
2289     22.880000     -0.005880      0.009730
2290     22.890000     -0.005980      0.009110
2291     22.900000     -0.006070      0.008450
2292     22.910000     -0.006150      0.007770
2293     22.920000     -0.006230      0.007060
2294     22.930000     -0.006300      0.006340
2295     22.940000     -0.006370      0.005600
2296     22.950000     -0.006420      0.004850
2297     22.960000     -0.006470      0.004090
2298     22.970000     -0.006510      0.003330
2299     22.980000     -0.006550      0.002550
2300     22.990000     -0.006570      0.001770
2301     23.000000     -0.006590      0.000980
2302     23.010000     -0.006600      0.000200
2303     23.020000     -0.006600     -0.000590
2304     23.030000     -0.006590     -0.001380
2305     23.040000     -0.006580     -0.002160
2306     23.050000     -0.006560     -0.002930
2307     23.060000     -0.006530     -0.003680
2308     23.070000     -0.006490     -0.004410
2309     23.080000     -0.006450     -0.005110
2310     23.090000     -0.006400     -0.005780
2311     23.100000     -0.006340     -0.006400
2312     23.110000     -0.006280     -0.006960
2313     23.120000     -0.006210     -0.007460
2314     23.130000     -0.006130     -0.007880
2315     23.140000     -0.006050     -0.008230
2316     23.150000     -0.005970     -0.008490
2317     23.160000     -0.005890     -0.008660
2318     23.170000     -0.005800     -0.008720
2319     23.180000     -0.005710     -0.008690
2320     23.190000     -0.005630     -0.008560
2321     23.200000     -0.005540     -0.008320
2322     23.210000     -0.005460     -0.007980
2323     23.220000     -0.005380     -0.007550
2324     23.230000     -0.005300     -0.007030
2325     23.240000     -0.005230     -0.006430
2326     23.250000     -0.005170     -0.005760
2327     23.260000     -0.005110     -0.005030
2328     23.270000     -0.005060     -0.004270
2329     23.280000     -0.005020     -0.003480
2330     23.290000     -0.004980     -0.002680
2331     23.300000     -0.004950     -0.001900
2332     23.310000     -0.004940     -0.001150
2333     23.320000     -0.004920     -0.000460
2334     23.330000     -0.004920      0.000170
2335     23.340000     -0.004920      0.000710
2336     23.350000     -0.004930      0.001140
2337     23.360000     -0.004940      0.001460
2338     23.370000     -0.004950      0.001660
2339     23.380000     -0.004970      0.001720
2340     23.390000     -0.004990      0.001640
2341     23.400000     -0.005000      0.001420
2342     23.410000     -0.005020      0.001070
2343     23.420000     -0.005030      0.000570
2344     23.430000     -0.005030     -0.000050
2345     23.440000     -0.005030     -0.000790
2346     23.450000     -0.005030     -0.001630
2347     23.460000     -0.005010     -0.002570
2348     23.470000     -0.004980     -0.003570
2349     23.480000     -0.004950     -0.004610
2350     23.490000     -0.004900     -0.005680
2351     23.500000     -0.004850     -0.006750
2352     23.510000     -0.004780     -0.007800
2353     23.520000     -0.004700     -0.008790
2354     23.530000     -0.004610     -0.009710
2355     23.540000     -0.004520     -0.010530
2356     23.550000     -0.004410     -0.011240
2357     23.560000     -0.004300     -0.011820
2358     23.570000     -0.004180     -0.012250
2359     23.580000     -0.004060     -0.012520
2360     23.590000     -0.003930     -0.012640
2361     23.600000     -0.003810     -0.012580
2362     23.610000     -0.003680     -0.012360
2363     23.620000     -0.003560     -0.011970
2364     23.630000     -0.003440     -0.011420
2365     23.640000     -0.003320     -0.010730
2366     23.650000     -0.003210     -0.009900
2367     23.660000     -0.003120     -0.008950
2368     23.670000     -0.003030     -0.007900
2369     23.680000     -0.002950     -0.006770
2370     23.690000     -0.002880     -0.005580
2371     23.700000     -0.002820     -0.004360
2372     23.710000     -0.002780     -0.003130
2373     23.720000     -0.002750     -0.001910
2374     23.730000     -0.002730     -0.000730
2375     23.740000     -0.002720      0.000400
2376     23.750000     -0.002730      0.001440
2377     23.760000     -0.002740      0.002400
2378     23.770000     -0.002760      0.003260
2379     23.780000     -0.002800      0.004000
2380     23.790000     -0.002840      0.004620
2381     23.800000     -0.002880      0.005110
2382     23.810000     -0.002930      0.005480
2383     23.820000     -0.002990      0.005720
2384     23.830000     -0.003050      0.005840
2385     23.840000     -0.003110      0.005850
2386     23.850000     -0.003160      0.005750
2387     23.860000     -0.003220      0.005550
2388     23.870000     -0.003280      0.005270
2389     23.880000     -0.003330      0.004920
2390     23.890000     -0.003380      0.004500
2391     23.900000     -0.003420      0.004050
2392     23.910000     -0.003460      0.003570
2393     23.920000     -0.003500      0.003070
2394     23.930000     -0.003530      0.002580
2395     23.940000     -0.003560      0.002100
2396     23.950000     -0.003580      0.001640
2397     23.960000     -0.003590      0.001220
2398     23.970000     -0.003610      0.000840
2399     23.980000     -0.003610      0.000520
2400     23.990000     -0.003620      0.000250
2401     24.000000     -0.003620      0.000030
2402     24.010000     -0.003620     -0.000120
2403     24.020000     -0.003620     -0.000200
2404     24.030000     -0.003620     -0.000230
2405     24.040000     -0.003620     -0.000200
2406     24.050000     -0.003610     -0.000110
2407     24.060000     -0.003610      0.000040
2408     24.070000     -0.003610      0.000230
2409     24.080000     -0.003620      0.000470
2410     24.090000     -0.003620      0.000750
2411     24.100000     -0.003630      0.001060
2412     24.110000     -0.003640      0.001400
2413     24.120000     -0.003650      0.001760
2414     24.130000     -0.003670      0.002150
2415     24.140000     -0.003690      0.002540
2416     24.150000     -0.003720      0.002950
2417     24.160000     -0.003750      0.003360
2418     24.170000     -0.003780      0.003770
2419     24.180000     -0.003820      0.004190
2420     24.190000     -0.003860      0.004600
2421     24.200000     -0.003910      0.005020
2422     24.210000     -0.003960      0.005420
2423     24.220000     -0.004010      0.005820
2424     24.230000     -0.004070      0.006220
2425     24.240000     -0.004130      0.006600
2426     24.250000     -0.004200      0.006980
2427     24.260000     -0.004270      0.007340
2428     24.270000     -0.004340      0.007690
2429     24.280000     -0.004420      0.008020
2430     24.290000     -0.004500      0.008330
2431     24.300000     -0.004580      0.008620
2432     24.310000     -0.004670      0.008880
2433     24.320000     -0.004760      0.009110
2434     24.330000     -0.004850      0.009310
2435     24.340000     -0.004940      0.009470
2436     24.350000     -0.005030      0.009600
2437     24.360000     -0.005130      0.009680
2438     24.370000     -0.005230      0.009730
2439     24.380000     -0.005320      0.009740
2440     24.390000     -0.005420      0.009710
2441     24.400000     -0.005520      0.009630
2442     24.410000     -0.005620      0.009530
2443     24.420000     -0.005710      0.009380
2444     24.430000     -0.005800      0.009220
2445     24.440000     -0.005900      0.009020
2446     24.450000     -0.005990      0.008810
2447     24.460000     -0.006070      0.008600
2448     24.470000     -0.006160      0.008380
2449     24.480000     -0.006240      0.008180
2450     24.490000     -0.006330      0.008000
2451     24.500000     -0.006410      0.007850
2452     24.510000     -0.006480      0.007740
2453     24.520000     -0.006560      0.007690
2454     24.530000     -0.006640      0.007710
2455     24.540000     -0.006720      0.007800
2456     24.550000     -0.006790      0.007980
2457     24.560000     -0.006870      0.008250
2458     24.570000     -0.006960      0.008610
2459     24.580000     -0.007040      0.009080
2460     24.590000     -0.007130      0.009640
2461     24.600000     -0.007230      0.010300
2462     24.610000     -0.007330      0.011050
2463     24.620000     -0.007440      0.011880
2464     24.630000     -0.007560      0.012780
2465     24.640000     -0.007690      0.013720
2466     24.650000     -0.007830      0.014690
2467     24.660000     -0.007970      0.015660
2468     24.670000     -0.008130      0.016600
2469     24.680000     -0.008300      0.017470
2470     24.690000     -0.008470      0.018250
2471     24.700000     -0.008650      0.018880
2472     24.710000     -0.008840      0.019330
2473     24.720000     -0.009040      0.019570
2474     24.730000     -0.009230      0.019550
2475     24.740000     -0.009430      0.019230
2476     24.750000     -0.009620      0.018590
2477     24.760000     -0.009810      0.017600
2478     24.770000     -0.009980      0.016230
2479     24.780000     -0.010140      0.014470
2480     24.790000     -0.010290      0.012310
2481     24.800000     -0.010410      0.009740
2482     24.810000     -0.010510      0.006780
2483     24.820000     -0.010580      0.003430
2484     24.830000     -0.010610     -0.000270
2485     24.840000     -0.010610     -0.004300
2486     24.850000     -0.010570     -0.008600
2487     24.860000     -0.010480     -0.013120
2488     24.870000     -0.010350     -0.017790
2489     24.880000     -0.010170     -0.022550
2490     24.890000     -0.009940     -0.027320
2491     24.900000     -0.009670     -0.032000
2492     24.910000     -0.009350     -0.036530
2493     24.920000     -0.008990     -0.040800
2494     24.930000     -0.008580     -0.044750
2495     24.940000     -0.008130     -0.048290
2496     24.950000     -0.007650     -0.051370
2497     24.960000     -0.007130     -0.053910
2498     24.970000     -0.006600     -0.055890
2499     24.980000     -0.006040     -0.057260
2500     24.990000     -0.005460     -0.057990
2501     25.000000     -0.004880     -0.058090
2502     25.010000      0.000000      0.000000
2503     25.020000      0.000000      0.000000
2504     25.030000      0.000000      0.000000
2505     25.040000      0.000000      0.000000
2506     25.050000      0.000000      0.000000
2507     25.060000      0.000000      0.000000
2508     25.070000      0.000000      0.000000
2509     25.080000      0.000000      0.000000
2510     25.090000      0.000000      0.000000
2511     25.100000      0.000000      0.000000
2512     25.110000      0.000000      0.000000
2513     25.120000      0.000000      0.000000
2514     25.130000      0.000000      0.000000
2515     25.140000      0.000000      0.000000
2516     25.150000      0.000000      0.000000
2517     25.160000      0.000000      0.000000
2518     25.170000      0.000000      0.000000
2519     25.180000      0.000000      0.000000
2520     25.190000      0.000000      0.000000
2521     25.200000      0.000000      0.000000
2522     25.210000      0.000000      0.000000
2523     25.220000      0.000000      0.000000
2524     25.230000      0.000000      0.000000
2525     25.240000      0.000000      0.000000
2526     25.250000      0.000000      0.000000
2527     25.260000      0.000000      0.000000
2528     25.270000      0.000000      0.000000
2529     25.280000      0.000000      0.000000
2530     25.290000      0.000000      0.000000
2531     25.300000      0.000000      0.000000
2532     25.310000      0.000000      0.000000
2533     25.320000      0.000000      0.000000
2534     25.330000      0.000000      0.000000
2535     25.340000      0.000000      0.000000
2536     25.350000      0.000000      0.000000
2537     25.360000      0.000000      0.000000
2538     25.370000      0.000000      0.000000
2539     25.380000      0.000000      0.000000
2540     25.390000      0.000000      0.000000
2541     25.400000      0.000000      0.000000
2542     25.410000      0.000000      0.000000
2543     25.420000      0.000000      0.000000
2544     25.430000      0.000000      0.000000
2545     25.440000      0.000000      0.000000
2546     25.450000      0.000000      0.000000
2547     25.460000      0.000000      0.000000
2548     25.470000      0.000000      0.000000
2549     25.480000      0.000000      0.000000
2550     25.490000      0.000000      0.000000
2551     25.500000      0.000000      0.000000
2552     25.510000      0.000000      0.000000
2553     25.520000      0.000000      0.000000
2554     25.530000      0.000000      0.000000
2555     25.540000      0.000000      0.000000
2556     25.550000      0.000000      0.000000
2557     25.560000      0.000000      0.000000
2558     25.570000      0.000000      0.000000
2559     25.580000      0.000000      0.000000
2560     25.590000      0.000000      0.000000
2561     25.600000      0.000000      0.000000
2562     25.610000      0.000000      0.000000
2563     25.620000      0.000000      0.000000
2564     25.630000      0.000000      0.000000
2565     25.640000      0.000000      0.000000
2566     25.650000      0.000000      0.000000
2567     25.660000      0.000000      0.000000
2568     25.670000      0.000000      0.000000
2569     25.680000      0.000000      0.000000
2570     25.690000      0.000000      0.000000
2571     25.700000      0.000000      0.000000
2572     25.710000      0.000000      0.000000
2573     25.720000      0.000000      0.000000
2574     25.730000      0.000000      0.000000
2575     25.740000      0.000000      0.000000
2576     25.750000      0.000000      0.000000
2577     25.760000      0.000000      0.000000
2578     25.770000      0.000000      0.000000
2579     25.780000      0.000000      0.000000
2580     25.790000      0.000000      0.000000
2581     25.800000      0.000000      0.000000
2582     25.810000      0.000000      0.000000
2583     25.820000      0.000000      0.000000
2584     25.830000      0.000000      0.000000
2585     25.840000      0.000000      0.000000
2586     25.850000      0.000000      0.000000
2587     25.860000      0.000000      0.000000
2588     25.870000      0.000000      0.000000
2589     25.880000      0.000000      0.000000
2590     25.890000      0.000000      0.000000
2591     25.900000      0.000000      0.000000
2592     25.910000      0.000000      0.000000
2593     25.920000      0.000000      0.000000
2594     25.930000      0.000000      0.000000
2595     25.940000      0.000000      0.000000
2596     25.950000      0.000000      0.000000
2597     25.960000      0.000000      0.000000
2598     25.970000      0.000000      0.000000
2599     25.980000      0.000000      0.000000
2600     25.990000      0.000000      0.000000
2601     26.000000      0.000000      0.000000
2602     26.010000      0.000000      0.000000
2603     26.020000      0.000000      0.000000
2604     26.030000      0.000000      0.000000
2605     26.040000      0.000000      0.000000
2606     26.050000      0.000000      0.000000
2607     26.060000      0.000000      0.000000
2608     26.070000      0.000000      0.000000
2609     26.080000      0.000000      0.000000
2610     26.090000      0.000000      0.000000
2611     26.100000      0.000000      0.000000
2612     26.110000      0.000000      0.000000
2613     26.120000      0.000000      0.000000
2614     26.130000      0.000000      0.000000
2615     26.140000      0.000000      0.000000
2616     26.150000      0.000000      0.000000
2617     26.160000      0.000000      0.000000
2618     26.170000      0.000000      0.000000
2619     26.180000      0.000000      0.000000
2620     26.190000      0.000000      0.000000
2621     26.200000      0.000000      0.000000
2622     26.210000      0.000000      0.000000
2623     26.220000      0.000000      0.000000
2624     26.230000      0.000000      0.000000
2625     26.240000      0.000000      0.000000
2626     26.250000      0.000000      0.000000
2627     26.260000      0.000000      0.000000
2628     26.270000      0.000000      0.000000
2629     26.280000      0.000000      0.000000
2630     26.290000      0.000000      0.000000
2631     26.300000      0.000000      0.000000
2632     26.310000      0.000000      0.000000
2633     26.320000      0.000000      0.000000
2634     26.330000      0.000000      0.000000
2635     26.340000      0.000000      0.000000
2636     26.350000      0.000000      0.000000
2637     26.360000      0.000000      0.000000
2638     26.370000      0.000000      0.000000
2639     26.380000      0.000000      0.000000
2640     26.390000      0.000000      0.000000
2641     26.400000      0.000000      0.000000
2642     26.410000      0.000000      0.000000
2643     26.420000      0.000000      0.000000
2644     26.430000      0.000000      0.000000
2645     26.440000      0.000000      0.000000
2646     26.450000      0.000000      0.000000
2647     26.460000      0.000000      0.000000
2648     26.470000      0.000000      0.000000
2649     26.480000      0.000000      0.000000
2650     26.490000      0.000000      0.000000
2651     26.500000      0.000000      0.000000
2652     26.510000      0.000000      0.000000
2653     26.520000      0.000000      0.000000
2654     26.530000      0.000000      0.000000
2655     26.540000      0.000000      0.000000
2656     26.550000      0.000000      0.000000
2657     26.560000      0.000000      0.000000
2658     26.570000      0.000000      0.000000
2659     26.580000      0.000000      0.000000
2660     26.590000      0.000000      0.000000
2661     26.600000      0.000000      0.000000
2662     26.610000      0.000000      0.000000
2663     26.620000      0.000000      0.000000
2664     26.630000      0.000000      0.000000
2665     26.640000      0.000000      0.000000
2666     26.650000      0.000000      0.000000
2667     26.660000      0.000000      0.000000
2668     26.670000      0.000000      0.000000
2669     26.680000      0.000000      0.000000
2670     26.690000      0.000000      0.000000
2671     26.700000      0.000000      0.000000
2672     26.710000      0.000000      0.000000
2673     26.720000      0.000000      0.000000
2674     26.730000      0.000000      0.000000
2675     26.740000      0.000000      0.000000
2676     26.750000      0.000000      0.000000
2677     26.760000      0.000000      0.000000
2678     26.770000      0.000000      0.000000
2679     26.780000      0.000000      0.000000
2680     26.790000      0.000000      0.000000
2681     26.800000      0.000000      0.000000
2682     26.810000      0.000000      0.000000
2683     26.820000      0.000000      0.000000
2684     26.830000      0.000000      0.000000
2685     26.840000      0.000000      0.000000
2686     26.850000      0.000000      0.000000
2687     26.860000      0.000000      0.000000
2688     26.870000      0.000000      0.000000
2689     26.880000      0.000000      0.000000
2690     26.890000      0.000000      0.000000
2691     26.900000      0.000000      0.000000
2692     26.910000      0.000000      0.000000
2693     26.920000      0.000000      0.000000
2694     26.930000      0.000000      0.000000
2695     26.940000      0.000000      0.000000
2696     26.950000      0.000000      0.000000
2697     26.960000      0.000000      0.000000
2698     26.970000      0.000000      0.000000
2699     26.980000      0.000000      0.000000
2700     26.990000      0.000000      0.000000
2701     27.000000      0.000000      0.000000
2702     27.010000      0.000000      0.000000
2703     27.020000      0.000000      0.000000
2704     27.030000      0.000000      0.000000
2705     27.040000      0.000000      0.000000
2706     27.050000      0.000000      0.000000
2707     27.060000      0.000000      0.000000
2708     27.070000      0.000000      0.000000
2709     27.080000      0.000000      0.000000
2710     27.090000      0.000000      0.000000
2711     27.100000      0.000000      0.000000
2712     27.110000      0.000000      0.000000
2713     27.120000      0.000000      0.000000
2714     27.130000      0.000000      0.000000
2715     27.140000      0.000000      0.000000
2716     27.150000      0.000000      0.000000
2717     27.160000      0.000000      0.000000
2718     27.170000      0.000000      0.000000
2719     27.180000      0.000000      0.000000
2720     27.190000      0.000000      0.000000
2721     27.200000      0.000000      0.000000
2722     27.210000      0.000000      0.000000
2723     27.220000      0.000000      0.000000
2724     27.230000      0.000000      0.000000
2725     27.240000      0.000000      0.000000
2726     27.250000      0.000000      0.000000
2727     27.260000      0.000000      0.000000
2728     27.270000      0.000000      0.000000
2729     27.280000      0.000000      0.000000
2730     27.290000      0.000000      0.000000
2731     27.300000      0.000000      0.000000
2732     27.310000      0.000000      0.000000
2733     27.320000      0.000000      0.000000
2734     27.330000      0.000000      0.000000
2735     27.340000      0.000000      0.000000
2736     27.350000      0.000000      0.000000
2737     27.360000      0.000000      0.000000
2738     27.370000      0.000000      0.000000
2739     27.380000      0.000000      0.000000
2740     27.390000      0.000000      0.000000
2741     27.400000      0.000000      0.000000
2742     27.410000      0.000000      0.000000
2743     27.420000      0.000000      0.000000
2744     27.430000      0.000000      0.000000
2745     27.440000      0.000000      0.000000
2746     27.450000      0.000000      0.000000
2747     27.460000      0.000000      0.000000
2748     27.470000      0.000000      0.000000
2749     27.480000      0.000000      0.000000
2750     27.490000      0.000000      0.000000
2751     27.500000      0.000000      0.000000
2752     27.510000      0.000000      0.000000
2753     27.520000      0.000000      0.000000
2754     27.530000      0.000000      0.000000
2755     27.540000      0.000000      0.000000
2756     27.550000      0.000000      0.000000
2757     27.560000      0.000000      0.000000
2758     27.570000      0.000000      0.000000
2759     27.580000      0.000000      0.000000
2760     27.590000      0.000000      0.000000
2761     27.600000      0.000000      0.000000
2762     27.610000      0.000000      0.000000
2763     27.620000      0.000000      0.000000
2764     27.630000      0.000000      0.000000
2765     27.640000      0.000000      0.000000
2766     27.650000      0.000000      0.000000
2767     27.660000      0.000000      0.000000
2768     27.670000      0.000000      0.000000
2769     27.680000      0.000000      0.000000
2770     27.690000      0.000000      0.000000
2771     27.700000      0.000000      0.000000
2772     27.710000      0.000000      0.000000
2773     27.720000      0.000000      0.000000
2774     27.730000      0.000000      0.000000
2775     27.740000      0.000000      0.000000
2776     27.750000      0.000000      0.000000
2777     27.760000      0.000000      0.000000
2778     27.770000      0.000000      0.000000
2779     27.780000      0.000000      0.000000
2780     27.790000      0.000000      0.000000
2781     27.800000      0.000000      0.000000
2782     27.810000      0.000000      0.000000
2783     27.820000      0.000000      0.000000
2784     27.830000      0.000000      0.000000
2785     27.840000      0.000000      0.000000
2786     27.850000      0.000000      0.000000
2787     27.860000      0.000000      0.000000
2788     27.870000      0.000000      0.000000
2789     27.880000      0.000000      0.000000
2790     27.890000      0.000000      0.000000
2791     27.900000      0.000000      0.000000
2792     27.910000      0.000000      0.000000
2793     27.920000      0.000000      0.000000
2794     27.930000      0.000000      0.000000
2795     27.940000      0.000000      0.000000
2796     27.950000      0.000000      0.000000
2797     27.960000      0.000000      0.000000
2798     27.970000      0.000000      0.000000
2799     27.980000      0.000000      0.000000
2800     27.990000      0.000000      0.000000
2801     28.000000      0.000000      0.000000
2802     28.010000      0.000000      0.000000
2803     28.020000      0.000000      0.000000
2804     28.030000      0.000000      0.000000
2805     28.040000      0.000000      0.000000
2806     28.050000      0.000000      0.000000
2807     28.060000      0.000000      0.000000
2808     28.070000      0.000000      0.000000
2809     28.080000      0.000000      0.000000
2810     28.090000      0.000000      0.000000
2811     28.100000      0.000000      0.000000
2812     28.110000      0.000000      0.000000
2813     28.120000      0.000000      0.000000
2814     28.130000      0.000000      0.000000
2815     28.140000      0.000000      0.000000
2816     28.150000      0.000000      0.000000
2817     28.160000      0.000000      0.000000
2818     28.170000      0.000000      0.000000
2819     28.180000      0.000000      0.000000
2820     28.190000      0.000000      0.000000
2821     28.200000      0.000000      0.000000
2822     28.210000      0.000000      0.000000
2823     28.220000      0.000000      0.000000
2824     28.230000      0.000000      0.000000
2825     28.240000      0.000000      0.000000
2826     28.250000      0.000000      0.000000
2827     28.260000      0.000000      0.000000
2828     28.270000      0.000000      0.000000
2829     28.280000      0.000000      0.000000
2830     28.290000      0.000000      0.000000
2831     28.300000      0.000000      0.000000
2832     28.310000      0.000000      0.000000
2833     28.320000      0.000000      0.000000
2834     28.330000      0.000000      0.000000
2835     28.340000      0.000000      0.000000
2836     28.350000      0.000000      0.000000
2837     28.360000      0.000000      0.000000
2838     28.370000      0.000000      0.000000
2839     28.380000      0.000000      0.000000
2840     28.390000      0.000000      0.000000
2841     28.400000      0.000000      0.000000
2842     28.410000      0.000000      0.000000
2843     28.420000      0.000000      0.000000
2844     28.430000      0.000000      0.000000
2845     28.440000      0.000000      0.000000
2846     28.450000      0.000000      0.000000
2847     28.460000      0.000000      0.000000
2848     28.470000      0.000000      0.000000
2849     28.480000      0.000000      0.000000
2850     28.490000      0.000000      0.000000
2851     28.500000      0.000000      0.000000
2852     28.510000      0.000000      0.000000
2853     28.520000      0.000000      0.000000
2854     28.530000      0.000000      0.000000
2855     28.540000      0.000000      0.000000
2856     28.550000      0.000000      0.000000
2857     28.560000      0.000000      0.000000
2858     28.570000      0.000000      0.000000
2859     28.580000      0.000000      0.000000
2860     28.590000      0.000000      0.000000
2861     28.600000      0.000000      0.000000
2862     28.610000      0.000000      0.000000
2863     28.620000      0.000000      0.000000
2864     28.630000      0.000000      0.000000
2865     28.640000      0.000000      0.000000
2866     28.650000      0.000000      0.000000
2867     28.660000      0.000000      0.000000
2868     28.670000      0.000000      0.000000
2869     28.680000      0.000000      0.000000
2870     28.690000      0.000000      0.000000
2871     28.700000      0.000000      0.000000
2872     28.710000      0.000000      0.000000
2873     28.720000      0.000000      0.000000
2874     28.730000      0.000000      0.000000
2875     28.740000      0.000000      0.000000
2876     28.750000      0.000000      0.000000
2877     28.760000      0.000000      0.000000
2878     28.770000      0.000000      0.000000
2879     28.780000      0.000000      0.000000
2880     28.790000      0.000000      0.000000
2881     28.800000      0.000000      0.000000
2882     28.810000      0.000000      0.000000
2883     28.820000      0.000000      0.000000
2884     28.830000      0.000000      0.000000
2885     28.840000      0.000000      0.000000
2886     28.850000      0.000000      0.000000
2887     28.860000      0.000000      0.000000
2888     28.870000      0.000000      0.000000
2889     28.880000      0.000000      0.000000
2890     28.890000      0.000000      0.000000
2891     28.900000      0.000000      0.000000
2892     28.910000      0.000000      0.000000
2893     28.920000      0.000000      0.000000
2894     28.930000      0.000000      0.000000
2895     28.940000      0.000000      0.000000
2896     28.950000      0.000000      0.000000
2897     28.960000      0.000000      0.000000
2898     28.970000      0.000000      0.000000
2899     28.980000      0.000000      0.000000
2900     28.990000      0.000000      0.000000
2901     29.000000      0.000000      0.000000
2902     29.010000      0.000000      0.000000
2903     29.020000      0.000000      0.000000
2904     29.030000      0.000000      0.000000
2905     29.040000      0.000000      0.000000
2906     29.050000      0.000000      0.000000
2907     29.060000      0.000000      0.000000
2908     29.070000      0.000000      0.000000
2909     29.080000      0.000000      0.000000
2910     29.090000      0.000000      0.000000
2911     29.100000      0.000000      0.000000
2912     29.110000      0.000000      0.000000
2913     29.120000      0.000000      0.000000
2914     29.130000      0.000000      0.000000
2915     29.140000      0.000000      0.000000
2916     29.150000      0.000000      0.000000
2917     29.160000      0.000000      0.000000
2918     29.170000      0.000000      0.000000
2919     29.180000      0.000000      0.000000
2920     29.190000      0.000000      0.000000
2921     29.200000      0.000000      0.000000
2922     29.210000      0.000000      0.000000
2923     29.220000      0.000000      0.000000
2924     29.230000      0.000000      0.000000
2925     29.240000      0.000000      0.000000
2926     29.250000      0.000000      0.000000
2927     29.260000      0.000000      0.000000
2928     29.270000      0.000000      0.000000
2929     29.280000      0.000000      0.000000
2930     29.290000      0.000000      0.000000
2931     29.300000      0.000000      0.000000
2932     29.310000      0.000000      0.000000
2933     29.320000      0.000000      0.000000
2934     29.330000      0.000000      0.000000
2935     29.340000      0.000000      0.000000
2936     29.350000      0.000000      0.000000
2937     29.360000      0.000000      0.000000
2938     29.370000      0.000000      0.000000
2939     29.380000      0.000000      0.000000
2940     29.390000      0.000000      0.000000
2941     29.400000      0.000000      0.000000
2942     29.410000      0.000000      0.000000
2943     29.420000      0.000000      0.000000
2944     29.430000      0.000000      0.000000
2945     29.440000      0.000000      0.000000
2946     29.450000      0.000000      0.000000
2947     29.460000      0.000000      0.000000
2948     29.470000      0.000000      0.000000
2949     29.480000      0.000000      0.000000
2950     29.490000      0.000000      0.000000
2951     29.500000      0.000000      0.000000
2952     29.510000      0.000000      0.000000
2953     29.520000      0.000000      0.000000
2954     29.530000      0.000000      0.000000
2955     29.540000      0.000000      0.000000
2956     29.550000      0.000000      0.000000
2957     29.560000      0.000000      0.000000
2958     29.570000      0.000000      0.000000
2959     29.580000      0.000000      0.000000
2960     29.590000      0.000000      0.000000
2961     29.600000      0.000000      0.000000
2962     29.610000      0.000000      0.000000
2963     29.620000      0.000000      0.000000
2964     29.630000      0.000000      0.000000
2965     29.640000      0.000000      0.000000
2966     29.650000      0.000000      0.000000
2967     29.660000      0.000000      0.000000
2968     29.670000      0.000000      0.000000
2969     29.680000      0.000000      0.000000
2970     29.690000      0.000000      0.000000
2971     29.700000      0.000000      0.000000
2972     29.710000      0.000000      0.000000
2973     29.720000      0.000000      0.000000
2974     29.730000      0.000000      0.000000
2975     29.740000      0.000000      0.000000
2976     29.750000      0.000000      0.000000
2977     29.760000      0.000000      0.000000
2978     29.770000      0.000000      0.000000
2979     29.780000      0.000000      0.000000
2980     29.790000      0.000000      0.000000
2981     29.800000      0.000000      0.000000
2982     29.810000      0.000000      0.000000
2983     29.820000      0.000000      0.000000
2984     29.830000      0.000000      0.000000
2985     29.840000      0.000000      0.000000
2986     29.850000      0.000000      0.000000
2987     29.860000      0.000000      0.000000
2988     29.870000      0.000000      0.000000
2989     29.880000      0.000000      0.000000
2990     29.890000      0.000000      0.000000
2991     29.900000      0.000000      0.000000
2992     29.910000      0.000000      0.000000
2993     29.920000      0.000000      0.000000
2994     29.930000      0.000000      0.000000
2995     29.940000      0.000000      0.000000
2996     29.950000      0.000000      0.000000
2997     29.960000      0.000000      0.000000
2998     29.970000      0.000000      0.000000
2999     29.980000      0.000000      0.000000
3000     29.990000      0.000000      0.000000
3001     30.000000      0.000000      0.000000
3002     30.010000      0.000000      0.000000
3003     30.020000      0.000000      0.000000
3004     30.030000      0.000000      0.000000
3005     30.040000      0.000000      0.000000
3006     30.050000      0.000000      0.000000
3007     30.060000      0.000000      0.000000
3008     30.070000      0.000000      0.000000
3009     30.080000      0.000000      0.000000
3010     30.090000      0.000000      0.000000
3011     30.100000      0.000000      0.000000
3012     30.110000      0.000000      0.000000
3013     30.120000      0.000000      0.000000
3014     30.130000      0.000000      0.000000
3015     30.140000      0.000000      0.000000
3016     30.150000      0.000000      0.000000
3017     30.160000      0.000000      0.000000
3018     30.170000      0.000000      0.000000
3019     30.180000      0.000000      0.000000
3020     30.190000      0.000000      0.000000
3021     30.200000      0.000000      0.000000
3022     30.210000      0.000000      0.000000
3023     30.220000      0.000000      0.000000
3024     30.230000      0.000000      0.000000
3025     30.240000      0.000000      0.000000
3026     30.250000      0.000000      0.000000
3027     30.260000      0.000000      0.000000
3028     30.270000      0.000000      0.000000
3029     30.280000      0.000000      0.000000
3030     30.290000      0.000000      0.000000
3031     30.300000      0.000000      0.000000
3032     30.310000      0.000000      0.000000
3033     30.320000      0.000000      0.000000
3034     30.330000      0.000000      0.000000
3035     30.340000      0.000000      0.000000
3036     30.350000      0.000000      0.000000
3037     30.360000      0.000000      0.000000
3038     30.370000      0.000000      0.000000
3039     30.380000      0.000000      0.000000
3040     30.390000      0.000000      0.000000
3041     30.400000      0.000000      0.000000
3042     30.410000      0.000000      0.000000
3043     30.420000      0.000000      0.000000
3044     30.430000      0.000000      0.000000
3045     30.440000      0.000000      0.000000
3046     30.450000      0.000000      0.000000
3047     30.460000      0.000000      0.000000
3048     30.470000      0.000000      0.000000
3049     30.480000      0.000000      0.000000
3050     30.490000      0.000000      0.000000
3051     30.500000      0.000000      0.000000
3052     30.510000      0.000000      0.000000
3053     30.520000      0.000000      0.000000
3054     30.530000      0.000000      0.000000
3055     30.540000      0.000000      0.000000
3056     30.550000      0.000000      0.000000
3057     30.560000      0.000000      0.000000
3058     30.570000      0.000000      0.000000
3059     30.580000      0.000000      0.000000
3060     30.590000      0.000000      0.000000
3061     30.600000      0.000000      0.000000
3062     30.610000      0.000000      0.000000
3063     30.620000      0.000000      0.000000
3064     30.630000      0.000000      0.000000
3065     30.640000      0.000000      0.000000
3066     30.650000      0.000000      0.000000
3067     30.660000      0.000000      0.000000
3068     30.670000      0.000000      0.000000
3069     30.680000      0.000000      0.000000
3070     30.690000      0.000000      0.000000
3071     30.700000      0.000000      0.000000
3072     30.710000      0.000000      0.000000
3073     30.720000      0.000000      0.000000
3074     30.730000      0.000000      0.000000
3075     30.740000      0.000000      0.000000
3076     30.750000      0.000000      0.000000
3077     30.760000      0.000000      0.000000
3078     30.770000      0.000000      0.000000
3079     30.780000      0.000000      0.000000
3080     30.790000      0.000000      0.000000
3081     30.800000      0.000000      0.000000
3082     30.810000      0.000000      0.000000
3083     30.820000      0.000000      0.000000
3084     30.830000      0.000000      0.000000
3085     30.840000      0.000000      0.000000
3086     30.850000      0.000000      0.000000
3087     30.860000      0.000000      0.000000
3088     30.870000      0.000000      0.000000
3089     30.880000      0.000000      0.000000
3090     30.890000      0.000000      0.000000
3091     30.900000      0.000000      0.000000
3092     30.910000      0.000000      0.000000
3093     30.920000      0.000000      0.000000
3094     30.930000      0.000000      0.000000
3095     30.940000      0.000000      0.000000
3096     30.950000      0.000000      0.000000
3097     30.960000      0.000000      0.000000
3098     30.970000      0.000000      0.000000
3099     30.980000      0.000000      0.000000
3100     30.990000      0.000000      0.000000
3101     31.000000      0.000000      0.000000
3102     31.010000      0.000000      0.000000
3103     31.020000      0.000000      0.000000
3104     31.030000      0.000000      0.000000
3105     31.040000      0.000000      0.000000
3106     31.050000      0.000000      0.000000
3107     31.060000      0.000000      0.000000
3108     31.070000      0.000000      0.000000
3109     31.080000      0.000000      0.000000
3110     31.090000      0.000000      0.000000
3111     31.100000      0.000000      0.000000
3112     31.110000      0.000000      0.000000
3113     31.120000      0.000000      0.000000
3114     31.130000      0.000000      0.000000
3115     31.140000      0.000000      0.000000
3116     31.150000      0.000000      0.000000
3117     31.160000      0.000000      0.000000
3118     31.170000      0.000000      0.000000
3119     31.180000      0.000000      0.000000
3120     31.190000      0.000000      0.000000
3121     31.200000      0.000000      0.000000
3122     31.210000      0.000000      0.000000
3123     31.220000      0.000000      0.000000
3124     31.230000      0.000000      0.000000
3125     31.240000      0.000000      0.000000
3126     31.250000      0.000000      0.000000
3127     31.260000      0.000000      0.000000
3128     31.270000      0.000000      0.000000
3129     31.280000      0.000000      0.000000
3130     31.290000      0.000000      0.000000
3131     31.300000      0.000000      0.000000
3132     31.310000      0.000000      0.000000
3133     31.320000      0.000000      0.000000
3134     31.330000      0.000000      0.000000
3135     31.340000      0.000000      0.000000
3136     31.350000      0.000000      0.000000
3137     31.360000      0.000000      0.000000
3138     31.370000      0.000000      0.000000
3139     31.380000      0.000000      0.000000
3140     31.390000      0.000000      0.000000
3141     31.400000      0.000000      0.000000
3142     31.410000      0.000000      0.000000
3143     31.420000      0.000000      0.000000
3144     31.430000      0.000000      0.000000
3145     31.440000      0.000000      0.000000
3146     31.450000      0.000000      0.000000
3147     31.460000      0.000000      0.000000
3148     31.470000      0.000000      0.000000
3149     31.480000      0.000000      0.000000
3150     31.490000      0.000000      0.000000
3151     31.500000      0.000000      0.000000
3152     31.510000      0.000000      0.000000
3153     31.520000      0.000000      0.000000
3154     31.530000      0.000000      0.000000
3155     31.540000      0.000000      0.000000
3156     31.550000      0.000000      0.000000
3157     31.560000      0.000000      0.000000
3158     31.570000      0.000000      0.000000
3159     31.580000      0.000000      0.000000
3160     31.590000      0.000000      0.000000
3161     31.600000      0.000000      0.000000
3162     31.610000      0.000000      0.000000
3163     31.620000      0.000000      0.000000
3164     31.630000      0.000000      0.000000
3165     31.640000      0.000000      0.000000
3166     31.650000      0.000000      0.000000
3167     31.660000      0.000000      0.000000
3168     31.670000      0.000000      0.000000
3169     31.680000      0.000000      0.000000
3170     31.690000      0.000000      0.000000
3171     31.700000      0.000000      0.000000
3172     31.710000      0.000000      0.000000
3173     31.720000      0.000000      0.000000
3174     31.730000      0.000000      0.000000
3175     31.740000      0.000000      0.000000
3176     31.750000      0.000000      0.000000
3177     31.760000      0.000000      0.000000
3178     31.770000      0.000000      0.000000
3179     31.780000      0.000000      0.000000
3180     31.790000      0.000000      0.000000
3181     31.800000      0.000000      0.000000
3182     31.810000      0.000000      0.000000
3183     31.820000      0.000000      0.000000
3184     31.830000      0.000000      0.000000
3185     31.840000      0.000000      0.000000
3186     31.850000      0.000000      0.000000
3187     31.860000      0.000000      0.000000
3188     31.870000      0.000000      0.000000
3189     31.880000      0.000000      0.000000
3190     31.890000      0.000000      0.000000
3191     31.900000      0.000000      0.000000
3192     31.910000      0.000000      0.000000
3193     31.920000      0.000000      0.000000
3194     31.930000      0.000000      0.000000
3195     31.940000      0.000000      0.000000
3196     31.950000      0.000000      0.000000
3197     31.960000      0.000000      0.000000
3198     31.970000      0.000000      0.000000
3199     31.980000      0.000000      0.000000
3200     31.990000      0.000000      0.000000
3201     32.000000      0.000000      0.000000
3202     32.010000      0.000000      0.000000
3203     32.020000      0.000000      0.000000
3204     32.030000      0.000000      0.000000
3205     32.040000      0.000000      0.000000
3206     32.050000      0.000000      0.000000
3207     32.060000      0.000000      0.000000
3208     32.070000      0.000000      0.000000
3209     32.080000      0.000000      0.000000
3210     32.090000      0.000000      0.000000
3211     32.100000      0.000000      0.000000
3212     32.110000      0.000000      0.000000
3213     32.120000      0.000000      0.000000
3214     32.130000      0.000000      0.000000
3215     32.140000      0.000000      0.000000
3216     32.150000      0.000000      0.000000
3217     32.160000      0.000000      0.000000
3218     32.170000      0.000000      0.000000
3219     32.180000      0.000000      0.000000
3220     32.190000      0.000000      0.000000
3221     32.200000      0.000000      0.000000
3222     32.210000      0.000000      0.000000
3223     32.220000      0.000000      0.000000
3224     32.230000      0.000000      0.000000
3225     32.240000      0.000000      0.000000
3226     32.250000      0.000000      0.000000
3227     32.260000      0.000000      0.000000
3228     32.270000      0.000000      0.000000
3229     32.280000      0.000000      0.000000
3230     32.290000      0.000000      0.000000
3231     32.300000      0.000000      0.000000
3232     32.310000      0.000000      0.000000
3233     32.320000      0.000000      0.000000
3234     32.330000      0.000000      0.000000
3235     32.340000      0.000000      0.000000
3236     32.350000      0.000000      0.000000
3237     32.360000      0.000000      0.000000
3238     32.370000      0.000000      0.000000
3239     32.380000      0.000000      0.000000
3240     32.390000      0.000000      0.000000
3241     32.400000      0.000000      0.000000
3242     32.410000      0.000000      0.000000
3243     32.420000      0.000000      0.000000
3244     32.430000      0.000000      0.000000
3245     32.440000      0.000000      0.000000
3246     32.450000      0.000000      0.000000
3247     32.460000      0.000000      0.000000
3248     32.470000      0.000000      0.000000
3249     32.480000      0.000000      0.000000
3250     32.490000      0.000000      0.000000
3251     32.500000      0.000000      0.000000
3252     32.510000      0.000000      0.000000
3253     32.520000      0.000000      0.000000
3254     32.530000      0.000000      0.000000
3255     32.540000      0.000000      0.000000
3256     32.550000      0.000000      0.000000
3257     32.560000      0.000000      0.000000
3258     32.570000      0.000000      0.000000
3259     32.580000      0.000000      0.000000
3260     32.590000      0.000000      0.000000
3261     32.600000      0.000000      0.000000
3262     32.610000      0.000000      0.000000
3263     32.620000      0.000000      0.000000
3264     32.630000      0.000000      0.000000
3265     32.640000      0.000000      0.000000
3266     32.650000      0.000000      0.000000
3267     32.660000      0.000000      0.000000
3268     32.670000      0.000000      0.000000
3269     32.680000      0.000000      0.000000
3270     32.690000      0.000000      0.000000
3271     32.700000      0.000000      0.000000
3272     32.710000      0.000000      0.000000
3273     32.720000      0.000000      0.000000
3274     32.730000      0.000000      0.000000
3275     32.740000      0.000000      0.000000
3276     32.750000      0.000000      0.000000
3277     32.760000      0.000000      0.000000
3278     32.770000      0.000000      0.000000
3279     32.780000      0.000000      0.000000
3280     32.790000      0.000000      0.000000
3281     32.800000      0.000000      0.000000
3282     32.810000      0.000000      0.000000
3283     32.820000      0.000000      0.000000
3284     32.830000      0.000000      0.000000
3285     32.840000      0.000000      0.000000
3286     32.850000      0.000000      0.000000
3287     32.860000      0.000000      0.000000
3288     32.870000      0.000000      0.000000
3289     32.880000      0.000000      0.000000
3290     32.890000      0.000000      0.000000
3291     32.900000      0.000000      0.000000
3292     32.910000      0.000000      0.000000
3293     32.920000      0.000000      0.000000
3294     32.930000      0.000000      0.000000
3295     32.940000      0.000000      0.000000
3296     32.950000      0.000000      0.000000
3297     32.960000      0.000000      0.000000
3298     32.970000      0.000000      0.000000
3299     32.980000      0.000000      0.000000
3300     32.990000      0.000000      0.000000
3301     33.000000      0.000000      0.000000
3302     33.010000      0.000000      0.000000
3303     33.020000      0.000000      0.000000
3304     33.030000      0.000000      0.000000
3305     33.040000      0.000000      0.000000
3306     33.050000      0.000000      0.000000
3307     33.060000      0.000000      0.000000
3308     33.070000      0.000000      0.000000
3309     33.080000      0.000000      0.000000
3310     33.090000      0.000000      0.000000
3311     33.100000      0.000000      0.000000
3312     33.110000      0.000000      0.000000
3313     33.120000      0.000000      0.000000
3314     33.130000      0.000000      0.000000
3315     33.140000      0.000000      0.000000
3316     33.150000      0.000000      0.000000
3317     33.160000      0.000000      0.000000
3318     33.170000      0.000000      0.000000
3319     33.180000      0.000000      0.000000
3320     33.190000      0.000000      0.000000
3321     33.200000      0.000000      0.000000
3322     33.210000      0.000000      0.000000
3323     33.220000      0.000000      0.000000
3324     33.230000      0.000000      0.000000
3325     33.240000      0.000000      0.000000
3326     33.250000      0.000000      0.000000
3327     33.260000      0.000000      0.000000
3328     33.270000      0.000000      0.000000
3329     33.280000      0.000000      0.000000
3330     33.290000      0.000000      0.000000
3331     33.300000      0.000000      0.000000
3332     33.310000      0.000000      0.000000
3333     33.320000      0.000000      0.000000
3334     33.330000      0.000000      0.000000
3335     33.340000      0.000000      0.000000
3336     33.350000      0.000000      0.000000
3337     33.360000      0.000000      0.000000
3338     33.370000      0.000000      0.000000
3339     33.380000      0.000000      0.000000
3340     33.390000      0.000000      0.000000
3341     33.400000      0.000000      0.000000
3342     33.410000      0.000000      0.000000
3343     33.420000      0.000000      0.000000
3344     33.430000      0.000000      0.000000
3345     33.440000      0.000000      0.000000
3346     33.450000      0.000000      0.000000
3347     33.460000      0.000000      0.000000
3348     33.470000      0.000000      0.000000
3349     33.480000      0.000000      0.000000
3350     33.490000      0.000000      0.000000
3351     33.500000      0.000000      0.000000
3352     33.510000      0.000000      0.000000
3353     33.520000      0.000000      0.000000
3354     33.530000      0.000000      0.000000
3355     33.540000      0.000000      0.000000
3356     33.550000      0.000000      0.000000
3357     33.560000      0.000000      0.000000
3358     33.570000      0.000000      0.000000
3359     33.580000      0.000000      0.000000
3360     33.590000      0.000000      0.000000
3361     33.600000      0.000000      0.000000
3362     33.610000      0.000000      0.000000
3363     33.620000      0.000000      0.000000
3364     33.630000      0.000000      0.000000
3365     33.640000      0.000000      0.000000
3366     33.650000      0.000000      0.000000
3367     33.660000      0.000000      0.000000
3368     33.670000      0.000000      0.000000
3369     33.680000      0.000000      0.000000
3370     33.690000      0.000000      0.000000
3371     33.700000      0.000000      0.000000
3372     33.710000      0.000000      0.000000
3373     33.720000      0.000000      0.000000
3374     33.730000      0.000000      0.000000
3375     33.740000      0.000000      0.000000
3376     33.750000      0.000000      0.000000
3377     33.760000      0.000000      0.000000
3378     33.770000      0.000000      0.000000
3379     33.780000      0.000000      0.000000
3380     33.790000      0.000000      0.000000
3381     33.800000      0.000000      0.000000
3382     33.810000      0.000000      0.000000
3383     33.820000      0.000000      0.000000
3384     33.830000      0.000000      0.000000
3385     33.840000      0.000000      0.000000
3386     33.850000      0.000000      0.000000
3387     33.860000      0.000000      0.000000
3388     33.870000      0.000000      0.000000
3389     33.880000      0.000000      0.000000
3390     33.890000      0.000000      0.000000
3391     33.900000      0.000000      0.000000
3392     33.910000      0.000000      0.000000
3393     33.920000      0.000000      0.000000
3394     33.930000      0.000000      0.000000
3395     33.940000      0.000000      0.000000
3396     33.950000      0.000000      0.000000
3397     33.960000      0.000000      0.000000
3398     33.970000      0.000000      0.000000
3399     33.980000      0.000000      0.000000
3400     33.990000      0.000000      0.000000
3401     34.000000      0.000000      0.000000
3402     34.010000      0.000000      0.000000
3403     34.020000      0.000000      0.000000
3404     34.030000      0.000000      0.000000
3405     34.040000      0.000000      0.000000
3406     34.050000      0.000000      0.000000
3407     34.060000      0.000000      0.000000
3408     34.070000      0.000000      0.000000
3409     34.080000      0.000000      0.000000
3410     34.090000      0.000000      0.000000
3411     34.100000      0.000000      0.000000
3412     34.110000      0.000000      0.000000
3413     34.120000      0.000000      0.000000
3414     34.130000      0.000000      0.000000
3415     34.140000      0.000000      0.000000
3416     34.150000      0.000000      0.000000
3417     34.160000      0.000000      0.000000
3418     34.170000      0.000000      0.000000
3419     34.180000      0.000000      0.000000
3420     34.190000      0.000000      0.000000
3421     34.200000      0.000000      0.000000
3422     34.210000      0.000000      0.000000
3423     34.220000      0.000000      0.000000
3424     34.230000      0.000000      0.000000
3425     34.240000      0.000000      0.000000
3426     34.250000      0.000000      0.000000
3427     34.260000      0.000000      0.000000
3428     34.270000      0.000000      0.000000
3429     34.280000      0.000000      0.000000
3430     34.290000      0.000000      0.000000
3431     34.300000      0.000000      0.000000
3432     34.310000      0.000000      0.000000
3433     34.320000      0.000000      0.000000
3434     34.330000      0.000000      0.000000
3435     34.340000      0.000000      0.000000
3436     34.350000      0.000000      0.000000
3437     34.360000      0.000000      0.000000
3438     34.370000      0.000000      0.000000
3439     34.380000      0.000000      0.000000
3440     34.390000      0.000000      0.000000
3441     34.400000      0.000000      0.000000
3442     34.410000      0.000000      0.000000
3443     34.420000      0.000000      0.000000
3444     34.430000      0.000000      0.000000
3445     34.440000      0.000000      0.000000
3446     34.450000      0.000000      0.000000
3447     34.460000      0.000000      0.000000
3448     34.470000      0.000000      0.000000
3449     34.480000      0.000000      0.000000
3450     34.490000      0.000000      0.000000
3451     34.500000      0.000000      0.000000
3452     34.510000      0.000000      0.000000
3453     34.520000      0.000000      0.000000
3454     34.530000      0.000000      0.000000
3455     34.540000      0.000000      0.000000
3456     34.550000      0.000000      0.000000
3457     34.560000      0.000000      0.000000
3458     34.570000      0.000000      0.000000
3459     34.580000      0.000000      0.000000
3460     34.590000      0.000000      0.000000
3461     34.600000      0.000000      0.000000
3462     34.610000      0.000000      0.000000
3463     34.620000      0.000000      0.000000
3464     34.630000      0.000000      0.000000
3465     34.640000      0.000000      0.000000
3466     34.650000      0.000000      0.000000
3467     34.660000      0.000000      0.000000
3468     34.670000      0.000000      0.000000
3469     34.680000      0.000000      0.000000
3470     34.690000      0.000000      0.000000
3471     34.700000      0.000000      0.000000
3472     34.710000      0.000000      0.000000
3473     34.720000      0.000000      0.000000
3474     34.730000      0.000000      0.000000
3475     34.740000      0.000000      0.000000
3476     34.750000      0.000000      0.000000
3477     34.760000      0.000000      0.000000
3478     34.770000      0.000000      0.000000
3479     34.780000      0.000000      0.000000
3480     34.790000      0.000000      0.000000
3481     34.800000      0.000000      0.000000
3482     34.810000      0.000000      0.000000
3483     34.820000      0.000000      0.000000
3484     34.830000      0.000000      0.000000
3485     34.840000      0.000000      0.000000
3486     34.850000      0.000000      0.000000
3487     34.860000      0.000000      0.000000
3488     34.870000      0.000000      0.000000
3489     34.880000      0.000000      0.000000
3490     34.890000      0.000000      0.000000
3491     34.900000      0.000000      0.000000
3492     34.910000      0.000000      0.000000
3493     34.920000      0.000000      0.000000
3494     34.930000      0.000000      0.000000
3495     34.940000      0.000000      0.000000
3496     34.950000      0.000000      0.000000
3497     34.960000      0.000000      0.000000
3498     34.970000      0.000000      0.000000
3499     34.980000      0.000000      0.000000
3500     34.990000      0.000000      0.000000
3501     35.000000      0.000000      0.000000
3502     35.010000      0.000000      0.000000
3503     35.020000      0.000000      0.000000
3504     35.030000      0.000000      0.000000
3505     35.040000      0.000000      0.000000
3506     35.050000      0.000000      0.000000
3507     35.060000      0.000000      0.000000
3508     35.070000      0.000000      0.000000
3509     35.080000      0.000000      0.000000
3510     35.090000      0.000000      0.000000
3511     35.100000      0.000000      0.000000
3512     35.110000      0.000000      0.000000
3513     35.120000      0.000000      0.000000
3514     35.130000      0.000000      0.000000
3515     35.140000      0.000000      0.000000
3516     35.150000      0.000000      0.000000
3517     35.160000      0.000000      0.000000
3518     35.170000      0.000000      0.000000
3519     35.180000      0.000000      0.000000
3520     35.190000      0.000000      0.000000
3521     35.200000      0.000000      0.000000
3522     35.210000      0.000000      0.000000
3523     35.220000      0.000000      0.000000
3524     35.230000      0.000000      0.000000
3525     35.240000      0.000000      0.000000
3526     35.250000      0.000000      0.000000
3527     35.260000      0.000000      0.000000
3528     35.270000      0.000000      0.000000
3529     35.280000      0.000000      0.000000
3530     35.290000      0.000000      0.000000
3531     35.300000      0.000000      0.000000
3532     35.310000      0.000000      0.000000
3533     35.320000      0.000000      0.000000
3534     35.330000      0.000000      0.000000
3535     35.340000      0.000000      0.000000
3536     35.350000      0.000000      0.000000
3537     35.360000      0.000000      0.000000
3538     35.370000      0.000000      0.000000
3539     35.380000      0.000000      0.000000
3540     35.390000      0.000000      0.000000
3541     35.400000      0.000000      0.000000
3542     35.410000      0.000000      0.000000
3543     35.420000      0.000000      0.000000
3544     35.430000      0.000000      0.000000
3545     35.440000      0.000000      0.000000
3546     35.450000      0.000000      0.000000
3547     35.460000      0.000000      0.000000
3548     35.470000      0.000000      0.000000
3549     35.480000      0.000000      0.000000
3550     35.490000      0.000000      0.000000
3551     35.500000      0.000000      0.000000
3552     35.510000      0.000000      0.000000
3553     35.520000      0.000000      0.000000
3554     35.530000      0.000000      0.000000
3555     35.540000      0.000000      0.000000
3556     35.550000      0.000000      0.000000
3557     35.560000      0.000000      0.000000
3558     35.570000      0.000000      0.000000
3559     35.580000      0.000000      0.000000
3560     35.590000      0.000000      0.000000
3561     35.600000      0.000000      0.000000
3562     35.610000      0.000000      0.000000
3563     35.620000      0.000000      0.000000
3564     35.630000      0.000000      0.000000
3565     35.640000      0.000000      0.000000
3566     35.650000      0.000000      0.000000
3567     35.660000      0.000000      0.000000
3568     35.670000      0.000000      0.000000
3569     35.680000      0.000000      0.000000
3570     35.690000      0.000000      0.000000
3571     35.700000      0.000000      0.000000
3572     35.710000      0.000000      0.000000
3573     35.720000      0.000000      0.000000
3574     35.730000      0.000000      0.000000
3575     35.740000      0.000000      0.000000
3576     35.750000      0.000000      0.000000
3577     35.760000      0.000000      0.000000
3578     35.770000      0.000000      0.000000
3579     35.780000      0.000000      0.000000
3580     35.790000      0.000000      0.000000
3581     35.800000      0.000000      0.000000
3582     35.810000      0.000000      0.000000
3583     35.820000      0.000000      0.000000
3584     35.830000      0.000000      0.000000
3585     35.840000      0.000000      0.000000
3586     35.850000      0.000000      0.000000
3587     35.860000      0.000000      0.000000
3588     35.870000      0.000000      0.000000
3589     35.880000      0.000000      0.000000
3590     35.890000      0.000000      0.000000
3591     35.900000      0.000000      0.000000
3592     35.910000      0.000000      0.000000
3593     35.920000      0.000000      0.000000
3594     35.930000      0.000000      0.000000
3595     35.940000      0.000000      0.000000
3596     35.950000      0.000000      0.000000
3597     35.960000      0.000000      0.000000
3598     35.970000      0.000000      0.000000
3599     35.980000      0.000000      0.000000
3600     35.990000      0.000000      0.000000
3601     36.000000      0.000000      0.000000
3602     36.010000      0.000000      0.000000
3603     36.020000      0.000000      0.000000
3604     36.030000      0.000000      0.000000
3605     36.040000      0.000000      0.000000
3606     36.050000      0.000000      0.000000
3607     36.060000      0.000000      0.000000
3608     36.070000      0.000000      0.000000
3609     36.080000      0.000000      0.000000
3610     36.090000      0.000000      0.000000
3611     36.100000      0.000000      0.000000
3612     36.110000      0.000000      0.000000
3613     36.120000      0.000000      0.000000
3614     36.130000      0.000000      0.000000
3615     36.140000      0.000000      0.000000
3616     36.150000      0.000000      0.000000
3617     36.160000      0.000000      0.000000
3618     36.170000      0.000000      0.000000
3619     36.180000      0.000000      0.000000
3620     36.190000      0.000000      0.000000
3621     36.200000      0.000000      0.000000
3622     36.210000      0.000000      0.000000
3623     36.220000      0.000000      0.000000
3624     36.230000      0.000000      0.000000
3625     36.240000      0.000000      0.000000
3626     36.250000      0.000000      0.000000
3627     36.260000      0.000000      0.000000
3628     36.270000      0.000000      0.000000
3629     36.280000      0.000000      0.000000
3630     36.290000      0.000000      0.000000
3631     36.300000      0.000000      0.000000
3632     36.310000      0.000000      0.000000
3633     36.320000      0.000000      0.000000
3634     36.330000      0.000000      0.000000
3635     36.340000      0.000000      0.000000
3636     36.350000      0.000000      0.000000
3637     36.360000      0.000000      0.000000
3638     36.370000      0.000000      0.000000
3639     36.380000      0.000000      0.000000
3640     36.390000      0.000000      0.000000
3641     36.400000      0.000000      0.000000
3642     36.410000      0.000000      0.000000
3643     36.420000      0.000000      0.000000
3644     36.430000      0.000000      0.000000
3645     36.440000      0.000000      0.000000
3646     36.450000      0.000000      0.000000
3647     36.460000      0.000000      0.000000
3648     36.470000      0.000000      0.000000
3649     36.480000      0.000000      0.000000
3650     36.490000      0.000000      0.000000
3651     36.500000      0.000000      0.000000
3652     36.510000      0.000000      0.000000
3653     36.520000      0.000000      0.000000
3654     36.530000      0.000000      0.000000
3655     36.540000      0.000000      0.000000
3656     36.550000      0.000000      0.000000
3657     36.560000      0.000000      0.000000
3658     36.570000      0.000000      0.000000
3659     36.580000      0.000000      0.000000
3660     36.590000      0.000000      0.000000
3661     36.600000      0.000000      0.000000
3662     36.610000      0.000000      0.000000
3663     36.620000      0.000000      0.000000
3664     36.630000      0.000000      0.000000
3665     36.640000      0.000000      0.000000
3666     36.650000      0.000000      0.000000
3667     36.660000      0.000000      0.000000
3668     36.670000      0.000000      0.000000
3669     36.680000      0.000000      0.000000
3670     36.690000      0.000000      0.000000
3671     36.700000      0.000000      0.000000
3672     36.710000      0.000000      0.000000
3673     36.720000      0.000000      0.000000
3674     36.730000      0.000000      0.000000
3675     36.740000      0.000000      0.000000
3676     36.750000      0.000000      0.000000
3677     36.760000      0.000000      0.000000
3678     36.770000      0.000000      0.000000
3679     36.780000      0.000000      0.000000
3680     36.790000      0.000000      0.000000
3681     36.800000      0.000000      0.000000
3682     36.810000      0.000000      0.000000
3683     36.820000      0.000000      0.000000
3684     36.830000      0.000000      0.000000
3685     36.840000      0.000000      0.000000
3686     36.850000      0.000000      0.000000
3687     36.860000      0.000000      0.000000
3688     36.870000      0.000000      0.000000
3689     36.880000      0.000000      0.000000
3690     36.890000      0.000000      0.000000
3691     36.900000      0.000000      0.000000
3692     36.910000      0.000000      0.000000
3693     36.920000      0.000000      0.000000
3694     36.930000      0.000000      0.000000
3695     36.940000      0.000000      0.000000
3696     36.950000      0.000000      0.000000
3697     36.960000      0.000000      0.000000
3698     36.970000      0.000000      0.000000
3699     36.980000      0.000000      0.000000
3700     36.990000      0.000000      0.000000
3701     37.000000      0.000000      0.000000
3702     37.010000      0.000000      0.000000
3703     37.020000      0.000000      0.000000
3704     37.030000      0.000000      0.000000
3705     37.040000      0.000000      0.000000
3706     37.050000      0.000000      0.000000
3707     37.060000      0.000000      0.000000
3708     37.070000      0.000000      0.000000
3709     37.080000      0.000000      0.000000
3710     37.090000      0.000000      0.000000
3711     37.100000      0.000000      0.000000
3712     37.110000      0.000000      0.000000
3713     37.120000      0.000000      0.000000
3714     37.130000      0.000000      0.000000
3715     37.140000      0.000000      0.000000
3716     37.150000      0.000000      0.000000
3717     37.160000      0.000000      0.000000
3718     37.170000      0.000000      0.000000
3719     37.180000      0.000000      0.000000
3720     37.190000      0.000000      0.000000
3721     37.200000      0.000000      0.000000
3722     37.210000      0.000000      0.000000
3723     37.220000      0.000000      0.000000
3724     37.230000      0.000000      0.000000
3725     37.240000      0.000000      0.000000
3726     37.250000      0.000000      0.000000
3727     37.260000      0.000000      0.000000
3728     37.270000      0.000000      0.000000
3729     37.280000      0.000000      0.000000
3730     37.290000      0.000000      0.000000
3731     37.300000      0.000000      0.000000
3732     37.310000      0.000000      0.000000
3733     37.320000      0.000000      0.000000
3734     37.330000      0.000000      0.000000
3735     37.340000      0.000000      0.000000
3736     37.350000      0.000000      0.000000
3737     37.360000      0.000000      0.000000
3738     37.370000      0.000000      0.000000
3739     37.380000      0.000000      0.000000
3740     37.390000      0.000000      0.000000
3741     37.400000      0.000000      0.000000
3742     37.410000      0.000000      0.000000
3743     37.420000      0.000000      0.000000
3744     37.430000      0.000000      0.000000
3745     37.440000      0.000000      0.000000
3746     37.450000      0.000000      0.000000
3747     37.460000      0.000000      0.000000
3748     37.470000      0.000000      0.000000
3749     37.480000      0.000000      0.000000
3750     37.490000      0.000000      0.000000
3751     37.500000      0.000000      0.000000
3752     37.510000      0.000000      0.000000
3753     37.520000      0.000000      0.000000
3754     37.530000      0.000000      0.000000
3755     37.540000      0.000000      0.000000
3756     37.550000      0.000000      0.000000
3757     37.560000      0.000000      0.000000
3758     37.570000      0.000000      0.000000
3759     37.580000      0.000000      0.000000
3760     37.590000      0.000000      0.000000
3761     37.600000      0.000000      0.000000
3762     37.610000      0.000000      0.000000
3763     37.620000      0.000000      0.000000
3764     37.630000      0.000000      0.000000
3765     37.640000      0.000000      0.000000
3766     37.650000      0.000000      0.000000
3767     37.660000      0.000000      0.000000
3768     37.670000      0.000000      0.000000
3769     37.680000      0.000000      0.000000
3770     37.690000      0.000000      0.000000
3771     37.700000      0.000000      0.000000
3772     37.710000      0.000000      0.000000
3773     37.720000      0.000000      0.000000
3774     37.730000      0.000000      0.000000
3775     37.740000      0.000000      0.000000
3776     37.750000      0.000000      0.000000
3777     37.760000      0.000000      0.000000
3778     37.770000      0.000000      0.000000
3779     37.780000      0.000000      0.000000
3780     37.790000      0.000000      0.000000
3781     37.800000      0.000000      0.000000
3782     37.810000      0.000000      0.000000
3783     37.820000      0.000000      0.000000
3784     37.830000      0.000000      0.000000
3785     37.840000      0.000000      0.000000
3786     37.850000      0.000000      0.000000
3787     37.860000      0.000000      0.000000
3788     37.870000      0.000000      0.000000
3789     37.880000      0.000000      0.000000
3790     37.890000      0.000000      0.000000
3791     37.900000      0.000000      0.000000
3792     37.910000      0.000000      0.000000
3793     37.920000      0.000000      0.000000
3794     37.930000      0.000000      0.000000
3795     37.940000      0.000000      0.000000
3796     37.950000      0.000000      0.000000
3797     37.960000      0.000000      0.000000
3798     37.970000      0.000000      0.000000
3799     37.980000      0.000000      0.000000
3800     37.990000      0.000000      0.000000
3801     38.000000      0.000000      0.000000
3802     38.010000      0.000000      0.000000
3803     38.020000      0.000000      0.000000
3804     38.030000      0.000000      0.000000
3805     38.040000      0.000000      0.000000
3806     38.050000      0.000000      0.000000
3807     38.060000      0.000000      0.000000
3808     38.070000      0.000000      0.000000
3809     38.080000      0.000000      0.000000
3810     38.090000      0.000000      0.000000
3811     38.100000      0.000000      0.000000
3812     38.110000      0.000000      0.000000
3813     38.120000      0.000000      0.000000
3814     38.130000      0.000000      0.000000
3815     38.140000      0.000000      0.000000
3816     38.150000      0.000000      0.000000
3817     38.160000      0.000000      0.000000
3818     38.170000      0.000000      0.000000
3819     38.180000      0.000000      0.000000
3820     38.190000      0.000000      0.000000
3821     38.200000      0.000000      0.000000
3822     38.210000      0.000000      0.000000
3823     38.220000      0.000000      0.000000
3824     38.230000      0.000000      0.000000
3825     38.240000      0.000000      0.000000
3826     38.250000      0.000000      0.000000
3827     38.260000      0.000000      0.000000
3828     38.270000      0.000000      0.000000
3829     38.280000      0.000000      0.000000
3830     38.290000      0.000000      0.000000
3831     38.300000      0.000000      0.000000
3832     38.310000      0.000000      0.000000
3833     38.320000      0.000000      0.000000
3834     38.330000      0.000000      0.000000
3835     38.340000      0.000000      0.000000
3836     38.350000      0.000000      0.000000
3837     38.360000      0.000000      0.000000
3838     38.370000      0.000000      0.000000
3839     38.380000      0.000000      0.000000
3840     38.390000      0.000000      0.000000
3841     38.400000      0.000000      0.000000
3842     38.410000      0.000000      0.000000
3843     38.420000      0.000000      0.000000
3844     38.430000      0.000000      0.000000
3845     38.440000      0.000000      0.000000
3846     38.450000      0.000000      0.000000
3847     38.460000      0.000000      0.000000
3848     38.470000      0.000000      0.000000
3849     38.480000      0.000000      0.000000
3850     38.490000      0.000000      0.000000
3851     38.500000      0.000000      0.000000
3852     38.510000      0.000000      0.000000
3853     38.520000      0.000000      0.000000
3854     38.530000      0.000000      0.000000
3855     38.540000      0.000000      0.000000
3856     38.550000      0.000000      0.000000
3857     38.560000      0.000000      0.000000
3858     38.570000      0.000000      0.000000
3859     38.580000      0.000000      0.000000
3860     38.590000      0.000000      0.000000
3861     38.600000      0.000000      0.000000
3862     38.610000      0.000000      0.000000
3863     38.620000      0.000000      0.000000
3864     38.630000      0.000000      0.000000
3865     38.640000      0.000000      0.000000
3866     38.650000      0.000000      0.000000
3867     38.660000      0.000000      0.000000
3868     38.670000      0.000000      0.000000
3869     38.680000      0.000000      0.000000
3870     38.690000      0.000000      0.000000
3871     38.700000      0.000000      0.000000
3872     38.710000      0.000000      0.000000
3873     38.720000      0.000000      0.000000
3874     38.730000      0.000000      0.000000
3875     38.740000      0.000000      0.000000
3876     38.750000      0.000000      0.000000
3877     38.760000      0.000000      0.000000
3878     38.770000      0.000000      0.000000
3879     38.780000      0.000000      0.000000
3880     38.790000      0.000000      0.000000
3881     38.800000      0.000000      0.000000
3882     38.810000      0.000000      0.000000
3883     38.820000      0.000000      0.000000
3884     38.830000      0.000000      0.000000
3885     38.840000      0.000000      0.000000
3886     38.850000      0.000000      0.000000
3887     38.860000      0.000000      0.000000
3888     38.870000      0.000000      0.000000
3889     38.880000      0.000000      0.000000
3890     38.890000      0.000000      0.000000
3891     38.900000      0.000000      0.000000
3892     38.910000      0.000000      0.000000
3893     38.920000      0.000000      0.000000
3894     38.930000      0.000000      0.000000
3895     38.940000      0.000000      0.000000
3896     38.950000      0.000000      0.000000
3897     38.960000      0.000000      0.000000
3898     38.970000      0.000000      0.000000
3899     38.980000      0.000000      0.000000
3900     38.990000      0.000000      0.000000
3901     39.000000      0.000000      0.000000
3902     39.010000      0.000000      0.000000
3903     39.020000      0.000000      0.000000
3904     39.030000      0.000000      0.000000
3905     39.040000      0.000000      0.000000
3906     39.050000      0.000000      0.000000
3907     39.060000      0.000000      0.000000
3908     39.070000      0.000000      0.000000
3909     39.080000      0.000000      0.000000
3910     39.090000      0.000000      0.000000
3911     39.100000      0.000000      0.000000
3912     39.110000      0.000000      0.000000
3913     39.120000      0.000000      0.000000
3914     39.130000      0.000000      0.000000
3915     39.140000      0.000000      0.000000
3916     39.150000      0.000000      0.000000
3917     39.160000      0.000000      0.000000
3918     39.170000      0.000000      0.000000
3919     39.180000      0.000000      0.000000
3920     39.190000      0.000000      0.000000
3921     39.200000      0.000000      0.000000
3922     39.210000      0.000000      0.000000
3923     39.220000      0.000000      0.000000
3924     39.230000      0.000000      0.000000
3925     39.240000      0.000000      0.000000
3926     39.250000      0.000000      0.000000
3927     39.260000      0.000000      0.000000
3928     39.270000      0.000000      0.000000
3929     39.280000      0.000000      0.000000
3930     39.290000      0.000000      0.000000
3931     39.300000      0.000000      0.000000
3932     39.310000      0.000000      0.000000
3933     39.320000      0.000000      0.000000
3934     39.330000      0.000000      0.000000
3935     39.340000      0.000000      0.000000
3936     39.350000      0.000000      0.000000
3937     39.360000      0.000000      0.000000
3938     39.370000      0.000000      0.000000
3939     39.380000      0.000000      0.000000
3940     39.390000      0.000000      0.000000
3941     39.400000      0.000000      0.000000
3942     39.410000      0.000000      0.000000
3943     39.420000      0.000000      0.000000
3944     39.430000      0.000000      0.000000
3945     39.440000      0.000000      0.000000
3946     39.450000      0.000000      0.000000
3947     39.460000      0.000000      0.000000
3948     39.470000      0.000000      0.000000
3949     39.480000      0.000000      0.000000
3950     39.490000      0.000000      0.000000
3951     39.500000      0.000000      0.000000
3952     39.510000      0.000000      0.000000
3953     39.520000      0.000000      0.000000
3954     39.530000      0.000000      0.000000
3955     39.540000      0.000000      0.000000
3956     39.550000      0.000000      0.000000
3957     39.560000      0.000000      0.000000
3958     39.570000      0.000000      0.000000
3959     39.580000      0.000000      0.000000
3960     39.590000      0.000000      0.000000
3961     39.600000      0.000000      0.000000
3962     39.610000      0.000000      0.000000
3963     39.620000      0.000000      0.000000
3964     39.630000      0.000000      0.000000
3965     39.640000      0.000000      0.000000
3966     39.650000      0.000000      0.000000
3967     39.660000      0.000000      0.000000
3968     39.670000      0.000000      0.000000
3969     39.680000      0.000000      0.000000
3970     39.690000      0.000000      0.000000
3971     39.700000      0.000000      0.000000
3972     39.710000      0.000000      0.000000
3973     39.720000      0.000000      0.000000
3974     39.730000      0.000000      0.000000
3975     39.740000      0.000000      0.000000
3976     39.750000      0.000000      0.000000
3977     39.760000      0.000000      0.000000
3978     39.770000      0.000000      0.000000
3979     39.780000      0.000000      0.000000
3980     39.790000      0.000000      0.000000
3981     39.800000      0.000000      0.000000
3982     39.810000      0.000000      0.000000
3983     39.820000      0.000000      0.000000
3984     39.830000      0.000000      0.000000
3985     39.840000      0.000000      0.000000
3986     39.850000      0.000000      0.000000
3987     39.860000      0.000000      0.000000
3988     39.870000      0.000000      0.000000
3989     39.880000      0.000000      0.000000
3990     39.890000      0.000000      0.000000
3991     39.900000      0.000000      0.000000
3992     39.910000      0.000000      0.000000
3993     39.920000      0.000000      0.000000
3994     39.930000      0.000000      0.000000
3995     39.940000      0.000000      0.000000
3996     39.950000      0.000000      0.000000
3997     39.960000      0.000000      0.000000
3998     39.970000      0.000000      0.000000
3999     39.980000      0.000000      0.000000
4000     39.990000      0.000000      0.000000
4001     40.000000      0.000000      0.000000
