# Supplementary material for: A Bottom-Up Coarse-Grained Model for Nucleosome–Nucleosome Interactions with Explicit Ions
Source: J Chem Theory Comput. 2022 May 17;18(6):3948–60. doi: 10.1021/acs.jctc.2c00083 (PMC9202350; doi:10.1021/acs.jctc.2c00083)
Supplement: Supplementary file 2 — ct2c00083_si_002.zip [file ct2c00083_si_002.zip › archive/CGMD_NCP-CO/pot_tables/CL_CO.table]

CL_CO
N 4001

1      0.000001    141.503060     63.676290
2      0.010000    140.866300     65.811570
3      0.020000    140.208180     67.725030
4      0.030000    139.530930     69.387800
5      0.040000    138.837060     70.778340
6      0.050000    138.129270     71.883610
7      0.060000    137.410440     72.699690
8      0.070000    136.683440     73.231900
9      0.080000    135.951120     73.494240
10      0.090000    135.216180     73.508340
11      0.100000    134.481100     73.302070
12      0.110000    133.748070     72.907810
13      0.120000    133.019000     72.360600
14      0.130000    132.295390     71.696400
15      0.140000    131.578430     70.950440
16      0.150000    130.868920     70.155900
17      0.160000    130.167360     69.342840
18      0.170000    129.473930     68.537570
19      0.180000    128.788560     67.762230
20      0.190000    128.110940     67.034680
21      0.200000    127.440590     66.368590
22      0.210000    126.776900     65.773690
23      0.220000    126.119170     65.256100
24      0.230000    125.466610     64.818660
25      0.240000    124.818420     64.461400
26      0.250000    124.173810     64.181860
27      0.260000    123.531990     63.975490
28      0.270000    122.892230     63.836070
29      0.280000    122.253870     63.756000
30      0.290000    121.616310     63.726750
31      0.300000    120.979040     63.739140
32      0.310000    120.341650     63.783730
33      0.320000    119.703810     63.851120
34      0.330000    119.065300     63.932230
35      0.340000    118.425980     64.018570
36      0.350000    117.785800     64.102390
37      0.360000    117.144770     64.176830
38      0.370000    116.503000     64.236010
39      0.380000    115.860640     64.275070
40      0.390000    115.217890     64.290160
41      0.400000    114.574990     64.278430
42      0.410000    113.932210     64.237980
43      0.420000    113.289830     64.167820
44      0.430000    112.648150     64.067790
45      0.440000    112.007470     63.938520
46      0.450000    111.368090     63.781370
47      0.460000    110.730270     63.598320
48      0.470000    110.094290     63.391920
49      0.480000    109.460370     63.165140
50      0.490000    108.828720     62.921320
51      0.500000    108.199500     62.663960
52      0.510000    107.572870     62.396660
53      0.520000    106.948900     62.122960
54      0.530000    106.327670     61.846190
55      0.540000    105.709210     61.569410
56      0.550000    105.093510     61.295320
57      0.560000    104.480560     61.026180
58      0.570000    103.870300     60.763840
59      0.580000    103.262660     60.509670
60      0.590000    102.657560     60.264640
61      0.600000    102.054920     60.029330
62      0.610000    101.454620     59.803980
63      0.620000    100.856580     59.588550
64      0.630000    100.260700     59.382740
65      0.640000     99.666870     59.186100
66      0.650000     99.075010     58.998000
67      0.660000     98.485030     58.817710
68      0.670000     97.896850     58.644450
69      0.680000     97.310410     58.477350
70      0.690000     96.725630     58.315540
71      0.700000     96.142480     58.158140
72      0.710000     95.560900     58.004250
73      0.720000     94.980860     57.853000
74      0.730000     94.402330     57.703510
75      0.740000     93.825290     57.554940
76      0.750000     93.249740     57.406490
77      0.760000     92.675680     57.257370
78      0.770000     92.103100     57.106880
79      0.780000     91.532030     56.954330
80      0.790000     90.962490     56.799130
81      0.800000     90.394500     56.640770
82      0.810000     89.828090     56.478840
83      0.820000     89.263300     56.313030
84      0.830000     88.700170     56.143170
85      0.840000     88.138740     55.969220
86      0.850000     87.579050     55.791280
87      0.860000     87.021140     55.609600
88      0.870000     86.465040     55.424530
89      0.880000     85.910790     55.236550
90      0.890000     85.358430     55.046250
91      0.900000     84.807970     54.854230
92      0.910000     84.259420     54.661150
93      0.920000     83.712810     54.467610
94      0.930000     83.168140     54.274200
95      0.940000     82.625390     54.081390
96      0.950000     82.084580     53.889580
97      0.960000     81.545680     53.699030
98      0.970000     81.008690     53.509890
99      0.980000     80.473600     53.322210
100      0.990000     79.940370     53.135920
101      1.000000     79.409010     52.950910
102      1.010000     78.879510     52.766980
103      1.020000     78.351840     52.583950
104      1.030000     77.826000     52.401600
105      1.040000     77.301980     52.219750
106      1.050000     76.779780     52.038250
107      1.060000     76.259400     51.857030
108      1.070000     75.740830     51.676050
109      1.080000     75.224070     51.495320
110      1.090000     74.709120     51.314920
111      1.100000     74.195970     51.134920
112      1.110000     73.684620     50.955450
113      1.120000     73.175060     50.776590
114      1.130000     72.667300     50.598420
115      1.140000     72.161310     50.420950
116      1.150000     71.657100     50.244150
117      1.160000     71.154660     50.067920
118      1.170000     70.653980     49.892130
119      1.180000     70.155060     49.716560
120      1.190000     69.657900     49.540970
121      1.200000     69.162490     49.365110
122      1.210000     68.668840     49.188730
123      1.220000     68.176950     49.011590
124      1.230000     67.686830     48.833510
125      1.240000     67.198500     48.654350
126      1.250000     66.711950     48.474060
127      1.260000     66.227210     48.292660
128      1.270000     65.744290     48.110270
129      1.280000     65.263180     47.927060
130      1.290000     64.783910     47.743260
131      1.300000     64.306480     47.559150
132      1.310000     63.830890     47.375020
133      1.320000     63.357140     47.191130
134      1.330000     62.885230     47.007730
135      1.340000     62.415150     46.824990
136      1.350000     61.946900     46.643020
137      1.360000     61.480470     46.461860
138      1.370000     61.015850     46.281450
139      1.380000     60.553040     46.101680
140      1.390000     60.092020     45.922380
141      1.400000     59.632800     45.743340
142      1.410000     59.175360     45.564320
143      1.420000     58.719720     45.385120
144      1.430000     58.265870     45.205530
145      1.440000     57.813810     45.025420
146      1.450000     57.363560     44.844710
147      1.460000     56.915110     44.663370
148      1.470000     56.468480     44.481470
149      1.480000     56.023660     44.299130
150      1.490000     55.580670     44.116530
151      1.500000     55.139510     43.933860
152      1.510000     54.700170     43.751360
153      1.520000     54.262650     43.569240
154      1.530000     53.826960     43.387660
155      1.540000     53.393090     43.206760
156      1.550000     52.961020     43.026580
157      1.560000     52.530750     42.847130
158      1.570000     52.102280     42.668310
159      1.580000     51.675600     42.489980
160      1.590000     51.250700     42.311940
161      1.600000     50.827580     42.133980
162      1.610000     50.406240     41.955850
163      1.620000     49.986680     41.777340
164      1.630000     49.568910     41.598250
165      1.640000     49.152920     41.418450
166      1.650000     48.738740     41.237870
167      1.660000     48.326360     41.056510
168      1.670000     47.915800     40.874430
169      1.680000     47.507050     40.691790
170      1.690000     47.100130     40.508780
171      1.700000     46.695050     40.325630
172      1.710000     46.291790     40.142580
173      1.720000     45.890360     39.959860
174      1.730000     45.490770     39.777660
175      1.740000     45.092990     39.596130
176      1.750000     44.697030     39.415350
177      1.760000     44.302870     39.235300
178      1.770000     43.910520     39.055940
179      1.780000     43.519960     38.877110
180      1.790000     43.131190     38.698640
181      1.800000     42.744200     38.520300
182      1.810000     42.359000     38.341860
183      1.820000     41.975580     38.163110
184      1.830000     41.593950     37.983860
185      1.840000     41.214110     37.803960
186      1.850000     40.836070     37.623340
187      1.860000     40.459840     37.442000
188      1.870000     40.085420     37.260010
189      1.880000     39.712820     37.077490
190      1.890000     39.342040     36.894640
191      1.900000     38.973100     36.711680
192      1.910000     38.605980     36.528840
193      1.920000     38.240690     36.346340
194      1.930000     37.877230     36.164370
195      1.940000     37.515590     35.983060
196      1.950000     37.155760     35.802490
197      1.960000     36.797730     35.622640
198      1.970000     36.441500     35.443450
199      1.980000     36.087070     35.264770
200      1.990000     35.734420     35.086420
201      2.000000     35.383560     34.908180
202      2.010000     35.034480     34.729810
203      2.020000     34.687180     34.551100
204      2.030000     34.341670     34.371850
205      2.040000     33.997950     34.191940
206      2.050000     33.656030     34.011290
207      2.060000     33.315920     33.829890
208      2.070000     32.977620     33.647830
209      2.080000     32.641140     33.465230
210      2.090000     32.306490     33.282290
211      2.100000     31.973660     33.099230
212      2.110000     31.642670     32.916290
213      2.120000     31.313510     32.733700
214      2.130000     30.986170     32.551640
215      2.140000     30.660650     32.370260
216      2.150000     30.336950     32.189630
217      2.160000     30.015060     32.009740
218      2.170000     29.694960     31.830520
219      2.180000     29.376650     31.651840
220      2.190000     29.060130     31.473510
221      2.200000     28.745400     31.295310
222      2.210000     28.432450     31.117010
223      2.220000     28.121280     30.938380
224      2.230000     27.811890     30.759250
225      2.240000     27.504300     30.579460
226      2.250000     27.198510     30.398950
227      2.260000     26.894520     30.217710
228      2.270000     26.592340     30.035800
229      2.280000     26.291980     29.853360
230      2.290000     25.993450     29.670570
231      2.300000     25.696740     29.487650
232      2.310000     25.401870     29.304830
233      2.320000     25.108820     29.122340
234      2.330000     24.817590     28.940350
235      2.340000     24.528190     28.759010
236      2.350000     24.240600     28.578360
237      2.360000     23.954820     28.398420
238      2.370000     23.670830     28.219110
239      2.380000     23.388640     28.040280
240      2.390000     23.108240     27.861750
241      2.400000     22.829620     27.683300
242      2.410000     22.552790     27.504700
243      2.420000     22.277740     27.325740
244      2.430000     22.004480     27.146230
245      2.440000     21.733020     26.966030
246      2.450000     21.463360     26.785090
247      2.460000     21.195510     26.603410
248      2.470000     20.929480     26.421060
249      2.480000     20.665270     26.238200
250      2.490000     20.402880     26.055010
251      2.500000     20.142330     25.871750
252      2.510000     19.883620     25.688640
253      2.520000     19.626730     25.505930
254      2.530000     19.371670     25.323820
255      2.540000     19.118430     25.142450
256      2.550000     18.867010     24.961900
257      2.560000     18.617390     24.782180
258      2.570000     18.369570     24.603220
259      2.580000     18.123530     24.424870
260      2.590000     17.879290     24.246960
261      2.600000     17.636820     24.069270
262      2.610000     17.396120     23.891560
263      2.620000     17.157210     23.713590
264      2.630000     16.920070     23.535180
265      2.640000     16.684720     23.356180
266      2.650000     16.451160     23.176470
267      2.660000     16.219390     22.996060
268      2.670000     15.989430     22.814970
269      2.680000     15.761280     22.633310
270      2.690000     15.534950     22.451250
271      2.700000     15.310440     22.268980
272      2.710000     15.087750     22.086690
273      2.720000     14.866880     21.904590
274      2.730000     14.647830     21.722820
275      2.740000     14.430610     21.541490
276      2.750000     14.215190     21.360660
277      2.760000     14.001590     21.180290
278      2.770000     13.789780     21.000300
279      2.780000     13.579780     20.820540
280      2.790000     13.371570     20.640820
281      2.800000     13.165170     20.460930
282      2.810000     12.960560     20.280650
283      2.820000     12.757750     20.099780
284      2.830000     12.556750     19.918170
285      2.840000     12.357570     19.735720
286      2.850000     12.160210     19.552420
287      2.860000     11.964690     19.368330
288      2.870000     11.771010     19.183590
289      2.880000     11.579170     18.998420
290      2.890000     11.389190     18.813100
291      2.900000     11.201050     18.627940
292      2.910000     11.014780     18.443290
293      2.920000     10.830340     18.259440
294      2.930000     10.647750     18.076690
295      2.940000     10.466980     17.895250
296      2.950000     10.288030     17.715270
297      2.960000     10.110880     17.536790
298      2.970000      9.935510     17.359790
299      2.980000      9.761910     17.184150
300      2.990000      9.590070     17.009700
301      3.000000      9.419970     16.836190
302      3.010000      9.251610     16.663360
303      3.020000      9.084980     16.490920
304      3.030000      8.920070     16.318580
305      3.040000      8.756880     16.146080
306      3.050000      8.595420     15.973180
307      3.060000      8.435690     15.799710
308      3.070000      8.277690     15.625520
309      3.080000      8.121440     15.450510
310      3.090000      7.966930     15.274600
311      3.100000      7.814180     15.097770
312      3.110000      7.663210     14.919960
313      3.120000      7.514010     14.741140
314      3.130000      7.366600     14.561220
315      3.140000      7.220980     14.380130
316      3.150000      7.077180     14.197700
317      3.160000      6.935210     14.013780
318      3.170000      6.795070     13.828150
319      3.180000      6.656790     13.640610
320      3.190000      6.520380     13.450930
321      3.200000      6.385870     13.258960
322      3.210000      6.253280     13.064570
323      3.220000      6.122640     12.867740
324      3.230000      5.993960     12.668550
325      3.240000      5.867270     12.467240
326      3.250000      5.742600     12.264170
327      3.260000      5.619960     12.059900
328      3.270000      5.499360     11.855110
329      3.280000      5.380810     11.650640
330      3.290000      5.264300     11.447410
331      3.300000      5.149830     11.246440
332      3.310000      5.037360     11.048770
333      3.320000      4.926880     10.855390
334      3.330000      4.818320     10.667260
335      3.340000      4.711650     10.485190
336      3.350000      4.606800     10.309850
337      3.360000      4.503700     10.141750
338      3.370000      4.402280      9.981160
339      3.380000      4.302470      9.828160
340      3.390000      4.204190      9.682620
341      3.400000      4.107360      9.544180
342      3.410000      4.011920      9.412250
343      3.420000      3.917800      9.286070
344      3.430000      3.824940      9.164630
345      3.440000      3.733290      9.046740
346      3.450000      3.642820      8.931030
347      3.460000      3.553510      8.815930
348      3.470000      3.465350      8.699750
349      3.480000      3.378360      8.580620
350      3.490000      3.292550      8.456600
351      3.500000      3.207980      8.325660
352      3.510000      3.124730      8.185750
353      3.520000      3.042870      8.034810
354      3.530000      2.962520      7.870890
355      3.540000      2.883810      7.692110
356      3.550000      2.806890      7.496780
357      3.560000      2.731920      7.283450
358      3.570000      2.659090      7.050940
359      3.580000      2.588580      6.798420
360      3.590000      2.520600      6.525510
361      3.600000      2.455340      6.232280
362      3.610000      2.393020      5.919430
363      3.620000      2.333820      5.588260
364      3.630000      2.277940      5.240810
365      3.640000      2.225530      4.879880
366      3.650000      2.176730      4.509070
367      3.660000      2.131640      4.132760
368      3.670000      2.090320      3.756090
369      3.680000      2.052760      3.384840
370      3.690000      2.018910      3.025350
371      3.700000      1.988650      2.684300
372      3.710000      1.961810      2.368510
373      3.720000      1.938130      2.084810
374      3.730000      1.917280      1.839710
375      3.740000      1.898880      1.639300
376      3.750000      1.882490      1.489030
377      3.760000      1.867600      1.393550
378      3.770000      1.853660      1.356600
379      3.780000      1.840100      1.380920
380      3.790000      1.826290      1.468120
381      3.800000      1.811610      1.618660
382      3.810000      1.795420      1.831750
383      3.820000      1.777100      2.105320
384      3.830000      1.756050      2.435930
385      3.840000      1.731690      2.818790
386      3.850000      1.703500      3.247770
387      3.860000      1.671020      3.715410
388      3.870000      1.633870      4.213090
389      3.880000      1.591740      4.731130
390      3.890000      1.544430      5.259090
391      3.900000      1.491840      5.786040
392      3.910000      1.433980      6.300820
393      3.920000      1.370970      6.792470
394      3.930000      1.303040      7.250470
395      3.940000      1.230540      7.665090
396      3.950000      1.153890      8.027620
397      3.960000      1.073610      8.330550
398      3.970000      0.990300      8.567720
399      3.980000      0.904630      8.734400
400      3.990000      0.817280      8.827340
401      4.000000      0.729010      8.844800
402      4.010000      0.640560      8.786510
403      4.020000      0.552700      8.653710
404      4.030000      0.466160      8.449070
405      4.040000      0.381670      8.176670
406      4.050000      0.299900      7.841970
407      4.060000      0.221480      7.451640
408      4.070000      0.146970      7.013490
409      4.080000      0.076830      6.536230
410      4.090000      0.011470      6.029260
411      4.100000     -0.048820      5.502390
412      4.110000     -0.103850      4.965530
413      4.120000     -0.153500      4.428410
414      4.130000     -0.197790      3.900250
415      4.140000     -0.236790      3.389550
416      4.150000     -0.270680      2.903840
417      4.160000     -0.299720      2.449570
418      4.170000     -0.324220      2.032000
419      4.180000     -0.344540      1.655160
420      4.190000     -0.361090      1.321890
421      4.200000     -0.374310      1.033830
422      4.210000     -0.384650      0.791530
423      4.220000     -0.392560      0.594480
424      4.230000     -0.398510      0.441210
425      4.240000     -0.402920      0.329370
426      4.250000     -0.406210      0.255790
427      4.260000     -0.408770      0.216600
428      4.270000     -0.410940      0.207340
429      4.280000     -0.413010      0.223030
430      4.290000     -0.415240      0.258380
431      4.300000     -0.417820      0.307870
432      4.310000     -0.420900      0.365910
433      4.320000     -0.424560      0.427040
434      4.330000     -0.428830      0.486040
435      4.340000     -0.433690      0.538030
436      4.350000     -0.439070      0.578650
437      4.360000     -0.444860      0.604070
438      4.370000     -0.450900      0.611060
439      4.380000     -0.457010      0.597070
440      4.390000     -0.462980      0.560200
441      4.400000     -0.468580      0.499200
442      4.410000     -0.473580      0.413520
443      4.420000     -0.477710      0.303230
444      4.430000     -0.480740      0.169090
445      4.440000     -0.482430      0.012440
446      4.450000     -0.482560     -0.164750
447      4.460000     -0.480910     -0.359980
448      4.470000     -0.477310     -0.570240
449      4.480000     -0.471610     -0.792110
450      4.490000     -0.463690     -1.021860
451      4.500000     -0.453470     -1.255560
452      4.510000     -0.440910     -1.489220
453      4.520000     -0.426020     -1.718880
454      4.530000     -0.408830     -1.940770
455      4.540000     -0.389420     -2.151420
456      4.550000     -0.367910     -2.347700
457      4.560000     -0.344430     -2.526960
458      4.570000     -0.319160     -2.686990
459      4.580000     -0.292290     -2.826080
460      4.590000     -0.264030     -2.943040
461      4.600000     -0.234600     -3.037130
462      4.610000     -0.204230     -3.108110
463      4.620000     -0.173150     -3.156140
464      4.630000     -0.141590     -3.181810
465      4.640000     -0.109770     -3.186090
466      4.650000     -0.077910     -3.170300
467      4.660000     -0.046210     -3.136060
468      4.670000     -0.014850     -3.085260
469      4.680000      0.016010     -3.019990
470      4.690000      0.046210     -2.942500
471      4.700000      0.075630     -2.855110
472      4.710000      0.104180     -2.760170
473      4.720000      0.131780     -2.659960
474      4.730000      0.158380     -2.556620
475      4.740000      0.183950     -2.452140
476      4.750000      0.208470     -2.348260
477      4.760000      0.231950     -2.246490
478      4.770000      0.254420     -2.148060
479      4.780000      0.275900     -2.053930
480      4.790000      0.296440     -1.964800
481      4.800000      0.316090     -1.881120
482      4.810000      0.334900     -1.803150
483      4.820000      0.352930     -1.730900
484      4.830000      0.370240     -1.664240
485      4.840000      0.386880     -1.602890
486      4.850000      0.402910     -1.546430
487      4.860000      0.418370     -1.494330
488      4.870000      0.433320     -1.446000
489      4.880000      0.447780     -1.400750
490      4.890000      0.461780     -1.357860
491      4.900000      0.475360     -1.316600
492      4.910000      0.488530     -1.276180
493      4.920000      0.501290     -1.235880
494      4.930000      0.513650     -1.194940
495      4.940000      0.525600     -1.152690
496      4.950000      0.537130     -1.108480
497      4.960000      0.548210     -1.061740
498      4.970000      0.558830     -1.011960
499      4.980000      0.568950     -0.958730
500      4.990000      0.578530     -0.901700
501      5.000000      0.587550     -0.840670
502      5.010000      0.595960     -0.775500
503      5.020000      0.603710     -0.706210
504      5.030000      0.610780     -0.632900
505      5.040000      0.617100     -0.555840
506      5.050000      0.622660     -0.475400
507      5.060000      0.627420     -0.392080
508      5.070000      0.631340     -0.306510
509      5.080000      0.634400     -0.219410
510      5.090000      0.636600     -0.131580
511      5.100000      0.637910     -0.043870
512      5.110000      0.638350      0.042860
513      5.120000      0.637920      0.127730
514      5.130000      0.636650      0.209920
515      5.140000      0.634550      0.288700
516      5.150000      0.631660      0.363380
517      5.160000      0.628030      0.433410
518      5.170000      0.623690      0.498340
519      5.180000      0.618710      0.557840
520      5.190000      0.613130      0.611680
521      5.200000      0.607010      0.659750
522      5.210000      0.600420      0.702040
523      5.220000      0.593400      0.738620
524      5.230000      0.586010      0.769650
525      5.240000      0.578310      0.795350
526      5.250000      0.570360      0.816000
527      5.260000      0.562200      0.831940
528      5.270000      0.553880      0.843550
529      5.280000      0.545440      0.851230
530      5.290000      0.536930      0.855410
531      5.300000      0.528380      0.856510
532      5.310000      0.519810      0.854980
533      5.320000      0.511260      0.851220
534      5.330000      0.502750      0.845620
535      5.340000      0.494290      0.838550
536      5.350000      0.485910      0.830310
537      5.360000      0.477610      0.821200
538      5.370000      0.469390      0.811460
539      5.380000      0.461280      0.801270
540      5.390000      0.453270      0.790800
541      5.400000      0.445360      0.780180
542      5.410000      0.437560      0.769500
543      5.420000      0.429860      0.758840
544      5.430000      0.422270      0.748270
545      5.440000      0.414790      0.737830
546      5.450000      0.407410      0.727560
547      5.460000      0.400140      0.717500
548      5.470000      0.392960      0.707680
549      5.480000      0.385880      0.698150
550      5.490000      0.378900      0.688930
551      5.500000      0.372010      0.680060
552      5.510000      0.365210      0.671590
553      5.520000      0.358500      0.663550
554      5.530000      0.351860      0.655970
555      5.540000      0.345300      0.648900
556      5.550000      0.338810      0.642350
557      5.560000      0.332390      0.636340
558      5.570000      0.326030      0.630900
559      5.580000      0.319720      0.626040
560      5.590000      0.313460      0.621770
561      5.600000      0.307240      0.618080
562      5.610000      0.301060      0.614980
563      5.620000      0.294910      0.612470
564      5.630000      0.288780      0.610540
565      5.640000      0.282680      0.609190
566      5.650000      0.276590      0.608420
567      5.660000      0.270500      0.608220
568      5.670000      0.264420      0.608600
569      5.680000      0.258330      0.609540
570      5.690000      0.252240      0.611060
571      5.700000      0.246130      0.613160
572      5.710000      0.240000      0.615840
573      5.720000      0.233840      0.619120
574      5.730000      0.227650      0.623010
575      5.740000      0.221420      0.627510
576      5.750000      0.215140      0.632650
577      5.760000      0.208820      0.638430
578      5.770000      0.202430      0.644880
579      5.780000      0.195980      0.651990
580      5.790000      0.189460      0.659780
581      5.800000      0.182860      0.668250
582      5.810000      0.176180      0.677370
583      5.820000      0.169410      0.687150
584      5.830000      0.162540      0.697530
585      5.840000      0.155560      0.708490
586      5.850000      0.148480      0.719960
587      5.860000      0.141280      0.731860
588      5.870000      0.133960      0.744120
589      5.880000      0.126520      0.756630
590      5.890000      0.118950      0.769280
591      5.900000      0.111260      0.781960
592      5.910000      0.103440      0.794550
593      5.920000      0.095490      0.806940
594      5.930000      0.087420      0.819010
595      5.940000      0.079230      0.830680
596      5.950000      0.070930      0.841840
597      5.960000      0.062510      0.852420
598      5.970000      0.053980      0.862360
599      5.980000      0.045360      0.871610
600      5.990000      0.036640      0.880130
601      6.000000      0.027840      0.887900
602      6.010000      0.018960      0.894890
603      6.020000      0.010020      0.901090
604      6.030000      0.001000      0.906490
605      6.040000     -0.008060      0.911090
606      6.050000     -0.017170      0.914870
607      6.060000     -0.026320      0.917820
608      6.070000     -0.035500      0.919940
609      6.080000     -0.044700      0.921200
610      6.090000     -0.053910      0.921580
611      6.100000     -0.063130      0.921070
612      6.110000     -0.072340      0.919620
613      6.120000     -0.081530      0.917220
614      6.130000     -0.090700      0.913830
615      6.140000     -0.099840      0.909410
616      6.150000     -0.108940      0.903940
617      6.160000     -0.117980      0.897370
618      6.170000     -0.126950      0.889670
619      6.180000     -0.135850      0.880830
620      6.190000     -0.144650      0.870830
621      6.200000     -0.153360      0.859640
622      6.210000     -0.161960      0.847270
623      6.220000     -0.170430      0.833730
624      6.230000     -0.178770      0.819040
625      6.240000     -0.186960      0.803240
626      6.250000     -0.194990      0.786370
627      6.260000     -0.202860      0.768520
628      6.270000     -0.210540      0.749760
629      6.280000     -0.218040      0.730180
630      6.290000     -0.225340      0.709890
631      6.300000     -0.232440      0.688990
632      6.310000     -0.239330      0.667590
633      6.320000     -0.246010      0.645780
634      6.330000     -0.252460      0.623680
635      6.340000     -0.258700      0.601340
636      6.350000     -0.264710      0.578850
637      6.360000     -0.270500      0.556250
638      6.370000     -0.276060      0.533560
639      6.380000     -0.281400      0.510820
640      6.390000     -0.286510      0.488010
641      6.400000     -0.291390      0.465150
642      6.410000     -0.296040      0.442210
643      6.420000     -0.300460      0.419190
644      6.430000     -0.304650      0.396070
645      6.440000     -0.308610      0.372840
646      6.450000     -0.312340      0.349500
647      6.460000     -0.315840      0.326070
648      6.470000     -0.319100      0.302550
649      6.480000     -0.322120      0.278980
650      6.490000     -0.324910      0.255380
651      6.500000     -0.327470      0.231790
652      6.510000     -0.329790      0.208250
653      6.520000     -0.331870      0.184800
654      6.530000     -0.333720      0.161470
655      6.540000     -0.335330      0.138290
656      6.550000     -0.336710      0.115270
657      6.560000     -0.337870      0.092420
658      6.570000     -0.338790      0.069740
659      6.580000     -0.339490      0.047210
660      6.590000     -0.339960      0.024830
661      6.600000     -0.340210      0.002580
662      6.610000     -0.340230     -0.019560
663      6.620000     -0.340040     -0.041610
664      6.630000     -0.339620     -0.063560
665      6.640000     -0.338990     -0.085420
666      6.650000     -0.338130     -0.107160
667      6.660000     -0.337060     -0.128750
668      6.670000     -0.335770     -0.150150
669      6.680000     -0.334270     -0.171300
670      6.690000     -0.332560     -0.192130
671      6.700000     -0.330640     -0.212570
672      6.710000     -0.328510     -0.232530
673      6.720000     -0.326190     -0.251940
674      6.730000     -0.323670     -0.270720
675      6.740000     -0.320960     -0.288810
676      6.750000     -0.318070     -0.306150
677      6.760000     -0.315010     -0.322690
678      6.770000     -0.311780     -0.338410
679      6.780000     -0.308400     -0.353290
680      6.790000     -0.304870     -0.367310
681      6.800000     -0.301190     -0.380500
682      6.810000     -0.297390     -0.392860
683      6.820000     -0.293460     -0.404430
684      6.830000     -0.289420     -0.415230
685      6.840000     -0.285260     -0.425300
686      6.850000     -0.281010     -0.434690
687      6.860000     -0.276660     -0.443420
688      6.870000     -0.272230     -0.451560
689      6.880000     -0.267710     -0.459130
690      6.890000     -0.263120     -0.466190
691      6.900000     -0.258460     -0.472780
692      6.910000     -0.253730     -0.478930
693      6.920000     -0.248940     -0.484680
694      6.930000     -0.244100     -0.490080
695      6.940000     -0.239200     -0.495150
696      6.950000     -0.234240     -0.499920
697      6.960000     -0.229240     -0.504420
698      6.970000     -0.224200     -0.508680
699      6.980000     -0.219110     -0.512710
700      6.990000     -0.213990     -0.516550
701      7.000000     -0.208820     -0.520190
702      7.010000     -0.203620     -0.523660
703      7.020000     -0.198380     -0.526960
704      7.030000     -0.193110     -0.530090
705      7.040000     -0.187810     -0.533050
706      7.050000     -0.182480     -0.535850
707      7.060000     -0.177120     -0.538460
708      7.070000     -0.171740     -0.540880
709      7.080000     -0.166330     -0.543080
710      7.090000     -0.160900     -0.545060
711      7.100000     -0.155450     -0.546780
712      7.110000     -0.149980     -0.548230
713      7.120000     -0.144500     -0.549370
714      7.130000     -0.139000     -0.550180
715      7.140000     -0.133500     -0.550640
716      7.150000     -0.128000     -0.550730
717      7.160000     -0.122490     -0.550410
718      7.170000     -0.116990     -0.549680
719      7.180000     -0.111490     -0.548510
720      7.190000     -0.106000     -0.546890
721      7.200000     -0.100530     -0.544800
722      7.210000     -0.095090     -0.542240
723      7.220000     -0.089660     -0.539200
724      7.230000     -0.084270     -0.535670
725      7.240000     -0.078920     -0.531650
726      7.250000     -0.073600     -0.527150
727      7.260000     -0.068330     -0.522170
728      7.270000     -0.063110     -0.516710
729      7.280000     -0.057940     -0.510790
730      7.290000     -0.052830     -0.504400
731      7.300000     -0.047790     -0.497560
732      7.310000     -0.042810     -0.490270
733      7.320000     -0.037910     -0.482530
734      7.330000     -0.033080     -0.474360
735      7.340000     -0.028340     -0.465740
736      7.350000     -0.023680     -0.456680
737      7.360000     -0.019120     -0.447150
738      7.370000     -0.014640     -0.437160
739      7.380000     -0.010270     -0.426690
740      7.390000     -0.006010     -0.415720
741      7.400000     -0.001850     -0.404250
742      7.410000      0.002190     -0.392270
743      7.420000      0.006120     -0.379770
744      7.430000      0.009910     -0.366770
745      7.440000      0.013580     -0.353270
746      7.450000      0.017120     -0.339300
747      7.460000      0.020510     -0.324890
748      7.470000      0.023760     -0.310090
749      7.480000      0.026860     -0.294950
750      7.490000      0.029810     -0.279510
751      7.500000      0.032600     -0.263850
752      7.510000      0.035240     -0.248030
753      7.520000      0.037720     -0.232110
754      7.530000      0.040040     -0.216130
755      7.540000      0.042200     -0.200150
756      7.550000      0.044210     -0.184210
757      7.560000      0.046050     -0.168340
758      7.570000      0.047730     -0.152550
759      7.580000      0.049260     -0.136850
760      7.590000      0.050620     -0.121250
761      7.600000      0.051840     -0.105740
762      7.610000      0.052890     -0.090330
763      7.620000      0.053800     -0.075000
764      7.630000      0.054550     -0.059760
765      7.640000      0.055150     -0.044610
766      7.650000      0.055590     -0.029560
767      7.660000      0.055890     -0.014640
768      7.670000      0.056030      0.000120
769      7.680000      0.056030      0.014700
770      7.690000      0.055890      0.029040
771      7.700000      0.055600      0.043100
772      7.710000      0.055160      0.056820
773      7.720000      0.054600      0.070160
774      7.730000      0.053890      0.083060
775      7.740000      0.053060      0.095480
776      7.750000      0.052110      0.107380
777      7.760000      0.051040      0.118750
778      7.770000      0.049850      0.129550
779      7.780000      0.048550      0.139770
780      7.790000      0.047150      0.149420
781      7.800000      0.045660      0.158500
782      7.810000      0.044080      0.167010
783      7.820000      0.042410      0.174980
784      7.830000      0.040660      0.182410
785      7.840000      0.038830      0.189340
786      7.850000      0.036940      0.195770
787      7.860000      0.034980      0.201740
788      7.870000      0.032960      0.207270
789      7.880000      0.030890      0.212360
790      7.890000      0.028770      0.217050
791      7.900000      0.026600      0.221350
792      7.910000      0.024380      0.225270
793      7.920000      0.022130      0.228830
794      7.930000      0.019840      0.232050
795      7.940000      0.017520      0.234920
796      7.950000      0.015170      0.237470
797      7.960000      0.012800      0.239700
798      7.970000      0.010400      0.241630
799      7.980000      0.007980      0.243260
800      7.990000      0.005550      0.244600
801      8.000000      0.003110      0.245670
802      8.010000      0.000650      0.246460
803      8.020000     -0.001820      0.247010
804      8.030000     -0.004290      0.247300
805      8.040000     -0.006760      0.247370
806      8.050000     -0.009230      0.247220
807      8.060000     -0.011710      0.246870
808      8.070000     -0.014170      0.246340
809      8.080000     -0.016640      0.245640
810      8.090000     -0.019090      0.244780
811      8.100000     -0.021540      0.243800
812      8.110000     -0.023980      0.242700
813      8.120000     -0.026410      0.241500
814      8.130000     -0.028820      0.240220
815      8.140000     -0.031220      0.238870
816      8.150000     -0.033610      0.237460
817      8.160000     -0.035990      0.236000
818      8.170000     -0.038350      0.234500
819      8.180000     -0.040690      0.232960
820      8.190000     -0.043020      0.231380
821      8.200000     -0.045340      0.229770
822      8.210000     -0.047630      0.228120
823      8.220000     -0.049910      0.226440
824      8.230000     -0.052180      0.224710
825      8.240000     -0.054430      0.222950
826      8.250000     -0.056660      0.221130
827      8.260000     -0.058870      0.219270
828      8.270000     -0.061060      0.217350
829      8.280000     -0.063230      0.215380
830      8.290000     -0.065390      0.213340
831      8.300000     -0.067520      0.211240
832      8.310000     -0.069630      0.209060
833      8.320000     -0.071720      0.206820
834      8.330000     -0.073790      0.204490
835      8.340000     -0.075840      0.202080
836      8.350000     -0.077860      0.199590
837      8.360000     -0.079850      0.196990
838      8.370000     -0.081820      0.194290
839      8.380000     -0.083770      0.191490
840      8.390000     -0.085680      0.188580
841      8.400000     -0.087570      0.185550
842      8.410000     -0.089420      0.182400
843      8.420000     -0.091250      0.179140
844      8.430000     -0.093040      0.175760
845      8.440000     -0.094790      0.172270
846      8.450000     -0.096520      0.168680
847      8.460000     -0.098200      0.165010
848      8.470000     -0.099850      0.161260
849      8.480000     -0.101470      0.157450
850      8.490000     -0.103040      0.153610
851      8.500000     -0.104580      0.149750
852      8.510000     -0.106080      0.145900
853      8.520000     -0.107530      0.142070
854      8.530000     -0.108950      0.138290
855      8.540000     -0.110340      0.134570
856      8.550000     -0.111680      0.130930
857      8.560000     -0.112990      0.127380
858      8.570000     -0.114270      0.123930
859      8.580000     -0.115510      0.120580
860      8.590000     -0.116710      0.117330
861      8.600000     -0.117880      0.114170
862      8.610000     -0.119030      0.111120
863      8.620000     -0.120140      0.108150
864      8.630000     -0.121220      0.105260
865      8.640000     -0.122270      0.102440
866      8.650000     -0.123300      0.099680
867      8.660000     -0.124290      0.096960
868      8.670000     -0.125260      0.094270
869      8.680000     -0.126210      0.091600
870      8.690000     -0.127120      0.088940
871      8.700000     -0.128010      0.086270
872      8.710000     -0.128870      0.083570
873      8.720000     -0.129710      0.080840
874      8.730000     -0.130520      0.078060
875      8.740000     -0.131300      0.075210
876      8.750000     -0.132050      0.072280
877      8.760000     -0.132770      0.069260
878      8.770000     -0.133470      0.066130
879      8.780000     -0.134130      0.062890
880      8.790000     -0.134760      0.059530
881      8.800000     -0.135350      0.056030
882      8.810000     -0.135910      0.052400
883      8.820000     -0.136440      0.048620
884      8.830000     -0.136920      0.044710
885      8.840000     -0.137370      0.040670
886      8.850000     -0.137780      0.036490
887      8.860000     -0.138140      0.032200
888      8.870000     -0.138460      0.027820
889      8.880000     -0.138740      0.023350
890      8.890000     -0.138970      0.018820
891      8.900000     -0.139160      0.014250
892      8.910000     -0.139300      0.009670
893      8.920000     -0.139400      0.005090
894      8.930000     -0.139450      0.000530
895      8.940000     -0.139460     -0.003980
896      8.950000     -0.139420     -0.008430
897      8.960000     -0.139330     -0.012810
898      8.970000     -0.139210     -0.017120
899      8.980000     -0.139030     -0.021330
900      8.990000     -0.138820     -0.025460
901      9.000000     -0.138570     -0.029510
902      9.010000     -0.138270     -0.033460
903      9.020000     -0.137940     -0.037330
904      9.030000     -0.137560     -0.041120
905      9.040000     -0.137150     -0.044830
906      9.050000     -0.136700     -0.048450
907      9.060000     -0.136220     -0.052000
908      9.070000     -0.135700     -0.055470
909      9.080000     -0.135140     -0.058850
910      9.090000     -0.134560     -0.062140
911      9.100000     -0.133930     -0.065330
912      9.110000     -0.133280     -0.068430
913      9.120000     -0.132600     -0.071420
914      9.130000     -0.131880     -0.074300
915      9.140000     -0.131140     -0.077070
916      9.150000     -0.130370     -0.079710
917      9.160000     -0.129570     -0.082230
918      9.170000     -0.128750     -0.084630
919      9.180000     -0.127900     -0.086900
920      9.190000     -0.127030     -0.089050
921      9.200000     -0.126140     -0.091080
922      9.210000     -0.125230     -0.093000
923      9.220000     -0.124300     -0.094800
924      9.230000     -0.123360     -0.096490
925      9.240000     -0.122390     -0.098090
926      9.250000     -0.121410     -0.099580
927      9.260000     -0.120410     -0.100970
928      9.270000     -0.119400     -0.102280
929      9.280000     -0.118380     -0.103490
930      9.290000     -0.117350     -0.104620
931      9.300000     -0.116300     -0.105670
932      9.310000     -0.115240     -0.106630
933      9.320000     -0.114180     -0.107520
934      9.330000     -0.113100     -0.108320
935      9.340000     -0.112020     -0.109050
936      9.350000     -0.110930     -0.109710
937      9.360000     -0.109830     -0.110290
938      9.370000     -0.108730     -0.110800
939      9.380000     -0.107620     -0.111240
940      9.390000     -0.106510     -0.111600
941      9.400000     -0.105390     -0.111900
942      9.410000     -0.104270     -0.112130
943      9.420000     -0.103150     -0.112290
944      9.430000     -0.102030     -0.112390
945      9.440000     -0.100900     -0.112430
946      9.450000     -0.099780     -0.112400
947      9.460000     -0.098660     -0.112310
948      9.470000     -0.097530     -0.112170
949      9.480000     -0.096410     -0.111970
950      9.490000     -0.095290     -0.111710
951      9.500000     -0.094170     -0.111400
952      9.510000     -0.093060     -0.111040
953      9.520000     -0.091950     -0.110620
954      9.530000     -0.090840     -0.110160
955      9.540000     -0.089740     -0.109640
956      9.550000     -0.088650     -0.109070
957      9.560000     -0.087560     -0.108450
958      9.570000     -0.086470     -0.107780
959      9.580000     -0.085390     -0.107050
960      9.590000     -0.084320     -0.106260
961      9.600000     -0.083260     -0.105420
962      9.610000     -0.082210     -0.104510
963      9.620000     -0.081160     -0.103540
964      9.630000     -0.080130     -0.102510
965      9.640000     -0.079100     -0.101400
966      9.650000     -0.078090     -0.100220
967      9.660000     -0.077080     -0.098970
968      9.670000     -0.076090     -0.097650
969      9.680000     -0.075120     -0.096240
970      9.690000     -0.074160     -0.094760
971      9.700000     -0.073210     -0.093190
972      9.710000     -0.072280     -0.091530
973      9.720000     -0.071360     -0.089790
974      9.730000     -0.070460     -0.087950
975      9.740000     -0.069580     -0.086020
976      9.750000     -0.068720     -0.083990
977      9.760000     -0.067880     -0.081850
978      9.770000     -0.067060     -0.079600
979      9.780000     -0.066270     -0.077240
980      9.790000     -0.065500     -0.074760
981      9.800000     -0.064750     -0.072160
982      9.810000     -0.064030     -0.069440
983      9.820000     -0.063330     -0.066610
984      9.830000     -0.062670     -0.063660
985      9.840000     -0.062030     -0.060600
986      9.850000     -0.061420     -0.057440
987      9.860000     -0.060850     -0.054190
988      9.870000     -0.060310     -0.050870
989      9.880000     -0.059800     -0.047490
990      9.890000     -0.059320     -0.044080
991      9.900000     -0.058880     -0.040650
992      9.910000     -0.058480     -0.037230
993      9.920000     -0.058100     -0.033840
994      9.930000     -0.057770     -0.030490
995      9.940000     -0.057460     -0.027210
996      9.950000     -0.057190     -0.024000
997      9.960000     -0.056950     -0.020890
998      9.970000     -0.056740     -0.017870
999      9.980000     -0.056560     -0.014960
1000      9.990000     -0.056410     -0.012160
1001     10.000000     -0.056290     -0.009470
1002     10.010000     -0.056200     -0.006890
1003     10.020000     -0.056130     -0.004410
1004     10.030000     -0.056080     -0.002030
1005     10.040000     -0.056060      0.000260
1006     10.050000     -0.056070      0.002450
1007     10.060000     -0.056090      0.004570
1008     10.070000     -0.056140      0.006600
1009     10.080000     -0.056200      0.008560
1010     10.090000     -0.056290      0.010460
1011     10.100000     -0.056390      0.012290
1012     10.110000     -0.056510      0.014060
1013     10.120000     -0.056660      0.015780
1014     10.130000     -0.056810      0.017450
1015     10.140000     -0.056990      0.019070
1016     10.150000     -0.057180      0.020660
1017     10.160000     -0.057380      0.022200
1018     10.170000     -0.057610      0.023710
1019     10.180000     -0.057840      0.025200
1020     10.190000     -0.058100      0.026650
1021     10.200000     -0.058360      0.028080
1022     10.210000     -0.058640      0.029490
1023     10.220000     -0.058940      0.030880
1024     10.230000     -0.059250      0.032250
1025     10.240000     -0.059570      0.033600
1026     10.250000     -0.059910      0.034920
1027     10.260000     -0.060250      0.036220
1028     10.270000     -0.060620      0.037480
1029     10.280000     -0.060990      0.038700
1030     10.290000     -0.061380      0.039880
1031     10.300000     -0.061780      0.041000
1032     10.310000     -0.062190      0.042060
1033     10.320000     -0.062610      0.043040
1034     10.330000     -0.063040      0.043950
1035     10.340000     -0.063480      0.044770
1036     10.350000     -0.063930      0.045500
1037     10.360000     -0.064380      0.046130
1038     10.370000     -0.064840      0.046650
1039     10.380000     -0.065310      0.047070
1040     10.390000     -0.065780      0.047390
1041     10.400000     -0.066250      0.047590
1042     10.410000     -0.066730      0.047690
1043     10.420000     -0.067210      0.047680
1044     10.430000     -0.067680      0.047580
1045     10.440000     -0.068160      0.047390
1046     10.450000     -0.068630      0.047120
1047     10.460000     -0.069100      0.046770
1048     10.470000     -0.069570      0.046370
1049     10.480000     -0.070030      0.045910
1050     10.490000     -0.070490      0.045420
1051     10.500000     -0.070950      0.044910
1052     10.510000     -0.071400      0.044390
1053     10.520000     -0.071840      0.043880
1054     10.530000     -0.072280      0.043390
1055     10.540000     -0.072710      0.042930
1056     10.550000     -0.073140      0.042510
1057     10.560000     -0.073570      0.042140
1058     10.570000     -0.073990      0.041830
1059     10.580000     -0.074410      0.041580
1060     10.590000     -0.074820      0.041390
1061     10.600000     -0.075240      0.041280
1062     10.610000     -0.075650      0.041230
1063     10.620000     -0.076060      0.041250
1064     10.630000     -0.076480      0.041320
1065     10.640000     -0.076890      0.041450
1066     10.650000     -0.077300      0.041630
1067     10.660000     -0.077720      0.041840
1068     10.670000     -0.078140      0.042080
1069     10.680000     -0.078560      0.042320
1070     10.690000     -0.078980      0.042570
1071     10.700000     -0.079410      0.042800
1072     10.710000     -0.079840      0.043000
1073     10.720000     -0.080270      0.043150
1074     10.730000     -0.080700      0.043240
1075     10.740000     -0.081130      0.043260
1076     10.750000     -0.081560      0.043200
1077     10.760000     -0.081990      0.043040
1078     10.770000     -0.082420      0.042770
1079     10.780000     -0.082850      0.042390
1080     10.790000     -0.083280      0.041900
1081     10.800000     -0.083700      0.041290
1082     10.810000     -0.084110      0.040550
1083     10.820000     -0.084510      0.039700
1084     10.830000     -0.084910      0.038740
1085     10.840000     -0.085300      0.037660
1086     10.850000     -0.085670      0.036490
1087     10.860000     -0.086040      0.035240
1088     10.870000     -0.086390      0.033900
1089     10.880000     -0.086730      0.032510
1090     10.890000     -0.087060      0.031080
1091     10.900000     -0.087370      0.029620
1092     10.910000     -0.087660      0.028160
1093     10.920000     -0.087940      0.026700
1094     10.930000     -0.088210      0.025270
1095     10.940000     -0.088460      0.023890
1096     10.950000     -0.088700      0.022560
1097     10.960000     -0.088930      0.021290
1098     10.970000     -0.089140      0.020100
1099     10.980000     -0.089340      0.018990
1100     10.990000     -0.089530      0.017960
1101     11.000000     -0.089710      0.017020
1102     11.010000     -0.089880      0.016180
1103     11.020000     -0.090040      0.015420
1104     11.030000     -0.090200      0.014740
1105     11.040000     -0.090350      0.014150
1106     11.050000     -0.090490      0.013630
1107     11.060000     -0.090620      0.013180
1108     11.070000     -0.090760      0.012800
1109     11.080000     -0.090880      0.012470
1110     11.090000     -0.091010      0.012190
1111     11.100000     -0.091130      0.011950
1112     11.110000     -0.091250      0.011740
1113     11.120000     -0.091370      0.011560
1114     11.130000     -0.091480      0.011400
1115     11.140000     -0.091600      0.011240
1116     11.150000     -0.091710      0.011090
1117     11.160000     -0.091820      0.010940
1118     11.170000     -0.091930      0.010780
1119     11.180000     -0.092040      0.010610
1120     11.190000     -0.092140      0.010430
1121     11.200000     -0.092250      0.010240
1122     11.210000     -0.092350      0.010020
1123     11.220000     -0.092450      0.009790
1124     11.230000     -0.092550      0.009540
1125     11.240000     -0.092640      0.009270
1126     11.250000     -0.092740      0.008990
1127     11.260000     -0.092830      0.008690
1128     11.270000     -0.092910      0.008370
1129     11.280000     -0.093000      0.008050
1130     11.290000     -0.093080      0.007710
1131     11.300000     -0.093150      0.007370
1132     11.310000     -0.093230      0.007030
1133     11.320000     -0.093300      0.006680
1134     11.330000     -0.093360      0.006340
1135     11.340000     -0.093430      0.006000
1136     11.350000     -0.093490      0.005670
1137     11.360000     -0.093550      0.005350
1138     11.370000     -0.093600      0.005040
1139     11.380000     -0.093650      0.004730
1140     11.390000     -0.093700      0.004440
1141     11.400000     -0.093740      0.004150
1142     11.410000     -0.093780      0.003870
1143     11.420000     -0.093820      0.003590
1144     11.430000     -0.093860      0.003320
1145     11.440000     -0.093890      0.003040
1146     11.450000     -0.093920      0.002760
1147     11.460000     -0.093950      0.002480
1148     11.470000     -0.093970      0.002180
1149     11.480000     -0.093990      0.001860
1150     11.490000     -0.094010      0.001520
1151     11.500000     -0.094030      0.001150
1152     11.510000     -0.094040      0.000740
1153     11.520000     -0.094050      0.000300
1154     11.530000     -0.094050     -0.000200
1155     11.540000     -0.094050     -0.000740
1156     11.550000     -0.094040     -0.001340
1157     11.560000     -0.094030     -0.002000
1158     11.570000     -0.094010     -0.002720
1159     11.580000     -0.093980     -0.003510
1160     11.590000     -0.093950     -0.004370
1161     11.600000     -0.093900     -0.005300
1162     11.610000     -0.093850     -0.006290
1163     11.620000     -0.093790     -0.007340
1164     11.630000     -0.093710     -0.008450
1165     11.640000     -0.093630     -0.009600
1166     11.650000     -0.093530     -0.010790
1167     11.660000     -0.093420     -0.012000
1168     11.670000     -0.093300     -0.013220
1169     11.680000     -0.093170     -0.014430
1170     11.690000     -0.093030     -0.015600
1171     11.700000     -0.092870     -0.016730
1172     11.710000     -0.092700     -0.017790
1173     11.720000     -0.092530     -0.018750
1174     11.730000     -0.092340     -0.019610
1175     11.740000     -0.092140     -0.020330
1176     11.750000     -0.091940     -0.020910
1177     11.760000     -0.091730     -0.021330
1178     11.770000     -0.091520     -0.021570
1179     11.780000     -0.091300     -0.021630
1180     11.790000     -0.091080     -0.021510
1181     11.800000     -0.090870     -0.021190
1182     11.810000     -0.090660     -0.020690
1183     11.820000     -0.090450     -0.020010
1184     11.830000     -0.090250     -0.019150
1185     11.840000     -0.090060     -0.018120
1186     11.850000     -0.089880     -0.016950
1187     11.860000     -0.089710     -0.015650
1188     11.870000     -0.089550     -0.014240
1189     11.880000     -0.089410     -0.012740
1190     11.890000     -0.089280     -0.011190
1191     11.900000     -0.089170     -0.009600
1192     11.910000     -0.089070     -0.008010
1193     11.920000     -0.088990     -0.006450
1194     11.930000     -0.088930     -0.004930
1195     11.940000     -0.088880     -0.003490
1196     11.950000     -0.088850     -0.002130
1197     11.960000     -0.088820     -0.000890
1198     11.970000     -0.088820      0.000220
1199     11.980000     -0.088820      0.001200
1200     11.990000     -0.088830      0.002030
1201     12.000000     -0.088850      0.002710
1202     12.010000     -0.088880      0.003240
1203     12.020000     -0.088910      0.003630
1204     12.030000     -0.088950      0.003870
1205     12.040000     -0.088980      0.003970
1206     12.050000     -0.089020      0.003950
1207     12.060000     -0.089060      0.003810
1208     12.070000     -0.089100      0.003580
1209     12.080000     -0.089140      0.003260
1210     12.090000     -0.089170      0.002880
1211     12.100000     -0.089200      0.002440
1212     12.110000     -0.089220      0.001980
1213     12.120000     -0.089240      0.001500
1214     12.130000     -0.089260      0.001020
1215     12.140000     -0.089270      0.000560
1216     12.150000     -0.089270      0.000130
1217     12.160000     -0.089270     -0.000260
1218     12.170000     -0.089270     -0.000600
1219     12.180000     -0.089270     -0.000870
1220     12.190000     -0.089260     -0.001080
1221     12.200000     -0.089250     -0.001220
1222     12.210000     -0.089230     -0.001290
1223     12.220000     -0.089220     -0.001290
1224     12.230000     -0.089210     -0.001210
1225     12.240000     -0.089200     -0.001080
1226     12.250000     -0.089190     -0.000880
1227     12.260000     -0.089180     -0.000630
1228     12.270000     -0.089170     -0.000330
1229     12.280000     -0.089170      0.000010
1230     12.290000     -0.089170      0.000370
1231     12.300000     -0.089170      0.000760
1232     12.310000     -0.089180      0.001150
1233     12.320000     -0.089190      0.001540
1234     12.330000     -0.089210      0.001910
1235     12.340000     -0.089230      0.002270
1236     12.350000     -0.089250      0.002600
1237     12.360000     -0.089270      0.002900
1238     12.370000     -0.089300      0.003150
1239     12.380000     -0.089330      0.003370
1240     12.390000     -0.089370      0.003530
1241     12.400000     -0.089400      0.003650
1242     12.410000     -0.089440      0.003720
1243     12.420000     -0.089480      0.003750
1244     12.430000     -0.089510      0.003730
1245     12.440000     -0.089550      0.003660
1246     12.450000     -0.089590      0.003570
1247     12.460000     -0.089620      0.003440
1248     12.470000     -0.089660      0.003290
1249     12.480000     -0.089690      0.003120
1250     12.490000     -0.089720      0.002940
1251     12.500000     -0.089750      0.002760
1252     12.510000     -0.089780      0.002590
1253     12.520000     -0.089810      0.002440
1254     12.530000     -0.089830      0.002320
1255     12.540000     -0.089850      0.002230
1256     12.550000     -0.089880      0.002180
1257     12.560000     -0.089900      0.002170
1258     12.570000     -0.089920      0.002220
1259     12.580000     -0.089940      0.002320
1260     12.590000     -0.089960      0.002480
1261     12.600000     -0.089990      0.002700
1262     12.610000     -0.090020      0.002980
1263     12.620000     -0.090050      0.003320
1264     12.630000     -0.090080      0.003710
1265     12.640000     -0.090120      0.004160
1266     12.650000     -0.090160      0.004660
1267     12.660000     -0.090200      0.005190
1268     12.670000     -0.090260      0.005760
1269     12.680000     -0.090310      0.006360
1270     12.690000     -0.090380      0.006980
1271     12.700000     -0.090450      0.007600
1272     12.710000     -0.090520      0.008220
1273     12.720000     -0.090610      0.008830
1274     12.730000     -0.090690      0.009420
1275     12.740000     -0.090790      0.009980
1276     12.750000     -0.090890      0.010510
1277     12.760000     -0.090990      0.010990
1278     12.770000     -0.091100      0.011420
1279     12.780000     -0.091220      0.011800
1280     12.790000     -0.091340      0.012130
1281     12.800000     -0.091460      0.012400
1282     12.810000     -0.091580      0.012610
1283     12.820000     -0.091710      0.012760
1284     12.830000     -0.091830      0.012860
1285     12.840000     -0.091960      0.012900
1286     12.850000     -0.092090      0.012880
1287     12.860000     -0.092220      0.012810
1288     12.870000     -0.092350      0.012700
1289     12.880000     -0.092480      0.012530
1290     12.890000     -0.092600      0.012330
1291     12.900000     -0.092720      0.012090
1292     12.910000     -0.092850      0.011810
1293     12.920000     -0.092960      0.011510
1294     12.930000     -0.093080      0.011170
1295     12.940000     -0.093190      0.010810
1296     12.950000     -0.093300      0.010430
1297     12.960000     -0.093400      0.010030
1298     12.970000     -0.093500      0.009600
1299     12.980000     -0.093600      0.009160
1300     12.990000     -0.093690      0.008710
1301     13.000000     -0.093780      0.008240
1302     13.010000     -0.093860      0.007760
1303     13.020000     -0.093940      0.007270
1304     13.030000     -0.094010      0.006770
1305     13.040000     -0.094080      0.006260
1306     13.050000     -0.094140      0.005750
1307     13.060000     -0.094200      0.005230
1308     13.070000     -0.094250      0.004730
1309     13.080000     -0.094300      0.004230
1310     13.090000     -0.094340      0.003740
1311     13.100000     -0.094380      0.003270
1312     13.110000     -0.094410      0.002830
1313     13.120000     -0.094440      0.002420
1314     13.130000     -0.094460      0.002040
1315     13.140000     -0.094480      0.001700
1316     13.150000     -0.094500      0.001410
1317     13.160000     -0.094510      0.001160
1318     13.170000     -0.094530      0.000970
1319     13.180000     -0.094540      0.000830
1320     13.190000     -0.094540      0.000730
1321     13.200000     -0.094550      0.000700
1322     13.210000     -0.094560      0.000710
1323     13.220000     -0.094570      0.000770
1324     13.230000     -0.094570      0.000880
1325     13.240000     -0.094580      0.001030
1326     13.250000     -0.094590      0.001220
1327     13.260000     -0.094600      0.001440
1328     13.270000     -0.094620      0.001680
1329     13.280000     -0.094640      0.001930
1330     13.290000     -0.094650      0.002180
1331     13.300000     -0.094680      0.002440
1332     13.310000     -0.094700      0.002670
1333     13.320000     -0.094730      0.002880
1334     13.330000     -0.094760      0.003060
1335     13.340000     -0.094790      0.003200
1336     13.350000     -0.094820      0.003290
1337     13.360000     -0.094850      0.003330
1338     13.370000     -0.094890      0.003300
1339     13.380000     -0.094920      0.003210
1340     13.390000     -0.094950      0.003050
1341     13.400000     -0.094980      0.002830
1342     13.410000     -0.095010      0.002530
1343     13.420000     -0.095030      0.002170
1344     13.430000     -0.095060      0.001750
1345     13.440000     -0.095070      0.001260
1346     13.450000     -0.095090      0.000730
1347     13.460000     -0.095090      0.000150
1348     13.470000     -0.095100     -0.000460
1349     13.480000     -0.095090     -0.001100
1350     13.490000     -0.095080     -0.001740
1351     13.500000     -0.095060     -0.002390
1352     13.510000     -0.095040     -0.003030
1353     13.520000     -0.095010     -0.003640
1354     13.530000     -0.094970     -0.004220
1355     13.540000     -0.094930     -0.004750
1356     13.550000     -0.094880     -0.005230
1357     13.560000     -0.094830     -0.005650
1358     13.570000     -0.094770     -0.005990
1359     13.580000     -0.094710     -0.006270
1360     13.590000     -0.094650     -0.006460
1361     13.600000     -0.094590     -0.006580
1362     13.610000     -0.094520     -0.006620
1363     13.620000     -0.094450     -0.006590
1364     13.630000     -0.094390     -0.006490
1365     13.640000     -0.094320     -0.006320
1366     13.650000     -0.094260     -0.006100
1367     13.660000     -0.094200     -0.005840
1368     13.670000     -0.094140     -0.005540
1369     13.680000     -0.094080     -0.005220
1370     13.690000     -0.094030     -0.004890
1371     13.700000     -0.093980     -0.004560
1372     13.710000     -0.093940     -0.004260
1373     13.720000     -0.093900     -0.003990
1374     13.730000     -0.093860     -0.003760
1375     13.740000     -0.093820     -0.003600
1376     13.750000     -0.093780     -0.003500
1377     13.760000     -0.093750     -0.003490
1378     13.770000     -0.093710     -0.003560
1379     13.780000     -0.093680     -0.003730
1380     13.790000     -0.093640     -0.004000
1381     13.800000     -0.093600     -0.004360
1382     13.810000     -0.093560     -0.004830
1383     13.820000     -0.093510     -0.005390
1384     13.830000     -0.093450     -0.006040
1385     13.840000     -0.093390     -0.006770
1386     13.850000     -0.093330     -0.007570
1387     13.860000     -0.093250     -0.008430
1388     13.870000     -0.093170     -0.009330
1389     13.880000     -0.093070     -0.010260
1390     13.890000     -0.092970     -0.011190
1391     13.900000     -0.092860     -0.012110
1392     13.910000     -0.092740     -0.013000
1393     13.920000     -0.092610     -0.013830
1394     13.930000     -0.092470     -0.014600
1395     13.940000     -0.092320     -0.015270
1396     13.950000     -0.092170     -0.015830
1397     13.960000     -0.092010     -0.016280
1398     13.970000     -0.091850     -0.016600
1399     13.980000     -0.091680     -0.016770
1400     13.990000     -0.091510     -0.016810
1401     14.000000     -0.091350     -0.016690
1402     14.010000     -0.091180     -0.016430
1403     14.020000     -0.091020     -0.016020
1404     14.030000     -0.090860     -0.015470
1405     14.040000     -0.090700     -0.014790
1406     14.050000     -0.090550     -0.013990
1407     14.060000     -0.090410     -0.013090
1408     14.070000     -0.090280     -0.012090
1409     14.080000     -0.090160     -0.011020
1410     14.090000     -0.090050     -0.009910
1411     14.100000     -0.089950     -0.008760
1412     14.110000     -0.089860     -0.007590
1413     14.120000     -0.089790     -0.006440
1414     14.130000     -0.089720     -0.005320
1415     14.140000     -0.089670     -0.004240
1416     14.150000     -0.089630     -0.003230
1417     14.160000     -0.089600     -0.002290
1418     14.170000     -0.089570     -0.001440
1419     14.180000     -0.089560     -0.000690
1420     14.190000     -0.089550     -0.000030
1421     14.200000     -0.089550      0.000510
1422     14.210000     -0.089560      0.000960
1423     14.220000     -0.089570      0.001290
1424     14.230000     -0.089580      0.001530
1425     14.240000     -0.089590      0.001660
1426     14.250000     -0.089610      0.001710
1427     14.260000     -0.089630      0.001670
1428     14.270000     -0.089640      0.001560
1429     14.280000     -0.089660      0.001380
1430     14.290000     -0.089670      0.001150
1431     14.300000     -0.089690      0.000880
1432     14.310000     -0.089690      0.000590
1433     14.320000     -0.089700      0.000270
1434     14.330000     -0.089700     -0.000050
1435     14.340000     -0.089700     -0.000380
1436     14.350000     -0.089700     -0.000690
1437     14.360000     -0.089690     -0.000980
1438     14.370000     -0.089680     -0.001250
1439     14.380000     -0.089670     -0.001480
1440     14.390000     -0.089650     -0.001690
1441     14.400000     -0.089640     -0.001850
1442     14.410000     -0.089620     -0.001990
1443     14.420000     -0.089600     -0.002080
1444     14.430000     -0.089580     -0.002140
1445     14.440000     -0.089560     -0.002170
1446     14.450000     -0.089540     -0.002160
1447     14.460000     -0.089510     -0.002130
1448     14.470000     -0.089490     -0.002080
1449     14.480000     -0.089470     -0.002020
1450     14.490000     -0.089450     -0.001940
1451     14.500000     -0.089430     -0.001860
1452     14.510000     -0.089410     -0.001790
1453     14.520000     -0.089400     -0.001720
1454     14.530000     -0.089380     -0.001670
1455     14.540000     -0.089360     -0.001640
1456     14.550000     -0.089350     -0.001640
1457     14.560000     -0.089330     -0.001670
1458     14.570000     -0.089310     -0.001730
1459     14.580000     -0.089290     -0.001830
1460     14.590000     -0.089280     -0.001970
1461     14.600000     -0.089260     -0.002150
1462     14.610000     -0.089240     -0.002380
1463     14.620000     -0.089210     -0.002640
1464     14.630000     -0.089190     -0.002950
1465     14.640000     -0.089160     -0.003290
1466     14.650000     -0.089120     -0.003670
1467     14.660000     -0.089090     -0.004080
1468     14.670000     -0.089050     -0.004510
1469     14.680000     -0.089000     -0.004960
1470     14.690000     -0.088950     -0.005430
1471     14.700000     -0.088900     -0.005910
1472     14.710000     -0.088840     -0.006380
1473     14.720000     -0.088770     -0.006850
1474     14.730000     -0.088700     -0.007310
1475     14.740000     -0.088630     -0.007760
1476     14.750000     -0.088550     -0.008180
1477     14.760000     -0.088470     -0.008580
1478     14.770000     -0.088390     -0.008950
1479     14.780000     -0.088300     -0.009280
1480     14.790000     -0.088200     -0.009580
1481     14.800000     -0.088110     -0.009850
1482     14.810000     -0.088010     -0.010080
1483     14.820000     -0.087910     -0.010280
1484     14.830000     -0.087810     -0.010430
1485     14.840000     -0.087700     -0.010560
1486     14.850000     -0.087600     -0.010650
1487     14.860000     -0.087490     -0.010700
1488     14.870000     -0.087380     -0.010730
1489     14.880000     -0.087280     -0.010730
1490     14.890000     -0.087170     -0.010690
1491     14.900000     -0.087060     -0.010630
1492     14.910000     -0.086960     -0.010550
1493     14.920000     -0.086850     -0.010450
1494     14.930000     -0.086750     -0.010320
1495     14.940000     -0.086640     -0.010170
1496     14.950000     -0.086540     -0.010000
1497     14.960000     -0.086440     -0.009820
1498     14.970000     -0.086340     -0.009620
1499     14.980000     -0.086250     -0.009400
1500     14.990000     -0.086150     -0.009170
1501     15.000000     -0.086060     -0.008920
1502     15.010000     -0.085970     -0.008660
1503     15.020000     -0.085880     -0.008390
1504     15.030000     -0.085800     -0.008110
1505     15.040000     -0.085720     -0.007830
1506     15.050000     -0.085640     -0.007540
1507     15.060000     -0.085570     -0.007250
1508     15.070000     -0.085490     -0.006960
1509     15.080000     -0.085420     -0.006690
1510     15.090000     -0.085360     -0.006420
1511     15.100000     -0.085290     -0.006180
1512     15.110000     -0.085230     -0.005960
1513     15.120000     -0.085170     -0.005770
1514     15.130000     -0.085110     -0.005610
1515     15.140000     -0.085060     -0.005490
1516     15.150000     -0.085000     -0.005410
1517     15.160000     -0.084950     -0.005380
1518     15.170000     -0.084890     -0.005400
1519     15.180000     -0.084840     -0.005470
1520     15.190000     -0.084790     -0.005600
1521     15.200000     -0.084730     -0.005770
1522     15.210000     -0.084670     -0.005990
1523     15.220000     -0.084610     -0.006270
1524     15.230000     -0.084550     -0.006580
1525     15.240000     -0.084480     -0.006940
1526     15.250000     -0.084410     -0.007330
1527     15.260000     -0.084340     -0.007750
1528     15.270000     -0.084260     -0.008180
1529     15.280000     -0.084180     -0.008630
1530     15.290000     -0.084100     -0.009070
1531     15.300000     -0.084000     -0.009500
1532     15.310000     -0.083910     -0.009900
1533     15.320000     -0.083810     -0.010270
1534     15.330000     -0.083710     -0.010600
1535     15.340000     -0.083600     -0.010870
1536     15.350000     -0.083490     -0.011080
1537     15.360000     -0.083380     -0.011220
1538     15.370000     -0.083270     -0.011280
1539     15.380000     -0.083160     -0.011260
1540     15.390000     -0.083040     -0.011160
1541     15.400000     -0.082930     -0.010980
1542     15.410000     -0.082820     -0.010710
1543     15.420000     -0.082720     -0.010360
1544     15.430000     -0.082610     -0.009940
1545     15.440000     -0.082510     -0.009450
1546     15.450000     -0.082420     -0.008900
1547     15.460000     -0.082330     -0.008300
1548     15.470000     -0.082250     -0.007660
1549     15.480000     -0.082170     -0.007000
1550     15.490000     -0.082100     -0.006330
1551     15.500000     -0.082040     -0.005670
1552     15.510000     -0.081980     -0.005030
1553     15.520000     -0.081930     -0.004430
1554     15.530000     -0.081890     -0.003880
1555     15.540000     -0.081850     -0.003410
1556     15.550000     -0.081810     -0.003010
1557     15.560000     -0.081780     -0.002700
1558     15.570000     -0.081760     -0.002490
1559     15.580000     -0.081730     -0.002390
1560     15.590000     -0.081710     -0.002400
1561     15.600000     -0.081680     -0.002520
1562     15.610000     -0.081660     -0.002760
1563     15.620000     -0.081630     -0.003100
1564     15.630000     -0.081600     -0.003550
1565     15.640000     -0.081560     -0.004100
1566     15.650000     -0.081520     -0.004740
1567     15.660000     -0.081480     -0.005450
1568     15.670000     -0.081420     -0.006220
1569     15.680000     -0.081360     -0.007040
1570     15.690000     -0.081290     -0.007890
1571     15.700000     -0.081210     -0.008750
1572     15.710000     -0.081120     -0.009610
1573     15.720000     -0.081030     -0.010440
1574     15.730000     -0.080920     -0.011240
1575     15.740000     -0.080810     -0.011980
1576     15.750000     -0.080690     -0.012640
1577     15.760000     -0.080560     -0.013230
1578     15.770000     -0.080430     -0.013730
1579     15.780000     -0.080290     -0.014130
1580     15.790000     -0.080150     -0.014430
1581     15.800000     -0.080010     -0.014620
1582     15.810000     -0.079860     -0.014710
1583     15.820000     -0.079710     -0.014690
1584     15.830000     -0.079570     -0.014570
1585     15.840000     -0.079420     -0.014360
1586     15.850000     -0.079280     -0.014060
1587     15.860000     -0.079140     -0.013680
1588     15.870000     -0.079000     -0.013240
1589     15.880000     -0.078870     -0.012740
1590     15.890000     -0.078740     -0.012210
1591     15.900000     -0.078620     -0.011650
1592     15.910000     -0.078500     -0.011080
1593     15.920000     -0.078390     -0.010510
1594     15.930000     -0.078290     -0.009960
1595     15.940000     -0.078190     -0.009440
1596     15.950000     -0.078090     -0.008970
1597     15.960000     -0.078000     -0.008540
1598     15.970000     -0.077920     -0.008170
1599     15.980000     -0.077840     -0.007860
1600     15.990000     -0.077760     -0.007620
1601     16.000000     -0.077680     -0.007460
1602     16.010000     -0.077610     -0.007360
1603     16.020000     -0.077530     -0.007340
1604     16.030000     -0.077460     -0.007380
1605     16.040000     -0.077390     -0.007490
1606     16.050000     -0.077310     -0.007650
1607     16.060000     -0.077230     -0.007860
1608     16.070000     -0.077160     -0.008120
1609     16.080000     -0.077070     -0.008400
1610     16.090000     -0.076990     -0.008720
1611     16.100000     -0.076900     -0.009040
1612     16.110000     -0.076810     -0.009360
1613     16.120000     -0.076720     -0.009680
1614     16.130000     -0.076620     -0.009970
1615     16.140000     -0.076520     -0.010240
1616     16.150000     -0.076420     -0.010470
1617     16.160000     -0.076320     -0.010650
1618     16.170000     -0.076210     -0.010780
1619     16.180000     -0.076100     -0.010860
1620     16.190000     -0.075990     -0.010880
1621     16.200000     -0.075880     -0.010840
1622     16.210000     -0.075780     -0.010740
1623     16.220000     -0.075670     -0.010570
1624     16.230000     -0.075560     -0.010350
1625     16.240000     -0.075460     -0.010070
1626     16.250000     -0.075360     -0.009740
1627     16.260000     -0.075260     -0.009370
1628     16.270000     -0.075170     -0.008960
1629     16.280000     -0.075080     -0.008510
1630     16.290000     -0.074990     -0.008040
1631     16.300000     -0.074910     -0.007560
1632     16.310000     -0.074840     -0.007070
1633     16.320000     -0.074770     -0.006590
1634     16.330000     -0.074700     -0.006120
1635     16.340000     -0.074640     -0.005660
1636     16.350000     -0.074580     -0.005240
1637     16.360000     -0.074530     -0.004840
1638     16.370000     -0.074480     -0.004480
1639     16.380000     -0.074440     -0.004160
1640     16.390000     -0.074390     -0.003880
1641     16.400000     -0.074360     -0.003650
1642     16.410000     -0.074320     -0.003470
1643     16.420000     -0.074280     -0.003330
1644     16.430000     -0.074250     -0.003240
1645     16.440000     -0.074220     -0.003200
1646     16.450000     -0.074190     -0.003210
1647     16.460000     -0.074150     -0.003250
1648     16.470000     -0.074120     -0.003340
1649     16.480000     -0.074090     -0.003470
1650     16.490000     -0.074050     -0.003640
1651     16.500000     -0.074020     -0.003840
1652     16.510000     -0.073980     -0.004080
1653     16.520000     -0.073940     -0.004340
1654     16.530000     -0.073890     -0.004640
1655     16.540000     -0.073850     -0.004960
1656     16.550000     -0.073800     -0.005310
1657     16.560000     -0.073750     -0.005690
1658     16.570000     -0.073690     -0.006090
1659     16.580000     -0.073630     -0.006510
1660     16.590000     -0.073560     -0.006950
1661     16.600000     -0.073490     -0.007410
1662     16.610000     -0.073420     -0.007890
1663     16.620000     -0.073340     -0.008390
1664     16.630000     -0.073260     -0.008900
1665     16.640000     -0.073170     -0.009420
1666     16.650000     -0.073070     -0.009950
1667     16.660000     -0.072970     -0.010480
1668     16.670000     -0.072870     -0.011000
1669     16.680000     -0.072760     -0.011510
1670     16.690000     -0.072640     -0.012000
1671     16.700000     -0.072520     -0.012470
1672     16.710000     -0.072400     -0.012900
1673     16.720000     -0.072270     -0.013290
1674     16.730000     -0.072140     -0.013630
1675     16.740000     -0.072000     -0.013910
1676     16.750000     -0.071860     -0.014130
1677     16.760000     -0.071720     -0.014280
1678     16.770000     -0.071580     -0.014370
1679     16.780000     -0.071430     -0.014370
1680     16.790000     -0.071290     -0.014300
1681     16.800000     -0.071150     -0.014150
1682     16.810000     -0.071010     -0.013930
1683     16.820000     -0.070870     -0.013630
1684     16.830000     -0.070730     -0.013250
1685     16.840000     -0.070600     -0.012820
1686     16.850000     -0.070470     -0.012320
1687     16.860000     -0.070350     -0.011780
1688     16.870000     -0.070230     -0.011190
1689     16.880000     -0.070120     -0.010570
1690     16.890000     -0.070010     -0.009930
1691     16.900000     -0.069910     -0.009280
1692     16.910000     -0.069820     -0.008640
1693     16.920000     -0.069730     -0.008020
1694     16.930000     -0.069650     -0.007420
1695     16.940000     -0.069580     -0.006860
1696     16.950000     -0.069510     -0.006340
1697     16.960000     -0.069450     -0.005880
1698     16.970000     -0.069390     -0.005490
1699     16.980000     -0.069330     -0.005160
1700     16.990000     -0.069280     -0.004900
1701     17.000000     -0.069230     -0.004710
1702     17.010000     -0.069190     -0.004600
1703     17.020000     -0.069140     -0.004560
1704     17.030000     -0.069090     -0.004580
1705     17.040000     -0.069050     -0.004680
1706     17.050000     -0.069000     -0.004840
1707     17.060000     -0.068950     -0.005050
1708     17.070000     -0.068900     -0.005310
1709     17.080000     -0.068850     -0.005620
1710     17.090000     -0.068790     -0.005960
1711     17.100000     -0.068730     -0.006330
1712     17.110000     -0.068670     -0.006720
1713     17.120000     -0.068600     -0.007120
1714     17.130000     -0.068530     -0.007520
1715     17.140000     -0.068460     -0.007920
1716     17.150000     -0.068380     -0.008310
1717     17.160000     -0.068290     -0.008680
1718     17.170000     -0.068210     -0.009040
1719     17.180000     -0.068120     -0.009370
1720     17.190000     -0.068020     -0.009680
1721     17.200000     -0.067930     -0.009960
1722     17.210000     -0.067830     -0.010210
1723     17.220000     -0.067720     -0.010440
1724     17.230000     -0.067620     -0.010640
1725     17.240000     -0.067510     -0.010810
1726     17.250000     -0.067410     -0.010960
1727     17.260000     -0.067300     -0.011080
1728     17.270000     -0.067180     -0.011190
1729     17.280000     -0.067070     -0.011280
1730     17.290000     -0.066960     -0.011350
1731     17.300000     -0.066850     -0.011410
1732     17.310000     -0.066730     -0.011450
1733     17.320000     -0.066620     -0.011500
1734     17.330000     -0.066500     -0.011530
1735     17.340000     -0.066390     -0.011560
1736     17.350000     -0.066270     -0.011600
1737     17.360000     -0.066160     -0.011630
1738     17.370000     -0.066040     -0.011670
1739     17.380000     -0.065920     -0.011710
1740     17.390000     -0.065810     -0.011750
1741     17.400000     -0.065690     -0.011800
1742     17.410000     -0.065570     -0.011860
1743     17.420000     -0.065450     -0.011920
1744     17.430000     -0.065330     -0.011980
1745     17.440000     -0.065210     -0.012040
1746     17.450000     -0.065090     -0.012110
1747     17.460000     -0.064970     -0.012180
1748     17.470000     -0.064850     -0.012240
1749     17.480000     -0.064730     -0.012290
1750     17.490000     -0.064600     -0.012340
1751     17.500000     -0.064480     -0.012380
1752     17.510000     -0.064360     -0.012400
1753     17.520000     -0.064230     -0.012400
1754     17.530000     -0.064110     -0.012380
1755     17.540000     -0.063990     -0.012340
1756     17.550000     -0.063860     -0.012280
1757     17.560000     -0.063740     -0.012180
1758     17.570000     -0.063620     -0.012050
1759     17.580000     -0.063500     -0.011890
1760     17.590000     -0.063380     -0.011700
1761     17.600000     -0.063260     -0.011480
1762     17.610000     -0.063150     -0.011230
1763     17.620000     -0.063030     -0.010940
1764     17.630000     -0.062920     -0.010630
1765     17.640000     -0.062820     -0.010290
1766     17.650000     -0.062720     -0.009930
1767     17.660000     -0.062620     -0.009550
1768     17.670000     -0.062520     -0.009160
1769     17.680000     -0.062430     -0.008760
1770     17.690000     -0.062340     -0.008370
1771     17.700000     -0.062260     -0.007980
1772     17.710000     -0.062180     -0.007600
1773     17.720000     -0.062100     -0.007250
1774     17.730000     -0.062030     -0.006930
1775     17.740000     -0.061960     -0.006640
1776     17.750000     -0.061890     -0.006380
1777     17.760000     -0.061830     -0.006180
1778     17.770000     -0.061770     -0.006020
1779     17.780000     -0.061710     -0.005910
1780     17.790000     -0.061650     -0.005850
1781     17.800000     -0.061590     -0.005850
1782     17.810000     -0.061530     -0.005890
1783     17.820000     -0.061470     -0.005990
1784     17.830000     -0.061410     -0.006140
1785     17.840000     -0.061350     -0.006330
1786     17.850000     -0.061290     -0.006560
1787     17.860000     -0.061220     -0.006820
1788     17.870000     -0.061150     -0.007110
1789     17.880000     -0.061080     -0.007420
1790     17.890000     -0.061010     -0.007730
1791     17.900000     -0.060930     -0.008050
1792     17.910000     -0.060850     -0.008360
1793     17.920000     -0.060770     -0.008650
1794     17.930000     -0.060680     -0.008920
1795     17.940000     -0.060590     -0.009160
1796     17.950000     -0.060500     -0.009360
1797     17.960000     -0.060410     -0.009510
1798     17.970000     -0.060310     -0.009610
1799     17.980000     -0.060220     -0.009660
1800     17.990000     -0.060120     -0.009650
1801     18.000000     -0.060020     -0.009580
1802     18.010000     -0.059930     -0.009450
1803     18.020000     -0.059830     -0.009270
1804     18.030000     -0.059740     -0.009040
1805     18.040000     -0.059650     -0.008750
1806     18.050000     -0.059560     -0.008420
1807     18.060000     -0.059480     -0.008050
1808     18.070000     -0.059400     -0.007650
1809     18.080000     -0.059320     -0.007220
1810     18.090000     -0.059250     -0.006780
1811     18.100000     -0.059180     -0.006330
1812     18.110000     -0.059120     -0.005880
1813     18.120000     -0.059060     -0.005450
1814     18.130000     -0.059000     -0.005040
1815     18.140000     -0.058950     -0.004660
1816     18.150000     -0.058910     -0.004320
1817     18.160000     -0.058860     -0.004010
1818     18.170000     -0.058820     -0.003760
1819     18.180000     -0.058790     -0.003560
1820     18.190000     -0.058750     -0.003410
1821     18.200000     -0.058720     -0.003330
1822     18.210000     -0.058680     -0.003290
1823     18.220000     -0.058650     -0.003320
1824     18.230000     -0.058620     -0.003400
1825     18.240000     -0.058580     -0.003530
1826     18.250000     -0.058550     -0.003720
1827     18.260000     -0.058510     -0.003940
1828     18.270000     -0.058470     -0.004210
1829     18.280000     -0.058430     -0.004520
1830     18.290000     -0.058380     -0.004850
1831     18.300000     -0.058340     -0.005200
1832     18.310000     -0.058280     -0.005570
1833     18.320000     -0.058230     -0.005950
1834     18.330000     -0.058170     -0.006330
1835     18.340000     -0.058100     -0.006710
1836     18.350000     -0.058040     -0.007080
1837     18.360000     -0.057970     -0.007450
1838     18.370000     -0.057890     -0.007790
1839     18.380000     -0.057810     -0.008130
1840     18.390000     -0.057730     -0.008440
1841     18.400000     -0.057650     -0.008730
1842     18.410000     -0.057560     -0.009010
1843     18.420000     -0.057470     -0.009260
1844     18.430000     -0.057380     -0.009490
1845     18.440000     -0.057280     -0.009700
1846     18.450000     -0.057190     -0.009890
1847     18.460000     -0.057090     -0.010060
1848     18.470000     -0.056990     -0.010220
1849     18.480000     -0.056880     -0.010360
1850     18.490000     -0.056780     -0.010480
1851     18.500000     -0.056680     -0.010590
1852     18.510000     -0.056570     -0.010690
1853     18.520000     -0.056460     -0.010770
1854     18.530000     -0.056360     -0.010840
1855     18.540000     -0.056250     -0.010910
1856     18.550000     -0.056140     -0.010960
1857     18.560000     -0.056030     -0.011010
1858     18.570000     -0.055920     -0.011050
1859     18.580000     -0.055810     -0.011080
1860     18.590000     -0.055700     -0.011100
1861     18.600000     -0.055590     -0.011120
1862     18.610000     -0.055480     -0.011130
1863     18.620000     -0.055360     -0.011140
1864     18.630000     -0.055250     -0.011140
1865     18.640000     -0.055140     -0.011130
1866     18.650000     -0.055030     -0.011110
1867     18.660000     -0.054920     -0.011090
1868     18.670000     -0.054810     -0.011070
1869     18.680000     -0.054700     -0.011030
1870     18.690000     -0.054590     -0.010990
1871     18.700000     -0.054480     -0.010930
1872     18.710000     -0.054370     -0.010870
1873     18.720000     -0.054260     -0.010790
1874     18.730000     -0.054150     -0.010710
1875     18.740000     -0.054040     -0.010610
1876     18.750000     -0.053940     -0.010500
1877     18.760000     -0.053830     -0.010380
1878     18.770000     -0.053730     -0.010240
1879     18.780000     -0.053630     -0.010090
1880     18.790000     -0.053530     -0.009920
1881     18.800000     -0.053430     -0.009730
1882     18.810000     -0.053330     -0.009540
1883     18.820000     -0.053230     -0.009320
1884     18.830000     -0.053140     -0.009090
1885     18.840000     -0.053050     -0.008850
1886     18.850000     -0.052960     -0.008600
1887     18.860000     -0.052880     -0.008330
1888     18.870000     -0.052790     -0.008060
1889     18.880000     -0.052710     -0.007780
1890     18.890000     -0.052630     -0.007490
1891     18.900000     -0.052560     -0.007200
1892     18.910000     -0.052490     -0.006910
1893     18.920000     -0.052420     -0.006620
1894     18.930000     -0.052350     -0.006340
1895     18.940000     -0.052290     -0.006060
1896     18.950000     -0.052230     -0.005790
1897     18.960000     -0.052170     -0.005540
1898     18.970000     -0.052110     -0.005290
1899     18.980000     -0.052060     -0.005050
1900     18.990000     -0.052010     -0.004830
1901     19.000000     -0.051960     -0.004620
1902     19.010000     -0.051920     -0.004420
1903     19.020000     -0.051870     -0.004240
1904     19.030000     -0.051830     -0.004070
1905     19.040000     -0.051790     -0.003920
1906     19.050000     -0.051750     -0.003780
1907     19.060000     -0.051710     -0.003660
1908     19.070000     -0.051680     -0.003550
1909     19.080000     -0.051640     -0.003470
1910     19.090000     -0.051610     -0.003400
1911     19.100000     -0.051570     -0.003350
1912     19.110000     -0.051540     -0.003330
1913     19.120000     -0.051500     -0.003320
1914     19.130000     -0.051470     -0.003340
1915     19.140000     -0.051440     -0.003380
1916     19.150000     -0.051400     -0.003450
1917     19.160000     -0.051370     -0.003550
1918     19.170000     -0.051330     -0.003670
1919     19.180000     -0.051300     -0.003820
1920     19.190000     -0.051260     -0.004000
1921     19.200000     -0.051220     -0.004200
1922     19.210000     -0.051180     -0.004430
1923     19.220000     -0.051130     -0.004680
1924     19.230000     -0.051090     -0.004950
1925     19.240000     -0.051040     -0.005250
1926     19.250000     -0.050980     -0.005550
1927     19.260000     -0.050930     -0.005870
1928     19.270000     -0.050870     -0.006200
1929     19.280000     -0.050810     -0.006520
1930     19.290000     -0.050740     -0.006840
1931     19.300000     -0.050670     -0.007150
1932     19.310000     -0.050600     -0.007430
1933     19.320000     -0.050530     -0.007700
1934     19.330000     -0.050450     -0.007930
1935     19.340000     -0.050370     -0.008120
1936     19.350000     -0.050290     -0.008270
1937     19.360000     -0.050210     -0.008370
1938     19.370000     -0.050120     -0.008420
1939     19.380000     -0.050040     -0.008420
1940     19.390000     -0.049960     -0.008370
1941     19.400000     -0.049870     -0.008260
1942     19.410000     -0.049790     -0.008100
1943     19.420000     -0.049710     -0.007880
1944     19.430000     -0.049630     -0.007620
1945     19.440000     -0.049550     -0.007320
1946     19.450000     -0.049480     -0.006980
1947     19.460000     -0.049410     -0.006600
1948     19.470000     -0.049350     -0.006210
1949     19.480000     -0.049280     -0.005810
1950     19.490000     -0.049220     -0.005400
1951     19.500000     -0.049170     -0.005000
1952     19.510000     -0.049120     -0.004630
1953     19.520000     -0.049070     -0.004280
1954     19.530000     -0.049030     -0.003980
1955     19.540000     -0.048990     -0.003720
1956     19.550000     -0.048950     -0.003520
1957     19.560000     -0.048920     -0.003390
1958     19.570000     -0.048890     -0.003340
1959     19.580000     -0.048850     -0.003350
1960     19.590000     -0.048820     -0.003450
1961     19.600000     -0.048780     -0.003630
1962     19.610000     -0.048750     -0.003890
1963     19.620000     -0.048710     -0.004220
1964     19.630000     -0.048670     -0.004630
1965     19.640000     -0.048620     -0.005110
1966     19.650000     -0.048570     -0.005640
1967     19.660000     -0.048510     -0.006220
1968     19.670000     -0.048450     -0.006840
1969     19.680000     -0.048380     -0.007490
1970     19.690000     -0.048310     -0.008140
1971     19.700000     -0.048230     -0.008790
1972     19.710000     -0.048140     -0.009420
1973     19.720000     -0.048040     -0.010020
1974     19.730000     -0.047940     -0.010580
1975     19.740000     -0.047840     -0.011070
1976     19.750000     -0.047730     -0.011490
1977     19.760000     -0.047610     -0.011830
1978     19.770000     -0.047490     -0.012080
1979     19.780000     -0.047370     -0.012230
1980     19.790000     -0.047250     -0.012290
1981     19.800000     -0.047130     -0.012240
1982     19.810000     -0.047010     -0.012090
1983     19.820000     -0.046880     -0.011850
1984     19.830000     -0.046770     -0.011510
1985     19.840000     -0.046650     -0.011090
1986     19.850000     -0.046540     -0.010580
1987     19.860000     -0.046430     -0.010020
1988     19.870000     -0.046330     -0.009390
1989     19.880000     -0.046240     -0.008730
1990     19.890000     -0.046150     -0.008050
1991     19.900000     -0.046070     -0.007360
1992     19.910000     -0.046000     -0.006670
1993     19.920000     -0.045930     -0.006020
1994     19.930000     -0.045870     -0.005400
1995     19.940000     -0.045820     -0.004840
1996     19.950000     -0.045770     -0.004350
1997     19.960000     -0.045730     -0.003940
1998     19.970000     -0.045690     -0.003610
1999     19.980000     -0.045650     -0.003380
2000     19.990000     -0.045620     -0.003250
2001     20.000000     -0.045580     -0.003220
2002     20.010000     -0.045550     -0.003290
2003     20.020000     -0.045520     -0.003460
2004     20.030000     -0.045480     -0.003730
2005     20.040000     -0.045450     -0.004080
2006     20.050000     -0.045410     -0.004520
2007     20.060000     -0.045360     -0.005020
2008     20.070000     -0.045310     -0.005570
2009     20.080000     -0.045260     -0.006160
2010     20.090000     -0.045190     -0.006780
2011     20.100000     -0.045130     -0.007410
2012     20.110000     -0.045050     -0.008020
2013     20.120000     -0.044970     -0.008620
2014     20.130000     -0.044890     -0.009170
2015     20.140000     -0.044790     -0.009670
2016     20.150000     -0.044700     -0.010090
2017     20.160000     -0.044600     -0.010440
2018     20.170000     -0.044490     -0.010710
2019     20.180000     -0.044380     -0.010870
2020     20.190000     -0.044280     -0.010940
2021     20.200000     -0.044170     -0.010900
2022     20.210000     -0.044060     -0.010760
2023     20.220000     -0.043950     -0.010520
2024     20.230000     -0.043850     -0.010180
2025     20.240000     -0.043740     -0.009750
2026     20.250000     -0.043650     -0.009230
2027     20.260000     -0.043550     -0.008650
2028     20.270000     -0.043470     -0.008010
2029     20.280000     -0.043390     -0.007320
2030     20.290000     -0.043310     -0.006600
2031     20.300000     -0.043250     -0.005870
2032     20.310000     -0.043190     -0.005130
2033     20.320000     -0.043140     -0.004410
2034     20.330000     -0.043090     -0.003730
2035     20.340000     -0.043060     -0.003090
2036     20.350000     -0.043030     -0.002500
2037     20.360000     -0.043000     -0.001990
2038     20.370000     -0.042980     -0.001550
2039     20.380000     -0.042970     -0.001190
2040     20.390000     -0.042950     -0.000920
2041     20.400000     -0.042940     -0.000740
2042     20.410000     -0.042940     -0.000660
2043     20.420000     -0.042930     -0.000660
2044     20.430000     -0.042920     -0.000760
2045     20.440000     -0.042920     -0.000940
2046     20.450000     -0.042910     -0.001190
2047     20.460000     -0.042890     -0.001520
2048     20.470000     -0.042880     -0.001910
2049     20.480000     -0.042860     -0.002350
2050     20.490000     -0.042840     -0.002830
2051     20.500000     -0.042810     -0.003340
2052     20.510000     -0.042780     -0.003880
2053     20.520000     -0.042740     -0.004420
2054     20.530000     -0.042690     -0.004960
2055     20.540000     -0.042640     -0.005490
2056     20.550000     -0.042590     -0.006010
2057     20.560000     -0.042530     -0.006490
2058     20.570000     -0.042460     -0.006950
2059     20.580000     -0.042390     -0.007370
2060     20.590000     -0.042320     -0.007750
2061     20.600000     -0.042240     -0.008080
2062     20.610000     -0.042160     -0.008380
2063     20.620000     -0.042080     -0.008630
2064     20.630000     -0.041990     -0.008840
2065     20.640000     -0.041900     -0.009010
2066     20.650000     -0.041810     -0.009140
2067     20.660000     -0.041720     -0.009230
2068     20.670000     -0.041630     -0.009290
2069     20.680000     -0.041540     -0.009330
2070     20.690000     -0.041440     -0.009340
2071     20.700000     -0.041350     -0.009330
2072     20.710000     -0.041260     -0.009310
2073     20.720000     -0.041160     -0.009270
2074     20.730000     -0.041070     -0.009230
2075     20.740000     -0.040980     -0.009190
2076     20.750000     -0.040890     -0.009140
2077     20.760000     -0.040790     -0.009100
2078     20.770000     -0.040700     -0.009060
2079     20.780000     -0.040610     -0.009030
2080     20.790000     -0.040520     -0.009010
2081     20.800000     -0.040430     -0.009000
2082     20.810000     -0.040340     -0.009000
2083     20.820000     -0.040250     -0.009010
2084     20.830000     -0.040160     -0.009030
2085     20.840000     -0.040070     -0.009070
2086     20.850000     -0.039980     -0.009110
2087     20.860000     -0.039890     -0.009170
2088     20.870000     -0.039800     -0.009240
2089     20.880000     -0.039710     -0.009310
2090     20.890000     -0.039610     -0.009390
2091     20.900000     -0.039520     -0.009480
2092     20.910000     -0.039420     -0.009570
2093     20.920000     -0.039330     -0.009660
2094     20.930000     -0.039230     -0.009750
2095     20.940000     -0.039130     -0.009850
2096     20.950000     -0.039040     -0.009950
2097     20.960000     -0.038940     -0.010040
2098     20.970000     -0.038840     -0.010130
2099     20.980000     -0.038740     -0.010220
2100     20.990000     -0.038630     -0.010300
2101     21.000000     -0.038530     -0.010380
2102     21.010000     -0.038430     -0.010450
2103     21.020000     -0.038320     -0.010520
2104     21.030000     -0.038220     -0.010570
2105     21.040000     -0.038110     -0.010620
2106     21.050000     -0.038000     -0.010650
2107     21.060000     -0.037900     -0.010680
2108     21.070000     -0.037790     -0.010680
2109     21.080000     -0.037680     -0.010670
2110     21.090000     -0.037580     -0.010640
2111     21.100000     -0.037470     -0.010590
2112     21.110000     -0.037370     -0.010520
2113     21.120000     -0.037260     -0.010420
2114     21.130000     -0.037160     -0.010280
2115     21.140000     -0.037050     -0.010120
2116     21.150000     -0.036950     -0.009920
2117     21.160000     -0.036850     -0.009690
2118     21.170000     -0.036760     -0.009410
2119     21.180000     -0.036660     -0.009100
2120     21.190000     -0.036570     -0.008750
2121     21.200000     -0.036480     -0.008360
2122     21.210000     -0.036400     -0.007940
2123     21.220000     -0.036320     -0.007480
2124     21.230000     -0.036250     -0.006980
2125     21.240000     -0.036180     -0.006460
2126     21.250000     -0.036110     -0.005920
2127     21.260000     -0.036050     -0.005360
2128     21.270000     -0.036000     -0.004800
2129     21.280000     -0.035950     -0.004230
2130     21.290000     -0.035910     -0.003680
2131     21.300000     -0.035870     -0.003140
2132     21.310000     -0.035840     -0.002640
2133     21.320000     -0.035810     -0.002180
2134     21.330000     -0.035790     -0.001770
2135     21.340000     -0.035770     -0.001420
2136     21.350000     -0.035760     -0.001130
2137     21.360000     -0.035750     -0.000930
2138     21.370000     -0.035740     -0.000800
2139     21.380000     -0.035730     -0.000760
2140     21.390000     -0.035720     -0.000800
2141     21.400000     -0.035720     -0.000930
2142     21.410000     -0.035710     -0.001150
2143     21.420000     -0.035690     -0.001460
2144     21.430000     -0.035680     -0.001850
2145     21.440000     -0.035660     -0.002310
2146     21.450000     -0.035640     -0.002840
2147     21.460000     -0.035610     -0.003430
2148     21.470000     -0.035580     -0.004070
2149     21.480000     -0.035530     -0.004740
2150     21.490000     -0.035490     -0.005440
2151     21.500000     -0.035430     -0.006140
2152     21.510000     -0.035370     -0.006840
2153     21.520000     -0.035300     -0.007520
2154     21.530000     -0.035230     -0.008180
2155     21.540000     -0.035150     -0.008780
2156     21.550000     -0.035060     -0.009340
2157     21.560000     -0.034970     -0.009830
2158     21.570000     -0.034870     -0.010250
2159     21.580000     -0.034760     -0.010600
2160     21.590000     -0.034660     -0.010870
2161     21.600000     -0.034550     -0.011060
2162     21.610000     -0.034440     -0.011160
2163     21.620000     -0.034330     -0.011190
2164     21.630000     -0.034220     -0.011140
2165     21.640000     -0.034100     -0.011020
2166     21.650000     -0.033990     -0.010830
2167     21.660000     -0.033890     -0.010590
2168     21.670000     -0.033780     -0.010300
2169     21.680000     -0.033680     -0.009970
2170     21.690000     -0.033580     -0.009620
2171     21.700000     -0.033480     -0.009250
2172     21.710000     -0.033390     -0.008880
2173     21.720000     -0.033300     -0.008510
2174     21.730000     -0.033210     -0.008170
2175     21.740000     -0.033130     -0.007850
2176     21.750000     -0.033050     -0.007580
2177     21.760000     -0.032980     -0.007350
2178     21.770000     -0.032900     -0.007170
2179     21.780000     -0.032830     -0.007050
2180     21.790000     -0.032760     -0.006980
2181     21.800000     -0.032690     -0.006990
2182     21.810000     -0.032620     -0.007050
2183     21.820000     -0.032550     -0.007180
2184     21.830000     -0.032480     -0.007360
2185     21.840000     -0.032410     -0.007600
2186     21.850000     -0.032330     -0.007890
2187     21.860000     -0.032250     -0.008220
2188     21.870000     -0.032170     -0.008580
2189     21.880000     -0.032080     -0.008970
2190     21.890000     -0.031990     -0.009370
2191     21.900000     -0.031900     -0.009770
2192     21.910000     -0.031800     -0.010170
2193     21.920000     -0.031700     -0.010550
2194     21.930000     -0.031600     -0.010900
2195     21.940000     -0.031490     -0.011210
2196     21.950000     -0.031380     -0.011480
2197     21.960000     -0.031260     -0.011690
2198     21.970000     -0.031140     -0.011850
2199     21.980000     -0.031020     -0.011940
2200     21.990000     -0.030910     -0.011970
2201     22.000000     -0.030790     -0.011930
2202     22.010000     -0.030670     -0.011820
2203     22.020000     -0.030550     -0.011650
2204     22.030000     -0.030430     -0.011410
2205     22.040000     -0.030320     -0.011110
2206     22.050000     -0.030210     -0.010760
2207     22.060000     -0.030100     -0.010370
2208     22.070000     -0.030000     -0.009940
2209     22.080000     -0.029900     -0.009480
2210     22.090000     -0.029800     -0.009000
2211     22.100000     -0.029710     -0.008520
2212     22.110000     -0.029630     -0.008040
2213     22.120000     -0.029550     -0.007580
2214     22.130000     -0.029470     -0.007140
2215     22.140000     -0.029400     -0.006730
2216     22.150000     -0.029330     -0.006380
2217     22.160000     -0.029270     -0.006070
2218     22.170000     -0.029210     -0.005820
2219     22.180000     -0.029150     -0.005630
2220     22.190000     -0.029090     -0.005510
2221     22.200000     -0.029040     -0.005450
2222     22.210000     -0.028980     -0.005460
2223     22.220000     -0.028930     -0.005540
2224     22.230000     -0.028870     -0.005680
2225     22.240000     -0.028820     -0.005880
2226     22.250000     -0.028760     -0.006130
2227     22.260000     -0.028700     -0.006430
2228     22.270000     -0.028630     -0.006770
2229     22.280000     -0.028560     -0.007150
2230     22.290000     -0.028490     -0.007550
2231     22.300000     -0.028420     -0.007960
2232     22.310000     -0.028340     -0.008370
2233     22.320000     -0.028250     -0.008790
2234     22.330000     -0.028170     -0.009190
2235     22.340000     -0.028070     -0.009560
2236     22.350000     -0.027980     -0.009910
2237     22.360000     -0.027880     -0.010220
2238     22.370000     -0.027780     -0.010500
2239     22.380000     -0.027670     -0.010720
2240     22.390000     -0.027560     -0.010910
2241     22.400000     -0.027460     -0.011040
2242     22.410000     -0.027350     -0.011120
2243     22.420000     -0.027230     -0.011150
2244     22.430000     -0.027120     -0.011140
2245     22.440000     -0.027010     -0.011080
2246     22.450000     -0.026900     -0.010980
2247     22.460000     -0.026790     -0.010840
2248     22.470000     -0.026680     -0.010660
2249     22.480000     -0.026580     -0.010460
2250     22.490000     -0.026470     -0.010240
2251     22.500000     -0.026370     -0.010000
2252     22.510000     -0.026270     -0.009750
2253     22.520000     -0.026170     -0.009500
2254     22.530000     -0.026080     -0.009250
2255     22.540000     -0.025980     -0.009010
2256     22.550000     -0.025890     -0.008780
2257     22.560000     -0.025810     -0.008560
2258     22.570000     -0.025720     -0.008360
2259     22.580000     -0.025640     -0.008190
2260     22.590000     -0.025550     -0.008040
2261     22.600000     -0.025470     -0.007910
2262     22.610000     -0.025400     -0.007810
2263     22.620000     -0.025320     -0.007730
2264     22.630000     -0.025240     -0.007680
2265     22.640000     -0.025160     -0.007640
2266     22.650000     -0.025090     -0.007630
2267     22.660000     -0.025010     -0.007630
2268     22.670000     -0.024930     -0.007650
2269     22.680000     -0.024860     -0.007680
2270     22.690000     -0.024780     -0.007720
2271     22.700000     -0.024700     -0.007750
2272     22.710000     -0.024630     -0.007790
2273     22.720000     -0.024550     -0.007830
2274     22.730000     -0.024470     -0.007850
2275     22.740000     -0.024390     -0.007870
2276     22.750000     -0.024310     -0.007860
2277     22.760000     -0.024230     -0.007850
2278     22.770000     -0.024160     -0.007810
2279     22.780000     -0.024080     -0.007750
2280     22.790000     -0.024000     -0.007670
2281     22.800000     -0.023920     -0.007560
2282     22.810000     -0.023850     -0.007440
2283     22.820000     -0.023770     -0.007290
2284     22.830000     -0.023700     -0.007110
2285     22.840000     -0.023630     -0.006920
2286     22.850000     -0.023560     -0.006710
2287     22.860000     -0.023490     -0.006490
2288     22.870000     -0.023430     -0.006250
2289     22.880000     -0.023370     -0.006000
2290     22.890000     -0.023310     -0.005760
2291     22.900000     -0.023250     -0.005510
2292     22.910000     -0.023190     -0.005260
2293     22.920000     -0.023140     -0.005030
2294     22.930000     -0.023090     -0.004810
2295     22.940000     -0.023040     -0.004600
2296     22.950000     -0.023000     -0.004420
2297     22.960000     -0.022950     -0.004260
2298     22.970000     -0.022910     -0.004120
2299     22.980000     -0.022870     -0.004020
2300     22.990000     -0.022830     -0.003940
2301     23.000000     -0.022790     -0.003900
2302     23.010000     -0.022750     -0.003880
2303     23.020000     -0.022710     -0.003890
2304     23.030000     -0.022670     -0.003940
2305     23.040000     -0.022630     -0.004010
2306     23.050000     -0.022590     -0.004110
2307     23.060000     -0.022550     -0.004240
2308     23.070000     -0.022510     -0.004380
2309     23.080000     -0.022460     -0.004550
2310     23.090000     -0.022420     -0.004730
2311     23.100000     -0.022370     -0.004930
2312     23.110000     -0.022320     -0.005140
2313     23.120000     -0.022270     -0.005360
2314     23.130000     -0.022220     -0.005580
2315     23.140000     -0.022160     -0.005810
2316     23.150000     -0.022100     -0.006040
2317     23.160000     -0.022040     -0.006270
2318     23.170000     -0.021980     -0.006490
2319     23.180000     -0.021920     -0.006710
2320     23.190000     -0.021850     -0.006930
2321     23.200000     -0.021780     -0.007140
2322     23.210000     -0.021710     -0.007340
2323     23.220000     -0.021630     -0.007540
2324     23.230000     -0.021560     -0.007720
2325     23.240000     -0.021480     -0.007900
2326     23.250000     -0.021400     -0.008070
2327     23.260000     -0.021320     -0.008230
2328     23.270000     -0.021240     -0.008380
2329     23.280000     -0.021160     -0.008510
2330     23.290000     -0.021070     -0.008630
2331     23.300000     -0.020980     -0.008740
2332     23.310000     -0.020900     -0.008820
2333     23.320000     -0.020810     -0.008890
2334     23.330000     -0.020720     -0.008930
2335     23.340000     -0.020630     -0.008950
2336     23.350000     -0.020540     -0.008940
2337     23.360000     -0.020450     -0.008910
2338     23.370000     -0.020360     -0.008860
2339     23.380000     -0.020270     -0.008770
2340     23.390000     -0.020190     -0.008660
2341     23.400000     -0.020100     -0.008520
2342     23.410000     -0.020010     -0.008350
2343     23.420000     -0.019930     -0.008160
2344     23.430000     -0.019850     -0.007940
2345     23.440000     -0.019770     -0.007700
2346     23.450000     -0.019690     -0.007440
2347     23.460000     -0.019620     -0.007160
2348     23.470000     -0.019550     -0.006860
2349     23.480000     -0.019480     -0.006560
2350     23.490000     -0.019410     -0.006250
2351     23.500000     -0.019350     -0.005940
2352     23.510000     -0.019290     -0.005630
2353     23.520000     -0.019230     -0.005330
2354     23.530000     -0.019180     -0.005040
2355     23.540000     -0.019130     -0.004770
2356     23.550000     -0.019080     -0.004520
2357     23.560000     -0.019040     -0.004290
2358     23.570000     -0.019000     -0.004090
2359     23.580000     -0.018950     -0.003910
2360     23.590000     -0.018920     -0.003760
2361     23.600000     -0.018880     -0.003640
2362     23.610000     -0.018840     -0.003540
2363     23.620000     -0.018810     -0.003480
2364     23.630000     -0.018770     -0.003450
2365     23.640000     -0.018740     -0.003440
2366     23.650000     -0.018700     -0.003450
2367     23.660000     -0.018670     -0.003490
2368     23.670000     -0.018630     -0.003550
2369     23.680000     -0.018600     -0.003630
2370     23.690000     -0.018560     -0.003720
2371     23.700000     -0.018520     -0.003830
2372     23.710000     -0.018490     -0.003940
2373     23.720000     -0.018450     -0.004060
2374     23.730000     -0.018410     -0.004190
2375     23.740000     -0.018360     -0.004320
2376     23.750000     -0.018320     -0.004450
2377     23.760000     -0.018280     -0.004570
2378     23.770000     -0.018230     -0.004690
2379     23.780000     -0.018180     -0.004810
2380     23.790000     -0.018140     -0.004930
2381     23.800000     -0.018090     -0.005030
2382     23.810000     -0.018040     -0.005140
2383     23.820000     -0.017980     -0.005230
2384     23.830000     -0.017930     -0.005320
2385     23.840000     -0.017880     -0.005410
2386     23.850000     -0.017820     -0.005490
2387     23.860000     -0.017770     -0.005560
2388     23.870000     -0.017710     -0.005640
2389     23.880000     -0.017660     -0.005710
2390     23.890000     -0.017600     -0.005780
2391     23.900000     -0.017540     -0.005850
2392     23.910000     -0.017480     -0.005920
2393     23.920000     -0.017430     -0.005990
2394     23.930000     -0.017370     -0.006070
2395     23.940000     -0.017300     -0.006150
2396     23.950000     -0.017240     -0.006230
2397     23.960000     -0.017180     -0.006320
2398     23.970000     -0.017120     -0.006420
2399     23.980000     -0.017050     -0.006520
2400     23.990000     -0.016990     -0.006630
2401     24.000000     -0.016920     -0.006750
2402     24.010000     -0.016850     -0.006870
2403     24.020000     -0.016790     -0.007000
2404     24.030000     -0.016720     -0.007140
2405     24.040000     -0.016640     -0.007280
2406     24.050000     -0.016570     -0.007420
2407     24.060000     -0.016500     -0.007570
2408     24.070000     -0.016420     -0.007710
2409     24.080000     -0.016340     -0.007850
2410     24.090000     -0.016270     -0.007990
2411     24.100000     -0.016190     -0.008120
2412     24.110000     -0.016100     -0.008250
2413     24.120000     -0.016020     -0.008350
2414     24.130000     -0.015940     -0.008450
2415     24.140000     -0.015850     -0.008530
2416     24.150000     -0.015770     -0.008580
2417     24.160000     -0.015680     -0.008620
2418     24.170000     -0.015600     -0.008640
2419     24.180000     -0.015510     -0.008630
2420     24.190000     -0.015420     -0.008600
2421     24.200000     -0.015340     -0.008540
2422     24.210000     -0.015250     -0.008470
2423     24.220000     -0.015170     -0.008370
2424     24.230000     -0.015080     -0.008250
2425     24.240000     -0.015000     -0.008110
2426     24.250000     -0.014920     -0.007960
2427     24.260000     -0.014840     -0.007800
2428     24.270000     -0.014760     -0.007630
2429     24.280000     -0.014690     -0.007460
2430     24.290000     -0.014610     -0.007290
2431     24.300000     -0.014540     -0.007120
2432     24.310000     -0.014470     -0.006970
2433     24.320000     -0.014400     -0.006840
2434     24.330000     -0.014330     -0.006720
2435     24.340000     -0.014260     -0.006640
2436     24.350000     -0.014200     -0.006580
2437     24.360000     -0.014130     -0.006550
2438     24.370000     -0.014070     -0.006560
2439     24.380000     -0.014000     -0.006610
2440     24.390000     -0.013930     -0.006690
2441     24.400000     -0.013870     -0.006810
2442     24.410000     -0.013800     -0.006970
2443     24.420000     -0.013730     -0.007150
2444     24.430000     -0.013660     -0.007360
2445     24.440000     -0.013580     -0.007600
2446     24.450000     -0.013510     -0.007850
2447     24.460000     -0.013430     -0.008100
2448     24.470000     -0.013350     -0.008360
2449     24.480000     -0.013260     -0.008600
2450     24.490000     -0.013180     -0.008810
2451     24.500000     -0.013090     -0.008990
2452     24.510000     -0.013000     -0.009130
2453     24.520000     -0.012910     -0.009200
2454     24.530000     -0.012820     -0.009200
2455     24.540000     -0.012730     -0.009120
2456     24.550000     -0.012630     -0.008950
2457     24.560000     -0.012540     -0.008680
2458     24.570000     -0.012460     -0.008310
2459     24.580000     -0.012370     -0.007830
2460     24.590000     -0.012300     -0.007250
2461     24.600000     -0.012220     -0.006560
2462     24.610000     -0.012160     -0.005770
2463     24.620000     -0.012100     -0.004890
2464     24.630000     -0.012050     -0.003940
2465     24.640000     -0.012010     -0.002930
2466     24.650000     -0.011980     -0.001880
2467     24.660000     -0.011960     -0.000820
2468     24.670000     -0.011960      0.000230
2469     24.680000     -0.011960      0.001230
2470     24.690000     -0.011970      0.002130
2471     24.700000     -0.011990      0.002920
2472     24.710000     -0.012020      0.003550
2473     24.720000     -0.012060      0.003970
2474     24.730000     -0.012100      0.004160
2475     24.740000     -0.012140      0.004080
2476     24.750000     -0.012180      0.003700
2477     24.760000     -0.012220      0.002990
2478     24.770000     -0.012250      0.001930
2479     24.780000     -0.012260      0.000510
2480     24.790000     -0.012270     -0.001290
2481     24.800000     -0.012260     -0.003470
2482     24.810000     -0.012220     -0.006010
2483     24.820000     -0.012160     -0.008910
2484     24.830000     -0.012070     -0.012140
2485     24.840000     -0.011950     -0.015670
2486     24.850000     -0.011800     -0.019450
2487     24.860000     -0.011600     -0.023430
2488     24.870000     -0.011370     -0.027550
2489     24.880000     -0.011090     -0.031750
2490     24.890000     -0.010770     -0.035940
2491     24.900000     -0.010410     -0.040050
2492     24.910000     -0.010010     -0.044000
2493     24.920000     -0.009570     -0.047710
2494     24.930000     -0.009100     -0.051100
2495     24.940000     -0.008590     -0.054110
2496     24.950000     -0.008040     -0.056670
2497     24.960000     -0.007480     -0.058720
2498     24.970000     -0.006890     -0.060230
2499     24.980000     -0.006290     -0.061150
2500     24.990000     -0.005680     -0.061470
2501     25.000000     -0.005060     -0.061170
2502     25.010000      0.000000      0.000000
2503     25.020000      0.000000      0.000000
2504     25.030000      0.000000      0.000000
2505     25.040000      0.000000      0.000000
2506     25.050000      0.000000      0.000000
2507     25.060000      0.000000      0.000000
2508     25.070000      0.000000      0.000000
2509     25.080000      0.000000      0.000000
2510     25.090000      0.000000      0.000000
2511     25.100000      0.000000      0.000000
2512     25.110000      0.000000      0.000000
2513     25.120000      0.000000      0.000000
2514     25.130000      0.000000      0.000000
2515     25.140000      0.000000      0.000000
2516     25.150000      0.000000      0.000000
2517     25.160000      0.000000      0.000000
2518     25.170000      0.000000      0.000000
2519     25.180000      0.000000      0.000000
2520     25.190000      0.000000      0.000000
2521     25.200000      0.000000      0.000000
2522     25.210000      0.000000      0.000000
2523     25.220000      0.000000      0.000000
2524     25.230000      0.000000      0.000000
2525     25.240000      0.000000      0.000000
2526     25.250000      0.000000      0.000000
2527     25.260000      0.000000      0.000000
2528     25.270000      0.000000      0.000000
2529     25.280000      0.000000      0.000000
2530     25.290000      0.000000      0.000000
2531     25.300000      0.000000      0.000000
2532     25.310000      0.000000      0.000000
2533     25.320000      0.000000      0.000000
2534     25.330000      0.000000      0.000000
2535     25.340000      0.000000      0.000000
2536     25.350000      0.000000      0.000000
2537     25.360000      0.000000      0.000000
2538     25.370000      0.000000      0.000000
2539     25.380000      0.000000      0.000000
2540     25.390000      0.000000      0.000000
2541     25.400000      0.000000      0.000000
2542     25.410000      0.000000      0.000000
2543     25.420000      0.000000      0.000000
2544     25.430000      0.000000      0.000000
2545     25.440000      0.000000      0.000000
2546     25.450000      0.000000      0.000000
2547     25.460000      0.000000      0.000000
2548     25.470000      0.000000      0.000000
2549     25.480000      0.000000      0.000000
2550     25.490000      0.000000      0.000000
2551     25.500000      0.000000      0.000000
2552     25.510000      0.000000      0.000000
2553     25.520000      0.000000      0.000000
2554     25.530000      0.000000      0.000000
2555     25.540000      0.000000      0.000000
2556     25.550000      0.000000      0.000000
2557     25.560000      0.000000      0.000000
2558     25.570000      0.000000      0.000000
2559     25.580000      0.000000      0.000000
2560     25.590000      0.000000      0.000000
2561     25.600000      0.000000      0.000000
2562     25.610000      0.000000      0.000000
2563     25.620000      0.000000      0.000000
2564     25.630000      0.000000      0.000000
2565     25.640000      0.000000      0.000000
2566     25.650000      0.000000      0.000000
2567     25.660000      0.000000      0.000000
2568     25.670000      0.000000      0.000000
2569     25.680000      0.000000      0.000000
2570     25.690000      0.000000      0.000000
2571     25.700000      0.000000      0.000000
2572     25.710000      0.000000      0.000000
2573     25.720000      0.000000      0.000000
2574     25.730000      0.000000      0.000000
2575     25.740000      0.000000      0.000000
2576     25.750000      0.000000      0.000000
2577     25.760000      0.000000      0.000000
2578     25.770000      0.000000      0.000000
2579     25.780000      0.000000      0.000000
2580     25.790000      0.000000      0.000000
2581     25.800000      0.000000      0.000000
2582     25.810000      0.000000      0.000000
2583     25.820000      0.000000      0.000000
2584     25.830000      0.000000      0.000000
2585     25.840000      0.000000      0.000000
2586     25.850000      0.000000      0.000000
2587     25.860000      0.000000      0.000000
2588     25.870000      0.000000      0.000000
2589     25.880000      0.000000      0.000000
2590     25.890000      0.000000      0.000000
2591     25.900000      0.000000      0.000000
2592     25.910000      0.000000      0.000000
2593     25.920000      0.000000      0.000000
2594     25.930000      0.000000      0.000000
2595     25.940000      0.000000      0.000000
2596     25.950000      0.000000      0.000000
2597     25.960000      0.000000      0.000000
2598     25.970000      0.000000      0.000000
2599     25.980000      0.000000      0.000000
2600     25.990000      0.000000      0.000000
2601     26.000000      0.000000      0.000000
2602     26.010000      0.000000      0.000000
2603     26.020000      0.000000      0.000000
2604     26.030000      0.000000      0.000000
2605     26.040000      0.000000      0.000000
2606     26.050000      0.000000      0.000000
2607     26.060000      0.000000      0.000000
2608     26.070000      0.000000      0.000000
2609     26.080000      0.000000      0.000000
2610     26.090000      0.000000      0.000000
2611     26.100000      0.000000      0.000000
2612     26.110000      0.000000      0.000000
2613     26.120000      0.000000      0.000000
2614     26.130000      0.000000      0.000000
2615     26.140000      0.000000      0.000000
2616     26.150000      0.000000      0.000000
2617     26.160000      0.000000      0.000000
2618     26.170000      0.000000      0.000000
2619     26.180000      0.000000      0.000000
2620     26.190000      0.000000      0.000000
2621     26.200000      0.000000      0.000000
2622     26.210000      0.000000      0.000000
2623     26.220000      0.000000      0.000000
2624     26.230000      0.000000      0.000000
2625     26.240000      0.000000      0.000000
2626     26.250000      0.000000      0.000000
2627     26.260000      0.000000      0.000000
2628     26.270000      0.000000      0.000000
2629     26.280000      0.000000      0.000000
2630     26.290000      0.000000      0.000000
2631     26.300000      0.000000      0.000000
2632     26.310000      0.000000      0.000000
2633     26.320000      0.000000      0.000000
2634     26.330000      0.000000      0.000000
2635     26.340000      0.000000      0.000000
2636     26.350000      0.000000      0.000000
2637     26.360000      0.000000      0.000000
2638     26.370000      0.000000      0.000000
2639     26.380000      0.000000      0.000000
2640     26.390000      0.000000      0.000000
2641     26.400000      0.000000      0.000000
2642     26.410000      0.000000      0.000000
2643     26.420000      0.000000      0.000000
2644     26.430000      0.000000      0.000000
2645     26.440000      0.000000      0.000000
2646     26.450000      0.000000      0.000000
2647     26.460000      0.000000      0.000000
2648     26.470000      0.000000      0.000000
2649     26.480000      0.000000      0.000000
2650     26.490000      0.000000      0.000000
2651     26.500000      0.000000      0.000000
2652     26.510000      0.000000      0.000000
2653     26.520000      0.000000      0.000000
2654     26.530000      0.000000      0.000000
2655     26.540000      0.000000      0.000000
2656     26.550000      0.000000      0.000000
2657     26.560000      0.000000      0.000000
2658     26.570000      0.000000      0.000000
2659     26.580000      0.000000      0.000000
2660     26.590000      0.000000      0.000000
2661     26.600000      0.000000      0.000000
2662     26.610000      0.000000      0.000000
2663     26.620000      0.000000      0.000000
2664     26.630000      0.000000      0.000000
2665     26.640000      0.000000      0.000000
2666     26.650000      0.000000      0.000000
2667     26.660000      0.000000      0.000000
2668     26.670000      0.000000      0.000000
2669     26.680000      0.000000      0.000000
2670     26.690000      0.000000      0.000000
2671     26.700000      0.000000      0.000000
2672     26.710000      0.000000      0.000000
2673     26.720000      0.000000      0.000000
2674     26.730000      0.000000      0.000000
2675     26.740000      0.000000      0.000000
2676     26.750000      0.000000      0.000000
2677     26.760000      0.000000      0.000000
2678     26.770000      0.000000      0.000000
2679     26.780000      0.000000      0.000000
2680     26.790000      0.000000      0.000000
2681     26.800000      0.000000      0.000000
2682     26.810000      0.000000      0.000000
2683     26.820000      0.000000      0.000000
2684     26.830000      0.000000      0.000000
2685     26.840000      0.000000      0.000000
2686     26.850000      0.000000      0.000000
2687     26.860000      0.000000      0.000000
2688     26.870000      0.000000      0.000000
2689     26.880000      0.000000      0.000000
2690     26.890000      0.000000      0.000000
2691     26.900000      0.000000      0.000000
2692     26.910000      0.000000      0.000000
2693     26.920000      0.000000      0.000000
2694     26.930000      0.000000      0.000000
2695     26.940000      0.000000      0.000000
2696     26.950000      0.000000      0.000000
2697     26.960000      0.000000      0.000000
2698     26.970000      0.000000      0.000000
2699     26.980000      0.000000      0.000000
2700     26.990000      0.000000      0.000000
2701     27.000000      0.000000      0.000000
2702     27.010000      0.000000      0.000000
2703     27.020000      0.000000      0.000000
2704     27.030000      0.000000      0.000000
2705     27.040000      0.000000      0.000000
2706     27.050000      0.000000      0.000000
2707     27.060000      0.000000      0.000000
2708     27.070000      0.000000      0.000000
2709     27.080000      0.000000      0.000000
2710     27.090000      0.000000      0.000000
2711     27.100000      0.000000      0.000000
2712     27.110000      0.000000      0.000000
2713     27.120000      0.000000      0.000000
2714     27.130000      0.000000      0.000000
2715     27.140000      0.000000      0.000000
2716     27.150000      0.000000      0.000000
2717     27.160000      0.000000      0.000000
2718     27.170000      0.000000      0.000000
2719     27.180000      0.000000      0.000000
2720     27.190000      0.000000      0.000000
2721     27.200000      0.000000      0.000000
2722     27.210000      0.000000      0.000000
2723     27.220000      0.000000      0.000000
2724     27.230000      0.000000      0.000000
2725     27.240000      0.000000      0.000000
2726     27.250000      0.000000      0.000000
2727     27.260000      0.000000      0.000000
2728     27.270000      0.000000      0.000000
2729     27.280000      0.000000      0.000000
2730     27.290000      0.000000      0.000000
2731     27.300000      0.000000      0.000000
2732     27.310000      0.000000      0.000000
2733     27.320000      0.000000      0.000000
2734     27.330000      0.000000      0.000000
2735     27.340000      0.000000      0.000000
2736     27.350000      0.000000      0.000000
2737     27.360000      0.000000      0.000000
2738     27.370000      0.000000      0.000000
2739     27.380000      0.000000      0.000000
2740     27.390000      0.000000      0.000000
2741     27.400000      0.000000      0.000000
2742     27.410000      0.000000      0.000000
2743     27.420000      0.000000      0.000000
2744     27.430000      0.000000      0.000000
2745     27.440000      0.000000      0.000000
2746     27.450000      0.000000      0.000000
2747     27.460000      0.000000      0.000000
2748     27.470000      0.000000      0.000000
2749     27.480000      0.000000      0.000000
2750     27.490000      0.000000      0.000000
2751     27.500000      0.000000      0.000000
2752     27.510000      0.000000      0.000000
2753     27.520000      0.000000      0.000000
2754     27.530000      0.000000      0.000000
2755     27.540000      0.000000      0.000000
2756     27.550000      0.000000      0.000000
2757     27.560000      0.000000      0.000000
2758     27.570000      0.000000      0.000000
2759     27.580000      0.000000      0.000000
2760     27.590000      0.000000      0.000000
2761     27.600000      0.000000      0.000000
2762     27.610000      0.000000      0.000000
2763     27.620000      0.000000      0.000000
2764     27.630000      0.000000      0.000000
2765     27.640000      0.000000      0.000000
2766     27.650000      0.000000      0.000000
2767     27.660000      0.000000      0.000000
2768     27.670000      0.000000      0.000000
2769     27.680000      0.000000      0.000000
2770     27.690000      0.000000      0.000000
2771     27.700000      0.000000      0.000000
2772     27.710000      0.000000      0.000000
2773     27.720000      0.000000      0.000000
2774     27.730000      0.000000      0.000000
2775     27.740000      0.000000      0.000000
2776     27.750000      0.000000      0.000000
2777     27.760000      0.000000      0.000000
2778     27.770000      0.000000      0.000000
2779     27.780000      0.000000      0.000000
2780     27.790000      0.000000      0.000000
2781     27.800000      0.000000      0.000000
2782     27.810000      0.000000      0.000000
2783     27.820000      0.000000      0.000000
2784     27.830000      0.000000      0.000000
2785     27.840000      0.000000      0.000000
2786     27.850000      0.000000      0.000000
2787     27.860000      0.000000      0.000000
2788     27.870000      0.000000      0.000000
2789     27.880000      0.000000      0.000000
2790     27.890000      0.000000      0.000000
2791     27.900000      0.000000      0.000000
2792     27.910000      0.000000      0.000000
2793     27.920000      0.000000      0.000000
2794     27.930000      0.000000      0.000000
2795     27.940000      0.000000      0.000000
2796     27.950000      0.000000      0.000000
2797     27.960000      0.000000      0.000000
2798     27.970000      0.000000      0.000000
2799     27.980000      0.000000      0.000000
2800     27.990000      0.000000      0.000000
2801     28.000000      0.000000      0.000000
2802     28.010000      0.000000      0.000000
2803     28.020000      0.000000      0.000000
2804     28.030000      0.000000      0.000000
2805     28.040000      0.000000      0.000000
2806     28.050000      0.000000      0.000000
2807     28.060000      0.000000      0.000000
2808     28.070000      0.000000      0.000000
2809     28.080000      0.000000      0.000000
2810     28.090000      0.000000      0.000000
2811     28.100000      0.000000      0.000000
2812     28.110000      0.000000      0.000000
2813     28.120000      0.000000      0.000000
2814     28.130000      0.000000      0.000000
2815     28.140000      0.000000      0.000000
2816     28.150000      0.000000      0.000000
2817     28.160000      0.000000      0.000000
2818     28.170000      0.000000      0.000000
2819     28.180000      0.000000      0.000000
2820     28.190000      0.000000      0.000000
2821     28.200000      0.000000      0.000000
2822     28.210000      0.000000      0.000000
2823     28.220000      0.000000      0.000000
2824     28.230000      0.000000      0.000000
2825     28.240000      0.000000      0.000000
2826     28.250000      0.000000      0.000000
2827     28.260000      0.000000      0.000000
2828     28.270000      0.000000      0.000000
2829     28.280000      0.000000      0.000000
2830     28.290000      0.000000      0.000000
2831     28.300000      0.000000      0.000000
2832     28.310000      0.000000      0.000000
2833     28.320000      0.000000      0.000000
2834     28.330000      0.000000      0.000000
2835     28.340000      0.000000      0.000000
2836     28.350000      0.000000      0.000000
2837     28.360000      0.000000      0.000000
2838     28.370000      0.000000      0.000000
2839     28.380000      0.000000      0.000000
2840     28.390000      0.000000      0.000000
2841     28.400000      0.000000      0.000000
2842     28.410000      0.000000      0.000000
2843     28.420000      0.000000      0.000000
2844     28.430000      0.000000      0.000000
2845     28.440000      0.000000      0.000000
2846     28.450000      0.000000      0.000000
2847     28.460000      0.000000      0.000000
2848     28.470000      0.000000      0.000000
2849     28.480000      0.000000      0.000000
2850     28.490000      0.000000      0.000000
2851     28.500000      0.000000      0.000000
2852     28.510000      0.000000      0.000000
2853     28.520000      0.000000      0.000000
2854     28.530000      0.000000      0.000000
2855     28.540000      0.000000      0.000000
2856     28.550000      0.000000      0.000000
2857     28.560000      0.000000      0.000000
2858     28.570000      0.000000      0.000000
2859     28.580000      0.000000      0.000000
2860     28.590000      0.000000      0.000000
2861     28.600000      0.000000      0.000000
2862     28.610000      0.000000      0.000000
2863     28.620000      0.000000      0.000000
2864     28.630000      0.000000      0.000000
2865     28.640000      0.000000      0.000000
2866     28.650000      0.000000      0.000000
2867     28.660000      0.000000      0.000000
2868     28.670000      0.000000      0.000000
2869     28.680000      0.000000      0.000000
2870     28.690000      0.000000      0.000000
2871     28.700000      0.000000      0.000000
2872     28.710000      0.000000      0.000000
2873     28.720000      0.000000      0.000000
2874     28.730000      0.000000      0.000000
2875     28.740000      0.000000      0.000000
2876     28.750000      0.000000      0.000000
2877     28.760000      0.000000      0.000000
2878     28.770000      0.000000      0.000000
2879     28.780000      0.000000      0.000000
2880     28.790000      0.000000      0.000000
2881     28.800000      0.000000      0.000000
2882     28.810000      0.000000      0.000000
2883     28.820000      0.000000      0.000000
2884     28.830000      0.000000      0.000000
2885     28.840000      0.000000      0.000000
2886     28.850000      0.000000      0.000000
2887     28.860000      0.000000      0.000000
2888     28.870000      0.000000      0.000000
2889     28.880000      0.000000      0.000000
2890     28.890000      0.000000      0.000000
2891     28.900000      0.000000      0.000000
2892     28.910000      0.000000      0.000000
2893     28.920000      0.000000      0.000000
2894     28.930000      0.000000      0.000000
2895     28.940000      0.000000      0.000000
2896     28.950000      0.000000      0.000000
2897     28.960000      0.000000      0.000000
2898     28.970000      0.000000      0.000000
2899     28.980000      0.000000      0.000000
2900     28.990000      0.000000      0.000000
2901     29.000000      0.000000      0.000000
2902     29.010000      0.000000      0.000000
2903     29.020000      0.000000      0.000000
2904     29.030000      0.000000      0.000000
2905     29.040000      0.000000      0.000000
2906     29.050000      0.000000      0.000000
2907     29.060000      0.000000      0.000000
2908     29.070000      0.000000      0.000000
2909     29.080000      0.000000      0.000000
2910     29.090000      0.000000      0.000000
2911     29.100000      0.000000      0.000000
2912     29.110000      0.000000      0.000000
2913     29.120000      0.000000      0.000000
2914     29.130000      0.000000      0.000000
2915     29.140000      0.000000      0.000000
2916     29.150000      0.000000      0.000000
2917     29.160000      0.000000      0.000000
2918     29.170000      0.000000      0.000000
2919     29.180000      0.000000      0.000000
2920     29.190000      0.000000      0.000000
2921     29.200000      0.000000      0.000000
2922     29.210000      0.000000      0.000000
2923     29.220000      0.000000      0.000000
2924     29.230000      0.000000      0.000000
2925     29.240000      0.000000      0.000000
2926     29.250000      0.000000      0.000000
2927     29.260000      0.000000      0.000000
2928     29.270000      0.000000      0.000000
2929     29.280000      0.000000      0.000000
2930     29.290000      0.000000      0.000000
2931     29.300000      0.000000      0.000000
2932     29.310000      0.000000      0.000000
2933     29.320000      0.000000      0.000000
2934     29.330000      0.000000      0.000000
2935     29.340000      0.000000      0.000000
2936     29.350000      0.000000      0.000000
2937     29.360000      0.000000      0.000000
2938     29.370000      0.000000      0.000000
2939     29.380000      0.000000      0.000000
2940     29.390000      0.000000      0.000000
2941     29.400000      0.000000      0.000000
2942     29.410000      0.000000      0.000000
2943     29.420000      0.000000      0.000000
2944     29.430000      0.000000      0.000000
2945     29.440000      0.000000      0.000000
2946     29.450000      0.000000      0.000000
2947     29.460000      0.000000      0.000000
2948     29.470000      0.000000      0.000000
2949     29.480000      0.000000      0.000000
2950     29.490000      0.000000      0.000000
2951     29.500000      0.000000      0.000000
2952     29.510000      0.000000      0.000000
2953     29.520000      0.000000      0.000000
2954     29.530000      0.000000      0.000000
2955     29.540000      0.000000      0.000000
2956     29.550000      0.000000      0.000000
2957     29.560000      0.000000      0.000000
2958     29.570000      0.000000      0.000000
2959     29.580000      0.000000      0.000000
2960     29.590000      0.000000      0.000000
2961     29.600000      0.000000      0.000000
2962     29.610000      0.000000      0.000000
2963     29.620000      0.000000      0.000000
2964     29.630000      0.000000      0.000000
2965     29.640000      0.000000      0.000000
2966     29.650000      0.000000      0.000000
2967     29.660000      0.000000      0.000000
2968     29.670000      0.000000      0.000000
2969     29.680000      0.000000      0.000000
2970     29.690000      0.000000      0.000000
2971     29.700000      0.000000      0.000000
2972     29.710000      0.000000      0.000000
2973     29.720000      0.000000      0.000000
2974     29.730000      0.000000      0.000000
2975     29.740000      0.000000      0.000000
2976     29.750000      0.000000      0.000000
2977     29.760000      0.000000      0.000000
2978     29.770000      0.000000      0.000000
2979     29.780000      0.000000      0.000000
2980     29.790000      0.000000      0.000000
2981     29.800000      0.000000      0.000000
2982     29.810000      0.000000      0.000000
2983     29.820000      0.000000      0.000000
2984     29.830000      0.000000      0.000000
2985     29.840000      0.000000      0.000000
2986     29.850000      0.000000      0.000000
2987     29.860000      0.000000      0.000000
2988     29.870000      0.000000      0.000000
2989     29.880000      0.000000      0.000000
2990     29.890000      0.000000      0.000000
2991     29.900000      0.000000      0.000000
2992     29.910000      0.000000      0.000000
2993     29.920000      0.000000      0.000000
2994     29.930000      0.000000      0.000000
2995     29.940000      0.000000      0.000000
2996     29.950000      0.000000      0.000000
2997     29.960000      0.000000      0.000000
2998     29.970000      0.000000      0.000000
2999     29.980000      0.000000      0.000000
3000     29.990000      0.000000      0.000000
3001     30.000000      0.000000      0.000000
3002     30.010000      0.000000      0.000000
3003     30.020000      0.000000      0.000000
3004     30.030000      0.000000      0.000000
3005     30.040000      0.000000      0.000000
3006     30.050000      0.000000      0.000000
3007     30.060000      0.000000      0.000000
3008     30.070000      0.000000      0.000000
3009     30.080000      0.000000      0.000000
3010     30.090000      0.000000      0.000000
3011     30.100000      0.000000      0.000000
3012     30.110000      0.000000      0.000000
3013     30.120000      0.000000      0.000000
3014     30.130000      0.000000      0.000000
3015     30.140000      0.000000      0.000000
3016     30.150000      0.000000      0.000000
3017     30.160000      0.000000      0.000000
3018     30.170000      0.000000      0.000000
3019     30.180000      0.000000      0.000000
3020     30.190000      0.000000      0.000000
3021     30.200000      0.000000      0.000000
3022     30.210000      0.000000      0.000000
3023     30.220000      0.000000      0.000000
3024     30.230000      0.000000      0.000000
3025     30.240000      0.000000      0.000000
3026     30.250000      0.000000      0.000000
3027     30.260000      0.000000      0.000000
3028     30.270000      0.000000      0.000000
3029     30.280000      0.000000      0.000000
3030     30.290000      0.000000      0.000000
3031     30.300000      0.000000      0.000000
3032     30.310000      0.000000      0.000000
3033     30.320000      0.000000      0.000000
3034     30.330000      0.000000      0.000000
3035     30.340000      0.000000      0.000000
3036     30.350000      0.000000      0.000000
3037     30.360000      0.000000      0.000000
3038     30.370000      0.000000      0.000000
3039     30.380000      0.000000      0.000000
3040     30.390000      0.000000      0.000000
3041     30.400000      0.000000      0.000000
3042     30.410000      0.000000      0.000000
3043     30.420000      0.000000      0.000000
3044     30.430000      0.000000      0.000000
3045     30.440000      0.000000      0.000000
3046     30.450000      0.000000      0.000000
3047     30.460000      0.000000      0.000000
3048     30.470000      0.000000      0.000000
3049     30.480000      0.000000      0.000000
3050     30.490000      0.000000      0.000000
3051     30.500000      0.000000      0.000000
3052     30.510000      0.000000      0.000000
3053     30.520000      0.000000      0.000000
3054     30.530000      0.000000      0.000000
3055     30.540000      0.000000      0.000000
3056     30.550000      0.000000      0.000000
3057     30.560000      0.000000      0.000000
3058     30.570000      0.000000      0.000000
3059     30.580000      0.000000      0.000000
3060     30.590000      0.000000      0.000000
3061     30.600000      0.000000      0.000000
3062     30.610000      0.000000      0.000000
3063     30.620000      0.000000      0.000000
3064     30.630000      0.000000      0.000000
3065     30.640000      0.000000      0.000000
3066     30.650000      0.000000      0.000000
3067     30.660000      0.000000      0.000000
3068     30.670000      0.000000      0.000000
3069     30.680000      0.000000      0.000000
3070     30.690000      0.000000      0.000000
3071     30.700000      0.000000      0.000000
3072     30.710000      0.000000      0.000000
3073     30.720000      0.000000      0.000000
3074     30.730000      0.000000      0.000000
3075     30.740000      0.000000      0.000000
3076     30.750000      0.000000      0.000000
3077     30.760000      0.000000      0.000000
3078     30.770000      0.000000      0.000000
3079     30.780000      0.000000      0.000000
3080     30.790000      0.000000      0.000000
3081     30.800000      0.000000      0.000000
3082     30.810000      0.000000      0.000000
3083     30.820000      0.000000      0.000000
3084     30.830000      0.000000      0.000000
3085     30.840000      0.000000      0.000000
3086     30.850000      0.000000      0.000000
3087     30.860000      0.000000      0.000000
3088     30.870000      0.000000      0.000000
3089     30.880000      0.000000      0.000000
3090     30.890000      0.000000      0.000000
3091     30.900000      0.000000      0.000000
3092     30.910000      0.000000      0.000000
3093     30.920000      0.000000      0.000000
3094     30.930000      0.000000      0.000000
3095     30.940000      0.000000      0.000000
3096     30.950000      0.000000      0.000000
3097     30.960000      0.000000      0.000000
3098     30.970000      0.000000      0.000000
3099     30.980000      0.000000      0.000000
3100     30.990000      0.000000      0.000000
3101     31.000000      0.000000      0.000000
3102     31.010000      0.000000      0.000000
3103     31.020000      0.000000      0.000000
3104     31.030000      0.000000      0.000000
3105     31.040000      0.000000      0.000000
3106     31.050000      0.000000      0.000000
3107     31.060000      0.000000      0.000000
3108     31.070000      0.000000      0.000000
3109     31.080000      0.000000      0.000000
3110     31.090000      0.000000      0.000000
3111     31.100000      0.000000      0.000000
3112     31.110000      0.000000      0.000000
3113     31.120000      0.000000      0.000000
3114     31.130000      0.000000      0.000000
3115     31.140000      0.000000      0.000000
3116     31.150000      0.000000      0.000000
3117     31.160000      0.000000      0.000000
3118     31.170000      0.000000      0.000000
3119     31.180000      0.000000      0.000000
3120     31.190000      0.000000      0.000000
3121     31.200000      0.000000      0.000000
3122     31.210000      0.000000      0.000000
3123     31.220000      0.000000      0.000000
3124     31.230000      0.000000      0.000000
3125     31.240000      0.000000      0.000000
3126     31.250000      0.000000      0.000000
3127     31.260000      0.000000      0.000000
3128     31.270000      0.000000      0.000000
3129     31.280000      0.000000      0.000000
3130     31.290000      0.000000      0.000000
3131     31.300000      0.000000      0.000000
3132     31.310000      0.000000      0.000000
3133     31.320000      0.000000      0.000000
3134     31.330000      0.000000      0.000000
3135     31.340000      0.000000      0.000000
3136     31.350000      0.000000      0.000000
3137     31.360000      0.000000      0.000000
3138     31.370000      0.000000      0.000000
3139     31.380000      0.000000      0.000000
3140     31.390000      0.000000      0.000000
3141     31.400000      0.000000      0.000000
3142     31.410000      0.000000      0.000000
3143     31.420000      0.000000      0.000000
3144     31.430000      0.000000      0.000000
3145     31.440000      0.000000      0.000000
3146     31.450000      0.000000      0.000000
3147     31.460000      0.000000      0.000000
3148     31.470000      0.000000      0.000000
3149     31.480000      0.000000      0.000000
3150     31.490000      0.000000      0.000000
3151     31.500000      0.000000      0.000000
3152     31.510000      0.000000      0.000000
3153     31.520000      0.000000      0.000000
3154     31.530000      0.000000      0.000000
3155     31.540000      0.000000      0.000000
3156     31.550000      0.000000      0.000000
3157     31.560000      0.000000      0.000000
3158     31.570000      0.000000      0.000000
3159     31.580000      0.000000      0.000000
3160     31.590000      0.000000      0.000000
3161     31.600000      0.000000      0.000000
3162     31.610000      0.000000      0.000000
3163     31.620000      0.000000      0.000000
3164     31.630000      0.000000      0.000000
3165     31.640000      0.000000      0.000000
3166     31.650000      0.000000      0.000000
3167     31.660000      0.000000      0.000000
3168     31.670000      0.000000      0.000000
3169     31.680000      0.000000      0.000000
3170     31.690000      0.000000      0.000000
3171     31.700000      0.000000      0.000000
3172     31.710000      0.000000      0.000000
3173     31.720000      0.000000      0.000000
3174     31.730000      0.000000      0.000000
3175     31.740000      0.000000      0.000000
3176     31.750000      0.000000      0.000000
3177     31.760000      0.000000      0.000000
3178     31.770000      0.000000      0.000000
3179     31.780000      0.000000      0.000000
3180     31.790000      0.000000      0.000000
3181     31.800000      0.000000      0.000000
3182     31.810000      0.000000      0.000000
3183     31.820000      0.000000      0.000000
3184     31.830000      0.000000      0.000000
3185     31.840000      0.000000      0.000000
3186     31.850000      0.000000      0.000000
3187     31.860000      0.000000      0.000000
3188     31.870000      0.000000      0.000000
3189     31.880000      0.000000      0.000000
3190     31.890000      0.000000      0.000000
3191     31.900000      0.000000      0.000000
3192     31.910000      0.000000      0.000000
3193     31.920000      0.000000      0.000000
3194     31.930000      0.000000      0.000000
3195     31.940000      0.000000      0.000000
3196     31.950000      0.000000      0.000000
3197     31.960000      0.000000      0.000000
3198     31.970000      0.000000      0.000000
3199     31.980000      0.000000      0.000000
3200     31.990000      0.000000      0.000000
3201     32.000000      0.000000      0.000000
3202     32.010000      0.000000      0.000000
3203     32.020000      0.000000      0.000000
3204     32.030000      0.000000      0.000000
3205     32.040000      0.000000      0.000000
3206     32.050000      0.000000      0.000000
3207     32.060000      0.000000      0.000000
3208     32.070000      0.000000      0.000000
3209     32.080000      0.000000      0.000000
3210     32.090000      0.000000      0.000000
3211     32.100000      0.000000      0.000000
3212     32.110000      0.000000      0.000000
3213     32.120000      0.000000      0.000000
3214     32.130000      0.000000      0.000000
3215     32.140000      0.000000      0.000000
3216     32.150000      0.000000      0.000000
3217     32.160000      0.000000      0.000000
3218     32.170000      0.000000      0.000000
3219     32.180000      0.000000      0.000000
3220     32.190000      0.000000      0.000000
3221     32.200000      0.000000      0.000000
3222     32.210000      0.000000      0.000000
3223     32.220000      0.000000      0.000000
3224     32.230000      0.000000      0.000000
3225     32.240000      0.000000      0.000000
3226     32.250000      0.000000      0.000000
3227     32.260000      0.000000      0.000000
3228     32.270000      0.000000      0.000000
3229     32.280000      0.000000      0.000000
3230     32.290000      0.000000      0.000000
3231     32.300000      0.000000      0.000000
3232     32.310000      0.000000      0.000000
3233     32.320000      0.000000      0.000000
3234     32.330000      0.000000      0.000000
3235     32.340000      0.000000      0.000000
3236     32.350000      0.000000      0.000000
3237     32.360000      0.000000      0.000000
3238     32.370000      0.000000      0.000000
3239     32.380000      0.000000      0.000000
3240     32.390000      0.000000      0.000000
3241     32.400000      0.000000      0.000000
3242     32.410000      0.000000      0.000000
3243     32.420000      0.000000      0.000000
3244     32.430000      0.000000      0.000000
3245     32.440000      0.000000      0.000000
3246     32.450000      0.000000      0.000000
3247     32.460000      0.000000      0.000000
3248     32.470000      0.000000      0.000000
3249     32.480000      0.000000      0.000000
3250     32.490000      0.000000      0.000000
3251     32.500000      0.000000      0.000000
3252     32.510000      0.000000      0.000000
3253     32.520000      0.000000      0.000000
3254     32.530000      0.000000      0.000000
3255     32.540000      0.000000      0.000000
3256     32.550000      0.000000      0.000000
3257     32.560000      0.000000      0.000000
3258     32.570000      0.000000      0.000000
3259     32.580000      0.000000      0.000000
3260     32.590000      0.000000      0.000000
3261     32.600000      0.000000      0.000000
3262     32.610000      0.000000      0.000000
3263     32.620000      0.000000      0.000000
3264     32.630000      0.000000      0.000000
3265     32.640000      0.000000      0.000000
3266     32.650000      0.000000      0.000000
3267     32.660000      0.000000      0.000000
3268     32.670000      0.000000      0.000000
3269     32.680000      0.000000      0.000000
3270     32.690000      0.000000      0.000000
3271     32.700000      0.000000      0.000000
3272     32.710000      0.000000      0.000000
3273     32.720000      0.000000      0.000000
3274     32.730000      0.000000      0.000000
3275     32.740000      0.000000      0.000000
3276     32.750000      0.000000      0.000000
3277     32.760000      0.000000      0.000000
3278     32.770000      0.000000      0.000000
3279     32.780000      0.000000      0.000000
3280     32.790000      0.000000      0.000000
3281     32.800000      0.000000      0.000000
3282     32.810000      0.000000      0.000000
3283     32.820000      0.000000      0.000000
3284     32.830000      0.000000      0.000000
3285     32.840000      0.000000      0.000000
3286     32.850000      0.000000      0.000000
3287     32.860000      0.000000      0.000000
3288     32.870000      0.000000      0.000000
3289     32.880000      0.000000      0.000000
3290     32.890000      0.000000      0.000000
3291     32.900000      0.000000      0.000000
3292     32.910000      0.000000      0.000000
3293     32.920000      0.000000      0.000000
3294     32.930000      0.000000      0.000000
3295     32.940000      0.000000      0.000000
3296     32.950000      0.000000      0.000000
3297     32.960000      0.000000      0.000000
3298     32.970000      0.000000      0.000000
3299     32.980000      0.000000      0.000000
3300     32.990000      0.000000      0.000000
3301     33.000000      0.000000      0.000000
3302     33.010000      0.000000      0.000000
3303     33.020000      0.000000      0.000000
3304     33.030000      0.000000      0.000000
3305     33.040000      0.000000      0.000000
3306     33.050000      0.000000      0.000000
3307     33.060000      0.000000      0.000000
3308     33.070000      0.000000      0.000000
3309     33.080000      0.000000      0.000000
3310     33.090000      0.000000      0.000000
3311     33.100000      0.000000      0.000000
3312     33.110000      0.000000      0.000000
3313     33.120000      0.000000      0.000000
3314     33.130000      0.000000      0.000000
3315     33.140000      0.000000      0.000000
3316     33.150000      0.000000      0.000000
3317     33.160000      0.000000      0.000000
3318     33.170000      0.000000      0.000000
3319     33.180000      0.000000      0.000000
3320     33.190000      0.000000      0.000000
3321     33.200000      0.000000      0.000000
3322     33.210000      0.000000      0.000000
3323     33.220000      0.000000      0.000000
3324     33.230000      0.000000      0.000000
3325     33.240000      0.000000      0.000000
3326     33.250000      0.000000      0.000000
3327     33.260000      0.000000      0.000000
3328     33.270000      0.000000      0.000000
3329     33.280000      0.000000      0.000000
3330     33.290000      0.000000      0.000000
3331     33.300000      0.000000      0.000000
3332     33.310000      0.000000      0.000000
3333     33.320000      0.000000      0.000000
3334     33.330000      0.000000      0.000000
3335     33.340000      0.000000      0.000000
3336     33.350000      0.000000      0.000000
3337     33.360000      0.000000      0.000000
3338     33.370000      0.000000      0.000000
3339     33.380000      0.000000      0.000000
3340     33.390000      0.000000      0.000000
3341     33.400000      0.000000      0.000000
3342     33.410000      0.000000      0.000000
3343     33.420000      0.000000      0.000000
3344     33.430000      0.000000      0.000000
3345     33.440000      0.000000      0.000000
3346     33.450000      0.000000      0.000000
3347     33.460000      0.000000      0.000000
3348     33.470000      0.000000      0.000000
3349     33.480000      0.000000      0.000000
3350     33.490000      0.000000      0.000000
3351     33.500000      0.000000      0.000000
3352     33.510000      0.000000      0.000000
3353     33.520000      0.000000      0.000000
3354     33.530000      0.000000      0.000000
3355     33.540000      0.000000      0.000000
3356     33.550000      0.000000      0.000000
3357     33.560000      0.000000      0.000000
3358     33.570000      0.000000      0.000000
3359     33.580000      0.000000      0.000000
3360     33.590000      0.000000      0.000000
3361     33.600000      0.000000      0.000000
3362     33.610000      0.000000      0.000000
3363     33.620000      0.000000      0.000000
3364     33.630000      0.000000      0.000000
3365     33.640000      0.000000      0.000000
3366     33.650000      0.000000      0.000000
3367     33.660000      0.000000      0.000000
3368     33.670000      0.000000      0.000000
3369     33.680000      0.000000      0.000000
3370     33.690000      0.000000      0.000000
3371     33.700000      0.000000      0.000000
3372     33.710000      0.000000      0.000000
3373     33.720000      0.000000      0.000000
3374     33.730000      0.000000      0.000000
3375     33.740000      0.000000      0.000000
3376     33.750000      0.000000      0.000000
3377     33.760000      0.000000      0.000000
3378     33.770000      0.000000      0.000000
3379     33.780000      0.000000      0.000000
3380     33.790000      0.000000      0.000000
3381     33.800000      0.000000      0.000000
3382     33.810000      0.000000      0.000000
3383     33.820000      0.000000      0.000000
3384     33.830000      0.000000      0.000000
3385     33.840000      0.000000      0.000000
3386     33.850000      0.000000      0.000000
3387     33.860000      0.000000      0.000000
3388     33.870000      0.000000      0.000000
3389     33.880000      0.000000      0.000000
3390     33.890000      0.000000      0.000000
3391     33.900000      0.000000      0.000000
3392     33.910000      0.000000      0.000000
3393     33.920000      0.000000      0.000000
3394     33.930000      0.000000      0.000000
3395     33.940000      0.000000      0.000000
3396     33.950000      0.000000      0.000000
3397     33.960000      0.000000      0.000000
3398     33.970000      0.000000      0.000000
3399     33.980000      0.000000      0.000000
3400     33.990000      0.000000      0.000000
3401     34.000000      0.000000      0.000000
3402     34.010000      0.000000      0.000000
3403     34.020000      0.000000      0.000000
3404     34.030000      0.000000      0.000000
3405     34.040000      0.000000      0.000000
3406     34.050000      0.000000      0.000000
3407     34.060000      0.000000      0.000000
3408     34.070000      0.000000      0.000000
3409     34.080000      0.000000      0.000000
3410     34.090000      0.000000      0.000000
3411     34.100000      0.000000      0.000000
3412     34.110000      0.000000      0.000000
3413     34.120000      0.000000      0.000000
3414     34.130000      0.000000      0.000000
3415     34.140000      0.000000      0.000000
3416     34.150000      0.000000      0.000000
3417     34.160000      0.000000      0.000000
3418     34.170000      0.000000      0.000000
3419     34.180000      0.000000      0.000000
3420     34.190000      0.000000      0.000000
3421     34.200000      0.000000      0.000000
3422     34.210000      0.000000      0.000000
3423     34.220000      0.000000      0.000000
3424     34.230000      0.000000      0.000000
3425     34.240000      0.000000      0.000000
3426     34.250000      0.000000      0.000000
3427     34.260000      0.000000      0.000000
3428     34.270000      0.000000      0.000000
3429     34.280000      0.000000      0.000000
3430     34.290000      0.000000      0.000000
3431     34.300000      0.000000      0.000000
3432     34.310000      0.000000      0.000000
3433     34.320000      0.000000      0.000000
3434     34.330000      0.000000      0.000000
3435     34.340000      0.000000      0.000000
3436     34.350000      0.000000      0.000000
3437     34.360000      0.000000      0.000000
3438     34.370000      0.000000      0.000000
3439     34.380000      0.000000      0.000000
3440     34.390000      0.000000      0.000000
3441     34.400000      0.000000      0.000000
3442     34.410000      0.000000      0.000000
3443     34.420000      0.000000      0.000000
3444     34.430000      0.000000      0.000000
3445     34.440000      0.000000      0.000000
3446     34.450000      0.000000      0.000000
3447     34.460000      0.000000      0.000000
3448     34.470000      0.000000      0.000000
3449     34.480000      0.000000      0.000000
3450     34.490000      0.000000      0.000000
3451     34.500000      0.000000      0.000000
3452     34.510000      0.000000      0.000000
3453     34.520000      0.000000      0.000000
3454     34.530000      0.000000      0.000000
3455     34.540000      0.000000      0.000000
3456     34.550000      0.000000      0.000000
3457     34.560000      0.000000      0.000000
3458     34.570000      0.000000      0.000000
3459     34.580000      0.000000      0.000000
3460     34.590000      0.000000      0.000000
3461     34.600000      0.000000      0.000000
3462     34.610000      0.000000      0.000000
3463     34.620000      0.000000      0.000000
3464     34.630000      0.000000      0.000000
3465     34.640000      0.000000      0.000000
3466     34.650000      0.000000      0.000000
3467     34.660000      0.000000      0.000000
3468     34.670000      0.000000      0.000000
3469     34.680000      0.000000      0.000000
3470     34.690000      0.000000      0.000000
3471     34.700000      0.000000      0.000000
3472     34.710000      0.000000      0.000000
3473     34.720000      0.000000      0.000000
3474     34.730000      0.000000      0.000000
3475     34.740000      0.000000      0.000000
3476     34.750000      0.000000      0.000000
3477     34.760000      0.000000      0.000000
3478     34.770000      0.000000      0.000000
3479     34.780000      0.000000      0.000000
3480     34.790000      0.000000      0.000000
3481     34.800000      0.000000      0.000000
3482     34.810000      0.000000      0.000000
3483     34.820000      0.000000      0.000000
3484     34.830000      0.000000      0.000000
3485     34.840000      0.000000      0.000000
3486     34.850000      0.000000      0.000000
3487     34.860000      0.000000      0.000000
3488     34.870000      0.000000      0.000000
3489     34.880000      0.000000      0.000000
3490     34.890000      0.000000      0.000000
3491     34.900000      0.000000      0.000000
3492     34.910000      0.000000      0.000000
3493     34.920000      0.000000      0.000000
3494     34.930000      0.000000      0.000000
3495     34.940000      0.000000      0.000000
3496     34.950000      0.000000      0.000000
3497     34.960000      0.000000      0.000000
3498     34.970000      0.000000      0.000000
3499     34.980000      0.000000      0.000000
3500     34.990000      0.000000      0.000000
3501     35.000000      0.000000      0.000000
3502     35.010000      0.000000      0.000000
3503     35.020000      0.000000      0.000000
3504     35.030000      0.000000      0.000000
3505     35.040000      0.000000      0.000000
3506     35.050000      0.000000      0.000000
3507     35.060000      0.000000      0.000000
3508     35.070000      0.000000      0.000000
3509     35.080000      0.000000      0.000000
3510     35.090000      0.000000      0.000000
3511     35.100000      0.000000      0.000000
3512     35.110000      0.000000      0.000000
3513     35.120000      0.000000      0.000000
3514     35.130000      0.000000      0.000000
3515     35.140000      0.000000      0.000000
3516     35.150000      0.000000      0.000000
3517     35.160000      0.000000      0.000000
3518     35.170000      0.000000      0.000000
3519     35.180000      0.000000      0.000000
3520     35.190000      0.000000      0.000000
3521     35.200000      0.000000      0.000000
3522     35.210000      0.000000      0.000000
3523     35.220000      0.000000      0.000000
3524     35.230000      0.000000      0.000000
3525     35.240000      0.000000      0.000000
3526     35.250000      0.000000      0.000000
3527     35.260000      0.000000      0.000000
3528     35.270000      0.000000      0.000000
3529     35.280000      0.000000      0.000000
3530     35.290000      0.000000      0.000000
3531     35.300000      0.000000      0.000000
3532     35.310000      0.000000      0.000000
3533     35.320000      0.000000      0.000000
3534     35.330000      0.000000      0.000000
3535     35.340000      0.000000      0.000000
3536     35.350000      0.000000      0.000000
3537     35.360000      0.000000      0.000000
3538     35.370000      0.000000      0.000000
3539     35.380000      0.000000      0.000000
3540     35.390000      0.000000      0.000000
3541     35.400000      0.000000      0.000000
3542     35.410000      0.000000      0.000000
3543     35.420000      0.000000      0.000000
3544     35.430000      0.000000      0.000000
3545     35.440000      0.000000      0.000000
3546     35.450000      0.000000      0.000000
3547     35.460000      0.000000      0.000000
3548     35.470000      0.000000      0.000000
3549     35.480000      0.000000      0.000000
3550     35.490000      0.000000      0.000000
3551     35.500000      0.000000      0.000000
3552     35.510000      0.000000      0.000000
3553     35.520000      0.000000      0.000000
3554     35.530000      0.000000      0.000000
3555     35.540000      0.000000      0.000000
3556     35.550000      0.000000      0.000000
3557     35.560000      0.000000      0.000000
3558     35.570000      0.000000      0.000000
3559     35.580000      0.000000      0.000000
3560     35.590000      0.000000      0.000000
3561     35.600000      0.000000      0.000000
3562     35.610000      0.000000      0.000000
3563     35.620000      0.000000      0.000000
3564     35.630000      0.000000      0.000000
3565     35.640000      0.000000      0.000000
3566     35.650000      0.000000      0.000000
3567     35.660000      0.000000      0.000000
3568     35.670000      0.000000      0.000000
3569     35.680000      0.000000      0.000000
3570     35.690000      0.000000      0.000000
3571     35.700000      0.000000      0.000000
3572     35.710000      0.000000      0.000000
3573     35.720000      0.000000      0.000000
3574     35.730000      0.000000      0.000000
3575     35.740000      0.000000      0.000000
3576     35.750000      0.000000      0.000000
3577     35.760000      0.000000      0.000000
3578     35.770000      0.000000      0.000000
3579     35.780000      0.000000      0.000000
3580     35.790000      0.000000      0.000000
3581     35.800000      0.000000      0.000000
3582     35.810000      0.000000      0.000000
3583     35.820000      0.000000      0.000000
3584     35.830000      0.000000      0.000000
3585     35.840000      0.000000      0.000000
3586     35.850000      0.000000      0.000000
3587     35.860000      0.000000      0.000000
3588     35.870000      0.000000      0.000000
3589     35.880000      0.000000      0.000000
3590     35.890000      0.000000      0.000000
3591     35.900000      0.000000      0.000000
3592     35.910000      0.000000      0.000000
3593     35.920000      0.000000      0.000000
3594     35.930000      0.000000      0.000000
3595     35.940000      0.000000      0.000000
3596     35.950000      0.000000      0.000000
3597     35.960000      0.000000      0.000000
3598     35.970000      0.000000      0.000000
3599     35.980000      0.000000      0.000000
3600     35.990000      0.000000      0.000000
3601     36.000000      0.000000      0.000000
3602     36.010000      0.000000      0.000000
3603     36.020000      0.000000      0.000000
3604     36.030000      0.000000      0.000000
3605     36.040000      0.000000      0.000000
3606     36.050000      0.000000      0.000000
3607     36.060000      0.000000      0.000000
3608     36.070000      0.000000      0.000000
3609     36.080000      0.000000      0.000000
3610     36.090000      0.000000      0.000000
3611     36.100000      0.000000      0.000000
3612     36.110000      0.000000      0.000000
3613     36.120000      0.000000      0.000000
3614     36.130000      0.000000      0.000000
3615     36.140000      0.000000      0.000000
3616     36.150000      0.000000      0.000000
3617     36.160000      0.000000      0.000000
3618     36.170000      0.000000      0.000000
3619     36.180000      0.000000      0.000000
3620     36.190000      0.000000      0.000000
3621     36.200000      0.000000      0.000000
3622     36.210000      0.000000      0.000000
3623     36.220000      0.000000      0.000000
3624     36.230000      0.000000      0.000000
3625     36.240000      0.000000      0.000000
3626     36.250000      0.000000      0.000000
3627     36.260000      0.000000      0.000000
3628     36.270000      0.000000      0.000000
3629     36.280000      0.000000      0.000000
3630     36.290000      0.000000      0.000000
3631     36.300000      0.000000      0.000000
3632     36.310000      0.000000      0.000000
3633     36.320000      0.000000      0.000000
3634     36.330000      0.000000      0.000000
3635     36.340000      0.000000      0.000000
3636     36.350000      0.000000      0.000000
3637     36.360000      0.000000      0.000000
3638     36.370000      0.000000      0.000000
3639     36.380000      0.000000      0.000000
3640     36.390000      0.000000      0.000000
3641     36.400000      0.000000      0.000000
3642     36.410000      0.000000      0.000000
3643     36.420000      0.000000      0.000000
3644     36.430000      0.000000      0.000000
3645     36.440000      0.000000      0.000000
3646     36.450000      0.000000      0.000000
3647     36.460000      0.000000      0.000000
3648     36.470000      0.000000      0.000000
3649     36.480000      0.000000      0.000000
3650     36.490000      0.000000      0.000000
3651     36.500000      0.000000      0.000000
3652     36.510000      0.000000      0.000000
3653     36.520000      0.000000      0.000000
3654     36.530000      0.000000      0.000000
3655     36.540000      0.000000      0.000000
3656     36.550000      0.000000      0.000000
3657     36.560000      0.000000      0.000000
3658     36.570000      0.000000      0.000000
3659     36.580000      0.000000      0.000000
3660     36.590000      0.000000      0.000000
3661     36.600000      0.000000      0.000000
3662     36.610000      0.000000      0.000000
3663     36.620000      0.000000      0.000000
3664     36.630000      0.000000      0.000000
3665     36.640000      0.000000      0.000000
3666     36.650000      0.000000      0.000000
3667     36.660000      0.000000      0.000000
3668     36.670000      0.000000      0.000000
3669     36.680000      0.000000      0.000000
3670     36.690000      0.000000      0.000000
3671     36.700000      0.000000      0.000000
3672     36.710000      0.000000      0.000000
3673     36.720000      0.000000      0.000000
3674     36.730000      0.000000      0.000000
3675     36.740000      0.000000      0.000000
3676     36.750000      0.000000      0.000000
3677     36.760000      0.000000      0.000000
3678     36.770000      0.000000      0.000000
3679     36.780000      0.000000      0.000000
3680     36.790000      0.000000      0.000000
3681     36.800000      0.000000      0.000000
3682     36.810000      0.000000      0.000000
3683     36.820000      0.000000      0.000000
3684     36.830000      0.000000      0.000000
3685     36.840000      0.000000      0.000000
3686     36.850000      0.000000      0.000000
3687     36.860000      0.000000      0.000000
3688     36.870000      0.000000      0.000000
3689     36.880000      0.000000      0.000000
3690     36.890000      0.000000      0.000000
3691     36.900000      0.000000      0.000000
3692     36.910000      0.000000      0.000000
3693     36.920000      0.000000      0.000000
3694     36.930000      0.000000      0.000000
3695     36.940000      0.000000      0.000000
3696     36.950000      0.000000      0.000000
3697     36.960000      0.000000      0.000000
3698     36.970000      0.000000      0.000000
3699     36.980000      0.000000      0.000000
3700     36.990000      0.000000      0.000000
3701     37.000000      0.000000      0.000000
3702     37.010000      0.000000      0.000000
3703     37.020000      0.000000      0.000000
3704     37.030000      0.000000      0.000000
3705     37.040000      0.000000      0.000000
3706     37.050000      0.000000      0.000000
3707     37.060000      0.000000      0.000000
3708     37.070000      0.000000      0.000000
3709     37.080000      0.000000      0.000000
3710     37.090000      0.000000      0.000000
3711     37.100000      0.000000      0.000000
3712     37.110000      0.000000      0.000000
3713     37.120000      0.000000      0.000000
3714     37.130000      0.000000      0.000000
3715     37.140000      0.000000      0.000000
3716     37.150000      0.000000      0.000000
3717     37.160000      0.000000      0.000000
3718     37.170000      0.000000      0.000000
3719     37.180000      0.000000      0.000000
3720     37.190000      0.000000      0.000000
3721     37.200000      0.000000      0.000000
3722     37.210000      0.000000      0.000000
3723     37.220000      0.000000      0.000000
3724     37.230000      0.000000      0.000000
3725     37.240000      0.000000      0.000000
3726     37.250000      0.000000      0.000000
3727     37.260000      0.000000      0.000000
3728     37.270000      0.000000      0.000000
3729     37.280000      0.000000      0.000000
3730     37.290000      0.000000      0.000000
3731     37.300000      0.000000      0.000000
3732     37.310000      0.000000      0.000000
3733     37.320000      0.000000      0.000000
3734     37.330000      0.000000      0.000000
3735     37.340000      0.000000      0.000000
3736     37.350000      0.000000      0.000000
3737     37.360000      0.000000      0.000000
3738     37.370000      0.000000      0.000000
3739     37.380000      0.000000      0.000000
3740     37.390000      0.000000      0.000000
3741     37.400000      0.000000      0.000000
3742     37.410000      0.000000      0.000000
3743     37.420000      0.000000      0.000000
3744     37.430000      0.000000      0.000000
3745     37.440000      0.000000      0.000000
3746     37.450000      0.000000      0.000000
3747     37.460000      0.000000      0.000000
3748     37.470000      0.000000      0.000000
3749     37.480000      0.000000      0.000000
3750     37.490000      0.000000      0.000000
3751     37.500000      0.000000      0.000000
3752     37.510000      0.000000      0.000000
3753     37.520000      0.000000      0.000000
3754     37.530000      0.000000      0.000000
3755     37.540000      0.000000      0.000000
3756     37.550000      0.000000      0.000000
3757     37.560000      0.000000      0.000000
3758     37.570000      0.000000      0.000000
3759     37.580000      0.000000      0.000000
3760     37.590000      0.000000      0.000000
3761     37.600000      0.000000      0.000000
3762     37.610000      0.000000      0.000000
3763     37.620000      0.000000      0.000000
3764     37.630000      0.000000      0.000000
3765     37.640000      0.000000      0.000000
3766     37.650000      0.000000      0.000000
3767     37.660000      0.000000      0.000000
3768     37.670000      0.000000      0.000000
3769     37.680000      0.000000      0.000000
3770     37.690000      0.000000      0.000000
3771     37.700000      0.000000      0.000000
3772     37.710000      0.000000      0.000000
3773     37.720000      0.000000      0.000000
3774     37.730000      0.000000      0.000000
3775     37.740000      0.000000      0.000000
3776     37.750000      0.000000      0.000000
3777     37.760000      0.000000      0.000000
3778     37.770000      0.000000      0.000000
3779     37.780000      0.000000      0.000000
3780     37.790000      0.000000      0.000000
3781     37.800000      0.000000      0.000000
3782     37.810000      0.000000      0.000000
3783     37.820000      0.000000      0.000000
3784     37.830000      0.000000      0.000000
3785     37.840000      0.000000      0.000000
3786     37.850000      0.000000      0.000000
3787     37.860000      0.000000      0.000000
3788     37.870000      0.000000      0.000000
3789     37.880000      0.000000      0.000000
3790     37.890000      0.000000      0.000000
3791     37.900000      0.000000      0.000000
3792     37.910000      0.000000      0.000000
3793     37.920000      0.000000      0.000000
3794     37.930000      0.000000      0.000000
3795     37.940000      0.000000      0.000000
3796     37.950000      0.000000      0.000000
3797     37.960000      0.000000      0.000000
3798     37.970000      0.000000      0.000000
3799     37.980000      0.000000      0.000000
3800     37.990000      0.000000      0.000000
3801     38.000000      0.000000      0.000000
3802     38.010000      0.000000      0.000000
3803     38.020000      0.000000      0.000000
3804     38.030000      0.000000      0.000000
3805     38.040000      0.000000      0.000000
3806     38.050000      0.000000      0.000000
3807     38.060000      0.000000      0.000000
3808     38.070000      0.000000      0.000000
3809     38.080000      0.000000      0.000000
3810     38.090000      0.000000      0.000000
3811     38.100000      0.000000      0.000000
3812     38.110000      0.000000      0.000000
3813     38.120000      0.000000      0.000000
3814     38.130000      0.000000      0.000000
3815     38.140000      0.000000      0.000000
3816     38.150000      0.000000      0.000000
3817     38.160000      0.000000      0.000000
3818     38.170000      0.000000      0.000000
3819     38.180000      0.000000      0.000000
3820     38.190000      0.000000      0.000000
3821     38.200000      0.000000      0.000000
3822     38.210000      0.000000      0.000000
3823     38.220000      0.000000      0.000000
3824     38.230000      0.000000      0.000000
3825     38.240000      0.000000      0.000000
3826     38.250000      0.000000      0.000000
3827     38.260000      0.000000      0.000000
3828     38.270000      0.000000      0.000000
3829     38.280000      0.000000      0.000000
3830     38.290000      0.000000      0.000000
3831     38.300000      0.000000      0.000000
3832     38.310000      0.000000      0.000000
3833     38.320000      0.000000      0.000000
3834     38.330000      0.000000      0.000000
3835     38.340000      0.000000      0.000000
3836     38.350000      0.000000      0.000000
3837     38.360000      0.000000      0.000000
3838     38.370000      0.000000      0.000000
3839     38.380000      0.000000      0.000000
3840     38.390000      0.000000      0.000000
3841     38.400000      0.000000      0.000000
3842     38.410000      0.000000      0.000000
3843     38.420000      0.000000      0.000000
3844     38.430000      0.000000      0.000000
3845     38.440000      0.000000      0.000000
3846     38.450000      0.000000      0.000000
3847     38.460000      0.000000      0.000000
3848     38.470000      0.000000      0.000000
3849     38.480000      0.000000      0.000000
3850     38.490000      0.000000      0.000000
3851     38.500000      0.000000      0.000000
3852     38.510000      0.000000      0.000000
3853     38.520000      0.000000      0.000000
3854     38.530000      0.000000      0.000000
3855     38.540000      0.000000      0.000000
3856     38.550000      0.000000      0.000000
3857     38.560000      0.000000      0.000000
3858     38.570000      0.000000      0.000000
3859     38.580000      0.000000      0.000000
3860     38.590000      0.000000      0.000000
3861     38.600000      0.000000      0.000000
3862     38.610000      0.000000      0.000000
3863     38.620000      0.000000      0.000000
3864     38.630000      0.000000      0.000000
3865     38.640000      0.000000      0.000000
3866     38.650000      0.000000      0.000000
3867     38.660000      0.000000      0.000000
3868     38.670000      0.000000      0.000000
3869     38.680000      0.000000      0.000000
3870     38.690000      0.000000      0.000000
3871     38.700000      0.000000      0.000000
3872     38.710000      0.000000      0.000000
3873     38.720000      0.000000      0.000000
3874     38.730000      0.000000      0.000000
3875     38.740000      0.000000      0.000000
3876     38.750000      0.000000      0.000000
3877     38.760000      0.000000      0.000000
3878     38.770000      0.000000      0.000000
3879     38.780000      0.000000      0.000000
3880     38.790000      0.000000      0.000000
3881     38.800000      0.000000      0.000000
3882     38.810000      0.000000      0.000000
3883     38.820000      0.000000      0.000000
3884     38.830000      0.000000      0.000000
3885     38.840000      0.000000      0.000000
3886     38.850000      0.000000      0.000000
3887     38.860000      0.000000      0.000000
3888     38.870000      0.000000      0.000000
3889     38.880000      0.000000      0.000000
3890     38.890000      0.000000      0.000000
3891     38.900000      0.000000      0.000000
3892     38.910000      0.000000      0.000000
3893     38.920000      0.000000      0.000000
3894     38.930000      0.000000      0.000000
3895     38.940000      0.000000      0.000000
3896     38.950000      0.000000      0.000000
3897     38.960000      0.000000      0.000000
3898     38.970000      0.000000      0.000000
3899     38.980000      0.000000      0.000000
3900     38.990000      0.000000      0.000000
3901     39.000000      0.000000      0.000000
3902     39.010000      0.000000      0.000000
3903     39.020000      0.000000      0.000000
3904     39.030000      0.000000      0.000000
3905     39.040000      0.000000      0.000000
3906     39.050000      0.000000      0.000000
3907     39.060000      0.000000      0.000000
3908     39.070000      0.000000      0.000000
3909     39.080000      0.000000      0.000000
3910     39.090000      0.000000      0.000000
3911     39.100000      0.000000      0.000000
3912     39.110000      0.000000      0.000000
3913     39.120000      0.000000      0.000000
3914     39.130000      0.000000      0.000000
3915     39.140000      0.000000      0.000000
3916     39.150000      0.000000      0.000000
3917     39.160000      0.000000      0.000000
3918     39.170000      0.000000      0.000000
3919     39.180000      0.000000      0.000000
3920     39.190000      0.000000      0.000000
3921     39.200000      0.000000      0.000000
3922     39.210000      0.000000      0.000000
3923     39.220000      0.000000      0.000000
3924     39.230000      0.000000      0.000000
3925     39.240000      0.000000      0.000000
3926     39.250000      0.000000      0.000000
3927     39.260000      0.000000      0.000000
3928     39.270000      0.000000      0.000000
3929     39.280000      0.000000      0.000000
3930     39.290000      0.000000      0.000000
3931     39.300000      0.000000      0.000000
3932     39.310000      0.000000      0.000000
3933     39.320000      0.000000      0.000000
3934     39.330000      0.000000      0.000000
3935     39.340000      0.000000      0.000000
3936     39.350000      0.000000      0.000000
3937     39.360000      0.000000      0.000000
3938     39.370000      0.000000      0.000000
3939     39.380000      0.000000      0.000000
3940     39.390000      0.000000      0.000000
3941     39.400000      0.000000      0.000000
3942     39.410000      0.000000      0.000000
3943     39.420000      0.000000      0.000000
3944     39.430000      0.000000      0.000000
3945     39.440000      0.000000      0.000000
3946     39.450000      0.000000      0.000000
3947     39.460000      0.000000      0.000000
3948     39.470000      0.000000      0.000000
3949     39.480000      0.000000      0.000000
3950     39.490000      0.000000      0.000000
3951     39.500000      0.000000      0.000000
3952     39.510000      0.000000      0.000000
3953     39.520000      0.000000      0.000000
3954     39.530000      0.000000      0.000000
3955     39.540000      0.000000      0.000000
3956     39.550000      0.000000      0.000000
3957     39.560000      0.000000      0.000000
3958     39.570000      0.000000      0.000000
3959     39.580000      0.000000      0.000000
3960     39.590000      0.000000      0.000000
3961     39.600000      0.000000      0.000000
3962     39.610000      0.000000      0.000000
3963     39.620000      0.000000      0.000000
3964     39.630000      0.000000      0.000000
3965     39.640000      0.000000      0.000000
3966     39.650000      0.000000      0.000000
3967     39.660000      0.000000      0.000000
3968     39.670000      0.000000      0.000000
3969     39.680000      0.000000      0.000000
3970     39.690000      0.000000      0.000000
3971     39.700000      0.000000      0.000000
3972     39.710000      0.000000      0.000000
3973     39.720000      0.000000      0.000000
3974     39.730000      0.000000      0.000000
3975     39.740000      0.000000      0.000000
3976     39.750000      0.000000      0.000000
3977     39.760000      0.000000      0.000000
3978     39.770000      0.000000      0.000000
3979     39.780000      0.000000      0.000000
3980     39.790000      0.000000      0.000000
3981     39.800000      0.000000      0.000000
3982     39.810000      0.000000      0.000000
3983     39.820000      0.000000      0.000000
3984     39.830000      0.000000      0.000000
3985     39.840000      0.000000      0.000000
3986     39.850000      0.000000      0.000000
3987     39.860000      0.000000      0.000000
3988     39.870000      0.000000      0.000000
3989     39.880000      0.000000      0.000000
3990     39.890000      0.000000      0.000000
3991     39.900000      0.000000      0.000000
3992     39.910000      0.000000      0.000000
3993     39.920000      0.000000      0.000000
3994     39.930000      0.000000      0.000000
3995     39.940000      0.000000      0.000000
3996     39.950000      0.000000      0.000000
3997     39.960000      0.000000      0.000000
3998     39.970000      0.000000      0.000000
3999     39.980000      0.000000      0.000000
4000     39.990000      0.000000      0.000000
4001     40.000000      0.000000      0.000000
