# Supplementary material for: A Bottom-Up Coarse-Grained Model for Nucleosome–Nucleosome Interactions with Explicit Ions
Source: J Chem Theory Comput. 2022 May 17;18(6):3948–60. doi: 10.1021/acs.jctc.2c00083 (PMC9202350; doi:10.1021/acs.jctc.2c00083)
Supplement: Supplementary file 2 — ct2c00083_si_002.zip [file ct2c00083_si_002.zip › archive/CGMD_NCP-CO/pot_tables/TNEG_TNEG.table]

TNEG_TNEG
N 4001

1      0.000001    120.203330     58.170790
2      0.010000    119.621620     60.125290
3      0.020000    119.020370     61.875050
4      0.030000    118.401620     63.393540
5      0.040000    117.767680     64.660940
6      0.050000    117.121070     65.665270
7      0.060000    116.464420     66.402990
8      0.070000    115.800390     66.879030
9      0.080000    115.131600     67.106310
10      0.090000    114.460540     67.104840
11      0.100000    113.789490     66.900310
12      0.110000    113.120490     66.522580
13      0.120000    112.455260     66.003970
14      0.130000    111.795220     65.377630
15      0.140000    111.141440     64.676040
16      0.150000    110.494680     63.929750
17      0.160000    109.855390     63.166480
18      0.170000    109.223720     62.410460
19      0.180000    108.599620     61.682060
20      0.190000    107.982800     60.997730
21      0.200000    107.372820     60.370030
22      0.210000    106.769120     59.807930
23      0.220000    106.171040     59.317020
24      0.230000    105.577870     58.899930
25      0.240000    104.988870     58.556640
26      0.250000    104.403300     58.284900
27      0.260000    103.820450     58.080520
28      0.270000    103.239650     57.937750
29      0.280000    102.660270     57.849630
30      0.290000    102.081780     57.808290
31      0.300000    101.503690     57.805300
32      0.310000    100.925640     57.831990
33      0.320000    100.347320     57.879700
34      0.330000     99.768520     57.940110
35      0.340000     99.189120     58.005380
36      0.350000     98.609070     58.068380
37      0.360000     98.028380     58.122800
38      0.370000     97.447160     58.163220
39      0.380000     96.865520     58.185140
40      0.390000     96.283670     58.185000
41      0.400000     95.701820     58.160170
42      0.410000     95.120220     58.108870
43      0.420000     94.539130     58.030170
44      0.430000     93.958830     57.923900
45      0.440000     93.379590     57.790660
46      0.450000     92.801680     57.631660
47      0.460000     92.225370     57.448740
48      0.470000     91.650880     57.244260
49      0.480000     91.078440     57.020960
50      0.490000     90.508230     56.781930
51      0.500000     89.940410     56.530420
52      0.510000     89.375110     56.269770
53      0.520000     88.812410     56.003230
54      0.530000     88.252380     55.733920
55      0.540000     87.695040     55.464650
56      0.550000     87.140390     55.197910
57      0.560000     86.588410     54.935800
58      0.570000     86.039050     54.680000
59      0.580000     85.492250     54.431770
60      0.590000     84.947930     54.191980
61      0.600000     84.406010     53.961170
62      0.610000     83.866400     53.739520
63      0.620000     83.329010     53.526980
64      0.630000     82.793740     53.323270
65      0.640000     82.260510     53.127940
66      0.650000     81.729230     52.940430
67      0.660000     81.199820     52.760060
68      0.670000     80.672220     52.586100
69      0.680000     80.146360     52.417790
70      0.690000     79.622180     52.254320
71      0.700000     79.099640     52.094910
72      0.710000     78.578690     51.938740
73      0.720000     78.059300     51.785010
74      0.730000     77.541450     51.632960
75      0.740000     77.025120     51.481810
76      0.750000     76.510300     51.330830
77      0.760000     75.997000     51.179290
78      0.770000     75.485200     51.026530
79      0.780000     74.974940     50.871920
80      0.790000     74.466220     50.714900
81      0.800000     73.959070     50.554980
82      0.810000     73.453520     50.391750
83      0.820000     72.949600     50.224930
84      0.830000     72.447350     50.054330
85      0.840000     71.946810     49.879920
86      0.850000     71.448010     49.701770
87      0.860000     70.950990     49.520110
88      0.870000     70.455790     49.335280
89      0.880000     69.962440     49.147730
90      0.890000     69.470960     48.958010
91      0.900000     68.981380     48.766700
92      0.910000     68.493710     48.574420
93      0.920000     68.007970     48.381750
94      0.930000     67.524150     48.189230
95      0.940000     67.042260     47.997330
96      0.950000     66.562290     47.806390
97      0.960000     66.084220     47.616680
98      0.970000     65.608060     47.428320
99      0.980000     65.133770     47.241350
100      0.990000     64.661360     47.055680
101      1.000000     64.190800     46.871200
102      1.010000     63.722090     46.687720
103      1.020000     63.255210     46.505020
104      1.030000     62.790160     46.322910
105      1.040000     62.326930     46.141220
106      1.050000     61.865520     45.959790
107      1.060000     61.405920     45.778560
108      1.070000     60.948140     45.597500
109      1.080000     60.492160     45.416620
110      1.090000     60.038000     45.236020
111      1.100000     59.585640     45.055790
112      1.110000     59.135080     44.876050
113      1.120000     58.686320     44.696900
114      1.130000     58.239350     44.518420
115      1.140000     57.794170     44.340650
116      1.150000     57.350760     44.163540
117      1.160000     56.909120     43.987030
118      1.170000     56.469250     43.810970
119      1.180000     56.031140     43.635150
120      1.190000     55.594790     43.459350
121      1.200000     55.160200     43.283300
122      1.210000     54.727370     43.106760
123      1.220000     54.296300     42.929500
124      1.230000     53.867000     42.751330
125      1.240000     53.439490     42.572110
126      1.250000     53.013770     42.391790
127      1.260000     52.589850     42.210400
128      1.270000     52.167750     42.028040
129      1.280000     51.747470     41.844880
130      1.290000     51.329020     41.661160
131      1.300000     50.912410     41.477130
132      1.310000     50.497630     41.293100
133      1.320000     50.084700     41.109320
134      1.330000     49.673610     40.926020
135      1.340000     49.264350     40.743390
136      1.350000     48.856920     40.561530
137      1.360000     48.451300     40.380470
138      1.370000     48.047500     40.200150
139      1.380000     47.645490     40.020470
140      1.390000     47.245290     39.841240
141      1.400000     46.846880     39.662250
142      1.410000     46.450260     39.483290
143      1.420000     46.055420     39.304120
144      1.430000     45.662380     39.124560
145      1.440000     45.271140     38.944470
146      1.450000     44.881690     38.763760
147      1.460000     44.494050     38.582410
148      1.470000     44.108230     38.400500
149      1.480000     43.724220     38.218140
150      1.490000     43.342040     38.035510
151      1.500000     42.961690     37.852820
152      1.510000     42.583160     37.670290
153      1.520000     42.206460     37.488120
154      1.530000     41.831580     37.306510
155      1.540000     41.458510     37.125570
156      1.550000     41.087250     36.945360
157      1.560000     40.717800     36.765880
158      1.570000     40.350140     36.587030
159      1.580000     39.984270     36.408670
160      1.590000     39.620190     36.230610
161      1.600000     39.257880     36.052630
162      1.610000     38.897350     35.874490
163      1.620000     38.538610     35.695970
164      1.630000     38.181650     35.516870
165      1.640000     37.826480     35.337080
166      1.650000     37.473110     35.156500
167      1.660000     37.121540     34.975140
168      1.670000     36.771790     34.793080
169      1.680000     36.423860     34.610460
170      1.690000     36.077760     34.427460
171      1.700000     35.733480     34.244320
172      1.710000     35.391040     34.061290
173      1.720000     35.050430     33.878580
174      1.730000     34.711640     33.696400
175      1.740000     34.374680     33.514890
176      1.750000     34.039530     33.334110
177      1.760000     33.706190     33.154080
178      1.770000     33.374650     32.974720
179      1.780000     33.044900     32.795890
180      1.790000     32.716940     32.617420
181      1.800000     32.390770     32.439070
182      1.810000     32.066370     32.260630
183      1.820000     31.743770     32.081860
184      1.830000     31.422950     31.902590
185      1.840000     31.103920     31.722670
186      1.850000     30.786700     31.542030
187      1.860000     30.471280     31.360670
188      1.870000     30.157670     31.178650
189      1.880000     29.845880     30.996110
190      1.890000     29.535920     30.813230
191      1.900000     29.227790     30.630250
192      1.910000     28.921490     30.447390
193      1.920000     28.617010     30.264870
194      1.930000     28.314370     30.082890
195      1.940000     28.013540     29.901580
196      1.950000     27.714520     29.721010
197      1.960000     27.417310     29.541170
198      1.970000     27.121900     29.362000
199      1.980000     26.828280     29.183340
200      1.990000     26.536440     29.005030
201      2.000000     26.246390     28.826820
202      2.010000     25.958130     28.648500
203      2.020000     25.671640     28.469840
204      2.030000     25.386940     28.290650
205      2.040000     25.104040     28.110800
206      2.050000     24.822930     27.930210
207      2.060000     24.543630     27.748880
208      2.070000     24.266140     27.566880
209      2.080000     23.990470     27.384350
210      2.090000     23.716630     27.201460
211      2.100000     23.444610     27.018460
212      2.110000     23.174430     26.835560
213      2.120000     22.906070     26.653000
214      2.130000     22.639540     26.470970
215      2.140000     22.374830     26.289590
216      2.150000     22.111930     26.108940
217      2.160000     21.850850     25.929020
218      2.170000     21.591560     25.749760
219      2.180000     21.334060     25.571010
220      2.190000     21.078350     25.392580
221      2.200000     20.824420     25.214270
222      2.210000     20.572280     25.035830
223      2.220000     20.321920     24.857050
224      2.230000     20.073350     24.677750
225      2.240000     19.826570     24.497780
226      2.250000     19.581590     24.317080
227      2.260000     19.338420     24.135630
228      2.270000     19.097070     23.953530
229      2.280000     18.857530     23.770890
230      2.290000     18.619820     23.587930
231      2.300000     18.383940     23.404850
232      2.310000     18.149900     23.221910
233      2.320000     17.917680     23.039320
234      2.330000     17.687280     22.857280
235      2.340000     17.458710     22.675930
236      2.350000     17.231950     22.495330
237      2.360000     17.007000     22.315490
238      2.370000     16.783840     22.136340
239      2.380000     16.562480     21.957730
240      2.390000     16.342900     21.779490
241      2.400000     16.125110     21.601380
242      2.410000     15.909090     21.423180
243      2.420000     15.694860     21.244670
244      2.430000     15.482420     21.065650
245      2.440000     15.271760     20.885990
246      2.450000     15.062900     20.705600
247      2.460000     14.855840     20.524480
248      2.470000     14.650600     20.342690
249      2.480000     14.447170     20.160360
250      2.490000     14.245570     19.977670
251      2.500000     14.045790     19.794840
252      2.510000     13.847840     19.612090
253      2.520000     13.651720     19.429650
254      2.530000     13.457430     19.247690
255      2.540000     13.264950     19.066340
256      2.550000     13.074280     18.885660
257      2.560000     12.885430     18.705650
258      2.570000     12.698370     18.526240
259      2.580000     12.513110     18.347270
260      2.590000     12.329640     18.168560
261      2.600000     12.147950     17.989890
262      2.610000     11.968050     17.811030
263      2.620000     11.789940     17.631780
264      2.630000     11.613620     17.451940
265      2.640000     11.439100     17.271400
266      2.650000     11.266390     17.090090
267      2.660000     11.095490     16.908030
268      2.670000     10.926410     16.725300
269      2.680000     10.759160     16.542070
270      2.690000     10.593740     16.358550
271      2.700000     10.430150     16.174980
272      2.710000     10.268400     15.991640
273      2.720000     10.108480     15.808750
274      2.730000      9.950400     15.626540
275      2.740000      9.794130     15.445170
276      2.750000      9.639680     15.264720
277      2.760000      9.487030     15.085200
278      2.770000      9.336180     14.906550
279      2.780000      9.187110     14.728640
280      2.790000      9.039830     14.551280
281      2.800000      8.894320     14.374250
282      2.810000      8.750570     14.197300
283      2.820000      8.608600     14.020190
284      2.830000      8.468400     13.842710
285      2.840000      8.329970     13.664700
286      2.850000      8.193320     13.486030
287      2.860000      8.058460     13.306670
288      2.870000      7.925400     13.126620
289      2.880000      7.794130     12.945960
290      2.890000      7.664670     12.764830
291      2.900000      7.537020     12.583370
292      2.910000      7.411190     12.401760
293      2.920000      7.287170     12.220150
294      2.930000      7.164970     12.038660
295      2.940000      7.044580     11.857370
296      2.950000      6.926010     11.676310
297      2.960000      6.809250     11.495410
298      2.970000      6.694290     11.314580
299      2.980000      6.581150     11.133650
300      2.990000      6.469810     10.952430
301      3.000000      6.360290     10.770700
302      3.010000      6.252580     10.588270
303      3.020000      6.146700     10.404960
304      3.030000      6.042650     10.220640
305      3.040000      5.940440     10.035290
306      3.050000      5.840090      9.848940
307      3.060000      5.741600      9.661720
308      3.070000      5.644980      9.473880
309      3.080000      5.550240      9.285720
310      3.090000      5.457390      9.097630
311      3.100000      5.366410      8.910050
312      3.110000      5.277310      8.723400
313      3.120000      5.190070      8.538130
314      3.130000      5.104690      8.354600
315      3.140000      5.021150      8.173140
316      3.150000      4.939420      7.993960
317      3.160000      4.859480      7.817190
318      3.170000      4.781300      7.642820
319      3.180000      4.704880      7.470770
320      3.190000      4.630170      7.300850
321      3.200000      4.557160      7.132800
322      3.210000      4.485830      6.966270
323      3.220000      4.416170      6.800890
324      3.230000      4.348160      6.636240
325      3.240000      4.281800      6.471920
326      3.250000      4.217080      6.307500
327      3.260000      4.154000      6.142560
328      3.270000      4.092580      5.976710
329      3.280000      4.032810      5.809570
330      3.290000      3.974720      5.640780
331      3.300000      3.918310      5.469980
332      3.310000      3.863610      5.296830
333      3.320000      3.810640      5.120980
334      3.330000      3.759430      4.942070
335      3.340000      3.710010      4.759770
336      3.350000      3.662410      4.573720
337      3.360000      3.616670      4.383610
338      3.370000      3.572840      4.189170
339      3.380000      3.530950      3.990210
340      3.390000      3.491040      3.786660
341      3.400000      3.453180      3.578580
342      3.410000      3.417390      3.366270
343      3.420000      3.383730      3.150250
344      3.430000      3.352230      2.931360
345      3.440000      3.322910      2.710740
346      3.450000      3.295810      2.489890
347      3.460000      3.270910      2.270680
348      3.470000      3.248200      2.055320
349      3.480000      3.227650      1.846310
350      3.490000      3.209180      1.646430
351      3.500000      3.192720      1.458620
352      3.510000      3.178130      1.285910
353      3.520000      3.165270      1.131330
354      3.530000      3.153960      0.997800
355      3.540000      3.143980      0.888060
356      3.550000      3.135100      0.804540
357      3.560000      3.127060      0.749330
358      3.570000      3.119560      0.724140
359      3.580000      3.112320      0.730170
360      3.590000      3.105020      0.768180
361      3.600000      3.097340      0.838340
362      3.610000      3.088950      0.940310
363      3.620000      3.079550      1.073120
364      3.630000      3.068820      1.235190
365      3.640000      3.056470      1.424350
366      3.650000      3.042230      1.637760
367      3.660000      3.025850      1.872020
368      3.670000      3.007130      2.123170
369      3.680000      2.985900      2.386780
370      3.690000      2.962030      2.658090
371      3.700000      2.935450      2.932090
372      3.710000      2.906130      3.203690
373      3.720000      2.874090      3.467900
374      3.730000      2.839410      3.719940
375      3.740000      2.802210      3.955410
376      3.750000      2.762660      4.170350
377      3.760000      2.720950      4.361380
378      3.770000      2.677340      4.525690
379      3.780000      2.632080      4.661130
380      3.790000      2.585470      4.766160
381      3.800000      2.537810      4.839890
382      3.810000      2.489410      4.882000
383      3.820000      2.440590      4.892780
384      3.830000      2.391660      4.873050
385      3.840000      2.342930      4.824160
386      3.850000      2.294690      4.747920
387      3.860000      2.247210      4.646580
388      3.870000      2.200750      4.522770
389      3.880000      2.155520      4.379390
390      3.890000      2.111720      4.219580
391      3.900000      2.069530      4.046580
392      3.910000      2.029060      3.863640
393      3.920000      1.990430      3.673940
394      3.930000      1.953690      3.480460
395      3.940000      1.918880      3.285950
396      3.950000      1.886020      3.092800
397      3.960000      1.855090      2.903050
398      3.970000      1.826060      2.718380
399      3.980000      1.798880      2.540050
400      3.990000      1.773480      2.368980
401      4.000000      1.749790      2.205750
402      4.010000      1.727730      2.050620
403      4.020000      1.707230      1.903610
404      4.030000      1.688190      1.764510
405      4.040000      1.670550      1.632930
406      4.050000      1.654220      1.508330
407      4.060000      1.639130      1.390060
408      4.070000      1.625230      1.277370
409      4.080000      1.612460      1.169460
410      4.090000      1.600760      1.065500
411      4.100000      1.590110      0.964630
412      4.110000      1.580460      0.865980
413      4.120000      1.571800      0.768740
414      4.130000      1.564120      0.672100
415      4.140000      1.557390      0.575330
416      4.150000      1.551640      0.477780
417      4.160000      1.546860      0.378870
418      4.170000      1.543070      0.278190
419      4.180000      1.540290      0.175440
420      4.190000      1.538540      0.070520
421      4.200000      1.537830     -0.036490
422      4.210000      1.538200     -0.145240
423      4.220000      1.539650     -0.255130
424      4.230000      1.542200     -0.365250
425      4.240000      1.545850     -0.474390
426      4.250000      1.550600     -0.580980
427      4.260000      1.556410     -0.683140
428      4.270000      1.563240     -0.778660
429      4.280000      1.571030     -0.865050
430      4.290000      1.579680     -0.939580
431      4.300000      1.589070     -0.999340
432      4.310000      1.599070     -1.041370
433      4.320000      1.609480     -1.062650
434      4.330000      1.620110     -1.060280
435      4.340000      1.630710     -1.031510
436      4.350000      1.641020     -0.973860
437      4.360000      1.650760     -0.885170
438      4.370000      1.659610     -0.763680
439      4.380000      1.667250     -0.608100
440      4.390000      1.673330     -0.417680
441      4.400000      1.677510     -0.192260
442      4.410000      1.679430      0.067650
443      4.420000      1.678750      0.360830
444      4.430000      1.675150      0.685260
445      4.440000      1.668290      1.038130
446      4.450000      1.657910      1.415800
447      4.460000      1.643750      1.813810
448      4.470000      1.625620      2.226970
449      4.480000      1.603350      2.649410
450      4.490000      1.576850      3.074790
451      4.500000      1.546100      3.496400
452      4.510000      1.511140      3.907430
453      4.520000      1.472070      4.301150
454      4.530000      1.429050      4.671120
455      4.540000      1.382340      5.011380
456      4.550000      1.332230      5.316620
457      4.560000      1.279060      5.582260
458      4.570000      1.223240      5.804600
459      4.580000      1.165190      5.980810
460      4.590000      1.105390      6.108960
461      4.600000      1.044300      6.188060
462      4.610000      0.982420      6.218010
463      4.620000      0.920240      6.199600
464      4.630000      0.858240      6.134480
465      4.640000      0.796900      6.025110
466      4.650000      0.736640      5.874760
467      4.660000      0.677900      5.687380
468      4.670000      0.621020      5.467580
469      4.680000      0.566350      5.220470
470      4.690000      0.514140      4.951530
471      4.700000      0.464630      4.666480
472      4.710000      0.417960      4.371070
473      4.720000      0.374250      4.070920
474      4.730000      0.333540      3.771370
475      4.740000      0.295830      3.477320
476      4.750000      0.261060      3.193110
477      4.760000      0.229120      2.922480
478      4.770000      0.199900      2.668470
479      4.780000      0.173210      2.433460
480      4.790000      0.148880      2.219160
481      4.800000      0.126690      2.026650
482      4.810000      0.106420      1.856420
483      4.820000      0.087860      1.708430
484      4.830000      0.070770      1.582160
485      4.840000      0.054950      1.476670
486      4.850000      0.040190      1.390650
487      4.860000      0.026280      1.322460
488      4.870000      0.013050      1.270220
489      4.880000      0.000350      1.231840
490      4.890000     -0.011970      1.205090
491      4.900000     -0.024020      1.187640
492      4.910000     -0.035890      1.177190
493      4.920000     -0.047670      1.171450
494      4.930000     -0.059380      1.168230
495      4.940000     -0.071060      1.165510
496      4.950000     -0.082720      1.161440
497      4.960000     -0.094330      1.154420
498      4.970000     -0.105880      1.143040
499      4.980000     -0.117310      1.126170
500      4.990000     -0.128570      1.102910
501      5.000000     -0.139600      1.072610
502      5.010000     -0.150320      1.034860
503      5.020000     -0.160670      0.989480
504      5.030000     -0.170570      0.936490
505      5.040000     -0.179930      0.876160
506      5.050000     -0.188690      0.808910
507      5.060000     -0.196780      0.735370
508      5.070000     -0.204140      0.656300
509      5.080000     -0.210700      0.572610
510      5.090000     -0.216430      0.485290
511      5.100000     -0.221280      0.395410
512      5.110000     -0.225230      0.304030
513      5.120000     -0.228270      0.212230
514      5.130000     -0.230390      0.121000
515      5.140000     -0.231600      0.031260
516      5.150000     -0.231920     -0.056160
517      5.160000     -0.231360     -0.140570
518      5.170000     -0.229950     -0.221430
519      5.180000     -0.227740     -0.298300
520      5.190000     -0.224750     -0.370890
521      5.200000     -0.221040     -0.439020
522      5.210000     -0.216650     -0.502600
523      5.220000     -0.211630     -0.561660
524      5.230000     -0.206010     -0.616260
525      5.240000     -0.199850     -0.666570
526      5.250000     -0.193180     -0.712770
527      5.260000     -0.186060     -0.755090
528      5.270000     -0.178500     -0.793780
529      5.280000     -0.170570     -0.829130
530      5.290000     -0.162280     -0.861390
531      5.300000     -0.153660     -0.890860
532      5.310000     -0.144750     -0.917810
533      5.320000     -0.135570     -0.942500
534      5.330000     -0.126150     -0.965190
535      5.340000     -0.116500     -0.986110
536      5.350000     -0.106640     -1.005470
537      5.360000     -0.096580     -1.023470
538      5.370000     -0.086350     -1.040270
539      5.380000     -0.075940     -1.056030
540      5.390000     -0.065380     -1.070860
541      5.400000     -0.054680     -1.084870
542      5.410000     -0.043830     -1.098120
543      5.420000     -0.032850     -1.110660
544      5.430000     -0.021740     -1.122530
545      5.440000     -0.010510     -1.133720
546      5.450000      0.000820     -1.144210
547      5.460000      0.012270     -1.153970
548      5.470000      0.023810     -1.162920
549      5.480000      0.035430     -1.171000
550      5.490000      0.047140     -1.178110
551      5.500000      0.058930     -1.184150
552      5.510000      0.070770     -1.188990
553      5.520000      0.082660     -1.192520
554      5.530000      0.094580     -1.194620
555      5.540000      0.106530     -1.195180
556      5.550000      0.118480     -1.194090
557      5.560000      0.130420     -1.191240
558      5.570000      0.142330     -1.186550
559      5.580000      0.154200     -1.179920
560      5.590000      0.166000     -1.171320
561      5.600000      0.177710     -1.160680
562      5.610000      0.189320     -1.147970
563      5.620000      0.200800     -1.133200
564      5.630000      0.212130     -1.116360
565      5.640000      0.223290     -1.097490
566      5.650000      0.234270     -1.076650
567      5.660000      0.245030     -1.053910
568      5.670000      0.255570     -1.029350
569      5.680000      0.265870     -1.003090
570      5.690000      0.275900     -0.975230
571      5.700000      0.285650     -0.945900
572      5.710000      0.295110     -0.915210
573      5.720000      0.304260     -0.883280
574      5.730000      0.313090     -0.850200
575      5.740000      0.321600     -0.816060
576      5.750000      0.329760     -0.780930
577      5.760000      0.337570     -0.744840
578      5.770000      0.345010     -0.707840
579      5.780000      0.352090     -0.669940
580      5.790000      0.358790     -0.631160
581      5.800000      0.365100     -0.591530
582      5.810000      0.371020     -0.551080
583      5.820000      0.376530     -0.509850
584      5.830000      0.381630     -0.467940
585      5.840000      0.386310     -0.425440
586      5.850000      0.390560     -0.382540
587      5.860000      0.394390     -0.339410
588      5.870000      0.397780     -0.296310
589      5.880000      0.400750     -0.253510
590      5.890000      0.403280     -0.211320
591      5.900000      0.405390     -0.170080
592      5.910000      0.407090     -0.130140
593      5.920000      0.408400     -0.091820
594      5.930000      0.409310     -0.055460
595      5.940000      0.409870     -0.021350
596      5.950000      0.410080      0.010230
597      5.960000      0.409980      0.039070
598      5.970000      0.409590      0.065000
599      5.980000      0.408940      0.087870
600      5.990000      0.408060      0.107620
601      6.000000      0.406980      0.124210
602      6.010000      0.405740      0.137640
603      6.020000      0.404370      0.147980
604      6.030000      0.402890      0.155310
605      6.040000      0.401330      0.159750
606      6.050000      0.399730      0.161470
607      6.060000      0.398120      0.160650
608      6.070000      0.396510      0.157490
609      6.080000      0.394940      0.152230
610      6.090000      0.393420      0.145100
611      6.100000      0.391970      0.136340
612      6.110000      0.390600      0.126180
613      6.120000      0.389340      0.114870
614      6.130000      0.388190      0.102610
615      6.140000      0.387170      0.089600
616      6.150000      0.386270      0.076010
617      6.160000      0.385510      0.061980
618      6.170000      0.384890      0.047620
619      6.180000      0.384410      0.033030
620      6.190000      0.384080      0.018270
621      6.200000      0.383900      0.003380
622      6.210000      0.383870     -0.011610
623      6.220000      0.383980     -0.026700
624      6.230000      0.384250     -0.041870
625      6.240000      0.384670     -0.057130
626      6.250000      0.385240     -0.072490
627      6.260000      0.385960     -0.087970
628      6.270000      0.386840     -0.103570
629      6.280000      0.387880     -0.119310
630      6.290000      0.389070     -0.135190
631      6.300000      0.390420     -0.151220
632      6.310000      0.391940     -0.167400
633      6.320000      0.393610     -0.183760
634      6.330000      0.395450     -0.200300
635      6.340000      0.397450     -0.217030
636      6.350000      0.399620     -0.233960
637      6.360000      0.401960     -0.251120
638      6.370000      0.404470     -0.268510
639      6.380000      0.407160     -0.286140
640      6.390000      0.410020     -0.304020
641      6.400000      0.413060     -0.322120
642      6.410000      0.416280     -0.340420
643      6.420000      0.419690     -0.358860
644      6.430000      0.423270     -0.377380
645      6.440000      0.427050     -0.395860
646      6.450000      0.431010     -0.414170
647      6.460000      0.435150     -0.432130
648      6.470000      0.439470     -0.449550
649      6.480000      0.443960     -0.466190
650      6.490000      0.448630     -0.481800
651      6.500000      0.453440     -0.496100
652      6.510000      0.458410     -0.508820
653      6.520000      0.463490     -0.519670
654      6.530000      0.468690     -0.528380
655      6.540000      0.473970     -0.534690
656      6.550000      0.479320     -0.538360
657      6.560000      0.484700     -0.539190
658      6.570000      0.490100     -0.537000
659      6.580000      0.495470     -0.531660
660      6.590000      0.500780     -0.523060
661      6.600000      0.506010     -0.511180
662      6.610000      0.511130     -0.495990
663      6.620000      0.516090     -0.477550
664      6.630000      0.520860     -0.455950
665      6.640000      0.525420     -0.431330
666      6.650000      0.529730     -0.403910
667      6.660000      0.533770     -0.373900
668      6.670000      0.537510     -0.341620
669      6.680000      0.540930     -0.307370
670      6.690000      0.544000     -0.271520
671      6.700000      0.546720     -0.234410
672      6.710000      0.549060     -0.196430
673      6.720000      0.551030     -0.157930
674      6.730000      0.552600     -0.119240
675      6.740000      0.553800     -0.080670
676      6.750000      0.554600     -0.042490
677      6.760000      0.555030     -0.004900
678      6.770000      0.555080      0.031910
679      6.780000      0.554760      0.067820
680      6.790000      0.554080      0.102740
681      6.800000      0.553050      0.136620
682      6.810000      0.551690      0.169440
683      6.820000      0.549990      0.201190
684      6.830000      0.547980      0.231900
685      6.840000      0.545660      0.261580
686      6.850000      0.543050      0.290260
687      6.860000      0.540140      0.317960
688      6.870000      0.536960      0.344700
689      6.880000      0.533520      0.370500
690      6.890000      0.529810      0.395370
691      6.900000      0.525860      0.419310
692      6.910000      0.521660      0.442310
693      6.920000      0.517240      0.464380
694      6.930000      0.512600      0.485510
695      6.940000      0.507740      0.505700
696      6.950000      0.502690      0.524950
697      6.960000      0.497440      0.543280
698      6.970000      0.492000      0.560710
699      6.980000      0.486400      0.577240
700      6.990000      0.480620      0.592900
701      7.000000      0.474700      0.607730
702      7.010000      0.468620      0.621740
703      7.020000      0.462400      0.634970
704      7.030000      0.456050      0.647430
705      7.040000      0.449580      0.659150
706      7.050000      0.442980      0.670140
707      7.060000      0.436280      0.680400
708      7.070000      0.429480      0.689930
709      7.080000      0.422580      0.698730
710      7.090000      0.415590      0.706790
711      7.100000      0.408530      0.714070
712      7.110000      0.401380      0.720570
713      7.120000      0.394180      0.726250
714      7.130000      0.386920      0.731080
715      7.140000      0.379610      0.735050
716      7.150000      0.372250      0.738110
717      7.160000      0.364870      0.740260
718      7.170000      0.357470      0.741470
719      7.180000      0.350060      0.741740
720      7.190000      0.342640      0.741050
721      7.200000      0.335230      0.739410
722      7.210000      0.327830      0.736820
723      7.220000      0.320470      0.733300
724      7.230000      0.313130      0.728880
725      7.240000      0.305840      0.723600
726      7.250000      0.298610      0.717480
727      7.260000      0.291430      0.710590
728      7.270000      0.284330      0.702990
729      7.280000      0.277300      0.694730
730      7.290000      0.270350      0.685900
731      7.300000      0.263490      0.676570
732      7.310000      0.256730      0.666800
733      7.320000      0.250060      0.656660
734      7.330000      0.243490      0.646230
735      7.340000      0.237030      0.635550
736      7.350000      0.230670      0.624660
737      7.360000      0.224430      0.613610
738      7.370000      0.218290      0.602430
739      7.380000      0.212270      0.591120
740      7.390000      0.206360      0.579700
741      7.400000      0.200560      0.568170
742      7.410000      0.194880      0.556530
743      7.420000      0.189310      0.544770
744      7.430000      0.183860      0.532900
745      7.440000      0.178530      0.520900
746      7.450000      0.173330      0.508790
747      7.460000      0.168240      0.496560
748      7.470000      0.163270      0.484220
749      7.480000      0.158430      0.471790
750      7.490000      0.153710      0.459280
751      7.500000      0.149120      0.446710
752      7.510000      0.144650      0.434100
753      7.520000      0.140310      0.421460
754      7.530000      0.136100      0.408810
755      7.540000      0.132010      0.396150
756      7.550000      0.128050      0.383490
757      7.560000      0.124210      0.370830
758      7.570000      0.120500      0.358150
759      7.580000      0.116920      0.345440
760      7.590000      0.113470      0.332670
761      7.600000      0.110140      0.319830
762      7.610000      0.106940      0.306890
763      7.620000      0.103870      0.293820
764      7.630000      0.100940      0.280580
765      7.640000      0.098130      0.267160
766      7.650000      0.095460      0.253530
767      7.660000      0.092920      0.239670
768      7.670000      0.090530      0.225560
769      7.680000      0.088270      0.211190
770      7.690000      0.086160      0.196530
771      7.700000      0.084190      0.181590
772      7.710000      0.082380      0.166350
773      7.720000      0.080710      0.150790
774      7.730000      0.079210      0.134900
775      7.740000      0.077860      0.118670
776      7.750000      0.076670      0.102070
777      7.760000      0.075650      0.085100
778      7.770000      0.074800      0.067720
779      7.780000      0.074120      0.049920
780      7.790000      0.073620      0.031700
781      7.800000      0.073310      0.013050
782      7.810000      0.073170     -0.006010
783      7.820000      0.073230     -0.025450
784      7.830000      0.073490     -0.045230
785      7.840000      0.073940     -0.065260
786      7.850000      0.074590     -0.085460
787      7.860000      0.075450     -0.105680
788      7.870000      0.076510     -0.125780
789      7.880000      0.077760     -0.145590
790      7.890000      0.079220     -0.164920
791      7.900000      0.080870     -0.183550
792      7.910000      0.082700     -0.201280
793      7.920000      0.084720     -0.217890
794      7.930000      0.086900     -0.233190
795      7.940000      0.089230     -0.246980
796      7.950000      0.091700     -0.259100
797      7.960000      0.094290     -0.269420
798      7.970000      0.096980     -0.277800
799      7.980000      0.099760     -0.284180
800      7.990000      0.102600     -0.288500
801      8.000000      0.105490     -0.290750
802      8.010000      0.108390     -0.290960
803      8.020000      0.111300     -0.289160
804      8.030000      0.114200     -0.285450
805      8.040000      0.117050     -0.279960
806      8.050000      0.119850     -0.272840
807      8.060000      0.122580     -0.264280
808      8.070000      0.125220     -0.254490
809      8.080000      0.127770     -0.243720
810      8.090000      0.130200     -0.232210
811      8.100000      0.132530     -0.220230
812      8.110000      0.134730     -0.208060
813      8.120000      0.136810     -0.195960
814      8.130000      0.138770     -0.184170
815      8.140000      0.140610     -0.172930
816      8.150000      0.142340     -0.162450
817      8.160000      0.143960     -0.152900
818      8.170000      0.145490     -0.144420
819      8.180000      0.146940     -0.137130
820      8.190000      0.148310     -0.131100
821      8.200000      0.149620     -0.126380
822      8.210000      0.150880     -0.122990
823      8.220000      0.152110     -0.120910
824      8.230000      0.153320     -0.120100
825      8.240000      0.154520     -0.120490
826      8.250000      0.155730     -0.121980
827      8.260000      0.156950     -0.124470
828      8.270000      0.158190     -0.127820
829      8.280000      0.159470     -0.131880
830      8.290000      0.160790     -0.136490
831      8.300000      0.162150     -0.141500
832      8.310000      0.163570     -0.146720
833      8.320000      0.165040     -0.152010
834      8.330000      0.166560     -0.157200
835      8.340000      0.168130     -0.162160
836      8.350000      0.169750     -0.166760
837      8.360000      0.171420     -0.170880
838      8.370000      0.173130     -0.174460
839      8.380000      0.174870     -0.177410
840      8.390000      0.176650     -0.179710
841      8.400000      0.178440     -0.181330
842      8.410000      0.180260     -0.182290
843      8.420000      0.182080     -0.182610
844      8.430000      0.183900     -0.182340
845      8.440000      0.185730     -0.181570
846      8.450000      0.187540     -0.180390
847      8.460000      0.189350     -0.178920
848      8.470000      0.191140     -0.177300
849      8.480000      0.192910     -0.175690
850      8.490000      0.194670     -0.174260
851      8.500000      0.196410     -0.173170
852      8.510000      0.198140     -0.172630
853      8.520000      0.199870     -0.172790
854      8.530000      0.201600     -0.173840
855      8.540000      0.203330     -0.175950
856      8.550000      0.205090     -0.179270
857      8.560000      0.206890     -0.183920
858      8.570000      0.208730     -0.190020
859      8.580000      0.210630     -0.197670
860      8.590000      0.212600     -0.206910
861      8.600000      0.214670     -0.217790
862      8.610000      0.216850     -0.230300
863      8.620000      0.219150     -0.244430
864      8.630000      0.221600     -0.260090
865      8.640000      0.224200     -0.277200
866      8.650000      0.226970     -0.295610
867      8.660000      0.229930     -0.315160
868      8.670000      0.233080     -0.335640
869      8.680000      0.236430     -0.356820
870      8.690000      0.240000     -0.378450
871      8.700000      0.243790     -0.400270
872      8.710000      0.247790     -0.422000
873      8.720000      0.252010     -0.443390
874      8.730000      0.256440     -0.464160
875      8.740000      0.261080     -0.484100
876      8.750000      0.265930     -0.502980
877      8.760000      0.270960     -0.520620
878      8.770000      0.276160     -0.536870
879      8.780000      0.281530     -0.551600
880      8.790000      0.287050     -0.564710
881      8.800000      0.292690     -0.576130
882      8.810000      0.298450     -0.585800
883      8.820000      0.304310     -0.593690
884      8.830000      0.310250     -0.599760
885      8.840000      0.316250     -0.604010
886      8.850000      0.322290     -0.606410
887      8.860000      0.328350     -0.606970
888      8.870000      0.334420     -0.605670
889      8.880000      0.340480     -0.602500
890      8.890000      0.346500     -0.597430
891      8.900000      0.352480     -0.590460
892      8.910000      0.358380     -0.581540
893      8.920000      0.364200     -0.570660
894      8.930000      0.369900     -0.557760
895      8.940000      0.375480     -0.542810
896      8.950000      0.380910     -0.525760
897      8.960000      0.386170     -0.506570
898      8.970000      0.391230     -0.485210
899      8.980000      0.396080     -0.461640
900      8.990000      0.400700     -0.435870
901      9.000000      0.405060     -0.407910
902      9.010000      0.409140     -0.377800
903      9.020000      0.412920     -0.345620
904      9.030000      0.416370     -0.311500
905      9.040000      0.419490     -0.275600
906      9.050000      0.422240     -0.238150
907      9.060000      0.424630     -0.199420
908      9.070000      0.426620     -0.159730
909      9.080000      0.428220     -0.119440
910      9.090000      0.429410     -0.078950
911      9.100000      0.430200     -0.038670
912      9.110000      0.430590      0.000950
913      9.120000      0.430580      0.039520
914      9.130000      0.430180      0.076610
915      9.140000      0.429420      0.111870
916      9.150000      0.428300      0.144980
917      9.160000      0.426850      0.175650
918      9.170000      0.425090      0.203660
919      9.180000      0.423060      0.228860
920      9.190000      0.420770      0.251130
921      9.200000      0.418260      0.270420
922      9.210000      0.415550      0.286710
923      9.220000      0.412680      0.300060
924      9.230000      0.409680      0.310550
925      9.240000      0.406580      0.318290
926      9.250000      0.403390      0.323440
927      9.260000      0.400160      0.326190
928      9.270000      0.396900      0.326750
929      9.280000      0.393630      0.325330
930      9.290000      0.390380      0.322190
931      9.300000      0.387160      0.317560
932      9.310000      0.383980      0.311680
933      9.320000      0.380860      0.304800
934      9.330000      0.377820      0.297140
935      9.340000      0.374840      0.288900
936      9.350000      0.371950      0.280260
937      9.360000      0.369150      0.271370
938      9.370000      0.366440      0.262370
939      9.380000      0.363810      0.253370
940      9.390000      0.361280      0.244450
941      9.400000      0.358840      0.235670
942      9.410000      0.356480      0.227080
943      9.420000      0.354210      0.218710
944      9.430000      0.352020      0.210580
945      9.440000      0.349920      0.202710
946      9.450000      0.347890      0.195110
947      9.460000      0.345940      0.187790
948      9.470000      0.344060      0.180750
949      9.480000      0.342250      0.173990
950      9.490000      0.340510      0.167530
951      9.500000      0.338840      0.161380
952      9.510000      0.337220      0.155540
953      9.520000      0.335670      0.150020
954      9.530000      0.334170      0.144820
955      9.540000      0.332720      0.139970
956      9.550000      0.331320      0.135460
957      9.560000      0.329970      0.131290
958      9.570000      0.328650      0.127480
959      9.580000      0.327380      0.124020
960      9.590000      0.326140      0.120910
961      9.600000      0.324930      0.118160
962      9.610000      0.323750      0.115760
963      9.620000      0.322590      0.113710
964      9.630000      0.321450      0.112030
965      9.640000      0.320330      0.110710
966      9.650000      0.319230      0.109770
967      9.660000      0.318130      0.109200
968      9.670000      0.317040      0.109040
969      9.680000      0.315950      0.109290
970      9.690000      0.314850      0.109980
971      9.700000      0.313750      0.111130
972      9.710000      0.312640      0.112760
973      9.720000      0.311510      0.114900
974      9.730000      0.310360      0.117580
975      9.740000      0.309190      0.120820
976      9.750000      0.307980      0.124660
977      9.760000      0.306730      0.129130
978      9.770000      0.305440      0.134230
979      9.780000      0.304100      0.140000
980      9.790000      0.302700      0.146450
981      9.800000      0.301240      0.153590
982      9.810000      0.299700      0.161410
983      9.820000      0.298090      0.169910
984      9.830000      0.296390      0.179080
985      9.840000      0.294600      0.188870
986      9.850000      0.292710      0.199260
987      9.860000      0.290710      0.210190
988      9.870000      0.288610      0.221600
989      9.880000      0.286400      0.233420
990      9.890000      0.284060      0.245560
991      9.900000      0.281610      0.257940
992      9.910000      0.279030      0.270490
993      9.920000      0.276320      0.283110
994      9.930000      0.273490      0.295730
995      9.940000      0.270530      0.308280
996      9.950000      0.267450      0.320700
997      9.960000      0.264240      0.332940
998      9.970000      0.260920      0.344960
999      9.980000      0.257470      0.356720
1000      9.990000      0.253900      0.368210
1001     10.000000      0.250220      0.379390
1002     10.010000      0.246420      0.390250
1003     10.020000      0.242520      0.400770
1004     10.030000      0.238510      0.410930
1005     10.040000      0.234400      0.420700
1006     10.050000      0.230200      0.430030
1007     10.060000      0.225900      0.438890
1008     10.070000      0.221510      0.447220
1009     10.080000      0.217030      0.454960
1010     10.090000      0.212480      0.462020
1011     10.100000      0.207860      0.468330
1012     10.110000      0.203180      0.473810
1013     10.120000      0.198440      0.478370
1014     10.130000      0.193660      0.481920
1015     10.140000      0.188840      0.484390
1016     10.150000      0.184000      0.485700
1017     10.160000      0.179140      0.485790
1018     10.170000      0.174280      0.484590
1019     10.180000      0.169440      0.482070
1020     10.190000      0.164610      0.478180
1021     10.200000      0.159830      0.472920
1022     10.210000      0.155100      0.466270
1023     10.220000      0.150440      0.458250
1024     10.230000      0.145860      0.448870
1025     10.240000      0.141370      0.438190
1026     10.250000      0.136990      0.426260
1027     10.260000      0.132730      0.413150
1028     10.270000      0.128590      0.398940
1029     10.280000      0.124600      0.383740
1030     10.290000      0.120770      0.367650
1031     10.300000      0.117090      0.350780
1032     10.310000      0.113580      0.333230
1033     10.320000      0.110250      0.315110
1034     10.330000      0.107100      0.296510
1035     10.340000      0.104130      0.277520
1036     10.350000      0.101360      0.258210
1037     10.360000      0.098780      0.238630
1038     10.370000      0.096390      0.218830
1039     10.380000      0.094200      0.198840
1040     10.390000      0.092210      0.178680
1041     10.400000      0.090430      0.158370
1042     10.410000      0.088840      0.137940
1043     10.420000      0.087460      0.117390
1044     10.430000      0.086290      0.096760
1045     10.440000      0.085320      0.076100
1046     10.450000      0.084560      0.055460
1047     10.460000      0.084010      0.034910
1048     10.470000      0.083660      0.014540
1049     10.480000      0.083510     -0.005550
1050     10.490000      0.083570     -0.025230
1051     10.500000      0.083820     -0.044380
1052     10.510000      0.084260     -0.062870
1053     10.520000      0.084890     -0.080570
1054     10.530000      0.085700     -0.097360
1055     10.540000      0.086670     -0.113110
1056     10.550000      0.087800     -0.127730
1057     10.560000      0.089080     -0.141140
1058     10.570000      0.090490     -0.153260
1059     10.580000      0.092020     -0.164050
1060     10.590000      0.093660     -0.173470
1061     10.600000      0.095400     -0.181510
1062     10.610000      0.097210     -0.188190
1063     10.620000      0.099100     -0.193500
1064     10.630000      0.101030     -0.197500
1065     10.640000      0.103010     -0.200220
1066     10.650000      0.105010     -0.201710
1067     10.660000      0.107030     -0.202040
1068     10.670000      0.109050     -0.201290
1069     10.680000      0.111060     -0.199530
1070     10.690000      0.113050     -0.196840
1071     10.700000      0.115020     -0.193290
1072     10.710000      0.116960     -0.188980
1073     10.720000      0.118850     -0.183970
1074     10.730000      0.120690     -0.178330
1075     10.740000      0.122470     -0.172120
1076     10.750000      0.124190     -0.165400
1077     10.760000      0.125840     -0.158210
1078     10.770000      0.127430     -0.150600
1079     10.780000      0.128930     -0.142590
1080     10.790000      0.130360     -0.134210
1081     10.800000      0.131700     -0.125490
1082     10.810000      0.132950     -0.116460
1083     10.820000      0.134120     -0.107140
1084     10.830000      0.135190     -0.097580
1085     10.840000      0.136170     -0.087820
1086     10.850000      0.137040     -0.077910
1087     10.860000      0.137820     -0.067930
1088     10.870000      0.138500     -0.057940
1089     10.880000      0.139080     -0.048030
1090     10.890000      0.139560     -0.038310
1091     10.900000      0.139950     -0.028870
1092     10.910000      0.140230     -0.019810
1093     10.920000      0.140430     -0.011240
1094     10.930000      0.140540     -0.003260
1095     10.940000      0.140580      0.004050
1096     10.950000      0.140540      0.010590
1097     10.960000      0.140430      0.016290
1098     10.970000      0.140270      0.021090
1099     10.980000      0.140060      0.024950
1100     10.990000      0.139810      0.027830
1101     11.000000      0.139530      0.029700
1102     11.010000      0.139230      0.030540
1103     11.020000      0.138930      0.030360
1104     11.030000      0.138620      0.029150
1105     11.040000      0.138330      0.026940
1106     11.050000      0.138060      0.023730
1107     11.060000      0.137830      0.019560
1108     11.070000      0.137630      0.014460
1109     11.080000      0.137490      0.008440
1110     11.090000      0.137400      0.001560
1111     11.100000      0.137390     -0.006160
1112     11.110000      0.137450     -0.014690
1113     11.120000      0.137590     -0.023990
1114     11.130000      0.137830     -0.034060
1115     11.140000      0.138170     -0.044860
1116     11.150000      0.138620     -0.056380
1117     11.160000      0.139190     -0.068630
1118     11.170000      0.139870     -0.081580
1119     11.180000      0.140690     -0.095240
1120     11.190000      0.141640     -0.109590
1121     11.200000      0.142740     -0.124640
1122     11.210000      0.143980     -0.140350
1123     11.220000      0.145390     -0.156710
1124     11.230000      0.146950     -0.173650
1125     11.240000      0.148690     -0.191120
1126     11.250000      0.150600     -0.209030
1127     11.260000      0.152690     -0.227280
1128     11.270000      0.154960     -0.245740
1129     11.280000      0.157420     -0.264270
1130     11.290000      0.160060     -0.282720
1131     11.300000      0.162890     -0.300920
1132     11.310000      0.165900     -0.318690
1133     11.320000      0.169090     -0.335880
1134     11.330000      0.172450     -0.352320
1135     11.340000      0.175970     -0.367860
1136     11.350000      0.179650     -0.382380
1137     11.360000      0.183470     -0.395760
1138     11.370000      0.187430     -0.407910
1139     11.380000      0.191510     -0.418770
1140     11.390000      0.195700     -0.428290
1141     11.400000      0.199980     -0.436450
1142     11.410000      0.204340     -0.443240
1143     11.420000      0.208780     -0.448660
1144     11.430000      0.213260     -0.452760
1145     11.440000      0.217790     -0.455570
1146     11.450000      0.222350     -0.457140
1147     11.460000      0.226920     -0.457530
1148     11.470000      0.231490     -0.456820
1149     11.480000      0.236060     -0.455070
1150     11.490000      0.240610     -0.452380
1151     11.500000      0.245140     -0.448810
1152     11.510000      0.249620     -0.444440
1153     11.520000      0.254070     -0.439350
1154     11.530000      0.258460     -0.433610
1155     11.540000      0.262800     -0.427270
1156     11.550000      0.267070     -0.420380
1157     11.560000      0.271270     -0.412990
1158     11.570000      0.275400     -0.405130
1159     11.580000      0.279460     -0.396830
1160     11.590000      0.283420     -0.388100
1161     11.600000      0.287300     -0.378960
1162     11.610000      0.291090     -0.369420
1163     11.620000      0.294790     -0.359500
1164     11.630000      0.298380     -0.349200
1165     11.640000      0.301880     -0.338540
1166     11.650000      0.305260     -0.327550
1167     11.660000      0.308540     -0.316250
1168     11.670000      0.311700     -0.304680
1169     11.680000      0.314750     -0.292870
1170     11.690000      0.317670     -0.280870
1171     11.700000      0.320480     -0.268720
1172     11.710000      0.323170     -0.256470
1173     11.720000      0.325740     -0.244150
1174     11.730000      0.328180     -0.231810
1175     11.740000      0.330490     -0.219480
1176     11.750000      0.332690     -0.207180
1177     11.760000      0.334760     -0.194930
1178     11.770000      0.336710     -0.182750
1179     11.780000      0.338540     -0.170640
1180     11.790000      0.340240     -0.158590
1181     11.800000      0.341830     -0.146600
1182     11.810000      0.343300     -0.134660
1183     11.820000      0.344640     -0.122760
1184     11.830000      0.345870     -0.110890
1185     11.840000      0.346980     -0.099060
1186     11.850000      0.347970     -0.087250
1187     11.860000      0.348840     -0.075480
1188     11.870000      0.349600     -0.063760
1189     11.880000      0.350240     -0.052100
1190     11.890000      0.350760     -0.040530
1191     11.900000      0.351160     -0.029060
1192     11.910000      0.351450     -0.017730
1193     11.920000      0.351630     -0.006560
1194     11.930000      0.351700      0.004420
1195     11.940000      0.351650      0.015210
1196     11.950000      0.351500      0.025770
1197     11.960000      0.351240      0.036100
1198     11.970000      0.350880      0.046200
1199     11.980000      0.350420      0.056060
1200     11.990000      0.349860      0.065670
1201     12.000000      0.349200      0.075050
1202     12.010000      0.348450      0.084200
1203     12.020000      0.347610      0.093110
1204     12.030000      0.346680      0.101780
1205     12.040000      0.345660      0.110220
1206     12.050000      0.344560      0.118400
1207     12.060000      0.343370      0.126300
1208     12.070000      0.342110      0.133910
1209     12.080000      0.340770      0.141200
1210     12.090000      0.339360      0.148120
1211     12.100000      0.337880      0.154630
1212     12.110000      0.336330      0.160710
1213     12.120000      0.334720      0.166290
1214     12.130000      0.333060      0.171350
1215     12.140000      0.331350      0.175830
1216     12.150000      0.329590      0.179720
1217     12.160000      0.327790      0.182970
1218     12.170000      0.325960      0.185570
1219     12.180000      0.324110      0.187490
1220     12.190000      0.322230      0.188740
1221     12.200000      0.320340      0.189310
1222     12.210000      0.318450      0.189210
1223     12.220000      0.316560      0.188450
1224     12.230000      0.314680      0.187060
1225     12.240000      0.312800      0.185080
1226     12.250000      0.310950      0.182550
1227     12.260000      0.309130      0.179510
1228     12.270000      0.307330      0.176020
1229     12.280000      0.305570      0.172160
1230     12.290000      0.303850      0.167980
1231     12.300000      0.302170      0.163550
1232     12.310000      0.300540      0.158940
1233     12.320000      0.298950      0.154230
1234     12.330000      0.297400      0.149470
1235     12.340000      0.295910      0.144720
1236     12.350000      0.294460      0.140030
1237     12.360000      0.293060      0.135450
1238     12.370000      0.291710      0.131000
1239     12.380000      0.290400      0.126720
1240     12.390000      0.289130      0.122610
1241     12.400000      0.287900      0.118690
1242     12.410000      0.286720      0.114950
1243     12.420000      0.285570      0.111400
1244     12.430000      0.284450      0.108010
1245     12.440000      0.283370      0.104780
1246     12.450000      0.282330      0.101680
1247     12.460000      0.281310      0.098690
1248     12.470000      0.280320      0.095790
1249     12.480000      0.279360      0.092940
1250     12.490000      0.278440      0.090110
1251     12.500000      0.277530      0.087280
1252     12.510000      0.276660      0.084420
1253     12.520000      0.275820      0.081480
1254     12.530000      0.275000      0.078450
1255     12.540000      0.274220      0.075290
1256     12.550000      0.273470      0.071970
1257     12.560000      0.272750      0.068470
1258     12.570000      0.272060      0.064770
1259     12.580000      0.271410      0.060850
1260     12.590000      0.270800      0.056700
1261     12.600000      0.270240      0.052310
1262     12.610000      0.269710      0.047680
1263     12.620000      0.269240      0.042800
1264     12.630000      0.268810      0.037700
1265     12.640000      0.268430      0.032400
1266     12.650000      0.268110      0.026920
1267     12.660000      0.267840      0.021300
1268     12.670000      0.267630      0.015580
1269     12.680000      0.267470      0.009830
1270     12.690000      0.267370      0.004080
1271     12.700000      0.267330     -0.001580
1272     12.710000      0.267350     -0.007110
1273     12.720000      0.267420     -0.012440
1274     12.730000      0.267540     -0.017510
1275     12.740000      0.267720     -0.022260
1276     12.750000      0.267940     -0.026650
1277     12.760000      0.268210     -0.030630
1278     12.770000      0.268510     -0.034170
1279     12.780000      0.268860     -0.037240
1280     12.790000      0.269230     -0.039820
1281     12.800000      0.269630     -0.041890
1282     12.810000      0.270040     -0.043450
1283     12.820000      0.270480     -0.044500
1284     12.830000      0.270920     -0.045040
1285     12.840000      0.271370     -0.045080
1286     12.850000      0.271830     -0.044640
1287     12.860000      0.272270     -0.043730
1288     12.870000      0.272710     -0.042370
1289     12.880000      0.273130     -0.040570
1290     12.890000      0.273540     -0.038370
1291     12.900000      0.273920     -0.035780
1292     12.910000      0.274280     -0.032820
1293     12.920000      0.274610     -0.029510
1294     12.930000      0.274900     -0.025870
1295     12.940000      0.275160     -0.021900
1296     12.950000      0.275380     -0.017620
1297     12.960000      0.275560     -0.013040
1298     12.970000      0.275690     -0.008160
1299     12.980000      0.275770     -0.002970
1300     12.990000      0.275800      0.002510
1301     13.000000      0.275770      0.008300
1302     13.010000      0.275690      0.014370
1303     13.020000      0.275550      0.020750
1304     13.030000      0.275340      0.027410
1305     13.040000      0.275070      0.034350
1306     13.050000      0.274720      0.041550
1307     13.060000      0.274310      0.048990
1308     13.070000      0.273820      0.056650
1309     13.080000      0.273250      0.064500
1310     13.090000      0.272600      0.072500
1311     13.100000      0.271880      0.080630
1312     13.110000      0.271070      0.088830
1313     13.120000      0.270190      0.097090
1314     13.130000      0.269210      0.105360
1315     13.140000      0.268160      0.113610
1316     13.150000      0.267020      0.121830
1317     13.160000      0.265810      0.130000
1318     13.170000      0.264510      0.138080
1319     13.180000      0.263130      0.146080
1320     13.190000      0.261660      0.153970
1321     13.200000      0.260130      0.161740
1322     13.210000      0.258510      0.169380
1323     13.220000      0.256810      0.176870
1324     13.230000      0.255050      0.184170
1325     13.240000      0.253200      0.191260
1326     13.250000      0.251290      0.198080
1327     13.260000      0.249310      0.204590
1328     13.270000      0.247260      0.210720
1329     13.280000      0.245160      0.216400
1330     13.290000      0.242990      0.221540
1331     13.300000      0.240780      0.226050
1332     13.310000      0.238520      0.229840
1333     13.320000      0.236220      0.232820
1334     13.330000      0.233890      0.234900
1335     13.340000      0.231540      0.235990
1336     13.350000      0.229180      0.236010
1337     13.360000      0.226820      0.234880
1338     13.370000      0.224470      0.232560
1339     13.380000      0.222150      0.229000
1340     13.390000      0.219860      0.224150
1341     13.400000      0.217620      0.218020
1342     13.410000      0.215440      0.210590
1343     13.420000      0.213330      0.201900
1344     13.430000      0.211310      0.191970
1345     13.440000      0.209390      0.180870
1346     13.450000      0.207580      0.168670
1347     13.460000      0.205900      0.155490
1348     13.470000      0.204340      0.141420
1349     13.480000      0.202930      0.126600
1350     13.490000      0.201660      0.111180
1351     13.500000      0.200550      0.095310
1352     13.510000      0.199600      0.079120
1353     13.520000      0.198800      0.062780
1354     13.530000      0.198180      0.046410
1355     13.540000      0.197710      0.030130
1356     13.550000      0.197410      0.014070
1357     13.560000      0.197270     -0.001700
1358     13.570000      0.197290     -0.017090
1359     13.580000      0.197460     -0.032070
1360     13.590000      0.197780     -0.046580
1361     13.600000      0.198240     -0.060600
1362     13.610000      0.198850     -0.074120
1363     13.620000      0.199590     -0.087140
1364     13.630000      0.200460     -0.099640
1365     13.640000      0.201460     -0.111640
1366     13.650000      0.202580     -0.123120
1367     13.660000      0.203810     -0.134080
1368     13.670000      0.205150     -0.144520
1369     13.680000      0.206590     -0.154420
1370     13.690000      0.208140     -0.163770
1371     13.700000      0.209780     -0.172550
1372     13.710000      0.211500     -0.180730
1373     13.720000      0.213310     -0.188290
1374     13.730000      0.215190     -0.195200
1375     13.740000      0.217140     -0.201450
1376     13.750000      0.219160     -0.207010
1377     13.760000      0.221230     -0.211870
1378     13.770000      0.223350     -0.216000
1379     13.780000      0.225510     -0.219410
1380     13.790000      0.227700     -0.222090
1381     13.800000      0.229920     -0.224030
1382     13.810000      0.232160     -0.225240
1383     13.820000      0.234410     -0.225720
1384     13.830000      0.236670     -0.225490
1385     13.840000      0.238930     -0.224560
1386     13.850000      0.241170     -0.222950
1387     13.860000      0.243400     -0.220680
1388     13.870000      0.245610     -0.217760
1389     13.880000      0.247790     -0.214220
1390     13.890000      0.249930     -0.210080
1391     13.900000      0.252030     -0.205370
1392     13.910000      0.254080     -0.200100
1393     13.920000      0.256080     -0.194280
1394     13.930000      0.258030     -0.187950
1395     13.940000      0.259910     -0.181100
1396     13.950000      0.261720     -0.173750
1397     13.960000      0.263450     -0.165900
1398     13.970000      0.265110     -0.157550
1399     13.980000      0.266690     -0.148730
1400     13.990000      0.268180     -0.139430
1401     14.000000      0.269570     -0.129660
1402     14.010000      0.270870     -0.119460
1403     14.020000      0.272060     -0.108840
1404     14.030000      0.273150     -0.097870
1405     14.040000      0.274130     -0.086590
1406     14.050000      0.274990     -0.075080
1407     14.060000      0.275750     -0.063440
1408     14.070000      0.276380     -0.051770
1409     14.080000      0.276900     -0.040190
1410     14.090000      0.277300     -0.028850
1411     14.100000      0.277590     -0.017890
1412     14.110000      0.277770     -0.007450
1413     14.120000      0.277840      0.002330
1414     14.130000      0.277820      0.011290
1415     14.140000      0.277710      0.019320
1416     14.150000      0.277510      0.026280
1417     14.160000      0.277250      0.032090
1418     14.170000      0.276930      0.036650
1419     14.180000      0.276560      0.039920
1420     14.190000      0.276160      0.041830
1421     14.200000      0.275740      0.042370
1422     14.210000      0.275320      0.041540
1423     14.220000      0.274910      0.039360
1424     14.230000      0.274510      0.035860
1425     14.240000      0.274150      0.031100
1426     14.250000      0.273840      0.025160
1427     14.260000      0.273590      0.018130
1428     14.270000      0.273410      0.010120
1429     14.280000      0.273310      0.001250
1430     14.290000      0.273300     -0.008360
1431     14.300000      0.273380     -0.018570
1432     14.310000      0.273560     -0.029250
1433     14.320000      0.273860     -0.040260
1434     14.330000      0.274260     -0.051500
1435     14.340000      0.274770     -0.062840
1436     14.350000      0.275400     -0.074200
1437     14.360000      0.276150     -0.085490
1438     14.370000      0.277000     -0.096650
1439     14.380000      0.277970     -0.107630
1440     14.390000      0.279040     -0.118390
1441     14.400000      0.280230     -0.128930
1442     14.410000      0.281520     -0.139210
1443     14.420000      0.282910     -0.149250
1444     14.430000      0.284400     -0.159030
1445     14.440000      0.285990     -0.168580
1446     14.450000      0.287680     -0.177880
1447     14.460000      0.289460     -0.186960
1448     14.470000      0.291330     -0.195810
1449     14.480000      0.293280     -0.204430
1450     14.490000      0.295330     -0.212840
1451     14.500000      0.297460     -0.221030
1452     14.510000      0.299670     -0.229000
1453     14.520000      0.301960     -0.236750
1454     14.530000      0.304320     -0.244280
1455     14.540000      0.306770     -0.251590
1456     14.550000      0.309280     -0.258680
1457     14.560000      0.311870     -0.265560
1458     14.570000      0.314530     -0.272220
1459     14.580000      0.317250     -0.278680
1460     14.590000      0.320030     -0.284920
1461     14.600000      0.322880     -0.290970
1462     14.610000      0.325790     -0.296810
1463     14.620000      0.328760     -0.302440
1464     14.630000      0.331790     -0.307850
1465     14.640000      0.334860     -0.313020
1466     14.650000      0.337990     -0.317930
1467     14.660000      0.341170     -0.322550
1468     14.670000      0.344400     -0.326850
1469     14.680000      0.347670     -0.330770
1470     14.690000      0.350980     -0.334270
1471     14.700000      0.354320     -0.337290
1472     14.710000      0.357690     -0.339770
1473     14.720000      0.361090     -0.341670
1474     14.730000      0.364510     -0.342910
1475     14.740000      0.367930     -0.343460
1476     14.750000      0.371370     -0.343240
1477     14.760000      0.374800     -0.342230
1478     14.770000      0.378220     -0.340380
1479     14.780000      0.381630     -0.337670
1480     14.790000      0.385000     -0.334070
1481     14.800000      0.388340     -0.329590
1482     14.810000      0.391640     -0.324210
1483     14.820000      0.394880     -0.317970
1484     14.830000      0.398060     -0.310880
1485     14.840000      0.401170     -0.303000
1486     14.850000      0.404200     -0.294380
1487     14.860000      0.407140     -0.285090
1488     14.870000      0.410000     -0.275220
1489     14.880000      0.412750     -0.264870
1490     14.890000      0.415400     -0.254130
1491     14.900000      0.417940     -0.243120
1492     14.910000      0.420370     -0.231940
1493     14.920000      0.422690     -0.220700
1494     14.930000      0.424900     -0.209500
1495     14.940000      0.426990     -0.198430
1496     14.950000      0.428970     -0.187570
1497     14.960000      0.430850     -0.176980
1498     14.970000      0.432620     -0.166720
1499     14.980000      0.434290     -0.156820
1500     14.990000      0.435860     -0.147300
1501     15.000000      0.437330     -0.138180
1502     15.010000      0.438710     -0.129460
1503     15.020000      0.440010     -0.121120
1504     15.030000      0.441220     -0.113160
1505     15.040000      0.442350     -0.105560
1506     15.050000      0.443400     -0.098290
1507     15.060000      0.444390     -0.091320
1508     15.070000      0.445300     -0.084630
1509     15.080000      0.446150     -0.078190
1510     15.090000      0.446930     -0.071960
1511     15.100000      0.447650     -0.065930
1512     15.110000      0.448310     -0.060060
1513     15.120000      0.448910     -0.054320
1514     15.130000      0.449450     -0.048680
1515     15.140000      0.449940     -0.043120
1516     15.150000      0.450370     -0.037620
1517     15.160000      0.450740     -0.032140
1518     15.170000      0.451070     -0.026670
1519     15.180000      0.451330     -0.021190
1520     15.190000      0.451540     -0.015670
1521     15.200000      0.451700     -0.010100
1522     15.210000      0.451800     -0.004480
1523     15.220000      0.451850      0.001210
1524     15.230000      0.451840      0.006970
1525     15.240000      0.451770      0.012790
1526     15.250000      0.451640      0.018670
1527     15.260000      0.451450      0.024590
1528     15.270000      0.451200      0.030530
1529     15.280000      0.450900      0.036470
1530     15.290000      0.450530      0.042380
1531     15.300000      0.450110      0.048220
1532     15.310000      0.449630      0.053970
1533     15.320000      0.449090      0.059590
1534     15.330000      0.448490      0.065060
1535     15.340000      0.447840      0.070340
1536     15.350000      0.447140      0.075420
1537     15.360000      0.446390      0.080270
1538     15.370000      0.445580      0.084880
1539     15.380000      0.444730      0.089240
1540     15.390000      0.443840      0.093350
1541     15.400000      0.442910      0.097210
1542     15.410000      0.441940      0.100820
1543     15.420000      0.440930      0.104190
1544     15.430000      0.439890      0.107340
1545     15.440000      0.438810      0.110270
1546     15.450000      0.437710      0.113000
1547     15.460000      0.436580      0.115540
1548     15.470000      0.435420      0.117930
1549     15.480000      0.434240      0.120160
1550     15.490000      0.433040      0.122270
1551     15.500000      0.431820      0.124280
1552     15.510000      0.430580      0.126190
1553     15.520000      0.429320      0.128040
1554     15.530000      0.428040      0.129840
1555     15.540000      0.426740      0.131610
1556     15.550000      0.425420      0.133350
1557     15.560000      0.424090      0.135100
1558     15.570000      0.422740      0.136850
1559     15.580000      0.421370      0.138630
1560     15.590000      0.419980      0.140430
1561     15.600000      0.418580      0.142270
1562     15.610000      0.417150      0.144160
1563     15.620000      0.415710      0.146080
1564     15.630000      0.414250      0.148050
1565     15.640000      0.412770      0.150060
1566     15.650000      0.411270      0.152110
1567     15.660000      0.409750      0.154180
1568     15.670000      0.408210      0.156270
1569     15.680000      0.406650      0.158370
1570     15.690000      0.405060      0.160450
1571     15.700000      0.403460      0.162520
1572     15.710000      0.401830      0.164540
1573     15.720000      0.400190      0.166510
1574     15.730000      0.398520      0.168400
1575     15.740000      0.396840      0.170220
1576     15.750000      0.395140      0.171940
1577     15.760000      0.393420      0.173550
1578     15.770000      0.391680      0.175060
1579     15.780000      0.389930      0.176440
1580     15.790000      0.388170      0.177700
1581     15.800000      0.386390      0.178830
1582     15.810000      0.384600      0.179830
1583     15.820000      0.382800      0.180710
1584     15.830000      0.380990      0.181470
1585     15.840000      0.379180      0.182100
1586     15.850000      0.377360      0.182610
1587     15.860000      0.375530      0.183010
1588     15.870000      0.373700      0.183300
1589     15.880000      0.371870      0.183480
1590     15.890000      0.370040      0.183560
1591     15.900000      0.368200      0.183550
1592     15.910000      0.366360      0.183440
1593     15.920000      0.364530      0.183240
1594     15.930000      0.362700      0.182960
1595     15.940000      0.360870      0.182590
1596     15.950000      0.359040      0.182140
1597     15.960000      0.357220      0.181610
1598     15.970000      0.355400      0.181000
1599     15.980000      0.353590      0.180300
1600     15.990000      0.351790      0.179530
1601     16.000000      0.350000      0.178680
1602     16.010000      0.348210      0.177740
1603     16.020000      0.346430      0.176730
1604     16.030000      0.344660      0.175630
1605     16.040000      0.342910      0.174440
1606     16.050000      0.341160      0.173170
1607     16.060000      0.339430      0.171820
1608     16.070000      0.337710      0.170380
1609     16.080000      0.336010      0.168860
1610     16.090000      0.334320      0.167250
1611     16.100000      0.332650      0.165570
1612     16.110000      0.330990      0.163800
1613     16.120000      0.329360      0.161950
1614     16.130000      0.327740      0.160010
1615     16.140000      0.326140      0.157990
1616     16.150000      0.324560      0.155880
1617     16.160000      0.323000      0.153690
1618     16.170000      0.321460      0.151400
1619     16.180000      0.319950      0.149020
1620     16.190000      0.318460      0.146530
1621     16.200000      0.316990      0.143950
1622     16.210000      0.315550      0.141260
1623     16.220000      0.314140      0.138470
1624     16.230000      0.312750      0.135580
1625     16.240000      0.311400      0.132590
1626     16.250000      0.310070      0.129510
1627     16.260000      0.308780      0.126350
1628     16.270000      0.307510      0.123110
1629     16.280000      0.306280      0.119820
1630     16.290000      0.305080      0.116480
1631     16.300000      0.303920      0.113110
1632     16.310000      0.302790      0.109730
1633     16.320000      0.301690      0.106350
1634     16.330000      0.300630      0.103000
1635     16.340000      0.299600      0.099670
1636     16.350000      0.298600      0.096380
1637     16.360000      0.297640      0.093150
1638     16.370000      0.296710      0.089970
1639     16.380000      0.295810      0.086860
1640     16.390000      0.294940      0.083820
1641     16.400000      0.294100      0.080840
1642     16.410000      0.293290      0.077940
1643     16.420000      0.292510      0.075110
1644     16.430000      0.291760      0.072370
1645     16.440000      0.291040      0.069700
1646     16.450000      0.290340      0.067130
1647     16.460000      0.289670      0.064650
1648     16.470000      0.289020      0.062290
1649     16.480000      0.288400      0.060050
1650     16.490000      0.287800      0.057940
1651     16.500000      0.287220      0.056000
1652     16.510000      0.286660      0.054230
1653     16.520000      0.286120      0.052650
1654     16.530000      0.285590      0.051280
1655     16.540000      0.285080      0.050130
1656     16.550000      0.284580      0.049220
1657     16.560000      0.284080      0.048570
1658     16.570000      0.283600      0.048170
1659     16.580000      0.283120      0.048050
1660     16.590000      0.282640      0.048190
1661     16.600000      0.282150      0.048600
1662     16.610000      0.281670      0.049280
1663     16.620000      0.281180      0.050220
1664     16.630000      0.280670      0.051400
1665     16.640000      0.280160      0.052810
1666     16.650000      0.279630      0.054420
1667     16.660000      0.279090      0.056220
1668     16.670000      0.278520      0.058170
1669     16.680000      0.277940      0.060230
1670     16.690000      0.277340      0.062380
1671     16.700000      0.276720      0.064570
1672     16.710000      0.276070      0.066770
1673     16.720000      0.275400      0.068940
1674     16.730000      0.274710      0.071050
1675     16.740000      0.274000      0.073060
1676     16.750000      0.273270      0.074950
1677     16.760000      0.272520      0.076690
1678     16.770000      0.271760      0.078260
1679     16.780000      0.270970      0.079660
1680     16.790000      0.270180      0.080860
1681     16.800000      0.269370      0.081860
1682     16.810000      0.268550      0.082660
1683     16.820000      0.267720      0.083270
1684     16.830000      0.266890      0.083690
1685     16.840000      0.266050      0.083940
1686     16.850000      0.265210      0.084020
1687     16.860000      0.264370      0.083950
1688     16.870000      0.263530      0.083760
1689     16.880000      0.262700      0.083470
1690     16.890000      0.261860      0.083100
1691     16.900000      0.261030      0.082670
1692     16.910000      0.260200      0.082220
1693     16.920000      0.259380      0.081760
1694     16.930000      0.258570      0.081320
1695     16.940000      0.257750      0.080920
1696     16.950000      0.256940      0.080590
1697     16.960000      0.256140      0.080330
1698     16.970000      0.255330      0.080180
1699     16.980000      0.254530      0.080130
1700     16.990000      0.253730      0.080200
1701     17.000000      0.252930      0.080400
1702     17.010000      0.252120      0.080730
1703     17.020000      0.251320      0.081200
1704     17.030000      0.250510      0.081810
1705     17.040000      0.249690      0.082570
1706     17.050000      0.248860      0.083460
1707     17.060000      0.248030      0.084490
1708     17.070000      0.247180      0.085650
1709     17.080000      0.246330      0.086950
1710     17.090000      0.245460      0.088370
1711     17.100000      0.244570      0.089910
1712     17.110000      0.243670      0.091570
1713     17.120000      0.242760      0.093340
1714     17.130000      0.241820      0.095220
1715     17.140000      0.240870      0.097200
1716     17.150000      0.239900      0.099290
1717     17.160000      0.238910      0.101480
1718     17.170000      0.237890      0.103770
1719     17.180000      0.236850      0.106160
1720     17.190000      0.235790      0.108650
1721     17.200000      0.234710      0.111240
1722     17.210000      0.233590      0.113910
1723     17.220000      0.232450      0.116670
1724     17.230000      0.231290      0.119500
1725     17.240000      0.230090      0.122390
1726     17.250000      0.228870      0.125320
1727     17.260000      0.227620      0.128280
1728     17.270000      0.226330      0.131220
1729     17.280000      0.225020      0.134140
1730     17.290000      0.223680      0.136990
1731     17.300000      0.222310      0.139740
1732     17.310000      0.220910      0.142360
1733     17.320000      0.219490      0.144810
1734     17.330000      0.218040      0.147060
1735     17.340000      0.216570      0.149080
1736     17.350000      0.215080      0.150850
1737     17.360000      0.213570      0.152330
1738     17.370000      0.212050      0.153510
1739     17.380000      0.210510      0.154380
1740     17.390000      0.208970      0.154920
1741     17.400000      0.207420      0.155140
1742     17.410000      0.205870      0.155030
1743     17.420000      0.204320      0.154590
1744     17.430000      0.202770      0.153850
1745     17.440000      0.201230      0.152810
1746     17.450000      0.199710      0.151500
1747     17.460000      0.198190      0.149930
1748     17.470000      0.196690      0.148150
1749     17.480000      0.195210      0.146170
1750     17.490000      0.193750      0.144040
1751     17.500000      0.192310      0.141790
1752     17.510000      0.190890      0.139450
1753     17.520000      0.189490      0.137060
1754     17.530000      0.188120      0.134660
1755     17.540000      0.186780      0.132270
1756     17.550000      0.185450      0.129920
1757     17.560000      0.184160      0.127630
1758     17.570000      0.182880      0.125420
1759     17.580000      0.181630      0.123310
1760     17.590000      0.180390      0.121310
1761     17.600000      0.179180      0.119420
1762     17.610000      0.177980      0.117660
1763     17.620000      0.176810      0.116020
1764     17.630000      0.175650      0.114520
1765     17.640000      0.174500      0.113140
1766     17.650000      0.173370      0.111890
1767     17.660000      0.172250      0.110770
1768     17.670000      0.171140      0.109780
1769     17.680000      0.170050      0.108930
1770     17.690000      0.168960      0.108200
1771     17.700000      0.167880      0.107610
1772     17.710000      0.166800      0.107150
1773     17.720000      0.165730      0.106830
1774     17.730000      0.164660      0.106650
1775     17.740000      0.163590      0.106620
1776     17.750000      0.162530      0.106720
1777     17.760000      0.161460      0.106970
1778     17.770000      0.160390      0.107370
1779     17.780000      0.159320      0.107920
1780     17.790000      0.158240      0.108610
1781     17.800000      0.157150      0.109450
1782     17.810000      0.156060      0.110420
1783     17.820000      0.154950      0.111530
1784     17.830000      0.153840      0.112770
1785     17.840000      0.152710      0.114120
1786     17.850000      0.151570      0.115570
1787     17.860000      0.150410      0.117100
1788     17.870000      0.149240      0.118700
1789     17.880000      0.148050      0.120340
1790     17.890000      0.146850      0.122000
1791     17.900000      0.145630      0.123660
1792     17.910000      0.144390      0.125280
1793     17.920000      0.143140      0.126860
1794     17.930000      0.141870      0.128350
1795     17.940000      0.140590      0.129750
1796     17.950000      0.139290      0.131030
1797     17.960000      0.137980      0.132170
1798     17.970000      0.136660      0.133170
1799     17.980000      0.135330      0.134000
1800     17.990000      0.133990      0.134660
1801     18.000000      0.132640      0.135140
1802     18.010000      0.131290      0.135450
1803     18.020000      0.129940      0.135570
1804     18.030000      0.128580      0.135500
1805     18.040000      0.127230      0.135250
1806     18.050000      0.125870      0.134820
1807     18.060000      0.124520      0.134210
1808     18.070000      0.123180      0.133420
1809     18.080000      0.121850      0.132460
1810     18.090000      0.120520      0.131330
1811     18.100000      0.119210      0.130030
1812     18.110000      0.117910      0.128570
1813     18.120000      0.116620      0.126950
1814     18.130000      0.115350      0.125160
1815     18.140000      0.114100      0.123210
1816     18.150000      0.112870      0.121110
1817     18.160000      0.111660      0.118830
1818     18.170000      0.110470      0.116400
1819     18.180000      0.109310      0.113790
1820     18.190000      0.108170      0.111020
1821     18.200000      0.107060      0.108080
1822     18.210000      0.105980      0.104960
1823     18.220000      0.104930      0.101670
1824     18.230000      0.103910      0.098210
1825     18.240000      0.102930      0.094590
1826     18.250000      0.101980      0.090820
1827     18.260000      0.101080      0.086900
1828     18.270000      0.100210      0.082840
1829     18.280000      0.099380      0.078670
1830     18.290000      0.098590      0.074400
1831     18.300000      0.097850      0.070040
1832     18.310000      0.097150      0.065620
1833     18.320000      0.096490      0.061150
1834     18.330000      0.095880      0.056640
1835     18.340000      0.095310      0.052120
1836     18.350000      0.094790      0.047590
1837     18.360000      0.094320      0.043050
1838     18.370000      0.093890      0.038520
1839     18.380000      0.093500      0.033990
1840     18.390000      0.093160      0.029460
1841     18.400000      0.092870      0.024930
1842     18.410000      0.092620      0.020400
1843     18.420000      0.092410      0.015860
1844     18.430000      0.092250      0.011310
1845     18.440000      0.092140      0.006750
1846     18.450000      0.092070      0.002170
1847     18.460000      0.092050     -0.002430
1848     18.470000      0.092080     -0.007040
1849     18.480000      0.092150     -0.011670
1850     18.490000      0.092260     -0.016300
1851     18.500000      0.092430     -0.020940
1852     18.510000      0.092640     -0.025570
1853     18.520000      0.092890     -0.030200
1854     18.530000      0.093190     -0.034810
1855     18.540000      0.093540     -0.039410
1856     18.550000      0.093940     -0.043980
1857     18.560000      0.094380     -0.048550
1858     18.570000      0.094860     -0.053090
1859     18.580000      0.095390     -0.057630
1860     18.590000      0.095970     -0.062150
1861     18.600000      0.096590     -0.066670
1862     18.610000      0.097260     -0.071180
1863     18.620000      0.097970     -0.075690
1864     18.630000      0.098720     -0.080200
1865     18.640000      0.099530     -0.084700
1866     18.650000      0.100370     -0.089200
1867     18.660000      0.101270     -0.093670
1868     18.670000      0.102200     -0.098100
1869     18.680000      0.103180     -0.102490
1870     18.690000      0.104210     -0.106810
1871     18.700000      0.105280     -0.111040
1872     18.710000      0.106390     -0.115160
1873     18.720000      0.107540     -0.119160
1874     18.730000      0.108730     -0.123000
1875     18.740000      0.109960     -0.126670
1876     18.750000      0.111230     -0.130160
1877     18.760000      0.112530     -0.133460
1878     18.770000      0.113860     -0.136540
1879     18.780000      0.115230     -0.139410
1880     18.790000      0.116620     -0.142070
1881     18.800000      0.118040     -0.144500
1882     18.810000      0.119490     -0.146710
1883     18.820000      0.120960     -0.148710
1884     18.830000      0.122440     -0.150490
1885     18.840000      0.123950     -0.152050
1886     18.850000      0.125470     -0.153410
1887     18.860000      0.127000     -0.154570
1888     18.870000      0.128550     -0.155530
1889     18.880000      0.130100     -0.156290
1890     18.890000      0.131670     -0.156860
1891     18.900000      0.133230     -0.157250
1892     18.910000      0.134810     -0.157440
1893     18.920000      0.136380     -0.157460
1894     18.930000      0.137960     -0.157280
1895     18.940000      0.139530     -0.156920
1896     18.950000      0.141100     -0.156380
1897     18.960000      0.142660     -0.155650
1898     18.970000      0.144220     -0.154730
1899     18.980000      0.145770     -0.153630
1900     18.990000      0.147300     -0.152330
1901     19.000000      0.148830     -0.150850
1902     19.010000      0.150330     -0.149190
1903     19.020000      0.151830     -0.147330
1904     19.030000      0.153300     -0.145310
1905     19.040000      0.154750     -0.143100
1906     19.050000      0.156180     -0.140740
1907     19.060000      0.157590     -0.138220
1908     19.070000      0.158970     -0.135560
1909     19.080000      0.160330     -0.132780
1910     19.090000      0.161660     -0.129890
1911     19.100000      0.162960     -0.126900
1912     19.110000      0.164220     -0.123840
1913     19.120000      0.165460     -0.120720
1914     19.130000      0.166670     -0.117560
1915     19.140000      0.167850     -0.114360
1916     19.150000      0.168990     -0.111140
1917     19.160000      0.170100     -0.107900
1918     19.170000      0.171180     -0.104650
1919     19.180000      0.172230     -0.101400
1920     19.190000      0.173240     -0.098150
1921     19.200000      0.174220     -0.094890
1922     19.210000      0.175170     -0.091640
1923     19.220000      0.176090     -0.088380
1924     19.230000      0.176970     -0.085110
1925     19.240000      0.177820     -0.081850
1926     19.250000      0.178640     -0.078600
1927     19.260000      0.179430     -0.075350
1928     19.270000      0.180180     -0.072110
1929     19.280000      0.180900     -0.068900
1930     19.290000      0.181590     -0.065730
1931     19.300000      0.182250     -0.062600
1932     19.310000      0.182870     -0.059520
1933     19.320000      0.183470     -0.056510
1934     19.330000      0.184030     -0.053580
1935     19.340000      0.184570     -0.050740
1936     19.350000      0.185080     -0.047990
1937     19.360000      0.185560     -0.045340
1938     19.370000      0.186010     -0.042800
1939     19.380000      0.186440     -0.040360
1940     19.390000      0.186840     -0.038020
1941     19.400000      0.187220     -0.035780
1942     19.410000      0.187580     -0.033640
1943     19.420000      0.187920     -0.031600
1944     19.430000      0.188230     -0.029640
1945     19.440000      0.188530     -0.027760
1946     19.450000      0.188810     -0.025950
1947     19.460000      0.189070     -0.024200
1948     19.470000      0.189310     -0.022510
1949     19.480000      0.189530     -0.020870
1950     19.490000      0.189740     -0.019270
1951     19.500000      0.189930     -0.017690
1952     19.510000      0.190110     -0.016150
1953     19.520000      0.190270     -0.014610
1954     19.530000      0.190420     -0.013090
1955     19.540000      0.190550     -0.011570
1956     19.550000      0.190660     -0.010040
1957     19.560000      0.190770     -0.008510
1958     19.570000      0.190850     -0.006950
1959     19.580000      0.190920     -0.005370
1960     19.590000      0.190970     -0.003770
1961     19.600000      0.191010     -0.002130
1962     19.610000      0.191030     -0.000460
1963     19.620000      0.191040      0.001240
1964     19.630000      0.191020      0.002970
1965     19.640000      0.191000      0.004720
1966     19.650000      0.190950      0.006500
1967     19.660000      0.190880      0.008290
1968     19.670000      0.190800      0.010090
1969     19.680000      0.190700      0.011870
1970     19.690000      0.190580      0.013640
1971     19.700000      0.190440      0.015370
1972     19.710000      0.190290      0.017060
1973     19.720000      0.190120      0.018680
1974     19.730000      0.189930      0.020220
1975     19.740000      0.189730      0.021680
1976     19.750000      0.189510      0.023030
1977     19.760000      0.189280      0.024270
1978     19.770000      0.189040      0.025400
1979     19.780000      0.188790      0.026400
1980     19.790000      0.188520      0.027270
1981     19.800000      0.188250      0.028020
1982     19.810000      0.187970      0.028630
1983     19.820000      0.187680      0.029110
1984     19.830000      0.187390      0.029460
1985     19.840000      0.187100      0.029690
1986     19.850000      0.186800      0.029800
1987     19.860000      0.186500      0.029780
1988     19.870000      0.186210      0.029660
1989     19.880000      0.185910      0.029430
1990     19.890000      0.185610      0.029110
1991     19.900000      0.185320      0.028690
1992     19.910000      0.185040      0.028180
1993     19.920000      0.184750      0.027590
1994     19.930000      0.184480      0.026920
1995     19.940000      0.184210      0.026180
1996     19.950000      0.183950      0.025380
1997     19.960000      0.183690      0.024510
1998     19.970000      0.183450      0.023570
1999     19.980000      0.183210      0.022580
2000     19.990000      0.182990      0.021530
2001     20.000000      0.182770      0.020420
2002     20.010000      0.182570      0.019270
2003     20.020000      0.182380      0.018060
2004     20.030000      0.182190      0.016810
2005     20.040000      0.182030      0.015530
2006     20.050000      0.181870      0.014220
2007     20.060000      0.181730      0.012890
2008     20.070000      0.181600      0.011560
2009     20.080000      0.181480      0.010230
2010     20.090000      0.181380      0.008930
2011     20.100000      0.181290      0.007660
2012     20.110000      0.181220      0.006450
2013     20.120000      0.181150      0.005300
2014     20.130000      0.181100      0.004230
2015     20.140000      0.181060      0.003260
2016     20.150000      0.181020      0.002390
2017     20.160000      0.181000      0.001640
2018     20.170000      0.180980      0.001010
2019     20.180000      0.180970      0.000510
2020     20.190000      0.180970      0.000130
2021     20.200000      0.180970     -0.000110
2022     20.210000      0.180970     -0.000230
2023     20.220000      0.180970     -0.000230
2024     20.230000      0.180970     -0.000110
2025     20.240000      0.180970      0.000100
2026     20.250000      0.180970      0.000390
2027     20.260000      0.180970      0.000740
2028     20.270000      0.180960      0.001150
2029     20.280000      0.180950      0.001570
2030     20.290000      0.180930      0.001990
2031     20.300000      0.180910      0.002380
2032     20.310000      0.180890      0.002720
2033     20.320000      0.180860      0.002980
2034     20.330000      0.180830      0.003140
2035     20.340000      0.180800      0.003180
2036     20.350000      0.180770      0.003070
2037     20.360000      0.180740      0.002800
2038     20.370000      0.180710      0.002340
2039     20.380000      0.180690      0.001710
2040     20.390000      0.180670      0.000870
2041     20.400000      0.180660     -0.000160
2042     20.410000      0.180660     -0.001380
2043     20.420000      0.180680     -0.002800
2044     20.430000      0.180710     -0.004380
2045     20.440000      0.180750     -0.006130
2046     20.450000      0.180810     -0.008010
2047     20.460000      0.180890     -0.010010
2048     20.470000      0.180990     -0.012080
2049     20.480000      0.181110     -0.014190
2050     20.490000      0.181250     -0.016300
2051     20.500000      0.181420     -0.018370
2052     20.510000      0.181600     -0.020370
2053     20.520000      0.181800     -0.022240
2054     20.530000      0.182030     -0.023950
2055     20.540000      0.182270     -0.025460
2056     20.550000      0.182520     -0.026730
2057     20.560000      0.182790     -0.027750
2058     20.570000      0.183070     -0.028490
2059     20.580000      0.183350     -0.028930
2060     20.590000      0.183640     -0.029060
2061     20.600000      0.183930     -0.028880
2062     20.610000      0.184220     -0.028380
2063     20.620000      0.184500     -0.027590
2064     20.630000      0.184780     -0.026510
2065     20.640000      0.185040     -0.025160
2066     20.650000      0.185300     -0.023580
2067     20.660000      0.185530     -0.021800
2068     20.670000      0.185750     -0.019860
2069     20.680000      0.185950     -0.017800
2070     20.690000      0.186130     -0.015680
2071     20.700000      0.186280     -0.013550
2072     20.710000      0.186420     -0.011440
2073     20.720000      0.186530     -0.009430
2074     20.730000      0.186630     -0.007550
2075     20.740000      0.186700     -0.005850
2076     20.750000      0.186760     -0.004380
2077     20.760000      0.186800     -0.003150
2078     20.770000      0.186840     -0.002210
2079     20.780000      0.186860     -0.001570
2080     20.790000      0.186870     -0.001250
2081     20.800000      0.186890     -0.001250
2082     20.810000      0.186900     -0.001560
2083     20.820000      0.186910     -0.002180
2084     20.830000      0.186940     -0.003100
2085     20.840000      0.186970     -0.004280
2086     20.850000      0.187010     -0.005690
2087     20.860000      0.187070     -0.007300
2088     20.870000      0.187140     -0.009050
2089     20.880000      0.187230     -0.010890
2090     20.890000      0.187340     -0.012770
2091     20.900000      0.187470     -0.014630
2092     20.910000      0.187610     -0.016410
2093     20.920000      0.187780     -0.018050
2094     20.930000      0.187960     -0.019490
2095     20.940000      0.188150     -0.020680
2096     20.950000      0.188360     -0.021570
2097     20.960000      0.188580     -0.022120
2098     20.970000      0.188800     -0.022300
2099     20.980000      0.189020     -0.022070
2100     20.990000      0.189240     -0.021430
2101     21.000000      0.189450     -0.020350
2102     21.010000      0.189660     -0.018840
2103     21.020000      0.189850     -0.016910
2104     21.030000      0.190020     -0.014560
2105     21.040000      0.190160     -0.011830
2106     21.050000      0.190280     -0.008750
2107     21.060000      0.190370     -0.005350
2108     21.070000      0.190420     -0.001690
2109     21.080000      0.190440      0.002180
2110     21.090000      0.190420      0.006210
2111     21.100000      0.190350      0.010330
2112     21.110000      0.190250      0.014480
2113     21.120000      0.190110      0.018590
2114     21.130000      0.189920      0.022620
2115     21.140000      0.189690      0.026510
2116     21.150000      0.189430      0.030210
2117     21.160000      0.189130      0.033680
2118     21.170000      0.188790      0.036890
2119     21.180000      0.188420      0.039810
2120     21.190000      0.188020      0.042430
2121     21.200000      0.187600      0.044740
2122     21.210000      0.187150      0.046730
2123     21.220000      0.186680      0.048400
2124     21.230000      0.186200      0.049760
2125     21.240000      0.185700      0.050840
2126     21.250000      0.185190      0.051640
2127     21.260000      0.184680      0.052180
2128     21.270000      0.184160      0.052500
2129     21.280000      0.183630      0.052620
2130     21.290000      0.183100      0.052570
2131     21.300000      0.182580      0.052370
2132     21.310000      0.182050      0.052070
2133     21.320000      0.181530      0.051680
2134     21.330000      0.181020      0.051240
2135     21.340000      0.180500      0.050770
2136     21.350000      0.180000      0.050300
2137     21.360000      0.179490      0.049840
2138     21.370000      0.179000      0.049410
2139     21.380000      0.178500      0.049030
2140     21.390000      0.178010      0.048700
2141     21.400000      0.177520      0.048430
2142     21.410000      0.177040      0.048220
2143     21.420000      0.176560      0.048080
2144     21.430000      0.176080      0.048010
2145     21.440000      0.175600      0.047990
2146     21.450000      0.175120      0.048020
2147     21.460000      0.174640      0.048090
2148     21.470000      0.174160      0.048190
2149     21.480000      0.173670      0.048310
2150     21.490000      0.173190      0.048430
2151     21.500000      0.172710      0.048540
2152     21.510000      0.172220      0.048630
2153     21.520000      0.171730      0.048680
2154     21.530000      0.171250      0.048670
2155     21.540000      0.170760      0.048600
2156     21.550000      0.170280      0.048450
2157     21.560000      0.169790      0.048210
2158     21.570000      0.169310      0.047870
2159     21.580000      0.168830      0.047430
2160     21.590000      0.168360      0.046890
2161     21.600000      0.167890      0.046240
2162     21.610000      0.167420      0.045500
2163     21.620000      0.166970      0.044650
2164     21.630000      0.166520      0.043720
2165     21.640000      0.166090      0.042720
2166     21.650000      0.165660      0.041660
2167     21.660000      0.165240      0.040570
2168     21.670000      0.164840      0.039460
2169     21.680000      0.164440      0.038380
2170     21.690000      0.164060      0.037330
2171     21.700000      0.163680      0.036370
2172     21.710000      0.163320      0.035510
2173     21.720000      0.162970      0.034790
2174     21.730000      0.162620      0.034240
2175     21.740000      0.162280      0.033890
2176     21.750000      0.161940      0.033760
2177     21.760000      0.161600      0.033870
2178     21.770000      0.161260      0.034240
2179     21.780000      0.160920      0.034890
2180     21.790000      0.160570      0.035810
2181     21.800000      0.160210      0.037020
2182     21.810000      0.159840      0.038500
2183     21.820000      0.159460      0.040240
2184     21.830000      0.159050      0.042230
2185     21.840000      0.158630      0.044440
2186     21.850000      0.158190      0.046830
2187     21.860000      0.157720      0.049370
2188     21.870000      0.157220      0.052020
2189     21.880000      0.156700      0.054710
2190     21.890000      0.156160      0.057390
2191     21.900000      0.155580      0.060000
2192     21.910000      0.154980      0.062490
2193     21.920000      0.154360      0.064800
2194     21.930000      0.153710      0.066860
2195     21.940000      0.153040      0.068630
2196     21.950000      0.152360      0.070050
2197     21.960000      0.151650      0.071100
2198     21.970000      0.150940      0.071730
2199     21.980000      0.150230      0.071920
2200     21.990000      0.149510      0.071660
2201     22.000000      0.148790      0.070940
2202     22.010000      0.148080      0.069770
2203     22.020000      0.147380      0.068160
2204     22.030000      0.146700      0.066130
2205     22.040000      0.146040      0.063730
2206     22.050000      0.145400      0.060990
2207     22.060000      0.144790      0.057970
2208     22.070000      0.144210      0.054750
2209     22.080000      0.143670      0.051380
2210     22.090000      0.143150      0.047950
2211     22.100000      0.142670      0.044530
2212     22.110000      0.142230      0.041220
2213     22.120000      0.141820      0.038090
2214     22.130000      0.141430      0.035220
2215     22.140000      0.141080      0.032680
2216     22.150000      0.140760      0.030540
2217     22.160000      0.140450      0.028860
2218     22.170000      0.140160      0.027680
2219     22.180000      0.139880      0.027030
2220     22.190000      0.139610      0.026950
2221     22.200000      0.139340      0.027430
2222     22.210000      0.139070      0.028490
2223     22.220000      0.138790      0.030110
2224     22.230000      0.138480      0.032260
2225     22.240000      0.138160      0.034920
2226     22.250000      0.137810      0.038040
2227     22.260000      0.137430      0.041550
2228     22.270000      0.137020      0.045400
2229     22.280000      0.136560      0.049500
2230     22.290000      0.136070      0.053780
2231     22.300000      0.135530      0.058160
2232     22.310000      0.134950      0.062540
2233     22.320000      0.134320      0.066850
2234     22.330000      0.133650      0.071000
2235     22.340000      0.132940      0.074920
2236     22.350000      0.132200      0.078550
2237     22.360000      0.131410      0.081820
2238     22.370000      0.130590      0.084700
2239     22.380000      0.129740      0.087140
2240     22.390000      0.128870      0.089120
2241     22.400000      0.127980      0.090630
2242     22.410000      0.127080      0.091660
2243     22.420000      0.126160      0.092220
2244     22.430000      0.125240      0.092320
2245     22.440000      0.124310      0.091990
2246     22.450000      0.123390      0.091250
2247     22.460000      0.122480      0.090160
2248     22.470000      0.121580      0.088750
2249     22.480000      0.120690      0.087070
2250     22.490000      0.119820      0.085190
2251     22.500000      0.118970      0.083150
2252     22.510000      0.118140      0.081020
2253     22.520000      0.117330      0.078860
2254     22.530000      0.116540      0.076710
2255     22.540000      0.115770      0.074630
2256     22.550000      0.115030      0.072660
2257     22.560000      0.114300      0.070840
2258     22.570000      0.113590      0.069200
2259     22.580000      0.112900      0.067780
2260     22.590000      0.112220      0.066580
2261     22.600000      0.111560      0.065630
2262     22.610000      0.110900      0.064920
2263     22.620000      0.110250      0.064470
2264     22.630000      0.109610      0.064260
2265     22.640000      0.108960      0.064300
2266     22.650000      0.108320      0.064560
2267     22.660000      0.107670      0.065040
2268     22.670000      0.107020      0.065710
2269     22.680000      0.106370      0.066560
2270     22.690000      0.105700      0.067560
2271     22.700000      0.105030      0.068680
2272     22.710000      0.104340      0.069920
2273     22.720000      0.103640      0.071240
2274     22.730000      0.102930      0.072620
2275     22.740000      0.102200      0.074040
2276     22.750000      0.101460      0.075480
2277     22.760000      0.100710      0.076940
2278     22.770000      0.099940      0.078390
2279     22.780000      0.099150      0.079830
2280     22.790000      0.098350      0.081250
2281     22.800000      0.097540      0.082630
2282     22.810000      0.096720      0.083980
2283     22.820000      0.095880      0.085290
2284     22.830000      0.095020      0.086560
2285     22.840000      0.094160      0.087780
2286     22.850000      0.093280      0.088940
2287     22.860000      0.092390      0.090050
2288     22.870000      0.091490      0.091090
2289     22.880000      0.090580      0.092060
2290     22.890000      0.089660      0.092950
2291     22.900000      0.088730      0.093750
2292     22.910000      0.087790      0.094460
2293     22.920000      0.086850      0.095060
2294     22.930000      0.085900      0.095550
2295     22.940000      0.084940      0.095920
2296     22.950000      0.083980      0.096170
2297     22.960000      0.083020      0.096290
2298     22.970000      0.082060      0.096270
2299     22.980000      0.081090      0.096110
2300     22.990000      0.080130      0.095820
2301     23.000000      0.079170      0.095400
2302     23.010000      0.078220      0.094850
2303     23.020000      0.077270      0.094190
2304     23.030000      0.076330      0.093420
2305     23.040000      0.075400      0.092550
2306     23.050000      0.074470      0.091610
2307     23.060000      0.073550      0.090620
2308     23.070000      0.072650      0.089610
2309     23.080000      0.071750      0.088590
2310     23.090000      0.070870      0.087600
2311     23.100000      0.069990      0.086680
2312     23.110000      0.069120      0.085850
2313     23.120000      0.068260      0.085140
2314     23.130000      0.067410      0.084590
2315     23.140000      0.066570      0.084210
2316     23.150000      0.065720      0.084050
2317     23.160000      0.064880      0.084110
2318     23.170000      0.064040      0.084420
2319     23.180000      0.063200      0.084990
2320     23.190000      0.062350      0.085820
2321     23.200000      0.061490      0.086910
2322     23.210000      0.060620      0.088270
2323     23.220000      0.059740      0.089870
2324     23.230000      0.058840      0.091710
2325     23.240000      0.057920      0.093750
2326     23.250000      0.056990      0.095970
2327     23.260000      0.056030      0.098320
2328     23.270000      0.055040      0.100770
2329     23.280000      0.054040      0.103250
2330     23.290000      0.053000      0.105720
2331     23.300000      0.051950      0.108120
2332     23.310000      0.050860      0.110380
2333     23.320000      0.049760      0.112460
2334     23.330000      0.048640      0.114290
2335     23.340000      0.047490      0.115830
2336     23.350000      0.046330      0.117020
2337     23.360000      0.045160      0.117820
2338     23.370000      0.043990      0.118210
2339     23.380000      0.042800      0.118150
2340     23.390000      0.041620      0.117630
2341     23.400000      0.040450      0.116630
2342     23.410000      0.039280      0.115170
2343     23.420000      0.038130      0.113230
2344     23.430000      0.037000      0.110850
2345     23.440000      0.035890      0.108050
2346     23.450000      0.034810      0.104860
2347     23.460000      0.033760      0.101320
2348     23.470000      0.032750      0.097480
2349     23.480000      0.031770      0.093390
2350     23.490000      0.030840      0.089130
2351     23.500000      0.029950      0.084740
2352     23.510000      0.029100      0.080300
2353     23.520000      0.028300      0.075860
2354     23.530000      0.027540      0.071480
2355     23.540000      0.026820      0.067220
2356     23.550000      0.026150      0.063120
2357     23.560000      0.025520      0.059220
2358     23.570000      0.024930      0.055560
2359     23.580000      0.024370      0.052160
2360     23.590000      0.023850      0.049040
2361     23.600000      0.023360      0.046200
2362     23.610000      0.022900      0.043640
2363     23.620000      0.022460      0.041370
2364     23.630000      0.022050      0.039360
2365     23.640000      0.021650      0.037620
2366     23.650000      0.021280      0.036100
2367     23.660000      0.020920      0.034800
2368     23.670000      0.020570      0.033680
2369     23.680000      0.020230      0.032720
2370     23.690000      0.019900      0.031870
2371     23.700000      0.019580      0.031110
2372     23.710000      0.019270      0.030410
2373     23.720000      0.018970      0.029730
2374     23.730000      0.018670      0.029040
2375     23.740000      0.018380      0.028320
2376     23.750000      0.018100      0.027530
2377     23.760000      0.017820      0.026650
2378     23.770000      0.017560      0.025660
2379     23.780000      0.017300      0.024550
2380     23.790000      0.017050      0.023310
2381     23.800000      0.016820      0.021920
2382     23.810000      0.016600      0.020390
2383     23.820000      0.016400      0.018710
2384     23.830000      0.016210      0.016900
2385     23.840000      0.016040      0.014970
2386     23.850000      0.015890      0.012930
2387     23.860000      0.015760      0.010800
2388     23.870000      0.015660      0.008610
2389     23.880000      0.015570      0.006390
2390     23.890000      0.015510      0.004170
2391     23.900000      0.015460      0.001980
2392     23.910000      0.015440     -0.000140
2393     23.920000      0.015450     -0.002160
2394     23.930000      0.015470     -0.004030
2395     23.940000      0.015510     -0.005750
2396     23.950000      0.015570     -0.007270
2397     23.960000      0.015640     -0.008570
2398     23.970000      0.015720     -0.009630
2399     23.980000      0.015820     -0.010450
2400     23.990000      0.015920     -0.011000
2401     24.000000      0.016030     -0.011280
2402     24.010000      0.016150     -0.011300
2403     24.020000      0.016260     -0.011050
2404     24.030000      0.016370     -0.010550
2405     24.040000      0.016480     -0.009810
2406     24.050000      0.016570     -0.008840
2407     24.060000      0.016660     -0.007670
2408     24.070000      0.016740     -0.006330
2409     24.080000      0.016800     -0.004830
2410     24.090000      0.016850     -0.003220
2411     24.100000      0.016880     -0.001510
2412     24.110000      0.016900      0.000240
2413     24.120000      0.016900      0.002030
2414     24.130000      0.016880      0.003810
2415     24.140000      0.016840      0.005560
2416     24.150000      0.016780      0.007260
2417     24.160000      0.016710      0.008880
2418     24.170000      0.016620      0.010400
2419     24.180000      0.016520      0.011820
2420     24.190000      0.016400      0.013130
2421     24.200000      0.016270      0.014310
2422     24.210000      0.016120      0.015370
2423     24.220000      0.015970      0.016290
2424     24.230000      0.015810      0.017090
2425     24.240000      0.015640      0.017760
2426     24.250000      0.015460      0.018300
2427     24.260000      0.015280      0.018720
2428     24.270000      0.015090      0.019030
2429     24.280000      0.014900      0.019230
2430     24.290000      0.014710      0.019320
2431     24.300000      0.014510      0.019310
2432     24.310000      0.014320      0.019210
2433     24.320000      0.014130      0.019020
2434     24.330000      0.013940      0.018750
2435     24.340000      0.013750      0.018390
2436     24.350000      0.013570      0.017960
2437     24.360000      0.013390      0.017450
2438     24.370000      0.013210      0.016880
2439     24.380000      0.013040      0.016230
2440     24.390000      0.012880      0.015520
2441     24.400000      0.012730      0.014740
2442     24.410000      0.012580      0.013910
2443     24.420000      0.012440      0.013010
2444     24.430000      0.012310      0.012060
2445     24.440000      0.012190      0.011060
2446     24.450000      0.012080      0.010020
2447     24.460000      0.011980      0.008950
2448     24.470000      0.011890      0.007850
2449     24.480000      0.011810      0.006730
2450     24.490000      0.011740      0.005610
2451     24.500000      0.011690      0.004500
2452     24.510000      0.011640      0.003400
2453     24.520000      0.011610      0.002330
2454     24.530000      0.011580      0.001310
2455     24.540000      0.011570      0.000330
2456     24.550000      0.011570     -0.000580
2457     24.560000      0.011570     -0.001430
2458     24.570000      0.011590     -0.002200
2459     24.580000      0.011610     -0.002890
2460     24.590000      0.011640     -0.003490
2461     24.600000      0.011670     -0.004000
2462     24.610000      0.011710     -0.004410
2463     24.620000      0.011760     -0.004720
2464     24.630000      0.011800     -0.004930
2465     24.640000      0.011850     -0.005040
2466     24.650000      0.011900     -0.005030
2467     24.660000      0.011950     -0.004910
2468     24.670000      0.012000     -0.004670
2469     24.680000      0.012050     -0.004300
2470     24.690000      0.012090     -0.003800
2471     24.700000      0.012130     -0.003170
2472     24.710000      0.012160     -0.002390
2473     24.720000      0.012190     -0.001460
2474     24.730000      0.012200     -0.000360
2475     24.740000      0.012210      0.000900
2476     24.750000      0.012200      0.002330
2477     24.760000      0.012170      0.003940
2478     24.770000      0.012130      0.005730
2479     24.780000      0.012080      0.007720
2480     24.790000      0.012000      0.009880
2481     24.800000      0.011900      0.012230
2482     24.810000      0.011780      0.014760
2483     24.820000      0.011630      0.017450
2484     24.830000      0.011460      0.020280
2485     24.840000      0.011250      0.023240
2486     24.850000      0.011020      0.026300
2487     24.860000      0.010760      0.029420
2488     24.870000      0.010460      0.032560
2489     24.880000      0.010140      0.035680
2490     24.890000      0.009780      0.038730
2491     24.900000      0.009390      0.041660
2492     24.910000      0.008980      0.044410
2493     24.920000      0.008530      0.046930
2494     24.930000      0.008060      0.049170
2495     24.940000      0.007570      0.051080
2496     24.950000      0.007060      0.052630
2497     24.960000      0.006530      0.053770
2498     24.970000      0.006000      0.054480
2499     24.980000      0.005450      0.054730
2500     24.990000      0.004900      0.054510
2501     25.000000      0.004360      0.053810
2502     25.010000      0.000000      0.000000
2503     25.020000      0.000000      0.000000
2504     25.030000      0.000000      0.000000
2505     25.040000      0.000000      0.000000
2506     25.050000      0.000000      0.000000
2507     25.060000      0.000000      0.000000
2508     25.070000      0.000000      0.000000
2509     25.080000      0.000000      0.000000
2510     25.090000      0.000000      0.000000
2511     25.100000      0.000000      0.000000
2512     25.110000      0.000000      0.000000
2513     25.120000      0.000000      0.000000
2514     25.130000      0.000000      0.000000
2515     25.140000      0.000000      0.000000
2516     25.150000      0.000000      0.000000
2517     25.160000      0.000000      0.000000
2518     25.170000      0.000000      0.000000
2519     25.180000      0.000000      0.000000
2520     25.190000      0.000000      0.000000
2521     25.200000      0.000000      0.000000
2522     25.210000      0.000000      0.000000
2523     25.220000      0.000000      0.000000
2524     25.230000      0.000000      0.000000
2525     25.240000      0.000000      0.000000
2526     25.250000      0.000000      0.000000
2527     25.260000      0.000000      0.000000
2528     25.270000      0.000000      0.000000
2529     25.280000      0.000000      0.000000
2530     25.290000      0.000000      0.000000
2531     25.300000      0.000000      0.000000
2532     25.310000      0.000000      0.000000
2533     25.320000      0.000000      0.000000
2534     25.330000      0.000000      0.000000
2535     25.340000      0.000000      0.000000
2536     25.350000      0.000000      0.000000
2537     25.360000      0.000000      0.000000
2538     25.370000      0.000000      0.000000
2539     25.380000      0.000000      0.000000
2540     25.390000      0.000000      0.000000
2541     25.400000      0.000000      0.000000
2542     25.410000      0.000000      0.000000
2543     25.420000      0.000000      0.000000
2544     25.430000      0.000000      0.000000
2545     25.440000      0.000000      0.000000
2546     25.450000      0.000000      0.000000
2547     25.460000      0.000000      0.000000
2548     25.470000      0.000000      0.000000
2549     25.480000      0.000000      0.000000
2550     25.490000      0.000000      0.000000
2551     25.500000      0.000000      0.000000
2552     25.510000      0.000000      0.000000
2553     25.520000      0.000000      0.000000
2554     25.530000      0.000000      0.000000
2555     25.540000      0.000000      0.000000
2556     25.550000      0.000000      0.000000
2557     25.560000      0.000000      0.000000
2558     25.570000      0.000000      0.000000
2559     25.580000      0.000000      0.000000
2560     25.590000      0.000000      0.000000
2561     25.600000      0.000000      0.000000
2562     25.610000      0.000000      0.000000
2563     25.620000      0.000000      0.000000
2564     25.630000      0.000000      0.000000
2565     25.640000      0.000000      0.000000
2566     25.650000      0.000000      0.000000
2567     25.660000      0.000000      0.000000
2568     25.670000      0.000000      0.000000
2569     25.680000      0.000000      0.000000
2570     25.690000      0.000000      0.000000
2571     25.700000      0.000000      0.000000
2572     25.710000      0.000000      0.000000
2573     25.720000      0.000000      0.000000
2574     25.730000      0.000000      0.000000
2575     25.740000      0.000000      0.000000
2576     25.750000      0.000000      0.000000
2577     25.760000      0.000000      0.000000
2578     25.770000      0.000000      0.000000
2579     25.780000      0.000000      0.000000
2580     25.790000      0.000000      0.000000
2581     25.800000      0.000000      0.000000
2582     25.810000      0.000000      0.000000
2583     25.820000      0.000000      0.000000
2584     25.830000      0.000000      0.000000
2585     25.840000      0.000000      0.000000
2586     25.850000      0.000000      0.000000
2587     25.860000      0.000000      0.000000
2588     25.870000      0.000000      0.000000
2589     25.880000      0.000000      0.000000
2590     25.890000      0.000000      0.000000
2591     25.900000      0.000000      0.000000
2592     25.910000      0.000000      0.000000
2593     25.920000      0.000000      0.000000
2594     25.930000      0.000000      0.000000
2595     25.940000      0.000000      0.000000
2596     25.950000      0.000000      0.000000
2597     25.960000      0.000000      0.000000
2598     25.970000      0.000000      0.000000
2599     25.980000      0.000000      0.000000
2600     25.990000      0.000000      0.000000
2601     26.000000      0.000000      0.000000
2602     26.010000      0.000000      0.000000
2603     26.020000      0.000000      0.000000
2604     26.030000      0.000000      0.000000
2605     26.040000      0.000000      0.000000
2606     26.050000      0.000000      0.000000
2607     26.060000      0.000000      0.000000
2608     26.070000      0.000000      0.000000
2609     26.080000      0.000000      0.000000
2610     26.090000      0.000000      0.000000
2611     26.100000      0.000000      0.000000
2612     26.110000      0.000000      0.000000
2613     26.120000      0.000000      0.000000
2614     26.130000      0.000000      0.000000
2615     26.140000      0.000000      0.000000
2616     26.150000      0.000000      0.000000
2617     26.160000      0.000000      0.000000
2618     26.170000      0.000000      0.000000
2619     26.180000      0.000000      0.000000
2620     26.190000      0.000000      0.000000
2621     26.200000      0.000000      0.000000
2622     26.210000      0.000000      0.000000
2623     26.220000      0.000000      0.000000
2624     26.230000      0.000000      0.000000
2625     26.240000      0.000000      0.000000
2626     26.250000      0.000000      0.000000
2627     26.260000      0.000000      0.000000
2628     26.270000      0.000000      0.000000
2629     26.280000      0.000000      0.000000
2630     26.290000      0.000000      0.000000
2631     26.300000      0.000000      0.000000
2632     26.310000      0.000000      0.000000
2633     26.320000      0.000000      0.000000
2634     26.330000      0.000000      0.000000
2635     26.340000      0.000000      0.000000
2636     26.350000      0.000000      0.000000
2637     26.360000      0.000000      0.000000
2638     26.370000      0.000000      0.000000
2639     26.380000      0.000000      0.000000
2640     26.390000      0.000000      0.000000
2641     26.400000      0.000000      0.000000
2642     26.410000      0.000000      0.000000
2643     26.420000      0.000000      0.000000
2644     26.430000      0.000000      0.000000
2645     26.440000      0.000000      0.000000
2646     26.450000      0.000000      0.000000
2647     26.460000      0.000000      0.000000
2648     26.470000      0.000000      0.000000
2649     26.480000      0.000000      0.000000
2650     26.490000      0.000000      0.000000
2651     26.500000      0.000000      0.000000
2652     26.510000      0.000000      0.000000
2653     26.520000      0.000000      0.000000
2654     26.530000      0.000000      0.000000
2655     26.540000      0.000000      0.000000
2656     26.550000      0.000000      0.000000
2657     26.560000      0.000000      0.000000
2658     26.570000      0.000000      0.000000
2659     26.580000      0.000000      0.000000
2660     26.590000      0.000000      0.000000
2661     26.600000      0.000000      0.000000
2662     26.610000      0.000000      0.000000
2663     26.620000      0.000000      0.000000
2664     26.630000      0.000000      0.000000
2665     26.640000      0.000000      0.000000
2666     26.650000      0.000000      0.000000
2667     26.660000      0.000000      0.000000
2668     26.670000      0.000000      0.000000
2669     26.680000      0.000000      0.000000
2670     26.690000      0.000000      0.000000
2671     26.700000      0.000000      0.000000
2672     26.710000      0.000000      0.000000
2673     26.720000      0.000000      0.000000
2674     26.730000      0.000000      0.000000
2675     26.740000      0.000000      0.000000
2676     26.750000      0.000000      0.000000
2677     26.760000      0.000000      0.000000
2678     26.770000      0.000000      0.000000
2679     26.780000      0.000000      0.000000
2680     26.790000      0.000000      0.000000
2681     26.800000      0.000000      0.000000
2682     26.810000      0.000000      0.000000
2683     26.820000      0.000000      0.000000
2684     26.830000      0.000000      0.000000
2685     26.840000      0.000000      0.000000
2686     26.850000      0.000000      0.000000
2687     26.860000      0.000000      0.000000
2688     26.870000      0.000000      0.000000
2689     26.880000      0.000000      0.000000
2690     26.890000      0.000000      0.000000
2691     26.900000      0.000000      0.000000
2692     26.910000      0.000000      0.000000
2693     26.920000      0.000000      0.000000
2694     26.930000      0.000000      0.000000
2695     26.940000      0.000000      0.000000
2696     26.950000      0.000000      0.000000
2697     26.960000      0.000000      0.000000
2698     26.970000      0.000000      0.000000
2699     26.980000      0.000000      0.000000
2700     26.990000      0.000000      0.000000
2701     27.000000      0.000000      0.000000
2702     27.010000      0.000000      0.000000
2703     27.020000      0.000000      0.000000
2704     27.030000      0.000000      0.000000
2705     27.040000      0.000000      0.000000
2706     27.050000      0.000000      0.000000
2707     27.060000      0.000000      0.000000
2708     27.070000      0.000000      0.000000
2709     27.080000      0.000000      0.000000
2710     27.090000      0.000000      0.000000
2711     27.100000      0.000000      0.000000
2712     27.110000      0.000000      0.000000
2713     27.120000      0.000000      0.000000
2714     27.130000      0.000000      0.000000
2715     27.140000      0.000000      0.000000
2716     27.150000      0.000000      0.000000
2717     27.160000      0.000000      0.000000
2718     27.170000      0.000000      0.000000
2719     27.180000      0.000000      0.000000
2720     27.190000      0.000000      0.000000
2721     27.200000      0.000000      0.000000
2722     27.210000      0.000000      0.000000
2723     27.220000      0.000000      0.000000
2724     27.230000      0.000000      0.000000
2725     27.240000      0.000000      0.000000
2726     27.250000      0.000000      0.000000
2727     27.260000      0.000000      0.000000
2728     27.270000      0.000000      0.000000
2729     27.280000      0.000000      0.000000
2730     27.290000      0.000000      0.000000
2731     27.300000      0.000000      0.000000
2732     27.310000      0.000000      0.000000
2733     27.320000      0.000000      0.000000
2734     27.330000      0.000000      0.000000
2735     27.340000      0.000000      0.000000
2736     27.350000      0.000000      0.000000
2737     27.360000      0.000000      0.000000
2738     27.370000      0.000000      0.000000
2739     27.380000      0.000000      0.000000
2740     27.390000      0.000000      0.000000
2741     27.400000      0.000000      0.000000
2742     27.410000      0.000000      0.000000
2743     27.420000      0.000000      0.000000
2744     27.430000      0.000000      0.000000
2745     27.440000      0.000000      0.000000
2746     27.450000      0.000000      0.000000
2747     27.460000      0.000000      0.000000
2748     27.470000      0.000000      0.000000
2749     27.480000      0.000000      0.000000
2750     27.490000      0.000000      0.000000
2751     27.500000      0.000000      0.000000
2752     27.510000      0.000000      0.000000
2753     27.520000      0.000000      0.000000
2754     27.530000      0.000000      0.000000
2755     27.540000      0.000000      0.000000
2756     27.550000      0.000000      0.000000
2757     27.560000      0.000000      0.000000
2758     27.570000      0.000000      0.000000
2759     27.580000      0.000000      0.000000
2760     27.590000      0.000000      0.000000
2761     27.600000      0.000000      0.000000
2762     27.610000      0.000000      0.000000
2763     27.620000      0.000000      0.000000
2764     27.630000      0.000000      0.000000
2765     27.640000      0.000000      0.000000
2766     27.650000      0.000000      0.000000
2767     27.660000      0.000000      0.000000
2768     27.670000      0.000000      0.000000
2769     27.680000      0.000000      0.000000
2770     27.690000      0.000000      0.000000
2771     27.700000      0.000000      0.000000
2772     27.710000      0.000000      0.000000
2773     27.720000      0.000000      0.000000
2774     27.730000      0.000000      0.000000
2775     27.740000      0.000000      0.000000
2776     27.750000      0.000000      0.000000
2777     27.760000      0.000000      0.000000
2778     27.770000      0.000000      0.000000
2779     27.780000      0.000000      0.000000
2780     27.790000      0.000000      0.000000
2781     27.800000      0.000000      0.000000
2782     27.810000      0.000000      0.000000
2783     27.820000      0.000000      0.000000
2784     27.830000      0.000000      0.000000
2785     27.840000      0.000000      0.000000
2786     27.850000      0.000000      0.000000
2787     27.860000      0.000000      0.000000
2788     27.870000      0.000000      0.000000
2789     27.880000      0.000000      0.000000
2790     27.890000      0.000000      0.000000
2791     27.900000      0.000000      0.000000
2792     27.910000      0.000000      0.000000
2793     27.920000      0.000000      0.000000
2794     27.930000      0.000000      0.000000
2795     27.940000      0.000000      0.000000
2796     27.950000      0.000000      0.000000
2797     27.960000      0.000000      0.000000
2798     27.970000      0.000000      0.000000
2799     27.980000      0.000000      0.000000
2800     27.990000      0.000000      0.000000
2801     28.000000      0.000000      0.000000
2802     28.010000      0.000000      0.000000
2803     28.020000      0.000000      0.000000
2804     28.030000      0.000000      0.000000
2805     28.040000      0.000000      0.000000
2806     28.050000      0.000000      0.000000
2807     28.060000      0.000000      0.000000
2808     28.070000      0.000000      0.000000
2809     28.080000      0.000000      0.000000
2810     28.090000      0.000000      0.000000
2811     28.100000      0.000000      0.000000
2812     28.110000      0.000000      0.000000
2813     28.120000      0.000000      0.000000
2814     28.130000      0.000000      0.000000
2815     28.140000      0.000000      0.000000
2816     28.150000      0.000000      0.000000
2817     28.160000      0.000000      0.000000
2818     28.170000      0.000000      0.000000
2819     28.180000      0.000000      0.000000
2820     28.190000      0.000000      0.000000
2821     28.200000      0.000000      0.000000
2822     28.210000      0.000000      0.000000
2823     28.220000      0.000000      0.000000
2824     28.230000      0.000000      0.000000
2825     28.240000      0.000000      0.000000
2826     28.250000      0.000000      0.000000
2827     28.260000      0.000000      0.000000
2828     28.270000      0.000000      0.000000
2829     28.280000      0.000000      0.000000
2830     28.290000      0.000000      0.000000
2831     28.300000      0.000000      0.000000
2832     28.310000      0.000000      0.000000
2833     28.320000      0.000000      0.000000
2834     28.330000      0.000000      0.000000
2835     28.340000      0.000000      0.000000
2836     28.350000      0.000000      0.000000
2837     28.360000      0.000000      0.000000
2838     28.370000      0.000000      0.000000
2839     28.380000      0.000000      0.000000
2840     28.390000      0.000000      0.000000
2841     28.400000      0.000000      0.000000
2842     28.410000      0.000000      0.000000
2843     28.420000      0.000000      0.000000
2844     28.430000      0.000000      0.000000
2845     28.440000      0.000000      0.000000
2846     28.450000      0.000000      0.000000
2847     28.460000      0.000000      0.000000
2848     28.470000      0.000000      0.000000
2849     28.480000      0.000000      0.000000
2850     28.490000      0.000000      0.000000
2851     28.500000      0.000000      0.000000
2852     28.510000      0.000000      0.000000
2853     28.520000      0.000000      0.000000
2854     28.530000      0.000000      0.000000
2855     28.540000      0.000000      0.000000
2856     28.550000      0.000000      0.000000
2857     28.560000      0.000000      0.000000
2858     28.570000      0.000000      0.000000
2859     28.580000      0.000000      0.000000
2860     28.590000      0.000000      0.000000
2861     28.600000      0.000000      0.000000
2862     28.610000      0.000000      0.000000
2863     28.620000      0.000000      0.000000
2864     28.630000      0.000000      0.000000
2865     28.640000      0.000000      0.000000
2866     28.650000      0.000000      0.000000
2867     28.660000      0.000000      0.000000
2868     28.670000      0.000000      0.000000
2869     28.680000      0.000000      0.000000
2870     28.690000      0.000000      0.000000
2871     28.700000      0.000000      0.000000
2872     28.710000      0.000000      0.000000
2873     28.720000      0.000000      0.000000
2874     28.730000      0.000000      0.000000
2875     28.740000      0.000000      0.000000
2876     28.750000      0.000000      0.000000
2877     28.760000      0.000000      0.000000
2878     28.770000      0.000000      0.000000
2879     28.780000      0.000000      0.000000
2880     28.790000      0.000000      0.000000
2881     28.800000      0.000000      0.000000
2882     28.810000      0.000000      0.000000
2883     28.820000      0.000000      0.000000
2884     28.830000      0.000000      0.000000
2885     28.840000      0.000000      0.000000
2886     28.850000      0.000000      0.000000
2887     28.860000      0.000000      0.000000
2888     28.870000      0.000000      0.000000
2889     28.880000      0.000000      0.000000
2890     28.890000      0.000000      0.000000
2891     28.900000      0.000000      0.000000
2892     28.910000      0.000000      0.000000
2893     28.920000      0.000000      0.000000
2894     28.930000      0.000000      0.000000
2895     28.940000      0.000000      0.000000
2896     28.950000      0.000000      0.000000
2897     28.960000      0.000000      0.000000
2898     28.970000      0.000000      0.000000
2899     28.980000      0.000000      0.000000
2900     28.990000      0.000000      0.000000
2901     29.000000      0.000000      0.000000
2902     29.010000      0.000000      0.000000
2903     29.020000      0.000000      0.000000
2904     29.030000      0.000000      0.000000
2905     29.040000      0.000000      0.000000
2906     29.050000      0.000000      0.000000
2907     29.060000      0.000000      0.000000
2908     29.070000      0.000000      0.000000
2909     29.080000      0.000000      0.000000
2910     29.090000      0.000000      0.000000
2911     29.100000      0.000000      0.000000
2912     29.110000      0.000000      0.000000
2913     29.120000      0.000000      0.000000
2914     29.130000      0.000000      0.000000
2915     29.140000      0.000000      0.000000
2916     29.150000      0.000000      0.000000
2917     29.160000      0.000000      0.000000
2918     29.170000      0.000000      0.000000
2919     29.180000      0.000000      0.000000
2920     29.190000      0.000000      0.000000
2921     29.200000      0.000000      0.000000
2922     29.210000      0.000000      0.000000
2923     29.220000      0.000000      0.000000
2924     29.230000      0.000000      0.000000
2925     29.240000      0.000000      0.000000
2926     29.250000      0.000000      0.000000
2927     29.260000      0.000000      0.000000
2928     29.270000      0.000000      0.000000
2929     29.280000      0.000000      0.000000
2930     29.290000      0.000000      0.000000
2931     29.300000      0.000000      0.000000
2932     29.310000      0.000000      0.000000
2933     29.320000      0.000000      0.000000
2934     29.330000      0.000000      0.000000
2935     29.340000      0.000000      0.000000
2936     29.350000      0.000000      0.000000
2937     29.360000      0.000000      0.000000
2938     29.370000      0.000000      0.000000
2939     29.380000      0.000000      0.000000
2940     29.390000      0.000000      0.000000
2941     29.400000      0.000000      0.000000
2942     29.410000      0.000000      0.000000
2943     29.420000      0.000000      0.000000
2944     29.430000      0.000000      0.000000
2945     29.440000      0.000000      0.000000
2946     29.450000      0.000000      0.000000
2947     29.460000      0.000000      0.000000
2948     29.470000      0.000000      0.000000
2949     29.480000      0.000000      0.000000
2950     29.490000      0.000000      0.000000
2951     29.500000      0.000000      0.000000
2952     29.510000      0.000000      0.000000
2953     29.520000      0.000000      0.000000
2954     29.530000      0.000000      0.000000
2955     29.540000      0.000000      0.000000
2956     29.550000      0.000000      0.000000
2957     29.560000      0.000000      0.000000
2958     29.570000      0.000000      0.000000
2959     29.580000      0.000000      0.000000
2960     29.590000      0.000000      0.000000
2961     29.600000      0.000000      0.000000
2962     29.610000      0.000000      0.000000
2963     29.620000      0.000000      0.000000
2964     29.630000      0.000000      0.000000
2965     29.640000      0.000000      0.000000
2966     29.650000      0.000000      0.000000
2967     29.660000      0.000000      0.000000
2968     29.670000      0.000000      0.000000
2969     29.680000      0.000000      0.000000
2970     29.690000      0.000000      0.000000
2971     29.700000      0.000000      0.000000
2972     29.710000      0.000000      0.000000
2973     29.720000      0.000000      0.000000
2974     29.730000      0.000000      0.000000
2975     29.740000      0.000000      0.000000
2976     29.750000      0.000000      0.000000
2977     29.760000      0.000000      0.000000
2978     29.770000      0.000000      0.000000
2979     29.780000      0.000000      0.000000
2980     29.790000      0.000000      0.000000
2981     29.800000      0.000000      0.000000
2982     29.810000      0.000000      0.000000
2983     29.820000      0.000000      0.000000
2984     29.830000      0.000000      0.000000
2985     29.840000      0.000000      0.000000
2986     29.850000      0.000000      0.000000
2987     29.860000      0.000000      0.000000
2988     29.870000      0.000000      0.000000
2989     29.880000      0.000000      0.000000
2990     29.890000      0.000000      0.000000
2991     29.900000      0.000000      0.000000
2992     29.910000      0.000000      0.000000
2993     29.920000      0.000000      0.000000
2994     29.930000      0.000000      0.000000
2995     29.940000      0.000000      0.000000
2996     29.950000      0.000000      0.000000
2997     29.960000      0.000000      0.000000
2998     29.970000      0.000000      0.000000
2999     29.980000      0.000000      0.000000
3000     29.990000      0.000000      0.000000
3001     30.000000      0.000000      0.000000
3002     30.010000      0.000000      0.000000
3003     30.020000      0.000000      0.000000
3004     30.030000      0.000000      0.000000
3005     30.040000      0.000000      0.000000
3006     30.050000      0.000000      0.000000
3007     30.060000      0.000000      0.000000
3008     30.070000      0.000000      0.000000
3009     30.080000      0.000000      0.000000
3010     30.090000      0.000000      0.000000
3011     30.100000      0.000000      0.000000
3012     30.110000      0.000000      0.000000
3013     30.120000      0.000000      0.000000
3014     30.130000      0.000000      0.000000
3015     30.140000      0.000000      0.000000
3016     30.150000      0.000000      0.000000
3017     30.160000      0.000000      0.000000
3018     30.170000      0.000000      0.000000
3019     30.180000      0.000000      0.000000
3020     30.190000      0.000000      0.000000
3021     30.200000      0.000000      0.000000
3022     30.210000      0.000000      0.000000
3023     30.220000      0.000000      0.000000
3024     30.230000      0.000000      0.000000
3025     30.240000      0.000000      0.000000
3026     30.250000      0.000000      0.000000
3027     30.260000      0.000000      0.000000
3028     30.270000      0.000000      0.000000
3029     30.280000      0.000000      0.000000
3030     30.290000      0.000000      0.000000
3031     30.300000      0.000000      0.000000
3032     30.310000      0.000000      0.000000
3033     30.320000      0.000000      0.000000
3034     30.330000      0.000000      0.000000
3035     30.340000      0.000000      0.000000
3036     30.350000      0.000000      0.000000
3037     30.360000      0.000000      0.000000
3038     30.370000      0.000000      0.000000
3039     30.380000      0.000000      0.000000
3040     30.390000      0.000000      0.000000
3041     30.400000      0.000000      0.000000
3042     30.410000      0.000000      0.000000
3043     30.420000      0.000000      0.000000
3044     30.430000      0.000000      0.000000
3045     30.440000      0.000000      0.000000
3046     30.450000      0.000000      0.000000
3047     30.460000      0.000000      0.000000
3048     30.470000      0.000000      0.000000
3049     30.480000      0.000000      0.000000
3050     30.490000      0.000000      0.000000
3051     30.500000      0.000000      0.000000
3052     30.510000      0.000000      0.000000
3053     30.520000      0.000000      0.000000
3054     30.530000      0.000000      0.000000
3055     30.540000      0.000000      0.000000
3056     30.550000      0.000000      0.000000
3057     30.560000      0.000000      0.000000
3058     30.570000      0.000000      0.000000
3059     30.580000      0.000000      0.000000
3060     30.590000      0.000000      0.000000
3061     30.600000      0.000000      0.000000
3062     30.610000      0.000000      0.000000
3063     30.620000      0.000000      0.000000
3064     30.630000      0.000000      0.000000
3065     30.640000      0.000000      0.000000
3066     30.650000      0.000000      0.000000
3067     30.660000      0.000000      0.000000
3068     30.670000      0.000000      0.000000
3069     30.680000      0.000000      0.000000
3070     30.690000      0.000000      0.000000
3071     30.700000      0.000000      0.000000
3072     30.710000      0.000000      0.000000
3073     30.720000      0.000000      0.000000
3074     30.730000      0.000000      0.000000
3075     30.740000      0.000000      0.000000
3076     30.750000      0.000000      0.000000
3077     30.760000      0.000000      0.000000
3078     30.770000      0.000000      0.000000
3079     30.780000      0.000000      0.000000
3080     30.790000      0.000000      0.000000
3081     30.800000      0.000000      0.000000
3082     30.810000      0.000000      0.000000
3083     30.820000      0.000000      0.000000
3084     30.830000      0.000000      0.000000
3085     30.840000      0.000000      0.000000
3086     30.850000      0.000000      0.000000
3087     30.860000      0.000000      0.000000
3088     30.870000      0.000000      0.000000
3089     30.880000      0.000000      0.000000
3090     30.890000      0.000000      0.000000
3091     30.900000      0.000000      0.000000
3092     30.910000      0.000000      0.000000
3093     30.920000      0.000000      0.000000
3094     30.930000      0.000000      0.000000
3095     30.940000      0.000000      0.000000
3096     30.950000      0.000000      0.000000
3097     30.960000      0.000000      0.000000
3098     30.970000      0.000000      0.000000
3099     30.980000      0.000000      0.000000
3100     30.990000      0.000000      0.000000
3101     31.000000      0.000000      0.000000
3102     31.010000      0.000000      0.000000
3103     31.020000      0.000000      0.000000
3104     31.030000      0.000000      0.000000
3105     31.040000      0.000000      0.000000
3106     31.050000      0.000000      0.000000
3107     31.060000      0.000000      0.000000
3108     31.070000      0.000000      0.000000
3109     31.080000      0.000000      0.000000
3110     31.090000      0.000000      0.000000
3111     31.100000      0.000000      0.000000
3112     31.110000      0.000000      0.000000
3113     31.120000      0.000000      0.000000
3114     31.130000      0.000000      0.000000
3115     31.140000      0.000000      0.000000
3116     31.150000      0.000000      0.000000
3117     31.160000      0.000000      0.000000
3118     31.170000      0.000000      0.000000
3119     31.180000      0.000000      0.000000
3120     31.190000      0.000000      0.000000
3121     31.200000      0.000000      0.000000
3122     31.210000      0.000000      0.000000
3123     31.220000      0.000000      0.000000
3124     31.230000      0.000000      0.000000
3125     31.240000      0.000000      0.000000
3126     31.250000      0.000000      0.000000
3127     31.260000      0.000000      0.000000
3128     31.270000      0.000000      0.000000
3129     31.280000      0.000000      0.000000
3130     31.290000      0.000000      0.000000
3131     31.300000      0.000000      0.000000
3132     31.310000      0.000000      0.000000
3133     31.320000      0.000000      0.000000
3134     31.330000      0.000000      0.000000
3135     31.340000      0.000000      0.000000
3136     31.350000      0.000000      0.000000
3137     31.360000      0.000000      0.000000
3138     31.370000      0.000000      0.000000
3139     31.380000      0.000000      0.000000
3140     31.390000      0.000000      0.000000
3141     31.400000      0.000000      0.000000
3142     31.410000      0.000000      0.000000
3143     31.420000      0.000000      0.000000
3144     31.430000      0.000000      0.000000
3145     31.440000      0.000000      0.000000
3146     31.450000      0.000000      0.000000
3147     31.460000      0.000000      0.000000
3148     31.470000      0.000000      0.000000
3149     31.480000      0.000000      0.000000
3150     31.490000      0.000000      0.000000
3151     31.500000      0.000000      0.000000
3152     31.510000      0.000000      0.000000
3153     31.520000      0.000000      0.000000
3154     31.530000      0.000000      0.000000
3155     31.540000      0.000000      0.000000
3156     31.550000      0.000000      0.000000
3157     31.560000      0.000000      0.000000
3158     31.570000      0.000000      0.000000
3159     31.580000      0.000000      0.000000
3160     31.590000      0.000000      0.000000
3161     31.600000      0.000000      0.000000
3162     31.610000      0.000000      0.000000
3163     31.620000      0.000000      0.000000
3164     31.630000      0.000000      0.000000
3165     31.640000      0.000000      0.000000
3166     31.650000      0.000000      0.000000
3167     31.660000      0.000000      0.000000
3168     31.670000      0.000000      0.000000
3169     31.680000      0.000000      0.000000
3170     31.690000      0.000000      0.000000
3171     31.700000      0.000000      0.000000
3172     31.710000      0.000000      0.000000
3173     31.720000      0.000000      0.000000
3174     31.730000      0.000000      0.000000
3175     31.740000      0.000000      0.000000
3176     31.750000      0.000000      0.000000
3177     31.760000      0.000000      0.000000
3178     31.770000      0.000000      0.000000
3179     31.780000      0.000000      0.000000
3180     31.790000      0.000000      0.000000
3181     31.800000      0.000000      0.000000
3182     31.810000      0.000000      0.000000
3183     31.820000      0.000000      0.000000
3184     31.830000      0.000000      0.000000
3185     31.840000      0.000000      0.000000
3186     31.850000      0.000000      0.000000
3187     31.860000      0.000000      0.000000
3188     31.870000      0.000000      0.000000
3189     31.880000      0.000000      0.000000
3190     31.890000      0.000000      0.000000
3191     31.900000      0.000000      0.000000
3192     31.910000      0.000000      0.000000
3193     31.920000      0.000000      0.000000
3194     31.930000      0.000000      0.000000
3195     31.940000      0.000000      0.000000
3196     31.950000      0.000000      0.000000
3197     31.960000      0.000000      0.000000
3198     31.970000      0.000000      0.000000
3199     31.980000      0.000000      0.000000
3200     31.990000      0.000000      0.000000
3201     32.000000      0.000000      0.000000
3202     32.010000      0.000000      0.000000
3203     32.020000      0.000000      0.000000
3204     32.030000      0.000000      0.000000
3205     32.040000      0.000000      0.000000
3206     32.050000      0.000000      0.000000
3207     32.060000      0.000000      0.000000
3208     32.070000      0.000000      0.000000
3209     32.080000      0.000000      0.000000
3210     32.090000      0.000000      0.000000
3211     32.100000      0.000000      0.000000
3212     32.110000      0.000000      0.000000
3213     32.120000      0.000000      0.000000
3214     32.130000      0.000000      0.000000
3215     32.140000      0.000000      0.000000
3216     32.150000      0.000000      0.000000
3217     32.160000      0.000000      0.000000
3218     32.170000      0.000000      0.000000
3219     32.180000      0.000000      0.000000
3220     32.190000      0.000000      0.000000
3221     32.200000      0.000000      0.000000
3222     32.210000      0.000000      0.000000
3223     32.220000      0.000000      0.000000
3224     32.230000      0.000000      0.000000
3225     32.240000      0.000000      0.000000
3226     32.250000      0.000000      0.000000
3227     32.260000      0.000000      0.000000
3228     32.270000      0.000000      0.000000
3229     32.280000      0.000000      0.000000
3230     32.290000      0.000000      0.000000
3231     32.300000      0.000000      0.000000
3232     32.310000      0.000000      0.000000
3233     32.320000      0.000000      0.000000
3234     32.330000      0.000000      0.000000
3235     32.340000      0.000000      0.000000
3236     32.350000      0.000000      0.000000
3237     32.360000      0.000000      0.000000
3238     32.370000      0.000000      0.000000
3239     32.380000      0.000000      0.000000
3240     32.390000      0.000000      0.000000
3241     32.400000      0.000000      0.000000
3242     32.410000      0.000000      0.000000
3243     32.420000      0.000000      0.000000
3244     32.430000      0.000000      0.000000
3245     32.440000      0.000000      0.000000
3246     32.450000      0.000000      0.000000
3247     32.460000      0.000000      0.000000
3248     32.470000      0.000000      0.000000
3249     32.480000      0.000000      0.000000
3250     32.490000      0.000000      0.000000
3251     32.500000      0.000000      0.000000
3252     32.510000      0.000000      0.000000
3253     32.520000      0.000000      0.000000
3254     32.530000      0.000000      0.000000
3255     32.540000      0.000000      0.000000
3256     32.550000      0.000000      0.000000
3257     32.560000      0.000000      0.000000
3258     32.570000      0.000000      0.000000
3259     32.580000      0.000000      0.000000
3260     32.590000      0.000000      0.000000
3261     32.600000      0.000000      0.000000
3262     32.610000      0.000000      0.000000
3263     32.620000      0.000000      0.000000
3264     32.630000      0.000000      0.000000
3265     32.640000      0.000000      0.000000
3266     32.650000      0.000000      0.000000
3267     32.660000      0.000000      0.000000
3268     32.670000      0.000000      0.000000
3269     32.680000      0.000000      0.000000
3270     32.690000      0.000000      0.000000
3271     32.700000      0.000000      0.000000
3272     32.710000      0.000000      0.000000
3273     32.720000      0.000000      0.000000
3274     32.730000      0.000000      0.000000
3275     32.740000      0.000000      0.000000
3276     32.750000      0.000000      0.000000
3277     32.760000      0.000000      0.000000
3278     32.770000      0.000000      0.000000
3279     32.780000      0.000000      0.000000
3280     32.790000      0.000000      0.000000
3281     32.800000      0.000000      0.000000
3282     32.810000      0.000000      0.000000
3283     32.820000      0.000000      0.000000
3284     32.830000      0.000000      0.000000
3285     32.840000      0.000000      0.000000
3286     32.850000      0.000000      0.000000
3287     32.860000      0.000000      0.000000
3288     32.870000      0.000000      0.000000
3289     32.880000      0.000000      0.000000
3290     32.890000      0.000000      0.000000
3291     32.900000      0.000000      0.000000
3292     32.910000      0.000000      0.000000
3293     32.920000      0.000000      0.000000
3294     32.930000      0.000000      0.000000
3295     32.940000      0.000000      0.000000
3296     32.950000      0.000000      0.000000
3297     32.960000      0.000000      0.000000
3298     32.970000      0.000000      0.000000
3299     32.980000      0.000000      0.000000
3300     32.990000      0.000000      0.000000
3301     33.000000      0.000000      0.000000
3302     33.010000      0.000000      0.000000
3303     33.020000      0.000000      0.000000
3304     33.030000      0.000000      0.000000
3305     33.040000      0.000000      0.000000
3306     33.050000      0.000000      0.000000
3307     33.060000      0.000000      0.000000
3308     33.070000      0.000000      0.000000
3309     33.080000      0.000000      0.000000
3310     33.090000      0.000000      0.000000
3311     33.100000      0.000000      0.000000
3312     33.110000      0.000000      0.000000
3313     33.120000      0.000000      0.000000
3314     33.130000      0.000000      0.000000
3315     33.140000      0.000000      0.000000
3316     33.150000      0.000000      0.000000
3317     33.160000      0.000000      0.000000
3318     33.170000      0.000000      0.000000
3319     33.180000      0.000000      0.000000
3320     33.190000      0.000000      0.000000
3321     33.200000      0.000000      0.000000
3322     33.210000      0.000000      0.000000
3323     33.220000      0.000000      0.000000
3324     33.230000      0.000000      0.000000
3325     33.240000      0.000000      0.000000
3326     33.250000      0.000000      0.000000
3327     33.260000      0.000000      0.000000
3328     33.270000      0.000000      0.000000
3329     33.280000      0.000000      0.000000
3330     33.290000      0.000000      0.000000
3331     33.300000      0.000000      0.000000
3332     33.310000      0.000000      0.000000
3333     33.320000      0.000000      0.000000
3334     33.330000      0.000000      0.000000
3335     33.340000      0.000000      0.000000
3336     33.350000      0.000000      0.000000
3337     33.360000      0.000000      0.000000
3338     33.370000      0.000000      0.000000
3339     33.380000      0.000000      0.000000
3340     33.390000      0.000000      0.000000
3341     33.400000      0.000000      0.000000
3342     33.410000      0.000000      0.000000
3343     33.420000      0.000000      0.000000
3344     33.430000      0.000000      0.000000
3345     33.440000      0.000000      0.000000
3346     33.450000      0.000000      0.000000
3347     33.460000      0.000000      0.000000
3348     33.470000      0.000000      0.000000
3349     33.480000      0.000000      0.000000
3350     33.490000      0.000000      0.000000
3351     33.500000      0.000000      0.000000
3352     33.510000      0.000000      0.000000
3353     33.520000      0.000000      0.000000
3354     33.530000      0.000000      0.000000
3355     33.540000      0.000000      0.000000
3356     33.550000      0.000000      0.000000
3357     33.560000      0.000000      0.000000
3358     33.570000      0.000000      0.000000
3359     33.580000      0.000000      0.000000
3360     33.590000      0.000000      0.000000
3361     33.600000      0.000000      0.000000
3362     33.610000      0.000000      0.000000
3363     33.620000      0.000000      0.000000
3364     33.630000      0.000000      0.000000
3365     33.640000      0.000000      0.000000
3366     33.650000      0.000000      0.000000
3367     33.660000      0.000000      0.000000
3368     33.670000      0.000000      0.000000
3369     33.680000      0.000000      0.000000
3370     33.690000      0.000000      0.000000
3371     33.700000      0.000000      0.000000
3372     33.710000      0.000000      0.000000
3373     33.720000      0.000000      0.000000
3374     33.730000      0.000000      0.000000
3375     33.740000      0.000000      0.000000
3376     33.750000      0.000000      0.000000
3377     33.760000      0.000000      0.000000
3378     33.770000      0.000000      0.000000
3379     33.780000      0.000000      0.000000
3380     33.790000      0.000000      0.000000
3381     33.800000      0.000000      0.000000
3382     33.810000      0.000000      0.000000
3383     33.820000      0.000000      0.000000
3384     33.830000      0.000000      0.000000
3385     33.840000      0.000000      0.000000
3386     33.850000      0.000000      0.000000
3387     33.860000      0.000000      0.000000
3388     33.870000      0.000000      0.000000
3389     33.880000      0.000000      0.000000
3390     33.890000      0.000000      0.000000
3391     33.900000      0.000000      0.000000
3392     33.910000      0.000000      0.000000
3393     33.920000      0.000000      0.000000
3394     33.930000      0.000000      0.000000
3395     33.940000      0.000000      0.000000
3396     33.950000      0.000000      0.000000
3397     33.960000      0.000000      0.000000
3398     33.970000      0.000000      0.000000
3399     33.980000      0.000000      0.000000
3400     33.990000      0.000000      0.000000
3401     34.000000      0.000000      0.000000
3402     34.010000      0.000000      0.000000
3403     34.020000      0.000000      0.000000
3404     34.030000      0.000000      0.000000
3405     34.040000      0.000000      0.000000
3406     34.050000      0.000000      0.000000
3407     34.060000      0.000000      0.000000
3408     34.070000      0.000000      0.000000
3409     34.080000      0.000000      0.000000
3410     34.090000      0.000000      0.000000
3411     34.100000      0.000000      0.000000
3412     34.110000      0.000000      0.000000
3413     34.120000      0.000000      0.000000
3414     34.130000      0.000000      0.000000
3415     34.140000      0.000000      0.000000
3416     34.150000      0.000000      0.000000
3417     34.160000      0.000000      0.000000
3418     34.170000      0.000000      0.000000
3419     34.180000      0.000000      0.000000
3420     34.190000      0.000000      0.000000
3421     34.200000      0.000000      0.000000
3422     34.210000      0.000000      0.000000
3423     34.220000      0.000000      0.000000
3424     34.230000      0.000000      0.000000
3425     34.240000      0.000000      0.000000
3426     34.250000      0.000000      0.000000
3427     34.260000      0.000000      0.000000
3428     34.270000      0.000000      0.000000
3429     34.280000      0.000000      0.000000
3430     34.290000      0.000000      0.000000
3431     34.300000      0.000000      0.000000
3432     34.310000      0.000000      0.000000
3433     34.320000      0.000000      0.000000
3434     34.330000      0.000000      0.000000
3435     34.340000      0.000000      0.000000
3436     34.350000      0.000000      0.000000
3437     34.360000      0.000000      0.000000
3438     34.370000      0.000000      0.000000
3439     34.380000      0.000000      0.000000
3440     34.390000      0.000000      0.000000
3441     34.400000      0.000000      0.000000
3442     34.410000      0.000000      0.000000
3443     34.420000      0.000000      0.000000
3444     34.430000      0.000000      0.000000
3445     34.440000      0.000000      0.000000
3446     34.450000      0.000000      0.000000
3447     34.460000      0.000000      0.000000
3448     34.470000      0.000000      0.000000
3449     34.480000      0.000000      0.000000
3450     34.490000      0.000000      0.000000
3451     34.500000      0.000000      0.000000
3452     34.510000      0.000000      0.000000
3453     34.520000      0.000000      0.000000
3454     34.530000      0.000000      0.000000
3455     34.540000      0.000000      0.000000
3456     34.550000      0.000000      0.000000
3457     34.560000      0.000000      0.000000
3458     34.570000      0.000000      0.000000
3459     34.580000      0.000000      0.000000
3460     34.590000      0.000000      0.000000
3461     34.600000      0.000000      0.000000
3462     34.610000      0.000000      0.000000
3463     34.620000      0.000000      0.000000
3464     34.630000      0.000000      0.000000
3465     34.640000      0.000000      0.000000
3466     34.650000      0.000000      0.000000
3467     34.660000      0.000000      0.000000
3468     34.670000      0.000000      0.000000
3469     34.680000      0.000000      0.000000
3470     34.690000      0.000000      0.000000
3471     34.700000      0.000000      0.000000
3472     34.710000      0.000000      0.000000
3473     34.720000      0.000000      0.000000
3474     34.730000      0.000000      0.000000
3475     34.740000      0.000000      0.000000
3476     34.750000      0.000000      0.000000
3477     34.760000      0.000000      0.000000
3478     34.770000      0.000000      0.000000
3479     34.780000      0.000000      0.000000
3480     34.790000      0.000000      0.000000
3481     34.800000      0.000000      0.000000
3482     34.810000      0.000000      0.000000
3483     34.820000      0.000000      0.000000
3484     34.830000      0.000000      0.000000
3485     34.840000      0.000000      0.000000
3486     34.850000      0.000000      0.000000
3487     34.860000      0.000000      0.000000
3488     34.870000      0.000000      0.000000
3489     34.880000      0.000000      0.000000
3490     34.890000      0.000000      0.000000
3491     34.900000      0.000000      0.000000
3492     34.910000      0.000000      0.000000
3493     34.920000      0.000000      0.000000
3494     34.930000      0.000000      0.000000
3495     34.940000      0.000000      0.000000
3496     34.950000      0.000000      0.000000
3497     34.960000      0.000000      0.000000
3498     34.970000      0.000000      0.000000
3499     34.980000      0.000000      0.000000
3500     34.990000      0.000000      0.000000
3501     35.000000      0.000000      0.000000
3502     35.010000      0.000000      0.000000
3503     35.020000      0.000000      0.000000
3504     35.030000      0.000000      0.000000
3505     35.040000      0.000000      0.000000
3506     35.050000      0.000000      0.000000
3507     35.060000      0.000000      0.000000
3508     35.070000      0.000000      0.000000
3509     35.080000      0.000000      0.000000
3510     35.090000      0.000000      0.000000
3511     35.100000      0.000000      0.000000
3512     35.110000      0.000000      0.000000
3513     35.120000      0.000000      0.000000
3514     35.130000      0.000000      0.000000
3515     35.140000      0.000000      0.000000
3516     35.150000      0.000000      0.000000
3517     35.160000      0.000000      0.000000
3518     35.170000      0.000000      0.000000
3519     35.180000      0.000000      0.000000
3520     35.190000      0.000000      0.000000
3521     35.200000      0.000000      0.000000
3522     35.210000      0.000000      0.000000
3523     35.220000      0.000000      0.000000
3524     35.230000      0.000000      0.000000
3525     35.240000      0.000000      0.000000
3526     35.250000      0.000000      0.000000
3527     35.260000      0.000000      0.000000
3528     35.270000      0.000000      0.000000
3529     35.280000      0.000000      0.000000
3530     35.290000      0.000000      0.000000
3531     35.300000      0.000000      0.000000
3532     35.310000      0.000000      0.000000
3533     35.320000      0.000000      0.000000
3534     35.330000      0.000000      0.000000
3535     35.340000      0.000000      0.000000
3536     35.350000      0.000000      0.000000
3537     35.360000      0.000000      0.000000
3538     35.370000      0.000000      0.000000
3539     35.380000      0.000000      0.000000
3540     35.390000      0.000000      0.000000
3541     35.400000      0.000000      0.000000
3542     35.410000      0.000000      0.000000
3543     35.420000      0.000000      0.000000
3544     35.430000      0.000000      0.000000
3545     35.440000      0.000000      0.000000
3546     35.450000      0.000000      0.000000
3547     35.460000      0.000000      0.000000
3548     35.470000      0.000000      0.000000
3549     35.480000      0.000000      0.000000
3550     35.490000      0.000000      0.000000
3551     35.500000      0.000000      0.000000
3552     35.510000      0.000000      0.000000
3553     35.520000      0.000000      0.000000
3554     35.530000      0.000000      0.000000
3555     35.540000      0.000000      0.000000
3556     35.550000      0.000000      0.000000
3557     35.560000      0.000000      0.000000
3558     35.570000      0.000000      0.000000
3559     35.580000      0.000000      0.000000
3560     35.590000      0.000000      0.000000
3561     35.600000      0.000000      0.000000
3562     35.610000      0.000000      0.000000
3563     35.620000      0.000000      0.000000
3564     35.630000      0.000000      0.000000
3565     35.640000      0.000000      0.000000
3566     35.650000      0.000000      0.000000
3567     35.660000      0.000000      0.000000
3568     35.670000      0.000000      0.000000
3569     35.680000      0.000000      0.000000
3570     35.690000      0.000000      0.000000
3571     35.700000      0.000000      0.000000
3572     35.710000      0.000000      0.000000
3573     35.720000      0.000000      0.000000
3574     35.730000      0.000000      0.000000
3575     35.740000      0.000000      0.000000
3576     35.750000      0.000000      0.000000
3577     35.760000      0.000000      0.000000
3578     35.770000      0.000000      0.000000
3579     35.780000      0.000000      0.000000
3580     35.790000      0.000000      0.000000
3581     35.800000      0.000000      0.000000
3582     35.810000      0.000000      0.000000
3583     35.820000      0.000000      0.000000
3584     35.830000      0.000000      0.000000
3585     35.840000      0.000000      0.000000
3586     35.850000      0.000000      0.000000
3587     35.860000      0.000000      0.000000
3588     35.870000      0.000000      0.000000
3589     35.880000      0.000000      0.000000
3590     35.890000      0.000000      0.000000
3591     35.900000      0.000000      0.000000
3592     35.910000      0.000000      0.000000
3593     35.920000      0.000000      0.000000
3594     35.930000      0.000000      0.000000
3595     35.940000      0.000000      0.000000
3596     35.950000      0.000000      0.000000
3597     35.960000      0.000000      0.000000
3598     35.970000      0.000000      0.000000
3599     35.980000      0.000000      0.000000
3600     35.990000      0.000000      0.000000
3601     36.000000      0.000000      0.000000
3602     36.010000      0.000000      0.000000
3603     36.020000      0.000000      0.000000
3604     36.030000      0.000000      0.000000
3605     36.040000      0.000000      0.000000
3606     36.050000      0.000000      0.000000
3607     36.060000      0.000000      0.000000
3608     36.070000      0.000000      0.000000
3609     36.080000      0.000000      0.000000
3610     36.090000      0.000000      0.000000
3611     36.100000      0.000000      0.000000
3612     36.110000      0.000000      0.000000
3613     36.120000      0.000000      0.000000
3614     36.130000      0.000000      0.000000
3615     36.140000      0.000000      0.000000
3616     36.150000      0.000000      0.000000
3617     36.160000      0.000000      0.000000
3618     36.170000      0.000000      0.000000
3619     36.180000      0.000000      0.000000
3620     36.190000      0.000000      0.000000
3621     36.200000      0.000000      0.000000
3622     36.210000      0.000000      0.000000
3623     36.220000      0.000000      0.000000
3624     36.230000      0.000000      0.000000
3625     36.240000      0.000000      0.000000
3626     36.250000      0.000000      0.000000
3627     36.260000      0.000000      0.000000
3628     36.270000      0.000000      0.000000
3629     36.280000      0.000000      0.000000
3630     36.290000      0.000000      0.000000
3631     36.300000      0.000000      0.000000
3632     36.310000      0.000000      0.000000
3633     36.320000      0.000000      0.000000
3634     36.330000      0.000000      0.000000
3635     36.340000      0.000000      0.000000
3636     36.350000      0.000000      0.000000
3637     36.360000      0.000000      0.000000
3638     36.370000      0.000000      0.000000
3639     36.380000      0.000000      0.000000
3640     36.390000      0.000000      0.000000
3641     36.400000      0.000000      0.000000
3642     36.410000      0.000000      0.000000
3643     36.420000      0.000000      0.000000
3644     36.430000      0.000000      0.000000
3645     36.440000      0.000000      0.000000
3646     36.450000      0.000000      0.000000
3647     36.460000      0.000000      0.000000
3648     36.470000      0.000000      0.000000
3649     36.480000      0.000000      0.000000
3650     36.490000      0.000000      0.000000
3651     36.500000      0.000000      0.000000
3652     36.510000      0.000000      0.000000
3653     36.520000      0.000000      0.000000
3654     36.530000      0.000000      0.000000
3655     36.540000      0.000000      0.000000
3656     36.550000      0.000000      0.000000
3657     36.560000      0.000000      0.000000
3658     36.570000      0.000000      0.000000
3659     36.580000      0.000000      0.000000
3660     36.590000      0.000000      0.000000
3661     36.600000      0.000000      0.000000
3662     36.610000      0.000000      0.000000
3663     36.620000      0.000000      0.000000
3664     36.630000      0.000000      0.000000
3665     36.640000      0.000000      0.000000
3666     36.650000      0.000000      0.000000
3667     36.660000      0.000000      0.000000
3668     36.670000      0.000000      0.000000
3669     36.680000      0.000000      0.000000
3670     36.690000      0.000000      0.000000
3671     36.700000      0.000000      0.000000
3672     36.710000      0.000000      0.000000
3673     36.720000      0.000000      0.000000
3674     36.730000      0.000000      0.000000
3675     36.740000      0.000000      0.000000
3676     36.750000      0.000000      0.000000
3677     36.760000      0.000000      0.000000
3678     36.770000      0.000000      0.000000
3679     36.780000      0.000000      0.000000
3680     36.790000      0.000000      0.000000
3681     36.800000      0.000000      0.000000
3682     36.810000      0.000000      0.000000
3683     36.820000      0.000000      0.000000
3684     36.830000      0.000000      0.000000
3685     36.840000      0.000000      0.000000
3686     36.850000      0.000000      0.000000
3687     36.860000      0.000000      0.000000
3688     36.870000      0.000000      0.000000
3689     36.880000      0.000000      0.000000
3690     36.890000      0.000000      0.000000
3691     36.900000      0.000000      0.000000
3692     36.910000      0.000000      0.000000
3693     36.920000      0.000000      0.000000
3694     36.930000      0.000000      0.000000
3695     36.940000      0.000000      0.000000
3696     36.950000      0.000000      0.000000
3697     36.960000      0.000000      0.000000
3698     36.970000      0.000000      0.000000
3699     36.980000      0.000000      0.000000
3700     36.990000      0.000000      0.000000
3701     37.000000      0.000000      0.000000
3702     37.010000      0.000000      0.000000
3703     37.020000      0.000000      0.000000
3704     37.030000      0.000000      0.000000
3705     37.040000      0.000000      0.000000
3706     37.050000      0.000000      0.000000
3707     37.060000      0.000000      0.000000
3708     37.070000      0.000000      0.000000
3709     37.080000      0.000000      0.000000
3710     37.090000      0.000000      0.000000
3711     37.100000      0.000000      0.000000
3712     37.110000      0.000000      0.000000
3713     37.120000      0.000000      0.000000
3714     37.130000      0.000000      0.000000
3715     37.140000      0.000000      0.000000
3716     37.150000      0.000000      0.000000
3717     37.160000      0.000000      0.000000
3718     37.170000      0.000000      0.000000
3719     37.180000      0.000000      0.000000
3720     37.190000      0.000000      0.000000
3721     37.200000      0.000000      0.000000
3722     37.210000      0.000000      0.000000
3723     37.220000      0.000000      0.000000
3724     37.230000      0.000000      0.000000
3725     37.240000      0.000000      0.000000
3726     37.250000      0.000000      0.000000
3727     37.260000      0.000000      0.000000
3728     37.270000      0.000000      0.000000
3729     37.280000      0.000000      0.000000
3730     37.290000      0.000000      0.000000
3731     37.300000      0.000000      0.000000
3732     37.310000      0.000000      0.000000
3733     37.320000      0.000000      0.000000
3734     37.330000      0.000000      0.000000
3735     37.340000      0.000000      0.000000
3736     37.350000      0.000000      0.000000
3737     37.360000      0.000000      0.000000
3738     37.370000      0.000000      0.000000
3739     37.380000      0.000000      0.000000
3740     37.390000      0.000000      0.000000
3741     37.400000      0.000000      0.000000
3742     37.410000      0.000000      0.000000
3743     37.420000      0.000000      0.000000
3744     37.430000      0.000000      0.000000
3745     37.440000      0.000000      0.000000
3746     37.450000      0.000000      0.000000
3747     37.460000      0.000000      0.000000
3748     37.470000      0.000000      0.000000
3749     37.480000      0.000000      0.000000
3750     37.490000      0.000000      0.000000
3751     37.500000      0.000000      0.000000
3752     37.510000      0.000000      0.000000
3753     37.520000      0.000000      0.000000
3754     37.530000      0.000000      0.000000
3755     37.540000      0.000000      0.000000
3756     37.550000      0.000000      0.000000
3757     37.560000      0.000000      0.000000
3758     37.570000      0.000000      0.000000
3759     37.580000      0.000000      0.000000
3760     37.590000      0.000000      0.000000
3761     37.600000      0.000000      0.000000
3762     37.610000      0.000000      0.000000
3763     37.620000      0.000000      0.000000
3764     37.630000      0.000000      0.000000
3765     37.640000      0.000000      0.000000
3766     37.650000      0.000000      0.000000
3767     37.660000      0.000000      0.000000
3768     37.670000      0.000000      0.000000
3769     37.680000      0.000000      0.000000
3770     37.690000      0.000000      0.000000
3771     37.700000      0.000000      0.000000
3772     37.710000      0.000000      0.000000
3773     37.720000      0.000000      0.000000
3774     37.730000      0.000000      0.000000
3775     37.740000      0.000000      0.000000
3776     37.750000      0.000000      0.000000
3777     37.760000      0.000000      0.000000
3778     37.770000      0.000000      0.000000
3779     37.780000      0.000000      0.000000
3780     37.790000      0.000000      0.000000
3781     37.800000      0.000000      0.000000
3782     37.810000      0.000000      0.000000
3783     37.820000      0.000000      0.000000
3784     37.830000      0.000000      0.000000
3785     37.840000      0.000000      0.000000
3786     37.850000      0.000000      0.000000
3787     37.860000      0.000000      0.000000
3788     37.870000      0.000000      0.000000
3789     37.880000      0.000000      0.000000
3790     37.890000      0.000000      0.000000
3791     37.900000      0.000000      0.000000
3792     37.910000      0.000000      0.000000
3793     37.920000      0.000000      0.000000
3794     37.930000      0.000000      0.000000
3795     37.940000      0.000000      0.000000
3796     37.950000      0.000000      0.000000
3797     37.960000      0.000000      0.000000
3798     37.970000      0.000000      0.000000
3799     37.980000      0.000000      0.000000
3800     37.990000      0.000000      0.000000
3801     38.000000      0.000000      0.000000
3802     38.010000      0.000000      0.000000
3803     38.020000      0.000000      0.000000
3804     38.030000      0.000000      0.000000
3805     38.040000      0.000000      0.000000
3806     38.050000      0.000000      0.000000
3807     38.060000      0.000000      0.000000
3808     38.070000      0.000000      0.000000
3809     38.080000      0.000000      0.000000
3810     38.090000      0.000000      0.000000
3811     38.100000      0.000000      0.000000
3812     38.110000      0.000000      0.000000
3813     38.120000      0.000000      0.000000
3814     38.130000      0.000000      0.000000
3815     38.140000      0.000000      0.000000
3816     38.150000      0.000000      0.000000
3817     38.160000      0.000000      0.000000
3818     38.170000      0.000000      0.000000
3819     38.180000      0.000000      0.000000
3820     38.190000      0.000000      0.000000
3821     38.200000      0.000000      0.000000
3822     38.210000      0.000000      0.000000
3823     38.220000      0.000000      0.000000
3824     38.230000      0.000000      0.000000
3825     38.240000      0.000000      0.000000
3826     38.250000      0.000000      0.000000
3827     38.260000      0.000000      0.000000
3828     38.270000      0.000000      0.000000
3829     38.280000      0.000000      0.000000
3830     38.290000      0.000000      0.000000
3831     38.300000      0.000000      0.000000
3832     38.310000      0.000000      0.000000
3833     38.320000      0.000000      0.000000
3834     38.330000      0.000000      0.000000
3835     38.340000      0.000000      0.000000
3836     38.350000      0.000000      0.000000
3837     38.360000      0.000000      0.000000
3838     38.370000      0.000000      0.000000
3839     38.380000      0.000000      0.000000
3840     38.390000      0.000000      0.000000
3841     38.400000      0.000000      0.000000
3842     38.410000      0.000000      0.000000
3843     38.420000      0.000000      0.000000
3844     38.430000      0.000000      0.000000
3845     38.440000      0.000000      0.000000
3846     38.450000      0.000000      0.000000
3847     38.460000      0.000000      0.000000
3848     38.470000      0.000000      0.000000
3849     38.480000      0.000000      0.000000
3850     38.490000      0.000000      0.000000
3851     38.500000      0.000000      0.000000
3852     38.510000      0.000000      0.000000
3853     38.520000      0.000000      0.000000
3854     38.530000      0.000000      0.000000
3855     38.540000      0.000000      0.000000
3856     38.550000      0.000000      0.000000
3857     38.560000      0.000000      0.000000
3858     38.570000      0.000000      0.000000
3859     38.580000      0.000000      0.000000
3860     38.590000      0.000000      0.000000
3861     38.600000      0.000000      0.000000
3862     38.610000      0.000000      0.000000
3863     38.620000      0.000000      0.000000
3864     38.630000      0.000000      0.000000
3865     38.640000      0.000000      0.000000
3866     38.650000      0.000000      0.000000
3867     38.660000      0.000000      0.000000
3868     38.670000      0.000000      0.000000
3869     38.680000      0.000000      0.000000
3870     38.690000      0.000000      0.000000
3871     38.700000      0.000000      0.000000
3872     38.710000      0.000000      0.000000
3873     38.720000      0.000000      0.000000
3874     38.730000      0.000000      0.000000
3875     38.740000      0.000000      0.000000
3876     38.750000      0.000000      0.000000
3877     38.760000      0.000000      0.000000
3878     38.770000      0.000000      0.000000
3879     38.780000      0.000000      0.000000
3880     38.790000      0.000000      0.000000
3881     38.800000      0.000000      0.000000
3882     38.810000      0.000000      0.000000
3883     38.820000      0.000000      0.000000
3884     38.830000      0.000000      0.000000
3885     38.840000      0.000000      0.000000
3886     38.850000      0.000000      0.000000
3887     38.860000      0.000000      0.000000
3888     38.870000      0.000000      0.000000
3889     38.880000      0.000000      0.000000
3890     38.890000      0.000000      0.000000
3891     38.900000      0.000000      0.000000
3892     38.910000      0.000000      0.000000
3893     38.920000      0.000000      0.000000
3894     38.930000      0.000000      0.000000
3895     38.940000      0.000000      0.000000
3896     38.950000      0.000000      0.000000
3897     38.960000      0.000000      0.000000
3898     38.970000      0.000000      0.000000
3899     38.980000      0.000000      0.000000
3900     38.990000      0.000000      0.000000
3901     39.000000      0.000000      0.000000
3902     39.010000      0.000000      0.000000
3903     39.020000      0.000000      0.000000
3904     39.030000      0.000000      0.000000
3905     39.040000      0.000000      0.000000
3906     39.050000      0.000000      0.000000
3907     39.060000      0.000000      0.000000
3908     39.070000      0.000000      0.000000
3909     39.080000      0.000000      0.000000
3910     39.090000      0.000000      0.000000
3911     39.100000      0.000000      0.000000
3912     39.110000      0.000000      0.000000
3913     39.120000      0.000000      0.000000
3914     39.130000      0.000000      0.000000
3915     39.140000      0.000000      0.000000
3916     39.150000      0.000000      0.000000
3917     39.160000      0.000000      0.000000
3918     39.170000      0.000000      0.000000
3919     39.180000      0.000000      0.000000
3920     39.190000      0.000000      0.000000
3921     39.200000      0.000000      0.000000
3922     39.210000      0.000000      0.000000
3923     39.220000      0.000000      0.000000
3924     39.230000      0.000000      0.000000
3925     39.240000      0.000000      0.000000
3926     39.250000      0.000000      0.000000
3927     39.260000      0.000000      0.000000
3928     39.270000      0.000000      0.000000
3929     39.280000      0.000000      0.000000
3930     39.290000      0.000000      0.000000
3931     39.300000      0.000000      0.000000
3932     39.310000      0.000000      0.000000
3933     39.320000      0.000000      0.000000
3934     39.330000      0.000000      0.000000
3935     39.340000      0.000000      0.000000
3936     39.350000      0.000000      0.000000
3937     39.360000      0.000000      0.000000
3938     39.370000      0.000000      0.000000
3939     39.380000      0.000000      0.000000
3940     39.390000      0.000000      0.000000
3941     39.400000      0.000000      0.000000
3942     39.410000      0.000000      0.000000
3943     39.420000      0.000000      0.000000
3944     39.430000      0.000000      0.000000
3945     39.440000      0.000000      0.000000
3946     39.450000      0.000000      0.000000
3947     39.460000      0.000000      0.000000
3948     39.470000      0.000000      0.000000
3949     39.480000      0.000000      0.000000
3950     39.490000      0.000000      0.000000
3951     39.500000      0.000000      0.000000
3952     39.510000      0.000000      0.000000
3953     39.520000      0.000000      0.000000
3954     39.530000      0.000000      0.000000
3955     39.540000      0.000000      0.000000
3956     39.550000      0.000000      0.000000
3957     39.560000      0.000000      0.000000
3958     39.570000      0.000000      0.000000
3959     39.580000      0.000000      0.000000
3960     39.590000      0.000000      0.000000
3961     39.600000      0.000000      0.000000
3962     39.610000      0.000000      0.000000
3963     39.620000      0.000000      0.000000
3964     39.630000      0.000000      0.000000
3965     39.640000      0.000000      0.000000
3966     39.650000      0.000000      0.000000
3967     39.660000      0.000000      0.000000
3968     39.670000      0.000000      0.000000
3969     39.680000      0.000000      0.000000
3970     39.690000      0.000000      0.000000
3971     39.700000      0.000000      0.000000
3972     39.710000      0.000000      0.000000
3973     39.720000      0.000000      0.000000
3974     39.730000      0.000000      0.000000
3975     39.740000      0.000000      0.000000
3976     39.750000      0.000000      0.000000
3977     39.760000      0.000000      0.000000
3978     39.770000      0.000000      0.000000
3979     39.780000      0.000000      0.000000
3980     39.790000      0.000000      0.000000
3981     39.800000      0.000000      0.000000
3982     39.810000      0.000000      0.000000
3983     39.820000      0.000000      0.000000
3984     39.830000      0.000000      0.000000
3985     39.840000      0.000000      0.000000
3986     39.850000      0.000000      0.000000
3987     39.860000      0.000000      0.000000
3988     39.870000      0.000000      0.000000
3989     39.880000      0.000000      0.000000
3990     39.890000      0.000000      0.000000
3991     39.900000      0.000000      0.000000
3992     39.910000      0.000000      0.000000
3993     39.920000      0.000000      0.000000
3994     39.930000      0.000000      0.000000
3995     39.940000      0.000000      0.000000
3996     39.950000      0.000000      0.000000
3997     39.960000      0.000000      0.000000
3998     39.970000      0.000000      0.000000
3999     39.980000      0.000000      0.000000
4000     39.990000      0.000000      0.000000
4001     40.000000      0.000000      0.000000
