# Supplementary material for: A Bottom-Up Coarse-Grained Model for Nucleosome–Nucleosome Interactions with Explicit Ions
Source: J Chem Theory Comput. 2022 May 17;18(6):3948–60. doi: 10.1021/acs.jctc.2c00083 (PMC9202350; doi:10.1021/acs.jctc.2c00083)
Supplement: Supplementary file 2 — ct2c00083_si_002.zip [file ct2c00083_si_002.zip › archive/CGMD_NCP-CO/pot_tables/CPOS_D.table]

CPOS_D
N 4001

1      0.000001    161.562470     67.632030
2      0.010000    160.886150     69.892880
3      0.020000    160.187220     71.920040
4      0.030000    159.468020     73.683030
5      0.040000    158.731190     75.159100
6      0.050000    157.979600     76.334470
7      0.060000    157.216260     77.204980
8      0.070000    156.444210     77.776210
9      0.080000    155.666440     78.062890
10      0.090000    154.885820     78.087800
11      0.100000    154.104940     77.880330
12      0.110000    153.326130     77.474590
13      0.120000    152.551390     76.907520
14      0.130000    151.782310     76.217020
15      0.140000    151.020140     75.440250
16      0.150000    150.265740     74.612180
17      0.160000    149.519620     73.764540
18      0.170000    148.781970     72.925070
19      0.180000    148.052720     72.117130
20      0.190000    147.331550     71.359550
21      0.200000    146.617960     70.666790
22      0.210000    145.911290     70.049120
23      0.220000    145.210800     69.512990
24      0.230000    144.515670     69.061430
25      0.240000    143.825050     68.694460
26      0.250000    143.138110     68.409500
27      0.260000    142.454010     68.201760
28      0.270000    141.771990     68.064650
29      0.280000    141.091350     67.990190
30      0.290000    140.411450     67.969330
31      0.300000    139.731750     67.992400
32      0.310000    139.051830     68.049420
33      0.320000    138.371340     68.130470
34      0.330000    137.690030     68.225970
35      0.340000    137.007770     68.326950
36      0.350000    136.324500     68.425220
37      0.360000    135.640250     68.513560
38      0.370000    134.955110     68.585770
39      0.380000    134.269260     68.636740
40      0.390000    133.582890     68.662410
41      0.400000    132.896260     68.659780
42      0.410000    132.209670     68.626870
43      0.420000    131.523400     68.562640
44      0.430000    130.837770     68.466940
45      0.440000    130.153100     68.340440
46      0.450000    129.469700     68.184570
47      0.460000    128.787850     68.001430
48      0.470000    128.107840     67.793690
49      0.480000    127.429900     67.564500
50      0.490000    126.754260     67.317340
51      0.500000    126.081080     67.055920
52      0.510000    125.410520     66.784010
53      0.520000    124.742680     66.505320
54      0.530000    124.077630     66.223380
55      0.540000    123.415400     65.941380
56      0.550000    122.755980     65.662180
57      0.560000    122.099360     65.388170
58      0.570000    121.445480     65.121280
59      0.580000    120.794270     64.862980
60      0.590000    120.145640     64.614310
61      0.600000    119.499490     64.375880
62      0.610000    118.855730     64.147960
63      0.620000    118.214250     63.930520
64      0.630000    117.574950     63.723270
65      0.640000    116.937720     63.525710
66      0.650000    116.302460     63.337190
67      0.660000    115.669090     63.156970
68      0.670000    115.037520     62.984180
69      0.680000    114.407680     62.817930
70      0.690000    113.779500     62.657270
71      0.700000    113.152920     62.501270
72      0.710000    112.527910     62.348970
73      0.720000    111.904420     62.199430
74      0.730000    111.282430     62.051710
75      0.740000    110.661910     61.904940
76      0.750000    110.042860     61.758250
77      0.760000    109.425280     61.610820
78      0.770000    108.809170     61.461890
79      0.780000    108.194550     61.310770
80      0.790000    107.581440     61.156840
81      0.800000    106.969880     60.999570
82      0.810000    106.359880     60.838530
83      0.820000    105.751490     60.673430
84      0.830000    105.144760     60.504080
85      0.840000    104.539720     60.330460
86      0.850000    103.936410     60.152670
87      0.860000    103.334890     59.970960
88      0.870000    102.735180     59.785720
89      0.880000    102.137320     59.597460
90      0.890000    101.541350     59.406750
91      0.900000    100.947280     59.214240
92      0.910000    100.355140     59.020600
93      0.920000     99.764930     58.826460
94      0.930000     99.176670     58.632420
95      0.940000     98.590340     58.438990
96      0.950000     98.005950     58.246570
97      0.960000     97.423490     58.055430
98      0.970000     96.842930     57.865750
99      0.980000     96.264270     57.677580
100      0.990000     95.687500     57.490860
101      1.000000     95.112590     57.305480
102      1.010000     94.539530     57.121250
103      1.020000     93.968320     56.937980
104      1.030000     93.398940     56.755460
105      1.040000     92.831390     56.573500
106      1.050000     92.265650     56.391960
107      1.060000     91.701730     56.210750
108      1.070000     91.139630     56.029820
109      1.080000     90.579330     55.849190
110      1.090000     90.020840     55.668920
111      1.100000     89.464150     55.489090
112      1.110000     88.909260     55.309810
113      1.120000     88.356160     55.131150
114      1.130000     87.804850     54.953190
115      1.140000     87.255310     54.775930
116      1.150000     86.707560     54.599340
117      1.160000     86.161560     54.423310
118      1.170000     85.617330     54.247710
119      1.180000     85.074850     54.072310
120      1.190000     84.534130     53.896870
121      1.200000     83.995160     53.721150
122      1.210000     83.457950     53.544880
123      1.220000     82.922500     53.367820
124      1.230000     82.388820     53.189800
125      1.240000     81.856920     53.010680
126      1.250000     81.326820     52.830410
127      1.260000     80.798510     52.649010
128      1.270000     80.272020     52.466600
129      1.280000     79.747360     52.283350
130      1.290000     79.224520     52.099510
131      1.300000     78.703530     51.915340
132      1.310000     78.184370     51.731140
133      1.320000     77.667060     51.547180
134      1.330000     77.151590     51.363700
135      1.340000     76.637950     51.180890
136      1.350000     76.126150     50.998850
137      1.360000     75.616160     50.817610
138      1.370000     75.107980     50.637140
139      1.380000     74.601610     50.457310
140      1.390000     74.097040     50.277960
141      1.400000     73.594260     50.098870
142      1.410000     73.093270     49.919820
143      1.420000     72.594070     49.740590
144      1.430000     72.096660     49.560980
145      1.440000     71.601050     49.380860
146      1.450000     71.107250     49.200130
147      1.460000     70.615240     49.018800
148      1.470000     70.125060     48.836900
149      1.480000     69.636690     48.654570
150      1.490000     69.150140     48.471980
151      1.500000     68.665420     48.289330
152      1.510000     68.182530     48.106850
153      1.520000     67.701460     47.924750
154      1.530000     67.222210     47.743200
155      1.540000     66.744780     47.562320
156      1.550000     66.269160     47.382170
157      1.560000     65.795340     47.202740
158      1.570000     65.323310     47.023940
159      1.580000     64.853070     46.845640
160      1.590000     64.384610     46.667620
161      1.600000     63.917940     46.489680
162      1.610000     63.453040     46.311570
163      1.620000     62.989920     46.133070
164      1.630000     62.528590     45.953990
165      1.640000     62.069050     45.774210
166      1.650000     61.611310     45.593630
167      1.660000     61.155370     45.412280
168      1.670000     60.701250     45.230210
169      1.680000     60.248950     45.047570
170      1.690000     59.798470     44.864560
171      1.700000     59.349830     44.681400
172      1.710000     58.903010     44.498350
173      1.720000     58.458030     44.315620
174      1.730000     58.014870     44.133410
175      1.740000     57.573540     43.951880
176      1.750000     57.134020     43.771080
177      1.760000     56.696310     43.591030
178      1.770000     56.260400     43.411650
179      1.780000     55.826280     43.232810
180      1.790000     55.393960     43.054320
181      1.800000     54.963410     42.875960
182      1.810000     54.534650     42.697510
183      1.820000     54.107680     42.518740
184      1.830000     53.682490     42.339470
185      1.840000     53.259100     42.159560
186      1.850000     52.837500     41.978920
187      1.860000     52.417710     41.797570
188      1.870000     51.999740     41.615560
189      1.880000     51.583580     41.433030
190      1.890000     51.169250     41.250160
191      1.900000     50.756750     41.067190
192      1.910000     50.346080     40.884340
193      1.920000     49.937230     40.701840
194      1.930000     49.530210     40.519860
195      1.940000     49.125020     40.338560
196      1.950000     48.721630     40.157990
197      1.960000     48.320050     39.978160
198      1.970000     47.920270     39.798980
199      1.980000     47.522280     39.620320
200      1.990000     47.126080     39.442000
201      2.000000     46.731660     39.263790
202      2.010000     46.339020     39.085450
203      2.020000     45.948160     38.906780
204      2.030000     45.559100     38.727580
205      2.040000     45.171820     38.547720
206      2.050000     44.786340     38.367120
207      2.060000     44.402670     38.185770
208      2.070000     44.020810     38.003760
209      2.080000     43.640780     37.821200
210      2.090000     43.262560     37.638310
211      2.100000     42.886180     37.455290
212      2.110000     42.511630     37.272380
213      2.120000     42.138900     37.089810
214      2.130000     41.768010     36.907770
215      2.140000     41.398930     36.726390
216      2.150000     41.031660     36.545740
217      2.160000     40.666210     36.365820
218      2.170000     40.302550     36.186570
219      2.180000     39.940680     36.007830
220      2.190000     39.580600     35.829430
221      2.200000     39.222310     35.651140
222      2.210000     38.865800     35.472730
223      2.220000     38.511070     35.293990
224      2.230000     38.158130     35.114730
225      2.240000     37.806980     34.934810
226      2.250000     37.457640     34.754160
227      2.260000     37.110100     34.572770
228      2.270000     36.764370     34.390720
229      2.280000     36.420460     34.208140
230      2.290000     36.078380     34.025220
231      2.300000     35.738130     33.842190
232      2.310000     35.399700     33.659290
233      2.320000     35.063110     33.476730
234      2.330000     34.728340     33.294700
235      2.340000     34.395400     33.113350
236      2.350000     34.064260     32.932740
237      2.360000     33.734940     32.752870
238      2.370000     33.407410     32.573670
239      2.380000     33.081670     32.395000
240      2.390000     32.757720     32.216680
241      2.400000     32.435550     32.038480
242      2.410000     32.115170     31.860170
243      2.420000     31.796570     31.681540
244      2.430000     31.479750     31.502390
245      2.440000     31.164730     31.322590
246      2.450000     30.851500     31.142060
247      2.460000     30.540080     30.960800
248      2.470000     30.230470     30.778870
249      2.480000     29.922690     30.596400
250      2.490000     29.616720     30.413590
251      2.500000     29.312590     30.230650
252      2.510000     29.010280     30.047820
253      2.520000     28.709800     29.865310
254      2.530000     28.411150     29.683310
255      2.540000     28.114310     29.501950
256      2.550000     27.819300     29.321310
257      2.560000     27.526080     29.141370
258      2.570000     27.234670     28.962060
259      2.580000     26.945050     28.783250
260      2.590000     26.657220     28.604740
261      2.600000     26.371170     28.426310
262      2.610000     26.086900     28.247750
263      2.620000     25.804430     28.068830
264      2.630000     25.523740     27.889360
265      2.640000     25.244850     27.709220
266      2.650000     24.967750     27.528340
267      2.660000     24.692470     27.346710
268      2.670000     24.419000     27.164420
269      2.680000     24.147360     26.981620
270      2.690000     23.877540     26.798490
271      2.700000     23.609560     26.615270
272      2.710000     23.343400     26.432210
273      2.720000     23.079080     26.249530
274      2.730000     22.816590     26.067440
275      2.740000     22.555910     25.886070
276      2.750000     22.297050     25.705520
277      2.760000     22.040000     25.525770
278      2.770000     21.784740     25.346760
279      2.780000     21.531270     25.168350
280      2.790000     21.279590     24.990360
281      2.800000     21.029680     24.812570
282      2.810000     20.781560     24.634730
283      2.820000     20.535210     24.456640
284      2.830000     20.290650     24.278080
285      2.840000     20.047860     24.098920
286      2.850000     19.806880     23.919050
287      2.860000     19.567680     23.738470
288      2.870000     19.330300     23.557210
289      2.880000     19.094730     23.375400
290      2.890000     18.860970     23.193190
291      2.900000     18.629040     23.010790
292      2.910000     18.398930     22.828390
293      2.920000     18.170650     22.646210
294      2.930000     17.944190     22.464400
295      2.940000     17.719540     22.283060
296      2.950000     17.496710     22.102270
297      2.960000     17.275690     21.921980
298      2.970000     17.056470     21.742130
299      2.980000     16.839050     21.562550
300      2.990000     16.623420     21.383070
301      3.000000     16.409590     21.203470
302      3.010000     16.197560     21.023520
303      3.020000     15.987320     20.843040
304      3.030000     15.778890     20.661850
305      3.040000     15.572270     20.479850
306      3.050000     15.367480     20.297030
307      3.060000     15.164510     20.113420
308      3.070000     14.963370     19.929160
309      3.080000     14.764080     19.744460
310      3.090000     14.566640     19.559570
311      3.100000     14.371040     19.374800
312      3.110000     14.177290     19.190450
313      3.120000     13.985390     19.006840
314      3.130000     13.795320     18.824220
315      3.140000     13.607080     18.642800
316      3.150000     13.420650     18.462700
317      3.160000     13.236020     18.283970
318      3.170000     13.053180     18.106580
319      3.180000     12.872120     17.930400
320      3.190000     12.692810     17.755250
321      3.200000     12.515260     17.580900
322      3.210000     12.339450     17.407080
323      3.220000     12.165380     17.233530
324      3.230000     11.993040     17.059960
325      3.240000     11.822450     16.886140
326      3.250000     11.653580     16.711880
327      3.260000     11.486460     16.537010
328      3.270000     11.321090     16.361420
329      3.280000     11.157480     16.185070
330      3.290000     10.995630     16.007920
331      3.300000     10.835550     15.829990
332      3.310000     10.677250     15.651280
333      3.320000     10.520740     15.471790
334      3.330000     10.366020     15.291510
335      3.340000     10.213100     15.110360
336      3.350000     10.062000     14.928260
337      3.360000      9.912720     14.745060
338      3.370000      9.765270     14.560570
339      3.380000      9.619660     14.374590
340      3.390000      9.475920     14.186930
341      3.400000      9.334050     13.997390
342      3.410000      9.194070     13.805850
343      3.420000      9.056010     13.612230
344      3.430000      8.919890     13.416590
345      3.440000      8.785730     13.219080
346      3.450000      8.653540     13.020000
347      3.460000      8.523340     12.819800
348      3.470000      8.395140     12.619050
349      3.480000      8.268950     12.418460
350      3.490000      8.144760     12.218850
351      3.500000      8.022570     12.021070
352      3.510000      7.902360     11.826010
353      3.520000      7.784100     11.634560
354      3.530000      7.667760     11.447510
355      3.540000      7.553280     11.265570
356      3.550000      7.440630     11.089300
357      3.560000      7.329730     10.919100
358      3.570000      7.220540     10.755210
359      3.580000      7.112990     10.597650
360      3.590000      7.007010     10.446280
361      3.600000      6.902550     10.300770
362      3.610000      6.799540     10.160600
363      3.620000      6.697940     10.025080
364      3.630000      6.597690      9.893380
365      3.640000      6.498750      9.764480
366      3.650000      6.401110      9.637230
367      3.660000      6.304740      9.510370
368      3.670000      6.209630      9.382480
369      3.680000      6.115810      9.252090
370      3.690000      6.023290      9.117610
371      3.700000      5.932110      8.977410
372      3.710000      5.842340      8.829860
373      3.720000      5.754040      8.673310
374      3.730000      5.667310      8.506170
375      3.740000      5.582240      8.326930
376      3.750000      5.498970      8.134220
377      3.760000      5.417630      7.926830
378      3.770000      5.338360      7.703790
379      3.780000      5.261330      7.464390
380      3.790000      5.186680      7.208270
381      3.800000      5.114600      6.935470
382      3.810000      5.045240      6.646500
383      3.820000      4.978780      6.342410
384      3.830000      4.915360      6.024840
385      3.840000      4.855110      5.696060
386      3.850000      4.798150      5.359030
387      3.860000      4.744560      5.017350
388      3.870000      4.694380      4.675250
389      3.880000      4.647630      4.337530
390      3.890000      4.604260      4.009430
391      3.900000      4.564160      3.696460
392      3.910000      4.527200      3.404310
393      3.920000      4.493150      3.138610
394      3.930000      4.461770      2.904770
395      3.940000      4.432720      2.707810
396      3.950000      4.405640      2.552220
397      3.960000      4.380120      2.441830
398      3.970000      4.355700      2.379690
399      3.980000      4.331900      2.368010
400      3.990000      4.308220      2.408100
401      4.000000      4.284140      2.500280
402      4.010000      4.259140      2.643850
403      4.020000      4.232700      2.837040
404      4.030000      4.204330      3.076990
405      4.040000      4.173560      3.359710
406      4.050000      4.139960      3.680120
407      4.060000      4.103160      4.032070
408      4.070000      4.062840      4.408450
409      4.080000      4.018760      4.801310
410      4.090000      3.970740      5.202070
411      4.100000      3.918720      5.601730
412      4.110000      3.862710      5.991150
413      4.120000      3.802790      6.361320
414      4.130000      3.739180      6.703600
415      4.140000      3.672150      7.009990
416      4.150000      3.602050      7.273330
417      4.160000      3.529310      7.487430
418      4.170000      3.454440      7.647230
419      4.180000      3.377970      7.748840
420      4.190000      3.300480      7.789580
421      4.200000      3.222580      7.768050
422      4.210000      3.144900      7.684070
423      4.220000      3.068060      7.538740
424      4.230000      2.992670      7.334360
425      4.240000      2.919330      7.074480
426      4.250000      2.848580      6.763770
427      4.260000      2.780950      6.408000
428      4.270000      2.716870      6.013890
429      4.280000      2.656730      5.588970
430      4.290000      2.600840      5.141360
431      4.300000      2.549420      4.679550
432      4.310000      2.502630      4.212130
433      4.320000      2.460510      3.747520
434      4.330000      2.423030      3.293720
435      4.340000      2.390100      2.858090
436      4.350000      2.361510      2.447150
437      4.360000      2.337040      2.066470
438      4.370000      2.316380      1.720580
439      4.380000      2.299170      1.412910
440      4.390000      2.285040      1.145800
441      4.400000      2.273590      0.920540
442      4.410000      2.264380      0.737380
443      4.420000      2.257010      0.595590
444      4.430000      2.251050      0.493540
445      4.440000      2.246110      0.428710
446      4.450000      2.241830      0.397830
447      4.460000      2.237850      0.396880
448      4.470000      2.233880      0.421240
449      4.480000      2.229670      0.465790
450      4.490000      2.225010      0.525040
451      4.500000      2.219760      0.593280
452      4.510000      2.213830      0.664720
453      4.520000      2.207180      0.733690
454      4.530000      2.199840      0.794760
455      4.540000      2.191900      0.842900
456      4.550000      2.183470      0.873590
457      4.560000      2.174730      0.882920
458      4.570000      2.165900      0.867670
459      4.580000      2.157220      0.825370
460      4.590000      2.148970      0.754310
461      4.600000      2.141430      0.653610
462      4.610000      2.134890      0.523210
463      4.620000      2.129660      0.363910
464      4.630000      2.126020      0.177350
465      4.640000      2.124250     -0.033950
466      4.650000      2.124590     -0.266640
467      4.660000      2.127250     -0.516580
468      4.670000      2.132420     -0.778890
469      4.680000      2.140210     -1.048080
470      4.690000      2.150690     -1.318170
471      4.700000      2.163870     -1.582860
472      4.710000      2.179700     -1.835720
473      4.720000      2.198060     -2.070390
474      4.730000      2.218760     -2.280740
475      4.740000      2.241570     -2.461080
476      4.750000      2.266180     -2.606270
477      4.760000      2.292240     -2.711870
478      4.770000      2.319360     -2.774230
479      4.780000      2.347100     -2.790540
480      4.790000      2.375010     -2.758870
481      4.800000      2.402600     -2.678230
482      4.810000      2.429380     -2.548560
483      4.820000      2.454860     -2.370770
484      4.830000      2.478570     -2.146740
485      4.840000      2.500040     -1.879300
486      4.850000      2.518830     -1.572200
487      4.860000      2.534550     -1.230110
488      4.870000      2.546860     -0.858450
489      4.880000      2.555440     -0.463320
490      4.890000      2.560070     -0.051350
491      4.900000      2.560590      0.370570
492      4.910000      2.556880      0.795400
493      4.920000      2.548930      1.216270
494      4.930000      2.536760      1.626620
495      4.940000      2.520500      2.020400
496      4.950000      2.500290      2.392240
497      4.960000      2.476370      2.737530
498      4.970000      2.449000      3.052490
499      4.980000      2.418470      3.334200
500      4.990000      2.385130      3.580560
501      5.000000      2.349320      3.790310
502      5.010000      2.311420      3.962910
503      5.020000      2.271790      4.098560
504      5.030000      2.230810      4.198060
505      5.040000      2.188820      4.262830
506      5.050000      2.146200      4.294750
507      5.060000      2.103250      4.296200
508      5.070000      2.060290      4.269880
509      5.080000      2.017590      4.218800
510      5.090000      1.975400      4.146150
511      5.100000      1.933940      4.055260
512      5.110000      1.893390      3.949400
513      5.120000      1.853890      3.831810
514      5.130000      1.815570      3.705490
515      5.140000      1.778520      3.573240
516      5.150000      1.742790      3.437510
517      5.160000      1.708410      3.300440
518      5.170000      1.675410      3.163800
519      5.180000      1.643770      3.029000
520      5.190000      1.613480      2.897140
521      5.200000      1.584510      2.768990
522      5.210000      1.556820      2.645090
523      5.220000      1.530370      2.525740
524      5.230000      1.505110      2.411060
525      5.240000      1.481000      2.301020
526      5.250000      1.457990      2.195500
527      5.260000      1.436030      2.094310
528      5.270000      1.415090      1.997170
529      5.280000      1.395120      1.903810
530      5.290000      1.376080      1.813910
531      5.300000      1.357940      1.727150
532      5.310000      1.340670      1.643200
533      5.320000      1.324240      1.561750
534      5.330000      1.308620      1.482460
535      5.340000      1.293800      1.405020
536      5.350000      1.279750      1.329120
537      5.360000      1.266450      1.254460
538      5.370000      1.253910      1.180740
539      5.380000      1.242100      1.107690
540      5.390000      1.231030      1.035060
541      5.400000      1.220680      0.962630
542      5.410000      1.211050      0.890230
543      5.420000      1.202150      0.817730
544      5.430000      1.193970      0.745050
545      5.440000      1.186520      0.672180
546      5.450000      1.179800      0.599160
547      5.460000      1.173810      0.526120
548      5.470000      1.168540      0.453220
549      5.480000      1.164010      0.380720
550      5.490000      1.160210      0.308870
551      5.500000      1.157120      0.238010
552      5.510000      1.154740      0.168450
553      5.520000      1.153050      0.100520
554      5.530000      1.152050      0.034550
555      5.540000      1.151700     -0.029190
556      5.550000      1.151990     -0.090430
557      5.560000      1.152900     -0.148960
558      5.570000      1.154390     -0.204620
559      5.580000      1.156430     -0.257280
560      5.590000      1.159010     -0.306850
561      5.600000      1.162070     -0.353290
562      5.610000      1.165610     -0.396540
563      5.620000      1.169570     -0.436580
564      5.630000      1.173940     -0.473400
565      5.640000      1.178670     -0.506960
566      5.650000      1.183740     -0.537210
567      5.660000      1.189110     -0.564110
568      5.670000      1.194760     -0.587550
569      5.680000      1.200630     -0.607440
570      5.690000      1.206710     -0.623640
571      5.700000      1.212940     -0.636000
572      5.710000      1.219300     -0.644350
573      5.720000      1.225740     -0.648510
574      5.730000      1.232230     -0.648310
575      5.740000      1.238710     -0.643560
576      5.750000      1.245150     -0.634100
577      5.760000      1.251490     -0.619790
578      5.770000      1.257690     -0.600500
579      5.780000      1.263690     -0.576150
580      5.790000      1.269450     -0.546710
581      5.800000      1.274920     -0.512200
582      5.810000      1.280040     -0.472710
583      5.820000      1.284770     -0.428400
584      5.830000      1.289050     -0.379520
585      5.840000      1.292850     -0.326410
586      5.850000      1.296110     -0.269510
587      5.860000      1.298810     -0.209340
588      5.870000      1.300900     -0.146530
589      5.880000      1.302370     -0.081770
590      5.890000      1.303190     -0.015810
591      5.900000      1.303340      0.050560
592      5.910000      1.302840      0.116540
593      5.920000      1.301670      0.181320
594      5.930000      1.299860      0.244170
595      5.940000      1.297420      0.304390
596      5.950000      1.294370      0.361380
597      5.960000      1.290760      0.414620
598      5.970000      1.286610      0.463690
599      5.980000      1.281980      0.508270
600      5.990000      1.276890      0.548140
601      6.000000      1.271410      0.583190
602      6.010000      1.265580      0.613370
603      6.020000      1.259450      0.638730
604      6.030000      1.253060      0.659380
605      6.040000      1.246470      0.675500
606      6.050000      1.239710      0.687330
607      6.060000      1.232840      0.695130
608      6.070000      1.225890      0.699220
609      6.080000      1.218890      0.699950
610      6.090000      1.211890      0.697670
611      6.100000      1.204920      0.692750
612      6.110000      1.197990      0.685550
613      6.120000      1.191130      0.676430
614      6.130000      1.184370      0.665720
615      6.140000      1.177710      0.653720
616      6.150000      1.171180      0.640710
617      6.160000      1.164770      0.626920
618      6.170000      1.158500      0.612560
619      6.180000      1.152370      0.597800
620      6.190000      1.146400      0.582790
621      6.200000      1.140570      0.567650
622      6.210000      1.134890      0.552480
623      6.220000      1.129370      0.537370
624      6.230000      1.123990      0.522420
625      6.240000      1.118770      0.507720
626      6.250000      1.113690      0.493360
627      6.260000      1.108760      0.479460
628      6.270000      1.103960      0.466120
629      6.280000      1.099300      0.453480
630      6.290000      1.094770      0.441690
631      6.300000      1.090350      0.430870
632      6.310000      1.086040      0.421200
633      6.320000      1.081830      0.412820
634      6.330000      1.077700      0.405870
635      6.340000      1.073640      0.400490
636      6.350000      1.069640      0.396810
637      6.360000      1.065670      0.394920
638      6.370000      1.061720      0.394930
639      6.380000      1.057770      0.396880
640      6.390000      1.053800      0.400820
641      6.400000      1.049790      0.406760
642      6.410000      1.045730      0.414680
643      6.420000      1.041580      0.424530
644      6.430000      1.037330      0.436230
645      6.440000      1.032970      0.449660
646      6.450000      1.028480      0.464680
647      6.460000      1.023830      0.481110
648      6.470000      1.019020      0.498750
649      6.480000      1.014030      0.517360
650      6.490000      1.008860      0.536700
651      6.500000      1.003490      0.556510
652      6.510000      0.997920      0.576510
653      6.520000      0.992160      0.596470
654      6.530000      0.986190      0.616130
655      6.540000      0.980030      0.635260
656      6.550000      0.973680      0.653680
657      6.560000      0.967140      0.671210
658      6.570000      0.960430      0.687710
659      6.580000      0.953550      0.703080
660      6.590000      0.946520      0.717230
661      6.600000      0.939350      0.730130
662      6.610000      0.932050      0.741730
663      6.620000      0.924630      0.752050
664      6.630000      0.917110      0.761080
665      6.640000      0.909500      0.768850
666      6.650000      0.901810      0.775400
667      6.660000      0.894060      0.780790
668      6.670000      0.886250      0.785050
669      6.680000      0.878400      0.788250
670      6.690000      0.870520      0.790430
671      6.700000      0.862610      0.791670
672      6.710000      0.854700      0.792010
673      6.720000      0.846780      0.791500
674      6.730000      0.838860      0.790200
675      6.740000      0.830960      0.788140
676      6.750000      0.823080      0.785360
677      6.760000      0.815230      0.781910
678      6.770000      0.807410      0.777800
679      6.780000      0.799630      0.773060
680      6.790000      0.791900      0.767740
681      6.800000      0.784220      0.761850
682      6.810000      0.776600      0.755430
683      6.820000      0.769050      0.748520
684      6.830000      0.761560      0.741180
685      6.840000      0.754150      0.733450
686      6.850000      0.746820      0.725410
687      6.860000      0.739560      0.717150
688      6.870000      0.732390      0.708760
689      6.880000      0.725300      0.700330
690      6.890000      0.718300      0.692000
691      6.900000      0.711380      0.683870
692      6.910000      0.704540      0.676070
693      6.920000      0.697780      0.668710
694      6.930000      0.691090      0.661910
695      6.940000      0.684470      0.655780
696      6.950000      0.677920      0.650410
697      6.960000      0.671410      0.645880
698      6.970000      0.664950      0.642260
699      6.980000      0.658530      0.639590
700      6.990000      0.652130      0.637900
701      7.000000      0.645760      0.637220
702      7.010000      0.639380      0.637530
703      7.020000      0.633010      0.638810
704      7.030000      0.626620      0.641020
705      7.040000      0.620210      0.644100
706      7.050000      0.613770      0.647980
707      7.060000      0.607290      0.652570
708      7.070000      0.600760      0.657770
709      7.080000      0.594190      0.663450
710      7.090000      0.587550      0.669490
711      7.100000      0.580860      0.675760
712      7.110000      0.574100      0.682130
713      7.120000      0.567280      0.688470
714      7.130000      0.560390      0.694660
715      7.140000      0.553450      0.700570
716      7.150000      0.546440      0.706110
717      7.160000      0.539380      0.711180
718      7.170000      0.532270      0.715720
719      7.180000      0.525110      0.719650
720      7.190000      0.517910      0.722940
721      7.200000      0.510680      0.725550
722      7.210000      0.503430      0.727450
723      7.220000      0.496150      0.728650
724      7.230000      0.488870      0.729120
725      7.240000      0.481580      0.728890
726      7.250000      0.474290      0.727970
727      7.260000      0.467010      0.726370
728      7.270000      0.459740      0.724130
729      7.280000      0.452500      0.721260
730      7.290000      0.445290      0.717800
731      7.300000      0.438110      0.713770
732      7.310000      0.430980      0.709200
733      7.320000      0.423880      0.704120
734      7.330000      0.416840      0.698550
735      7.340000      0.409860      0.692520
736      7.350000      0.402930      0.686020
737      7.360000      0.396070      0.679090
738      7.370000      0.389280      0.671720
739      7.380000      0.382560      0.663910
740      7.390000      0.375920      0.655690
741      7.400000      0.369370      0.647050
742      7.410000      0.362900      0.638000
743      7.420000      0.356520      0.628570
744      7.430000      0.350230      0.618770
745      7.440000      0.344040      0.608630
746      7.450000      0.337960      0.598190
747      7.460000      0.331970      0.587510
748      7.470000      0.326100      0.576640
749      7.480000      0.320330      0.565650
750      7.490000      0.314680      0.554630
751      7.500000      0.309130      0.543640
752      7.510000      0.303690      0.532770
753      7.520000      0.298370      0.522100
754      7.530000      0.293150      0.511720
755      7.540000      0.288030      0.501680
756      7.550000      0.283010      0.492050
757      7.560000      0.278090      0.482890
758      7.570000      0.273260      0.474230
759      7.580000      0.268520      0.466120
760      7.590000      0.263860      0.458570
761      7.600000      0.259270      0.451600
762      7.610000      0.254760      0.445220
763      7.620000      0.250300      0.439440
764      7.630000      0.245910      0.434270
765      7.640000      0.241570      0.429700
766      7.650000      0.237270      0.425730
767      7.660000      0.233010      0.422370
768      7.670000      0.228790      0.419630
769      7.680000      0.224590      0.417510
770      7.690000      0.220420      0.416020
771      7.700000      0.216260      0.415180
772      7.710000      0.212110      0.414990
773      7.720000      0.207960      0.415490
774      7.730000      0.203800      0.416670
775      7.740000      0.199630      0.418580
776      7.750000      0.195450      0.421210
777      7.760000      0.191240      0.424590
778      7.770000      0.186990      0.428730
779      7.780000      0.182700      0.433640
780      7.790000      0.178370      0.439320
781      7.800000      0.173970      0.445760
782      7.810000      0.169520      0.452950
783      7.820000      0.164990      0.460870
784      7.830000      0.160380      0.469460
785      7.840000      0.155680      0.478680
786      7.850000      0.150900      0.488450
787      7.860000      0.146010      0.498690
788      7.870000      0.141030      0.509290
789      7.880000      0.135930      0.520140
790      7.890000      0.130730      0.531110
791      7.900000      0.125420      0.542090
792      7.910000      0.120000      0.552920
793      7.920000      0.114470      0.563490
794      7.930000      0.108840      0.573660
795      7.940000      0.103100      0.583320
796      7.950000      0.097270      0.592380
797      7.960000      0.091340      0.600730
798      7.970000      0.085330      0.608320
799      7.980000      0.079250      0.615070
800      7.990000      0.073100      0.620960
801      8.000000      0.066890      0.625960
802      8.010000      0.060630      0.630060
803      8.020000      0.054330      0.633260
804      8.030000      0.048000      0.635560
805      8.040000      0.041640      0.636990
806      8.050000      0.035270      0.637570
807      8.060000      0.028900      0.637340
808      8.070000      0.022520      0.636340
809      8.080000      0.016160      0.634610
810      8.090000      0.009810      0.632180
811      8.100000      0.003490      0.629120
812      8.110000     -0.002800      0.625440
813      8.120000     -0.009050      0.621200
814      8.130000     -0.015270      0.616430
815      8.140000     -0.021430      0.611160
816      8.150000     -0.027540      0.605400
817      8.160000     -0.033600      0.599190
818      8.170000     -0.039590      0.592530
819      8.180000     -0.045510      0.585440
820      8.190000     -0.051370      0.577910
821      8.200000     -0.057150      0.569960
822      8.210000     -0.062850      0.561580
823      8.220000     -0.068460      0.552770
824      8.230000     -0.073990      0.543560
825      8.240000     -0.079420      0.533940
826      8.250000     -0.084760      0.523930
827      8.260000     -0.090000      0.513550
828      8.270000     -0.095140      0.502830
829      8.280000     -0.100170      0.491790
830      8.290000     -0.105090      0.480460
831      8.300000     -0.109890      0.468890
832      8.310000     -0.114580      0.457090
833      8.320000     -0.119150      0.445120
834      8.330000     -0.123600      0.432980
835      8.340000     -0.127930      0.420710
836      8.350000     -0.132140      0.408330
837      8.360000     -0.136220      0.395840
838      8.370000     -0.140180      0.383240
839      8.380000     -0.144010      0.370550
840      8.390000     -0.147720      0.357760
841      8.400000     -0.151300      0.344860
842      8.410000     -0.154740      0.331850
843      8.420000     -0.158060      0.318740
844      8.430000     -0.161250      0.305520
845      8.440000     -0.164300      0.292220
846      8.450000     -0.167230      0.278850
847      8.460000     -0.170020      0.265450
848      8.470000     -0.172670      0.252050
849      8.480000     -0.175190      0.238710
850      8.490000     -0.177580      0.225480
851      8.500000     -0.179830      0.212420
852      8.510000     -0.181960      0.199600
853      8.520000     -0.183950      0.187080
854      8.530000     -0.185820      0.174920
855      8.540000     -0.187570      0.163180
856      8.550000     -0.189200      0.151880
857      8.560000     -0.190720      0.141090
858      8.570000     -0.192130      0.130810
859      8.580000     -0.193440      0.121070
860      8.590000     -0.194650      0.111870
861      8.600000     -0.195770      0.103220
862      8.610000     -0.196800      0.095100
863      8.620000     -0.197750      0.087500
864      8.630000     -0.198630      0.080400
865      8.640000     -0.199430      0.073780
866      8.650000     -0.200170      0.067610
867      8.660000     -0.200850      0.061880
868      8.670000     -0.201470      0.056540
869      8.680000     -0.202030      0.051580
870      8.690000     -0.202550      0.046960
871      8.700000     -0.203020      0.042670
872      8.710000     -0.203440      0.038670
873      8.720000     -0.203830      0.034950
874      8.730000     -0.204180      0.031480
875      8.740000     -0.204490      0.028240
876      8.750000     -0.204780      0.025220
877      8.760000     -0.205030      0.022400
878      8.770000     -0.205250      0.019750
879      8.780000     -0.205450      0.017280
880      8.790000     -0.205620      0.014960
881      8.800000     -0.205770      0.012790
882      8.810000     -0.205900      0.010760
883      8.820000     -0.206010      0.008880
884      8.830000     -0.206100      0.007120
885      8.840000     -0.206170      0.005500
886      8.850000     -0.206220      0.004020
887      8.860000     -0.206260      0.002670
888      8.870000     -0.206290      0.001480
889      8.880000     -0.206310      0.000440
890      8.890000     -0.206310     -0.000430
891      8.900000     -0.206310     -0.001130
892      8.910000     -0.206290     -0.001630
893      8.920000     -0.206280     -0.001930
894      8.930000     -0.206260     -0.002010
895      8.940000     -0.206240     -0.001860
896      8.950000     -0.206220     -0.001460
897      8.960000     -0.206210     -0.000810
898      8.970000     -0.206200      0.000100
899      8.980000     -0.206200      0.001280
900      8.990000     -0.206210      0.002740
901      9.000000     -0.206240      0.004470
902      9.010000     -0.206280      0.006480
903      9.020000     -0.206350      0.008760
904      9.030000     -0.206440      0.011280
905      9.040000     -0.206550      0.014050
906      9.050000     -0.206690      0.017040
907      9.060000     -0.206860      0.020210
908      9.070000     -0.207060      0.023550
909      9.080000     -0.207300      0.027010
910      9.090000     -0.207570      0.030550
911      9.100000     -0.207870      0.034150
912      9.110000     -0.208210      0.037750
913      9.120000     -0.208590      0.041310
914      9.130000     -0.209000      0.044810
915      9.140000     -0.209450      0.048190
916      9.150000     -0.209930      0.051440
917      9.160000     -0.210450      0.054530
918      9.170000     -0.210990      0.057440
919      9.180000     -0.211570      0.060140
920      9.190000     -0.212170      0.062640
921      9.200000     -0.212800      0.064920
922      9.210000     -0.213450      0.066980
923      9.220000     -0.214120      0.068830
924      9.230000     -0.214800      0.070460
925      9.240000     -0.215510      0.071890
926      9.250000     -0.216230      0.073120
927      9.260000     -0.216960      0.074160
928      9.270000     -0.217700      0.075030
929      9.280000     -0.218450      0.075730
930      9.290000     -0.219210      0.076280
931      9.300000     -0.219970      0.076690
932      9.310000     -0.220740      0.076970
933      9.320000     -0.221510      0.077140
934      9.330000     -0.222280      0.077200
935      9.340000     -0.223050      0.077160
936      9.350000     -0.223820      0.077030
937      9.360000     -0.224590      0.076820
938      9.370000     -0.225360      0.076540
939      9.380000     -0.226130      0.076190
940      9.390000     -0.226890      0.075780
941      9.400000     -0.227650      0.075310
942      9.410000     -0.228400      0.074800
943      9.420000     -0.229150      0.074240
944      9.430000     -0.229890      0.073640
945      9.440000     -0.230630      0.073010
946      9.450000     -0.231360      0.072350
947      9.460000     -0.232080      0.071670
948      9.470000     -0.232800      0.070990
949      9.480000     -0.233510      0.070310
950      9.490000     -0.234210      0.069640
951      9.500000     -0.234910      0.069000
952      9.510000     -0.235600      0.068390
953      9.520000     -0.236280      0.067820
954      9.530000     -0.236960      0.067310
955      9.540000     -0.237630      0.066860
956      9.550000     -0.238300      0.066480
957      9.560000     -0.238960      0.066190
958      9.570000     -0.239630      0.065980
959      9.580000     -0.240290      0.065860
960      9.590000     -0.240940      0.065840
961      9.600000     -0.241600      0.065910
962      9.610000     -0.242260      0.066060
963      9.620000     -0.242920      0.066310
964      9.630000     -0.243590      0.066630
965      9.640000     -0.244250      0.067030
966      9.650000     -0.244920      0.067500
967      9.660000     -0.245600      0.068010
968      9.670000     -0.246280      0.068560
969      9.680000     -0.246960      0.069130
970      9.690000     -0.247650      0.069710
971      9.700000     -0.248350      0.070270
972      9.710000     -0.249050      0.070800
973      9.720000     -0.249760      0.071280
974      9.730000     -0.250470      0.071700
975      9.740000     -0.251190      0.072020
976      9.750000     -0.251910      0.072250
977      9.760000     -0.252630      0.072360
978      9.770000     -0.253360      0.072350
979      9.780000     -0.254080      0.072200
980      9.790000     -0.254800      0.071910
981      9.800000     -0.255520      0.071460
982      9.810000     -0.256240      0.070860
983      9.820000     -0.256950      0.070100
984      9.830000     -0.257650      0.069180
985      9.840000     -0.258340      0.068100
986      9.850000     -0.259020      0.066850
987      9.860000     -0.259690      0.065450
988      9.870000     -0.260340      0.063880
989      9.880000     -0.260980      0.062170
990      9.890000     -0.261600      0.060300
991      9.900000     -0.262210      0.058280
992      9.910000     -0.262790      0.056120
993      9.920000     -0.263350      0.053820
994      9.930000     -0.263890      0.051370
995      9.940000     -0.264400      0.048790
996      9.950000     -0.264890      0.046060
997      9.960000     -0.265350      0.043190
998      9.970000     -0.265780      0.040180
999      9.980000     -0.266180      0.037020
1000      9.990000     -0.266550      0.033720
1001     10.000000     -0.266890      0.030270
1002     10.010000     -0.267190      0.026680
1003     10.020000     -0.267460      0.022950
1004     10.030000     -0.267690      0.019090
1005     10.040000     -0.267880      0.015120
1006     10.050000     -0.268030      0.011040
1007     10.060000     -0.268140      0.006880
1008     10.070000     -0.268210      0.002670
1009     10.080000     -0.268240     -0.001570
1010     10.090000     -0.268220     -0.005810
1011     10.100000     -0.268170     -0.010010
1012     10.110000     -0.268060     -0.014140
1013     10.120000     -0.267920     -0.018160
1014     10.130000     -0.267740     -0.022050
1015     10.140000     -0.267520     -0.025760
1016     10.150000     -0.267260     -0.029280
1017     10.160000     -0.266970     -0.032590
1018     10.170000     -0.266650     -0.035650
1019     10.180000     -0.266290     -0.038470
1020     10.190000     -0.265900     -0.041030
1021     10.200000     -0.265490     -0.043320
1022     10.210000     -0.265060     -0.045340
1023     10.220000     -0.264610     -0.047090
1024     10.230000     -0.264140     -0.048560
1025     10.240000     -0.263650     -0.049770
1026     10.250000     -0.263150     -0.050720
1027     10.260000     -0.262650     -0.051410
1028     10.270000     -0.262130     -0.051840
1029     10.280000     -0.261610     -0.052010
1030     10.290000     -0.261090     -0.051940
1031     10.300000     -0.260570     -0.051630
1032     10.310000     -0.260060     -0.051070
1033     10.320000     -0.259550     -0.050270
1034     10.330000     -0.259040     -0.049230
1035     10.340000     -0.258550     -0.047960
1036     10.350000     -0.258070     -0.046440
1037     10.360000     -0.257610     -0.044670
1038     10.370000     -0.257160     -0.042670
1039     10.380000     -0.256730     -0.040420
1040     10.390000     -0.256330     -0.037930
1041     10.400000     -0.255950     -0.035210
1042     10.410000     -0.255600     -0.032240
1043     10.420000     -0.255280     -0.029050
1044     10.430000     -0.254990     -0.025650
1045     10.440000     -0.254730     -0.022050
1046     10.450000     -0.254510     -0.018280
1047     10.460000     -0.254330     -0.014350
1048     10.470000     -0.254180     -0.010310
1049     10.480000     -0.254080     -0.006190
1050     10.490000     -0.254020     -0.002020
1051     10.500000     -0.254000      0.002160
1052     10.510000     -0.254020      0.006300
1053     10.520000     -0.254080      0.010360
1054     10.530000     -0.254190      0.014300
1055     10.540000     -0.254330      0.018100
1056     10.550000     -0.254510      0.021710
1057     10.560000     -0.254730      0.025120
1058     10.570000     -0.254980      0.028300
1059     10.580000     -0.255260      0.031240
1060     10.590000     -0.255570      0.033910
1061     10.600000     -0.255910      0.036330
1062     10.610000     -0.256280      0.038470
1063     10.620000     -0.256660      0.040350
1064     10.630000     -0.257060      0.041970
1065     10.640000     -0.257480      0.043330
1066     10.650000     -0.257920      0.044430
1067     10.660000     -0.258360      0.045290
1068     10.670000     -0.258810      0.045920
1069     10.680000     -0.259270      0.046310
1070     10.690000     -0.259740      0.046490
1071     10.700000     -0.260200      0.046450
1072     10.710000     -0.260670      0.046220
1073     10.720000     -0.261130      0.045790
1074     10.730000     -0.261590      0.045160
1075     10.740000     -0.262040      0.044360
1076     10.750000     -0.262480      0.043370
1077     10.760000     -0.262910      0.042210
1078     10.770000     -0.263340      0.040880
1079     10.780000     -0.263750      0.039370
1080     10.790000     -0.264140      0.037700
1081     10.800000     -0.264520      0.035870
1082     10.810000     -0.264870      0.033880
1083     10.820000     -0.265210      0.031740
1084     10.830000     -0.265530      0.029460
1085     10.840000     -0.265830      0.027050
1086     10.850000     -0.266100      0.024530
1087     10.860000     -0.266340      0.021910
1088     10.870000     -0.266560      0.019220
1089     10.880000     -0.266750      0.016480
1090     10.890000     -0.266920      0.013710
1091     10.900000     -0.267050      0.010950
1092     10.910000     -0.267160      0.008220
1093     10.920000     -0.267250      0.005540
1094     10.930000     -0.267300      0.002950
1095     10.940000     -0.267330      0.000460
1096     10.950000     -0.267340     -0.001900
1097     10.960000     -0.267320     -0.004110
1098     10.970000     -0.267280     -0.006170
1099     10.980000     -0.267210     -0.008060
1100     10.990000     -0.267130     -0.009770
1101     11.000000     -0.267040     -0.011300
1102     11.010000     -0.266920     -0.012650
1103     11.020000     -0.266800     -0.013820
1104     11.030000     -0.266660     -0.014820
1105     11.040000     -0.266510     -0.015650
1106     11.050000     -0.266350     -0.016320
1107     11.060000     -0.266190     -0.016840
1108     11.070000     -0.266020     -0.017210
1109     11.080000     -0.265850     -0.017460
1110     11.090000     -0.265680     -0.017590
1111     11.100000     -0.265500     -0.017610
1112     11.110000     -0.265320     -0.017540
1113     11.120000     -0.265150     -0.017380
1114     11.130000     -0.264970     -0.017150
1115     11.140000     -0.264800     -0.016850
1116     11.150000     -0.264630     -0.016500
1117     11.160000     -0.264470     -0.016100
1118     11.170000     -0.264310     -0.015650
1119     11.180000     -0.264150     -0.015170
1120     11.190000     -0.264000     -0.014650
1121     11.200000     -0.263850     -0.014110
1122     11.210000     -0.263710     -0.013530
1123     11.220000     -0.263580     -0.012930
1124     11.230000     -0.263450     -0.012310
1125     11.240000     -0.263320     -0.011660
1126     11.250000     -0.263210     -0.011010
1127     11.260000     -0.263100     -0.010330
1128     11.270000     -0.262990     -0.009650
1129     11.280000     -0.262900     -0.008970
1130     11.290000     -0.262810     -0.008280
1131     11.300000     -0.262730     -0.007600
1132     11.310000     -0.262650     -0.006930
1133     11.320000     -0.262580     -0.006270
1134     11.330000     -0.262520     -0.005620
1135     11.340000     -0.262460     -0.005000
1136     11.350000     -0.262410     -0.004410
1137     11.360000     -0.262370     -0.003840
1138     11.370000     -0.262330     -0.003300
1139     11.380000     -0.262300     -0.002800
1140     11.390000     -0.262270     -0.002320
1141     11.400000     -0.262240     -0.001880
1142     11.410000     -0.262230     -0.001470
1143     11.420000     -0.262210     -0.001100
1144     11.430000     -0.262200     -0.000750
1145     11.440000     -0.262190     -0.000440
1146     11.450000     -0.262190     -0.000150
1147     11.460000     -0.262190      0.000110
1148     11.470000     -0.262190      0.000340
1149     11.480000     -0.262190      0.000540
1150     11.490000     -0.262200      0.000720
1151     11.500000     -0.262200      0.000880
1152     11.510000     -0.262210      0.001020
1153     11.520000     -0.262220      0.001130
1154     11.530000     -0.262230      0.001220
1155     11.540000     -0.262250      0.001290
1156     11.550000     -0.262260      0.001350
1157     11.560000     -0.262270      0.001380
1158     11.570000     -0.262290      0.001390
1159     11.580000     -0.262300      0.001390
1160     11.590000     -0.262310      0.001370
1161     11.600000     -0.262330      0.001340
1162     11.610000     -0.262340      0.001290
1163     11.620000     -0.262350      0.001230
1164     11.630000     -0.262370      0.001150
1165     11.640000     -0.262380      0.001070
1166     11.650000     -0.262390      0.000980
1167     11.660000     -0.262400      0.000880
1168     11.670000     -0.262410      0.000770
1169     11.680000     -0.262410      0.000670
1170     11.690000     -0.262420      0.000560
1171     11.700000     -0.262430      0.000460
1172     11.710000     -0.262430      0.000370
1173     11.720000     -0.262440      0.000290
1174     11.730000     -0.262440      0.000220
1175     11.740000     -0.262440      0.000160
1176     11.750000     -0.262440      0.000120
1177     11.760000     -0.262440      0.000110
1178     11.770000     -0.262440      0.000110
1179     11.780000     -0.262450      0.000130
1180     11.790000     -0.262450      0.000180
1181     11.800000     -0.262450      0.000250
1182     11.810000     -0.262450      0.000340
1183     11.820000     -0.262450      0.000450
1184     11.830000     -0.262460      0.000570
1185     11.840000     -0.262460      0.000720
1186     11.850000     -0.262470      0.000870
1187     11.860000     -0.262480      0.001040
1188     11.870000     -0.262490      0.001200
1189     11.880000     -0.262500      0.001370
1190     11.890000     -0.262520      0.001520
1191     11.900000     -0.262530      0.001660
1192     11.910000     -0.262550      0.001790
1193     11.920000     -0.262570      0.001880
1194     11.930000     -0.262580      0.001940
1195     11.940000     -0.262600      0.001960
1196     11.950000     -0.262620      0.001940
1197     11.960000     -0.262640      0.001870
1198     11.970000     -0.262660      0.001750
1199     11.980000     -0.262680      0.001570
1200     11.990000     -0.262700      0.001330
1201     12.000000     -0.262710      0.001030
1202     12.010000     -0.262720      0.000670
1203     12.020000     -0.262730      0.000250
1204     12.030000     -0.262730     -0.000240
1205     12.040000     -0.262730     -0.000780
1206     12.050000     -0.262720     -0.001380
1207     12.060000     -0.262700     -0.002040
1208     12.070000     -0.262680     -0.002750
1209     12.080000     -0.262660     -0.003510
1210     12.090000     -0.262620     -0.004320
1211     12.100000     -0.262580     -0.005160
1212     12.110000     -0.262530     -0.006040
1213     12.120000     -0.262470     -0.006950
1214     12.130000     -0.262400     -0.007890
1215     12.140000     -0.262320     -0.008860
1216     12.150000     -0.262230     -0.009840
1217     12.160000     -0.262130     -0.010850
1218     12.170000     -0.262020     -0.011870
1219     12.180000     -0.261900     -0.012920
1220     12.190000     -0.261770     -0.013980
1221     12.200000     -0.261630     -0.015060
1222     12.210000     -0.261480     -0.016160
1223     12.220000     -0.261320     -0.017270
1224     12.230000     -0.261150     -0.018400
1225     12.240000     -0.260970     -0.019550
1226     12.250000     -0.260770     -0.020720
1227     12.260000     -0.260560     -0.021890
1228     12.270000     -0.260340     -0.023080
1229     12.280000     -0.260110     -0.024270
1230     12.290000     -0.259870     -0.025470
1231     12.300000     -0.259620     -0.026660
1232     12.310000     -0.259350     -0.027850
1233     12.320000     -0.259070     -0.029030
1234     12.330000     -0.258780     -0.030190
1235     12.340000     -0.258480     -0.031340
1236     12.350000     -0.258160     -0.032480
1237     12.360000     -0.257840     -0.033590
1238     12.370000     -0.257500     -0.034680
1239     12.380000     -0.257160     -0.035740
1240     12.390000     -0.256800     -0.036790
1241     12.400000     -0.256430     -0.037820
1242     12.410000     -0.256050     -0.038830
1243     12.420000     -0.255670     -0.039820
1244     12.430000     -0.255270     -0.040800
1245     12.440000     -0.254860     -0.041770
1246     12.450000     -0.254440     -0.042740
1247     12.460000     -0.254010     -0.043700
1248     12.470000     -0.253580     -0.044650
1249     12.480000     -0.253130     -0.045610
1250     12.490000     -0.252670     -0.046580
1251     12.500000     -0.252210     -0.047550
1252     12.510000     -0.251730     -0.048540
1253     12.520000     -0.251250     -0.049540
1254     12.530000     -0.250750     -0.050550
1255     12.540000     -0.250250     -0.051590
1256     12.550000     -0.249730     -0.052660
1257     12.560000     -0.249200     -0.053750
1258     12.570000     -0.248670     -0.054870
1259     12.580000     -0.248120     -0.056030
1260     12.590000     -0.247560     -0.057220
1261     12.600000     -0.246990     -0.058450
1262     12.610000     -0.246400     -0.059730
1263     12.620000     -0.245800     -0.061050
1264     12.630000     -0.245190     -0.062410
1265     12.640000     -0.244570     -0.063810
1266     12.650000     -0.243930     -0.065260
1267     12.660000     -0.243280     -0.066740
1268     12.670000     -0.242610     -0.068260
1269     12.680000     -0.241930     -0.069820
1270     12.690000     -0.241230     -0.071400
1271     12.700000     -0.240520     -0.073000
1272     12.710000     -0.239790     -0.074610
1273     12.720000     -0.239040     -0.076240
1274     12.730000     -0.238280     -0.077880
1275     12.740000     -0.237500     -0.079520
1276     12.750000     -0.236700     -0.081150
1277     12.760000     -0.235890     -0.082790
1278     12.770000     -0.235060     -0.084420
1279     12.780000     -0.234220     -0.086050
1280     12.790000     -0.233360     -0.087670
1281     12.800000     -0.232480     -0.089290
1282     12.810000     -0.231590     -0.090910
1283     12.820000     -0.230680     -0.092530
1284     12.830000     -0.229760     -0.094150
1285     12.840000     -0.228810     -0.095770
1286     12.850000     -0.227860     -0.097400
1287     12.860000     -0.226880     -0.099020
1288     12.870000     -0.225890     -0.100630
1289     12.880000     -0.224890     -0.102240
1290     12.890000     -0.223860     -0.103850
1291     12.900000     -0.222830     -0.105440
1292     12.910000     -0.221770     -0.107020
1293     12.920000     -0.220700     -0.108570
1294     12.930000     -0.219610     -0.110110
1295     12.940000     -0.218510     -0.111620
1296     12.950000     -0.217400     -0.113100
1297     12.960000     -0.216270     -0.114550
1298     12.970000     -0.215120     -0.115970
1299     12.980000     -0.213960     -0.117360
1300     12.990000     -0.212790     -0.118720
1301     13.000000     -0.211600     -0.120050
1302     13.010000     -0.210400     -0.121360
1303     13.020000     -0.209190     -0.122630
1304     13.030000     -0.207960     -0.123870
1305     13.040000     -0.206720     -0.125080
1306     13.050000     -0.205470     -0.126270
1307     13.060000     -0.204210     -0.127420
1308     13.070000     -0.202930     -0.128530
1309     13.080000     -0.201650     -0.129600
1310     13.090000     -0.200350     -0.130640
1311     13.100000     -0.199050     -0.131620
1312     13.110000     -0.197730     -0.132550
1313     13.120000     -0.196400     -0.133410
1314     13.130000     -0.195070     -0.134220
1315     13.140000     -0.193730     -0.134950
1316     13.150000     -0.192380     -0.135620
1317     13.160000     -0.191020     -0.136200
1318     13.170000     -0.189660     -0.136710
1319     13.180000     -0.188290     -0.137140
1320     13.190000     -0.186920     -0.137480
1321     13.200000     -0.185550     -0.137740
1322     13.210000     -0.184170     -0.137920
1323     13.220000     -0.182790     -0.138020
1324     13.230000     -0.181410     -0.138040
1325     13.240000     -0.180030     -0.137980
1326     13.250000     -0.178650     -0.137850
1327     13.260000     -0.177270     -0.137650
1328     13.270000     -0.175900     -0.137390
1329     13.280000     -0.174520     -0.137070
1330     13.290000     -0.173150     -0.136690
1331     13.300000     -0.171780     -0.136270
1332     13.310000     -0.170420     -0.135810
1333     13.320000     -0.169060     -0.135310
1334     13.330000     -0.167710     -0.134770
1335     13.340000     -0.166360     -0.134210
1336     13.350000     -0.165020     -0.133620
1337     13.360000     -0.163680     -0.133010
1338     13.370000     -0.162350     -0.132380
1339     13.380000     -0.161030     -0.131730
1340     13.390000     -0.159710     -0.131060
1341     13.400000     -0.158400     -0.130380
1342     13.410000     -0.157100     -0.129680
1343     13.420000     -0.155800     -0.128960
1344     13.430000     -0.154510     -0.128230
1345     13.440000     -0.153230     -0.127480
1346     13.450000     -0.151950     -0.126720
1347     13.460000     -0.150690     -0.125950
1348     13.470000     -0.149430     -0.125170
1349     13.480000     -0.148180     -0.124380
1350     13.490000     -0.146930     -0.123590
1351     13.500000     -0.145700     -0.122790
1352     13.510000     -0.144470     -0.121990
1353     13.520000     -0.143250     -0.121200
1354     13.530000     -0.142040     -0.120410
1355     13.540000     -0.140830     -0.119630
1356     13.550000     -0.139640     -0.118850
1357     13.560000     -0.138450     -0.118090
1358     13.570000     -0.137270     -0.117340
1359     13.580000     -0.136090     -0.116600
1360     13.590000     -0.134930     -0.115880
1361     13.600000     -0.133770     -0.115170
1362     13.610000     -0.132620     -0.114470
1363     13.620000     -0.131470     -0.113790
1364     13.630000     -0.130330     -0.113120
1365     13.640000     -0.129200     -0.112470
1366     13.650000     -0.128080     -0.111840
1367     13.660000     -0.126960     -0.111240
1368     13.670000     -0.125850     -0.110650
1369     13.680000     -0.124740     -0.110100
1370     13.690000     -0.123640     -0.109580
1371     13.700000     -0.122540     -0.109100
1372     13.710000     -0.121450     -0.108660
1373     13.720000     -0.120370     -0.108270
1374     13.730000     -0.119280     -0.107940
1375     13.740000     -0.118210     -0.107660
1376     13.750000     -0.117130     -0.107440
1377     13.760000     -0.116050     -0.107290
1378     13.770000     -0.114980     -0.107200
1379     13.780000     -0.113910     -0.107190
1380     13.790000     -0.112840     -0.107240
1381     13.800000     -0.111760     -0.107360
1382     13.810000     -0.110690     -0.107560
1383     13.820000     -0.109620     -0.107810
1384     13.830000     -0.108540     -0.108130
1385     13.840000     -0.107460     -0.108500
1386     13.850000     -0.106370     -0.108910
1387     13.860000     -0.105280     -0.109370
1388     13.870000     -0.104190     -0.109850
1389     13.880000     -0.103090     -0.110350
1390     13.890000     -0.101990     -0.110850
1391     13.900000     -0.100880     -0.111350
1392     13.910000     -0.099760     -0.111820
1393     13.920000     -0.098650     -0.112260
1394     13.930000     -0.097520     -0.112650
1395     13.940000     -0.096400     -0.112980
1396     13.950000     -0.095270     -0.113250
1397     13.960000     -0.094140     -0.113430
1398     13.970000     -0.093000     -0.113530
1399     13.980000     -0.091870     -0.113540
1400     13.990000     -0.090730     -0.113450
1401     14.000000     -0.089600     -0.113260
1402     14.010000     -0.088460     -0.112970
1403     14.020000     -0.087330     -0.112580
1404     14.030000     -0.086210     -0.112080
1405     14.040000     -0.085090     -0.111480
1406     14.050000     -0.083970     -0.110790
1407     14.060000     -0.082860     -0.110010
1408     14.070000     -0.081760     -0.109150
1409     14.080000     -0.080670     -0.108200
1410     14.090000     -0.079590     -0.107190
1411     14.100000     -0.078520     -0.106110
1412     14.110000     -0.077460     -0.104970
1413     14.120000     -0.076410     -0.103790
1414     14.130000     -0.075370     -0.102560
1415     14.140000     -0.074340     -0.101300
1416     14.150000     -0.073330     -0.100000
1417     14.160000     -0.072330     -0.098680
1418     14.170000     -0.071340     -0.097330
1419     14.180000     -0.070370     -0.095950
1420     14.190000     -0.069410     -0.094560
1421     14.200000     -0.068470     -0.093140
1422     14.210000     -0.067530     -0.091700
1423     14.220000     -0.066620     -0.090240
1424     14.230000     -0.065720     -0.088760
1425     14.240000     -0.064830     -0.087260
1426     14.250000     -0.063960     -0.085740
1427     14.260000     -0.063100     -0.084220
1428     14.270000     -0.062260     -0.082680
1429     14.280000     -0.061430     -0.081150
1430     14.290000     -0.060620     -0.079610
1431     14.300000     -0.059820     -0.078090
1432     14.310000     -0.059040     -0.076580
1433     14.320000     -0.058270     -0.075100
1434     14.330000     -0.057520     -0.073640
1435     14.340000     -0.056790     -0.072220
1436     14.350000     -0.056060     -0.070830
1437     14.360000     -0.055360     -0.069490
1438     14.370000     -0.054660     -0.068190
1439     14.380000     -0.053980     -0.066940
1440     14.390000     -0.053310     -0.065740
1441     14.400000     -0.052650     -0.064580
1442     14.410000     -0.052010     -0.063470
1443     14.420000     -0.051370     -0.062410
1444     14.430000     -0.050750     -0.061390
1445     14.440000     -0.050130     -0.060420
1446     14.450000     -0.049530     -0.059490
1447     14.460000     -0.048940     -0.058620
1448     14.470000     -0.048350     -0.057790
1449     14.480000     -0.047770     -0.057000
1450     14.490000     -0.047200     -0.056270
1451     14.500000     -0.046640     -0.055600
1452     14.510000     -0.046080     -0.054970
1453     14.520000     -0.045530     -0.054410
1454     14.530000     -0.044990     -0.053900
1455     14.540000     -0.044450     -0.053460
1456     14.550000     -0.043920     -0.053090
1457     14.560000     -0.043380     -0.052780
1458     14.570000     -0.042860     -0.052540
1459     14.580000     -0.042330     -0.052370
1460     14.590000     -0.041810     -0.052270
1461     14.600000     -0.041280     -0.052240
1462     14.610000     -0.040760     -0.052280
1463     14.620000     -0.040240     -0.052380
1464     14.630000     -0.039720     -0.052560
1465     14.640000     -0.039190     -0.052790
1466     14.650000     -0.038660     -0.053090
1467     14.660000     -0.038130     -0.053440
1468     14.670000     -0.037600     -0.053850
1469     14.680000     -0.037060     -0.054300
1470     14.690000     -0.036520     -0.054790
1471     14.700000     -0.035970     -0.055320
1472     14.710000     -0.035410     -0.055880
1473     14.720000     -0.034860     -0.056470
1474     14.730000     -0.034290     -0.057070
1475     14.740000     -0.033720     -0.057700
1476     14.750000     -0.033140     -0.058340
1477     14.760000     -0.032560     -0.058990
1478     14.770000     -0.031970     -0.059650
1479     14.780000     -0.031370     -0.060310
1480     14.790000     -0.030770     -0.060990
1481     14.800000     -0.030160     -0.061660
1482     14.810000     -0.029540     -0.062350
1483     14.820000     -0.028920     -0.063040
1484     14.830000     -0.028290     -0.063730
1485     14.840000     -0.027650     -0.064420
1486     14.850000     -0.027010     -0.065120
1487     14.860000     -0.026360     -0.065810
1488     14.870000     -0.025700     -0.066510
1489     14.880000     -0.025030     -0.067200
1490     14.890000     -0.024360     -0.067890
1491     14.900000     -0.023680     -0.068560
1492     14.910000     -0.023000     -0.069230
1493     14.920000     -0.022310     -0.069880
1494     14.930000     -0.021610     -0.070510
1495     14.940000     -0.020900     -0.071120
1496     14.950000     -0.020190     -0.071710
1497     14.960000     -0.019470     -0.072270
1498     14.970000     -0.018750     -0.072810
1499     14.980000     -0.018020     -0.073330
1500     14.990000     -0.017290     -0.073810
1501     15.000000     -0.016550     -0.074270
1502     15.010000     -0.015810     -0.074700
1503     15.020000     -0.015060     -0.075110
1504     15.030000     -0.014310     -0.075490
1505     15.040000     -0.013560     -0.075840
1506     15.050000     -0.012800     -0.076160
1507     15.060000     -0.012040     -0.076460
1508     15.070000     -0.011270     -0.076720
1509     15.080000     -0.010500     -0.076960
1510     15.090000     -0.009730     -0.077160
1511     15.100000     -0.008960     -0.077330
1512     15.110000     -0.008190     -0.077460
1513     15.120000     -0.007410     -0.077550
1514     15.130000     -0.006640     -0.077610
1515     15.140000     -0.005860     -0.077620
1516     15.150000     -0.005090     -0.077590
1517     15.160000     -0.004310     -0.077510
1518     15.170000     -0.003540     -0.077390
1519     15.180000     -0.002760     -0.077210
1520     15.190000     -0.001990     -0.076990
1521     15.200000     -0.001220     -0.076720
1522     15.210000     -0.000450     -0.076390
1523     15.220000      0.000310     -0.076020
1524     15.230000      0.001070     -0.075590
1525     15.240000      0.001830     -0.075110
1526     15.250000      0.002580     -0.074580
1527     15.260000      0.003320     -0.074010
1528     15.270000      0.004060     -0.073380
1529     15.280000      0.004800     -0.072710
1530     15.290000      0.005520     -0.072000
1531     15.300000      0.006240     -0.071250
1532     15.310000      0.006960     -0.070460
1533     15.320000      0.007660     -0.069620
1534     15.330000      0.008360     -0.068750
1535     15.340000      0.009050     -0.067850
1536     15.350000      0.009720     -0.066910
1537     15.360000      0.010390     -0.065930
1538     15.370000      0.011050     -0.064920
1539     15.380000      0.011700     -0.063870
1540     15.390000      0.012340     -0.062780
1541     15.400000      0.012970     -0.061660
1542     15.410000      0.013590     -0.060500
1543     15.420000      0.014190     -0.059290
1544     15.430000      0.014780     -0.058050
1545     15.440000      0.015360     -0.056780
1546     15.450000      0.015930     -0.055460
1547     15.460000      0.016490     -0.054120
1548     15.470000      0.017030     -0.052740
1549     15.480000      0.017550     -0.051340
1550     15.490000      0.018070     -0.049920
1551     15.500000      0.018570     -0.048490
1552     15.510000      0.019050     -0.047040
1553     15.520000      0.019520     -0.045590
1554     15.530000      0.019980     -0.044140
1555     15.540000      0.020420     -0.042690
1556     15.550000      0.020850     -0.041250
1557     15.560000      0.021260     -0.039820
1558     15.570000      0.021660     -0.038390
1559     15.580000      0.022040     -0.036970
1560     15.590000      0.022410     -0.035560
1561     15.600000      0.022770     -0.034160
1562     15.610000      0.023110     -0.032760
1563     15.620000      0.023440     -0.031370
1564     15.630000      0.023750     -0.029970
1565     15.640000      0.024050     -0.028580
1566     15.650000      0.024340     -0.027170
1567     15.660000      0.024610     -0.025770
1568     15.670000      0.024860     -0.024350
1569     15.680000      0.025110     -0.022920
1570     15.690000      0.025340     -0.021480
1571     15.700000      0.025550     -0.020030
1572     15.710000      0.025750     -0.018570
1573     15.720000      0.025940     -0.017090
1574     15.730000      0.026110     -0.015590
1575     15.740000      0.026260     -0.014070
1576     15.750000      0.026410     -0.012530
1577     15.760000      0.026530     -0.010970
1578     15.770000      0.026640     -0.009380
1579     15.780000      0.026730     -0.007770
1580     15.790000      0.026810     -0.006120
1581     15.800000      0.026870     -0.004430
1582     15.810000      0.026920     -0.002710
1583     15.820000      0.026940     -0.000950
1584     15.830000      0.026950      0.000850
1585     15.840000      0.026950      0.002690
1586     15.850000      0.026920      0.004560
1587     15.860000      0.026870      0.006470
1588     15.870000      0.026810      0.008410
1589     15.880000      0.026720      0.010380
1590     15.890000      0.026620      0.012360
1591     15.900000      0.026500      0.014360
1592     15.910000      0.026350      0.016360
1593     15.920000      0.026190      0.018360
1594     15.930000      0.026010      0.020360
1595     15.940000      0.025800      0.022340
1596     15.950000      0.025580      0.024310
1597     15.960000      0.025340      0.026260
1598     15.970000      0.025070      0.028190
1599     15.980000      0.024790      0.030100
1600     15.990000      0.024490      0.031990
1601     16.000000      0.024170      0.033850
1602     16.010000      0.023830      0.035700
1603     16.020000      0.023480      0.037530
1604     16.030000      0.023100      0.039330
1605     16.040000      0.022710      0.041120
1606     16.050000      0.022300      0.042890
1607     16.060000      0.021870      0.044630
1608     16.070000      0.021420      0.046340
1609     16.080000      0.020960      0.048030
1610     16.090000      0.020480      0.049670
1611     16.100000      0.019980      0.051280
1612     16.110000      0.019470      0.052830
1613     16.120000      0.018940      0.054330
1614     16.130000      0.018400      0.055770
1615     16.140000      0.017840      0.057150
1616     16.150000      0.017270      0.058460
1617     16.160000      0.016680      0.059690
1618     16.170000      0.016080      0.060840
1619     16.180000      0.015480      0.061920
1620     16.190000      0.014860      0.062920
1621     16.200000      0.014230      0.063830
1622     16.210000      0.013590      0.064670
1623     16.220000      0.012940      0.065440
1624     16.230000      0.012290      0.066120
1625     16.240000      0.011630      0.066740
1626     16.250000      0.010960      0.067280
1627     16.260000      0.010290      0.067750
1628     16.270000      0.009610      0.068150
1629     16.280000      0.008930      0.068490
1630     16.290000      0.008240      0.068760
1631     16.300000      0.007560      0.068970
1632     16.310000      0.006870      0.069120
1633     16.320000      0.006170      0.069210
1634     16.330000      0.005480      0.069240
1635     16.340000      0.004790      0.069210
1636     16.350000      0.004100      0.069110
1637     16.360000      0.003410      0.068970
1638     16.370000      0.002720      0.068760
1639     16.380000      0.002030      0.068490
1640     16.390000      0.001340      0.068170
1641     16.400000      0.000660      0.067790
1642     16.410000     -0.000010      0.067350
1643     16.420000     -0.000690      0.066860
1644     16.430000     -0.001360      0.066310
1645     16.440000     -0.002020      0.065720
1646     16.450000     -0.002680      0.065070
1647     16.460000     -0.003330      0.064380
1648     16.470000     -0.003970      0.063650
1649     16.480000     -0.004610      0.062890
1650     16.490000     -0.005240      0.062090
1651     16.500000     -0.005860      0.061280
1652     16.510000     -0.006470      0.060440
1653     16.520000     -0.007070      0.059590
1654     16.530000     -0.007670      0.058730
1655     16.540000     -0.008260      0.057870
1656     16.550000     -0.008840      0.057010
1657     16.560000     -0.009410      0.056150
1658     16.570000     -0.009970      0.055290
1659     16.580000     -0.010520      0.054440
1660     16.590000     -0.011070      0.053600
1661     16.600000     -0.011600      0.052770
1662     16.610000     -0.012130      0.051940
1663     16.620000     -0.012650      0.051120
1664     16.630000     -0.013160      0.050310
1665     16.640000     -0.013660      0.049500
1666     16.650000     -0.014160      0.048700
1667     16.660000     -0.014650      0.047900
1668     16.670000     -0.015120      0.047110
1669     16.680000     -0.015600      0.046330
1670     16.690000     -0.016060      0.045560
1671     16.700000     -0.016510      0.044800
1672     16.710000     -0.016960      0.044060
1673     16.720000     -0.017400      0.043320
1674     16.730000     -0.017840      0.042610
1675     16.740000     -0.018260      0.041900
1676     16.750000     -0.018680      0.041220
1677     16.760000     -0.019090      0.040560
1678     16.770000     -0.019500      0.039910
1679     16.780000     -0.019900      0.039280
1680     16.790000     -0.020290      0.038670
1681     16.800000     -0.020680      0.038080
1682     16.810000     -0.021060      0.037510
1683     16.820000     -0.021430      0.036960
1684     16.830000     -0.021800      0.036430
1685     16.840000     -0.022170      0.035920
1686     16.850000     -0.022530      0.035440
1687     16.860000     -0.022880      0.034980
1688     16.870000     -0.023230      0.034550
1689     16.880000     -0.023580      0.034150
1690     16.890000     -0.023920      0.033780
1691     16.900000     -0.024260      0.033450
1692     16.910000     -0.024590      0.033160
1693     16.920000     -0.024920      0.032920
1694     16.930000     -0.025250      0.032730
1695     16.940000     -0.025580      0.032600
1696     16.950000     -0.025900      0.032520
1697     16.960000     -0.026230      0.032510
1698     16.970000     -0.026550      0.032560
1699     16.980000     -0.026880      0.032680
1700     16.990000     -0.027210      0.032860
1701     17.000000     -0.027540      0.033110
1702     17.010000     -0.027870      0.033430
1703     17.020000     -0.028200      0.033810
1704     17.030000     -0.028540      0.034260
1705     17.040000     -0.028880      0.034760
1706     17.050000     -0.029230      0.035330
1707     17.060000     -0.029580      0.035940
1708     17.070000     -0.029940      0.036600
1709     17.080000     -0.030310      0.037290
1710     17.090000     -0.030680      0.038010
1711     17.100000     -0.031060      0.038760
1712     17.110000     -0.031450      0.039510
1713     17.120000     -0.031840      0.040270
1714     17.130000     -0.032250      0.041030
1715     17.140000     -0.032660      0.041790
1716     17.150000     -0.033070      0.042520
1717     17.160000     -0.033500      0.043240
1718     17.170000     -0.033930      0.043930
1719     17.180000     -0.034370      0.044590
1720     17.190000     -0.034820      0.045230
1721     17.200000     -0.035270      0.045830
1722     17.210000     -0.035730      0.046410
1723     17.220000     -0.036190      0.046950
1724     17.230000     -0.036660      0.047460
1725     17.240000     -0.037140      0.047930
1726     17.250000     -0.037620      0.048380
1727     17.260000     -0.038100      0.048790
1728     17.270000     -0.038590      0.049170
1729     17.280000     -0.039080      0.049520
1730     17.290000     -0.039570      0.049840
1731     17.300000     -0.040070      0.050120
1732     17.310000     -0.040570      0.050370
1733     17.320000     -0.041080      0.050590
1734     17.330000     -0.041580      0.050770
1735     17.340000     -0.042090      0.050920
1736     17.350000     -0.042600      0.051030
1737     17.360000     -0.043110      0.051110
1738     17.370000     -0.043620      0.051150
1739     17.380000     -0.044130      0.051160
1740     17.390000     -0.044640      0.051120
1741     17.400000     -0.045160      0.051050
1742     17.410000     -0.045670      0.050950
1743     17.420000     -0.046180      0.050810
1744     17.430000     -0.046680      0.050630
1745     17.440000     -0.047190      0.050420
1746     17.450000     -0.047690      0.050180
1747     17.460000     -0.048200      0.049910
1748     17.470000     -0.048700      0.049610
1749     17.480000     -0.049190      0.049290
1750     17.490000     -0.049680      0.048940
1751     17.500000     -0.050170      0.048570
1752     17.510000     -0.050660      0.048180
1753     17.520000     -0.051140      0.047770
1754     17.530000     -0.051620      0.047350
1755     17.540000     -0.052090      0.046910
1756     17.550000     -0.052560      0.046470
1757     17.560000     -0.053030      0.046010
1758     17.570000     -0.053490      0.045540
1759     17.580000     -0.053940      0.045060
1760     17.590000     -0.054390      0.044570
1761     17.600000     -0.054840      0.044070
1762     17.610000     -0.055280      0.043560
1763     17.620000     -0.055710      0.043040
1764     17.630000     -0.056140      0.042510
1765     17.640000     -0.056570      0.041960
1766     17.650000     -0.056990      0.041400
1767     17.660000     -0.057400      0.040830
1768     17.670000     -0.057810      0.040250
1769     17.680000     -0.058210      0.039660
1770     17.690000     -0.058610      0.039060
1771     17.700000     -0.059000      0.038440
1772     17.710000     -0.059390      0.037820
1773     17.720000     -0.059760      0.037190
1774     17.730000     -0.060140      0.036550
1775     17.740000     -0.060500      0.035900
1776     17.750000     -0.060860      0.035240
1777     17.760000     -0.061210      0.034580
1778     17.770000     -0.061560      0.033910
1779     17.780000     -0.061900      0.033230
1780     17.790000     -0.062230      0.032540
1781     17.800000     -0.062560      0.031850
1782     17.810000     -0.062870      0.031150
1783     17.820000     -0.063190      0.030440
1784     17.830000     -0.063490      0.029730
1785     17.840000     -0.063790      0.029030
1786     17.850000     -0.064080      0.028320
1787     17.860000     -0.064360      0.027630
1788     17.870000     -0.064640      0.026950
1789     17.880000     -0.064910      0.026290
1790     17.890000     -0.065170      0.025660
1791     17.900000     -0.065430      0.025060
1792     17.910000     -0.065680      0.024510
1793     17.920000     -0.065920      0.024020
1794     17.930000     -0.066160      0.023580
1795     17.940000     -0.066400      0.023210
1796     17.950000     -0.066630      0.022920
1797     17.960000     -0.066860      0.022710
1798     17.970000     -0.067090      0.022580
1799     17.980000     -0.067310      0.022540
1800     17.990000     -0.067540      0.022590
1801     18.000000     -0.067760      0.022740
1802     18.010000     -0.067990      0.022980
1803     18.020000     -0.068220      0.023300
1804     18.030000     -0.068450      0.023720
1805     18.040000     -0.068690      0.024220
1806     18.050000     -0.068930      0.024790
1807     18.060000     -0.069180      0.025440
1808     18.070000     -0.069430      0.026140
1809     18.080000     -0.069700      0.026900
1810     18.090000     -0.069970      0.027700
1811     18.100000     -0.070240      0.028530
1812     18.110000     -0.070530      0.029380
1813     18.120000     -0.070820      0.030250
1814     18.130000     -0.071120      0.031110
1815     18.140000     -0.071440      0.031970
1816     18.150000     -0.071750      0.032810
1817     18.160000     -0.072080      0.033630
1818     18.170000     -0.072420      0.034420
1819     18.180000     -0.072760      0.035180
1820     18.190000     -0.073120      0.035910
1821     18.200000     -0.073470      0.036610
1822     18.210000     -0.073840      0.037270
1823     18.220000     -0.074210      0.037890
1824     18.230000     -0.074590      0.038480
1825     18.240000     -0.074980      0.039030
1826     18.250000     -0.075370      0.039560
1827     18.260000     -0.075760      0.040050
1828     18.270000     -0.076160      0.040520
1829     18.280000     -0.076570      0.040960
1830     18.290000     -0.076980      0.041380
1831     18.300000     -0.077390      0.041780
1832     18.310000     -0.077810      0.042160
1833     18.320000     -0.078230      0.042530
1834     18.330000     -0.078660      0.042880
1835     18.340000     -0.079090      0.043220
1836     18.350000     -0.079520      0.043550
1837     18.360000     -0.079950      0.043870
1838     18.370000     -0.080390      0.044180
1839     18.380000     -0.080830      0.044490
1840     18.390000     -0.081280      0.044790
1841     18.400000     -0.081730      0.045090
1842     18.410000     -0.082180      0.045380
1843     18.420000     -0.082630      0.045670
1844     18.430000     -0.083090      0.045950
1845     18.440000     -0.083550      0.046220
1846     18.450000     -0.084010      0.046480
1847     18.460000     -0.084470      0.046730
1848     18.470000     -0.084940      0.046960
1849     18.480000     -0.085410      0.047170
1850     18.490000     -0.085880      0.047350
1851     18.500000     -0.086360      0.047500
1852     18.510000     -0.086830      0.047620
1853     18.520000     -0.087310      0.047700
1854     18.530000     -0.087780      0.047730
1855     18.540000     -0.088260      0.047710
1856     18.550000     -0.088740      0.047640
1857     18.560000     -0.089220      0.047510
1858     18.570000     -0.089690      0.047310
1859     18.580000     -0.090160      0.047050
1860     18.590000     -0.090630      0.046720
1861     18.600000     -0.091100      0.046330
1862     18.610000     -0.091560      0.045860
1863     18.620000     -0.092020      0.045320
1864     18.630000     -0.092480      0.044720
1865     18.640000     -0.092920      0.044040
1866     18.650000     -0.093360      0.043310
1867     18.660000     -0.093800      0.042510
1868     18.670000     -0.094220      0.041660
1869     18.680000     -0.094640      0.040760
1870     18.690000     -0.095050      0.039820
1871     18.700000     -0.095440      0.038830
1872     18.710000     -0.095830      0.037810
1873     18.720000     -0.096210      0.036770
1874     18.730000     -0.096580      0.035700
1875     18.740000     -0.096940      0.034610
1876     18.750000     -0.097280      0.033510
1877     18.760000     -0.097620      0.032400
1878     18.770000     -0.097940      0.031280
1879     18.780000     -0.098250      0.030150
1880     18.790000     -0.098560      0.029020
1881     18.800000     -0.098850      0.027870
1882     18.810000     -0.099120      0.026720
1883     18.820000     -0.099390      0.025560
1884     18.830000     -0.099650      0.024400
1885     18.840000     -0.099890      0.023230
1886     18.850000     -0.100120      0.022050
1887     18.860000     -0.100340      0.020870
1888     18.870000     -0.100550      0.019680
1889     18.880000     -0.100750      0.018500
1890     18.890000     -0.100930      0.017320
1891     18.900000     -0.101110      0.016150
1892     18.910000     -0.101270      0.014980
1893     18.920000     -0.101420      0.013830
1894     18.930000     -0.101560      0.012700
1895     18.940000     -0.101680      0.011590
1896     18.950000     -0.101800      0.010500
1897     18.960000     -0.101910      0.009430
1898     18.970000     -0.102000      0.008390
1899     18.980000     -0.102080      0.007370
1900     18.990000     -0.102160      0.006370
1901     19.000000     -0.102220      0.005400
1902     19.010000     -0.102270      0.004450
1903     19.020000     -0.102320      0.003520
1904     19.030000     -0.102350      0.002600
1905     19.040000     -0.102380      0.001710
1906     19.050000     -0.102400      0.000830
1907     19.060000     -0.102410     -0.000030
1908     19.070000     -0.102410     -0.000870
1909     19.080000     -0.102400     -0.001700
1910     19.090000     -0.102380     -0.002510
1911     19.100000     -0.102350     -0.003310
1912     19.110000     -0.102320     -0.004090
1913     19.120000     -0.102280     -0.004850
1914     19.130000     -0.102230     -0.005600
1915     19.140000     -0.102180     -0.006330
1916     19.150000     -0.102110     -0.007040
1917     19.160000     -0.102040     -0.007740
1918     19.170000     -0.101970     -0.008420
1919     19.180000     -0.101880     -0.009080
1920     19.190000     -0.101790     -0.009730
1921     19.200000     -0.101690     -0.010370
1922     19.210000     -0.101590     -0.010990
1923     19.220000     -0.101480     -0.011600
1924     19.230000     -0.101360     -0.012200
1925     19.240000     -0.101240     -0.012790
1926     19.250000     -0.101110     -0.013370
1927     19.260000     -0.100980     -0.013950
1928     19.270000     -0.100840     -0.014510
1929     19.280000     -0.100700     -0.015060
1930     19.290000     -0.100540     -0.015600
1931     19.300000     -0.100390     -0.016130
1932     19.310000     -0.100230     -0.016640
1933     19.320000     -0.100060     -0.017140
1934     19.330000     -0.099890     -0.017630
1935     19.340000     -0.099710     -0.018100
1936     19.350000     -0.099530     -0.018560
1937     19.360000     -0.099350     -0.018990
1938     19.370000     -0.099160     -0.019420
1939     19.380000     -0.098960     -0.019820
1940     19.390000     -0.098760     -0.020210
1941     19.400000     -0.098560     -0.020570
1942     19.410000     -0.098360     -0.020930
1943     19.420000     -0.098150     -0.021260
1944     19.430000     -0.097930     -0.021570
1945     19.440000     -0.097720     -0.021870
1946     19.450000     -0.097500     -0.022140
1947     19.460000     -0.097280     -0.022400
1948     19.470000     -0.097050     -0.022630
1949     19.480000     -0.096830     -0.022840
1950     19.490000     -0.096600     -0.023020
1951     19.500000     -0.096370     -0.023170
1952     19.510000     -0.096140     -0.023290
1953     19.520000     -0.095910     -0.023370
1954     19.530000     -0.095670     -0.023420
1955     19.540000     -0.095440     -0.023430
1956     19.550000     -0.095200     -0.023400
1957     19.560000     -0.094970     -0.023320
1958     19.570000     -0.094740     -0.023200
1959     19.580000     -0.094500     -0.023030
1960     19.590000     -0.094270     -0.022820
1961     19.600000     -0.094050     -0.022550
1962     19.610000     -0.093820     -0.022240
1963     19.620000     -0.093600     -0.021880
1964     19.630000     -0.093380     -0.021470
1965     19.640000     -0.093160     -0.021010
1966     19.650000     -0.092950     -0.020510
1967     19.660000     -0.092750     -0.019970
1968     19.670000     -0.092550     -0.019400
1969     19.680000     -0.092360     -0.018790
1970     19.690000     -0.092170     -0.018150
1971     19.700000     -0.091990     -0.017480
1972     19.710000     -0.091810     -0.016790
1973     19.720000     -0.091640     -0.016090
1974     19.730000     -0.091480     -0.015370
1975     19.740000     -0.091330     -0.014640
1976     19.750000     -0.091180     -0.013910
1977     19.760000     -0.091040     -0.013170
1978     19.770000     -0.090910     -0.012420
1979     19.780000     -0.090790     -0.011670
1980     19.790000     -0.090670     -0.010920
1981     19.800000     -0.090560     -0.010170
1982     19.810000     -0.090460     -0.009410
1983     19.820000     -0.090370     -0.008650
1984     19.830000     -0.090280     -0.007890
1985     19.840000     -0.090200     -0.007120
1986     19.850000     -0.090130     -0.006350
1987     19.860000     -0.090070     -0.005570
1988     19.870000     -0.090010     -0.004790
1989     19.880000     -0.089960     -0.004010
1990     19.890000     -0.089920     -0.003220
1991     19.900000     -0.089890     -0.002430
1992     19.910000     -0.089870     -0.001640
1993     19.920000     -0.089850     -0.000850
1994     19.930000     -0.089840     -0.000070
1995     19.940000     -0.089840      0.000720
1996     19.950000     -0.089850      0.001500
1997     19.960000     -0.089860      0.002280
1998     19.970000     -0.089880      0.003060
1999     19.980000     -0.089920      0.003840
2000     19.990000     -0.089950      0.004620
2001     20.000000     -0.090000      0.005400
2002     20.010000     -0.090050      0.006180
2003     20.020000     -0.090120      0.006960
2004     20.030000     -0.090190      0.007740
2005     20.040000     -0.090260      0.008520
2006     20.050000     -0.090350      0.009300
2007     20.060000     -0.090440      0.010080
2008     20.070000     -0.090540      0.010850
2009     20.080000     -0.090650      0.011620
2010     20.090000     -0.090770      0.012380
2011     20.100000     -0.090890      0.013130
2012     20.110000     -0.091020      0.013860
2013     20.120000     -0.091160      0.014570
2014     20.130000     -0.091310      0.015250
2015     20.140000     -0.091460      0.015920
2016     20.150000     -0.091620      0.016550
2017     20.160000     -0.091780      0.017160
2018     20.170000     -0.091950      0.017730
2019     20.180000     -0.092130      0.018270
2020     20.190000     -0.092310      0.018780
2021     20.200000     -0.092500      0.019250
2022     20.210000     -0.092690      0.019690
2023     20.220000     -0.092890      0.020100
2024     20.230000     -0.093090      0.020480
2025     20.240000     -0.093300      0.020830
2026     20.250000     -0.093510      0.021140
2027     20.260000     -0.093720      0.021430
2028     20.270000     -0.093930      0.021690
2029     20.280000     -0.094150      0.021920
2030     20.290000     -0.094370      0.022120
2031     20.300000     -0.094590      0.022300
2032     20.310000     -0.094810      0.022450
2033     20.320000     -0.095040      0.022580
2034     20.330000     -0.095260      0.022670
2035     20.340000     -0.095490      0.022750
2036     20.350000     -0.095720      0.022790
2037     20.360000     -0.095940      0.022820
2038     20.370000     -0.096170      0.022810
2039     20.380000     -0.096400      0.022780
2040     20.390000     -0.096630      0.022730
2041     20.400000     -0.096860      0.022640
2042     20.410000     -0.097080      0.022540
2043     20.420000     -0.097310      0.022410
2044     20.430000     -0.097530      0.022250
2045     20.440000     -0.097750      0.022070
2046     20.450000     -0.097970      0.021870
2047     20.460000     -0.098190      0.021640
2048     20.470000     -0.098410      0.021400
2049     20.480000     -0.098620      0.021130
2050     20.490000     -0.098840      0.020850
2051     20.500000     -0.099040      0.020540
2052     20.510000     -0.099250      0.020220
2053     20.520000     -0.099450      0.019880
2054     20.530000     -0.099650      0.019530
2055     20.540000     -0.099850      0.019160
2056     20.550000     -0.100040      0.018780
2057     20.560000     -0.100220      0.018390
2058     20.570000     -0.100410      0.017980
2059     20.580000     -0.100590      0.017560
2060     20.590000     -0.100760      0.017120
2061     20.600000     -0.100940      0.016670
2062     20.610000     -0.101100      0.016200
2063     20.620000     -0.101260      0.015720
2064     20.630000     -0.101420      0.015230
2065     20.640000     -0.101570      0.014720
2066     20.650000     -0.101720      0.014200
2067     20.660000     -0.101860      0.013660
2068     20.670000     -0.102000      0.013110
2069     20.680000     -0.102130      0.012550
2070     20.690000     -0.102260      0.011990
2071     20.700000     -0.102380      0.011410
2072     20.710000     -0.102490      0.010830
2073     20.720000     -0.102600      0.010250
2074     20.730000     -0.102700      0.009660
2075     20.740000     -0.102800      0.009070
2076     20.750000     -0.102890      0.008490
2077     20.760000     -0.102970      0.007900
2078     20.770000     -0.103050      0.007310
2079     20.780000     -0.103120      0.006730
2080     20.790000     -0.103190      0.006140
2081     20.800000     -0.103250      0.005550
2082     20.810000     -0.103310      0.004960
2083     20.820000     -0.103360      0.004370
2084     20.830000     -0.103400      0.003770
2085     20.840000     -0.103440      0.003170
2086     20.850000     -0.103470      0.002570
2087     20.860000     -0.103500      0.001950
2088     20.870000     -0.103520      0.001340
2089     20.880000     -0.103530      0.000710
2090     20.890000     -0.103540      0.000080
2091     20.900000     -0.103540     -0.000560
2092     20.910000     -0.103530     -0.001200
2093     20.920000     -0.103520     -0.001860
2094     20.930000     -0.103500     -0.002520
2095     20.940000     -0.103480     -0.003190
2096     20.950000     -0.103450     -0.003860
2097     20.960000     -0.103410     -0.004550
2098     20.970000     -0.103360     -0.005250
2099     20.980000     -0.103310     -0.005950
2100     20.990000     -0.103250     -0.006670
2101     21.000000     -0.103180     -0.007400
2102     21.010000     -0.103110     -0.008140
2103     21.020000     -0.103030     -0.008890
2104     21.030000     -0.102940     -0.009650
2105     21.040000     -0.102840     -0.010420
2106     21.050000     -0.102740     -0.011200
2107     21.060000     -0.102630     -0.011980
2108     21.070000     -0.102510     -0.012760
2109     21.080000     -0.102380     -0.013540
2110     21.090000     -0.102240     -0.014310
2111     21.100000     -0.102100     -0.015060
2112     21.110000     -0.101950     -0.015790
2113     21.120000     -0.101790     -0.016490
2114     21.130000     -0.101630     -0.017170
2115     21.140000     -0.101450     -0.017800
2116     21.150000     -0.101280     -0.018400
2117     21.160000     -0.101090     -0.018950
2118     21.170000     -0.100900     -0.019460
2119     21.180000     -0.100710     -0.019930
2120     21.190000     -0.100510     -0.020340
2121     21.200000     -0.100310     -0.020710
2122     21.210000     -0.100100     -0.021030
2123     21.220000     -0.099890     -0.021300
2124     21.230000     -0.099670     -0.021540
2125     21.240000     -0.099460     -0.021740
2126     21.250000     -0.099240     -0.021910
2127     21.260000     -0.099020     -0.022050
2128     21.270000     -0.098800     -0.022170
2129     21.280000     -0.098580     -0.022270
2130     21.290000     -0.098360     -0.022370
2131     21.300000     -0.098130     -0.022470
2132     21.310000     -0.097910     -0.022580
2133     21.320000     -0.097680     -0.022700
2134     21.330000     -0.097460     -0.022850
2135     21.340000     -0.097230     -0.023020
2136     21.350000     -0.097000     -0.023230
2137     21.360000     -0.096770     -0.023480
2138     21.370000     -0.096530     -0.023780
2139     21.380000     -0.096290     -0.024130
2140     21.390000     -0.096050     -0.024520
2141     21.400000     -0.095810     -0.024980
2142     21.410000     -0.095560     -0.025480
2143     21.420000     -0.095300     -0.026040
2144     21.430000     -0.095040     -0.026650
2145     21.440000     -0.094780     -0.027310
2146     21.450000     -0.094500     -0.028010
2147     21.460000     -0.094220     -0.028760
2148     21.470000     -0.093930     -0.029530
2149     21.480000     -0.093640     -0.030330
2150     21.490000     -0.093340     -0.031150
2151     21.500000     -0.093020     -0.031970
2152     21.510000     -0.092700     -0.032790
2153     21.520000     -0.092380     -0.033610
2154     21.530000     -0.092040     -0.034400
2155     21.540000     -0.091700     -0.035170
2156     21.550000     -0.091350     -0.035900
2157     21.560000     -0.090990     -0.036600
2158     21.570000     -0.090620     -0.037250
2159     21.580000     -0.090250     -0.037860
2160     21.590000     -0.089870     -0.038420
2161     21.600000     -0.089480     -0.038920
2162     21.610000     -0.089100     -0.039380
2163     21.620000     -0.088700     -0.039780
2164     21.630000     -0.088300     -0.040130
2165     21.640000     -0.087900     -0.040430
2166     21.650000     -0.087500     -0.040680
2167     21.660000     -0.087090     -0.040880
2168     21.670000     -0.086680     -0.041040
2169     21.680000     -0.086270     -0.041150
2170     21.690000     -0.085860     -0.041220
2171     21.700000     -0.085450     -0.041250
2172     21.710000     -0.085040     -0.041240
2173     21.720000     -0.084620     -0.041200
2174     21.730000     -0.084210     -0.041120
2175     21.740000     -0.083800     -0.041000
2176     21.750000     -0.083390     -0.040850
2177     21.760000     -0.082980     -0.040670
2178     21.770000     -0.082580     -0.040460
2179     21.780000     -0.082170     -0.040220
2180     21.790000     -0.081770     -0.039940
2181     21.800000     -0.081370     -0.039640
2182     21.810000     -0.080970     -0.039310
2183     21.820000     -0.080580     -0.038950
2184     21.830000     -0.080190     -0.038560
2185     21.840000     -0.079800     -0.038140
2186     21.850000     -0.079420     -0.037710
2187     21.860000     -0.079050     -0.037250
2188     21.870000     -0.078670     -0.036780
2189     21.880000     -0.078310     -0.036290
2190     21.890000     -0.077940     -0.035790
2191     21.900000     -0.077580     -0.035280
2192     21.910000     -0.077230     -0.034770
2193     21.920000     -0.076880     -0.034260
2194     21.930000     -0.076540     -0.033750
2195     21.940000     -0.076200     -0.033250
2196     21.950000     -0.075870     -0.032760
2197     21.960000     -0.075540     -0.032270
2198     21.970000     -0.075220     -0.031800
2199     21.980000     -0.074900     -0.031340
2200     21.990000     -0.074590     -0.030900
2201     22.000000     -0.074280     -0.030470
2202     22.010000     -0.073980     -0.030050
2203     22.020000     -0.073680     -0.029640
2204     22.030000     -0.073380     -0.029240
2205     22.040000     -0.073090     -0.028850
2206     22.050000     -0.072800     -0.028470
2207     22.060000     -0.072510     -0.028100
2208     22.070000     -0.072230     -0.027720
2209     22.080000     -0.071960     -0.027350
2210     22.090000     -0.071680     -0.026980
2211     22.100000     -0.071410     -0.026610
2212     22.110000     -0.071150     -0.026240
2213     22.120000     -0.070880     -0.025850
2214     22.130000     -0.070630     -0.025460
2215     22.140000     -0.070370     -0.025070
2216     22.150000     -0.070120     -0.024650
2217     22.160000     -0.069870     -0.024230
2218     22.170000     -0.069630     -0.023790
2219     22.180000     -0.069390     -0.023340
2220     22.190000     -0.069160     -0.022860
2221     22.200000     -0.068930     -0.022370
2222     22.210000     -0.068710     -0.021860
2223     22.220000     -0.068490     -0.021330
2224     22.230000     -0.068280     -0.020780
2225     22.240000     -0.068070     -0.020220
2226     22.250000     -0.067870     -0.019640
2227     22.260000     -0.067670     -0.019050
2228     22.270000     -0.067480     -0.018440
2229     22.280000     -0.067290     -0.017830
2230     22.290000     -0.067120     -0.017220
2231     22.300000     -0.066940     -0.016620
2232     22.310000     -0.066780     -0.016020
2233     22.320000     -0.066620     -0.015420
2234     22.330000     -0.066460     -0.014850
2235     22.340000     -0.066310     -0.014290
2236     22.350000     -0.066170     -0.013760
2237     22.360000     -0.066030     -0.013250
2238     22.370000     -0.065900     -0.012770
2239     22.380000     -0.065770     -0.012310
2240     22.390000     -0.065650     -0.011880
2241     22.400000     -0.065530     -0.011490
2242     22.410000     -0.065420     -0.011120
2243     22.420000     -0.065310     -0.010780
2244     22.430000     -0.065200     -0.010470
2245     22.440000     -0.065090     -0.010180
2246     22.450000     -0.064990     -0.009920
2247     22.460000     -0.064890     -0.009680
2248     22.470000     -0.064800     -0.009460
2249     22.480000     -0.064700     -0.009260
2250     22.490000     -0.064610     -0.009080
2251     22.500000     -0.064520     -0.008910
2252     22.510000     -0.064430     -0.008750
2253     22.520000     -0.064340     -0.008610
2254     22.530000     -0.064260     -0.008470
2255     22.540000     -0.064170     -0.008340
2256     22.550000     -0.064090     -0.008210
2257     22.560000     -0.064000     -0.008090
2258     22.570000     -0.063920     -0.007970
2259     22.580000     -0.063840     -0.007850
2260     22.590000     -0.063770     -0.007730
2261     22.600000     -0.063690     -0.007620
2262     22.610000     -0.063610     -0.007500
2263     22.620000     -0.063540     -0.007380
2264     22.630000     -0.063460     -0.007270
2265     22.640000     -0.063390     -0.007160
2266     22.650000     -0.063320     -0.007040
2267     22.660000     -0.063250     -0.006940
2268     22.670000     -0.063180     -0.006840
2269     22.680000     -0.063110     -0.006740
2270     22.690000     -0.063040     -0.006660
2271     22.700000     -0.062980     -0.006580
2272     22.710000     -0.062910     -0.006520
2273     22.720000     -0.062850     -0.006470
2274     22.730000     -0.062780     -0.006450
2275     22.740000     -0.062720     -0.006440
2276     22.750000     -0.062650     -0.006460
2277     22.760000     -0.062590     -0.006490
2278     22.770000     -0.062520     -0.006560
2279     22.780000     -0.062460     -0.006650
2280     22.790000     -0.062390     -0.006760
2281     22.800000     -0.062320     -0.006900
2282     22.810000     -0.062250     -0.007070
2283     22.820000     -0.062180     -0.007270
2284     22.830000     -0.062110     -0.007490
2285     22.840000     -0.062040     -0.007730
2286     22.850000     -0.061960     -0.008000
2287     22.860000     -0.061880     -0.008280
2288     22.870000     -0.061800     -0.008580
2289     22.880000     -0.061710     -0.008900
2290     22.890000     -0.061620     -0.009210
2291     22.900000     -0.061530     -0.009540
2292     22.910000     -0.061430     -0.009860
2293     22.920000     -0.061330     -0.010180
2294     22.930000     -0.061230     -0.010490
2295     22.940000     -0.061130     -0.010790
2296     22.950000     -0.061020     -0.011080
2297     22.960000     -0.060910     -0.011350
2298     22.970000     -0.060800     -0.011600
2299     22.980000     -0.060680     -0.011830
2300     22.990000     -0.060560     -0.012040
2301     23.000000     -0.060440     -0.012220
2302     23.010000     -0.060320     -0.012390
2303     23.020000     -0.060200     -0.012530
2304     23.030000     -0.060070     -0.012660
2305     23.040000     -0.059940     -0.012760
2306     23.050000     -0.059820     -0.012850
2307     23.060000     -0.059690     -0.012920
2308     23.070000     -0.059560     -0.012980
2309     23.080000     -0.059430     -0.013030
2310     23.090000     -0.059300     -0.013080
2311     23.100000     -0.059170     -0.013110
2312     23.110000     -0.059040     -0.013150
2313     23.120000     -0.058900     -0.013180
2314     23.130000     -0.058770     -0.013220
2315     23.140000     -0.058640     -0.013270
2316     23.150000     -0.058510     -0.013320
2317     23.160000     -0.058370     -0.013380
2318     23.170000     -0.058240     -0.013450
2319     23.180000     -0.058110     -0.013540
2320     23.190000     -0.057970     -0.013640
2321     23.200000     -0.057830     -0.013750
2322     23.210000     -0.057700     -0.013870
2323     23.220000     -0.057560     -0.014010
2324     23.230000     -0.057420     -0.014160
2325     23.240000     -0.057280     -0.014310
2326     23.250000     -0.057130     -0.014480
2327     23.260000     -0.056990     -0.014650
2328     23.270000     -0.056840     -0.014820
2329     23.280000     -0.056690     -0.014990
2330     23.290000     -0.056540     -0.015160
2331     23.300000     -0.056390     -0.015310
2332     23.310000     -0.056240     -0.015450
2333     23.320000     -0.056080     -0.015580
2334     23.330000     -0.055930     -0.015680
2335     23.340000     -0.055770     -0.015750
2336     23.350000     -0.055610     -0.015800
2337     23.360000     -0.055460     -0.015810
2338     23.370000     -0.055300     -0.015790
2339     23.380000     -0.055140     -0.015730
2340     23.390000     -0.054980     -0.015640
2341     23.400000     -0.054830     -0.015500
2342     23.410000     -0.054670     -0.015320
2343     23.420000     -0.054520     -0.015110
2344     23.430000     -0.054370     -0.014850
2345     23.440000     -0.054220     -0.014560
2346     23.450000     -0.054070     -0.014230
2347     23.460000     -0.053930     -0.013870
2348     23.470000     -0.053790     -0.013480
2349     23.480000     -0.053660     -0.013060
2350     23.490000     -0.053530     -0.012620
2351     23.500000     -0.053400     -0.012160
2352     23.510000     -0.053280     -0.011680
2353     23.520000     -0.053160     -0.011200
2354     23.530000     -0.053050     -0.010710
2355     23.540000     -0.052940     -0.010210
2356     23.550000     -0.052840     -0.009710
2357     23.560000     -0.052740     -0.009210
2358     23.570000     -0.052650     -0.008720
2359     23.580000     -0.052570     -0.008220
2360     23.590000     -0.052480     -0.007730
2361     23.600000     -0.052410     -0.007250
2362     23.610000     -0.052330     -0.006770
2363     23.620000     -0.052270     -0.006290
2364     23.630000     -0.052200     -0.005820
2365     23.640000     -0.052140     -0.005350
2366     23.650000     -0.052090     -0.004880
2367     23.660000     -0.052040     -0.004420
2368     23.670000     -0.052000     -0.003960
2369     23.680000     -0.051960     -0.003500
2370     23.690000     -0.051920     -0.003040
2371     23.700000     -0.051890     -0.002590
2372     23.710000     -0.051870     -0.002140
2373     23.720000     -0.051850     -0.001700
2374     23.730000     -0.051830     -0.001250
2375     23.740000     -0.051820     -0.000820
2376     23.750000     -0.051810     -0.000380
2377     23.760000     -0.051800      0.000050
2378     23.770000     -0.051800      0.000470
2379     23.780000     -0.051810      0.000900
2380     23.790000     -0.051820      0.001310
2381     23.800000     -0.051830      0.001730
2382     23.810000     -0.051850      0.002140
2383     23.820000     -0.051870      0.002540
2384     23.830000     -0.051900      0.002940
2385     23.840000     -0.051920      0.003330
2386     23.850000     -0.051960      0.003710
2387     23.860000     -0.052000      0.004070
2388     23.870000     -0.052040      0.004420
2389     23.880000     -0.052080      0.004750
2390     23.890000     -0.052130      0.005050
2391     23.900000     -0.052180      0.005330
2392     23.910000     -0.052230      0.005570
2393     23.920000     -0.052290      0.005770
2394     23.930000     -0.052340      0.005930
2395     23.940000     -0.052400      0.006040
2396     23.950000     -0.052460      0.006100
2397     23.960000     -0.052530      0.006100
2398     23.970000     -0.052590      0.006050
2399     23.980000     -0.052650      0.005940
2400     23.990000     -0.052710      0.005770
2401     24.000000     -0.052760      0.005540
2402     24.010000     -0.052820      0.005260
2403     24.020000     -0.052870      0.004920
2404     24.030000     -0.052920      0.004540
2405     24.040000     -0.052970      0.004110
2406     24.050000     -0.053010      0.003650
2407     24.060000     -0.053040      0.003170
2408     24.070000     -0.053080      0.002660
2409     24.080000     -0.053100      0.002160
2410     24.090000     -0.053120      0.001660
2411     24.100000     -0.053140      0.001190
2412     24.110000     -0.053150      0.000750
2413     24.120000     -0.053160      0.000360
2414     24.130000     -0.053160      0.000030
2415     24.140000     -0.053160     -0.000230
2416     24.150000     -0.053160     -0.000410
2417     24.160000     -0.053160     -0.000490
2418     24.170000     -0.053150     -0.000480
2419     24.180000     -0.053150     -0.000370
2420     24.190000     -0.053140     -0.000160
2421     24.200000     -0.053140      0.000160
2422     24.210000     -0.053140      0.000570
2423     24.220000     -0.053150      0.001070
2424     24.230000     -0.053160      0.001650
2425     24.240000     -0.053180      0.002300
2426     24.250000     -0.053200      0.002990
2427     24.260000     -0.053230      0.003720
2428     24.270000     -0.053270      0.004440
2429     24.280000     -0.053310      0.005150
2430     24.290000     -0.053360      0.005810
2431     24.300000     -0.053420      0.006380
2432     24.310000     -0.053490      0.006850
2433     24.320000     -0.053550      0.007180
2434     24.330000     -0.053630      0.007340
2435     24.340000     -0.053700      0.007310
2436     24.350000     -0.053770      0.007060
2437     24.360000     -0.053840      0.006580
2438     24.370000     -0.053910      0.005850
2439     24.380000     -0.053970      0.004860
2440     24.390000     -0.054020      0.003620
2441     24.400000     -0.054050      0.002120
2442     24.410000     -0.054070      0.000380
2443     24.420000     -0.054080     -0.001580
2444     24.430000     -0.054060     -0.003730
2445     24.440000     -0.054020     -0.006030
2446     24.450000     -0.053960     -0.008430
2447     24.460000     -0.053880     -0.010880
2448     24.470000     -0.053770     -0.013310
2449     24.480000     -0.053640     -0.015640
2450     24.490000     -0.053480     -0.017790
2451     24.500000     -0.053300     -0.019690
2452     24.510000     -0.053110     -0.021240
2453     24.520000     -0.052890     -0.022360
2454     24.530000     -0.052670     -0.022970
2455     24.540000     -0.052440     -0.022990
2456     24.550000     -0.052210     -0.022370
2457     24.560000     -0.051990     -0.021040
2458     24.570000     -0.051780     -0.018960
2459     24.580000     -0.051590     -0.016120
2460     24.590000     -0.051430     -0.012490
2461     24.600000     -0.051300     -0.008110
2462     24.610000     -0.051220     -0.002980
2463     24.620000     -0.051190      0.002810
2464     24.630000     -0.051220      0.009190
2465     24.640000     -0.051310      0.016050
2466     24.650000     -0.051470      0.023260
2467     24.660000     -0.051700      0.030640
2468     24.670000     -0.052010      0.038010
2469     24.680000     -0.052390      0.045150
2470     24.690000     -0.052840      0.051840
2471     24.700000     -0.053360      0.057830
2472     24.710000     -0.053940      0.062870
2473     24.720000     -0.054570      0.066730
2474     24.730000     -0.055230      0.069160
2475     24.740000     -0.055920      0.069940
2476     24.750000     -0.056620      0.068880
2477     24.760000     -0.057310      0.065800
2478     24.770000     -0.057970      0.060560
2479     24.780000     -0.058580      0.053060
2480     24.790000     -0.059110      0.043240
2481     24.800000     -0.059540      0.031090
2482     24.810000     -0.059850      0.016640
2483     24.820000     -0.060020     -0.000040
2484     24.830000     -0.060020     -0.018780
2485     24.840000     -0.059830     -0.039410
2486     24.850000     -0.059430     -0.061670
2487     24.860000     -0.058820     -0.085240
2488     24.870000     -0.057970     -0.109760
2489     24.880000     -0.056870     -0.134840
2490     24.890000     -0.055520     -0.160020
2491     24.900000     -0.053920     -0.184860
2492     24.910000     -0.052070     -0.208860
2493     24.920000     -0.049980     -0.231570
2494     24.930000     -0.047670     -0.252550
2495     24.940000     -0.045140     -0.271370
2496     24.950000     -0.042430     -0.287670
2497     24.960000     -0.039550     -0.301130
2498     24.970000     -0.036540     -0.311480
2499     24.980000     -0.033420     -0.318540
2500     24.990000     -0.030240     -0.322160
2501     25.000000     -0.027020     -0.322270
2502     25.010000      0.000000      0.000000
2503     25.020000      0.000000      0.000000
2504     25.030000      0.000000      0.000000
2505     25.040000      0.000000      0.000000
2506     25.050000      0.000000      0.000000
2507     25.060000      0.000000      0.000000
2508     25.070000      0.000000      0.000000
2509     25.080000      0.000000      0.000000
2510     25.090000      0.000000      0.000000
2511     25.100000      0.000000      0.000000
2512     25.110000      0.000000      0.000000
2513     25.120000      0.000000      0.000000
2514     25.130000      0.000000      0.000000
2515     25.140000      0.000000      0.000000
2516     25.150000      0.000000      0.000000
2517     25.160000      0.000000      0.000000
2518     25.170000      0.000000      0.000000
2519     25.180000      0.000000      0.000000
2520     25.190000      0.000000      0.000000
2521     25.200000      0.000000      0.000000
2522     25.210000      0.000000      0.000000
2523     25.220000      0.000000      0.000000
2524     25.230000      0.000000      0.000000
2525     25.240000      0.000000      0.000000
2526     25.250000      0.000000      0.000000
2527     25.260000      0.000000      0.000000
2528     25.270000      0.000000      0.000000
2529     25.280000      0.000000      0.000000
2530     25.290000      0.000000      0.000000
2531     25.300000      0.000000      0.000000
2532     25.310000      0.000000      0.000000
2533     25.320000      0.000000      0.000000
2534     25.330000      0.000000      0.000000
2535     25.340000      0.000000      0.000000
2536     25.350000      0.000000      0.000000
2537     25.360000      0.000000      0.000000
2538     25.370000      0.000000      0.000000
2539     25.380000      0.000000      0.000000
2540     25.390000      0.000000      0.000000
2541     25.400000      0.000000      0.000000
2542     25.410000      0.000000      0.000000
2543     25.420000      0.000000      0.000000
2544     25.430000      0.000000      0.000000
2545     25.440000      0.000000      0.000000
2546     25.450000      0.000000      0.000000
2547     25.460000      0.000000      0.000000
2548     25.470000      0.000000      0.000000
2549     25.480000      0.000000      0.000000
2550     25.490000      0.000000      0.000000
2551     25.500000      0.000000      0.000000
2552     25.510000      0.000000      0.000000
2553     25.520000      0.000000      0.000000
2554     25.530000      0.000000      0.000000
2555     25.540000      0.000000      0.000000
2556     25.550000      0.000000      0.000000
2557     25.560000      0.000000      0.000000
2558     25.570000      0.000000      0.000000
2559     25.580000      0.000000      0.000000
2560     25.590000      0.000000      0.000000
2561     25.600000      0.000000      0.000000
2562     25.610000      0.000000      0.000000
2563     25.620000      0.000000      0.000000
2564     25.630000      0.000000      0.000000
2565     25.640000      0.000000      0.000000
2566     25.650000      0.000000      0.000000
2567     25.660000      0.000000      0.000000
2568     25.670000      0.000000      0.000000
2569     25.680000      0.000000      0.000000
2570     25.690000      0.000000      0.000000
2571     25.700000      0.000000      0.000000
2572     25.710000      0.000000      0.000000
2573     25.720000      0.000000      0.000000
2574     25.730000      0.000000      0.000000
2575     25.740000      0.000000      0.000000
2576     25.750000      0.000000      0.000000
2577     25.760000      0.000000      0.000000
2578     25.770000      0.000000      0.000000
2579     25.780000      0.000000      0.000000
2580     25.790000      0.000000      0.000000
2581     25.800000      0.000000      0.000000
2582     25.810000      0.000000      0.000000
2583     25.820000      0.000000      0.000000
2584     25.830000      0.000000      0.000000
2585     25.840000      0.000000      0.000000
2586     25.850000      0.000000      0.000000
2587     25.860000      0.000000      0.000000
2588     25.870000      0.000000      0.000000
2589     25.880000      0.000000      0.000000
2590     25.890000      0.000000      0.000000
2591     25.900000      0.000000      0.000000
2592     25.910000      0.000000      0.000000
2593     25.920000      0.000000      0.000000
2594     25.930000      0.000000      0.000000
2595     25.940000      0.000000      0.000000
2596     25.950000      0.000000      0.000000
2597     25.960000      0.000000      0.000000
2598     25.970000      0.000000      0.000000
2599     25.980000      0.000000      0.000000
2600     25.990000      0.000000      0.000000
2601     26.000000      0.000000      0.000000
2602     26.010000      0.000000      0.000000
2603     26.020000      0.000000      0.000000
2604     26.030000      0.000000      0.000000
2605     26.040000      0.000000      0.000000
2606     26.050000      0.000000      0.000000
2607     26.060000      0.000000      0.000000
2608     26.070000      0.000000      0.000000
2609     26.080000      0.000000      0.000000
2610     26.090000      0.000000      0.000000
2611     26.100000      0.000000      0.000000
2612     26.110000      0.000000      0.000000
2613     26.120000      0.000000      0.000000
2614     26.130000      0.000000      0.000000
2615     26.140000      0.000000      0.000000
2616     26.150000      0.000000      0.000000
2617     26.160000      0.000000      0.000000
2618     26.170000      0.000000      0.000000
2619     26.180000      0.000000      0.000000
2620     26.190000      0.000000      0.000000
2621     26.200000      0.000000      0.000000
2622     26.210000      0.000000      0.000000
2623     26.220000      0.000000      0.000000
2624     26.230000      0.000000      0.000000
2625     26.240000      0.000000      0.000000
2626     26.250000      0.000000      0.000000
2627     26.260000      0.000000      0.000000
2628     26.270000      0.000000      0.000000
2629     26.280000      0.000000      0.000000
2630     26.290000      0.000000      0.000000
2631     26.300000      0.000000      0.000000
2632     26.310000      0.000000      0.000000
2633     26.320000      0.000000      0.000000
2634     26.330000      0.000000      0.000000
2635     26.340000      0.000000      0.000000
2636     26.350000      0.000000      0.000000
2637     26.360000      0.000000      0.000000
2638     26.370000      0.000000      0.000000
2639     26.380000      0.000000      0.000000
2640     26.390000      0.000000      0.000000
2641     26.400000      0.000000      0.000000
2642     26.410000      0.000000      0.000000
2643     26.420000      0.000000      0.000000
2644     26.430000      0.000000      0.000000
2645     26.440000      0.000000      0.000000
2646     26.450000      0.000000      0.000000
2647     26.460000      0.000000      0.000000
2648     26.470000      0.000000      0.000000
2649     26.480000      0.000000      0.000000
2650     26.490000      0.000000      0.000000
2651     26.500000      0.000000      0.000000
2652     26.510000      0.000000      0.000000
2653     26.520000      0.000000      0.000000
2654     26.530000      0.000000      0.000000
2655     26.540000      0.000000      0.000000
2656     26.550000      0.000000      0.000000
2657     26.560000      0.000000      0.000000
2658     26.570000      0.000000      0.000000
2659     26.580000      0.000000      0.000000
2660     26.590000      0.000000      0.000000
2661     26.600000      0.000000      0.000000
2662     26.610000      0.000000      0.000000
2663     26.620000      0.000000      0.000000
2664     26.630000      0.000000      0.000000
2665     26.640000      0.000000      0.000000
2666     26.650000      0.000000      0.000000
2667     26.660000      0.000000      0.000000
2668     26.670000      0.000000      0.000000
2669     26.680000      0.000000      0.000000
2670     26.690000      0.000000      0.000000
2671     26.700000      0.000000      0.000000
2672     26.710000      0.000000      0.000000
2673     26.720000      0.000000      0.000000
2674     26.730000      0.000000      0.000000
2675     26.740000      0.000000      0.000000
2676     26.750000      0.000000      0.000000
2677     26.760000      0.000000      0.000000
2678     26.770000      0.000000      0.000000
2679     26.780000      0.000000      0.000000
2680     26.790000      0.000000      0.000000
2681     26.800000      0.000000      0.000000
2682     26.810000      0.000000      0.000000
2683     26.820000      0.000000      0.000000
2684     26.830000      0.000000      0.000000
2685     26.840000      0.000000      0.000000
2686     26.850000      0.000000      0.000000
2687     26.860000      0.000000      0.000000
2688     26.870000      0.000000      0.000000
2689     26.880000      0.000000      0.000000
2690     26.890000      0.000000      0.000000
2691     26.900000      0.000000      0.000000
2692     26.910000      0.000000      0.000000
2693     26.920000      0.000000      0.000000
2694     26.930000      0.000000      0.000000
2695     26.940000      0.000000      0.000000
2696     26.950000      0.000000      0.000000
2697     26.960000      0.000000      0.000000
2698     26.970000      0.000000      0.000000
2699     26.980000      0.000000      0.000000
2700     26.990000      0.000000      0.000000
2701     27.000000      0.000000      0.000000
2702     27.010000      0.000000      0.000000
2703     27.020000      0.000000      0.000000
2704     27.030000      0.000000      0.000000
2705     27.040000      0.000000      0.000000
2706     27.050000      0.000000      0.000000
2707     27.060000      0.000000      0.000000
2708     27.070000      0.000000      0.000000
2709     27.080000      0.000000      0.000000
2710     27.090000      0.000000      0.000000
2711     27.100000      0.000000      0.000000
2712     27.110000      0.000000      0.000000
2713     27.120000      0.000000      0.000000
2714     27.130000      0.000000      0.000000
2715     27.140000      0.000000      0.000000
2716     27.150000      0.000000      0.000000
2717     27.160000      0.000000      0.000000
2718     27.170000      0.000000      0.000000
2719     27.180000      0.000000      0.000000
2720     27.190000      0.000000      0.000000
2721     27.200000      0.000000      0.000000
2722     27.210000      0.000000      0.000000
2723     27.220000      0.000000      0.000000
2724     27.230000      0.000000      0.000000
2725     27.240000      0.000000      0.000000
2726     27.250000      0.000000      0.000000
2727     27.260000      0.000000      0.000000
2728     27.270000      0.000000      0.000000
2729     27.280000      0.000000      0.000000
2730     27.290000      0.000000      0.000000
2731     27.300000      0.000000      0.000000
2732     27.310000      0.000000      0.000000
2733     27.320000      0.000000      0.000000
2734     27.330000      0.000000      0.000000
2735     27.340000      0.000000      0.000000
2736     27.350000      0.000000      0.000000
2737     27.360000      0.000000      0.000000
2738     27.370000      0.000000      0.000000
2739     27.380000      0.000000      0.000000
2740     27.390000      0.000000      0.000000
2741     27.400000      0.000000      0.000000
2742     27.410000      0.000000      0.000000
2743     27.420000      0.000000      0.000000
2744     27.430000      0.000000      0.000000
2745     27.440000      0.000000      0.000000
2746     27.450000      0.000000      0.000000
2747     27.460000      0.000000      0.000000
2748     27.470000      0.000000      0.000000
2749     27.480000      0.000000      0.000000
2750     27.490000      0.000000      0.000000
2751     27.500000      0.000000      0.000000
2752     27.510000      0.000000      0.000000
2753     27.520000      0.000000      0.000000
2754     27.530000      0.000000      0.000000
2755     27.540000      0.000000      0.000000
2756     27.550000      0.000000      0.000000
2757     27.560000      0.000000      0.000000
2758     27.570000      0.000000      0.000000
2759     27.580000      0.000000      0.000000
2760     27.590000      0.000000      0.000000
2761     27.600000      0.000000      0.000000
2762     27.610000      0.000000      0.000000
2763     27.620000      0.000000      0.000000
2764     27.630000      0.000000      0.000000
2765     27.640000      0.000000      0.000000
2766     27.650000      0.000000      0.000000
2767     27.660000      0.000000      0.000000
2768     27.670000      0.000000      0.000000
2769     27.680000      0.000000      0.000000
2770     27.690000      0.000000      0.000000
2771     27.700000      0.000000      0.000000
2772     27.710000      0.000000      0.000000
2773     27.720000      0.000000      0.000000
2774     27.730000      0.000000      0.000000
2775     27.740000      0.000000      0.000000
2776     27.750000      0.000000      0.000000
2777     27.760000      0.000000      0.000000
2778     27.770000      0.000000      0.000000
2779     27.780000      0.000000      0.000000
2780     27.790000      0.000000      0.000000
2781     27.800000      0.000000      0.000000
2782     27.810000      0.000000      0.000000
2783     27.820000      0.000000      0.000000
2784     27.830000      0.000000      0.000000
2785     27.840000      0.000000      0.000000
2786     27.850000      0.000000      0.000000
2787     27.860000      0.000000      0.000000
2788     27.870000      0.000000      0.000000
2789     27.880000      0.000000      0.000000
2790     27.890000      0.000000      0.000000
2791     27.900000      0.000000      0.000000
2792     27.910000      0.000000      0.000000
2793     27.920000      0.000000      0.000000
2794     27.930000      0.000000      0.000000
2795     27.940000      0.000000      0.000000
2796     27.950000      0.000000      0.000000
2797     27.960000      0.000000      0.000000
2798     27.970000      0.000000      0.000000
2799     27.980000      0.000000      0.000000
2800     27.990000      0.000000      0.000000
2801     28.000000      0.000000      0.000000
2802     28.010000      0.000000      0.000000
2803     28.020000      0.000000      0.000000
2804     28.030000      0.000000      0.000000
2805     28.040000      0.000000      0.000000
2806     28.050000      0.000000      0.000000
2807     28.060000      0.000000      0.000000
2808     28.070000      0.000000      0.000000
2809     28.080000      0.000000      0.000000
2810     28.090000      0.000000      0.000000
2811     28.100000      0.000000      0.000000
2812     28.110000      0.000000      0.000000
2813     28.120000      0.000000      0.000000
2814     28.130000      0.000000      0.000000
2815     28.140000      0.000000      0.000000
2816     28.150000      0.000000      0.000000
2817     28.160000      0.000000      0.000000
2818     28.170000      0.000000      0.000000
2819     28.180000      0.000000      0.000000
2820     28.190000      0.000000      0.000000
2821     28.200000      0.000000      0.000000
2822     28.210000      0.000000      0.000000
2823     28.220000      0.000000      0.000000
2824     28.230000      0.000000      0.000000
2825     28.240000      0.000000      0.000000
2826     28.250000      0.000000      0.000000
2827     28.260000      0.000000      0.000000
2828     28.270000      0.000000      0.000000
2829     28.280000      0.000000      0.000000
2830     28.290000      0.000000      0.000000
2831     28.300000      0.000000      0.000000
2832     28.310000      0.000000      0.000000
2833     28.320000      0.000000      0.000000
2834     28.330000      0.000000      0.000000
2835     28.340000      0.000000      0.000000
2836     28.350000      0.000000      0.000000
2837     28.360000      0.000000      0.000000
2838     28.370000      0.000000      0.000000
2839     28.380000      0.000000      0.000000
2840     28.390000      0.000000      0.000000
2841     28.400000      0.000000      0.000000
2842     28.410000      0.000000      0.000000
2843     28.420000      0.000000      0.000000
2844     28.430000      0.000000      0.000000
2845     28.440000      0.000000      0.000000
2846     28.450000      0.000000      0.000000
2847     28.460000      0.000000      0.000000
2848     28.470000      0.000000      0.000000
2849     28.480000      0.000000      0.000000
2850     28.490000      0.000000      0.000000
2851     28.500000      0.000000      0.000000
2852     28.510000      0.000000      0.000000
2853     28.520000      0.000000      0.000000
2854     28.530000      0.000000      0.000000
2855     28.540000      0.000000      0.000000
2856     28.550000      0.000000      0.000000
2857     28.560000      0.000000      0.000000
2858     28.570000      0.000000      0.000000
2859     28.580000      0.000000      0.000000
2860     28.590000      0.000000      0.000000
2861     28.600000      0.000000      0.000000
2862     28.610000      0.000000      0.000000
2863     28.620000      0.000000      0.000000
2864     28.630000      0.000000      0.000000
2865     28.640000      0.000000      0.000000
2866     28.650000      0.000000      0.000000
2867     28.660000      0.000000      0.000000
2868     28.670000      0.000000      0.000000
2869     28.680000      0.000000      0.000000
2870     28.690000      0.000000      0.000000
2871     28.700000      0.000000      0.000000
2872     28.710000      0.000000      0.000000
2873     28.720000      0.000000      0.000000
2874     28.730000      0.000000      0.000000
2875     28.740000      0.000000      0.000000
2876     28.750000      0.000000      0.000000
2877     28.760000      0.000000      0.000000
2878     28.770000      0.000000      0.000000
2879     28.780000      0.000000      0.000000
2880     28.790000      0.000000      0.000000
2881     28.800000      0.000000      0.000000
2882     28.810000      0.000000      0.000000
2883     28.820000      0.000000      0.000000
2884     28.830000      0.000000      0.000000
2885     28.840000      0.000000      0.000000
2886     28.850000      0.000000      0.000000
2887     28.860000      0.000000      0.000000
2888     28.870000      0.000000      0.000000
2889     28.880000      0.000000      0.000000
2890     28.890000      0.000000      0.000000
2891     28.900000      0.000000      0.000000
2892     28.910000      0.000000      0.000000
2893     28.920000      0.000000      0.000000
2894     28.930000      0.000000      0.000000
2895     28.940000      0.000000      0.000000
2896     28.950000      0.000000      0.000000
2897     28.960000      0.000000      0.000000
2898     28.970000      0.000000      0.000000
2899     28.980000      0.000000      0.000000
2900     28.990000      0.000000      0.000000
2901     29.000000      0.000000      0.000000
2902     29.010000      0.000000      0.000000
2903     29.020000      0.000000      0.000000
2904     29.030000      0.000000      0.000000
2905     29.040000      0.000000      0.000000
2906     29.050000      0.000000      0.000000
2907     29.060000      0.000000      0.000000
2908     29.070000      0.000000      0.000000
2909     29.080000      0.000000      0.000000
2910     29.090000      0.000000      0.000000
2911     29.100000      0.000000      0.000000
2912     29.110000      0.000000      0.000000
2913     29.120000      0.000000      0.000000
2914     29.130000      0.000000      0.000000
2915     29.140000      0.000000      0.000000
2916     29.150000      0.000000      0.000000
2917     29.160000      0.000000      0.000000
2918     29.170000      0.000000      0.000000
2919     29.180000      0.000000      0.000000
2920     29.190000      0.000000      0.000000
2921     29.200000      0.000000      0.000000
2922     29.210000      0.000000      0.000000
2923     29.220000      0.000000      0.000000
2924     29.230000      0.000000      0.000000
2925     29.240000      0.000000      0.000000
2926     29.250000      0.000000      0.000000
2927     29.260000      0.000000      0.000000
2928     29.270000      0.000000      0.000000
2929     29.280000      0.000000      0.000000
2930     29.290000      0.000000      0.000000
2931     29.300000      0.000000      0.000000
2932     29.310000      0.000000      0.000000
2933     29.320000      0.000000      0.000000
2934     29.330000      0.000000      0.000000
2935     29.340000      0.000000      0.000000
2936     29.350000      0.000000      0.000000
2937     29.360000      0.000000      0.000000
2938     29.370000      0.000000      0.000000
2939     29.380000      0.000000      0.000000
2940     29.390000      0.000000      0.000000
2941     29.400000      0.000000      0.000000
2942     29.410000      0.000000      0.000000
2943     29.420000      0.000000      0.000000
2944     29.430000      0.000000      0.000000
2945     29.440000      0.000000      0.000000
2946     29.450000      0.000000      0.000000
2947     29.460000      0.000000      0.000000
2948     29.470000      0.000000      0.000000
2949     29.480000      0.000000      0.000000
2950     29.490000      0.000000      0.000000
2951     29.500000      0.000000      0.000000
2952     29.510000      0.000000      0.000000
2953     29.520000      0.000000      0.000000
2954     29.530000      0.000000      0.000000
2955     29.540000      0.000000      0.000000
2956     29.550000      0.000000      0.000000
2957     29.560000      0.000000      0.000000
2958     29.570000      0.000000      0.000000
2959     29.580000      0.000000      0.000000
2960     29.590000      0.000000      0.000000
2961     29.600000      0.000000      0.000000
2962     29.610000      0.000000      0.000000
2963     29.620000      0.000000      0.000000
2964     29.630000      0.000000      0.000000
2965     29.640000      0.000000      0.000000
2966     29.650000      0.000000      0.000000
2967     29.660000      0.000000      0.000000
2968     29.670000      0.000000      0.000000
2969     29.680000      0.000000      0.000000
2970     29.690000      0.000000      0.000000
2971     29.700000      0.000000      0.000000
2972     29.710000      0.000000      0.000000
2973     29.720000      0.000000      0.000000
2974     29.730000      0.000000      0.000000
2975     29.740000      0.000000      0.000000
2976     29.750000      0.000000      0.000000
2977     29.760000      0.000000      0.000000
2978     29.770000      0.000000      0.000000
2979     29.780000      0.000000      0.000000
2980     29.790000      0.000000      0.000000
2981     29.800000      0.000000      0.000000
2982     29.810000      0.000000      0.000000
2983     29.820000      0.000000      0.000000
2984     29.830000      0.000000      0.000000
2985     29.840000      0.000000      0.000000
2986     29.850000      0.000000      0.000000
2987     29.860000      0.000000      0.000000
2988     29.870000      0.000000      0.000000
2989     29.880000      0.000000      0.000000
2990     29.890000      0.000000      0.000000
2991     29.900000      0.000000      0.000000
2992     29.910000      0.000000      0.000000
2993     29.920000      0.000000      0.000000
2994     29.930000      0.000000      0.000000
2995     29.940000      0.000000      0.000000
2996     29.950000      0.000000      0.000000
2997     29.960000      0.000000      0.000000
2998     29.970000      0.000000      0.000000
2999     29.980000      0.000000      0.000000
3000     29.990000      0.000000      0.000000
3001     30.000000      0.000000      0.000000
3002     30.010000      0.000000      0.000000
3003     30.020000      0.000000      0.000000
3004     30.030000      0.000000      0.000000
3005     30.040000      0.000000      0.000000
3006     30.050000      0.000000      0.000000
3007     30.060000      0.000000      0.000000
3008     30.070000      0.000000      0.000000
3009     30.080000      0.000000      0.000000
3010     30.090000      0.000000      0.000000
3011     30.100000      0.000000      0.000000
3012     30.110000      0.000000      0.000000
3013     30.120000      0.000000      0.000000
3014     30.130000      0.000000      0.000000
3015     30.140000      0.000000      0.000000
3016     30.150000      0.000000      0.000000
3017     30.160000      0.000000      0.000000
3018     30.170000      0.000000      0.000000
3019     30.180000      0.000000      0.000000
3020     30.190000      0.000000      0.000000
3021     30.200000      0.000000      0.000000
3022     30.210000      0.000000      0.000000
3023     30.220000      0.000000      0.000000
3024     30.230000      0.000000      0.000000
3025     30.240000      0.000000      0.000000
3026     30.250000      0.000000      0.000000
3027     30.260000      0.000000      0.000000
3028     30.270000      0.000000      0.000000
3029     30.280000      0.000000      0.000000
3030     30.290000      0.000000      0.000000
3031     30.300000      0.000000      0.000000
3032     30.310000      0.000000      0.000000
3033     30.320000      0.000000      0.000000
3034     30.330000      0.000000      0.000000
3035     30.340000      0.000000      0.000000
3036     30.350000      0.000000      0.000000
3037     30.360000      0.000000      0.000000
3038     30.370000      0.000000      0.000000
3039     30.380000      0.000000      0.000000
3040     30.390000      0.000000      0.000000
3041     30.400000      0.000000      0.000000
3042     30.410000      0.000000      0.000000
3043     30.420000      0.000000      0.000000
3044     30.430000      0.000000      0.000000
3045     30.440000      0.000000      0.000000
3046     30.450000      0.000000      0.000000
3047     30.460000      0.000000      0.000000
3048     30.470000      0.000000      0.000000
3049     30.480000      0.000000      0.000000
3050     30.490000      0.000000      0.000000
3051     30.500000      0.000000      0.000000
3052     30.510000      0.000000      0.000000
3053     30.520000      0.000000      0.000000
3054     30.530000      0.000000      0.000000
3055     30.540000      0.000000      0.000000
3056     30.550000      0.000000      0.000000
3057     30.560000      0.000000      0.000000
3058     30.570000      0.000000      0.000000
3059     30.580000      0.000000      0.000000
3060     30.590000      0.000000      0.000000
3061     30.600000      0.000000      0.000000
3062     30.610000      0.000000      0.000000
3063     30.620000      0.000000      0.000000
3064     30.630000      0.000000      0.000000
3065     30.640000      0.000000      0.000000
3066     30.650000      0.000000      0.000000
3067     30.660000      0.000000      0.000000
3068     30.670000      0.000000      0.000000
3069     30.680000      0.000000      0.000000
3070     30.690000      0.000000      0.000000
3071     30.700000      0.000000      0.000000
3072     30.710000      0.000000      0.000000
3073     30.720000      0.000000      0.000000
3074     30.730000      0.000000      0.000000
3075     30.740000      0.000000      0.000000
3076     30.750000      0.000000      0.000000
3077     30.760000      0.000000      0.000000
3078     30.770000      0.000000      0.000000
3079     30.780000      0.000000      0.000000
3080     30.790000      0.000000      0.000000
3081     30.800000      0.000000      0.000000
3082     30.810000      0.000000      0.000000
3083     30.820000      0.000000      0.000000
3084     30.830000      0.000000      0.000000
3085     30.840000      0.000000      0.000000
3086     30.850000      0.000000      0.000000
3087     30.860000      0.000000      0.000000
3088     30.870000      0.000000      0.000000
3089     30.880000      0.000000      0.000000
3090     30.890000      0.000000      0.000000
3091     30.900000      0.000000      0.000000
3092     30.910000      0.000000      0.000000
3093     30.920000      0.000000      0.000000
3094     30.930000      0.000000      0.000000
3095     30.940000      0.000000      0.000000
3096     30.950000      0.000000      0.000000
3097     30.960000      0.000000      0.000000
3098     30.970000      0.000000      0.000000
3099     30.980000      0.000000      0.000000
3100     30.990000      0.000000      0.000000
3101     31.000000      0.000000      0.000000
3102     31.010000      0.000000      0.000000
3103     31.020000      0.000000      0.000000
3104     31.030000      0.000000      0.000000
3105     31.040000      0.000000      0.000000
3106     31.050000      0.000000      0.000000
3107     31.060000      0.000000      0.000000
3108     31.070000      0.000000      0.000000
3109     31.080000      0.000000      0.000000
3110     31.090000      0.000000      0.000000
3111     31.100000      0.000000      0.000000
3112     31.110000      0.000000      0.000000
3113     31.120000      0.000000      0.000000
3114     31.130000      0.000000      0.000000
3115     31.140000      0.000000      0.000000
3116     31.150000      0.000000      0.000000
3117     31.160000      0.000000      0.000000
3118     31.170000      0.000000      0.000000
3119     31.180000      0.000000      0.000000
3120     31.190000      0.000000      0.000000
3121     31.200000      0.000000      0.000000
3122     31.210000      0.000000      0.000000
3123     31.220000      0.000000      0.000000
3124     31.230000      0.000000      0.000000
3125     31.240000      0.000000      0.000000
3126     31.250000      0.000000      0.000000
3127     31.260000      0.000000      0.000000
3128     31.270000      0.000000      0.000000
3129     31.280000      0.000000      0.000000
3130     31.290000      0.000000      0.000000
3131     31.300000      0.000000      0.000000
3132     31.310000      0.000000      0.000000
3133     31.320000      0.000000      0.000000
3134     31.330000      0.000000      0.000000
3135     31.340000      0.000000      0.000000
3136     31.350000      0.000000      0.000000
3137     31.360000      0.000000      0.000000
3138     31.370000      0.000000      0.000000
3139     31.380000      0.000000      0.000000
3140     31.390000      0.000000      0.000000
3141     31.400000      0.000000      0.000000
3142     31.410000      0.000000      0.000000
3143     31.420000      0.000000      0.000000
3144     31.430000      0.000000      0.000000
3145     31.440000      0.000000      0.000000
3146     31.450000      0.000000      0.000000
3147     31.460000      0.000000      0.000000
3148     31.470000      0.000000      0.000000
3149     31.480000      0.000000      0.000000
3150     31.490000      0.000000      0.000000
3151     31.500000      0.000000      0.000000
3152     31.510000      0.000000      0.000000
3153     31.520000      0.000000      0.000000
3154     31.530000      0.000000      0.000000
3155     31.540000      0.000000      0.000000
3156     31.550000      0.000000      0.000000
3157     31.560000      0.000000      0.000000
3158     31.570000      0.000000      0.000000
3159     31.580000      0.000000      0.000000
3160     31.590000      0.000000      0.000000
3161     31.600000      0.000000      0.000000
3162     31.610000      0.000000      0.000000
3163     31.620000      0.000000      0.000000
3164     31.630000      0.000000      0.000000
3165     31.640000      0.000000      0.000000
3166     31.650000      0.000000      0.000000
3167     31.660000      0.000000      0.000000
3168     31.670000      0.000000      0.000000
3169     31.680000      0.000000      0.000000
3170     31.690000      0.000000      0.000000
3171     31.700000      0.000000      0.000000
3172     31.710000      0.000000      0.000000
3173     31.720000      0.000000      0.000000
3174     31.730000      0.000000      0.000000
3175     31.740000      0.000000      0.000000
3176     31.750000      0.000000      0.000000
3177     31.760000      0.000000      0.000000
3178     31.770000      0.000000      0.000000
3179     31.780000      0.000000      0.000000
3180     31.790000      0.000000      0.000000
3181     31.800000      0.000000      0.000000
3182     31.810000      0.000000      0.000000
3183     31.820000      0.000000      0.000000
3184     31.830000      0.000000      0.000000
3185     31.840000      0.000000      0.000000
3186     31.850000      0.000000      0.000000
3187     31.860000      0.000000      0.000000
3188     31.870000      0.000000      0.000000
3189     31.880000      0.000000      0.000000
3190     31.890000      0.000000      0.000000
3191     31.900000      0.000000      0.000000
3192     31.910000      0.000000      0.000000
3193     31.920000      0.000000      0.000000
3194     31.930000      0.000000      0.000000
3195     31.940000      0.000000      0.000000
3196     31.950000      0.000000      0.000000
3197     31.960000      0.000000      0.000000
3198     31.970000      0.000000      0.000000
3199     31.980000      0.000000      0.000000
3200     31.990000      0.000000      0.000000
3201     32.000000      0.000000      0.000000
3202     32.010000      0.000000      0.000000
3203     32.020000      0.000000      0.000000
3204     32.030000      0.000000      0.000000
3205     32.040000      0.000000      0.000000
3206     32.050000      0.000000      0.000000
3207     32.060000      0.000000      0.000000
3208     32.070000      0.000000      0.000000
3209     32.080000      0.000000      0.000000
3210     32.090000      0.000000      0.000000
3211     32.100000      0.000000      0.000000
3212     32.110000      0.000000      0.000000
3213     32.120000      0.000000      0.000000
3214     32.130000      0.000000      0.000000
3215     32.140000      0.000000      0.000000
3216     32.150000      0.000000      0.000000
3217     32.160000      0.000000      0.000000
3218     32.170000      0.000000      0.000000
3219     32.180000      0.000000      0.000000
3220     32.190000      0.000000      0.000000
3221     32.200000      0.000000      0.000000
3222     32.210000      0.000000      0.000000
3223     32.220000      0.000000      0.000000
3224     32.230000      0.000000      0.000000
3225     32.240000      0.000000      0.000000
3226     32.250000      0.000000      0.000000
3227     32.260000      0.000000      0.000000
3228     32.270000      0.000000      0.000000
3229     32.280000      0.000000      0.000000
3230     32.290000      0.000000      0.000000
3231     32.300000      0.000000      0.000000
3232     32.310000      0.000000      0.000000
3233     32.320000      0.000000      0.000000
3234     32.330000      0.000000      0.000000
3235     32.340000      0.000000      0.000000
3236     32.350000      0.000000      0.000000
3237     32.360000      0.000000      0.000000
3238     32.370000      0.000000      0.000000
3239     32.380000      0.000000      0.000000
3240     32.390000      0.000000      0.000000
3241     32.400000      0.000000      0.000000
3242     32.410000      0.000000      0.000000
3243     32.420000      0.000000      0.000000
3244     32.430000      0.000000      0.000000
3245     32.440000      0.000000      0.000000
3246     32.450000      0.000000      0.000000
3247     32.460000      0.000000      0.000000
3248     32.470000      0.000000      0.000000
3249     32.480000      0.000000      0.000000
3250     32.490000      0.000000      0.000000
3251     32.500000      0.000000      0.000000
3252     32.510000      0.000000      0.000000
3253     32.520000      0.000000      0.000000
3254     32.530000      0.000000      0.000000
3255     32.540000      0.000000      0.000000
3256     32.550000      0.000000      0.000000
3257     32.560000      0.000000      0.000000
3258     32.570000      0.000000      0.000000
3259     32.580000      0.000000      0.000000
3260     32.590000      0.000000      0.000000
3261     32.600000      0.000000      0.000000
3262     32.610000      0.000000      0.000000
3263     32.620000      0.000000      0.000000
3264     32.630000      0.000000      0.000000
3265     32.640000      0.000000      0.000000
3266     32.650000      0.000000      0.000000
3267     32.660000      0.000000      0.000000
3268     32.670000      0.000000      0.000000
3269     32.680000      0.000000      0.000000
3270     32.690000      0.000000      0.000000
3271     32.700000      0.000000      0.000000
3272     32.710000      0.000000      0.000000
3273     32.720000      0.000000      0.000000
3274     32.730000      0.000000      0.000000
3275     32.740000      0.000000      0.000000
3276     32.750000      0.000000      0.000000
3277     32.760000      0.000000      0.000000
3278     32.770000      0.000000      0.000000
3279     32.780000      0.000000      0.000000
3280     32.790000      0.000000      0.000000
3281     32.800000      0.000000      0.000000
3282     32.810000      0.000000      0.000000
3283     32.820000      0.000000      0.000000
3284     32.830000      0.000000      0.000000
3285     32.840000      0.000000      0.000000
3286     32.850000      0.000000      0.000000
3287     32.860000      0.000000      0.000000
3288     32.870000      0.000000      0.000000
3289     32.880000      0.000000      0.000000
3290     32.890000      0.000000      0.000000
3291     32.900000      0.000000      0.000000
3292     32.910000      0.000000      0.000000
3293     32.920000      0.000000      0.000000
3294     32.930000      0.000000      0.000000
3295     32.940000      0.000000      0.000000
3296     32.950000      0.000000      0.000000
3297     32.960000      0.000000      0.000000
3298     32.970000      0.000000      0.000000
3299     32.980000      0.000000      0.000000
3300     32.990000      0.000000      0.000000
3301     33.000000      0.000000      0.000000
3302     33.010000      0.000000      0.000000
3303     33.020000      0.000000      0.000000
3304     33.030000      0.000000      0.000000
3305     33.040000      0.000000      0.000000
3306     33.050000      0.000000      0.000000
3307     33.060000      0.000000      0.000000
3308     33.070000      0.000000      0.000000
3309     33.080000      0.000000      0.000000
3310     33.090000      0.000000      0.000000
3311     33.100000      0.000000      0.000000
3312     33.110000      0.000000      0.000000
3313     33.120000      0.000000      0.000000
3314     33.130000      0.000000      0.000000
3315     33.140000      0.000000      0.000000
3316     33.150000      0.000000      0.000000
3317     33.160000      0.000000      0.000000
3318     33.170000      0.000000      0.000000
3319     33.180000      0.000000      0.000000
3320     33.190000      0.000000      0.000000
3321     33.200000      0.000000      0.000000
3322     33.210000      0.000000      0.000000
3323     33.220000      0.000000      0.000000
3324     33.230000      0.000000      0.000000
3325     33.240000      0.000000      0.000000
3326     33.250000      0.000000      0.000000
3327     33.260000      0.000000      0.000000
3328     33.270000      0.000000      0.000000
3329     33.280000      0.000000      0.000000
3330     33.290000      0.000000      0.000000
3331     33.300000      0.000000      0.000000
3332     33.310000      0.000000      0.000000
3333     33.320000      0.000000      0.000000
3334     33.330000      0.000000      0.000000
3335     33.340000      0.000000      0.000000
3336     33.350000      0.000000      0.000000
3337     33.360000      0.000000      0.000000
3338     33.370000      0.000000      0.000000
3339     33.380000      0.000000      0.000000
3340     33.390000      0.000000      0.000000
3341     33.400000      0.000000      0.000000
3342     33.410000      0.000000      0.000000
3343     33.420000      0.000000      0.000000
3344     33.430000      0.000000      0.000000
3345     33.440000      0.000000      0.000000
3346     33.450000      0.000000      0.000000
3347     33.460000      0.000000      0.000000
3348     33.470000      0.000000      0.000000
3349     33.480000      0.000000      0.000000
3350     33.490000      0.000000      0.000000
3351     33.500000      0.000000      0.000000
3352     33.510000      0.000000      0.000000
3353     33.520000      0.000000      0.000000
3354     33.530000      0.000000      0.000000
3355     33.540000      0.000000      0.000000
3356     33.550000      0.000000      0.000000
3357     33.560000      0.000000      0.000000
3358     33.570000      0.000000      0.000000
3359     33.580000      0.000000      0.000000
3360     33.590000      0.000000      0.000000
3361     33.600000      0.000000      0.000000
3362     33.610000      0.000000      0.000000
3363     33.620000      0.000000      0.000000
3364     33.630000      0.000000      0.000000
3365     33.640000      0.000000      0.000000
3366     33.650000      0.000000      0.000000
3367     33.660000      0.000000      0.000000
3368     33.670000      0.000000      0.000000
3369     33.680000      0.000000      0.000000
3370     33.690000      0.000000      0.000000
3371     33.700000      0.000000      0.000000
3372     33.710000      0.000000      0.000000
3373     33.720000      0.000000      0.000000
3374     33.730000      0.000000      0.000000
3375     33.740000      0.000000      0.000000
3376     33.750000      0.000000      0.000000
3377     33.760000      0.000000      0.000000
3378     33.770000      0.000000      0.000000
3379     33.780000      0.000000      0.000000
3380     33.790000      0.000000      0.000000
3381     33.800000      0.000000      0.000000
3382     33.810000      0.000000      0.000000
3383     33.820000      0.000000      0.000000
3384     33.830000      0.000000      0.000000
3385     33.840000      0.000000      0.000000
3386     33.850000      0.000000      0.000000
3387     33.860000      0.000000      0.000000
3388     33.870000      0.000000      0.000000
3389     33.880000      0.000000      0.000000
3390     33.890000      0.000000      0.000000
3391     33.900000      0.000000      0.000000
3392     33.910000      0.000000      0.000000
3393     33.920000      0.000000      0.000000
3394     33.930000      0.000000      0.000000
3395     33.940000      0.000000      0.000000
3396     33.950000      0.000000      0.000000
3397     33.960000      0.000000      0.000000
3398     33.970000      0.000000      0.000000
3399     33.980000      0.000000      0.000000
3400     33.990000      0.000000      0.000000
3401     34.000000      0.000000      0.000000
3402     34.010000      0.000000      0.000000
3403     34.020000      0.000000      0.000000
3404     34.030000      0.000000      0.000000
3405     34.040000      0.000000      0.000000
3406     34.050000      0.000000      0.000000
3407     34.060000      0.000000      0.000000
3408     34.070000      0.000000      0.000000
3409     34.080000      0.000000      0.000000
3410     34.090000      0.000000      0.000000
3411     34.100000      0.000000      0.000000
3412     34.110000      0.000000      0.000000
3413     34.120000      0.000000      0.000000
3414     34.130000      0.000000      0.000000
3415     34.140000      0.000000      0.000000
3416     34.150000      0.000000      0.000000
3417     34.160000      0.000000      0.000000
3418     34.170000      0.000000      0.000000
3419     34.180000      0.000000      0.000000
3420     34.190000      0.000000      0.000000
3421     34.200000      0.000000      0.000000
3422     34.210000      0.000000      0.000000
3423     34.220000      0.000000      0.000000
3424     34.230000      0.000000      0.000000
3425     34.240000      0.000000      0.000000
3426     34.250000      0.000000      0.000000
3427     34.260000      0.000000      0.000000
3428     34.270000      0.000000      0.000000
3429     34.280000      0.000000      0.000000
3430     34.290000      0.000000      0.000000
3431     34.300000      0.000000      0.000000
3432     34.310000      0.000000      0.000000
3433     34.320000      0.000000      0.000000
3434     34.330000      0.000000      0.000000
3435     34.340000      0.000000      0.000000
3436     34.350000      0.000000      0.000000
3437     34.360000      0.000000      0.000000
3438     34.370000      0.000000      0.000000
3439     34.380000      0.000000      0.000000
3440     34.390000      0.000000      0.000000
3441     34.400000      0.000000      0.000000
3442     34.410000      0.000000      0.000000
3443     34.420000      0.000000      0.000000
3444     34.430000      0.000000      0.000000
3445     34.440000      0.000000      0.000000
3446     34.450000      0.000000      0.000000
3447     34.460000      0.000000      0.000000
3448     34.470000      0.000000      0.000000
3449     34.480000      0.000000      0.000000
3450     34.490000      0.000000      0.000000
3451     34.500000      0.000000      0.000000
3452     34.510000      0.000000      0.000000
3453     34.520000      0.000000      0.000000
3454     34.530000      0.000000      0.000000
3455     34.540000      0.000000      0.000000
3456     34.550000      0.000000      0.000000
3457     34.560000      0.000000      0.000000
3458     34.570000      0.000000      0.000000
3459     34.580000      0.000000      0.000000
3460     34.590000      0.000000      0.000000
3461     34.600000      0.000000      0.000000
3462     34.610000      0.000000      0.000000
3463     34.620000      0.000000      0.000000
3464     34.630000      0.000000      0.000000
3465     34.640000      0.000000      0.000000
3466     34.650000      0.000000      0.000000
3467     34.660000      0.000000      0.000000
3468     34.670000      0.000000      0.000000
3469     34.680000      0.000000      0.000000
3470     34.690000      0.000000      0.000000
3471     34.700000      0.000000      0.000000
3472     34.710000      0.000000      0.000000
3473     34.720000      0.000000      0.000000
3474     34.730000      0.000000      0.000000
3475     34.740000      0.000000      0.000000
3476     34.750000      0.000000      0.000000
3477     34.760000      0.000000      0.000000
3478     34.770000      0.000000      0.000000
3479     34.780000      0.000000      0.000000
3480     34.790000      0.000000      0.000000
3481     34.800000      0.000000      0.000000
3482     34.810000      0.000000      0.000000
3483     34.820000      0.000000      0.000000
3484     34.830000      0.000000      0.000000
3485     34.840000      0.000000      0.000000
3486     34.850000      0.000000      0.000000
3487     34.860000      0.000000      0.000000
3488     34.870000      0.000000      0.000000
3489     34.880000      0.000000      0.000000
3490     34.890000      0.000000      0.000000
3491     34.900000      0.000000      0.000000
3492     34.910000      0.000000      0.000000
3493     34.920000      0.000000      0.000000
3494     34.930000      0.000000      0.000000
3495     34.940000      0.000000      0.000000
3496     34.950000      0.000000      0.000000
3497     34.960000      0.000000      0.000000
3498     34.970000      0.000000      0.000000
3499     34.980000      0.000000      0.000000
3500     34.990000      0.000000      0.000000
3501     35.000000      0.000000      0.000000
3502     35.010000      0.000000      0.000000
3503     35.020000      0.000000      0.000000
3504     35.030000      0.000000      0.000000
3505     35.040000      0.000000      0.000000
3506     35.050000      0.000000      0.000000
3507     35.060000      0.000000      0.000000
3508     35.070000      0.000000      0.000000
3509     35.080000      0.000000      0.000000
3510     35.090000      0.000000      0.000000
3511     35.100000      0.000000      0.000000
3512     35.110000      0.000000      0.000000
3513     35.120000      0.000000      0.000000
3514     35.130000      0.000000      0.000000
3515     35.140000      0.000000      0.000000
3516     35.150000      0.000000      0.000000
3517     35.160000      0.000000      0.000000
3518     35.170000      0.000000      0.000000
3519     35.180000      0.000000      0.000000
3520     35.190000      0.000000      0.000000
3521     35.200000      0.000000      0.000000
3522     35.210000      0.000000      0.000000
3523     35.220000      0.000000      0.000000
3524     35.230000      0.000000      0.000000
3525     35.240000      0.000000      0.000000
3526     35.250000      0.000000      0.000000
3527     35.260000      0.000000      0.000000
3528     35.270000      0.000000      0.000000
3529     35.280000      0.000000      0.000000
3530     35.290000      0.000000      0.000000
3531     35.300000      0.000000      0.000000
3532     35.310000      0.000000      0.000000
3533     35.320000      0.000000      0.000000
3534     35.330000      0.000000      0.000000
3535     35.340000      0.000000      0.000000
3536     35.350000      0.000000      0.000000
3537     35.360000      0.000000      0.000000
3538     35.370000      0.000000      0.000000
3539     35.380000      0.000000      0.000000
3540     35.390000      0.000000      0.000000
3541     35.400000      0.000000      0.000000
3542     35.410000      0.000000      0.000000
3543     35.420000      0.000000      0.000000
3544     35.430000      0.000000      0.000000
3545     35.440000      0.000000      0.000000
3546     35.450000      0.000000      0.000000
3547     35.460000      0.000000      0.000000
3548     35.470000      0.000000      0.000000
3549     35.480000      0.000000      0.000000
3550     35.490000      0.000000      0.000000
3551     35.500000      0.000000      0.000000
3552     35.510000      0.000000      0.000000
3553     35.520000      0.000000      0.000000
3554     35.530000      0.000000      0.000000
3555     35.540000      0.000000      0.000000
3556     35.550000      0.000000      0.000000
3557     35.560000      0.000000      0.000000
3558     35.570000      0.000000      0.000000
3559     35.580000      0.000000      0.000000
3560     35.590000      0.000000      0.000000
3561     35.600000      0.000000      0.000000
3562     35.610000      0.000000      0.000000
3563     35.620000      0.000000      0.000000
3564     35.630000      0.000000      0.000000
3565     35.640000      0.000000      0.000000
3566     35.650000      0.000000      0.000000
3567     35.660000      0.000000      0.000000
3568     35.670000      0.000000      0.000000
3569     35.680000      0.000000      0.000000
3570     35.690000      0.000000      0.000000
3571     35.700000      0.000000      0.000000
3572     35.710000      0.000000      0.000000
3573     35.720000      0.000000      0.000000
3574     35.730000      0.000000      0.000000
3575     35.740000      0.000000      0.000000
3576     35.750000      0.000000      0.000000
3577     35.760000      0.000000      0.000000
3578     35.770000      0.000000      0.000000
3579     35.780000      0.000000      0.000000
3580     35.790000      0.000000      0.000000
3581     35.800000      0.000000      0.000000
3582     35.810000      0.000000      0.000000
3583     35.820000      0.000000      0.000000
3584     35.830000      0.000000      0.000000
3585     35.840000      0.000000      0.000000
3586     35.850000      0.000000      0.000000
3587     35.860000      0.000000      0.000000
3588     35.870000      0.000000      0.000000
3589     35.880000      0.000000      0.000000
3590     35.890000      0.000000      0.000000
3591     35.900000      0.000000      0.000000
3592     35.910000      0.000000      0.000000
3593     35.920000      0.000000      0.000000
3594     35.930000      0.000000      0.000000
3595     35.940000      0.000000      0.000000
3596     35.950000      0.000000      0.000000
3597     35.960000      0.000000      0.000000
3598     35.970000      0.000000      0.000000
3599     35.980000      0.000000      0.000000
3600     35.990000      0.000000      0.000000
3601     36.000000      0.000000      0.000000
3602     36.010000      0.000000      0.000000
3603     36.020000      0.000000      0.000000
3604     36.030000      0.000000      0.000000
3605     36.040000      0.000000      0.000000
3606     36.050000      0.000000      0.000000
3607     36.060000      0.000000      0.000000
3608     36.070000      0.000000      0.000000
3609     36.080000      0.000000      0.000000
3610     36.090000      0.000000      0.000000
3611     36.100000      0.000000      0.000000
3612     36.110000      0.000000      0.000000
3613     36.120000      0.000000      0.000000
3614     36.130000      0.000000      0.000000
3615     36.140000      0.000000      0.000000
3616     36.150000      0.000000      0.000000
3617     36.160000      0.000000      0.000000
3618     36.170000      0.000000      0.000000
3619     36.180000      0.000000      0.000000
3620     36.190000      0.000000      0.000000
3621     36.200000      0.000000      0.000000
3622     36.210000      0.000000      0.000000
3623     36.220000      0.000000      0.000000
3624     36.230000      0.000000      0.000000
3625     36.240000      0.000000      0.000000
3626     36.250000      0.000000      0.000000
3627     36.260000      0.000000      0.000000
3628     36.270000      0.000000      0.000000
3629     36.280000      0.000000      0.000000
3630     36.290000      0.000000      0.000000
3631     36.300000      0.000000      0.000000
3632     36.310000      0.000000      0.000000
3633     36.320000      0.000000      0.000000
3634     36.330000      0.000000      0.000000
3635     36.340000      0.000000      0.000000
3636     36.350000      0.000000      0.000000
3637     36.360000      0.000000      0.000000
3638     36.370000      0.000000      0.000000
3639     36.380000      0.000000      0.000000
3640     36.390000      0.000000      0.000000
3641     36.400000      0.000000      0.000000
3642     36.410000      0.000000      0.000000
3643     36.420000      0.000000      0.000000
3644     36.430000      0.000000      0.000000
3645     36.440000      0.000000      0.000000
3646     36.450000      0.000000      0.000000
3647     36.460000      0.000000      0.000000
3648     36.470000      0.000000      0.000000
3649     36.480000      0.000000      0.000000
3650     36.490000      0.000000      0.000000
3651     36.500000      0.000000      0.000000
3652     36.510000      0.000000      0.000000
3653     36.520000      0.000000      0.000000
3654     36.530000      0.000000      0.000000
3655     36.540000      0.000000      0.000000
3656     36.550000      0.000000      0.000000
3657     36.560000      0.000000      0.000000
3658     36.570000      0.000000      0.000000
3659     36.580000      0.000000      0.000000
3660     36.590000      0.000000      0.000000
3661     36.600000      0.000000      0.000000
3662     36.610000      0.000000      0.000000
3663     36.620000      0.000000      0.000000
3664     36.630000      0.000000      0.000000
3665     36.640000      0.000000      0.000000
3666     36.650000      0.000000      0.000000
3667     36.660000      0.000000      0.000000
3668     36.670000      0.000000      0.000000
3669     36.680000      0.000000      0.000000
3670     36.690000      0.000000      0.000000
3671     36.700000      0.000000      0.000000
3672     36.710000      0.000000      0.000000
3673     36.720000      0.000000      0.000000
3674     36.730000      0.000000      0.000000
3675     36.740000      0.000000      0.000000
3676     36.750000      0.000000      0.000000
3677     36.760000      0.000000      0.000000
3678     36.770000      0.000000      0.000000
3679     36.780000      0.000000      0.000000
3680     36.790000      0.000000      0.000000
3681     36.800000      0.000000      0.000000
3682     36.810000      0.000000      0.000000
3683     36.820000      0.000000      0.000000
3684     36.830000      0.000000      0.000000
3685     36.840000      0.000000      0.000000
3686     36.850000      0.000000      0.000000
3687     36.860000      0.000000      0.000000
3688     36.870000      0.000000      0.000000
3689     36.880000      0.000000      0.000000
3690     36.890000      0.000000      0.000000
3691     36.900000      0.000000      0.000000
3692     36.910000      0.000000      0.000000
3693     36.920000      0.000000      0.000000
3694     36.930000      0.000000      0.000000
3695     36.940000      0.000000      0.000000
3696     36.950000      0.000000      0.000000
3697     36.960000      0.000000      0.000000
3698     36.970000      0.000000      0.000000
3699     36.980000      0.000000      0.000000
3700     36.990000      0.000000      0.000000
3701     37.000000      0.000000      0.000000
3702     37.010000      0.000000      0.000000
3703     37.020000      0.000000      0.000000
3704     37.030000      0.000000      0.000000
3705     37.040000      0.000000      0.000000
3706     37.050000      0.000000      0.000000
3707     37.060000      0.000000      0.000000
3708     37.070000      0.000000      0.000000
3709     37.080000      0.000000      0.000000
3710     37.090000      0.000000      0.000000
3711     37.100000      0.000000      0.000000
3712     37.110000      0.000000      0.000000
3713     37.120000      0.000000      0.000000
3714     37.130000      0.000000      0.000000
3715     37.140000      0.000000      0.000000
3716     37.150000      0.000000      0.000000
3717     37.160000      0.000000      0.000000
3718     37.170000      0.000000      0.000000
3719     37.180000      0.000000      0.000000
3720     37.190000      0.000000      0.000000
3721     37.200000      0.000000      0.000000
3722     37.210000      0.000000      0.000000
3723     37.220000      0.000000      0.000000
3724     37.230000      0.000000      0.000000
3725     37.240000      0.000000      0.000000
3726     37.250000      0.000000      0.000000
3727     37.260000      0.000000      0.000000
3728     37.270000      0.000000      0.000000
3729     37.280000      0.000000      0.000000
3730     37.290000      0.000000      0.000000
3731     37.300000      0.000000      0.000000
3732     37.310000      0.000000      0.000000
3733     37.320000      0.000000      0.000000
3734     37.330000      0.000000      0.000000
3735     37.340000      0.000000      0.000000
3736     37.350000      0.000000      0.000000
3737     37.360000      0.000000      0.000000
3738     37.370000      0.000000      0.000000
3739     37.380000      0.000000      0.000000
3740     37.390000      0.000000      0.000000
3741     37.400000      0.000000      0.000000
3742     37.410000      0.000000      0.000000
3743     37.420000      0.000000      0.000000
3744     37.430000      0.000000      0.000000
3745     37.440000      0.000000      0.000000
3746     37.450000      0.000000      0.000000
3747     37.460000      0.000000      0.000000
3748     37.470000      0.000000      0.000000
3749     37.480000      0.000000      0.000000
3750     37.490000      0.000000      0.000000
3751     37.500000      0.000000      0.000000
3752     37.510000      0.000000      0.000000
3753     37.520000      0.000000      0.000000
3754     37.530000      0.000000      0.000000
3755     37.540000      0.000000      0.000000
3756     37.550000      0.000000      0.000000
3757     37.560000      0.000000      0.000000
3758     37.570000      0.000000      0.000000
3759     37.580000      0.000000      0.000000
3760     37.590000      0.000000      0.000000
3761     37.600000      0.000000      0.000000
3762     37.610000      0.000000      0.000000
3763     37.620000      0.000000      0.000000
3764     37.630000      0.000000      0.000000
3765     37.640000      0.000000      0.000000
3766     37.650000      0.000000      0.000000
3767     37.660000      0.000000      0.000000
3768     37.670000      0.000000      0.000000
3769     37.680000      0.000000      0.000000
3770     37.690000      0.000000      0.000000
3771     37.700000      0.000000      0.000000
3772     37.710000      0.000000      0.000000
3773     37.720000      0.000000      0.000000
3774     37.730000      0.000000      0.000000
3775     37.740000      0.000000      0.000000
3776     37.750000      0.000000      0.000000
3777     37.760000      0.000000      0.000000
3778     37.770000      0.000000      0.000000
3779     37.780000      0.000000      0.000000
3780     37.790000      0.000000      0.000000
3781     37.800000      0.000000      0.000000
3782     37.810000      0.000000      0.000000
3783     37.820000      0.000000      0.000000
3784     37.830000      0.000000      0.000000
3785     37.840000      0.000000      0.000000
3786     37.850000      0.000000      0.000000
3787     37.860000      0.000000      0.000000
3788     37.870000      0.000000      0.000000
3789     37.880000      0.000000      0.000000
3790     37.890000      0.000000      0.000000
3791     37.900000      0.000000      0.000000
3792     37.910000      0.000000      0.000000
3793     37.920000      0.000000      0.000000
3794     37.930000      0.000000      0.000000
3795     37.940000      0.000000      0.000000
3796     37.950000      0.000000      0.000000
3797     37.960000      0.000000      0.000000
3798     37.970000      0.000000      0.000000
3799     37.980000      0.000000      0.000000
3800     37.990000      0.000000      0.000000
3801     38.000000      0.000000      0.000000
3802     38.010000      0.000000      0.000000
3803     38.020000      0.000000      0.000000
3804     38.030000      0.000000      0.000000
3805     38.040000      0.000000      0.000000
3806     38.050000      0.000000      0.000000
3807     38.060000      0.000000      0.000000
3808     38.070000      0.000000      0.000000
3809     38.080000      0.000000      0.000000
3810     38.090000      0.000000      0.000000
3811     38.100000      0.000000      0.000000
3812     38.110000      0.000000      0.000000
3813     38.120000      0.000000      0.000000
3814     38.130000      0.000000      0.000000
3815     38.140000      0.000000      0.000000
3816     38.150000      0.000000      0.000000
3817     38.160000      0.000000      0.000000
3818     38.170000      0.000000      0.000000
3819     38.180000      0.000000      0.000000
3820     38.190000      0.000000      0.000000
3821     38.200000      0.000000      0.000000
3822     38.210000      0.000000      0.000000
3823     38.220000      0.000000      0.000000
3824     38.230000      0.000000      0.000000
3825     38.240000      0.000000      0.000000
3826     38.250000      0.000000      0.000000
3827     38.260000      0.000000      0.000000
3828     38.270000      0.000000      0.000000
3829     38.280000      0.000000      0.000000
3830     38.290000      0.000000      0.000000
3831     38.300000      0.000000      0.000000
3832     38.310000      0.000000      0.000000
3833     38.320000      0.000000      0.000000
3834     38.330000      0.000000      0.000000
3835     38.340000      0.000000      0.000000
3836     38.350000      0.000000      0.000000
3837     38.360000      0.000000      0.000000
3838     38.370000      0.000000      0.000000
3839     38.380000      0.000000      0.000000
3840     38.390000      0.000000      0.000000
3841     38.400000      0.000000      0.000000
3842     38.410000      0.000000      0.000000
3843     38.420000      0.000000      0.000000
3844     38.430000      0.000000      0.000000
3845     38.440000      0.000000      0.000000
3846     38.450000      0.000000      0.000000
3847     38.460000      0.000000      0.000000
3848     38.470000      0.000000      0.000000
3849     38.480000      0.000000      0.000000
3850     38.490000      0.000000      0.000000
3851     38.500000      0.000000      0.000000
3852     38.510000      0.000000      0.000000
3853     38.520000      0.000000      0.000000
3854     38.530000      0.000000      0.000000
3855     38.540000      0.000000      0.000000
3856     38.550000      0.000000      0.000000
3857     38.560000      0.000000      0.000000
3858     38.570000      0.000000      0.000000
3859     38.580000      0.000000      0.000000
3860     38.590000      0.000000      0.000000
3861     38.600000      0.000000      0.000000
3862     38.610000      0.000000      0.000000
3863     38.620000      0.000000      0.000000
3864     38.630000      0.000000      0.000000
3865     38.640000      0.000000      0.000000
3866     38.650000      0.000000      0.000000
3867     38.660000      0.000000      0.000000
3868     38.670000      0.000000      0.000000
3869     38.680000      0.000000      0.000000
3870     38.690000      0.000000      0.000000
3871     38.700000      0.000000      0.000000
3872     38.710000      0.000000      0.000000
3873     38.720000      0.000000      0.000000
3874     38.730000      0.000000      0.000000
3875     38.740000      0.000000      0.000000
3876     38.750000      0.000000      0.000000
3877     38.760000      0.000000      0.000000
3878     38.770000      0.000000      0.000000
3879     38.780000      0.000000      0.000000
3880     38.790000      0.000000      0.000000
3881     38.800000      0.000000      0.000000
3882     38.810000      0.000000      0.000000
3883     38.820000      0.000000      0.000000
3884     38.830000      0.000000      0.000000
3885     38.840000      0.000000      0.000000
3886     38.850000      0.000000      0.000000
3887     38.860000      0.000000      0.000000
3888     38.870000      0.000000      0.000000
3889     38.880000      0.000000      0.000000
3890     38.890000      0.000000      0.000000
3891     38.900000      0.000000      0.000000
3892     38.910000      0.000000      0.000000
3893     38.920000      0.000000      0.000000
3894     38.930000      0.000000      0.000000
3895     38.940000      0.000000      0.000000
3896     38.950000      0.000000      0.000000
3897     38.960000      0.000000      0.000000
3898     38.970000      0.000000      0.000000
3899     38.980000      0.000000      0.000000
3900     38.990000      0.000000      0.000000
3901     39.000000      0.000000      0.000000
3902     39.010000      0.000000      0.000000
3903     39.020000      0.000000      0.000000
3904     39.030000      0.000000      0.000000
3905     39.040000      0.000000      0.000000
3906     39.050000      0.000000      0.000000
3907     39.060000      0.000000      0.000000
3908     39.070000      0.000000      0.000000
3909     39.080000      0.000000      0.000000
3910     39.090000      0.000000      0.000000
3911     39.100000      0.000000      0.000000
3912     39.110000      0.000000      0.000000
3913     39.120000      0.000000      0.000000
3914     39.130000      0.000000      0.000000
3915     39.140000      0.000000      0.000000
3916     39.150000      0.000000      0.000000
3917     39.160000      0.000000      0.000000
3918     39.170000      0.000000      0.000000
3919     39.180000      0.000000      0.000000
3920     39.190000      0.000000      0.000000
3921     39.200000      0.000000      0.000000
3922     39.210000      0.000000      0.000000
3923     39.220000      0.000000      0.000000
3924     39.230000      0.000000      0.000000
3925     39.240000      0.000000      0.000000
3926     39.250000      0.000000      0.000000
3927     39.260000      0.000000      0.000000
3928     39.270000      0.000000      0.000000
3929     39.280000      0.000000      0.000000
3930     39.290000      0.000000      0.000000
3931     39.300000      0.000000      0.000000
3932     39.310000      0.000000      0.000000
3933     39.320000      0.000000      0.000000
3934     39.330000      0.000000      0.000000
3935     39.340000      0.000000      0.000000
3936     39.350000      0.000000      0.000000
3937     39.360000      0.000000      0.000000
3938     39.370000      0.000000      0.000000
3939     39.380000      0.000000      0.000000
3940     39.390000      0.000000      0.000000
3941     39.400000      0.000000      0.000000
3942     39.410000      0.000000      0.000000
3943     39.420000      0.000000      0.000000
3944     39.430000      0.000000      0.000000
3945     39.440000      0.000000      0.000000
3946     39.450000      0.000000      0.000000
3947     39.460000      0.000000      0.000000
3948     39.470000      0.000000      0.000000
3949     39.480000      0.000000      0.000000
3950     39.490000      0.000000      0.000000
3951     39.500000      0.000000      0.000000
3952     39.510000      0.000000      0.000000
3953     39.520000      0.000000      0.000000
3954     39.530000      0.000000      0.000000
3955     39.540000      0.000000      0.000000
3956     39.550000      0.000000      0.000000
3957     39.560000      0.000000      0.000000
3958     39.570000      0.000000      0.000000
3959     39.580000      0.000000      0.000000
3960     39.590000      0.000000      0.000000
3961     39.600000      0.000000      0.000000
3962     39.610000      0.000000      0.000000
3963     39.620000      0.000000      0.000000
3964     39.630000      0.000000      0.000000
3965     39.640000      0.000000      0.000000
3966     39.650000      0.000000      0.000000
3967     39.660000      0.000000      0.000000
3968     39.670000      0.000000      0.000000
3969     39.680000      0.000000      0.000000
3970     39.690000      0.000000      0.000000
3971     39.700000      0.000000      0.000000
3972     39.710000      0.000000      0.000000
3973     39.720000      0.000000      0.000000
3974     39.730000      0.000000      0.000000
3975     39.740000      0.000000      0.000000
3976     39.750000      0.000000      0.000000
3977     39.760000      0.000000      0.000000
3978     39.770000      0.000000      0.000000
3979     39.780000      0.000000      0.000000
3980     39.790000      0.000000      0.000000
3981     39.800000      0.000000      0.000000
3982     39.810000      0.000000      0.000000
3983     39.820000      0.000000      0.000000
3984     39.830000      0.000000      0.000000
3985     39.840000      0.000000      0.000000
3986     39.850000      0.000000      0.000000
3987     39.860000      0.000000      0.000000
3988     39.870000      0.000000      0.000000
3989     39.880000      0.000000      0.000000
3990     39.890000      0.000000      0.000000
3991     39.900000      0.000000      0.000000
3992     39.910000      0.000000      0.000000
3993     39.920000      0.000000      0.000000
3994     39.930000      0.000000      0.000000
3995     39.940000      0.000000      0.000000
3996     39.950000      0.000000      0.000000
3997     39.960000      0.000000      0.000000
3998     39.970000      0.000000      0.000000
3999     39.980000      0.000000      0.000000
4000     39.990000      0.000000      0.000000
4001     40.000000      0.000000      0.000000
