# Supplementary material for: A Bottom-Up Coarse-Grained Model for Nucleosome–Nucleosome Interactions with Explicit Ions
Source: J Chem Theory Comput. 2022 May 17;18(6):3948–60. doi: 10.1021/acs.jctc.2c00083 (PMC9202350; doi:10.1021/acs.jctc.2c00083)
Supplement: Supplementary file 2 — ct2c00083_si_002.zip [file ct2c00083_si_002.zip › archive/CGMD_NCP-CO/pot_tables/P_P.table]

P_P
N 4001

1      0.000001    160.948630     67.937810
2      0.010000    160.269260     70.210330
3      0.020000    159.567150     72.248060
4      0.030000    158.844670     74.020360
5      0.040000    158.104470     75.504380
6      0.050000    157.349420     76.686260
7      0.060000    156.582560     77.561830
8      0.070000    155.806940     78.136690
9      0.080000    155.025580     78.425620
10      0.090000    154.241320     78.451550
11      0.100000    153.456800     78.243960
12      0.110000    152.674370     77.837150
13      0.120000    151.895990     77.268230
14      0.130000    151.123310     76.575290
15      0.140000    150.357560     75.795660
16      0.150000    149.599600     74.964480
17      0.160000    148.849960     74.113620
18      0.170000    148.108820     73.270970
19      0.180000    147.376110     72.460000
20      0.190000    146.651510     71.699640
21      0.200000    145.934510     71.004400
22      0.210000    145.224470     70.384610
23      0.220000    144.520620     69.846750
24      0.230000    143.822160     69.393880
25      0.240000    143.128220     69.026010
26      0.250000    142.437960     68.740550
27      0.260000    141.750550     68.532680
28      0.270000    141.065230     68.395790
29      0.280000    140.381270     68.321840
30      0.290000    139.698050     68.301760
31      0.300000    139.015030     68.325820
32      0.310000    138.331770     68.384000
33      0.320000    137.647930     68.466320
34      0.330000    136.963270     68.563160
35      0.340000    136.277640     68.665500
36      0.350000    135.590980     68.765110
37      0.360000    134.903330     68.854750
38      0.370000    134.214790     68.928170
39      0.380000    133.525500     68.980240
40      0.390000    132.835700     69.006890
41      0.400000    132.145630     69.005110
42      0.410000    131.455580     68.972900
43      0.420000    130.765850     68.909220
44      0.430000    130.076760     68.813920
45      0.440000    129.388620     68.687680
46      0.450000    128.701740     68.531930
47      0.460000    128.016420     68.348780
48      0.470000    127.332940     68.140920
49      0.480000    126.651530     67.911500
50      0.490000    125.972410     67.664030
51      0.500000    125.295770     67.402240
52      0.510000    124.621750     67.129900
53      0.520000    123.950450     66.850750
54      0.530000    123.281940     66.568320
55      0.540000    122.616260     66.285840
56      0.550000    121.953400     66.006170
57      0.560000    121.293340     65.731700
58      0.570000    120.636020     65.464390
59      0.580000    119.981380     65.205710
60      0.590000    119.329320     64.956690
61      0.600000    118.679750     64.717980
62      0.610000    118.032580     64.489820
63      0.620000    117.387680     64.272190
64      0.630000    116.744960     64.064800
65      0.640000    116.104310     63.867160
66      0.650000    115.465640     63.678610
67      0.660000    114.828850     63.498390
68      0.670000    114.193870     63.325640
69      0.680000    113.560610     63.159470
70      0.690000    112.929010     62.998920
71      0.700000    112.299030     62.843050
72      0.710000    111.670590     62.690900
73      0.720000    111.043690     62.541510
74      0.730000    110.418270     62.393970
75      0.740000    109.794330     62.247360
76      0.750000    109.171860     62.100830
77      0.760000    108.550850     61.953550
78      0.770000    107.931310     61.804770
79      0.780000    107.313270     61.653790
80      0.790000    106.696730     61.499970
81      0.800000    106.081730     61.342800
82      0.810000    105.468300     61.181850
83      0.820000    104.856480     61.016810
84      0.830000    104.246310     60.847510
85      0.840000    103.637840     60.673920
86      0.850000    103.031100     60.496140
87      0.860000    102.426140     60.314430
88      0.870000    101.822990     60.129180
89      0.880000    101.221700     59.940890
90      0.890000    100.622290     59.750140
91      0.900000    100.024790     59.557590
92      0.910000     99.429220     59.363890
93      0.920000     98.835580     59.169700
94      0.930000     98.243880     58.975610
95      0.940000     97.654120     58.782120
96      0.950000     97.066300     58.589640
97      0.960000     96.480410     58.398450
98      0.970000     95.896420     58.208720
99      0.980000     95.314330     58.020500
100      0.990000     94.734130     57.833740
101      1.000000     94.155790     57.648320
102      1.010000     93.579310     57.464070
103      1.020000     93.004670     57.280770
104      1.030000     92.431860     57.098230
105      1.040000     91.860880     56.916260
106      1.050000     91.291720     56.734720
107      1.060000     90.724370     56.553510
108      1.070000     90.158830     56.372590
109      1.080000     89.595110     56.191970
110      1.090000     89.033190     56.011710
111      1.100000     88.473070     55.831900
112      1.110000     87.914750     55.652630
113      1.120000     87.358230     55.473990
114      1.130000     86.803490     55.296050
115      1.140000     86.250520     55.118810
116      1.150000     85.699340     54.942240
117      1.160000     85.149910     54.766230
118      1.170000     84.602250     54.590640
119      1.180000     84.056350     54.415260
120      1.190000     83.512190     54.239840
121      1.200000     82.969790     54.064130
122      1.210000     82.429150     53.887860
123      1.220000     81.890270     53.710820
124      1.230000     81.353170     53.532800
125      1.240000     80.817840     53.353690
126      1.250000     80.284300     53.173420
127      1.260000     79.752570     52.992020
128      1.270000     79.222650     52.809610
129      1.280000     78.694550     52.626360
130      1.290000     78.168290     52.442510
131      1.300000     77.643860     52.258330
132      1.310000     77.121280     52.074120
133      1.320000     76.600540     51.890160
134      1.330000     76.081640     51.706670
135      1.340000     75.564570     51.523850
136      1.350000     75.049330     51.341800
137      1.360000     74.535910     51.160560
138      1.370000     74.024310     50.980090
139      1.380000     73.514510     50.800250
140      1.390000     73.006500     50.620890
141      1.400000     72.500300     50.441800
142      1.410000     71.995880     50.262750
143      1.420000     71.493250     50.083510
144      1.430000     70.992410     49.903900
145      1.440000     70.493380     49.723780
146      1.450000     69.996140     49.543060
147      1.460000     69.500710     49.361720
148      1.470000     69.007090     49.179830
149      1.480000     68.515290     48.997500
150      1.490000     68.025320     48.814910
151      1.500000     67.537170     48.632260
152      1.510000     67.050850     48.449780
153      1.520000     66.566350     48.267680
154      1.530000     66.083670     48.086130
155      1.540000     65.602810     47.905260
156      1.550000     65.123760     47.725110
157      1.560000     64.646510     47.545680
158      1.570000     64.171050     47.366890
159      1.580000     63.697380     47.188580
160      1.590000     63.225490     47.010570
161      1.600000     62.755390     46.832620
162      1.610000     62.287060     46.654520
163      1.620000     61.820520     46.476020
164      1.630000     61.355760     46.296940
165      1.640000     60.892790     46.117160
166      1.650000     60.431620     45.936580
167      1.660000     59.972250     45.755230
168      1.670000     59.514700     45.573160
169      1.680000     59.058970     45.390520
170      1.690000     58.605060     45.207510
171      1.700000     58.152990     45.024350
172      1.710000     57.702740     44.841290
173      1.720000     57.254330     44.658560
174      1.730000     56.807740     44.476360
175      1.740000     56.362980     44.294820
176      1.750000     55.920030     44.114020
177      1.760000     55.478890     43.933970
178      1.770000     55.039550     43.754590
179      1.780000     54.602010     43.575750
180      1.790000     54.166250     43.397260
181      1.800000     53.732280     43.218900
182      1.810000     53.300090     43.040450
183      1.820000     52.869680     42.861690
184      1.830000     52.441070     42.682420
185      1.840000     52.014240     42.502500
186      1.850000     51.589220     42.321870
187      1.860000     51.166000     42.140510
188      1.870000     50.744590     41.958510
189      1.880000     50.325010     41.775980
190      1.890000     49.907250     41.593120
191      1.900000     49.491320     41.410140
192      1.910000     49.077220     41.227300
193      1.920000     48.664940     41.044790
194      1.930000     48.254490     40.862820
195      1.940000     47.845870     40.681520
196      1.950000     47.439050     40.500950
197      1.960000     47.034040     40.321110
198      1.970000     46.630830     40.141940
199      1.980000     46.229410     39.963280
200      1.990000     45.829780     39.784950
201      2.000000     45.431930     39.606740
202      2.010000     45.035860     39.428400
203      2.020000     44.641580     39.249720
204      2.030000     44.249080     39.070520
205      2.040000     43.858380     38.890650
206      2.050000     43.469470     38.710050
207      2.060000     43.082370     38.528700
208      2.070000     42.697080     38.346680
209      2.080000     42.313610     38.164120
210      2.090000     41.931970     37.981220
211      2.100000     41.552160     37.798200
212      2.110000     41.174180     37.615290
213      2.120000     40.798030     37.432720
214      2.130000     40.423700     37.250670
215      2.140000     40.051190     37.069290
216      2.150000     39.680500     36.888650
217      2.160000     39.311610     36.708730
218      2.170000     38.944530     36.529480
219      2.180000     38.579230     36.350740
220      2.190000     38.215720     36.172350
221      2.200000     37.854000     35.994060
222      2.210000     37.494060     35.815670
223      2.220000     37.135900     35.636940
224      2.230000     36.779530     35.457690
225      2.240000     36.424960     35.277780
226      2.250000     36.072180     35.097140
227      2.260000     35.721210     34.915760
228      2.270000     35.372050     34.733730
229      2.280000     35.024710     34.551160
230      2.290000     34.679200     34.368260
231      2.300000     34.335520     34.185240
232      2.310000     33.993670     34.002340
233      2.320000     33.653640     33.819780
234      2.330000     33.315440     33.637760
235      2.340000     32.979070     33.456410
236      2.350000     32.644500     33.275800
237      2.360000     32.311740     33.095920
238      2.370000     31.980790     32.916710
239      2.380000     31.651620     32.738030
240      2.390000     31.324240     32.559690
241      2.400000     30.998640     32.381460
242      2.410000     30.674830     32.203130
243      2.420000     30.352800     32.024470
244      2.430000     30.032550     31.845290
245      2.440000     29.714100     31.665460
246      2.450000     29.397440     31.484890
247      2.460000     29.082590     31.303590
248      2.470000     28.769560     31.121620
249      2.480000     28.458340     30.939120
250      2.490000     28.148950     30.756280
251      2.500000     27.841390     30.573310
252      2.510000     27.535650     30.390460
253      2.520000     27.231750     30.207930
254      2.530000     26.929670     30.025920
255      2.540000     26.629410     29.844560
256      2.550000     26.330970     29.663920
257      2.560000     26.034330     29.484000
258      2.570000     25.739490     29.304730
259      2.580000     25.446440     29.125950
260      2.590000     25.155180     28.947490
261      2.600000     24.865710     28.769140
262      2.610000     24.578010     28.590650
263      2.620000     24.292110     28.411810
264      2.630000     24.007990     28.232430
265      2.640000     23.725670     28.052390
266      2.650000     23.445140     27.871610
267      2.660000     23.166420     27.690100
268      2.670000     22.889520     27.507910
269      2.680000     22.614440     27.325210
270      2.690000     22.341190     27.142180
271      2.700000     22.069770     26.959040
272      2.710000     21.800180     26.776050
273      2.720000     21.532420     26.593420
274      2.730000     21.266490     26.411360
275      2.740000     21.002370     26.230000
276      2.750000     20.740070     26.049420
277      2.760000     20.479580     25.869610
278      2.770000     20.220880     25.690510
279      2.780000     19.963980     25.511990
280      2.790000     19.708860     25.333840
281      2.800000     19.455520     25.155860
282      2.810000     19.203960     24.977810
283      2.820000     18.954180     24.799470
284      2.830000     18.706190     24.620650
285      2.840000     18.459980     24.441190
286      2.850000     18.215570     24.261030
287      2.860000     17.972960     24.080130
288      2.870000     17.732160     23.898570
289      2.880000     17.493170     23.716460
290      2.890000     17.256010     23.533980
291      2.900000     17.020670     23.351340
292      2.910000     16.787150     23.168750
293      2.920000     16.555470     22.986420
294      2.930000     16.325600     22.804520
295      2.940000     16.097560     22.623180
296      2.950000     15.871330     22.442450
297      2.960000     15.646900     22.262330
298      2.970000     15.424280     22.082720
299      2.980000     15.203450     21.903490
300      2.990000     14.984420     21.724450
301      3.000000     14.767170     21.545380
302      3.010000     14.551720     21.366060
303      3.020000     14.338060     21.186290
304      3.030000     14.126190     21.005880
305      3.040000     13.916130     20.824720
306      3.050000     13.707890     20.642770
307      3.060000     13.501460     20.460060
308      3.070000     13.296860     20.276690
309      3.080000     13.094090     20.092850
310      3.090000     12.893160     19.908750
311      3.100000     12.694080     19.724680
312      3.110000     12.496830     19.540920
313      3.120000     12.301420     19.357730
314      3.130000     12.107840     19.175350
315      3.140000     11.916090     18.993950
316      3.150000     11.726150     18.813650
317      3.160000     11.538010     18.634460
318      3.170000     11.351670     18.456330
319      3.180000     11.167110     18.279150
320      3.190000     10.984310     18.102710
321      3.200000     10.803290     17.926810
322      3.210000     10.624020     17.751180
323      3.220000     10.446510     17.575560
324      3.230000     10.270750     17.399740
325      3.240000     10.096750     17.223500
326      3.250000      9.924520     17.046700
327      3.260000      9.754050     16.869240
328      3.270000      9.585360     16.691080
329      3.280000      9.418450     16.512250
330      3.290000      9.253330     16.332810
331      3.300000      9.090000     16.152850
332      3.310000      8.928470     15.972470
333      3.320000      8.768740     15.791760
334      3.330000      8.610830     15.610790
335      3.340000      8.454720     15.429560
336      3.350000      8.300420     15.248050
337      3.360000      8.147940     15.066170
338      3.370000      7.997280     14.883790
339      3.380000      7.848440     14.700720
340      3.390000      7.701440     14.516760
341      3.400000      7.556270     14.331720
342      3.410000      7.412950     14.145430
343      3.420000      7.271500     13.957760
344      3.430000      7.131920     13.768660
345      3.440000      6.994230     13.578170
346      3.450000      6.858450     13.386450
347      3.460000      6.724590     13.193750
348      3.470000      6.592650     13.000460
349      3.480000      6.462640     12.807060
350      3.490000      6.334570     12.614100
351      3.500000      6.208430     12.422200
352      3.510000      6.084210     12.231990
353      3.520000      5.961890     12.044080
354      3.530000      5.841450     11.859040
355      3.540000      5.722860     11.677330
356      3.550000      5.606090     11.499330
357      3.560000      5.491090     11.325280
358      3.570000      5.377840     11.155280
359      3.580000      5.266290     10.989310
360      3.590000      5.156390     10.827180
361      3.600000      5.048120     10.668620
362      3.610000      4.941440     10.513230
363      3.620000      4.836300     10.360500
364      3.630000      4.732700     10.209850
365      3.640000      4.630600     10.060610
366      3.650000      4.529990      9.912080
367      3.660000      4.430870      9.763480
368      3.670000      4.333240      9.614000
369      3.680000      4.237100      9.462800
370      3.690000      4.142470      9.309010
371      3.700000      4.049380      9.151750
372      3.710000      3.957860      8.990110
373      3.720000      3.867960      8.823210
374      3.730000      3.779730      8.650170
375      3.740000      3.693230      8.470120
376      3.750000      3.608530      8.282270
377      3.760000      3.525700      8.085900
378      3.770000      3.444850      7.880380
379      3.780000      3.366040      7.665230
380      3.790000      3.289390      7.440150
381      3.800000      3.214990      7.205070
382      3.810000      3.142940      6.960200
383      3.820000      3.073340      6.706070
384      3.830000      3.006270      6.443600
385      3.840000      2.941840      6.174080
386      3.850000      2.880100      5.899250
387      3.860000      2.821110      5.621270
388      3.870000      2.764890      5.342710
389      3.880000      2.711470      5.066510
390      3.890000      2.660800      4.795870
391      3.900000      2.612840      4.534220
392      3.910000      2.567500      4.285060
393      3.920000      2.524650      4.051860
394      3.930000      2.484130      3.837960
395      3.940000      2.445750      3.646450
396      3.950000      2.409290      3.480070
397      3.960000      2.374490      3.341140
398      3.970000      2.341070      3.231530
399      3.980000      2.308760      3.152560
400      3.990000      2.277230      3.105010
401      4.000000      2.246180      3.089110
402      4.010000      2.215290      3.104470
403      4.020000      2.184250      3.150120
404      4.030000      2.152750      3.224470
405      4.040000      2.120500      3.325330
406      4.050000      2.087250      3.449930
407      4.060000      2.052750      3.594920
408      4.070000      2.016800      3.756450
409      4.080000      1.979240      3.930250
410      4.090000      1.939930      4.111700
411      4.100000      1.898820      4.296010
412      4.110000      1.855860      4.478290
413      4.120000      1.811070      4.653740
414      4.130000      1.764540      4.817760
415      4.140000      1.716360      4.966100
416      4.150000      1.666700      5.094920
417      4.160000      1.615750      5.200920
418      4.170000      1.563740      5.281350
419      4.180000      1.510920      5.334070
420      4.190000      1.457580      5.357550
421      4.200000      1.404010      5.350880
422      4.210000      1.350500      5.313770
423      4.220000      1.297360      5.246520
424      4.230000      1.244900      5.150050
425      4.240000      1.193400      5.025800
426      4.250000      1.143140      4.875780
427      4.260000      1.094380      4.702500
428      4.270000      1.047360      4.508870
429      4.280000      1.002270      4.298200
430      4.290000      0.959290      4.074040
431      4.300000      0.918540      3.840120
432      4.310000      0.880140      3.600180
433      4.320000      0.844140      3.357910
434      4.330000      0.810560      3.116790
435      4.340000      0.779390      2.880020
436      4.350000      0.750590      2.650440
437      4.360000      0.724090      2.430470
438      4.370000      0.699790      2.222090
439      4.380000      0.677560      2.026840
440      4.390000      0.657300      1.845820
441      4.400000      0.638840      1.679750
442      4.410000      0.622040      1.528970
443      4.420000      0.606750      1.393490
444      4.430000      0.592820      1.273050
445      4.440000      0.580090      1.167150
446      4.450000      0.568410      1.075100
447      4.460000      0.557660      0.996040
448      4.470000      0.547700      0.928960
449      4.480000      0.538410      0.872800
450      4.490000      0.529680      0.826420
451      4.500000      0.521420      0.788660
452      4.510000      0.513530      0.758360
453      4.520000      0.505950      0.734400
454      4.530000      0.498610      0.715720
455      4.540000      0.491450      0.701330
456      4.550000      0.484440      0.690360
457      4.560000      0.477530      0.682040
458      4.570000      0.470710      0.675690
459      4.580000      0.463950      0.670780
460      4.590000      0.457250      0.666870
461      4.600000      0.450580      0.663630
462      4.610000      0.443940      0.660830
463      4.620000      0.437330      0.658340
464      4.630000      0.430750      0.656110
465      4.640000      0.424190      0.654150
466      4.650000      0.417650      0.652560
467      4.660000      0.411120      0.651480
468      4.670000      0.404610      0.651130
469      4.680000      0.398100      0.651750
470      4.690000      0.391580      0.653610
471      4.700000      0.385040      0.657030
472      4.710000      0.378470      0.662320
473      4.720000      0.371850      0.669820
474      4.730000      0.365150      0.679840
475      4.740000      0.358350      0.692690
476      4.750000      0.351430      0.708660
477      4.760000      0.344340      0.728010
478      4.770000      0.337060      0.750950
479      4.780000      0.329550      0.777630
480      4.790000      0.321770      0.808180
481      4.800000      0.313690      0.842630
482      4.810000      0.305260      0.880940
483      4.820000      0.296460      0.922990
484      4.830000      0.287230      0.968580
485      4.840000      0.277540      1.017380
486      4.850000      0.267370      1.068990
487      4.860000      0.256680      1.122900
488      4.870000      0.245450      1.178500
489      4.880000      0.233660      1.235110
490      4.890000      0.221310      1.291970
491      4.900000      0.208390      1.348310
492      4.910000      0.194910      1.403300
493      4.920000      0.180880      1.456150
494      4.930000      0.166310      1.506100
495      4.940000      0.151250      1.552440
496      4.950000      0.135730      1.594530
497      4.960000      0.119780      1.631840
498      4.970000      0.103460      1.663920
499      4.980000      0.086830      1.690440
500      4.990000      0.069920      1.711150
501      5.000000      0.052810      1.725940
502      5.010000      0.035550      1.734760
503      5.020000      0.018200      1.737690
504      5.030000      0.000830      1.734870
505      5.040000     -0.016520      1.726560
506      5.050000     -0.033790      1.713060
507      5.060000     -0.050920      1.694770
508      5.070000     -0.067870      1.672130
509      5.080000     -0.084590      1.645650
510      5.090000     -0.101050      1.615850
511      5.100000     -0.117200      1.583280
512      5.110000     -0.133040      1.548490
513      5.120000     -0.148520      1.512020
514      5.130000     -0.163640      1.474350
515      5.140000     -0.178380      1.435950
516      5.150000     -0.192740      1.397210
517      5.160000     -0.206720      1.358470
518      5.170000     -0.220300      1.320020
519      5.180000     -0.233500      1.282060
520      5.190000     -0.246320      1.244750
521      5.200000     -0.258770      1.208220
522      5.210000     -0.270850      1.172510
523      5.220000     -0.282580      1.137690
524      5.230000     -0.293950      1.103740
525      5.240000     -0.304990      1.070690
526      5.250000     -0.315700      1.038500
527      5.260000     -0.326080      1.007190
528      5.270000     -0.336150      0.976730
529      5.280000     -0.345920      0.947110
530      5.290000     -0.355390      0.918340
531      5.300000     -0.364580      0.890420
532      5.310000     -0.373480      0.863350
533      5.320000     -0.382110      0.837130
534      5.330000     -0.390490      0.811780
535      5.340000     -0.398600      0.787270
536      5.350000     -0.406480      0.763620
537      5.360000     -0.414110      0.740800
538      5.370000     -0.421520      0.718790
539      5.380000     -0.428710      0.697580
540      5.390000     -0.435680      0.677130
541      5.400000     -0.442460      0.657400
542      5.410000     -0.449030      0.638370
543      5.420000     -0.455410      0.620000
544      5.430000     -0.461610      0.602270
545      5.440000     -0.467640      0.585160
546      5.450000     -0.473490      0.568660
547      5.460000     -0.479170      0.552770
548      5.470000     -0.484700      0.537490
549      5.480000     -0.490080      0.522840
550      5.490000     -0.495300      0.508850
551      5.500000     -0.500390      0.495550
552      5.510000     -0.505350      0.482970
553      5.520000     -0.510180      0.471150
554      5.530000     -0.514890      0.460120
555      5.540000     -0.519490      0.449930
556      5.550000     -0.523990      0.440600
557      5.560000     -0.528400      0.432150
558      5.570000     -0.532720      0.424590
559      5.580000     -0.536960      0.417940
560      5.590000     -0.541140      0.412190
561      5.600000     -0.545270      0.407340
562      5.610000     -0.549340      0.403340
563      5.620000     -0.553370      0.400180
564      5.630000     -0.557370      0.397810
565      5.640000     -0.561350      0.396180
566      5.650000     -0.565310      0.395220
567      5.660000     -0.569270      0.394870
568      5.670000     -0.573210      0.395040
569      5.680000     -0.577160      0.395640
570      5.690000     -0.581120      0.396580
571      5.700000     -0.585090      0.397760
572      5.710000     -0.589060      0.399090
573      5.720000     -0.593060      0.400470
574      5.730000     -0.597060      0.401820
575      5.740000     -0.601080      0.403050
576      5.750000     -0.605110      0.404070
577      5.760000     -0.609150      0.404830
578      5.770000     -0.613200      0.405260
579      5.780000     -0.617250      0.405320
580      5.790000     -0.621300      0.404960
581      5.800000     -0.625350      0.404140
582      5.810000     -0.629390      0.402860
583      5.820000     -0.633420      0.401070
584      5.830000     -0.637430      0.398770
585      5.840000     -0.641420      0.395950
586      5.850000     -0.645380      0.392590
587      5.860000     -0.649310      0.388690
588      5.870000     -0.653190      0.384240
589      5.880000     -0.657040      0.379240
590      5.890000     -0.660830      0.373670
591      5.900000     -0.664570      0.367540
592      5.910000     -0.668240      0.360830
593      5.920000     -0.671850      0.353520
594      5.930000     -0.675380      0.345620
595      5.940000     -0.678840      0.337090
596      5.950000     -0.682210      0.327920
597      5.960000     -0.685490      0.318100
598      5.970000     -0.688670      0.307610
599      5.980000     -0.691750      0.296420
600      5.990000     -0.694710      0.284530
601      6.000000     -0.697560      0.271920
602      6.010000     -0.700280      0.258600
603      6.020000     -0.702860      0.244570
604      6.030000     -0.705310      0.229860
605      6.040000     -0.707610      0.214480
606      6.050000     -0.709750      0.198500
607      6.060000     -0.711740      0.181970
608      6.070000     -0.713560      0.164960
609      6.080000     -0.715210      0.147560
610      6.090000     -0.716680      0.129860
611      6.100000     -0.717980      0.111960
612      6.110000     -0.719100      0.093960
613      6.120000     -0.720040      0.075950
614      6.130000     -0.720800      0.058030
615      6.140000     -0.721380      0.040280
616      6.150000     -0.721780      0.022770
617      6.160000     -0.722010      0.005550
618      6.170000     -0.722070     -0.011340
619      6.180000     -0.721950     -0.027880
620      6.190000     -0.721670     -0.044040
621      6.200000     -0.721230     -0.059830
622      6.210000     -0.720630     -0.075240
623      6.220000     -0.719880     -0.090290
624      6.230000     -0.718980     -0.104990
625      6.240000     -0.717930     -0.119340
626      6.250000     -0.716740     -0.133360
627      6.260000     -0.715400     -0.147040
628      6.270000     -0.713930     -0.160390
629      6.280000     -0.712330     -0.173400
630      6.290000     -0.710590     -0.186070
631      6.300000     -0.708730     -0.198380
632      6.310000     -0.706750     -0.210320
633      6.320000     -0.704650     -0.221870
634      6.330000     -0.702430     -0.233020
635      6.340000     -0.700100     -0.243760
636      6.350000     -0.697660     -0.254080
637      6.360000     -0.695120     -0.263980
638      6.370000     -0.692480     -0.273450
639      6.380000     -0.689740     -0.282500
640      6.390000     -0.686920     -0.291150
641      6.400000     -0.684010     -0.299390
642      6.410000     -0.681010     -0.307240
643      6.420000     -0.677940     -0.314720
644      6.430000     -0.674790     -0.321830
645      6.440000     -0.671580     -0.328600
646      6.450000     -0.668290     -0.335020
647      6.460000     -0.664940     -0.341110
648      6.470000     -0.661530     -0.346870
649      6.480000     -0.658060     -0.352310
650      6.490000     -0.654540     -0.357430
651      6.500000     -0.650960     -0.362210
652      6.510000     -0.647340     -0.366670
653      6.520000     -0.643670     -0.370800
654      6.530000     -0.639970     -0.374580
655      6.540000     -0.636220     -0.378020
656      6.550000     -0.632440     -0.381120
657      6.560000     -0.628630     -0.383870
658      6.570000     -0.624790     -0.386260
659      6.580000     -0.620930     -0.388310
660      6.590000     -0.617040     -0.390010
661      6.600000     -0.613140     -0.391370
662      6.610000     -0.609230     -0.392390
663      6.620000     -0.605310     -0.393100
664      6.630000     -0.601380     -0.393500
665      6.640000     -0.597440     -0.393600
666      6.650000     -0.593500     -0.393430
667      6.660000     -0.589570     -0.393010
668      6.670000     -0.585640     -0.392370
669      6.680000     -0.581720     -0.391520
670      6.690000     -0.577800     -0.390500
671      6.700000     -0.573900     -0.389330
672      6.710000     -0.570000     -0.388050
673      6.720000     -0.566120     -0.386670
674      6.730000     -0.562260     -0.385230
675      6.740000     -0.558400     -0.383740
676      6.750000     -0.554570     -0.382220
677      6.760000     -0.550740     -0.380690
678      6.770000     -0.546940     -0.379160
679      6.780000     -0.543150     -0.377630
680      6.790000     -0.539370     -0.376120
681      6.800000     -0.535610     -0.374610
682      6.810000     -0.531860     -0.373100
683      6.820000     -0.528130     -0.371590
684      6.830000     -0.524410     -0.370070
685      6.840000     -0.520710     -0.368510
686      6.850000     -0.517030     -0.366910
687      6.860000     -0.513360     -0.365240
688      6.870000     -0.509710     -0.363480
689      6.880000     -0.506070     -0.361610
690      6.890000     -0.502460     -0.359600
691      6.900000     -0.498860     -0.357420
692      6.910000     -0.495290     -0.355050
693      6.920000     -0.491740     -0.352450
694      6.930000     -0.488210     -0.349600
695      6.940000     -0.484720     -0.346470
696      6.950000     -0.481250     -0.343030
697      6.960000     -0.477820     -0.339260
698      6.970000     -0.474430     -0.335140
699      6.980000     -0.471080     -0.330650
700      6.990000     -0.467770     -0.325760
701      7.000000     -0.464510     -0.320490
702      7.010000     -0.461310     -0.314810
703      7.020000     -0.458160     -0.308730
704      7.030000     -0.455070     -0.302280
705      7.040000     -0.452050     -0.295450
706      7.050000     -0.449090     -0.288290
707      7.060000     -0.446210     -0.280820
708      7.070000     -0.443400     -0.273110
709      7.080000     -0.440670     -0.265180
710      7.090000     -0.438020     -0.257110
711      7.100000     -0.435450     -0.248960
712      7.110000     -0.432960     -0.240780
713      7.120000     -0.430550     -0.232630
714      7.130000     -0.428230     -0.224580
715      7.140000     -0.425980     -0.216670
716      7.150000     -0.423810     -0.208960
717      7.160000     -0.421720     -0.201460
718      7.170000     -0.419710     -0.194230
719      7.180000     -0.417770     -0.187270
720      7.190000     -0.415890     -0.180610
721      7.200000     -0.414090     -0.174240
722      7.210000     -0.412350     -0.168190
723      7.220000     -0.410660     -0.162430
724      7.230000     -0.409040     -0.156980
725      7.240000     -0.407470     -0.151840
726      7.250000     -0.405950     -0.146990
727      7.260000     -0.404480     -0.142440
728      7.270000     -0.403060     -0.138190
729      7.280000     -0.401670     -0.134240
730      7.290000     -0.400330     -0.130600
731      7.300000     -0.399030     -0.127270
732      7.310000     -0.397750     -0.124250
733      7.320000     -0.396510     -0.121560
734      7.330000     -0.395300     -0.119210
735      7.340000     -0.394100     -0.117200
736      7.350000     -0.392930     -0.115540
737      7.360000     -0.391780     -0.114240
738      7.370000     -0.390630     -0.113290
739      7.380000     -0.389500     -0.112710
740      7.390000     -0.388370     -0.112500
741      7.400000     -0.387250     -0.112640
742      7.410000     -0.386120     -0.113140
743      7.420000     -0.384990     -0.113990
744      7.430000     -0.383850     -0.115180
745      7.440000     -0.382700     -0.116690
746      7.450000     -0.381530     -0.118510
747      7.460000     -0.380350     -0.120620
748      7.470000     -0.379140     -0.122990
749      7.480000     -0.377910     -0.125590
750      7.490000     -0.376660     -0.128410
751      7.500000     -0.375370     -0.131410
752      7.510000     -0.374060     -0.134560
753      7.520000     -0.372710     -0.137850
754      7.530000     -0.371330     -0.141230
755      7.540000     -0.369920     -0.144700
756      7.550000     -0.368470     -0.148230
757      7.560000     -0.366990     -0.151810
758      7.570000     -0.365470     -0.155420
759      7.580000     -0.363920     -0.159050
760      7.590000     -0.362330     -0.162700
761      7.600000     -0.360700     -0.166340
762      7.610000     -0.359040     -0.169980
763      7.620000     -0.357340     -0.173610
764      7.630000     -0.355600     -0.177200
765      7.640000     -0.353830     -0.180750
766      7.650000     -0.352020     -0.184230
767      7.660000     -0.350180     -0.187620
768      7.670000     -0.348300     -0.190890
769      7.680000     -0.346400     -0.194010
770      7.690000     -0.344460     -0.196940
771      7.700000     -0.342490     -0.199640
772      7.710000     -0.340490     -0.202080
773      7.720000     -0.338470     -0.204210
774      7.730000     -0.336430     -0.205990
775      7.740000     -0.334370     -0.207390
776      7.750000     -0.332290     -0.208360
777      7.760000     -0.330210     -0.208880
778      7.770000     -0.328120     -0.208930
779      7.780000     -0.326030     -0.208470
780      7.790000     -0.323950     -0.207490
781      7.800000     -0.321870     -0.205990
782      7.810000     -0.319810     -0.203950
783      7.820000     -0.317770     -0.201370
784      7.830000     -0.315760     -0.198250
785      7.840000     -0.313780     -0.194620
786      7.850000     -0.311830     -0.190460
787      7.860000     -0.309930     -0.185820
788      7.870000     -0.308070     -0.180700
789      7.880000     -0.306260     -0.175140
790      7.890000     -0.304510     -0.169150
791      7.900000     -0.302820     -0.162770
792      7.910000     -0.301190     -0.156030
793      7.920000     -0.299630     -0.148940
794      7.930000     -0.298140     -0.141530
795      7.940000     -0.296720     -0.133810
796      7.950000     -0.295390     -0.125810
797      7.960000     -0.294130     -0.117530
798      7.970000     -0.292950     -0.108970
799      7.980000     -0.291860     -0.100140
800      7.990000     -0.290860     -0.091040
801      8.000000     -0.289950     -0.081670
802      8.010000     -0.289130     -0.072030
803      8.020000     -0.288410     -0.062140
804      8.030000     -0.287790     -0.052010
805      8.040000     -0.287270     -0.041650
806      8.050000     -0.286860     -0.031100
807      8.060000     -0.286550     -0.020390
808      8.070000     -0.286340     -0.009570
809      8.080000     -0.286250      0.001290
810      8.090000     -0.286260      0.012150
811      8.100000     -0.286380      0.022940
812      8.110000     -0.286610      0.033590
813      8.120000     -0.286950      0.044030
814      8.130000     -0.287390      0.054210
815      8.140000     -0.287930      0.064060
816      8.150000     -0.288570      0.073530
817      8.160000     -0.289300      0.082590
818      8.170000     -0.290130      0.091210
819      8.180000     -0.291040      0.099360
820      8.190000     -0.292040      0.107020
821      8.200000     -0.293110      0.114200
822      8.210000     -0.294250      0.120890
823      8.220000     -0.295460      0.127090
824      8.230000     -0.296730      0.132810
825      8.240000     -0.298060      0.138070
826      8.250000     -0.299440      0.142870
827      8.260000     -0.300860      0.147220
828      8.270000     -0.302340      0.151130
829      8.280000     -0.303850      0.154610
830      8.290000     -0.305390      0.157660
831      8.300000     -0.306970      0.160300
832      8.310000     -0.308570      0.162530
833      8.320000     -0.310200      0.164340
834      8.330000     -0.311840      0.165740
835      8.340000     -0.313500      0.166730
836      8.350000     -0.315170      0.167310
837      8.360000     -0.316840      0.167470
838      8.370000     -0.318520      0.167230
839      8.380000     -0.320190      0.166560
840      8.390000     -0.321850      0.165490
841      8.400000     -0.323510      0.164010
842      8.410000     -0.325150      0.162130
843      8.420000     -0.326770      0.159850
844      8.430000     -0.328370      0.157190
845      8.440000     -0.329940      0.154160
846      8.450000     -0.331480      0.150770
847      8.460000     -0.332990      0.147060
848      8.470000     -0.334460      0.143040
849      8.480000     -0.335890      0.138740
850      8.490000     -0.337280      0.134190
851      8.500000     -0.338620      0.129420
852      8.510000     -0.339910      0.124450
853      8.520000     -0.341160      0.119320
854      8.530000     -0.342350      0.114060
855      8.540000     -0.343490      0.108680
856      8.550000     -0.344580      0.103200
857      8.560000     -0.345610      0.097640
858      8.570000     -0.346590      0.092010
859      8.580000     -0.347510      0.086320
860      8.590000     -0.348370      0.080570
861      8.600000     -0.349180      0.074760
862      8.610000     -0.349920      0.068910
863      8.620000     -0.350610      0.063020
864      8.630000     -0.351240      0.057100
865      8.640000     -0.351810      0.051150
866      8.650000     -0.352330      0.045190
867      8.660000     -0.352780      0.039250
868      8.670000     -0.353170      0.033340
869      8.680000     -0.353500      0.027510
870      8.690000     -0.353780      0.021770
871      8.700000     -0.354000      0.016170
872      8.710000     -0.354160      0.010740
873      8.720000     -0.354270      0.005520
874      8.730000     -0.354320      0.000540
875      8.740000     -0.354330     -0.004170
876      8.750000     -0.354280     -0.008580
877      8.760000     -0.354200     -0.012660
878      8.770000     -0.354070     -0.016400
879      8.780000     -0.353910     -0.019790
880      8.790000     -0.353710     -0.022830
881      8.800000     -0.353480     -0.025510
882      8.810000     -0.353230     -0.027840
883      8.820000     -0.352950     -0.029830
884      8.830000     -0.352650     -0.031500
885      8.840000     -0.352330     -0.032870
886      8.850000     -0.352010     -0.033960
887      8.860000     -0.351670     -0.034810
888      8.870000     -0.351320     -0.035440
889      8.880000     -0.350960     -0.035890
890      8.890000     -0.350600     -0.036200
891      8.900000     -0.350240     -0.036410
892      8.910000     -0.349880     -0.036550
893      8.920000     -0.349510     -0.036660
894      8.930000     -0.349150     -0.036780
895      8.940000     -0.348780     -0.036940
896      8.950000     -0.348410     -0.037180
897      8.960000     -0.348040     -0.037510
898      8.970000     -0.347660     -0.037970
899      8.980000     -0.347280     -0.038570
900      8.990000     -0.346900     -0.039330
901      9.000000     -0.346500     -0.040270
902      9.010000     -0.346100     -0.041400
903      9.020000     -0.345690     -0.042730
904      9.030000     -0.345260     -0.044250
905      9.040000     -0.344820     -0.045980
906      9.050000     -0.344360     -0.047920
907      9.060000     -0.343880     -0.050060
908      9.070000     -0.343380     -0.052410
909      9.080000     -0.342850     -0.054960
910      9.090000     -0.342300     -0.057700
911      9.100000     -0.341730     -0.060640
912      9.110000     -0.341120     -0.063780
913      9.120000     -0.340480     -0.067100
914      9.130000     -0.339810     -0.070620
915      9.140000     -0.339110     -0.074320
916      9.150000     -0.338360     -0.078220
917      9.160000     -0.337580     -0.082320
918      9.170000     -0.336760     -0.086610
919      9.180000     -0.335890     -0.091100
920      9.190000     -0.334980     -0.095800
921      9.200000     -0.334020     -0.100710
922      9.210000     -0.333010     -0.105830
923      9.220000     -0.331960     -0.111160
924      9.230000     -0.330840     -0.116680
925      9.240000     -0.329680     -0.122400
926      9.250000     -0.328450     -0.128290
927      9.260000     -0.327170     -0.134330
928      9.270000     -0.325830     -0.140500
929      9.280000     -0.324420     -0.146780
930      9.290000     -0.322950     -0.153110
931      9.300000     -0.321420     -0.159480
932      9.310000     -0.319830     -0.165850
933      9.320000     -0.318170     -0.172180
934      9.330000     -0.316450     -0.178440
935      9.340000     -0.314660     -0.184590
936      9.350000     -0.312820     -0.190630
937      9.360000     -0.310910     -0.196510
938      9.370000     -0.308950     -0.202240
939      9.380000     -0.306920     -0.207790
940      9.390000     -0.304850     -0.213170
941      9.400000     -0.302710     -0.218360
942      9.410000     -0.300530     -0.223360
943      9.420000     -0.298300     -0.228180
944      9.430000     -0.296020     -0.232810
945      9.440000     -0.293690     -0.237260
946      9.450000     -0.291320     -0.241510
947      9.460000     -0.288900     -0.245570
948      9.470000     -0.286440     -0.249420
949      9.480000     -0.283950     -0.253060
950      9.490000     -0.281420     -0.256480
951      9.500000     -0.278850     -0.259660
952      9.510000     -0.276260     -0.262580
953      9.520000     -0.273630     -0.265240
954      9.530000     -0.270980     -0.267610
955      9.540000     -0.268300     -0.269690
956      9.550000     -0.265610     -0.271450
957      9.560000     -0.262890     -0.272890
958      9.570000     -0.260160     -0.274000
959      9.580000     -0.257420     -0.274770
960      9.590000     -0.254680     -0.275200
961      9.600000     -0.251920     -0.275280
962      9.610000     -0.249170     -0.275030
963      9.620000     -0.246420     -0.274430
964      9.630000     -0.243680     -0.273500
965      9.640000     -0.240940     -0.272250
966      9.650000     -0.238220     -0.270700
967      9.660000     -0.235510     -0.268850
968      9.670000     -0.232820     -0.266720
969      9.680000     -0.230160     -0.264340
970      9.690000     -0.227510     -0.261730
971      9.700000     -0.224900     -0.258900
972      9.710000     -0.222310     -0.255870
973      9.720000     -0.219750     -0.252670
974      9.730000     -0.217220     -0.249320
975      9.740000     -0.214730     -0.245820
976      9.750000     -0.212270     -0.242190
977      9.760000     -0.209850     -0.238440
978      9.770000     -0.207460     -0.234580
979      9.780000     -0.205120     -0.230610
980      9.790000     -0.202810     -0.226540
981      9.800000     -0.200550     -0.222360
982      9.810000     -0.198320     -0.218090
983      9.820000     -0.196140     -0.213730
984      9.830000     -0.194000     -0.209280
985      9.840000     -0.191910     -0.204760
986      9.850000     -0.189860     -0.200170
987      9.860000     -0.187860     -0.195540
988      9.870000     -0.185910     -0.190880
989      9.880000     -0.184000     -0.186210
990      9.890000     -0.182140     -0.181560
991      9.900000     -0.180320     -0.176960
992      9.910000     -0.178550     -0.172430
993      9.920000     -0.176830     -0.168010
994      9.930000     -0.175150     -0.163710
995      9.940000     -0.173510     -0.159570
996      9.950000     -0.171910     -0.155600
997      9.960000     -0.170360     -0.151810
998      9.970000     -0.168840     -0.148220
999      9.980000     -0.167360     -0.144840
1000      9.990000     -0.165910     -0.141660
1001     10.000000     -0.164490     -0.138690
1002     10.010000     -0.163110     -0.135910
1003     10.020000     -0.161750     -0.133330
1004     10.030000     -0.160410     -0.130920
1005     10.040000     -0.159100     -0.128680
1006     10.050000     -0.157820     -0.126580
1007     10.060000     -0.156550     -0.124600
1008     10.070000     -0.155300     -0.122720
1009     10.080000     -0.154080     -0.120920
1010     10.090000     -0.152870     -0.119170
1011     10.100000     -0.151680     -0.117460
1012     10.110000     -0.150500     -0.115750
1013     10.120000     -0.149340     -0.114010
1014     10.130000     -0.148200     -0.112230
1015     10.140000     -0.147080     -0.110380
1016     10.150000     -0.145980     -0.108450
1017     10.160000     -0.144890     -0.106400
1018     10.170000     -0.143830     -0.104220
1019     10.180000     -0.142790     -0.101910
1020     10.190000     -0.141770     -0.099440
1021     10.200000     -0.140770     -0.096800
1022     10.210000     -0.139810     -0.094000
1023     10.220000     -0.138870     -0.091030
1024     10.230000     -0.137960     -0.087880
1025     10.240000     -0.137080     -0.084570
1026     10.250000     -0.136230     -0.081110
1027     10.260000     -0.135420     -0.077510
1028     10.270000     -0.134650     -0.073780
1029     10.280000     -0.133910     -0.069950
1030     10.290000     -0.133210     -0.066030
1031     10.300000     -0.132550     -0.062060
1032     10.310000     -0.131930     -0.058050
1033     10.320000     -0.131350     -0.054040
1034     10.330000     -0.130810     -0.050030
1035     10.340000     -0.130310     -0.046060
1036     10.350000     -0.129850     -0.042140
1037     10.360000     -0.129420     -0.038280
1038     10.370000     -0.129040     -0.034500
1039     10.380000     -0.128700     -0.030790
1040     10.390000     -0.128390     -0.027180
1041     10.400000     -0.128120     -0.023650
1042     10.410000     -0.127880     -0.020210
1043     10.420000     -0.127680     -0.016870
1044     10.430000     -0.127510     -0.013610
1045     10.440000     -0.127370     -0.010450
1046     10.450000     -0.127270     -0.007380
1047     10.460000     -0.127190     -0.004400
1048     10.470000     -0.127150     -0.001530
1049     10.480000     -0.127140      0.001240
1050     10.490000     -0.127150      0.003900
1051     10.500000     -0.127190      0.006430
1052     10.510000     -0.127250      0.008830
1053     10.520000     -0.127340      0.011100
1054     10.530000     -0.127450      0.013210
1055     10.540000     -0.127580      0.015170
1056     10.550000     -0.127730      0.016960
1057     10.560000     -0.127900      0.018580
1058     10.570000     -0.128090      0.020030
1059     10.580000     -0.128290      0.021300
1060     10.590000     -0.128500      0.022400
1061     10.600000     -0.128730      0.023310
1062     10.610000     -0.128960      0.024050
1063     10.620000     -0.129200      0.024610
1064     10.630000     -0.129450      0.025010
1065     10.640000     -0.129700      0.025240
1066     10.650000     -0.129950      0.025300
1067     10.660000     -0.130200      0.025220
1068     10.670000     -0.130450      0.024990
1069     10.680000     -0.130700      0.024620
1070     10.690000     -0.130950      0.024120
1071     10.700000     -0.131190      0.023490
1072     10.710000     -0.131430      0.022750
1073     10.720000     -0.131650      0.021900
1074     10.730000     -0.131870      0.020940
1075     10.740000     -0.132080      0.019880
1076     10.750000     -0.132280      0.018720
1077     10.760000     -0.132470      0.017470
1078     10.770000     -0.132640      0.016130
1079     10.780000     -0.132800      0.014700
1080     10.790000     -0.132950      0.013180
1081     10.800000     -0.133080      0.011570
1082     10.810000     -0.133200      0.009870
1083     10.820000     -0.133300      0.008080
1084     10.830000     -0.133380      0.006210
1085     10.840000     -0.133440      0.004260
1086     10.850000     -0.133480      0.002230
1087     10.860000     -0.133510      0.000130
1088     10.870000     -0.133510     -0.002030
1089     10.880000     -0.133490     -0.004250
1090     10.890000     -0.133440     -0.006510
1091     10.900000     -0.133380     -0.008810
1092     10.910000     -0.133290     -0.011130
1093     10.920000     -0.133180     -0.013470
1094     10.930000     -0.133040     -0.015810
1095     10.940000     -0.132890     -0.018160
1096     10.950000     -0.132700     -0.020490
1097     10.960000     -0.132500     -0.022810
1098     10.970000     -0.132270     -0.025110
1099     10.980000     -0.132020     -0.027400
1100     10.990000     -0.131750     -0.029660
1101     11.000000     -0.131450     -0.031910
1102     11.010000     -0.131130     -0.034140
1103     11.020000     -0.130790     -0.036360
1104     11.030000     -0.130430     -0.038550
1105     11.040000     -0.130040     -0.040740
1106     11.050000     -0.129630     -0.042900
1107     11.060000     -0.129200     -0.045050
1108     11.070000     -0.128750     -0.047170
1109     11.080000     -0.128280     -0.049280
1110     11.090000     -0.127790     -0.051350
1111     11.100000     -0.127280     -0.053390
1112     11.110000     -0.126740     -0.055380
1113     11.120000     -0.126190     -0.057330
1114     11.130000     -0.125610     -0.059240
1115     11.140000     -0.125020     -0.061080
1116     11.150000     -0.124410     -0.062870
1117     11.160000     -0.123780     -0.064600
1118     11.170000     -0.123140     -0.066260
1119     11.180000     -0.122470     -0.067860
1120     11.190000     -0.121800     -0.069410
1121     11.200000     -0.121100     -0.070890
1122     11.210000     -0.120390     -0.072320
1123     11.220000     -0.119670     -0.073690
1124     11.230000     -0.118930     -0.075010
1125     11.240000     -0.118180     -0.076290
1126     11.250000     -0.117420     -0.077530
1127     11.260000     -0.116640     -0.078730
1128     11.270000     -0.115860     -0.079900
1129     11.280000     -0.115060     -0.081040
1130     11.290000     -0.114250     -0.082150
1131     11.300000     -0.113430     -0.083250
1132     11.310000     -0.112590     -0.084330
1133     11.320000     -0.111750     -0.085390
1134     11.330000     -0.110900     -0.086440
1135     11.340000     -0.110030     -0.087490
1136     11.350000     -0.109160     -0.088530
1137     11.360000     -0.108270     -0.089580
1138     11.370000     -0.107380     -0.090630
1139     11.380000     -0.106470     -0.091680
1140     11.390000     -0.105550     -0.092740
1141     11.400000     -0.104630     -0.093820
1142     11.410000     -0.103690     -0.094900
1143     11.420000     -0.102740     -0.096000
1144     11.430000     -0.101780     -0.097110
1145     11.440000     -0.100810     -0.098220
1146     11.450000     -0.099820     -0.099350
1147     11.460000     -0.098830     -0.100480
1148     11.470000     -0.097830     -0.101610
1149     11.480000     -0.096810     -0.102730
1150     11.490000     -0.095780     -0.103830
1151     11.500000     -0.094750     -0.104920
1152     11.510000     -0.093700     -0.105970
1153     11.520000     -0.092640     -0.106990
1154     11.530000     -0.091570     -0.107960
1155     11.540000     -0.090490     -0.108880
1156     11.550000     -0.089400     -0.109740
1157     11.560000     -0.088300     -0.110540
1158     11.570000     -0.087200     -0.111280
1159     11.580000     -0.086080     -0.111940
1160     11.590000     -0.084960     -0.112540
1161     11.600000     -0.083840     -0.113060
1162     11.610000     -0.082710     -0.113510
1163     11.620000     -0.081570     -0.113880
1164     11.630000     -0.080430     -0.114190
1165     11.640000     -0.079290     -0.114420
1166     11.650000     -0.078150     -0.114580
1167     11.660000     -0.077000     -0.114680
1168     11.670000     -0.075850     -0.114710
1169     11.680000     -0.074710     -0.114680
1170     11.690000     -0.073560     -0.114580
1171     11.700000     -0.072410     -0.114430
1172     11.710000     -0.071270     -0.114220
1173     11.720000     -0.070130     -0.113960
1174     11.730000     -0.068990     -0.113640
1175     11.740000     -0.067850     -0.113270
1176     11.750000     -0.066720     -0.112840
1177     11.760000     -0.065590     -0.112360
1178     11.770000     -0.064470     -0.111830
1179     11.780000     -0.063350     -0.111240
1180     11.790000     -0.062240     -0.110600
1181     11.800000     -0.061130     -0.109910
1182     11.810000     -0.060030     -0.109160
1183     11.820000     -0.058940     -0.108350
1184     11.830000     -0.057860     -0.107490
1185     11.840000     -0.056780     -0.106570
1186     11.850000     -0.055720     -0.105590
1187     11.860000     -0.054660     -0.104560
1188     11.870000     -0.053610     -0.103480
1189     11.880000     -0.052580     -0.102340
1190     11.890000     -0.051560     -0.101150
1191     11.900000     -0.050540     -0.099920
1192     11.910000     -0.049550     -0.098630
1193     11.920000     -0.048560     -0.097290
1194     11.930000     -0.047590     -0.095910
1195     11.940000     -0.046630     -0.094480
1196     11.950000     -0.045680     -0.093010
1197     11.960000     -0.044750     -0.091490
1198     11.970000     -0.043840     -0.089910
1199     11.980000     -0.042940     -0.088290
1200     11.990000     -0.042060     -0.086610
1201     12.000000     -0.041190     -0.084870
1202     12.010000     -0.040340     -0.083080
1203     12.020000     -0.039510     -0.081230
1204     12.030000     -0.038700     -0.079310
1205     12.040000     -0.037900     -0.077340
1206     12.050000     -0.037130     -0.075320
1207     12.060000     -0.036380     -0.073230
1208     12.070000     -0.035650     -0.071100
1209     12.080000     -0.034930     -0.068920
1210     12.090000     -0.034250     -0.066700
1211     12.100000     -0.033580     -0.064450
1212     12.110000     -0.032930     -0.062170
1213     12.120000     -0.032310     -0.059870
1214     12.130000     -0.031710     -0.057550
1215     12.140000     -0.031140     -0.055220
1216     12.150000     -0.030590     -0.052880
1217     12.160000     -0.030060     -0.050540
1218     12.170000     -0.029550     -0.048200
1219     12.180000     -0.029070     -0.045840
1220     12.190000     -0.028610     -0.043490
1221     12.200000     -0.028180     -0.041130
1222     12.210000     -0.027770     -0.038770
1223     12.220000     -0.027380     -0.036400
1224     12.230000     -0.027010     -0.034040
1225     12.240000     -0.026670     -0.031670
1226     12.250000     -0.026360     -0.029310
1227     12.260000     -0.026060     -0.026960
1228     12.270000     -0.025790     -0.024630
1229     12.280000     -0.025550     -0.022330
1230     12.290000     -0.025320     -0.020080
1231     12.300000     -0.025120     -0.017880
1232     12.310000     -0.024940     -0.015740
1233     12.320000     -0.024790     -0.013690
1234     12.330000     -0.024650     -0.011720
1235     12.340000     -0.024530     -0.009860
1236     12.350000     -0.024430     -0.008110
1237     12.360000     -0.024350     -0.006480
1238     12.370000     -0.024290     -0.004970
1239     12.380000     -0.024240     -0.003600
1240     12.390000     -0.024200     -0.002350
1241     12.400000     -0.024180     -0.001230
1242     12.410000     -0.024170     -0.000240
1243     12.420000     -0.024160      0.000630
1244     12.430000     -0.024170      0.001390
1245     12.440000     -0.024180      0.002030
1246     12.450000     -0.024200      0.002580
1247     12.460000     -0.024230      0.003050
1248     12.470000     -0.024260      0.003430
1249     12.480000     -0.024300      0.003760
1250     12.490000     -0.024330      0.004030
1251     12.500000     -0.024370      0.004270
1252     12.510000     -0.024420      0.004490
1253     12.520000     -0.024460      0.004700
1254     12.530000     -0.024510      0.004920
1255     12.540000     -0.024560      0.005150
1256     12.550000     -0.024610      0.005410
1257     12.560000     -0.024660      0.005710
1258     12.570000     -0.024720      0.006050
1259     12.580000     -0.024780      0.006440
1260     12.590000     -0.024840      0.006890
1261     12.600000     -0.024910      0.007390
1262     12.610000     -0.024990      0.007960
1263     12.620000     -0.025070      0.008580
1264     12.630000     -0.025150      0.009250
1265     12.640000     -0.025250      0.009970
1266     12.650000     -0.025350      0.010730
1267     12.660000     -0.025450      0.011530
1268     12.670000     -0.025570      0.012340
1269     12.680000     -0.025690      0.013150
1270     12.690000     -0.025820      0.013960
1271     12.700000     -0.025960      0.014750
1272     12.710000     -0.026110      0.015500
1273     12.720000     -0.026260      0.016190
1274     12.730000     -0.026430      0.016810
1275     12.740000     -0.026590      0.017350
1276     12.750000     -0.026770      0.017800
1277     12.760000     -0.026950      0.018140
1278     12.770000     -0.027130      0.018360
1279     12.780000     -0.027310      0.018470
1280     12.790000     -0.027500      0.018440
1281     12.800000     -0.027680      0.018290
1282     12.810000     -0.027860      0.018020
1283     12.820000     -0.028040      0.017610
1284     12.830000     -0.028220      0.017090
1285     12.840000     -0.028390      0.016450
1286     12.850000     -0.028550      0.015700
1287     12.860000     -0.028710      0.014870
1288     12.870000     -0.028860      0.013950
1289     12.880000     -0.029000      0.012970
1290     12.890000     -0.029130      0.011930
1291     12.900000     -0.029250      0.010870
1292     12.910000     -0.029360      0.009790
1293     12.920000     -0.029460      0.008710
1294     12.930000     -0.029540      0.007650
1295     12.940000     -0.029620      0.006610
1296     12.950000     -0.029690      0.005630
1297     12.960000     -0.029740      0.004700
1298     12.970000     -0.029790      0.003830
1299     12.980000     -0.029830      0.003030
1300     12.990000     -0.029860      0.002310
1301     13.000000     -0.029880      0.001670
1302     13.010000     -0.029900      0.001100
1303     13.020000     -0.029910      0.000610
1304     13.030000     -0.029910      0.000200
1305     13.040000     -0.029920     -0.000150
1306     13.050000     -0.029910     -0.000430
1307     13.060000     -0.029910     -0.000650
1308     13.070000     -0.029900     -0.000820
1309     13.080000     -0.029900     -0.000940
1310     13.090000     -0.029890     -0.001040
1311     13.100000     -0.029880     -0.001100
1312     13.110000     -0.029860     -0.001160
1313     13.120000     -0.029850     -0.001200
1314     13.130000     -0.029840     -0.001250
1315     13.140000     -0.029830     -0.001310
1316     13.150000     -0.029820     -0.001380
1317     13.160000     -0.029800     -0.001480
1318     13.170000     -0.029790     -0.001610
1319     13.180000     -0.029770     -0.001770
1320     13.190000     -0.029750     -0.001970
1321     13.200000     -0.029730     -0.002210
1322     13.210000     -0.029710     -0.002490
1323     13.220000     -0.029690     -0.002810
1324     13.230000     -0.029660     -0.003170
1325     13.240000     -0.029630     -0.003570
1326     13.250000     -0.029590     -0.004010
1327     13.260000     -0.029550     -0.004480
1328     13.270000     -0.029510     -0.004980
1329     13.280000     -0.029460     -0.005500
1330     13.290000     -0.029400     -0.006040
1331     13.300000     -0.029340     -0.006590
1332     13.310000     -0.029280     -0.007150
1333     13.320000     -0.029200     -0.007710
1334     13.330000     -0.029130     -0.008260
1335     13.340000     -0.029040     -0.008800
1336     13.350000     -0.028960     -0.009330
1337     13.360000     -0.028860     -0.009840
1338     13.370000     -0.028760     -0.010330
1339     13.380000     -0.028660     -0.010790
1340     13.390000     -0.028550     -0.011230
1341     13.400000     -0.028440     -0.011640
1342     13.410000     -0.028320     -0.012030
1343     13.420000     -0.028200     -0.012390
1344     13.430000     -0.028080     -0.012730
1345     13.440000     -0.027950     -0.013040
1346     13.450000     -0.027820     -0.013330
1347     13.460000     -0.027690     -0.013600
1348     13.470000     -0.027550     -0.013860
1349     13.480000     -0.027410     -0.014090
1350     13.490000     -0.027270     -0.014310
1351     13.500000     -0.027130     -0.014520
1352     13.510000     -0.026990     -0.014720
1353     13.520000     -0.026840     -0.014910
1354     13.530000     -0.026690     -0.015090
1355     13.540000     -0.026540     -0.015260
1356     13.550000     -0.026390     -0.015440
1357     13.560000     -0.026230     -0.015610
1358     13.570000     -0.026080     -0.015770
1359     13.580000     -0.025920     -0.015940
1360     13.590000     -0.025760     -0.016100
1361     13.600000     -0.025600     -0.016260
1362     13.610000     -0.025430     -0.016420
1363     13.620000     -0.025270     -0.016570
1364     13.630000     -0.025100     -0.016710
1365     13.640000     -0.024940     -0.016840
1366     13.650000     -0.024770     -0.016960
1367     13.660000     -0.024600     -0.017050
1368     13.670000     -0.024430     -0.017130
1369     13.680000     -0.024260     -0.017160
1370     13.690000     -0.024090     -0.017160
1371     13.700000     -0.023910     -0.017120
1372     13.710000     -0.023740     -0.017020
1373     13.720000     -0.023570     -0.016850
1374     13.730000     -0.023400     -0.016620
1375     13.740000     -0.023240     -0.016320
1376     13.750000     -0.023080     -0.015930
1377     13.760000     -0.022920     -0.015450
1378     13.770000     -0.022760     -0.014880
1379     13.780000     -0.022610     -0.014220
1380     13.790000     -0.022470     -0.013450
1381     13.800000     -0.022340     -0.012590
1382     13.810000     -0.022210     -0.011630
1383     13.820000     -0.022090     -0.010580
1384     13.830000     -0.021990     -0.009440
1385     13.840000     -0.021890     -0.008220
1386     13.850000     -0.021810     -0.006920
1387     13.860000     -0.021740     -0.005580
1388     13.870000     -0.021690     -0.004190
1389     13.880000     -0.021640     -0.002770
1390     13.890000     -0.021620     -0.001350
1391     13.900000     -0.021600      0.000060
1392     13.910000     -0.021600      0.001430
1393     13.920000     -0.021620      0.002750
1394     13.930000     -0.021650      0.004000
1395     13.940000     -0.021690      0.005170
1396     13.950000     -0.021740      0.006230
1397     13.960000     -0.021800      0.007170
1398     13.970000     -0.021870      0.007980
1399     13.980000     -0.021950      0.008660
1400     13.990000     -0.022040      0.009200
1401     14.000000     -0.022130      0.009600
1402     14.010000     -0.022230      0.009860
1403     14.020000     -0.022320      0.009990
1404     14.030000     -0.022420      0.009980
1405     14.040000     -0.022520      0.009850
1406     14.050000     -0.022620      0.009620
1407     14.060000     -0.022720      0.009290
1408     14.070000     -0.022810      0.008870
1409     14.080000     -0.022900      0.008400
1410     14.090000     -0.022980      0.007880
1411     14.100000     -0.023060      0.007350
1412     14.110000     -0.023140      0.006800
1413     14.120000     -0.023200      0.006280
1414     14.130000     -0.023270      0.005790
1415     14.140000     -0.023330      0.005350
1416     14.150000     -0.023380      0.004980
1417     14.160000     -0.023430      0.004690
1418     14.170000     -0.023480      0.004500
1419     14.180000     -0.023520      0.004410
1420     14.190000     -0.023560      0.004420
1421     14.200000     -0.023610      0.004550
1422     14.210000     -0.023650      0.004790
1423     14.220000     -0.023700      0.005140
1424     14.230000     -0.023750      0.005590
1425     14.240000     -0.023810      0.006150
1426     14.250000     -0.023870      0.006800
1427     14.260000     -0.023940      0.007520
1428     14.270000     -0.024010      0.008320
1429     14.280000     -0.024100      0.009160
1430     14.290000     -0.024190      0.010040
1431     14.300000     -0.024290      0.010930
1432     14.310000     -0.024400      0.011830
1433     14.320000     -0.024520      0.012710
1434     14.330000     -0.024640      0.013550
1435     14.340000     -0.024780      0.014350
1436     14.350000     -0.024920      0.015080
1437     14.360000     -0.025070      0.015740
1438     14.370000     -0.025230      0.016320
1439     14.380000     -0.025390      0.016800
1440     14.390000     -0.025560      0.017190
1441     14.400000     -0.025730      0.017480
1442     14.410000     -0.025910      0.017680
1443     14.420000     -0.026090      0.017770
1444     14.430000     -0.026260      0.017760
1445     14.440000     -0.026440      0.017670
1446     14.450000     -0.026620      0.017490
1447     14.460000     -0.026790      0.017230
1448     14.470000     -0.026970      0.016910
1449     14.480000     -0.027130      0.016520
1450     14.490000     -0.027300      0.016090
1451     14.500000     -0.027460      0.015630
1452     14.510000     -0.027620      0.015140
1453     14.520000     -0.027770      0.014640
1454     14.530000     -0.027910      0.014140
1455     14.540000     -0.028060      0.013640
1456     14.550000     -0.028190      0.013160
1457     14.560000     -0.028320      0.012700
1458     14.570000     -0.028450      0.012280
1459     14.580000     -0.028570      0.011890
1460     14.590000     -0.028690      0.011530
1461     14.600000     -0.028810      0.011220
1462     14.610000     -0.028920      0.010950
1463     14.620000     -0.029030      0.010710
1464     14.630000     -0.029140      0.010520
1465     14.640000     -0.029240      0.010360
1466     14.650000     -0.029350      0.010230
1467     14.660000     -0.029450      0.010130
1468     14.670000     -0.029550      0.010050
1469     14.680000     -0.029650      0.009980
1470     14.690000     -0.029750      0.009930
1471     14.700000     -0.029850      0.009880
1472     14.710000     -0.029950      0.009830
1473     14.720000     -0.030050      0.009760
1474     14.730000     -0.030140      0.009680
1475     14.740000     -0.030240      0.009580
1476     14.750000     -0.030340      0.009450
1477     14.760000     -0.030430      0.009290
1478     14.770000     -0.030520      0.009100
1479     14.780000     -0.030610      0.008860
1480     14.790000     -0.030700      0.008580
1481     14.800000     -0.030790      0.008260
1482     14.810000     -0.030870      0.007900
1483     14.820000     -0.030950      0.007490
1484     14.830000     -0.031030      0.007050
1485     14.840000     -0.031100      0.006560
1486     14.850000     -0.031160      0.006040
1487     14.860000     -0.031220      0.005490
1488     14.870000     -0.031280      0.004920
1489     14.880000     -0.031330      0.004340
1490     14.890000     -0.031370      0.003740
1491     14.900000     -0.031410      0.003140
1492     14.910000     -0.031440      0.002550
1493     14.920000     -0.031460      0.001980
1494     14.930000     -0.031480      0.001420
1495     14.940000     -0.031500      0.000900
1496     14.950000     -0.031510      0.000410
1497     14.960000     -0.031510     -0.000040
1498     14.970000     -0.031510     -0.000450
1499     14.980000     -0.031510     -0.000800
1500     14.990000     -0.031500     -0.001110
1501     15.000000     -0.031490     -0.001370
1502     15.010000     -0.031470     -0.001590
1503     15.020000     -0.031460     -0.001750
1504     15.030000     -0.031440     -0.001870
1505     15.040000     -0.031420     -0.001950
1506     15.050000     -0.031400     -0.002000
1507     15.060000     -0.031380     -0.002010
1508     15.070000     -0.031360     -0.002000
1509     15.080000     -0.031340     -0.001980
1510     15.090000     -0.031320     -0.001940
1511     15.100000     -0.031300     -0.001910
1512     15.110000     -0.031280     -0.001880
1513     15.120000     -0.031260     -0.001860
1514     15.130000     -0.031250     -0.001870
1515     15.140000     -0.031230     -0.001910
1516     15.150000     -0.031210     -0.001990
1517     15.160000     -0.031190     -0.002110
1518     15.170000     -0.031170     -0.002280
1519     15.180000     -0.031140     -0.002490
1520     15.190000     -0.031120     -0.002770
1521     15.200000     -0.031090     -0.003100
1522     15.210000     -0.031060     -0.003480
1523     15.220000     -0.031030     -0.003930
1524     15.230000     -0.030990     -0.004430
1525     15.240000     -0.030940     -0.004980
1526     15.250000     -0.030890     -0.005590
1527     15.260000     -0.030840     -0.006240
1528     15.270000     -0.030770     -0.006930
1529     15.280000     -0.030710     -0.007650
1530     15.290000     -0.030630     -0.008400
1531     15.300000     -0.030540     -0.009170
1532     15.310000     -0.030450     -0.009960
1533     15.320000     -0.030350     -0.010750
1534     15.330000     -0.030250     -0.011530
1535     15.340000     -0.030130     -0.012320
1536     15.350000     -0.030010     -0.013090
1537     15.360000     -0.029880     -0.013840
1538     15.370000     -0.029740     -0.014570
1539     15.380000     -0.029590     -0.015280
1540     15.390000     -0.029440     -0.015970
1541     15.400000     -0.029280     -0.016640
1542     15.410000     -0.029110     -0.017280
1543     15.420000     -0.028940     -0.017900
1544     15.430000     -0.028760     -0.018490
1545     15.440000     -0.028580     -0.019070
1546     15.450000     -0.028390     -0.019620
1547     15.460000     -0.028190     -0.020160
1548     15.470000     -0.027990     -0.020680
1549     15.480000     -0.027780     -0.021190
1550     15.490000     -0.027570     -0.021690
1551     15.500000     -0.027350     -0.022190
1552     15.510000     -0.027130     -0.022670
1553     15.520000     -0.026900     -0.023150
1554     15.530000     -0.026670     -0.023630
1555     15.540000     -0.026440     -0.024100
1556     15.550000     -0.026200     -0.024580
1557     15.560000     -0.025950     -0.025060
1558     15.570000     -0.025700     -0.025540
1559     15.580000     -0.025440     -0.026030
1560     15.590000     -0.025180     -0.026530
1561     15.600000     -0.024920     -0.027030
1562     15.610000     -0.024650     -0.027540
1563     15.620000     -0.024370     -0.028060
1564     15.630000     -0.024090     -0.028580
1565     15.640000     -0.023810     -0.029100
1566     15.650000     -0.023510     -0.029630
1567     15.660000     -0.023220     -0.030150
1568     15.670000     -0.022920     -0.030670
1569     15.680000     -0.022610     -0.031170
1570     15.690000     -0.022300     -0.031650
1571     15.700000     -0.021980     -0.032110
1572     15.710000     -0.021660     -0.032540
1573     15.720000     -0.021340     -0.032940
1574     15.730000     -0.021010     -0.033290
1575     15.740000     -0.020670     -0.033590
1576     15.750000     -0.020340     -0.033840
1577     15.760000     -0.020000     -0.034030
1578     15.770000     -0.019660     -0.034150
1579     15.780000     -0.019320     -0.034210
1580     15.790000     -0.018970     -0.034210
1581     15.800000     -0.018630     -0.034130
1582     15.810000     -0.018290     -0.033980
1583     15.820000     -0.017950     -0.033750
1584     15.830000     -0.017610     -0.033460
1585     15.840000     -0.017280     -0.033090
1586     15.850000     -0.016950     -0.032650
1587     15.860000     -0.016620     -0.032140
1588     15.870000     -0.016300     -0.031570
1589     15.880000     -0.015980     -0.030930
1590     15.890000     -0.015680     -0.030230
1591     15.900000     -0.015370     -0.029460
1592     15.910000     -0.015080     -0.028640
1593     15.920000     -0.014790     -0.027760
1594     15.930000     -0.014510     -0.026830
1595     15.940000     -0.014250     -0.025840
1596     15.950000     -0.013990     -0.024800
1597     15.960000     -0.013740     -0.023710
1598     15.970000     -0.013500     -0.022560
1599     15.980000     -0.013280     -0.021360
1600     15.990000     -0.013060     -0.020110
1601     16.000000     -0.012860     -0.018800
1602     16.010000     -0.012670     -0.017440
1603     16.020000     -0.012500     -0.016030
1604     16.030000     -0.012340     -0.014570
1605     16.040000     -0.012190     -0.013070
1606     16.050000     -0.012060     -0.011520
1607     16.060000     -0.011950     -0.009940
1608     16.070000     -0.011850     -0.008330
1609     16.080000     -0.011770     -0.006700
1610     16.090000     -0.011700     -0.005060
1611     16.100000     -0.011650     -0.003420
1612     16.110000     -0.011610     -0.001790
1613     16.120000     -0.011600     -0.000190
1614     16.130000     -0.011590      0.001380
1615     16.140000     -0.011610      0.002920
1616     16.150000     -0.011640      0.004400
1617     16.160000     -0.011680      0.005830
1618     16.170000     -0.011740      0.007210
1619     16.180000     -0.011810      0.008520
1620     16.190000     -0.011900      0.009770
1621     16.200000     -0.011990      0.010960
1622     16.210000     -0.012100      0.012090
1623     16.220000     -0.012220      0.013160
1624     16.230000     -0.012360      0.014170
1625     16.240000     -0.012500      0.015140
1626     16.250000     -0.012650      0.016050
1627     16.260000     -0.012810      0.016910
1628     16.270000     -0.012980      0.017740
1629     16.280000     -0.013160      0.018530
1630     16.290000     -0.013340      0.019290
1631     16.300000     -0.013530      0.020030
1632     16.310000     -0.013730      0.020740
1633     16.320000     -0.013940      0.021430
1634     16.330000     -0.014160      0.022110
1635     16.340000     -0.014380      0.022780
1636     16.350000     -0.014610      0.023440
1637     16.360000     -0.014840      0.024100
1638     16.370000     -0.015080      0.024770
1639     16.380000     -0.015330      0.025430
1640     16.390000     -0.015580      0.026090
1641     16.400000     -0.015840      0.026770
1642     16.410000     -0.016110      0.027440
1643     16.420000     -0.016390      0.028120
1644     16.430000     -0.016670      0.028810
1645     16.440000     -0.016960      0.029490
1646     16.450000     -0.017250      0.030180
1647     16.460000     -0.017550      0.030850
1648     16.470000     -0.017860      0.031500
1649     16.480000     -0.018180      0.032140
1650     16.490000     -0.018500      0.032740
1651     16.500000     -0.018820      0.033310
1652     16.510000     -0.019160      0.033830
1653     16.520000     -0.019500      0.034290
1654     16.530000     -0.019840      0.034690
1655     16.540000     -0.020190      0.035010
1656     16.550000     -0.020540      0.035260
1657     16.560000     -0.020890      0.035420
1658     16.570000     -0.021240      0.035480
1659     16.580000     -0.021600      0.035460
1660     16.590000     -0.021950      0.035330
1661     16.600000     -0.022310      0.035100
1662     16.610000     -0.022660      0.034780
1663     16.620000     -0.023000      0.034360
1664     16.630000     -0.023350      0.033850
1665     16.640000     -0.023690      0.033260
1666     16.650000     -0.024020      0.032580
1667     16.660000     -0.024340      0.031840
1668     16.670000     -0.024660      0.031040
1669     16.680000     -0.024970      0.030190
1670     16.690000     -0.025280      0.029310
1671     16.700000     -0.025570      0.028400
1672     16.710000     -0.025850      0.027490
1673     16.720000     -0.026130      0.026590
1674     16.730000     -0.026390      0.025700
1675     16.740000     -0.026650      0.024840
1676     16.750000     -0.026900      0.024020
1677     16.760000     -0.027140      0.023260
1678     16.770000     -0.027370      0.022540
1679     16.780000     -0.027600      0.021890
1680     16.790000     -0.027820      0.021300
1681     16.800000     -0.028030      0.020780
1682     16.810000     -0.028240      0.020330
1683     16.820000     -0.028440      0.019940
1684     16.830000     -0.028640      0.019610
1685     16.840000     -0.028840      0.019340
1686     16.850000     -0.029030      0.019130
1687     16.860000     -0.029220      0.018960
1688     16.870000     -0.029410      0.018840
1689     16.880000     -0.029600      0.018750
1690     16.890000     -0.029790      0.018690
1691     16.900000     -0.029970      0.018640
1692     16.910000     -0.030160      0.018610
1693     16.920000     -0.030340      0.018580
1694     16.930000     -0.030530      0.018550
1695     16.940000     -0.030720      0.018510
1696     16.950000     -0.030900      0.018450
1697     16.960000     -0.031090      0.018360
1698     16.970000     -0.031270      0.018250
1699     16.980000     -0.031450      0.018110
1700     16.990000     -0.031630      0.017930
1701     17.000000     -0.031810      0.017720
1702     17.010000     -0.031990      0.017460
1703     17.020000     -0.032160      0.017170
1704     17.030000     -0.032340      0.016850
1705     17.040000     -0.032500      0.016490
1706     17.050000     -0.032670      0.016100
1707     17.060000     -0.032830      0.015670
1708     17.070000     -0.032990      0.015230
1709     17.080000     -0.033140      0.014770
1710     17.090000     -0.033290      0.014290
1711     17.100000     -0.033430      0.013810
1712     17.110000     -0.033570      0.013320
1713     17.120000     -0.033700      0.012840
1714     17.130000     -0.033830      0.012370
1715     17.140000     -0.033950      0.011920
1716     17.150000     -0.034070      0.011490
1717     17.160000     -0.034190      0.011080
1718     17.170000     -0.034300      0.010700
1719     17.180000     -0.034410      0.010340
1720     17.190000     -0.034510      0.010020
1721     17.200000     -0.034610      0.009730
1722     17.210000     -0.034710      0.009470
1723     17.220000     -0.034800      0.009230
1724     17.230000     -0.034890      0.009030
1725     17.240000     -0.034980      0.008850
1726     17.250000     -0.035070      0.008700
1727     17.260000     -0.035160      0.008570
1728     17.270000     -0.035240      0.008450
1729     17.280000     -0.035330      0.008350
1730     17.290000     -0.035410      0.008250
1731     17.300000     -0.035500      0.008160
1732     17.310000     -0.035580      0.008070
1733     17.320000     -0.035660      0.007970
1734     17.330000     -0.035740      0.007870
1735     17.340000     -0.035820      0.007750
1736     17.350000     -0.035890      0.007610
1737     17.360000     -0.035970      0.007450
1738     17.370000     -0.036040      0.007270
1739     17.380000     -0.036120      0.007070
1740     17.390000     -0.036190      0.006840
1741     17.400000     -0.036260      0.006580
1742     17.410000     -0.036320      0.006290
1743     17.420000     -0.036380      0.005970
1744     17.430000     -0.036440      0.005620
1745     17.440000     -0.036500      0.005250
1746     17.450000     -0.036550      0.004850
1747     17.460000     -0.036600      0.004430
1748     17.470000     -0.036650      0.003980
1749     17.480000     -0.036690      0.003530
1750     17.490000     -0.036720      0.003060
1751     17.500000     -0.036750      0.002580
1752     17.510000     -0.036780      0.002110
1753     17.520000     -0.036800      0.001630
1754     17.530000     -0.036810      0.001160
1755     17.540000     -0.036830      0.000690
1756     17.550000     -0.036830      0.000240
1757     17.560000     -0.036840     -0.000200
1758     17.570000     -0.036830     -0.000620
1759     17.580000     -0.036830     -0.001030
1760     17.590000     -0.036820     -0.001410
1761     17.600000     -0.036800     -0.001780
1762     17.610000     -0.036780     -0.002130
1763     17.620000     -0.036760     -0.002460
1764     17.630000     -0.036740     -0.002780
1765     17.640000     -0.036710     -0.003080
1766     17.650000     -0.036680     -0.003360
1767     17.660000     -0.036650     -0.003630
1768     17.670000     -0.036610     -0.003890
1769     17.680000     -0.036570     -0.004140
1770     17.690000     -0.036530     -0.004380
1771     17.700000     -0.036490     -0.004610
1772     17.710000     -0.036440     -0.004840
1773     17.720000     -0.036390     -0.005060
1774     17.730000     -0.036340     -0.005290
1775     17.740000     -0.036290     -0.005510
1776     17.750000     -0.036230     -0.005730
1777     17.760000     -0.036180     -0.005960
1778     17.770000     -0.036120     -0.006190
1779     17.780000     -0.036050     -0.006420
1780     17.790000     -0.035990     -0.006660
1781     17.800000     -0.035920     -0.006900
1782     17.810000     -0.035850     -0.007150
1783     17.820000     -0.035780     -0.007400
1784     17.830000     -0.035710     -0.007660
1785     17.840000     -0.035630     -0.007910
1786     17.850000     -0.035550     -0.008170
1787     17.860000     -0.035470     -0.008420
1788     17.870000     -0.035390     -0.008660
1789     17.880000     -0.035300     -0.008900
1790     17.890000     -0.035210     -0.009120
1791     17.900000     -0.035120     -0.009320
1792     17.910000     -0.035030     -0.009490
1793     17.920000     -0.034930     -0.009640
1794     17.930000     -0.034840     -0.009760
1795     17.940000     -0.034740     -0.009840
1796     17.950000     -0.034640     -0.009890
1797     17.960000     -0.034540     -0.009880
1798     17.970000     -0.034440     -0.009840
1799     17.980000     -0.034340     -0.009740
1800     17.990000     -0.034250     -0.009600
1801     18.000000     -0.034150     -0.009400
1802     18.010000     -0.034060     -0.009150
1803     18.020000     -0.033960     -0.008860
1804     18.030000     -0.033880     -0.008510
1805     18.040000     -0.033790     -0.008120
1806     18.050000     -0.033710     -0.007680
1807     18.060000     -0.033630     -0.007210
1808     18.070000     -0.033560     -0.006690
1809     18.080000     -0.033490     -0.006150
1810     18.090000     -0.033430     -0.005580
1811     18.100000     -0.033380     -0.004990
1812     18.110000     -0.033330     -0.004380
1813     18.120000     -0.033280     -0.003770
1814     18.130000     -0.033250     -0.003150
1815     18.140000     -0.033210     -0.002520
1816     18.150000     -0.033190     -0.001910
1817     18.160000     -0.033170     -0.001290
1818     18.170000     -0.033160     -0.000690
1819     18.180000     -0.033150     -0.000100
1820     18.190000     -0.033150      0.000490
1821     18.200000     -0.033150      0.001060
1822     18.210000     -0.033160      0.001610
1823     18.220000     -0.033180      0.002160
1824     18.230000     -0.033200      0.002700
1825     18.240000     -0.033230      0.003220
1826     18.250000     -0.033260      0.003740
1827     18.260000     -0.033300      0.004250
1828     18.270000     -0.033340      0.004750
1829     18.280000     -0.033390      0.005240
1830     18.290000     -0.033440      0.005730
1831     18.300000     -0.033500      0.006210
1832     18.310000     -0.033560      0.006690
1833     18.320000     -0.033630      0.007160
1834     18.330000     -0.033700      0.007640
1835     18.340000     -0.033780      0.008110
1836     18.350000     -0.033860      0.008580
1837     18.360000     -0.033940      0.009050
1838     18.370000     -0.034030      0.009520
1839     18.380000     -0.034130      0.009990
1840     18.390000     -0.034230      0.010470
1841     18.400000     -0.034330      0.010960
1842     18.410000     -0.034440      0.011450
1843     18.420000     -0.034560      0.011950
1844     18.430000     -0.034680      0.012460
1845     18.440000     -0.034800      0.012980
1846     18.450000     -0.034930      0.013510
1847     18.460000     -0.035070      0.014050
1848     18.470000     -0.035210      0.014610
1849     18.480000     -0.035350      0.015170
1850     18.490000     -0.035500      0.015750
1851     18.500000     -0.035660      0.016350
1852     18.510000     -0.035820      0.016950
1853     18.520000     -0.035990      0.017570
1854     18.530000     -0.036170      0.018210
1855     18.540000     -0.036350      0.018860
1856     18.550000     -0.036540      0.019520
1857     18.560000     -0.036740      0.020200
1858     18.570000     -0.036940      0.020900
1859     18.580000     -0.037150      0.021610
1860     18.590000     -0.037360      0.022350
1861     18.600000     -0.037590      0.023100
1862     18.610000     -0.037820      0.023860
1863     18.620000     -0.038060      0.024650
1864     18.630000     -0.038300      0.025450
1865     18.640000     -0.038560      0.026270
1866     18.650000     -0.038820      0.027100
1867     18.660000     -0.039090      0.027940
1868     18.670000     -0.039370      0.028780
1869     18.680000     -0.039660      0.029620
1870     18.690000     -0.039950      0.030450
1871     18.700000     -0.040260      0.031260
1872     18.710000     -0.040570      0.032060
1873     18.720000     -0.040890      0.032830
1874     18.730000     -0.041220      0.033570
1875     18.740000     -0.041560      0.034260
1876     18.750000     -0.041900      0.034920
1877     18.760000     -0.042250      0.035530
1878     18.770000     -0.042600      0.036080
1879     18.780000     -0.042960      0.036590
1880     18.790000     -0.043330      0.037040
1881     18.800000     -0.043700      0.037440
1882     18.810000     -0.044070      0.037780
1883     18.820000     -0.044450      0.038070
1884     18.830000     -0.044830      0.038310
1885     18.840000     -0.045220      0.038500
1886     18.850000     -0.045600      0.038650
1887     18.860000     -0.045990      0.038750
1888     18.870000     -0.046380      0.038820
1889     18.880000     -0.046760      0.038860
1890     18.890000     -0.047150      0.038880
1891     18.900000     -0.047540      0.038870
1892     18.910000     -0.047930      0.038840
1893     18.920000     -0.048320      0.038800
1894     18.930000     -0.048710      0.038760
1895     18.940000     -0.049090      0.038710
1896     18.950000     -0.049480      0.038670
1897     18.960000     -0.049870      0.038620
1898     18.970000     -0.050250      0.038590
1899     18.980000     -0.050640      0.038560
1900     18.990000     -0.051020      0.038550
1901     19.000000     -0.051410      0.038550
1902     19.010000     -0.051800      0.038560
1903     19.020000     -0.052180      0.038580
1904     19.030000     -0.052570      0.038610
1905     19.040000     -0.052950      0.038650
1906     19.050000     -0.053340      0.038700
1907     19.060000     -0.053730      0.038760
1908     19.070000     -0.054110      0.038820
1909     19.080000     -0.054500      0.038880
1910     19.090000     -0.054890      0.038940
1911     19.100000     -0.055280      0.038990
1912     19.110000     -0.055670      0.039030
1913     19.120000     -0.056060      0.039060
1914     19.130000     -0.056450      0.039070
1915     19.140000     -0.056840      0.039060
1916     19.150000     -0.057230      0.039030
1917     19.160000     -0.057620      0.038970
1918     19.170000     -0.058010      0.038890
1919     19.180000     -0.058400      0.038780
1920     19.190000     -0.058790      0.038630
1921     19.200000     -0.059180      0.038460
1922     19.210000     -0.059560      0.038260
1923     19.220000     -0.059940      0.038020
1924     19.230000     -0.060320      0.037750
1925     19.240000     -0.060700      0.037460
1926     19.250000     -0.061080      0.037140
1927     19.260000     -0.061450      0.036790
1928     19.270000     -0.061810      0.036420
1929     19.280000     -0.062180      0.036040
1930     19.290000     -0.062540      0.035650
1931     19.300000     -0.062900      0.035240
1932     19.310000     -0.063250      0.034830
1933     19.320000     -0.063600      0.034430
1934     19.330000     -0.063940      0.034020
1935     19.340000     -0.064280      0.033620
1936     19.350000     -0.064620      0.033240
1937     19.360000     -0.064950      0.032860
1938     19.370000     -0.065280      0.032500
1939     19.380000     -0.065600      0.032160
1940     19.390000     -0.065920      0.031840
1941     19.400000     -0.066240      0.031530
1942     19.410000     -0.066560      0.031250
1943     19.420000     -0.066870      0.030980
1944     19.430000     -0.067180      0.030730
1945     19.440000     -0.067490      0.030490
1946     19.450000     -0.067790      0.030270
1947     19.460000     -0.068100      0.030070
1948     19.470000     -0.068400      0.029880
1949     19.480000     -0.068700      0.029710
1950     19.490000     -0.068990      0.029540
1951     19.500000     -0.069290      0.029390
1952     19.510000     -0.069580      0.029240
1953     19.520000     -0.069870      0.029100
1954     19.530000     -0.070170      0.028970
1955     19.540000     -0.070450      0.028850
1956     19.550000     -0.070740      0.028730
1957     19.560000     -0.071030      0.028620
1958     19.570000     -0.071320      0.028500
1959     19.580000     -0.071600      0.028390
1960     19.590000     -0.071890      0.028290
1961     19.600000     -0.072170      0.028180
1962     19.610000     -0.072450      0.028080
1963     19.620000     -0.072730      0.027970
1964     19.630000     -0.073010      0.027870
1965     19.640000     -0.073290      0.027770
1966     19.650000     -0.073570      0.027670
1967     19.660000     -0.073840      0.027570
1968     19.670000     -0.074120      0.027470
1969     19.680000     -0.074390      0.027380
1970     19.690000     -0.074670      0.027290
1971     19.700000     -0.074940      0.027200
1972     19.710000     -0.075210      0.027120
1973     19.720000     -0.075480      0.027040
1974     19.730000     -0.075750      0.026970
1975     19.740000     -0.076020      0.026910
1976     19.750000     -0.076290      0.026850
1977     19.760000     -0.076560      0.026800
1978     19.770000     -0.076830      0.026770
1979     19.780000     -0.077100      0.026740
1980     19.790000     -0.077360      0.026720
1981     19.800000     -0.077630      0.026710
1982     19.810000     -0.077900      0.026710
1983     19.820000     -0.078170      0.026720
1984     19.830000     -0.078430      0.026740
1985     19.840000     -0.078700      0.026770
1986     19.850000     -0.078970      0.026800
1987     19.860000     -0.079240      0.026850
1988     19.870000     -0.079510      0.026900
1989     19.880000     -0.079770      0.026970
1990     19.890000     -0.080040      0.027030
1991     19.900000     -0.080310      0.027110
1992     19.910000     -0.080590      0.027190
1993     19.920000     -0.080860      0.027280
1994     19.930000     -0.081130      0.027370
1995     19.940000     -0.081400      0.027460
1996     19.950000     -0.081680      0.027560
1997     19.960000     -0.081950      0.027660
1998     19.970000     -0.082230      0.027770
1999     19.980000     -0.082510      0.027880
2000     19.990000     -0.082790      0.027990
2001     20.000000     -0.083070      0.028100
2002     20.010000     -0.083350      0.028220
2003     20.020000     -0.083630      0.028340
2004     20.030000     -0.083910      0.028460
2005     20.040000     -0.084200      0.028590
2006     20.050000     -0.084480      0.028710
2007     20.060000     -0.084770      0.028840
2008     20.070000     -0.085060      0.028970
2009     20.080000     -0.085350      0.029090
2010     20.090000     -0.085640      0.029220
2011     20.100000     -0.085930      0.029340
2012     20.110000     -0.086230      0.029460
2013     20.120000     -0.086520      0.029570
2014     20.130000     -0.086820      0.029680
2015     20.140000     -0.087110      0.029780
2016     20.150000     -0.087410      0.029880
2017     20.160000     -0.087710      0.029970
2018     20.170000     -0.088010      0.030050
2019     20.180000     -0.088310      0.030120
2020     20.190000     -0.088610      0.030180
2021     20.200000     -0.088910      0.030230
2022     20.210000     -0.089210      0.030280
2023     20.220000     -0.089520      0.030310
2024     20.230000     -0.089820      0.030340
2025     20.240000     -0.090120      0.030360
2026     20.250000     -0.090430      0.030360
2027     20.260000     -0.090730      0.030370
2028     20.270000     -0.091030      0.030360
2029     20.280000     -0.091340      0.030350
2030     20.290000     -0.091640      0.030330
2031     20.300000     -0.091950      0.030300
2032     20.310000     -0.092250      0.030270
2033     20.320000     -0.092550      0.030240
2034     20.330000     -0.092850      0.030200
2035     20.340000     -0.093160      0.030150
2036     20.350000     -0.093460      0.030100
2037     20.360000     -0.093760      0.030050
2038     20.370000     -0.094060      0.030000
2039     20.380000     -0.094360      0.029940
2040     20.390000     -0.094660      0.029870
2041     20.400000     -0.094960      0.029810
2042     20.410000     -0.095250      0.029740
2043     20.420000     -0.095550      0.029660
2044     20.430000     -0.095850      0.029590
2045     20.440000     -0.096140      0.029510
2046     20.450000     -0.096440      0.029430
2047     20.460000     -0.096730      0.029350
2048     20.470000     -0.097030      0.029260
2049     20.480000     -0.097320      0.029180
2050     20.490000     -0.097610      0.029090
2051     20.500000     -0.097900      0.029010
2052     20.510000     -0.098190      0.028920
2053     20.520000     -0.098480      0.028840
2054     20.530000     -0.098770      0.028760
2055     20.540000     -0.099060      0.028680
2056     20.550000     -0.099340      0.028600
2057     20.560000     -0.099630      0.028530
2058     20.570000     -0.099920      0.028460
2059     20.580000     -0.100200      0.028390
2060     20.590000     -0.100480      0.028320
2061     20.600000     -0.100770      0.028260
2062     20.610000     -0.101050      0.028200
2063     20.620000     -0.101330      0.028140
2064     20.630000     -0.101610      0.028090
2065     20.640000     -0.101890      0.028030
2066     20.650000     -0.102180      0.027980
2067     20.660000     -0.102450      0.027930
2068     20.670000     -0.102730      0.027880
2069     20.680000     -0.103010      0.027830
2070     20.690000     -0.103290      0.027770
2071     20.700000     -0.103570      0.027720
2072     20.710000     -0.103850      0.027660
2073     20.720000     -0.104120      0.027590
2074     20.730000     -0.104400      0.027530
2075     20.740000     -0.104670      0.027450
2076     20.750000     -0.104950      0.027370
2077     20.760000     -0.105220      0.027290
2078     20.770000     -0.105500      0.027200
2079     20.780000     -0.105770      0.027090
2080     20.790000     -0.106040      0.026990
2081     20.800000     -0.106310      0.026870
2082     20.810000     -0.106580      0.026740
2083     20.820000     -0.106840      0.026600
2084     20.830000     -0.107110      0.026460
2085     20.840000     -0.107370      0.026300
2086     20.850000     -0.107640      0.026140
2087     20.860000     -0.107900      0.025970
2088     20.870000     -0.108160      0.025790
2089     20.880000     -0.108420      0.025610
2090     20.890000     -0.108670      0.025420
2091     20.900000     -0.108930      0.025220
2092     20.910000     -0.109180      0.025020
2093     20.920000     -0.109430      0.024810
2094     20.930000     -0.109680      0.024600
2095     20.940000     -0.109920      0.024390
2096     20.950000     -0.110170      0.024180
2097     20.960000     -0.110410      0.023960
2098     20.970000     -0.110650      0.023750
2099     20.980000     -0.110890      0.023530
2100     20.990000     -0.111120      0.023320
2101     21.000000     -0.111350      0.023100
2102     21.010000     -0.111590      0.022890
2103     21.020000     -0.111810      0.022670
2104     21.030000     -0.112040      0.022460
2105     21.040000     -0.112270      0.022250
2106     21.050000     -0.112490      0.022050
2107     21.060000     -0.112710      0.021850
2108     21.070000     -0.112930      0.021650
2109     21.080000     -0.113140      0.021470
2110     21.090000     -0.113360      0.021300
2111     21.100000     -0.113570      0.021140
2112     21.110000     -0.113780      0.021000
2113     21.120000     -0.113990      0.020880
2114     21.130000     -0.114200      0.020780
2115     21.140000     -0.114410      0.020700
2116     21.150000     -0.114620      0.020650
2117     21.160000     -0.114820      0.020620
2118     21.170000     -0.115030      0.020630
2119     21.180000     -0.115240      0.020660
2120     21.190000     -0.115440      0.020730
2121     21.200000     -0.115650      0.020820
2122     21.210000     -0.115860      0.020940
2123     21.220000     -0.116070      0.021090
2124     21.230000     -0.116280      0.021270
2125     21.240000     -0.116490      0.021470
2126     21.250000     -0.116710      0.021690
2127     21.260000     -0.116920      0.021920
2128     21.270000     -0.117140      0.022170
2129     21.280000     -0.117360      0.022420
2130     21.290000     -0.117590      0.022670
2131     21.300000     -0.117810      0.022920
2132     21.310000     -0.118040      0.023160
2133     21.320000     -0.118270      0.023380
2134     21.330000     -0.118510      0.023580
2135     21.340000     -0.118740      0.023750
2136     21.350000     -0.118980      0.023880
2137     21.360000     -0.119220      0.023980
2138     21.370000     -0.119460      0.024050
2139     21.380000     -0.119700      0.024070
2140     21.390000     -0.119940      0.024040
2141     21.400000     -0.120180      0.023970
2142     21.410000     -0.120420      0.023860
2143     21.420000     -0.120660      0.023700
2144     21.430000     -0.120900      0.023500
2145     21.440000     -0.121130      0.023270
2146     21.450000     -0.121370      0.023000
2147     21.460000     -0.121600      0.022690
2148     21.470000     -0.121820      0.022360
2149     21.480000     -0.122050      0.022010
2150     21.490000     -0.122270      0.021650
2151     21.500000     -0.122480      0.021280
2152     21.510000     -0.122700      0.020910
2153     21.520000     -0.122900      0.020540
2154     21.530000     -0.123110      0.020190
2155     21.540000     -0.123310      0.019850
2156     21.550000     -0.123510      0.019540
2157     21.560000     -0.123710      0.019250
2158     21.570000     -0.123900      0.018990
2159     21.580000     -0.124090      0.018760
2160     21.590000     -0.124280      0.018570
2161     21.600000     -0.124460      0.018410
2162     21.610000     -0.124650      0.018290
2163     21.620000     -0.124830      0.018200
2164     21.630000     -0.125010      0.018140
2165     21.640000     -0.125190      0.018110
2166     21.650000     -0.125370      0.018100
2167     21.660000     -0.125550      0.018110
2168     21.670000     -0.125730      0.018140
2169     21.680000     -0.125920      0.018180
2170     21.690000     -0.126100      0.018220
2171     21.700000     -0.126280      0.018250
2172     21.710000     -0.126460      0.018280
2173     21.720000     -0.126650      0.018300
2174     21.730000     -0.126830      0.018290
2175     21.740000     -0.127010      0.018250
2176     21.750000     -0.127190      0.018190
2177     21.760000     -0.127380      0.018080
2178     21.770000     -0.127560      0.017940
2179     21.780000     -0.127740      0.017750
2180     21.790000     -0.127910      0.017510
2181     21.800000     -0.128090      0.017230
2182     21.810000     -0.128260      0.016910
2183     21.820000     -0.128430      0.016530
2184     21.830000     -0.128590      0.016120
2185     21.840000     -0.128760      0.015660
2186     21.850000     -0.128910      0.015170
2187     21.860000     -0.129060      0.014640
2188     21.870000     -0.129210      0.014090
2189     21.880000     -0.129350      0.013520
2190     21.890000     -0.129490      0.012950
2191     21.900000     -0.129620      0.012370
2192     21.910000     -0.129740      0.011790
2193     21.920000     -0.129860      0.011230
2194     21.930000     -0.129970      0.010700
2195     21.940000     -0.130080      0.010190
2196     21.950000     -0.130180      0.009710
2197     21.960000     -0.130280      0.009280
2198     21.970000     -0.130370      0.008890
2199     21.980000     -0.130460      0.008550
2200     21.990000     -0.130540      0.008250
2201     22.000000     -0.130630      0.008010
2202     22.010000     -0.130710      0.007820
2203     22.020000     -0.130780      0.007670
2204     22.030000     -0.130860      0.007570
2205     22.040000     -0.130940      0.007510
2206     22.050000     -0.131010      0.007490
2207     22.060000     -0.131090      0.007500
2208     22.070000     -0.131160      0.007530
2209     22.080000     -0.131240      0.007580
2210     22.090000     -0.131310      0.007640
2211     22.100000     -0.131390      0.007700
2212     22.110000     -0.131470      0.007760
2213     22.120000     -0.131540      0.007800
2214     22.130000     -0.131620      0.007820
2215     22.140000     -0.131700      0.007810
2216     22.150000     -0.131780      0.007760
2217     22.160000     -0.131860      0.007670
2218     22.170000     -0.131930      0.007540
2219     22.180000     -0.132010      0.007350
2220     22.190000     -0.132080      0.007120
2221     22.200000     -0.132150      0.006830
2222     22.210000     -0.132220      0.006480
2223     22.220000     -0.132290      0.006080
2224     22.230000     -0.132350      0.005630
2225     22.240000     -0.132400      0.005140
2226     22.250000     -0.132450      0.004600
2227     22.260000     -0.132500      0.004030
2228     22.270000     -0.132540      0.003420
2229     22.280000     -0.132570      0.002800
2230     22.290000     -0.132600      0.002160
2231     22.300000     -0.132620      0.001530
2232     22.310000     -0.132640      0.000900
2233     22.320000     -0.132650      0.000280
2234     22.330000     -0.132650     -0.000300
2235     22.340000     -0.132650     -0.000860
2236     22.350000     -0.132640     -0.001370
2237     22.360000     -0.132630     -0.001830
2238     22.370000     -0.132610     -0.002240
2239     22.380000     -0.132590     -0.002590
2240     22.390000     -0.132560     -0.002890
2241     22.400000     -0.132530     -0.003120
2242     22.410000     -0.132500     -0.003300
2243     22.420000     -0.132470     -0.003410
2244     22.430000     -0.132430     -0.003470
2245     22.440000     -0.132400     -0.003470
2246     22.450000     -0.132360     -0.003430
2247     22.460000     -0.132330     -0.003340
2248     22.470000     -0.132300     -0.003210
2249     22.480000     -0.132260     -0.003060
2250     22.490000     -0.132230     -0.002880
2251     22.500000     -0.132200     -0.002690
2252     22.510000     -0.132180     -0.002490
2253     22.520000     -0.132150     -0.002290
2254     22.530000     -0.132130     -0.002110
2255     22.540000     -0.132110     -0.001930
2256     22.550000     -0.132090     -0.001780
2257     22.560000     -0.132070     -0.001660
2258     22.570000     -0.132050     -0.001560
2259     22.580000     -0.132040     -0.001500
2260     22.590000     -0.132020     -0.001480
2261     22.600000     -0.132010     -0.001500
2262     22.610000     -0.131990     -0.001560
2263     22.620000     -0.131980     -0.001660
2264     22.630000     -0.131960     -0.001800
2265     22.640000     -0.131940     -0.001970
2266     22.650000     -0.131920     -0.002180
2267     22.660000     -0.131900     -0.002410
2268     22.670000     -0.131880     -0.002680
2269     22.680000     -0.131850     -0.002960
2270     22.690000     -0.131820     -0.003270
2271     22.700000     -0.131790     -0.003580
2272     22.710000     -0.131750     -0.003900
2273     22.720000     -0.131710     -0.004220
2274     22.730000     -0.131670     -0.004530
2275     22.740000     -0.131630     -0.004840
2276     22.750000     -0.131580     -0.005130
2277     22.760000     -0.131530     -0.005400
2278     22.770000     -0.131470     -0.005660
2279     22.780000     -0.131420     -0.005890
2280     22.790000     -0.131360     -0.006100
2281     22.800000     -0.131300     -0.006290
2282     22.810000     -0.131230     -0.006450
2283     22.820000     -0.131170     -0.006590
2284     22.830000     -0.131100     -0.006700
2285     22.840000     -0.131040     -0.006790
2286     22.850000     -0.130970     -0.006870
2287     22.860000     -0.130900     -0.006920
2288     22.870000     -0.130830     -0.006950
2289     22.880000     -0.130760     -0.006970
2290     22.890000     -0.130690     -0.006980
2291     22.900000     -0.130620     -0.006980
2292     22.910000     -0.130550     -0.006980
2293     22.920000     -0.130480     -0.006970
2294     22.930000     -0.130410     -0.006960
2295     22.940000     -0.130340     -0.006960
2296     22.950000     -0.130270     -0.006960
2297     22.960000     -0.130200     -0.006960
2298     22.970000     -0.130130     -0.006980
2299     22.980000     -0.130060     -0.007000
2300     22.990000     -0.129990     -0.007040
2301     23.000000     -0.129920     -0.007090
2302     23.010000     -0.129850     -0.007150
2303     23.020000     -0.129780     -0.007230
2304     23.030000     -0.129710     -0.007320
2305     23.040000     -0.129640     -0.007420
2306     23.050000     -0.129560     -0.007540
2307     23.060000     -0.129490     -0.007680
2308     23.070000     -0.129410     -0.007830
2309     23.080000     -0.129330     -0.008000
2310     23.090000     -0.129250     -0.008190
2311     23.100000     -0.129170     -0.008380
2312     23.110000     -0.129080     -0.008600
2313     23.120000     -0.129000     -0.008830
2314     23.130000     -0.128910     -0.009080
2315     23.140000     -0.128820     -0.009340
2316     23.150000     -0.128730     -0.009620
2317     23.160000     -0.128630     -0.009920
2318     23.170000     -0.128530     -0.010230
2319     23.180000     -0.128430     -0.010560
2320     23.190000     -0.128320     -0.010910
2321     23.200000     -0.128210     -0.011280
2322     23.210000     -0.128100     -0.011670
2323     23.220000     -0.127980     -0.012070
2324     23.230000     -0.127860     -0.012500
2325     23.240000     -0.127740     -0.012930
2326     23.250000     -0.127610     -0.013390
2327     23.260000     -0.127480     -0.013850
2328     23.270000     -0.127340     -0.014330
2329     23.280000     -0.127190     -0.014820
2330     23.290000     -0.127050     -0.015310
2331     23.300000     -0.126890     -0.015800
2332     23.310000     -0.126730     -0.016290
2333     23.320000     -0.126570     -0.016780
2334     23.330000     -0.126400     -0.017260
2335     23.340000     -0.126230     -0.017740
2336     23.350000     -0.126050     -0.018200
2337     23.360000     -0.125870     -0.018650
2338     23.370000     -0.125690     -0.019080
2339     23.380000     -0.125490     -0.019500
2340     23.390000     -0.125300     -0.019910
2341     23.400000     -0.125100     -0.020300
2342     23.410000     -0.124900     -0.020670
2343     23.420000     -0.124690     -0.021040
2344     23.430000     -0.124480     -0.021380
2345     23.440000     -0.124270     -0.021720
2346     23.450000     -0.124050     -0.022050
2347     23.460000     -0.123830     -0.022370
2348     23.470000     -0.123600     -0.022680
2349     23.480000     -0.123380     -0.022990
2350     23.490000     -0.123150     -0.023300
2351     23.500000     -0.122920     -0.023600
2352     23.510000     -0.122680     -0.023900
2353     23.520000     -0.122440     -0.024210
2354     23.530000     -0.122200     -0.024510
2355     23.540000     -0.121950     -0.024830
2356     23.550000     -0.121700     -0.025150
2357     23.560000     -0.121450     -0.025480
2358     23.570000     -0.121200     -0.025810
2359     23.580000     -0.120940     -0.026160
2360     23.590000     -0.120680     -0.026520
2361     23.600000     -0.120410     -0.026890
2362     23.610000     -0.120140     -0.027270
2363     23.620000     -0.119870     -0.027670
2364     23.630000     -0.119600     -0.028070
2365     23.640000     -0.119310     -0.028480
2366     23.650000     -0.119030     -0.028890
2367     23.660000     -0.118740     -0.029310
2368     23.670000     -0.118450     -0.029730
2369     23.680000     -0.118150     -0.030140
2370     23.690000     -0.117850     -0.030540
2371     23.700000     -0.117540     -0.030930
2372     23.710000     -0.117230     -0.031310
2373     23.720000     -0.116920     -0.031650
2374     23.730000     -0.116600     -0.031970
2375     23.740000     -0.116290     -0.032260
2376     23.750000     -0.115960     -0.032510
2377     23.760000     -0.115640     -0.032730
2378     23.770000     -0.115310     -0.032900
2379     23.780000     -0.114980     -0.033030
2380     23.790000     -0.114650     -0.033120
2381     23.800000     -0.114320     -0.033160
2382     23.810000     -0.113990     -0.033160
2383     23.820000     -0.113660     -0.033120
2384     23.830000     -0.113330     -0.033040
2385     23.840000     -0.112990     -0.032930
2386     23.850000     -0.112670     -0.032790
2387     23.860000     -0.112340     -0.032620
2388     23.870000     -0.112010     -0.032440
2389     23.880000     -0.111690     -0.032250
2390     23.890000     -0.111360     -0.032060
2391     23.900000     -0.111040     -0.031870
2392     23.910000     -0.110730     -0.031700
2393     23.920000     -0.110410     -0.031550
2394     23.930000     -0.110090     -0.031430
2395     23.940000     -0.109780     -0.031340
2396     23.950000     -0.109470     -0.031300
2397     23.960000     -0.109150     -0.031310
2398     23.970000     -0.108840     -0.031360
2399     23.980000     -0.108530     -0.031480
2400     23.990000     -0.108210     -0.031640
2401     24.000000     -0.107890     -0.031870
2402     24.010000     -0.107580     -0.032140
2403     24.020000     -0.107250     -0.032460
2404     24.030000     -0.106930     -0.032830
2405     24.040000     -0.106600     -0.033230
2406     24.050000     -0.106270     -0.033660
2407     24.060000     -0.105930     -0.034090
2408     24.070000     -0.105590     -0.034530
2409     24.080000     -0.105250     -0.034950
2410     24.090000     -0.104900     -0.035340
2411     24.100000     -0.104540     -0.035680
2412     24.110000     -0.104190     -0.035950
2413     24.120000     -0.103830     -0.036140
2414     24.130000     -0.103470     -0.036220
2415     24.140000     -0.103100     -0.036190
2416     24.150000     -0.102740     -0.036030
2417     24.160000     -0.102380     -0.035730
2418     24.170000     -0.102020     -0.035280
2419     24.180000     -0.101670     -0.034670
2420     24.190000     -0.101320     -0.033910
2421     24.200000     -0.100990     -0.032990
2422     24.210000     -0.100660     -0.031920
2423     24.220000     -0.100340     -0.030720
2424     24.230000     -0.100030     -0.029390
2425     24.240000     -0.099740     -0.027960
2426     24.250000     -0.099460     -0.026450
2427     24.260000     -0.099190     -0.024910
2428     24.270000     -0.098940     -0.023360
2429     24.280000     -0.098710     -0.021840
2430     24.290000     -0.098490     -0.020400
2431     24.300000     -0.098290     -0.019080
2432     24.310000     -0.098100     -0.017940
2433     24.320000     -0.097920     -0.017020
2434     24.330000     -0.097750     -0.016350
2435     24.340000     -0.097580     -0.016000
2436     24.350000     -0.097420     -0.015970
2437     24.360000     -0.097260     -0.016320
2438     24.370000     -0.097100     -0.017060
2439     24.380000     -0.096930     -0.018200
2440     24.390000     -0.096750     -0.019740
2441     24.400000     -0.096550     -0.021690
2442     24.410000     -0.096330     -0.024010
2443     24.420000     -0.096090     -0.026690
2444     24.430000     -0.095830     -0.029670
2445     24.440000     -0.095530     -0.032900
2446     24.450000     -0.095200     -0.036310
2447     24.460000     -0.094840     -0.039800
2448     24.470000     -0.094440     -0.043280
2449     24.480000     -0.094010     -0.046650
2450     24.490000     -0.093540     -0.049780
2451     24.500000     -0.093040     -0.052550
2452     24.510000     -0.092520     -0.054830
2453     24.520000     -0.091970     -0.056500
2454     24.530000     -0.091400     -0.057430
2455     24.540000     -0.090830     -0.057520
2456     24.550000     -0.090250     -0.056680
2457     24.560000     -0.089690     -0.054810
2458     24.570000     -0.089140     -0.051870
2459     24.580000     -0.088620     -0.047810
2460     24.590000     -0.088140     -0.042620
2461     24.600000     -0.087720     -0.036320
2462     24.610000     -0.087350     -0.028960
2463     24.620000     -0.087060     -0.020630
2464     24.630000     -0.086860     -0.011440
2465     24.640000     -0.086740     -0.001560
2466     24.650000     -0.086730      0.008810
2467     24.660000     -0.086810      0.019430
2468     24.670000     -0.087010      0.030030
2469     24.680000     -0.087310      0.040280
2470     24.690000     -0.087710      0.049870
2471     24.700000     -0.088210      0.058440
2472     24.710000     -0.088790      0.065620
2473     24.720000     -0.089450      0.071050
2474     24.730000     -0.090160      0.074400
2475     24.740000     -0.090910      0.075340
2476     24.750000     -0.091660      0.073570
2477     24.760000     -0.092390      0.068860
2478     24.770000     -0.093080      0.060990
2479     24.780000     -0.093690      0.049820
2480     24.790000     -0.094190      0.035260
2481     24.800000     -0.094540      0.017290
2482     24.810000     -0.094720     -0.004050
2483     24.820000     -0.094680     -0.028610
2484     24.830000     -0.094390     -0.056200
2485     24.840000     -0.093830     -0.086530
2486     24.850000     -0.092960     -0.119210
2487     24.860000     -0.091770     -0.153790
2488     24.870000     -0.090230     -0.189740
2489     24.880000     -0.088340     -0.226450
2490     24.890000     -0.086070     -0.263280
2491     24.900000     -0.083440     -0.299530
2492     24.910000     -0.080440     -0.334520
2493     24.920000     -0.077100     -0.367550
2494     24.930000     -0.073420     -0.397970
2495     24.940000     -0.069440     -0.425140
2496     24.950000     -0.065190     -0.448540
2497     24.960000     -0.060710     -0.467680
2498     24.970000     -0.056030     -0.482190
2499     24.980000     -0.051210     -0.491750
2500     24.990000     -0.046290     -0.496190
2501     25.000000     -0.041330     -0.495400
2502     25.010000      0.000000      0.000000
2503     25.020000      0.000000      0.000000
2504     25.030000      0.000000      0.000000
2505     25.040000      0.000000      0.000000
2506     25.050000      0.000000      0.000000
2507     25.060000      0.000000      0.000000
2508     25.070000      0.000000      0.000000
2509     25.080000      0.000000      0.000000
2510     25.090000      0.000000      0.000000
2511     25.100000      0.000000      0.000000
2512     25.110000      0.000000      0.000000
2513     25.120000      0.000000      0.000000
2514     25.130000      0.000000      0.000000
2515     25.140000      0.000000      0.000000
2516     25.150000      0.000000      0.000000
2517     25.160000      0.000000      0.000000
2518     25.170000      0.000000      0.000000
2519     25.180000      0.000000      0.000000
2520     25.190000      0.000000      0.000000
2521     25.200000      0.000000      0.000000
2522     25.210000      0.000000      0.000000
2523     25.220000      0.000000      0.000000
2524     25.230000      0.000000      0.000000
2525     25.240000      0.000000      0.000000
2526     25.250000      0.000000      0.000000
2527     25.260000      0.000000      0.000000
2528     25.270000      0.000000      0.000000
2529     25.280000      0.000000      0.000000
2530     25.290000      0.000000      0.000000
2531     25.300000      0.000000      0.000000
2532     25.310000      0.000000      0.000000
2533     25.320000      0.000000      0.000000
2534     25.330000      0.000000      0.000000
2535     25.340000      0.000000      0.000000
2536     25.350000      0.000000      0.000000
2537     25.360000      0.000000      0.000000
2538     25.370000      0.000000      0.000000
2539     25.380000      0.000000      0.000000
2540     25.390000      0.000000      0.000000
2541     25.400000      0.000000      0.000000
2542     25.410000      0.000000      0.000000
2543     25.420000      0.000000      0.000000
2544     25.430000      0.000000      0.000000
2545     25.440000      0.000000      0.000000
2546     25.450000      0.000000      0.000000
2547     25.460000      0.000000      0.000000
2548     25.470000      0.000000      0.000000
2549     25.480000      0.000000      0.000000
2550     25.490000      0.000000      0.000000
2551     25.500000      0.000000      0.000000
2552     25.510000      0.000000      0.000000
2553     25.520000      0.000000      0.000000
2554     25.530000      0.000000      0.000000
2555     25.540000      0.000000      0.000000
2556     25.550000      0.000000      0.000000
2557     25.560000      0.000000      0.000000
2558     25.570000      0.000000      0.000000
2559     25.580000      0.000000      0.000000
2560     25.590000      0.000000      0.000000
2561     25.600000      0.000000      0.000000
2562     25.610000      0.000000      0.000000
2563     25.620000      0.000000      0.000000
2564     25.630000      0.000000      0.000000
2565     25.640000      0.000000      0.000000
2566     25.650000      0.000000      0.000000
2567     25.660000      0.000000      0.000000
2568     25.670000      0.000000      0.000000
2569     25.680000      0.000000      0.000000
2570     25.690000      0.000000      0.000000
2571     25.700000      0.000000      0.000000
2572     25.710000      0.000000      0.000000
2573     25.720000      0.000000      0.000000
2574     25.730000      0.000000      0.000000
2575     25.740000      0.000000      0.000000
2576     25.750000      0.000000      0.000000
2577     25.760000      0.000000      0.000000
2578     25.770000      0.000000      0.000000
2579     25.780000      0.000000      0.000000
2580     25.790000      0.000000      0.000000
2581     25.800000      0.000000      0.000000
2582     25.810000      0.000000      0.000000
2583     25.820000      0.000000      0.000000
2584     25.830000      0.000000      0.000000
2585     25.840000      0.000000      0.000000
2586     25.850000      0.000000      0.000000
2587     25.860000      0.000000      0.000000
2588     25.870000      0.000000      0.000000
2589     25.880000      0.000000      0.000000
2590     25.890000      0.000000      0.000000
2591     25.900000      0.000000      0.000000
2592     25.910000      0.000000      0.000000
2593     25.920000      0.000000      0.000000
2594     25.930000      0.000000      0.000000
2595     25.940000      0.000000      0.000000
2596     25.950000      0.000000      0.000000
2597     25.960000      0.000000      0.000000
2598     25.970000      0.000000      0.000000
2599     25.980000      0.000000      0.000000
2600     25.990000      0.000000      0.000000
2601     26.000000      0.000000      0.000000
2602     26.010000      0.000000      0.000000
2603     26.020000      0.000000      0.000000
2604     26.030000      0.000000      0.000000
2605     26.040000      0.000000      0.000000
2606     26.050000      0.000000      0.000000
2607     26.060000      0.000000      0.000000
2608     26.070000      0.000000      0.000000
2609     26.080000      0.000000      0.000000
2610     26.090000      0.000000      0.000000
2611     26.100000      0.000000      0.000000
2612     26.110000      0.000000      0.000000
2613     26.120000      0.000000      0.000000
2614     26.130000      0.000000      0.000000
2615     26.140000      0.000000      0.000000
2616     26.150000      0.000000      0.000000
2617     26.160000      0.000000      0.000000
2618     26.170000      0.000000      0.000000
2619     26.180000      0.000000      0.000000
2620     26.190000      0.000000      0.000000
2621     26.200000      0.000000      0.000000
2622     26.210000      0.000000      0.000000
2623     26.220000      0.000000      0.000000
2624     26.230000      0.000000      0.000000
2625     26.240000      0.000000      0.000000
2626     26.250000      0.000000      0.000000
2627     26.260000      0.000000      0.000000
2628     26.270000      0.000000      0.000000
2629     26.280000      0.000000      0.000000
2630     26.290000      0.000000      0.000000
2631     26.300000      0.000000      0.000000
2632     26.310000      0.000000      0.000000
2633     26.320000      0.000000      0.000000
2634     26.330000      0.000000      0.000000
2635     26.340000      0.000000      0.000000
2636     26.350000      0.000000      0.000000
2637     26.360000      0.000000      0.000000
2638     26.370000      0.000000      0.000000
2639     26.380000      0.000000      0.000000
2640     26.390000      0.000000      0.000000
2641     26.400000      0.000000      0.000000
2642     26.410000      0.000000      0.000000
2643     26.420000      0.000000      0.000000
2644     26.430000      0.000000      0.000000
2645     26.440000      0.000000      0.000000
2646     26.450000      0.000000      0.000000
2647     26.460000      0.000000      0.000000
2648     26.470000      0.000000      0.000000
2649     26.480000      0.000000      0.000000
2650     26.490000      0.000000      0.000000
2651     26.500000      0.000000      0.000000
2652     26.510000      0.000000      0.000000
2653     26.520000      0.000000      0.000000
2654     26.530000      0.000000      0.000000
2655     26.540000      0.000000      0.000000
2656     26.550000      0.000000      0.000000
2657     26.560000      0.000000      0.000000
2658     26.570000      0.000000      0.000000
2659     26.580000      0.000000      0.000000
2660     26.590000      0.000000      0.000000
2661     26.600000      0.000000      0.000000
2662     26.610000      0.000000      0.000000
2663     26.620000      0.000000      0.000000
2664     26.630000      0.000000      0.000000
2665     26.640000      0.000000      0.000000
2666     26.650000      0.000000      0.000000
2667     26.660000      0.000000      0.000000
2668     26.670000      0.000000      0.000000
2669     26.680000      0.000000      0.000000
2670     26.690000      0.000000      0.000000
2671     26.700000      0.000000      0.000000
2672     26.710000      0.000000      0.000000
2673     26.720000      0.000000      0.000000
2674     26.730000      0.000000      0.000000
2675     26.740000      0.000000      0.000000
2676     26.750000      0.000000      0.000000
2677     26.760000      0.000000      0.000000
2678     26.770000      0.000000      0.000000
2679     26.780000      0.000000      0.000000
2680     26.790000      0.000000      0.000000
2681     26.800000      0.000000      0.000000
2682     26.810000      0.000000      0.000000
2683     26.820000      0.000000      0.000000
2684     26.830000      0.000000      0.000000
2685     26.840000      0.000000      0.000000
2686     26.850000      0.000000      0.000000
2687     26.860000      0.000000      0.000000
2688     26.870000      0.000000      0.000000
2689     26.880000      0.000000      0.000000
2690     26.890000      0.000000      0.000000
2691     26.900000      0.000000      0.000000
2692     26.910000      0.000000      0.000000
2693     26.920000      0.000000      0.000000
2694     26.930000      0.000000      0.000000
2695     26.940000      0.000000      0.000000
2696     26.950000      0.000000      0.000000
2697     26.960000      0.000000      0.000000
2698     26.970000      0.000000      0.000000
2699     26.980000      0.000000      0.000000
2700     26.990000      0.000000      0.000000
2701     27.000000      0.000000      0.000000
2702     27.010000      0.000000      0.000000
2703     27.020000      0.000000      0.000000
2704     27.030000      0.000000      0.000000
2705     27.040000      0.000000      0.000000
2706     27.050000      0.000000      0.000000
2707     27.060000      0.000000      0.000000
2708     27.070000      0.000000      0.000000
2709     27.080000      0.000000      0.000000
2710     27.090000      0.000000      0.000000
2711     27.100000      0.000000      0.000000
2712     27.110000      0.000000      0.000000
2713     27.120000      0.000000      0.000000
2714     27.130000      0.000000      0.000000
2715     27.140000      0.000000      0.000000
2716     27.150000      0.000000      0.000000
2717     27.160000      0.000000      0.000000
2718     27.170000      0.000000      0.000000
2719     27.180000      0.000000      0.000000
2720     27.190000      0.000000      0.000000
2721     27.200000      0.000000      0.000000
2722     27.210000      0.000000      0.000000
2723     27.220000      0.000000      0.000000
2724     27.230000      0.000000      0.000000
2725     27.240000      0.000000      0.000000
2726     27.250000      0.000000      0.000000
2727     27.260000      0.000000      0.000000
2728     27.270000      0.000000      0.000000
2729     27.280000      0.000000      0.000000
2730     27.290000      0.000000      0.000000
2731     27.300000      0.000000      0.000000
2732     27.310000      0.000000      0.000000
2733     27.320000      0.000000      0.000000
2734     27.330000      0.000000      0.000000
2735     27.340000      0.000000      0.000000
2736     27.350000      0.000000      0.000000
2737     27.360000      0.000000      0.000000
2738     27.370000      0.000000      0.000000
2739     27.380000      0.000000      0.000000
2740     27.390000      0.000000      0.000000
2741     27.400000      0.000000      0.000000
2742     27.410000      0.000000      0.000000
2743     27.420000      0.000000      0.000000
2744     27.430000      0.000000      0.000000
2745     27.440000      0.000000      0.000000
2746     27.450000      0.000000      0.000000
2747     27.460000      0.000000      0.000000
2748     27.470000      0.000000      0.000000
2749     27.480000      0.000000      0.000000
2750     27.490000      0.000000      0.000000
2751     27.500000      0.000000      0.000000
2752     27.510000      0.000000      0.000000
2753     27.520000      0.000000      0.000000
2754     27.530000      0.000000      0.000000
2755     27.540000      0.000000      0.000000
2756     27.550000      0.000000      0.000000
2757     27.560000      0.000000      0.000000
2758     27.570000      0.000000      0.000000
2759     27.580000      0.000000      0.000000
2760     27.590000      0.000000      0.000000
2761     27.600000      0.000000      0.000000
2762     27.610000      0.000000      0.000000
2763     27.620000      0.000000      0.000000
2764     27.630000      0.000000      0.000000
2765     27.640000      0.000000      0.000000
2766     27.650000      0.000000      0.000000
2767     27.660000      0.000000      0.000000
2768     27.670000      0.000000      0.000000
2769     27.680000      0.000000      0.000000
2770     27.690000      0.000000      0.000000
2771     27.700000      0.000000      0.000000
2772     27.710000      0.000000      0.000000
2773     27.720000      0.000000      0.000000
2774     27.730000      0.000000      0.000000
2775     27.740000      0.000000      0.000000
2776     27.750000      0.000000      0.000000
2777     27.760000      0.000000      0.000000
2778     27.770000      0.000000      0.000000
2779     27.780000      0.000000      0.000000
2780     27.790000      0.000000      0.000000
2781     27.800000      0.000000      0.000000
2782     27.810000      0.000000      0.000000
2783     27.820000      0.000000      0.000000
2784     27.830000      0.000000      0.000000
2785     27.840000      0.000000      0.000000
2786     27.850000      0.000000      0.000000
2787     27.860000      0.000000      0.000000
2788     27.870000      0.000000      0.000000
2789     27.880000      0.000000      0.000000
2790     27.890000      0.000000      0.000000
2791     27.900000      0.000000      0.000000
2792     27.910000      0.000000      0.000000
2793     27.920000      0.000000      0.000000
2794     27.930000      0.000000      0.000000
2795     27.940000      0.000000      0.000000
2796     27.950000      0.000000      0.000000
2797     27.960000      0.000000      0.000000
2798     27.970000      0.000000      0.000000
2799     27.980000      0.000000      0.000000
2800     27.990000      0.000000      0.000000
2801     28.000000      0.000000      0.000000
2802     28.010000      0.000000      0.000000
2803     28.020000      0.000000      0.000000
2804     28.030000      0.000000      0.000000
2805     28.040000      0.000000      0.000000
2806     28.050000      0.000000      0.000000
2807     28.060000      0.000000      0.000000
2808     28.070000      0.000000      0.000000
2809     28.080000      0.000000      0.000000
2810     28.090000      0.000000      0.000000
2811     28.100000      0.000000      0.000000
2812     28.110000      0.000000      0.000000
2813     28.120000      0.000000      0.000000
2814     28.130000      0.000000      0.000000
2815     28.140000      0.000000      0.000000
2816     28.150000      0.000000      0.000000
2817     28.160000      0.000000      0.000000
2818     28.170000      0.000000      0.000000
2819     28.180000      0.000000      0.000000
2820     28.190000      0.000000      0.000000
2821     28.200000      0.000000      0.000000
2822     28.210000      0.000000      0.000000
2823     28.220000      0.000000      0.000000
2824     28.230000      0.000000      0.000000
2825     28.240000      0.000000      0.000000
2826     28.250000      0.000000      0.000000
2827     28.260000      0.000000      0.000000
2828     28.270000      0.000000      0.000000
2829     28.280000      0.000000      0.000000
2830     28.290000      0.000000      0.000000
2831     28.300000      0.000000      0.000000
2832     28.310000      0.000000      0.000000
2833     28.320000      0.000000      0.000000
2834     28.330000      0.000000      0.000000
2835     28.340000      0.000000      0.000000
2836     28.350000      0.000000      0.000000
2837     28.360000      0.000000      0.000000
2838     28.370000      0.000000      0.000000
2839     28.380000      0.000000      0.000000
2840     28.390000      0.000000      0.000000
2841     28.400000      0.000000      0.000000
2842     28.410000      0.000000      0.000000
2843     28.420000      0.000000      0.000000
2844     28.430000      0.000000      0.000000
2845     28.440000      0.000000      0.000000
2846     28.450000      0.000000      0.000000
2847     28.460000      0.000000      0.000000
2848     28.470000      0.000000      0.000000
2849     28.480000      0.000000      0.000000
2850     28.490000      0.000000      0.000000
2851     28.500000      0.000000      0.000000
2852     28.510000      0.000000      0.000000
2853     28.520000      0.000000      0.000000
2854     28.530000      0.000000      0.000000
2855     28.540000      0.000000      0.000000
2856     28.550000      0.000000      0.000000
2857     28.560000      0.000000      0.000000
2858     28.570000      0.000000      0.000000
2859     28.580000      0.000000      0.000000
2860     28.590000      0.000000      0.000000
2861     28.600000      0.000000      0.000000
2862     28.610000      0.000000      0.000000
2863     28.620000      0.000000      0.000000
2864     28.630000      0.000000      0.000000
2865     28.640000      0.000000      0.000000
2866     28.650000      0.000000      0.000000
2867     28.660000      0.000000      0.000000
2868     28.670000      0.000000      0.000000
2869     28.680000      0.000000      0.000000
2870     28.690000      0.000000      0.000000
2871     28.700000      0.000000      0.000000
2872     28.710000      0.000000      0.000000
2873     28.720000      0.000000      0.000000
2874     28.730000      0.000000      0.000000
2875     28.740000      0.000000      0.000000
2876     28.750000      0.000000      0.000000
2877     28.760000      0.000000      0.000000
2878     28.770000      0.000000      0.000000
2879     28.780000      0.000000      0.000000
2880     28.790000      0.000000      0.000000
2881     28.800000      0.000000      0.000000
2882     28.810000      0.000000      0.000000
2883     28.820000      0.000000      0.000000
2884     28.830000      0.000000      0.000000
2885     28.840000      0.000000      0.000000
2886     28.850000      0.000000      0.000000
2887     28.860000      0.000000      0.000000
2888     28.870000      0.000000      0.000000
2889     28.880000      0.000000      0.000000
2890     28.890000      0.000000      0.000000
2891     28.900000      0.000000      0.000000
2892     28.910000      0.000000      0.000000
2893     28.920000      0.000000      0.000000
2894     28.930000      0.000000      0.000000
2895     28.940000      0.000000      0.000000
2896     28.950000      0.000000      0.000000
2897     28.960000      0.000000      0.000000
2898     28.970000      0.000000      0.000000
2899     28.980000      0.000000      0.000000
2900     28.990000      0.000000      0.000000
2901     29.000000      0.000000      0.000000
2902     29.010000      0.000000      0.000000
2903     29.020000      0.000000      0.000000
2904     29.030000      0.000000      0.000000
2905     29.040000      0.000000      0.000000
2906     29.050000      0.000000      0.000000
2907     29.060000      0.000000      0.000000
2908     29.070000      0.000000      0.000000
2909     29.080000      0.000000      0.000000
2910     29.090000      0.000000      0.000000
2911     29.100000      0.000000      0.000000
2912     29.110000      0.000000      0.000000
2913     29.120000      0.000000      0.000000
2914     29.130000      0.000000      0.000000
2915     29.140000      0.000000      0.000000
2916     29.150000      0.000000      0.000000
2917     29.160000      0.000000      0.000000
2918     29.170000      0.000000      0.000000
2919     29.180000      0.000000      0.000000
2920     29.190000      0.000000      0.000000
2921     29.200000      0.000000      0.000000
2922     29.210000      0.000000      0.000000
2923     29.220000      0.000000      0.000000
2924     29.230000      0.000000      0.000000
2925     29.240000      0.000000      0.000000
2926     29.250000      0.000000      0.000000
2927     29.260000      0.000000      0.000000
2928     29.270000      0.000000      0.000000
2929     29.280000      0.000000      0.000000
2930     29.290000      0.000000      0.000000
2931     29.300000      0.000000      0.000000
2932     29.310000      0.000000      0.000000
2933     29.320000      0.000000      0.000000
2934     29.330000      0.000000      0.000000
2935     29.340000      0.000000      0.000000
2936     29.350000      0.000000      0.000000
2937     29.360000      0.000000      0.000000
2938     29.370000      0.000000      0.000000
2939     29.380000      0.000000      0.000000
2940     29.390000      0.000000      0.000000
2941     29.400000      0.000000      0.000000
2942     29.410000      0.000000      0.000000
2943     29.420000      0.000000      0.000000
2944     29.430000      0.000000      0.000000
2945     29.440000      0.000000      0.000000
2946     29.450000      0.000000      0.000000
2947     29.460000      0.000000      0.000000
2948     29.470000      0.000000      0.000000
2949     29.480000      0.000000      0.000000
2950     29.490000      0.000000      0.000000
2951     29.500000      0.000000      0.000000
2952     29.510000      0.000000      0.000000
2953     29.520000      0.000000      0.000000
2954     29.530000      0.000000      0.000000
2955     29.540000      0.000000      0.000000
2956     29.550000      0.000000      0.000000
2957     29.560000      0.000000      0.000000
2958     29.570000      0.000000      0.000000
2959     29.580000      0.000000      0.000000
2960     29.590000      0.000000      0.000000
2961     29.600000      0.000000      0.000000
2962     29.610000      0.000000      0.000000
2963     29.620000      0.000000      0.000000
2964     29.630000      0.000000      0.000000
2965     29.640000      0.000000      0.000000
2966     29.650000      0.000000      0.000000
2967     29.660000      0.000000      0.000000
2968     29.670000      0.000000      0.000000
2969     29.680000      0.000000      0.000000
2970     29.690000      0.000000      0.000000
2971     29.700000      0.000000      0.000000
2972     29.710000      0.000000      0.000000
2973     29.720000      0.000000      0.000000
2974     29.730000      0.000000      0.000000
2975     29.740000      0.000000      0.000000
2976     29.750000      0.000000      0.000000
2977     29.760000      0.000000      0.000000
2978     29.770000      0.000000      0.000000
2979     29.780000      0.000000      0.000000
2980     29.790000      0.000000      0.000000
2981     29.800000      0.000000      0.000000
2982     29.810000      0.000000      0.000000
2983     29.820000      0.000000      0.000000
2984     29.830000      0.000000      0.000000
2985     29.840000      0.000000      0.000000
2986     29.850000      0.000000      0.000000
2987     29.860000      0.000000      0.000000
2988     29.870000      0.000000      0.000000
2989     29.880000      0.000000      0.000000
2990     29.890000      0.000000      0.000000
2991     29.900000      0.000000      0.000000
2992     29.910000      0.000000      0.000000
2993     29.920000      0.000000      0.000000
2994     29.930000      0.000000      0.000000
2995     29.940000      0.000000      0.000000
2996     29.950000      0.000000      0.000000
2997     29.960000      0.000000      0.000000
2998     29.970000      0.000000      0.000000
2999     29.980000      0.000000      0.000000
3000     29.990000      0.000000      0.000000
3001     30.000000      0.000000      0.000000
3002     30.010000      0.000000      0.000000
3003     30.020000      0.000000      0.000000
3004     30.030000      0.000000      0.000000
3005     30.040000      0.000000      0.000000
3006     30.050000      0.000000      0.000000
3007     30.060000      0.000000      0.000000
3008     30.070000      0.000000      0.000000
3009     30.080000      0.000000      0.000000
3010     30.090000      0.000000      0.000000
3011     30.100000      0.000000      0.000000
3012     30.110000      0.000000      0.000000
3013     30.120000      0.000000      0.000000
3014     30.130000      0.000000      0.000000
3015     30.140000      0.000000      0.000000
3016     30.150000      0.000000      0.000000
3017     30.160000      0.000000      0.000000
3018     30.170000      0.000000      0.000000
3019     30.180000      0.000000      0.000000
3020     30.190000      0.000000      0.000000
3021     30.200000      0.000000      0.000000
3022     30.210000      0.000000      0.000000
3023     30.220000      0.000000      0.000000
3024     30.230000      0.000000      0.000000
3025     30.240000      0.000000      0.000000
3026     30.250000      0.000000      0.000000
3027     30.260000      0.000000      0.000000
3028     30.270000      0.000000      0.000000
3029     30.280000      0.000000      0.000000
3030     30.290000      0.000000      0.000000
3031     30.300000      0.000000      0.000000
3032     30.310000      0.000000      0.000000
3033     30.320000      0.000000      0.000000
3034     30.330000      0.000000      0.000000
3035     30.340000      0.000000      0.000000
3036     30.350000      0.000000      0.000000
3037     30.360000      0.000000      0.000000
3038     30.370000      0.000000      0.000000
3039     30.380000      0.000000      0.000000
3040     30.390000      0.000000      0.000000
3041     30.400000      0.000000      0.000000
3042     30.410000      0.000000      0.000000
3043     30.420000      0.000000      0.000000
3044     30.430000      0.000000      0.000000
3045     30.440000      0.000000      0.000000
3046     30.450000      0.000000      0.000000
3047     30.460000      0.000000      0.000000
3048     30.470000      0.000000      0.000000
3049     30.480000      0.000000      0.000000
3050     30.490000      0.000000      0.000000
3051     30.500000      0.000000      0.000000
3052     30.510000      0.000000      0.000000
3053     30.520000      0.000000      0.000000
3054     30.530000      0.000000      0.000000
3055     30.540000      0.000000      0.000000
3056     30.550000      0.000000      0.000000
3057     30.560000      0.000000      0.000000
3058     30.570000      0.000000      0.000000
3059     30.580000      0.000000      0.000000
3060     30.590000      0.000000      0.000000
3061     30.600000      0.000000      0.000000
3062     30.610000      0.000000      0.000000
3063     30.620000      0.000000      0.000000
3064     30.630000      0.000000      0.000000
3065     30.640000      0.000000      0.000000
3066     30.650000      0.000000      0.000000
3067     30.660000      0.000000      0.000000
3068     30.670000      0.000000      0.000000
3069     30.680000      0.000000      0.000000
3070     30.690000      0.000000      0.000000
3071     30.700000      0.000000      0.000000
3072     30.710000      0.000000      0.000000
3073     30.720000      0.000000      0.000000
3074     30.730000      0.000000      0.000000
3075     30.740000      0.000000      0.000000
3076     30.750000      0.000000      0.000000
3077     30.760000      0.000000      0.000000
3078     30.770000      0.000000      0.000000
3079     30.780000      0.000000      0.000000
3080     30.790000      0.000000      0.000000
3081     30.800000      0.000000      0.000000
3082     30.810000      0.000000      0.000000
3083     30.820000      0.000000      0.000000
3084     30.830000      0.000000      0.000000
3085     30.840000      0.000000      0.000000
3086     30.850000      0.000000      0.000000
3087     30.860000      0.000000      0.000000
3088     30.870000      0.000000      0.000000
3089     30.880000      0.000000      0.000000
3090     30.890000      0.000000      0.000000
3091     30.900000      0.000000      0.000000
3092     30.910000      0.000000      0.000000
3093     30.920000      0.000000      0.000000
3094     30.930000      0.000000      0.000000
3095     30.940000      0.000000      0.000000
3096     30.950000      0.000000      0.000000
3097     30.960000      0.000000      0.000000
3098     30.970000      0.000000      0.000000
3099     30.980000      0.000000      0.000000
3100     30.990000      0.000000      0.000000
3101     31.000000      0.000000      0.000000
3102     31.010000      0.000000      0.000000
3103     31.020000      0.000000      0.000000
3104     31.030000      0.000000      0.000000
3105     31.040000      0.000000      0.000000
3106     31.050000      0.000000      0.000000
3107     31.060000      0.000000      0.000000
3108     31.070000      0.000000      0.000000
3109     31.080000      0.000000      0.000000
3110     31.090000      0.000000      0.000000
3111     31.100000      0.000000      0.000000
3112     31.110000      0.000000      0.000000
3113     31.120000      0.000000      0.000000
3114     31.130000      0.000000      0.000000
3115     31.140000      0.000000      0.000000
3116     31.150000      0.000000      0.000000
3117     31.160000      0.000000      0.000000
3118     31.170000      0.000000      0.000000
3119     31.180000      0.000000      0.000000
3120     31.190000      0.000000      0.000000
3121     31.200000      0.000000      0.000000
3122     31.210000      0.000000      0.000000
3123     31.220000      0.000000      0.000000
3124     31.230000      0.000000      0.000000
3125     31.240000      0.000000      0.000000
3126     31.250000      0.000000      0.000000
3127     31.260000      0.000000      0.000000
3128     31.270000      0.000000      0.000000
3129     31.280000      0.000000      0.000000
3130     31.290000      0.000000      0.000000
3131     31.300000      0.000000      0.000000
3132     31.310000      0.000000      0.000000
3133     31.320000      0.000000      0.000000
3134     31.330000      0.000000      0.000000
3135     31.340000      0.000000      0.000000
3136     31.350000      0.000000      0.000000
3137     31.360000      0.000000      0.000000
3138     31.370000      0.000000      0.000000
3139     31.380000      0.000000      0.000000
3140     31.390000      0.000000      0.000000
3141     31.400000      0.000000      0.000000
3142     31.410000      0.000000      0.000000
3143     31.420000      0.000000      0.000000
3144     31.430000      0.000000      0.000000
3145     31.440000      0.000000      0.000000
3146     31.450000      0.000000      0.000000
3147     31.460000      0.000000      0.000000
3148     31.470000      0.000000      0.000000
3149     31.480000      0.000000      0.000000
3150     31.490000      0.000000      0.000000
3151     31.500000      0.000000      0.000000
3152     31.510000      0.000000      0.000000
3153     31.520000      0.000000      0.000000
3154     31.530000      0.000000      0.000000
3155     31.540000      0.000000      0.000000
3156     31.550000      0.000000      0.000000
3157     31.560000      0.000000      0.000000
3158     31.570000      0.000000      0.000000
3159     31.580000      0.000000      0.000000
3160     31.590000      0.000000      0.000000
3161     31.600000      0.000000      0.000000
3162     31.610000      0.000000      0.000000
3163     31.620000      0.000000      0.000000
3164     31.630000      0.000000      0.000000
3165     31.640000      0.000000      0.000000
3166     31.650000      0.000000      0.000000
3167     31.660000      0.000000      0.000000
3168     31.670000      0.000000      0.000000
3169     31.680000      0.000000      0.000000
3170     31.690000      0.000000      0.000000
3171     31.700000      0.000000      0.000000
3172     31.710000      0.000000      0.000000
3173     31.720000      0.000000      0.000000
3174     31.730000      0.000000      0.000000
3175     31.740000      0.000000      0.000000
3176     31.750000      0.000000      0.000000
3177     31.760000      0.000000      0.000000
3178     31.770000      0.000000      0.000000
3179     31.780000      0.000000      0.000000
3180     31.790000      0.000000      0.000000
3181     31.800000      0.000000      0.000000
3182     31.810000      0.000000      0.000000
3183     31.820000      0.000000      0.000000
3184     31.830000      0.000000      0.000000
3185     31.840000      0.000000      0.000000
3186     31.850000      0.000000      0.000000
3187     31.860000      0.000000      0.000000
3188     31.870000      0.000000      0.000000
3189     31.880000      0.000000      0.000000
3190     31.890000      0.000000      0.000000
3191     31.900000      0.000000      0.000000
3192     31.910000      0.000000      0.000000
3193     31.920000      0.000000      0.000000
3194     31.930000      0.000000      0.000000
3195     31.940000      0.000000      0.000000
3196     31.950000      0.000000      0.000000
3197     31.960000      0.000000      0.000000
3198     31.970000      0.000000      0.000000
3199     31.980000      0.000000      0.000000
3200     31.990000      0.000000      0.000000
3201     32.000000      0.000000      0.000000
3202     32.010000      0.000000      0.000000
3203     32.020000      0.000000      0.000000
3204     32.030000      0.000000      0.000000
3205     32.040000      0.000000      0.000000
3206     32.050000      0.000000      0.000000
3207     32.060000      0.000000      0.000000
3208     32.070000      0.000000      0.000000
3209     32.080000      0.000000      0.000000
3210     32.090000      0.000000      0.000000
3211     32.100000      0.000000      0.000000
3212     32.110000      0.000000      0.000000
3213     32.120000      0.000000      0.000000
3214     32.130000      0.000000      0.000000
3215     32.140000      0.000000      0.000000
3216     32.150000      0.000000      0.000000
3217     32.160000      0.000000      0.000000
3218     32.170000      0.000000      0.000000
3219     32.180000      0.000000      0.000000
3220     32.190000      0.000000      0.000000
3221     32.200000      0.000000      0.000000
3222     32.210000      0.000000      0.000000
3223     32.220000      0.000000      0.000000
3224     32.230000      0.000000      0.000000
3225     32.240000      0.000000      0.000000
3226     32.250000      0.000000      0.000000
3227     32.260000      0.000000      0.000000
3228     32.270000      0.000000      0.000000
3229     32.280000      0.000000      0.000000
3230     32.290000      0.000000      0.000000
3231     32.300000      0.000000      0.000000
3232     32.310000      0.000000      0.000000
3233     32.320000      0.000000      0.000000
3234     32.330000      0.000000      0.000000
3235     32.340000      0.000000      0.000000
3236     32.350000      0.000000      0.000000
3237     32.360000      0.000000      0.000000
3238     32.370000      0.000000      0.000000
3239     32.380000      0.000000      0.000000
3240     32.390000      0.000000      0.000000
3241     32.400000      0.000000      0.000000
3242     32.410000      0.000000      0.000000
3243     32.420000      0.000000      0.000000
3244     32.430000      0.000000      0.000000
3245     32.440000      0.000000      0.000000
3246     32.450000      0.000000      0.000000
3247     32.460000      0.000000      0.000000
3248     32.470000      0.000000      0.000000
3249     32.480000      0.000000      0.000000
3250     32.490000      0.000000      0.000000
3251     32.500000      0.000000      0.000000
3252     32.510000      0.000000      0.000000
3253     32.520000      0.000000      0.000000
3254     32.530000      0.000000      0.000000
3255     32.540000      0.000000      0.000000
3256     32.550000      0.000000      0.000000
3257     32.560000      0.000000      0.000000
3258     32.570000      0.000000      0.000000
3259     32.580000      0.000000      0.000000
3260     32.590000      0.000000      0.000000
3261     32.600000      0.000000      0.000000
3262     32.610000      0.000000      0.000000
3263     32.620000      0.000000      0.000000
3264     32.630000      0.000000      0.000000
3265     32.640000      0.000000      0.000000
3266     32.650000      0.000000      0.000000
3267     32.660000      0.000000      0.000000
3268     32.670000      0.000000      0.000000
3269     32.680000      0.000000      0.000000
3270     32.690000      0.000000      0.000000
3271     32.700000      0.000000      0.000000
3272     32.710000      0.000000      0.000000
3273     32.720000      0.000000      0.000000
3274     32.730000      0.000000      0.000000
3275     32.740000      0.000000      0.000000
3276     32.750000      0.000000      0.000000
3277     32.760000      0.000000      0.000000
3278     32.770000      0.000000      0.000000
3279     32.780000      0.000000      0.000000
3280     32.790000      0.000000      0.000000
3281     32.800000      0.000000      0.000000
3282     32.810000      0.000000      0.000000
3283     32.820000      0.000000      0.000000
3284     32.830000      0.000000      0.000000
3285     32.840000      0.000000      0.000000
3286     32.850000      0.000000      0.000000
3287     32.860000      0.000000      0.000000
3288     32.870000      0.000000      0.000000
3289     32.880000      0.000000      0.000000
3290     32.890000      0.000000      0.000000
3291     32.900000      0.000000      0.000000
3292     32.910000      0.000000      0.000000
3293     32.920000      0.000000      0.000000
3294     32.930000      0.000000      0.000000
3295     32.940000      0.000000      0.000000
3296     32.950000      0.000000      0.000000
3297     32.960000      0.000000      0.000000
3298     32.970000      0.000000      0.000000
3299     32.980000      0.000000      0.000000
3300     32.990000      0.000000      0.000000
3301     33.000000      0.000000      0.000000
3302     33.010000      0.000000      0.000000
3303     33.020000      0.000000      0.000000
3304     33.030000      0.000000      0.000000
3305     33.040000      0.000000      0.000000
3306     33.050000      0.000000      0.000000
3307     33.060000      0.000000      0.000000
3308     33.070000      0.000000      0.000000
3309     33.080000      0.000000      0.000000
3310     33.090000      0.000000      0.000000
3311     33.100000      0.000000      0.000000
3312     33.110000      0.000000      0.000000
3313     33.120000      0.000000      0.000000
3314     33.130000      0.000000      0.000000
3315     33.140000      0.000000      0.000000
3316     33.150000      0.000000      0.000000
3317     33.160000      0.000000      0.000000
3318     33.170000      0.000000      0.000000
3319     33.180000      0.000000      0.000000
3320     33.190000      0.000000      0.000000
3321     33.200000      0.000000      0.000000
3322     33.210000      0.000000      0.000000
3323     33.220000      0.000000      0.000000
3324     33.230000      0.000000      0.000000
3325     33.240000      0.000000      0.000000
3326     33.250000      0.000000      0.000000
3327     33.260000      0.000000      0.000000
3328     33.270000      0.000000      0.000000
3329     33.280000      0.000000      0.000000
3330     33.290000      0.000000      0.000000
3331     33.300000      0.000000      0.000000
3332     33.310000      0.000000      0.000000
3333     33.320000      0.000000      0.000000
3334     33.330000      0.000000      0.000000
3335     33.340000      0.000000      0.000000
3336     33.350000      0.000000      0.000000
3337     33.360000      0.000000      0.000000
3338     33.370000      0.000000      0.000000
3339     33.380000      0.000000      0.000000
3340     33.390000      0.000000      0.000000
3341     33.400000      0.000000      0.000000
3342     33.410000      0.000000      0.000000
3343     33.420000      0.000000      0.000000
3344     33.430000      0.000000      0.000000
3345     33.440000      0.000000      0.000000
3346     33.450000      0.000000      0.000000
3347     33.460000      0.000000      0.000000
3348     33.470000      0.000000      0.000000
3349     33.480000      0.000000      0.000000
3350     33.490000      0.000000      0.000000
3351     33.500000      0.000000      0.000000
3352     33.510000      0.000000      0.000000
3353     33.520000      0.000000      0.000000
3354     33.530000      0.000000      0.000000
3355     33.540000      0.000000      0.000000
3356     33.550000      0.000000      0.000000
3357     33.560000      0.000000      0.000000
3358     33.570000      0.000000      0.000000
3359     33.580000      0.000000      0.000000
3360     33.590000      0.000000      0.000000
3361     33.600000      0.000000      0.000000
3362     33.610000      0.000000      0.000000
3363     33.620000      0.000000      0.000000
3364     33.630000      0.000000      0.000000
3365     33.640000      0.000000      0.000000
3366     33.650000      0.000000      0.000000
3367     33.660000      0.000000      0.000000
3368     33.670000      0.000000      0.000000
3369     33.680000      0.000000      0.000000
3370     33.690000      0.000000      0.000000
3371     33.700000      0.000000      0.000000
3372     33.710000      0.000000      0.000000
3373     33.720000      0.000000      0.000000
3374     33.730000      0.000000      0.000000
3375     33.740000      0.000000      0.000000
3376     33.750000      0.000000      0.000000
3377     33.760000      0.000000      0.000000
3378     33.770000      0.000000      0.000000
3379     33.780000      0.000000      0.000000
3380     33.790000      0.000000      0.000000
3381     33.800000      0.000000      0.000000
3382     33.810000      0.000000      0.000000
3383     33.820000      0.000000      0.000000
3384     33.830000      0.000000      0.000000
3385     33.840000      0.000000      0.000000
3386     33.850000      0.000000      0.000000
3387     33.860000      0.000000      0.000000
3388     33.870000      0.000000      0.000000
3389     33.880000      0.000000      0.000000
3390     33.890000      0.000000      0.000000
3391     33.900000      0.000000      0.000000
3392     33.910000      0.000000      0.000000
3393     33.920000      0.000000      0.000000
3394     33.930000      0.000000      0.000000
3395     33.940000      0.000000      0.000000
3396     33.950000      0.000000      0.000000
3397     33.960000      0.000000      0.000000
3398     33.970000      0.000000      0.000000
3399     33.980000      0.000000      0.000000
3400     33.990000      0.000000      0.000000
3401     34.000000      0.000000      0.000000
3402     34.010000      0.000000      0.000000
3403     34.020000      0.000000      0.000000
3404     34.030000      0.000000      0.000000
3405     34.040000      0.000000      0.000000
3406     34.050000      0.000000      0.000000
3407     34.060000      0.000000      0.000000
3408     34.070000      0.000000      0.000000
3409     34.080000      0.000000      0.000000
3410     34.090000      0.000000      0.000000
3411     34.100000      0.000000      0.000000
3412     34.110000      0.000000      0.000000
3413     34.120000      0.000000      0.000000
3414     34.130000      0.000000      0.000000
3415     34.140000      0.000000      0.000000
3416     34.150000      0.000000      0.000000
3417     34.160000      0.000000      0.000000
3418     34.170000      0.000000      0.000000
3419     34.180000      0.000000      0.000000
3420     34.190000      0.000000      0.000000
3421     34.200000      0.000000      0.000000
3422     34.210000      0.000000      0.000000
3423     34.220000      0.000000      0.000000
3424     34.230000      0.000000      0.000000
3425     34.240000      0.000000      0.000000
3426     34.250000      0.000000      0.000000
3427     34.260000      0.000000      0.000000
3428     34.270000      0.000000      0.000000
3429     34.280000      0.000000      0.000000
3430     34.290000      0.000000      0.000000
3431     34.300000      0.000000      0.000000
3432     34.310000      0.000000      0.000000
3433     34.320000      0.000000      0.000000
3434     34.330000      0.000000      0.000000
3435     34.340000      0.000000      0.000000
3436     34.350000      0.000000      0.000000
3437     34.360000      0.000000      0.000000
3438     34.370000      0.000000      0.000000
3439     34.380000      0.000000      0.000000
3440     34.390000      0.000000      0.000000
3441     34.400000      0.000000      0.000000
3442     34.410000      0.000000      0.000000
3443     34.420000      0.000000      0.000000
3444     34.430000      0.000000      0.000000
3445     34.440000      0.000000      0.000000
3446     34.450000      0.000000      0.000000
3447     34.460000      0.000000      0.000000
3448     34.470000      0.000000      0.000000
3449     34.480000      0.000000      0.000000
3450     34.490000      0.000000      0.000000
3451     34.500000      0.000000      0.000000
3452     34.510000      0.000000      0.000000
3453     34.520000      0.000000      0.000000
3454     34.530000      0.000000      0.000000
3455     34.540000      0.000000      0.000000
3456     34.550000      0.000000      0.000000
3457     34.560000      0.000000      0.000000
3458     34.570000      0.000000      0.000000
3459     34.580000      0.000000      0.000000
3460     34.590000      0.000000      0.000000
3461     34.600000      0.000000      0.000000
3462     34.610000      0.000000      0.000000
3463     34.620000      0.000000      0.000000
3464     34.630000      0.000000      0.000000
3465     34.640000      0.000000      0.000000
3466     34.650000      0.000000      0.000000
3467     34.660000      0.000000      0.000000
3468     34.670000      0.000000      0.000000
3469     34.680000      0.000000      0.000000
3470     34.690000      0.000000      0.000000
3471     34.700000      0.000000      0.000000
3472     34.710000      0.000000      0.000000
3473     34.720000      0.000000      0.000000
3474     34.730000      0.000000      0.000000
3475     34.740000      0.000000      0.000000
3476     34.750000      0.000000      0.000000
3477     34.760000      0.000000      0.000000
3478     34.770000      0.000000      0.000000
3479     34.780000      0.000000      0.000000
3480     34.790000      0.000000      0.000000
3481     34.800000      0.000000      0.000000
3482     34.810000      0.000000      0.000000
3483     34.820000      0.000000      0.000000
3484     34.830000      0.000000      0.000000
3485     34.840000      0.000000      0.000000
3486     34.850000      0.000000      0.000000
3487     34.860000      0.000000      0.000000
3488     34.870000      0.000000      0.000000
3489     34.880000      0.000000      0.000000
3490     34.890000      0.000000      0.000000
3491     34.900000      0.000000      0.000000
3492     34.910000      0.000000      0.000000
3493     34.920000      0.000000      0.000000
3494     34.930000      0.000000      0.000000
3495     34.940000      0.000000      0.000000
3496     34.950000      0.000000      0.000000
3497     34.960000      0.000000      0.000000
3498     34.970000      0.000000      0.000000
3499     34.980000      0.000000      0.000000
3500     34.990000      0.000000      0.000000
3501     35.000000      0.000000      0.000000
3502     35.010000      0.000000      0.000000
3503     35.020000      0.000000      0.000000
3504     35.030000      0.000000      0.000000
3505     35.040000      0.000000      0.000000
3506     35.050000      0.000000      0.000000
3507     35.060000      0.000000      0.000000
3508     35.070000      0.000000      0.000000
3509     35.080000      0.000000      0.000000
3510     35.090000      0.000000      0.000000
3511     35.100000      0.000000      0.000000
3512     35.110000      0.000000      0.000000
3513     35.120000      0.000000      0.000000
3514     35.130000      0.000000      0.000000
3515     35.140000      0.000000      0.000000
3516     35.150000      0.000000      0.000000
3517     35.160000      0.000000      0.000000
3518     35.170000      0.000000      0.000000
3519     35.180000      0.000000      0.000000
3520     35.190000      0.000000      0.000000
3521     35.200000      0.000000      0.000000
3522     35.210000      0.000000      0.000000
3523     35.220000      0.000000      0.000000
3524     35.230000      0.000000      0.000000
3525     35.240000      0.000000      0.000000
3526     35.250000      0.000000      0.000000
3527     35.260000      0.000000      0.000000
3528     35.270000      0.000000      0.000000
3529     35.280000      0.000000      0.000000
3530     35.290000      0.000000      0.000000
3531     35.300000      0.000000      0.000000
3532     35.310000      0.000000      0.000000
3533     35.320000      0.000000      0.000000
3534     35.330000      0.000000      0.000000
3535     35.340000      0.000000      0.000000
3536     35.350000      0.000000      0.000000
3537     35.360000      0.000000      0.000000
3538     35.370000      0.000000      0.000000
3539     35.380000      0.000000      0.000000
3540     35.390000      0.000000      0.000000
3541     35.400000      0.000000      0.000000
3542     35.410000      0.000000      0.000000
3543     35.420000      0.000000      0.000000
3544     35.430000      0.000000      0.000000
3545     35.440000      0.000000      0.000000
3546     35.450000      0.000000      0.000000
3547     35.460000      0.000000      0.000000
3548     35.470000      0.000000      0.000000
3549     35.480000      0.000000      0.000000
3550     35.490000      0.000000      0.000000
3551     35.500000      0.000000      0.000000
3552     35.510000      0.000000      0.000000
3553     35.520000      0.000000      0.000000
3554     35.530000      0.000000      0.000000
3555     35.540000      0.000000      0.000000
3556     35.550000      0.000000      0.000000
3557     35.560000      0.000000      0.000000
3558     35.570000      0.000000      0.000000
3559     35.580000      0.000000      0.000000
3560     35.590000      0.000000      0.000000
3561     35.600000      0.000000      0.000000
3562     35.610000      0.000000      0.000000
3563     35.620000      0.000000      0.000000
3564     35.630000      0.000000      0.000000
3565     35.640000      0.000000      0.000000
3566     35.650000      0.000000      0.000000
3567     35.660000      0.000000      0.000000
3568     35.670000      0.000000      0.000000
3569     35.680000      0.000000      0.000000
3570     35.690000      0.000000      0.000000
3571     35.700000      0.000000      0.000000
3572     35.710000      0.000000      0.000000
3573     35.720000      0.000000      0.000000
3574     35.730000      0.000000      0.000000
3575     35.740000      0.000000      0.000000
3576     35.750000      0.000000      0.000000
3577     35.760000      0.000000      0.000000
3578     35.770000      0.000000      0.000000
3579     35.780000      0.000000      0.000000
3580     35.790000      0.000000      0.000000
3581     35.800000      0.000000      0.000000
3582     35.810000      0.000000      0.000000
3583     35.820000      0.000000      0.000000
3584     35.830000      0.000000      0.000000
3585     35.840000      0.000000      0.000000
3586     35.850000      0.000000      0.000000
3587     35.860000      0.000000      0.000000
3588     35.870000      0.000000      0.000000
3589     35.880000      0.000000      0.000000
3590     35.890000      0.000000      0.000000
3591     35.900000      0.000000      0.000000
3592     35.910000      0.000000      0.000000
3593     35.920000      0.000000      0.000000
3594     35.930000      0.000000      0.000000
3595     35.940000      0.000000      0.000000
3596     35.950000      0.000000      0.000000
3597     35.960000      0.000000      0.000000
3598     35.970000      0.000000      0.000000
3599     35.980000      0.000000      0.000000
3600     35.990000      0.000000      0.000000
3601     36.000000      0.000000      0.000000
3602     36.010000      0.000000      0.000000
3603     36.020000      0.000000      0.000000
3604     36.030000      0.000000      0.000000
3605     36.040000      0.000000      0.000000
3606     36.050000      0.000000      0.000000
3607     36.060000      0.000000      0.000000
3608     36.070000      0.000000      0.000000
3609     36.080000      0.000000      0.000000
3610     36.090000      0.000000      0.000000
3611     36.100000      0.000000      0.000000
3612     36.110000      0.000000      0.000000
3613     36.120000      0.000000      0.000000
3614     36.130000      0.000000      0.000000
3615     36.140000      0.000000      0.000000
3616     36.150000      0.000000      0.000000
3617     36.160000      0.000000      0.000000
3618     36.170000      0.000000      0.000000
3619     36.180000      0.000000      0.000000
3620     36.190000      0.000000      0.000000
3621     36.200000      0.000000      0.000000
3622     36.210000      0.000000      0.000000
3623     36.220000      0.000000      0.000000
3624     36.230000      0.000000      0.000000
3625     36.240000      0.000000      0.000000
3626     36.250000      0.000000      0.000000
3627     36.260000      0.000000      0.000000
3628     36.270000      0.000000      0.000000
3629     36.280000      0.000000      0.000000
3630     36.290000      0.000000      0.000000
3631     36.300000      0.000000      0.000000
3632     36.310000      0.000000      0.000000
3633     36.320000      0.000000      0.000000
3634     36.330000      0.000000      0.000000
3635     36.340000      0.000000      0.000000
3636     36.350000      0.000000      0.000000
3637     36.360000      0.000000      0.000000
3638     36.370000      0.000000      0.000000
3639     36.380000      0.000000      0.000000
3640     36.390000      0.000000      0.000000
3641     36.400000      0.000000      0.000000
3642     36.410000      0.000000      0.000000
3643     36.420000      0.000000      0.000000
3644     36.430000      0.000000      0.000000
3645     36.440000      0.000000      0.000000
3646     36.450000      0.000000      0.000000
3647     36.460000      0.000000      0.000000
3648     36.470000      0.000000      0.000000
3649     36.480000      0.000000      0.000000
3650     36.490000      0.000000      0.000000
3651     36.500000      0.000000      0.000000
3652     36.510000      0.000000      0.000000
3653     36.520000      0.000000      0.000000
3654     36.530000      0.000000      0.000000
3655     36.540000      0.000000      0.000000
3656     36.550000      0.000000      0.000000
3657     36.560000      0.000000      0.000000
3658     36.570000      0.000000      0.000000
3659     36.580000      0.000000      0.000000
3660     36.590000      0.000000      0.000000
3661     36.600000      0.000000      0.000000
3662     36.610000      0.000000      0.000000
3663     36.620000      0.000000      0.000000
3664     36.630000      0.000000      0.000000
3665     36.640000      0.000000      0.000000
3666     36.650000      0.000000      0.000000
3667     36.660000      0.000000      0.000000
3668     36.670000      0.000000      0.000000
3669     36.680000      0.000000      0.000000
3670     36.690000      0.000000      0.000000
3671     36.700000      0.000000      0.000000
3672     36.710000      0.000000      0.000000
3673     36.720000      0.000000      0.000000
3674     36.730000      0.000000      0.000000
3675     36.740000      0.000000      0.000000
3676     36.750000      0.000000      0.000000
3677     36.760000      0.000000      0.000000
3678     36.770000      0.000000      0.000000
3679     36.780000      0.000000      0.000000
3680     36.790000      0.000000      0.000000
3681     36.800000      0.000000      0.000000
3682     36.810000      0.000000      0.000000
3683     36.820000      0.000000      0.000000
3684     36.830000      0.000000      0.000000
3685     36.840000      0.000000      0.000000
3686     36.850000      0.000000      0.000000
3687     36.860000      0.000000      0.000000
3688     36.870000      0.000000      0.000000
3689     36.880000      0.000000      0.000000
3690     36.890000      0.000000      0.000000
3691     36.900000      0.000000      0.000000
3692     36.910000      0.000000      0.000000
3693     36.920000      0.000000      0.000000
3694     36.930000      0.000000      0.000000
3695     36.940000      0.000000      0.000000
3696     36.950000      0.000000      0.000000
3697     36.960000      0.000000      0.000000
3698     36.970000      0.000000      0.000000
3699     36.980000      0.000000      0.000000
3700     36.990000      0.000000      0.000000
3701     37.000000      0.000000      0.000000
3702     37.010000      0.000000      0.000000
3703     37.020000      0.000000      0.000000
3704     37.030000      0.000000      0.000000
3705     37.040000      0.000000      0.000000
3706     37.050000      0.000000      0.000000
3707     37.060000      0.000000      0.000000
3708     37.070000      0.000000      0.000000
3709     37.080000      0.000000      0.000000
3710     37.090000      0.000000      0.000000
3711     37.100000      0.000000      0.000000
3712     37.110000      0.000000      0.000000
3713     37.120000      0.000000      0.000000
3714     37.130000      0.000000      0.000000
3715     37.140000      0.000000      0.000000
3716     37.150000      0.000000      0.000000
3717     37.160000      0.000000      0.000000
3718     37.170000      0.000000      0.000000
3719     37.180000      0.000000      0.000000
3720     37.190000      0.000000      0.000000
3721     37.200000      0.000000      0.000000
3722     37.210000      0.000000      0.000000
3723     37.220000      0.000000      0.000000
3724     37.230000      0.000000      0.000000
3725     37.240000      0.000000      0.000000
3726     37.250000      0.000000      0.000000
3727     37.260000      0.000000      0.000000
3728     37.270000      0.000000      0.000000
3729     37.280000      0.000000      0.000000
3730     37.290000      0.000000      0.000000
3731     37.300000      0.000000      0.000000
3732     37.310000      0.000000      0.000000
3733     37.320000      0.000000      0.000000
3734     37.330000      0.000000      0.000000
3735     37.340000      0.000000      0.000000
3736     37.350000      0.000000      0.000000
3737     37.360000      0.000000      0.000000
3738     37.370000      0.000000      0.000000
3739     37.380000      0.000000      0.000000
3740     37.390000      0.000000      0.000000
3741     37.400000      0.000000      0.000000
3742     37.410000      0.000000      0.000000
3743     37.420000      0.000000      0.000000
3744     37.430000      0.000000      0.000000
3745     37.440000      0.000000      0.000000
3746     37.450000      0.000000      0.000000
3747     37.460000      0.000000      0.000000
3748     37.470000      0.000000      0.000000
3749     37.480000      0.000000      0.000000
3750     37.490000      0.000000      0.000000
3751     37.500000      0.000000      0.000000
3752     37.510000      0.000000      0.000000
3753     37.520000      0.000000      0.000000
3754     37.530000      0.000000      0.000000
3755     37.540000      0.000000      0.000000
3756     37.550000      0.000000      0.000000
3757     37.560000      0.000000      0.000000
3758     37.570000      0.000000      0.000000
3759     37.580000      0.000000      0.000000
3760     37.590000      0.000000      0.000000
3761     37.600000      0.000000      0.000000
3762     37.610000      0.000000      0.000000
3763     37.620000      0.000000      0.000000
3764     37.630000      0.000000      0.000000
3765     37.640000      0.000000      0.000000
3766     37.650000      0.000000      0.000000
3767     37.660000      0.000000      0.000000
3768     37.670000      0.000000      0.000000
3769     37.680000      0.000000      0.000000
3770     37.690000      0.000000      0.000000
3771     37.700000      0.000000      0.000000
3772     37.710000      0.000000      0.000000
3773     37.720000      0.000000      0.000000
3774     37.730000      0.000000      0.000000
3775     37.740000      0.000000      0.000000
3776     37.750000      0.000000      0.000000
3777     37.760000      0.000000      0.000000
3778     37.770000      0.000000      0.000000
3779     37.780000      0.000000      0.000000
3780     37.790000      0.000000      0.000000
3781     37.800000      0.000000      0.000000
3782     37.810000      0.000000      0.000000
3783     37.820000      0.000000      0.000000
3784     37.830000      0.000000      0.000000
3785     37.840000      0.000000      0.000000
3786     37.850000      0.000000      0.000000
3787     37.860000      0.000000      0.000000
3788     37.870000      0.000000      0.000000
3789     37.880000      0.000000      0.000000
3790     37.890000      0.000000      0.000000
3791     37.900000      0.000000      0.000000
3792     37.910000      0.000000      0.000000
3793     37.920000      0.000000      0.000000
3794     37.930000      0.000000      0.000000
3795     37.940000      0.000000      0.000000
3796     37.950000      0.000000      0.000000
3797     37.960000      0.000000      0.000000
3798     37.970000      0.000000      0.000000
3799     37.980000      0.000000      0.000000
3800     37.990000      0.000000      0.000000
3801     38.000000      0.000000      0.000000
3802     38.010000      0.000000      0.000000
3803     38.020000      0.000000      0.000000
3804     38.030000      0.000000      0.000000
3805     38.040000      0.000000      0.000000
3806     38.050000      0.000000      0.000000
3807     38.060000      0.000000      0.000000
3808     38.070000      0.000000      0.000000
3809     38.080000      0.000000      0.000000
3810     38.090000      0.000000      0.000000
3811     38.100000      0.000000      0.000000
3812     38.110000      0.000000      0.000000
3813     38.120000      0.000000      0.000000
3814     38.130000      0.000000      0.000000
3815     38.140000      0.000000      0.000000
3816     38.150000      0.000000      0.000000
3817     38.160000      0.000000      0.000000
3818     38.170000      0.000000      0.000000
3819     38.180000      0.000000      0.000000
3820     38.190000      0.000000      0.000000
3821     38.200000      0.000000      0.000000
3822     38.210000      0.000000      0.000000
3823     38.220000      0.000000      0.000000
3824     38.230000      0.000000      0.000000
3825     38.240000      0.000000      0.000000
3826     38.250000      0.000000      0.000000
3827     38.260000      0.000000      0.000000
3828     38.270000      0.000000      0.000000
3829     38.280000      0.000000      0.000000
3830     38.290000      0.000000      0.000000
3831     38.300000      0.000000      0.000000
3832     38.310000      0.000000      0.000000
3833     38.320000      0.000000      0.000000
3834     38.330000      0.000000      0.000000
3835     38.340000      0.000000      0.000000
3836     38.350000      0.000000      0.000000
3837     38.360000      0.000000      0.000000
3838     38.370000      0.000000      0.000000
3839     38.380000      0.000000      0.000000
3840     38.390000      0.000000      0.000000
3841     38.400000      0.000000      0.000000
3842     38.410000      0.000000      0.000000
3843     38.420000      0.000000      0.000000
3844     38.430000      0.000000      0.000000
3845     38.440000      0.000000      0.000000
3846     38.450000      0.000000      0.000000
3847     38.460000      0.000000      0.000000
3848     38.470000      0.000000      0.000000
3849     38.480000      0.000000      0.000000
3850     38.490000      0.000000      0.000000
3851     38.500000      0.000000      0.000000
3852     38.510000      0.000000      0.000000
3853     38.520000      0.000000      0.000000
3854     38.530000      0.000000      0.000000
3855     38.540000      0.000000      0.000000
3856     38.550000      0.000000      0.000000
3857     38.560000      0.000000      0.000000
3858     38.570000      0.000000      0.000000
3859     38.580000      0.000000      0.000000
3860     38.590000      0.000000      0.000000
3861     38.600000      0.000000      0.000000
3862     38.610000      0.000000      0.000000
3863     38.620000      0.000000      0.000000
3864     38.630000      0.000000      0.000000
3865     38.640000      0.000000      0.000000
3866     38.650000      0.000000      0.000000
3867     38.660000      0.000000      0.000000
3868     38.670000      0.000000      0.000000
3869     38.680000      0.000000      0.000000
3870     38.690000      0.000000      0.000000
3871     38.700000      0.000000      0.000000
3872     38.710000      0.000000      0.000000
3873     38.720000      0.000000      0.000000
3874     38.730000      0.000000      0.000000
3875     38.740000      0.000000      0.000000
3876     38.750000      0.000000      0.000000
3877     38.760000      0.000000      0.000000
3878     38.770000      0.000000      0.000000
3879     38.780000      0.000000      0.000000
3880     38.790000      0.000000      0.000000
3881     38.800000      0.000000      0.000000
3882     38.810000      0.000000      0.000000
3883     38.820000      0.000000      0.000000
3884     38.830000      0.000000      0.000000
3885     38.840000      0.000000      0.000000
3886     38.850000      0.000000      0.000000
3887     38.860000      0.000000      0.000000
3888     38.870000      0.000000      0.000000
3889     38.880000      0.000000      0.000000
3890     38.890000      0.000000      0.000000
3891     38.900000      0.000000      0.000000
3892     38.910000      0.000000      0.000000
3893     38.920000      0.000000      0.000000
3894     38.930000      0.000000      0.000000
3895     38.940000      0.000000      0.000000
3896     38.950000      0.000000      0.000000
3897     38.960000      0.000000      0.000000
3898     38.970000      0.000000      0.000000
3899     38.980000      0.000000      0.000000
3900     38.990000      0.000000      0.000000
3901     39.000000      0.000000      0.000000
3902     39.010000      0.000000      0.000000
3903     39.020000      0.000000      0.000000
3904     39.030000      0.000000      0.000000
3905     39.040000      0.000000      0.000000
3906     39.050000      0.000000      0.000000
3907     39.060000      0.000000      0.000000
3908     39.070000      0.000000      0.000000
3909     39.080000      0.000000      0.000000
3910     39.090000      0.000000      0.000000
3911     39.100000      0.000000      0.000000
3912     39.110000      0.000000      0.000000
3913     39.120000      0.000000      0.000000
3914     39.130000      0.000000      0.000000
3915     39.140000      0.000000      0.000000
3916     39.150000      0.000000      0.000000
3917     39.160000      0.000000      0.000000
3918     39.170000      0.000000      0.000000
3919     39.180000      0.000000      0.000000
3920     39.190000      0.000000      0.000000
3921     39.200000      0.000000      0.000000
3922     39.210000      0.000000      0.000000
3923     39.220000      0.000000      0.000000
3924     39.230000      0.000000      0.000000
3925     39.240000      0.000000      0.000000
3926     39.250000      0.000000      0.000000
3927     39.260000      0.000000      0.000000
3928     39.270000      0.000000      0.000000
3929     39.280000      0.000000      0.000000
3930     39.290000      0.000000      0.000000
3931     39.300000      0.000000      0.000000
3932     39.310000      0.000000      0.000000
3933     39.320000      0.000000      0.000000
3934     39.330000      0.000000      0.000000
3935     39.340000      0.000000      0.000000
3936     39.350000      0.000000      0.000000
3937     39.360000      0.000000      0.000000
3938     39.370000      0.000000      0.000000
3939     39.380000      0.000000      0.000000
3940     39.390000      0.000000      0.000000
3941     39.400000      0.000000      0.000000
3942     39.410000      0.000000      0.000000
3943     39.420000      0.000000      0.000000
3944     39.430000      0.000000      0.000000
3945     39.440000      0.000000      0.000000
3946     39.450000      0.000000      0.000000
3947     39.460000      0.000000      0.000000
3948     39.470000      0.000000      0.000000
3949     39.480000      0.000000      0.000000
3950     39.490000      0.000000      0.000000
3951     39.500000      0.000000      0.000000
3952     39.510000      0.000000      0.000000
3953     39.520000      0.000000      0.000000
3954     39.530000      0.000000      0.000000
3955     39.540000      0.000000      0.000000
3956     39.550000      0.000000      0.000000
3957     39.560000      0.000000      0.000000
3958     39.570000      0.000000      0.000000
3959     39.580000      0.000000      0.000000
3960     39.590000      0.000000      0.000000
3961     39.600000      0.000000      0.000000
3962     39.610000      0.000000      0.000000
3963     39.620000      0.000000      0.000000
3964     39.630000      0.000000      0.000000
3965     39.640000      0.000000      0.000000
3966     39.650000      0.000000      0.000000
3967     39.660000      0.000000      0.000000
3968     39.670000      0.000000      0.000000
3969     39.680000      0.000000      0.000000
3970     39.690000      0.000000      0.000000
3971     39.700000      0.000000      0.000000
3972     39.710000      0.000000      0.000000
3973     39.720000      0.000000      0.000000
3974     39.730000      0.000000      0.000000
3975     39.740000      0.000000      0.000000
3976     39.750000      0.000000      0.000000
3977     39.760000      0.000000      0.000000
3978     39.770000      0.000000      0.000000
3979     39.780000      0.000000      0.000000
3980     39.790000      0.000000      0.000000
3981     39.800000      0.000000      0.000000
3982     39.810000      0.000000      0.000000
3983     39.820000      0.000000      0.000000
3984     39.830000      0.000000      0.000000
3985     39.840000      0.000000      0.000000
3986     39.850000      0.000000      0.000000
3987     39.860000      0.000000      0.000000
3988     39.870000      0.000000      0.000000
3989     39.880000      0.000000      0.000000
3990     39.890000      0.000000      0.000000
3991     39.900000      0.000000      0.000000
3992     39.910000      0.000000      0.000000
3993     39.920000      0.000000      0.000000
3994     39.930000      0.000000      0.000000
3995     39.940000      0.000000      0.000000
3996     39.950000      0.000000      0.000000
3997     39.960000      0.000000      0.000000
3998     39.970000      0.000000      0.000000
3999     39.980000      0.000000      0.000000
4000     39.990000      0.000000      0.000000
4001     40.000000      0.000000      0.000000
