# Supplementary material for: A Bottom-Up Coarse-Grained Model for Nucleosome–Nucleosome Interactions with Explicit Ions
Source: J Chem Theory Comput. 2022 May 17;18(6):3948–60. doi: 10.1021/acs.jctc.2c00083 (PMC9202350; doi:10.1021/acs.jctc.2c00083)
Supplement: Supplementary file 2 — ct2c00083_si_002.zip [file ct2c00083_si_002.zip › archive/CGMD_NCP-CO/pot_tables/CPOL_TGLY.table]

CPOL_TGLY
N 4001

1      0.000001    120.891830     58.534750
2      0.010000    120.306480     60.501840
3      0.020000    119.701470     62.263010
4      0.030000    119.078840     63.791550
5      0.040000    118.440920     65.067530
6      0.050000    117.790250     66.078900
7      0.060000    117.129460     66.822080
8      0.070000    116.461240     67.302030
9      0.080000    115.788220     67.531760
10      0.090000    115.112900     67.531370
11      0.100000    114.437580     67.326720
12      0.110000    113.764320     66.947840
13      0.120000    113.094840     66.427240
14      0.130000    112.430570     65.798260
15      0.140000    111.772580     65.093570
16      0.150000    111.121650     64.343920
17      0.160000    110.478210     63.577180
18      0.170000    109.842440     62.817730
19      0.180000    109.214260     62.086060
20      0.190000    108.593400     61.398720
21      0.200000    107.979410     60.768350
22      0.210000    107.371730     60.203960
23      0.220000    106.769690     59.711190
24      0.230000    106.172580     59.292680
25      0.240000    105.579650     58.948420
26      0.250000    104.990170     58.676130
27      0.260000    104.403400     58.471610
28      0.270000    103.818690     58.329080
29      0.280000    103.235400     58.241520
30      0.290000    102.652980     58.201020
31      0.300000    102.070970     58.199100
32      0.310000    101.488980     58.227040
33      0.320000    100.906710     58.276130
34      0.330000    100.323950     58.337970
35      0.340000     99.740570     58.404710
36      0.350000     99.156520     58.469160
37      0.360000     98.571830     58.524980
38      0.370000     97.986580     58.566700
39      0.380000     97.400910     58.589820
40      0.390000     96.815020     58.590750
41      0.400000     96.229110     58.566830
42      0.410000     95.643440     58.516280
43      0.420000     95.058280     58.438170
44      0.430000     94.473900     58.332350
45      0.440000     93.890570     58.199370
46      0.450000     93.308580     58.040510
47      0.460000     92.728170     57.857580
48      0.470000     92.149600     57.652960
49      0.480000     91.573070     57.429420
50      0.490000     90.998770     57.190060
51      0.500000     90.426870     56.938140
52      0.510000     89.857490     56.677020
53      0.520000     89.290720     56.409990
54      0.530000     88.726620     56.140160
55      0.540000     88.165220     55.870360
56      0.550000     87.606520     55.603120
57      0.560000     87.050480     55.340520
58      0.570000     86.497080     55.084260
59      0.580000     85.946240     54.835610
60      0.590000     85.397880     54.595460
61      0.600000     84.851930     54.364330
62      0.610000     84.308280     54.142420
63      0.620000     83.766860     53.929680
64      0.630000     83.227560     53.725830
65      0.640000     82.690300     53.530410
66      0.650000     82.155000     53.342860
67      0.660000     81.621570     53.162490
68      0.670000     81.089950     52.988590
69      0.680000     80.560060     52.820360
70      0.690000     80.031860     52.657010
71      0.700000     79.505290     52.497730
72      0.710000     78.980310     52.341720
73      0.720000     78.456890     52.188170
74      0.730000     77.935010     52.036290
75      0.740000     77.414650     51.885330
76      0.750000     76.895790     51.734520
77      0.760000     76.378450     51.583150
78      0.770000     75.862620     51.430550
79      0.780000     75.348310     51.276080
80      0.790000     74.835550     51.119190
81      0.800000     74.324360     50.959370
82      0.810000     73.814770     50.796240
83      0.820000     73.306800     50.629480
84      0.830000     72.800510     50.458940
85      0.840000     72.295920     50.284560
86      0.850000     71.793070     50.106420
87      0.860000     71.292010     49.924760
88      0.870000     70.792760     49.739910
89      0.880000     70.295360     49.552340
90      0.890000     69.799840     49.362570
91      0.900000     69.306210     49.171220
92      0.910000     68.814500     48.978870
93      0.920000     68.324710     48.786140
94      0.930000     67.836850     48.593560
95      0.940000     67.350920     48.401590
96      0.950000     66.866900     48.210600
97      0.960000     66.384790     48.020830
98      0.970000     65.904590     47.832420
99      0.980000     65.426260     47.645390
100      0.990000     64.949810     47.459690
101      1.000000     64.475210     47.275170
102      1.010000     64.002460     47.091650
103      1.020000     63.531540     46.908940
104      1.030000     63.062450     46.726810
105      1.040000     62.595180     46.545110
106      1.050000     62.129730     46.363680
107      1.060000     61.666100     46.182450
108      1.070000     61.204270     46.001390
109      1.080000     60.744260     45.820530
110      1.090000     60.286050     45.639940
111      1.100000     59.829650     45.459730
112      1.110000     59.375060     45.280010
113      1.120000     58.922260     45.100880
114      1.130000     58.471250     44.922430
115      1.140000     58.022020     44.744670
116      1.150000     57.574580     44.567590
117      1.160000     57.128900     44.391100
118      1.170000     56.684990     44.215050
119      1.180000     56.242840     44.039250
120      1.190000     55.802450     43.863460
121      1.200000     55.363810     43.687420
122      1.210000     54.926940     43.510890
123      1.220000     54.491830     43.333640
124      1.230000     54.058490     43.155460
125      1.240000     53.626940     42.976250
126      1.250000     53.197180     42.795930
127      1.260000     52.769220     42.614530
128      1.270000     52.343070     42.432170
129      1.280000     51.918750     42.249000
130      1.290000     51.496260     42.065260
131      1.300000     51.075610     41.881230
132      1.310000     50.656790     41.697190
133      1.320000     50.239820     41.513400
134      1.330000     49.824690     41.330090
135      1.340000     49.411390     41.147450
136      1.350000     48.999910     40.965590
137      1.360000     48.590260     40.784520
138      1.370000     48.182410     40.604200
139      1.380000     47.776370     40.424510
140      1.390000     47.372120     40.245290
141      1.400000     46.969670     40.066300
142      1.410000     46.569010     39.887340
143      1.420000     46.170140     39.708180
144      1.430000     45.773050     39.528630
145      1.440000     45.377770     39.348550
146      1.450000     44.984280     39.167850
147      1.460000     44.592600     38.986520
148      1.470000     44.202740     38.804620
149      1.480000     43.814690     38.622270
150      1.490000     43.428470     38.439650
151      1.500000     43.044070     38.256970
152      1.510000     42.661500     38.074450
153      1.520000     42.280760     37.892300
154      1.530000     41.901840     37.710690
155      1.540000     41.524730     37.529750
156      1.550000     41.149430     37.349550
157      1.560000     40.775940     37.170050
158      1.570000     40.404230     36.991200
159      1.580000     40.034320     36.812830
160      1.590000     39.666190     36.634760
161      1.600000     39.299850     36.456750
162      1.610000     38.935280     36.278590
163      1.620000     38.572490     36.100040
164      1.630000     38.211490     35.920920
165      1.640000     37.852280     35.741090
166      1.650000     37.494870     35.560470
167      1.660000     37.139270     35.379080
168      1.670000     36.785480     35.196990
169      1.680000     36.433510     35.014330
170      1.690000     36.083360     34.831300
171      1.700000     35.735050     34.648130
172      1.710000     35.388570     34.465070
173      1.720000     35.043920     34.282350
174      1.730000     34.701100     34.100160
175      1.740000     34.360090     33.918640
176      1.750000     34.020910     33.737880
177      1.760000     33.683530     33.557860
178      1.770000     33.347950     33.378530
179      1.780000     33.014170     33.199740
180      1.790000     32.682170     33.021320
181      1.800000     32.351950     32.843030
182      1.810000     32.023520     32.664660
183      1.820000     31.696880     32.485980
184      1.830000     31.372020     32.306790
185      1.840000     31.048950     32.126970
186      1.850000     30.727680     31.946430
187      1.860000     30.408220     31.765170
188      1.870000     30.090560     31.583250
189      1.880000     29.774730     31.400810
190      1.890000     29.460720     31.218030
191      1.900000     29.148540     31.035120
192      1.910000     28.838190     30.852330
193      1.920000     28.529670     30.669860
194      1.930000     28.222970     30.487910
195      1.940000     27.918090     30.306600
196      1.950000     27.615030     30.126010
197      1.960000     27.313770     29.946120
198      1.970000     27.014300     29.766860
199      1.980000     26.716640     29.588090
200      1.990000     26.420750     29.409620
201      2.000000     26.126660     29.231240
202      2.010000     25.834350     29.052710
203      2.020000     25.543820     28.873820
204      2.030000     25.255080     28.694370
205      2.040000     24.968140     28.514240
206      2.050000     24.682990     28.333360
207      2.060000     24.399660     28.151730
208      2.070000     24.118140     27.969440
209      2.080000     23.838450     27.786620
210      2.090000     23.560580     27.603470
211      2.100000     23.284550     27.420230
212      2.110000     23.010350     27.237140
213      2.120000     22.737970     27.054440
214      2.130000     22.467430     26.872320
215      2.140000     22.198710     26.690940
216      2.150000     21.931800     26.510360
217      2.160000     21.666690     26.330590
218      2.170000     21.403390     26.151570
219      2.180000     21.141870     25.973150
220      2.190000     20.882140     25.795160
221      2.200000     20.624190     25.617360
222      2.210000     20.368020     25.439530
223      2.220000     20.113620     25.261430
224      2.230000     19.861010     25.082880
225      2.240000     19.610180     24.903720
226      2.250000     19.361140     24.723860
227      2.260000     19.113900     24.543280
228      2.270000     18.868470     24.362030
229      2.280000     18.624850     24.180220
230      2.290000     18.383050     23.998010
231      2.300000     18.143070     23.815610
232      2.310000     17.904910     23.633220
233      2.320000     17.668580     23.451040
234      2.330000     17.434070     23.269230
235      2.340000     17.201380     23.087900
236      2.350000     16.970500     22.907110
237      2.360000     16.741430     22.726830
238      2.370000     16.514160     22.546980
239      2.380000     16.288690     22.367410
240      2.390000     16.065010     22.187930
241      2.400000     15.843130     22.008330
242      2.410000     15.623050     21.828380
243      2.420000     15.404770     21.647890
244      2.430000     15.188290     21.466690
245      2.440000     14.973620     21.284690
246      2.450000     14.760770     21.101860
247      2.460000     14.549760     20.918240
248      2.470000     14.340570     20.733970
249      2.480000     14.133230     20.549250
250      2.490000     13.927740     20.364340
251      2.500000     13.724100     20.179560
252      2.510000     13.522300     19.995200
253      2.520000     13.322350     19.811580
254      2.530000     13.124230     19.628950
255      2.540000     12.927940     19.447520
256      2.550000     12.733470     19.267420
257      2.560000     12.540790     19.088700
258      2.570000     12.349910     18.911310
259      2.580000     12.160790     18.735150
260      2.590000     11.973440     18.560020
261      2.600000     11.787840     18.385690
262      2.610000     11.603990     18.211900
263      2.620000     11.421870     18.038370
264      2.630000     11.241480     17.864840
265      2.640000     11.062840     17.691060
266      2.650000     10.885920     17.516820
267      2.660000     10.710760     17.341980
268      2.670000     10.537340     17.166430
269      2.680000     10.365670     16.990110
270      2.690000     10.195770     16.812990
271      2.700000     10.027640     16.635090
272      2.710000      9.861290     16.456390
273      2.720000      9.696730     16.276920
274      2.730000      9.533960     16.096640
275      2.740000      9.372990     15.915500
276      2.750000      9.213840     15.733390
277      2.760000      9.056500     15.550170
278      2.770000      8.901000     15.365650
279      2.780000      8.747340     15.179640
280      2.790000      8.595550     14.991930
281      2.800000      8.445630     14.802340
282      2.810000      8.297600     14.610730
283      2.820000      8.151500     14.417040
284      2.830000      8.007330     14.221310
285      2.840000      7.865110     14.023710
286      2.850000      7.724880     13.824530
287      2.860000      7.586630     13.624230
288      2.870000      7.450390     13.423380
289      2.880000      7.316150     13.222700
290      2.890000      7.183930     13.022990
291      2.900000      7.053700     12.825130
292      2.910000      6.925450     12.630010
293      2.920000      6.799150     12.438510
294      2.930000      6.674760     12.251430
295      2.940000      6.552250     12.069490
296      2.950000      6.431550     11.893240
297      2.960000      6.312620     11.723100
298      2.970000      6.195390     11.559280
299      2.980000      6.079800     11.401830
300      2.990000      5.965780     11.250610
301      3.000000      5.853270     11.105270
302      3.010000      5.742220     10.965300
303      3.020000      5.632570     10.830020
304      3.030000      5.524270     10.698560
305      3.040000      5.417280     10.569930
306      3.050000      5.311580     10.442970
307      3.060000      5.207150     10.316390
308      3.070000      5.103990     10.188800
309      3.080000      5.002100     10.058680
310      3.090000      4.901510      9.924450
311      3.100000      4.802270      9.784490
312      3.110000      4.704420      9.637130
313      3.120000      4.608050      9.480720
314      3.130000      4.513240      9.313670
315      3.140000      4.420110      9.134450
316      3.150000      4.328760      8.941690
317      3.160000      4.239350      8.734180
318      3.170000      4.152000      8.510920
319      3.180000      4.066900      8.271210
320      3.190000      3.984180      8.014690
321      3.200000      3.904040      7.741400
322      3.210000      3.826620      7.451850
323      3.220000      3.752100      7.147090
324      3.230000      3.680630      6.828770
325      3.240000      3.612340      6.499170
326      3.250000      3.547350      6.161250
327      3.260000      3.485740      5.818640
328      3.270000      3.427550      5.475590
329      3.280000      3.372800      5.136910
330      3.290000      3.321430      4.807860
331      3.300000      3.273350      4.494000
332      3.310000      3.228410      4.201020
333      3.320000      3.186400      3.934590
334      3.330000      3.147050      3.700150
335      3.340000      3.110050      3.502740
336      3.350000      3.075030      3.346900
337      3.360000      3.041560      3.236480
338      3.370000      3.009190      3.174570
339      3.380000      2.977450      3.163430
340      3.390000      2.945810      3.204410
341      3.400000      2.913770      3.297880
342      3.410000      2.880790      3.443200
343      3.420000      2.846360      3.638680
344      3.430000      2.809970      3.881530
345      3.440000      2.771150      4.167880
346      3.450000      2.729480      4.492740
347      3.460000      2.684550      4.850100
348      3.470000      2.636050      5.232990
349      3.480000      2.583720      5.633610
350      3.490000      2.527380      6.043530
351      3.500000      2.466950      6.453960
352      3.510000      2.402410      6.855910
353      3.520000      2.333850      7.240550
354      3.530000      2.261440      7.599420
355      3.540000      2.185450      7.924680
356      3.550000      2.106200      8.209310
357      3.560000      2.024110      8.447250
358      3.570000      1.939640      8.633510
359      3.580000      1.853300      8.764230
360      3.590000      1.765660      8.836740
361      3.600000      1.677290      8.849540
362      3.610000      1.588800      8.802310
363      3.620000      1.500770      8.695890
364      3.630000      1.413810      8.532250
365      3.640000      1.328490      8.314470
366      3.650000      1.245350      8.046680
367      3.660000      1.164880      7.733950
368      3.670000      1.087540      7.382240
369      3.680000      1.013720      6.998190
370      3.690000      0.943740      6.588980
371      3.700000      0.877850      6.162100
372      3.710000      0.816220      5.725110
373      3.720000      0.758970      5.285420
374      3.730000      0.706120      4.850060
375      3.740000      0.657620      4.425500
376      3.750000      0.613360      4.017480
377      3.760000      0.573190      3.630880
378      3.770000      0.536880      3.269740
379      3.780000      0.504180      2.937160
380      3.790000      0.474810      2.635350
381      3.800000      0.448460      2.365670
382      3.810000      0.424800      2.128730
383      3.820000      0.403510      1.924360
384      3.830000      0.384270      1.751810
385      3.840000      0.366750      1.609700
386      3.850000      0.350660      1.496180
387      3.860000      0.335690      1.408960
388      3.870000      0.321600      1.345420
389      3.880000      0.308150      1.302620
390      3.890000      0.295120      1.277470
391      3.900000      0.282350      1.266760
392      3.910000      0.269680      1.267270
393      3.920000      0.257010      1.275850
394      3.930000      0.244250      1.289510
395      3.940000      0.231350      1.305460
396      3.950000      0.218300      1.321190
397      3.960000      0.205090      1.334490
398      3.970000      0.191740      1.343500
399      3.980000      0.178310      1.346690
400      3.990000      0.164840      1.342860
401      4.000000      0.151410      1.331150
402      4.010000      0.138100      1.311030
403      4.020000      0.124990      1.282240
404      4.030000      0.112170      1.244820
405      4.040000      0.099720      1.199070
406      4.050000      0.087730      1.145540
407      4.060000      0.076270      1.084980
408      4.070000      0.065420      1.018330
409      4.080000      0.055240      0.946680
410      4.090000      0.045770      0.871250
411      4.100000      0.037060      0.793310
412      4.110000      0.029130      0.714180
413      4.120000      0.021990      0.635150
414      4.130000      0.015640      0.557460
415      4.140000      0.010060      0.482260
416      4.150000      0.005240      0.410560
417      4.160000      0.001130      0.343260
418      4.170000     -0.002300      0.281080
419      4.180000     -0.005110      0.224620
420      4.190000     -0.007360      0.174280
421      4.200000     -0.009100      0.130370
422      4.210000     -0.010400      0.093020
423      4.220000     -0.011330      0.062250
424      4.230000     -0.011960      0.037990
425      4.240000     -0.012340      0.020040
426      4.250000     -0.012540      0.008140
427      4.260000     -0.012620      0.001930
428      4.270000     -0.012640      0.001030
429      4.280000     -0.012650      0.004980
430      4.290000     -0.012700      0.013300
431      4.300000     -0.012830      0.025500
432      4.310000     -0.013080      0.041090
433      4.320000     -0.013500      0.059590
434      4.330000     -0.014090      0.080560
435      4.340000     -0.014900      0.103600
436      4.350000     -0.015930      0.128330
437      4.360000     -0.017220      0.154460
438      4.370000     -0.018760      0.181720
439      4.380000     -0.020580      0.209890
440      4.390000     -0.022680      0.238820
441      4.400000     -0.025070      0.268350
442      4.410000     -0.027750      0.298370
443      4.420000     -0.030730      0.328770
444      4.430000     -0.034020      0.359450
445      4.440000     -0.037610      0.390300
446      4.450000     -0.041520      0.421200
447      4.460000     -0.045730      0.452010
448      4.470000     -0.050250      0.482570
449      4.480000     -0.055080      0.512690
450      4.490000     -0.060200      0.542180
451      4.500000     -0.065620      0.570830
452      4.510000     -0.071330      0.598420
453      4.520000     -0.077320      0.624730
454      4.530000     -0.083560      0.649570
455      4.540000     -0.090060      0.672740
456      4.550000     -0.096790      0.694090
457      4.560000     -0.103730      0.713470
458      4.570000     -0.110860      0.730770
459      4.580000     -0.118170      0.745930
460      4.590000     -0.125630      0.758890
461      4.600000     -0.133220      0.769640
462      4.610000     -0.140920      0.778170
463      4.620000     -0.148700      0.784530
464      4.630000     -0.156540      0.788760
465      4.640000     -0.164430      0.790950
466      4.650000     -0.172340      0.791170
467      4.660000     -0.180250      0.789530
468      4.670000     -0.188150      0.786140
469      4.680000     -0.196010      0.781140
470      4.690000     -0.203820      0.774630
471      4.700000     -0.211570      0.766750
472      4.710000     -0.219230      0.757620
473      4.720000     -0.226810      0.747350
474      4.730000     -0.234280      0.736040
475      4.740000     -0.241640      0.723800
476      4.750000     -0.248880      0.710690
477      4.760000     -0.255990      0.696780
478      4.770000     -0.262960      0.682110
479      4.780000     -0.269780      0.666720
480      4.790000     -0.276440      0.650630
481      4.800000     -0.282950      0.633870
482      4.810000     -0.289290      0.616420
483      4.820000     -0.295450      0.598310
484      4.830000     -0.301440      0.579540
485      4.840000     -0.307230      0.560130
486      4.850000     -0.312830      0.540080
487      4.860000     -0.318230      0.519430
488      4.870000     -0.323430      0.498210
489      4.880000     -0.328410      0.476450
490      4.890000     -0.333170      0.454190
491      4.900000     -0.337720      0.431480
492      4.910000     -0.342030      0.408370
493      4.920000     -0.346120      0.384890
494      4.930000     -0.349960      0.361080
495      4.940000     -0.353570      0.336960
496      4.950000     -0.356940      0.312550
497      4.960000     -0.360070      0.287850
498      4.970000     -0.362950      0.262870
499      4.980000     -0.365580      0.237590
500      4.990000     -0.367950      0.212010
501      5.000000     -0.370070      0.186110
502      5.010000     -0.371930      0.159880
503      5.020000     -0.373530      0.133330
504      5.030000     -0.374870      0.106490
505      5.040000     -0.375930      0.079370
506      5.050000     -0.376720      0.052040
507      5.060000     -0.377250      0.024570
508      5.070000     -0.377490     -0.002940
509      5.080000     -0.377460     -0.030370
510      5.090000     -0.377160     -0.057590
511      5.100000     -0.376580     -0.084460
512      5.110000     -0.375740     -0.110830
513      5.120000     -0.374630     -0.136560
514      5.130000     -0.373260     -0.161500
515      5.140000     -0.371650     -0.185530
516      5.150000     -0.369790     -0.208530
517      5.160000     -0.367710     -0.230410
518      5.170000     -0.365400     -0.251110
519      5.180000     -0.362890     -0.270550
520      5.190000     -0.360190     -0.288720
521      5.200000     -0.357300     -0.305580
522      5.210000     -0.354240     -0.321120
523      5.220000     -0.351030     -0.335340
524      5.230000     -0.347680     -0.348260
525      5.240000     -0.344200     -0.359860
526      5.250000     -0.340600     -0.370160
527      5.260000     -0.336900     -0.379170
528      5.270000     -0.333110     -0.386870
529      5.280000     -0.329240     -0.393260
530      5.290000     -0.325300     -0.398330
531      5.300000     -0.321320     -0.402060
532      5.310000     -0.317300     -0.404420
533      5.320000     -0.313260     -0.405390
534      5.330000     -0.309200     -0.404940
535      5.340000     -0.305150     -0.403020
536      5.350000     -0.301120     -0.399620
537      5.360000     -0.297130     -0.394690
538      5.370000     -0.293180     -0.388210
539      5.380000     -0.289300     -0.380150
540      5.390000     -0.285500     -0.370520
541      5.400000     -0.281790     -0.359310
542      5.410000     -0.278200     -0.346530
543      5.420000     -0.274730     -0.332210
544      5.430000     -0.271410     -0.316430
545      5.440000     -0.268250     -0.299240
546      5.450000     -0.265250     -0.280750
547      5.460000     -0.262450     -0.261080
548      5.470000     -0.259840     -0.240380
549      5.480000     -0.257430     -0.218820
550      5.490000     -0.255240     -0.196570
551      5.500000     -0.253280     -0.173810
552      5.510000     -0.251540     -0.150750
553      5.520000     -0.250030     -0.127560
554      5.530000     -0.248760     -0.104410
555      5.540000     -0.247710     -0.081470
556      5.550000     -0.246900     -0.058870
557      5.560000     -0.246310     -0.036730
558      5.570000     -0.245940     -0.015140
559      5.580000     -0.245790      0.005840
560      5.590000     -0.245850      0.026130
561      5.600000     -0.246110      0.045720
562      5.610000     -0.246570      0.064560
563      5.620000     -0.247210      0.082640
564      5.630000     -0.248040      0.099930
565      5.640000     -0.249040      0.116400
566      5.650000     -0.250200      0.132010
567      5.660000     -0.251520      0.146730
568      5.670000     -0.252990      0.160480
569      5.680000     -0.254590      0.173210
570      5.690000     -0.256330      0.184830
571      5.700000     -0.258170      0.195250
572      5.710000     -0.260130      0.204370
573      5.720000     -0.262170      0.212110
574      5.730000     -0.264290      0.218360
575      5.740000     -0.266480      0.223030
576      5.750000     -0.268710      0.226030
577      5.760000     -0.270970      0.227290
578      5.770000     -0.273240      0.226750
579      5.780000     -0.275510      0.224350
580      5.790000     -0.277750      0.220080
581      5.800000     -0.279950      0.213900
582      5.810000     -0.282090      0.205830
583      5.820000     -0.284150      0.195890
584      5.830000     -0.286110      0.184130
585      5.840000     -0.287950      0.170620
586      5.850000     -0.289650      0.155440
587      5.860000     -0.291210      0.138710
588      5.870000     -0.292600      0.120550
589      5.880000     -0.293800      0.101110
590      5.890000     -0.294810      0.080540
591      5.900000     -0.295620      0.059000
592      5.910000     -0.296210      0.036650
593      5.920000     -0.296570      0.013640
594      5.930000     -0.296710     -0.009890
595      5.940000     -0.296610     -0.033800
596      5.950000     -0.296270     -0.058010
597      5.960000     -0.295690     -0.082420
598      5.970000     -0.294870     -0.106980
599      5.980000     -0.293800     -0.131630
600      5.990000     -0.292480     -0.156360
601      6.000000     -0.290920     -0.181150
602      6.010000     -0.289110     -0.205980
603      6.020000     -0.287050     -0.230870
604      6.030000     -0.284740     -0.255790
605      6.040000     -0.282180     -0.280730
606      6.050000     -0.279370     -0.305690
607      6.060000     -0.276320     -0.330610
608      6.070000     -0.273010     -0.355450
609      6.080000     -0.269460     -0.380160
610      6.090000     -0.265660     -0.404660
611      6.100000     -0.261610     -0.428890
612      6.110000     -0.257320     -0.452750
613      6.120000     -0.252790     -0.476190
614      6.130000     -0.248030     -0.499110
615      6.140000     -0.243040     -0.521460
616      6.150000     -0.237830     -0.543180
617      6.160000     -0.232390     -0.564230
618      6.170000     -0.226750     -0.584570
619      6.180000     -0.220910     -0.604190
620      6.190000     -0.214860     -0.623080
621      6.200000     -0.208630     -0.641220
622      6.210000     -0.202220     -0.658610
623      6.220000     -0.195630     -0.675250
624      6.230000     -0.188880     -0.691120
625      6.240000     -0.181970     -0.706200
626      6.250000     -0.174910     -0.720460
627      6.260000     -0.167700     -0.733860
628      6.270000     -0.160370     -0.746340
629      6.280000     -0.152900     -0.757840
630      6.290000     -0.145320     -0.768270
631      6.300000     -0.137640     -0.777550
632      6.310000     -0.129870     -0.785590
633      6.320000     -0.122010     -0.792290
634      6.330000     -0.114090     -0.797540
635      6.340000     -0.106110     -0.801260
636      6.350000     -0.098100     -0.803370
637      6.360000     -0.090070     -0.803790
638      6.370000     -0.082030     -0.802450
639      6.380000     -0.074000     -0.799320
640      6.390000     -0.066010     -0.794360
641      6.400000     -0.058070     -0.787570
642      6.410000     -0.050190     -0.778940
643      6.420000     -0.042400     -0.768530
644      6.430000     -0.034720     -0.756370
645      6.440000     -0.027150     -0.742560
646      6.450000     -0.019730     -0.727210
647      6.460000     -0.012450     -0.710440
648      6.470000     -0.005350     -0.692400
649      6.480000      0.001570     -0.673270
650      6.490000      0.008310     -0.653240
651      6.500000      0.014840     -0.632490
652      6.510000      0.021160     -0.611220
653      6.520000      0.027280     -0.589620
654      6.530000      0.033170     -0.567860
655      6.540000      0.038850     -0.546100
656      6.550000      0.044310     -0.524470
657      6.560000      0.049560     -0.503100
658      6.570000      0.054590     -0.482060
659      6.580000      0.059410     -0.461410
660      6.590000      0.064020     -0.441210
661      6.600000      0.068430     -0.421460
662      6.610000      0.072650     -0.402190
663      6.620000      0.076670     -0.383370
664      6.630000      0.080500     -0.365010
665      6.640000      0.084150     -0.347070
666      6.650000      0.087630     -0.329560
667      6.660000      0.090920     -0.312450
668      6.670000      0.094050     -0.295720
669      6.680000      0.097000     -0.279370
670      6.690000      0.099800     -0.263400
671      6.700000      0.102430     -0.247790
672      6.710000      0.104910     -0.232560
673      6.720000      0.107230     -0.217690
674      6.730000      0.109410     -0.203180
675      6.740000      0.111440     -0.189040
676      6.750000      0.113330     -0.175250
677      6.760000      0.115090     -0.161800
678      6.770000      0.116700     -0.148670
679      6.780000      0.118190     -0.135860
680      6.790000      0.119550     -0.123330
681      6.800000      0.120780     -0.111070
682      6.810000      0.121890     -0.099060
683      6.820000      0.122880     -0.087290
684      6.830000      0.123760     -0.075720
685      6.840000      0.124510     -0.064370
686      6.850000      0.125160     -0.053220
687      6.860000      0.125690     -0.042270
688      6.870000      0.126110     -0.031550
689      6.880000      0.126430     -0.021070
690      6.890000      0.126640     -0.010850
691      6.900000      0.126750     -0.000910
692      6.910000      0.126760      0.008710
693      6.920000      0.126670      0.017990
694      6.930000      0.126490      0.026890
695      6.940000      0.126220      0.035400
696      6.950000      0.125870      0.043490
697      6.960000      0.125430      0.051140
698      6.970000      0.124920      0.058340
699      6.980000      0.124340      0.065090
700      6.990000      0.123690      0.071390
701      7.000000      0.122970      0.077250
702      7.010000      0.122200      0.082670
703      7.020000      0.121370      0.087660
704      7.030000      0.120500      0.092240
705      7.040000      0.119570      0.096430
706      7.050000      0.118610      0.100250
707      7.060000      0.117610      0.103710
708      7.070000      0.116570      0.106840
709      7.080000      0.115500      0.109660
710      7.090000      0.114400      0.112190
711      7.100000      0.113280      0.114440
712      7.110000      0.112140      0.116440
713      7.120000      0.110970      0.118200
714      7.130000      0.109790      0.119740
715      7.140000      0.108590      0.121070
716      7.150000      0.107380      0.122200
717      7.160000      0.106160      0.123150
718      7.170000      0.104930      0.123930
719      7.180000      0.103690      0.124550
720      7.190000      0.102450      0.125010
721      7.200000      0.101200      0.125330
722      7.210000      0.099940      0.125500
723      7.220000      0.098690      0.125540
724      7.230000      0.097430      0.125460
725      7.240000      0.096180      0.125250
726      7.250000      0.094920      0.124940
727      7.260000      0.093680      0.124510
728      7.270000      0.092430      0.124000
729      7.280000      0.091190      0.123390
730      7.290000      0.089960      0.122700
731      7.300000      0.088730      0.121950
732      7.310000      0.087510      0.121130
733      7.320000      0.086300      0.120250
734      7.330000      0.085100      0.119330
735      7.340000      0.083900      0.118370
736      7.350000      0.082720      0.117370
737      7.360000      0.081550      0.116340
738      7.370000      0.080380      0.115290
739      7.380000      0.079230      0.114200
740      7.390000      0.078090      0.113090
741      7.400000      0.076960      0.111960
742      7.410000      0.075840      0.110800
743      7.420000      0.074730      0.109620
744      7.430000      0.073630      0.108420
745      7.440000      0.072550      0.107200
746      7.450000      0.071480      0.105950
747      7.460000      0.070420      0.104690
748      7.470000      0.069370      0.103410
749      7.480000      0.068340      0.102120
750      7.490000      0.067310      0.100810
751      7.500000      0.066310      0.099510
752      7.510000      0.065310      0.098200
753      7.520000      0.064330      0.096890
754      7.530000      0.063360      0.095600
755      7.540000      0.062400      0.094310
756      7.550000      0.061460      0.093030
757      7.560000      0.060530      0.091770
758      7.570000      0.059610      0.090520
759      7.580000      0.058710      0.089280
760      7.590000      0.057810      0.088060
761      7.600000      0.056930      0.086850
762      7.610000      0.056070      0.085650
763      7.620000      0.055210      0.084460
764      7.630000      0.054360      0.083280
765      7.640000      0.053530      0.082100
766      7.650000      0.052710      0.080930
767      7.660000      0.051900      0.079760
768      7.670000      0.051100      0.078580
769      7.680000      0.050320      0.077410
770      7.690000      0.049540      0.076230
771      7.700000      0.048780      0.075060
772      7.710000      0.048030      0.073880
773      7.720000      0.047290      0.072700
774      7.730000      0.046570      0.071510
775      7.740000      0.045850      0.070320
776      7.750000      0.045150      0.069120
777      7.760000      0.044460      0.067920
778      7.770000      0.043780      0.066700
779      7.780000      0.043110      0.065480
780      7.790000      0.042450      0.064230
781      7.800000      0.041810      0.062970
782      7.810000      0.041180      0.061680
783      7.820000      0.040570      0.060360
784      7.830000      0.039960      0.059020
785      7.840000      0.039370      0.057650
786      7.850000      0.038800      0.056230
787      7.860000      0.038230      0.054780
788      7.870000      0.037690      0.053290
789      7.880000      0.037150      0.051750
790      7.890000      0.036640      0.050170
791      7.900000      0.036130      0.048540
792      7.910000      0.035650      0.046860
793      7.920000      0.035180      0.045130
794      7.930000      0.034730      0.043340
795      7.940000      0.034290      0.041490
796      7.950000      0.033880      0.039570
797      7.960000      0.033480      0.037590
798      7.970000      0.033110      0.035540
799      7.980000      0.032750      0.033410
800      7.990000      0.032420      0.031200
801      8.000000      0.032110      0.028910
802      8.010000      0.031820      0.026530
803      8.020000      0.031550      0.024060
804      8.030000      0.031310      0.021500
805      8.040000      0.031100      0.018860
806      8.050000      0.030910      0.016140
807      8.060000      0.030750      0.013330
808      8.070000      0.030610      0.010460
809      8.080000      0.030510      0.007530
810      8.090000      0.030430      0.004550
811      8.100000      0.030390      0.001530
812      8.110000      0.030370     -0.001520
813      8.120000      0.030390     -0.004590
814      8.130000      0.030430     -0.007660
815      8.140000      0.030510     -0.010720
816      8.150000      0.030620     -0.013780
817      8.160000      0.030760     -0.016820
818      8.170000      0.030920     -0.019830
819      8.180000      0.031120     -0.022820
820      8.190000      0.031350     -0.025780
821      8.200000      0.031610     -0.028710
822      8.210000      0.031890     -0.031590
823      8.220000      0.032210     -0.034440
824      8.230000      0.032560     -0.037240
825      8.240000      0.032930     -0.039980
826      8.250000      0.033330     -0.042650
827      8.260000      0.033750     -0.045230
828      8.270000      0.034210     -0.047700
829      8.280000      0.034680     -0.050050
830      8.290000      0.035180     -0.052240
831      8.300000      0.035710     -0.054260
832      8.310000      0.036250     -0.056070
833      8.320000      0.036810     -0.057650
834      8.330000      0.037390     -0.058980
835      8.340000      0.037980     -0.060010
836      8.350000      0.038580     -0.060740
837      8.360000      0.039180     -0.061150
838      8.370000      0.039790     -0.061210
839      8.380000      0.040410     -0.060920
840      8.390000      0.041020     -0.060260
841      8.400000      0.041620     -0.059240
842      8.410000      0.042210     -0.057860
843      8.420000      0.042790     -0.056130
844      8.430000      0.043350     -0.054060
845      8.440000      0.043890     -0.051670
846      8.450000      0.044410     -0.048980
847      8.460000      0.044900     -0.046030
848      8.470000      0.045360     -0.042860
849      8.480000      0.045790     -0.039500
850      8.490000      0.046180     -0.036000
851      8.500000      0.046540     -0.032410
852      8.510000      0.046870     -0.028760
853      8.520000      0.047150     -0.025120
854      8.530000      0.047400     -0.021520
855      8.540000      0.047620     -0.017990
856      8.550000      0.047800     -0.014580
857      8.560000      0.047950     -0.011320
858      8.570000      0.048060     -0.008230
859      8.580000      0.048140     -0.005330
860      8.590000      0.048190     -0.002630
861      8.600000      0.048220     -0.000140
862      8.610000      0.048220      0.002130
863      8.620000      0.048200      0.004180
864      8.630000      0.048160      0.006010
865      8.640000      0.048100      0.007620
866      8.650000      0.048020      0.009030
867      8.660000      0.047930      0.010220
868      8.670000      0.047830      0.011220
869      8.680000      0.047720      0.012030
870      8.690000      0.047600      0.012650
871      8.700000      0.047470      0.013090
872      8.710000      0.047340      0.013360
873      8.720000      0.047210      0.013460
874      8.730000      0.047070      0.013400
875      8.740000      0.046940      0.013180
876      8.750000      0.046810      0.012810
877      8.760000      0.046680      0.012300
878      8.770000      0.046560      0.011640
879      8.780000      0.046440      0.010840
880      8.790000      0.046330      0.009920
881      8.800000      0.046230      0.008880
882      8.810000      0.046140      0.007740
883      8.820000      0.046070      0.006500
884      8.830000      0.046000      0.005180
885      8.840000      0.045950      0.003810
886      8.850000      0.045910      0.002420
887      8.860000      0.045890      0.001030
888      8.870000      0.045880     -0.000310
889      8.880000      0.045880     -0.001580
890      8.890000      0.045890     -0.002730
891      8.900000      0.045920     -0.003710
892      8.910000      0.045960     -0.004480
893      8.920000      0.046000     -0.005000
894      8.930000      0.046050     -0.005220
895      8.940000      0.046110     -0.005100
896      8.950000      0.046160     -0.004600
897      8.960000      0.046200     -0.003690
898      8.970000      0.046240     -0.002350
899      8.980000      0.046260     -0.000560
900      8.990000      0.046270      0.001700
901      9.000000      0.046250      0.004430
902      9.010000      0.046210      0.007620
903      9.020000      0.046130      0.011260
904      9.030000      0.046020      0.015320
905      9.040000      0.045870      0.019760
906      9.050000      0.045670      0.024550
907      9.060000      0.045420      0.029610
908      9.070000      0.045130      0.034880
909      9.080000      0.044780      0.040280
910      9.090000      0.044380      0.045740
911      9.100000      0.043920      0.051160
912      9.110000      0.043410      0.056450
913      9.120000      0.042840      0.061520
914      9.130000      0.042230      0.066300
915      9.140000      0.041560      0.070700
916      9.150000      0.040860      0.074650
917      9.160000      0.040110      0.078090
918      9.170000      0.039330      0.080970
919      9.180000      0.038520      0.083260
920      9.190000      0.037690      0.084920
921      9.200000      0.036840      0.085940
922      9.210000      0.035980      0.086320
923      9.220000      0.035110      0.086060
924      9.230000      0.034250      0.085170
925      9.240000      0.033400      0.083690
926      9.250000      0.032570      0.081650
927      9.260000      0.031750      0.079090
928      9.270000      0.030960      0.076060
929      9.280000      0.030200      0.072620
930      9.290000      0.029470      0.068840
931      9.300000      0.028780      0.064760
932      9.310000      0.028140      0.060470
933      9.320000      0.027530      0.056010
934      9.330000      0.026970      0.051450
935      9.340000      0.026460      0.046840
936      9.350000      0.025990      0.042220
937      9.360000      0.025570      0.037630
938      9.370000      0.025190      0.033120
939      9.380000      0.024860      0.028690
940      9.390000      0.024570      0.024380
941      9.400000      0.024330      0.020190
942      9.410000      0.024130      0.016140
943      9.420000      0.023960      0.012220
944      9.430000      0.023840      0.008450
945      9.440000      0.023760      0.004820
946      9.450000      0.023710      0.001330
947      9.460000      0.023700     -0.002010
948      9.470000      0.023720     -0.005200
949      9.480000      0.023770     -0.008230
950      9.490000      0.023850     -0.011120
951      9.500000      0.023960     -0.013840
952      9.510000      0.024100     -0.016400
953      9.520000      0.024260     -0.018780
954      9.530000      0.024450     -0.020990
955      9.540000      0.024660     -0.023020
956      9.550000      0.024890     -0.024870
957      9.560000      0.025140     -0.026530
958      9.570000      0.025410     -0.027990
959      9.580000      0.025690     -0.029260
960      9.590000      0.025980     -0.030350
961      9.600000      0.026280     -0.031240
962      9.610000      0.026590     -0.031940
963      9.620000      0.026910     -0.032460
964      9.630000      0.027240     -0.032810
965      9.640000      0.027570     -0.032970
966      9.650000      0.027900     -0.032970
967      9.660000      0.028230     -0.032810
968      9.670000      0.028550     -0.032490
969      9.680000      0.028880     -0.032020
970      9.690000      0.029200     -0.031420
971      9.700000      0.029510     -0.030680
972      9.710000      0.029820     -0.029820
973      9.720000      0.030120     -0.028830
974      9.730000      0.030410     -0.027730
975      9.740000      0.030680     -0.026520
976      9.750000      0.030950     -0.025210
977      9.760000      0.031200     -0.023790
978      9.770000      0.031440     -0.022270
979      9.780000      0.031660     -0.020650
980      9.790000      0.031870     -0.018940
981      9.800000      0.032060     -0.017140
982      9.810000      0.032230     -0.015250
983      9.820000      0.032380     -0.013290
984      9.830000      0.032510     -0.011250
985      9.840000      0.032630     -0.009150
986      9.850000      0.032720     -0.007000
987      9.860000      0.032790     -0.004820
988      9.870000      0.032840     -0.002640
989      9.880000      0.032860     -0.000460
990      9.890000      0.032870      0.001670
991      9.900000      0.032850      0.003740
992      9.910000      0.032810      0.005730
993      9.920000      0.032760      0.007590
994      9.930000      0.032680      0.009320
995      9.940000      0.032590      0.010880
996      9.950000      0.032480      0.012260
997      9.960000      0.032360      0.013440
998      9.970000      0.032220      0.014400
999      9.980000      0.032080      0.015130
1000      9.990000      0.031930      0.015640
1001     10.000000      0.031770      0.015910
1002     10.010000      0.031610      0.015960
1003     10.020000      0.031450      0.015790
1004     10.030000      0.031290      0.015400
1005     10.040000      0.031140      0.014820
1006     10.050000      0.030990      0.014080
1007     10.060000      0.030850      0.013180
1008     10.070000      0.030720      0.012160
1009     10.080000      0.030600      0.011060
1010     10.090000      0.030490      0.009900
1011     10.100000      0.030390      0.008710
1012     10.110000      0.030300      0.007550
1013     10.120000      0.030220      0.006430
1014     10.130000      0.030160      0.005400
1015     10.140000      0.030110      0.004470
1016     10.150000      0.030060      0.003690
1017     10.160000      0.030020      0.003070
1018     10.170000      0.029990      0.002640
1019     10.180000      0.029970      0.002400
1020     10.190000      0.029940      0.002380
1021     10.200000      0.029920      0.002560
1022     10.210000      0.029890      0.002960
1023     10.220000      0.029860      0.003570
1024     10.230000      0.029830      0.004380
1025     10.240000      0.029780      0.005370
1026     10.250000      0.029730      0.006530
1027     10.260000      0.029670      0.007840
1028     10.270000      0.029590      0.009260
1029     10.280000      0.029490      0.010760
1030     10.290000      0.029390      0.012310
1031     10.300000      0.029260      0.013890
1032     10.310000      0.029130      0.015440
1033     10.320000      0.028970      0.016940
1034     10.330000      0.028800      0.018360
1035     10.340000      0.028620      0.019660
1036     10.350000      0.028420      0.020810
1037     10.360000      0.028210      0.021800
1038     10.370000      0.028000      0.022590
1039     10.380000      0.027770      0.023190
1040     10.390000      0.027540      0.023570
1041     10.400000      0.027300      0.023730
1042     10.410000      0.027060      0.023680
1043     10.420000      0.026830      0.023400
1044     10.430000      0.026590      0.022920
1045     10.440000      0.026360      0.022250
1046     10.450000      0.026140      0.021400
1047     10.460000      0.025930      0.020390
1048     10.470000      0.025720      0.019250
1049     10.480000      0.025530      0.018010
1050     10.490000      0.025350      0.016690
1051     10.500000      0.025180      0.015330
1052     10.510000      0.025030      0.013950
1053     10.520000      0.024890      0.012590
1054     10.530000      0.024770      0.011270
1055     10.540000      0.024650      0.010030
1056     10.550000      0.024550      0.008890
1057     10.560000      0.024460      0.007860
1058     10.570000      0.024390      0.006970
1059     10.580000      0.024320      0.006230
1060     10.590000      0.024250      0.005650
1061     10.600000      0.024200      0.005240
1062     10.610000      0.024140      0.005000
1063     10.620000      0.024090      0.004920
1064     10.630000      0.024050      0.005010
1065     10.640000      0.024000      0.005250
1066     10.650000      0.023940      0.005650
1067     10.660000      0.023890      0.006180
1068     10.670000      0.023820      0.006830
1069     10.680000      0.023760      0.007580
1070     10.690000      0.023680      0.008430
1071     10.700000      0.023600      0.009350
1072     10.710000      0.023500      0.010320
1073     10.720000      0.023400      0.011330
1074     10.730000      0.023290      0.012360
1075     10.740000      0.023160      0.013390
1076     10.750000      0.023030      0.014420
1077     10.760000      0.022880      0.015430
1078     10.770000      0.022730      0.016400
1079     10.780000      0.022570      0.017340
1080     10.790000      0.022390      0.018240
1081     10.800000      0.022210      0.019090
1082     10.810000      0.022020      0.019890
1083     10.820000      0.021820      0.020630
1084     10.830000      0.021610      0.021330
1085     10.840000      0.021400      0.021970
1086     10.850000      0.021180      0.022550
1087     10.860000      0.020960      0.023090
1088     10.870000      0.020720      0.023570
1089     10.880000      0.020490      0.024000
1090     10.890000      0.020250      0.024370
1091     10.900000      0.020010      0.024700
1092     10.910000      0.019760      0.024970
1093     10.920000      0.019510      0.025190
1094     10.930000      0.019260      0.025360
1095     10.940000      0.019000      0.025470
1096     10.950000      0.018750      0.025530
1097     10.960000      0.018490      0.025540
1098     10.970000      0.018240      0.025500
1099     10.980000      0.017980      0.025400
1100     10.990000      0.017730      0.025250
1101     11.000000      0.017480      0.025050
1102     11.010000      0.017230      0.024790
1103     11.020000      0.016980      0.024490
1104     11.030000      0.016730      0.024150
1105     11.040000      0.016490      0.023760
1106     11.050000      0.016250      0.023330
1107     11.060000      0.016020      0.022870
1108     11.070000      0.015790      0.022370
1109     11.080000      0.015570      0.021860
1110     11.090000      0.015350      0.021320
1111     11.100000      0.015140      0.020780
1112     11.110000      0.014930      0.020230
1113     11.120000      0.014730      0.019680
1114     11.130000      0.014530      0.019140
1115     11.140000      0.014340      0.018610
1116     11.150000      0.014150      0.018100
1117     11.160000      0.013970      0.017610
1118     11.170000      0.013790      0.017150
1119     11.180000      0.013620      0.016720
1120     11.190000      0.013460      0.016310
1121     11.200000      0.013290      0.015940
1122     11.210000      0.013130      0.015590
1123     11.220000      0.012980      0.015280
1124     11.230000      0.012830      0.015000
1125     11.240000      0.012680      0.014760
1126     11.250000      0.012530      0.014540
1127     11.260000      0.012380      0.014350
1128     11.270000      0.012240      0.014200
1129     11.280000      0.012100      0.014070
1130     11.290000      0.011960      0.013970
1131     11.300000      0.011820      0.013890
1132     11.310000      0.011680      0.013850
1133     11.320000      0.011540      0.013830
1134     11.330000      0.011400      0.013830
1135     11.340000      0.011260      0.013860
1136     11.350000      0.011120      0.013910
1137     11.360000      0.010980      0.013990
1138     11.370000      0.010840      0.014100
1139     11.380000      0.010700      0.014230
1140     11.390000      0.010560      0.014380
1141     11.400000      0.010420      0.014560
1142     11.410000      0.010270      0.014760
1143     11.420000      0.010120      0.014990
1144     11.430000      0.009970      0.015240
1145     11.440000      0.009820      0.015510
1146     11.450000      0.009670      0.015800
1147     11.460000      0.009510      0.016110
1148     11.470000      0.009350      0.016440
1149     11.480000      0.009180      0.016780
1150     11.490000      0.009020      0.017130
1151     11.500000      0.008840      0.017500
1152     11.510000      0.008670      0.017870
1153     11.520000      0.008490      0.018250
1154     11.530000      0.008310      0.018630
1155     11.540000      0.008120      0.019010
1156     11.550000      0.007930      0.019390
1157     11.560000      0.007740      0.019770
1158     11.570000      0.007540      0.020140
1159     11.580000      0.007340      0.020510
1160     11.590000      0.007130      0.020870
1161     11.600000      0.006920      0.021220
1162     11.610000      0.006710      0.021570
1163     11.620000      0.006500      0.021890
1164     11.630000      0.006280      0.022210
1165     11.640000      0.006060      0.022500
1166     11.650000      0.005830      0.022770
1167     11.660000      0.005600      0.023010
1168     11.670000      0.005370      0.023220
1169     11.680000      0.005140      0.023390
1170     11.690000      0.004910      0.023510
1171     11.700000      0.004670      0.023580
1172     11.710000      0.004440      0.023580
1173     11.720000      0.004200      0.023520
1174     11.730000      0.003960      0.023380
1175     11.740000      0.003730      0.023150
1176     11.750000      0.003500      0.022840
1177     11.760000      0.003270      0.022430
1178     11.770000      0.003050      0.021910
1179     11.780000      0.002830      0.021290
1180     11.790000      0.002610      0.020570
1181     11.800000      0.002410      0.019730
1182     11.810000      0.002210      0.018790
1183     11.820000      0.002020      0.017750
1184     11.830000      0.001850      0.016600
1185     11.840000      0.001680      0.015360
1186     11.850000      0.001530      0.014040
1187     11.860000      0.001390      0.012650
1188     11.870000      0.001260      0.011210
1189     11.880000      0.001150      0.009720
1190     11.890000      0.001050      0.008210
1191     11.900000      0.000970      0.006690
1192     11.910000      0.000900      0.005180
1193     11.920000      0.000850      0.003700
1194     11.930000      0.000810      0.002270
1195     11.940000      0.000790      0.000900
1196     11.950000      0.000780     -0.000390
1197     11.960000      0.000780     -0.001600
1198     11.970000      0.000800     -0.002720
1199     11.980000      0.000830     -0.003730
1200     11.990000      0.000870     -0.004630
1201     12.000000      0.000910     -0.005430
1202     12.010000      0.000970     -0.006110
1203     12.020000      0.001030     -0.006700
1204     12.030000      0.001090     -0.007180
1205     12.040000      0.001170     -0.007570
1206     12.050000      0.001240     -0.007870
1207     12.060000      0.001320     -0.008090
1208     12.070000      0.001400     -0.008250
1209     12.080000      0.001480     -0.008360
1210     12.090000      0.001570     -0.008420
1211     12.100000      0.001650     -0.008460
1212     12.110000      0.001740     -0.008490
1213     12.120000      0.001820     -0.008510
1214     12.130000      0.001910     -0.008550
1215     12.140000      0.001990     -0.008610
1216     12.150000      0.002080     -0.008700
1217     12.160000      0.002160     -0.008840
1218     12.170000      0.002250     -0.009030
1219     12.180000      0.002340     -0.009280
1220     12.190000      0.002440     -0.009590
1221     12.200000      0.002530     -0.009970
1222     12.210000      0.002630     -0.010410
1223     12.220000      0.002740     -0.010930
1224     12.230000      0.002840     -0.011510
1225     12.240000      0.002960     -0.012160
1226     12.250000      0.003080     -0.012870
1227     12.260000      0.003210     -0.013640
1228     12.270000      0.003350     -0.014450
1229     12.280000      0.003490     -0.015300
1230     12.290000      0.003640     -0.016190
1231     12.300000      0.003810     -0.017100
1232     12.310000      0.003980     -0.018020
1233     12.320000      0.004160     -0.018950
1234     12.330000      0.004350     -0.019880
1235     12.340000      0.004550     -0.020800
1236     12.350000      0.004750     -0.021700
1237     12.360000      0.004970     -0.022580
1238     12.370000      0.005200     -0.023430
1239     12.380000      0.005430     -0.024260
1240     12.390000      0.005670     -0.025050
1241     12.400000      0.005920     -0.025820
1242     12.410000      0.006180     -0.026550
1243     12.420000      0.006450     -0.027260
1244     12.430000      0.006720     -0.027940
1245     12.440000      0.007000     -0.028610
1246     12.450000      0.007290     -0.029250
1247     12.460000      0.007580     -0.029890
1248     12.470000      0.007880     -0.030510
1249     12.480000      0.008180     -0.031140
1250     12.490000      0.008490     -0.031770
1251     12.500000      0.008810     -0.032410
1252     12.510000      0.009140     -0.033070
1253     12.520000      0.009470     -0.033750
1254     12.530000      0.009800     -0.034460
1255     12.540000      0.010150     -0.035200
1256     12.550000      0.010500     -0.035990
1257     12.560000      0.010860     -0.036830
1258     12.570000      0.011230     -0.037710
1259     12.580000      0.011610     -0.038650
1260     12.590000      0.011990     -0.039650
1261     12.600000      0.012390     -0.040700
1262     12.610000      0.012800     -0.041820
1263     12.620000      0.013210     -0.043000
1264     12.630000      0.013640     -0.044230
1265     12.640000      0.014090     -0.045510
1266     12.650000      0.014540     -0.046850
1267     12.660000      0.015010     -0.048220
1268     12.670000      0.015490     -0.049610
1269     12.680000      0.015990     -0.051030
1270     12.690000      0.016500     -0.052460
1271     12.700000      0.017020     -0.053870
1272     12.710000      0.017560     -0.055270
1273     12.720000      0.018110     -0.056640
1274     12.730000      0.018680     -0.057960
1275     12.740000      0.019260     -0.059220
1276     12.750000      0.019850     -0.060420
1277     12.760000      0.020460     -0.061540
1278     12.770000      0.021070     -0.062580
1279     12.780000      0.021700     -0.063540
1280     12.790000      0.022330     -0.064400
1281     12.800000      0.022980     -0.065170
1282     12.810000      0.023630     -0.065840
1283     12.820000      0.024290     -0.066420
1284     12.830000      0.024950     -0.066910
1285     12.840000      0.025620     -0.067300
1286     12.850000      0.026290     -0.067610
1287     12.860000      0.026970     -0.067820
1288     12.870000      0.027650     -0.067950
1289     12.880000      0.028330     -0.067990
1290     12.890000      0.029010     -0.067960
1291     12.900000      0.029690     -0.067850
1292     12.910000      0.030370     -0.067660
1293     12.920000      0.031040     -0.067400
1294     12.930000      0.031720     -0.067060
1295     12.940000      0.032390     -0.066660
1296     12.950000      0.033050     -0.066180
1297     12.960000      0.033710     -0.065640
1298     12.970000      0.034370     -0.065030
1299     12.980000      0.035020     -0.064350
1300     12.990000      0.035670     -0.063600
1301     13.000000      0.036300     -0.062790
1302     13.010000      0.036930     -0.061910
1303     13.020000      0.037550     -0.060970
1304     13.030000      0.038160     -0.059960
1305     13.040000      0.038760     -0.058900
1306     13.050000      0.039350     -0.057790
1307     13.060000      0.039920     -0.056620
1308     13.070000      0.040490     -0.055420
1309     13.080000      0.041040     -0.054180
1310     13.090000      0.041590     -0.052920
1311     13.100000      0.042120     -0.051640
1312     13.110000      0.042630     -0.050360
1313     13.120000      0.043140     -0.049070
1314     13.130000      0.043630     -0.047800
1315     13.140000      0.044100     -0.046540
1316     13.150000      0.044570     -0.045300
1317     13.160000      0.045020     -0.044090
1318     13.170000      0.045460     -0.042900
1319     13.180000      0.045890     -0.041760
1320     13.190000      0.046310     -0.040640
1321     13.200000      0.046720     -0.039560
1322     13.210000      0.047110     -0.038510
1323     13.220000      0.047500     -0.037490
1324     13.230000      0.047870     -0.036500
1325     13.240000      0.048240     -0.035530
1326     13.250000      0.048590     -0.034590
1327     13.260000      0.048940     -0.033670
1328     13.270000      0.049280     -0.032770
1329     13.280000      0.049600     -0.031890
1330     13.290000      0.049920     -0.031010
1331     13.300000      0.050230     -0.030140
1332     13.310000      0.050530     -0.029280
1333     13.320000      0.050830     -0.028430
1334     13.330000      0.051110     -0.027570
1335     13.340000      0.051390     -0.026710
1336     13.350000      0.051650     -0.025850
1337     13.360000      0.051910     -0.024980
1338     13.370000      0.052160     -0.024100
1339     13.380000      0.052400     -0.023210
1340     13.390000      0.052630     -0.022310
1341     13.400000      0.052860     -0.021390
1342     13.410000      0.053070     -0.020460
1343     13.420000      0.053280     -0.019510
1344     13.430000      0.053470     -0.018560
1345     13.440000      0.053660     -0.017590
1346     13.450000      0.053830     -0.016620
1347     13.460000      0.054000     -0.015650
1348     13.470000      0.054160     -0.014680
1349     13.480000      0.054300     -0.013730
1350     13.490000      0.054440     -0.012800
1351     13.500000      0.054570     -0.011910
1352     13.510000      0.054690     -0.011050
1353     13.520000      0.054800     -0.010240
1354     13.530000      0.054900     -0.009490
1355     13.540000      0.054990     -0.008810
1356     13.550000      0.055080     -0.008200
1357     13.560000      0.055160     -0.007670
1358     13.570000      0.055240     -0.007230
1359     13.580000      0.055310     -0.006870
1360     13.590000      0.055380     -0.006600
1361     13.600000      0.055450     -0.006410
1362     13.610000      0.055510     -0.006310
1363     13.620000      0.055580     -0.006300
1364     13.630000      0.055640     -0.006360
1365     13.640000      0.055700     -0.006490
1366     13.650000      0.055770     -0.006680
1367     13.660000      0.055830     -0.006930
1368     13.670000      0.055900     -0.007210
1369     13.680000      0.055980     -0.007520
1370     13.690000      0.056050     -0.007830
1371     13.700000      0.056130     -0.008150
1372     13.710000      0.056210     -0.008440
1373     13.720000      0.056290     -0.008700
1374     13.730000      0.056380     -0.008920
1375     13.740000      0.056470     -0.009070
1376     13.750000      0.056560     -0.009150
1377     13.760000      0.056650     -0.009150
1378     13.770000      0.056740     -0.009050
1379     13.780000      0.056840     -0.008860
1380     13.790000      0.056920     -0.008570
1381     13.800000      0.057010     -0.008180
1382     13.810000      0.057090     -0.007690
1383     13.820000      0.057170     -0.007090
1384     13.830000      0.057240     -0.006410
1385     13.840000      0.057300     -0.005640
1386     13.850000      0.057360     -0.004800
1387     13.860000      0.057410     -0.003900
1388     13.870000      0.057450     -0.002960
1389     13.880000      0.057480     -0.001990
1390     13.890000      0.057500     -0.001020
1391     13.900000      0.057510     -0.000070
1392     13.910000      0.057510      0.000840
1393     13.920000      0.057500      0.001690
1394     13.930000      0.057480      0.002470
1395     13.940000      0.057460      0.003150
1396     13.950000      0.057430      0.003710
1397     13.960000      0.057390      0.004140
1398     13.970000      0.057350      0.004430
1399     13.980000      0.057300      0.004570
1400     13.990000      0.057260      0.004560
1401     14.000000      0.057210      0.004380
1402     14.010000      0.057170      0.004050
1403     14.020000      0.057130      0.003560
1404     14.030000      0.057090      0.002920
1405     14.040000      0.057060      0.002130
1406     14.050000      0.057040      0.001220
1407     14.060000      0.057030      0.000200
1408     14.070000      0.057030     -0.000910
1409     14.080000      0.057040     -0.002110
1410     14.090000      0.057060     -0.003350
1411     14.100000      0.057090     -0.004620
1412     14.110000      0.057140     -0.005910
1413     14.120000      0.057200     -0.007170
1414     14.130000      0.057270     -0.008400
1415     14.140000      0.057350     -0.009570
1416     14.150000      0.057450     -0.010670
1417     14.160000      0.057550     -0.011680
1418     14.170000      0.057670     -0.012580
1419     14.180000      0.057800     -0.013380
1420     14.190000      0.057930     -0.014050
1421     14.200000      0.058070     -0.014600
1422     14.210000      0.058220     -0.015030
1423     14.220000      0.058370     -0.015330
1424     14.230000      0.058520     -0.015510
1425     14.240000      0.058680     -0.015580
1426     14.250000      0.058830     -0.015540
1427     14.260000      0.058990     -0.015400
1428     14.270000      0.059140     -0.015170
1429     14.280000      0.059290     -0.014860
1430     14.290000      0.059440     -0.014480
1431     14.300000      0.059590     -0.014050
1432     14.310000      0.059730     -0.013580
1433     14.320000      0.059860     -0.013080
1434     14.330000      0.059990     -0.012560
1435     14.340000      0.060120     -0.012030
1436     14.350000      0.060240     -0.011500
1437     14.360000      0.060350     -0.010980
1438     14.370000      0.060460     -0.010480
1439     14.380000      0.060570     -0.010000
1440     14.390000      0.060670     -0.009540
1441     14.400000      0.060760     -0.009100
1442     14.410000      0.060850     -0.008700
1443     14.420000      0.060940     -0.008310
1444     14.430000      0.061020     -0.007950
1445     14.440000      0.061100     -0.007610
1446     14.450000      0.061180     -0.007290
1447     14.460000      0.061250     -0.006970
1448     14.470000      0.061320     -0.006660
1449     14.480000      0.061390     -0.006350
1450     14.490000      0.061450     -0.006040
1451     14.500000      0.061510     -0.005710
1452     14.510000      0.061570     -0.005350
1453     14.520000      0.061620     -0.004970
1454     14.530000      0.061670     -0.004550
1455     14.540000      0.061720     -0.004090
1456     14.550000      0.061760     -0.003580
1457     14.560000      0.061800     -0.003020
1458     14.570000      0.061830     -0.002400
1459     14.580000      0.061850     -0.001710
1460     14.590000      0.061870     -0.000960
1461     14.600000      0.061880     -0.000140
1462     14.610000      0.061880      0.000740
1463     14.620000      0.061870      0.001690
1464     14.630000      0.061850      0.002700
1465     14.640000      0.061830      0.003770
1466     14.650000      0.061790      0.004890
1467     14.660000      0.061740      0.006040
1468     14.670000      0.061680      0.007230
1469     14.680000      0.061610      0.008430
1470     14.690000      0.061520      0.009640
1471     14.700000      0.061430      0.010840
1472     14.710000      0.061320      0.012010
1473     14.720000      0.061200      0.013150
1474     14.730000      0.061070      0.014230
1475     14.740000      0.060920      0.015250
1476     14.750000      0.060770      0.016200
1477     14.760000      0.060610      0.017060
1478     14.770000      0.060440      0.017830
1479     14.780000      0.060260      0.018500
1480     14.790000      0.060080      0.019070
1481     14.800000      0.059890      0.019540
1482     14.810000      0.059690      0.019900
1483     14.820000      0.059490      0.020170
1484     14.830000      0.059290      0.020350
1485     14.840000      0.059090      0.020430
1486     14.850000      0.058880      0.020440
1487     14.860000      0.058680      0.020370
1488     14.870000      0.058470      0.020240
1489     14.880000      0.058270      0.020060
1490     14.890000      0.058070      0.019850
1491     14.900000      0.057870      0.019610
1492     14.910000      0.057680      0.019360
1493     14.920000      0.057480      0.019100
1494     14.930000      0.057290      0.018860
1495     14.940000      0.057100      0.018650
1496     14.950000      0.056920      0.018460
1497     14.960000      0.056730      0.018320
1498     14.970000      0.056550      0.018230
1499     14.980000      0.056370      0.018190
1500     14.990000      0.056180      0.018200
1501     15.000000      0.056000      0.018280
1502     15.010000      0.055820      0.018420
1503     15.020000      0.055640      0.018610
1504     15.030000      0.055450      0.018860
1505     15.040000      0.055260      0.019160
1506     15.050000      0.055070      0.019500
1507     15.060000      0.054870      0.019870
1508     15.070000      0.054680      0.020280
1509     15.080000      0.054470      0.020690
1510     15.090000      0.054270      0.021110
1511     15.100000      0.054050      0.021520
1512     15.110000      0.053840      0.021910
1513     15.120000      0.053620      0.022260
1514     15.130000      0.053400      0.022570
1515     15.140000      0.053170      0.022820
1516     15.150000      0.052940      0.023010
1517     15.160000      0.052710      0.023110
1518     15.170000      0.052480      0.023140
1519     15.180000      0.052250      0.023080
1520     15.190000      0.052020      0.022920
1521     15.200000      0.051790      0.022670
1522     15.210000      0.051560      0.022330
1523     15.220000      0.051340      0.021900
1524     15.230000      0.051120      0.021380
1525     15.240000      0.050910      0.020770
1526     15.250000      0.050700      0.020100
1527     15.260000      0.050500      0.019360
1528     15.270000      0.050310      0.018570
1529     15.280000      0.050120      0.017740
1530     15.290000      0.049940      0.016890
1531     15.300000      0.049770      0.016030
1532     15.310000      0.049610      0.015180
1533     15.320000      0.049460      0.014340
1534     15.330000      0.049320      0.013550
1535     15.340000      0.049180      0.012800
1536     15.350000      0.049060      0.012110
1537     15.360000      0.048930      0.011490
1538     15.370000      0.048820      0.010960
1539     15.380000      0.048710      0.010510
1540     15.390000      0.048600      0.010140
1541     15.400000      0.048500      0.009870
1542     15.410000      0.048400      0.009700
1543     15.420000      0.048310      0.009610
1544     15.430000      0.048210      0.009610
1545     15.440000      0.048120      0.009700
1546     15.450000      0.048020      0.009870
1547     15.460000      0.047920      0.010100
1548     15.470000      0.047820      0.010400
1549     15.480000      0.047710      0.010750
1550     15.490000      0.047610      0.011140
1551     15.500000      0.047500      0.011560
1552     15.510000      0.047380      0.012000
1553     15.520000      0.047260      0.012440
1554     15.530000      0.047140      0.012890
1555     15.540000      0.047010      0.013330
1556     15.550000      0.046870      0.013740
1557     15.560000      0.046740      0.014130
1558     15.570000      0.046590      0.014490
1559     15.580000      0.046450      0.014810
1560     15.590000      0.046300      0.015090
1561     15.600000      0.046150      0.015330
1562     15.610000      0.046000      0.015520
1563     15.620000      0.045840      0.015670
1564     15.630000      0.045690      0.015780
1565     15.640000      0.045530      0.015850
1566     15.650000      0.045370      0.015870
1567     15.660000      0.045210      0.015870
1568     15.670000      0.045050      0.015830
1569     15.680000      0.044890      0.015760
1570     15.690000      0.044740      0.015680
1571     15.700000      0.044580      0.015570
1572     15.710000      0.044420      0.015450
1573     15.720000      0.044270      0.015330
1574     15.730000      0.044120      0.015200
1575     15.740000      0.043960      0.015080
1576     15.750000      0.043810      0.014960
1577     15.760000      0.043660      0.014850
1578     15.770000      0.043510      0.014760
1579     15.780000      0.043370      0.014670
1580     15.790000      0.043220      0.014610
1581     15.800000      0.043070      0.014560
1582     15.810000      0.042930      0.014530
1583     15.820000      0.042780      0.014520
1584     15.830000      0.042640      0.014540
1585     15.840000      0.042490      0.014570
1586     15.850000      0.042350      0.014610
1587     15.860000      0.042200      0.014680
1588     15.870000      0.042050      0.014770
1589     15.880000      0.041910      0.014870
1590     15.890000      0.041760      0.014980
1591     15.900000      0.041610      0.015110
1592     15.910000      0.041460      0.015250
1593     15.920000      0.041300      0.015400
1594     15.930000      0.041150      0.015560
1595     15.940000      0.040990      0.015730
1596     15.950000      0.040840      0.015900
1597     15.960000      0.040680      0.016080
1598     15.970000      0.040520      0.016270
1599     15.980000      0.040350      0.016460
1600     15.990000      0.040190      0.016650
1601     16.000000      0.040020      0.016840
1602     16.010000      0.039860      0.017030
1603     16.020000      0.039690      0.017220
1604     16.030000      0.039510      0.017410
1605     16.040000      0.039340      0.017580
1606     16.050000      0.039160      0.017750
1607     16.060000      0.038990      0.017900
1608     16.070000      0.038810      0.018030
1609     16.080000      0.038630      0.018140
1610     16.090000      0.038440      0.018220
1611     16.100000      0.038260      0.018260
1612     16.110000      0.038080      0.018260
1613     16.120000      0.037900      0.018210
1614     16.130000      0.037720      0.018110
1615     16.140000      0.037530      0.017950
1616     16.150000      0.037350      0.017720
1617     16.160000      0.037180      0.017420
1618     16.170000      0.037000      0.017050
1619     16.180000      0.036830      0.016600
1620     16.190000      0.036670      0.016070
1621     16.200000      0.036510      0.015450
1622     16.210000      0.036350      0.014760
1623     16.220000      0.036200      0.013990
1624     16.230000      0.036060      0.013140
1625     16.240000      0.035930      0.012220
1626     16.250000      0.035810      0.011240
1627     16.260000      0.035700      0.010190
1628     16.270000      0.035600      0.009090
1629     16.280000      0.035510      0.007960
1630     16.290000      0.035430      0.006790
1631     16.300000      0.035360      0.005600
1632     16.310000      0.035300      0.004400
1633     16.320000      0.035260      0.003210
1634     16.330000      0.035230      0.002030
1635     16.340000      0.035210      0.000870
1636     16.350000      0.035200     -0.000260
1637     16.360000      0.035200     -0.001350
1638     16.370000      0.035210     -0.002400
1639     16.380000      0.035240     -0.003400
1640     16.390000      0.035270     -0.004350
1641     16.400000      0.035310     -0.005260
1642     16.410000      0.035370     -0.006110
1643     16.420000      0.035430     -0.006920
1644     16.430000      0.035500     -0.007680
1645     16.440000      0.035570     -0.008400
1646     16.450000      0.035660     -0.009070
1647     16.460000      0.035750     -0.009710
1648     16.470000      0.035850     -0.010320
1649     16.480000      0.035950     -0.010890
1650     16.490000      0.036060     -0.011450
1651     16.500000      0.036170     -0.011980
1652     16.510000      0.036290     -0.012490
1653     16.520000      0.036420     -0.013000
1654     16.530000      0.036550     -0.013490
1655     16.540000      0.036680     -0.013980
1656     16.550000      0.036820     -0.014470
1657     16.560000      0.036970     -0.014960
1658     16.570000      0.037120     -0.015460
1659     16.580000      0.037270     -0.015960
1660     16.590000      0.037430     -0.016470
1661     16.600000      0.037590     -0.016990
1662     16.610000      0.037760     -0.017520
1663     16.620000      0.037940     -0.018060
1664     16.630000      0.038120     -0.018610
1665     16.640000      0.038310     -0.019170
1666     16.650000      0.038500     -0.019720
1667     16.660000      0.038700     -0.020280
1668     16.670000      0.038900     -0.020840
1669     16.680000      0.039110     -0.021380
1670     16.690000      0.039320     -0.021900
1671     16.700000      0.039540     -0.022400
1672     16.710000      0.039760     -0.022870
1673     16.720000      0.039990     -0.023310
1674     16.730000      0.040230     -0.023690
1675     16.740000      0.040460     -0.024030
1676     16.750000      0.040700     -0.024310
1677     16.760000      0.040950     -0.024530
1678     16.770000      0.041190     -0.024690
1679     16.780000      0.041440     -0.024770
1680     16.790000      0.041690     -0.024790
1681     16.800000      0.041930     -0.024740
1682     16.810000      0.042180     -0.024620
1683     16.820000      0.042430     -0.024430
1684     16.830000      0.042670     -0.024180
1685     16.840000      0.042910     -0.023860
1686     16.850000      0.043150     -0.023490
1687     16.860000      0.043390     -0.023080
1688     16.870000      0.043620     -0.022620
1689     16.880000      0.043840     -0.022120
1690     16.890000      0.044060     -0.021600
1691     16.900000      0.044280     -0.021070
1692     16.910000      0.044490     -0.020530
1693     16.920000      0.044700     -0.020000
1694     16.930000      0.044900     -0.019480
1695     16.940000      0.045090     -0.018970
1696     16.950000      0.045280     -0.018500
1697     16.960000      0.045470     -0.018050
1698     16.970000      0.045650     -0.017650
1699     16.980000      0.045820     -0.017280
1700     16.990000      0.046000     -0.016960
1701     17.000000      0.046170     -0.016670
1702     17.010000      0.046330     -0.016430
1703     17.020000      0.046500     -0.016230
1704     17.030000      0.046660     -0.016070
1705     17.040000      0.046820     -0.015930
1706     17.050000      0.046980     -0.015820
1707     17.060000      0.047140     -0.015730
1708     17.070000      0.047290     -0.015650
1709     17.080000      0.047450     -0.015570
1710     17.090000      0.047610     -0.015480
1711     17.100000      0.047760     -0.015370
1712     17.110000      0.047920     -0.015230
1713     17.120000      0.048070     -0.015060
1714     17.130000      0.048220     -0.014830
1715     17.140000      0.048370     -0.014540
1716     17.150000      0.048510     -0.014190
1717     17.160000      0.048650     -0.013760
1718     17.170000      0.048790     -0.013260
1719     17.180000      0.048920     -0.012660
1720     17.190000      0.049050     -0.011980
1721     17.200000      0.049170     -0.011200
1722     17.210000      0.049280     -0.010330
1723     17.220000      0.049390     -0.009380
1724     17.230000      0.049480     -0.008340
1725     17.240000      0.049560     -0.007220
1726     17.250000      0.049640     -0.006030
1727     17.260000      0.049700     -0.004780
1728     17.270000      0.049740     -0.003490
1729     17.280000      0.049780     -0.002170
1730     17.290000      0.049800     -0.000830
1731     17.300000      0.049810      0.000510
1732     17.310000      0.049800      0.001820
1733     17.320000      0.049780      0.003100
1734     17.330000      0.049750      0.004330
1735     17.340000      0.049710      0.005490
1736     17.350000      0.049660      0.006580
1737     17.360000      0.049590      0.007570
1738     17.370000      0.049510      0.008460
1739     17.380000      0.049430      0.009240
1740     17.390000      0.049340      0.009920
1741     17.400000      0.049240      0.010480
1742     17.410000      0.049130      0.010930
1743     17.420000      0.049020      0.011270
1744     17.430000      0.048910      0.011520
1745     17.440000      0.048800      0.011660
1746     17.450000      0.048680      0.011720
1747     17.460000      0.048560      0.011700
1748     17.470000      0.048450      0.011620
1749     17.480000      0.048330      0.011490
1750     17.490000      0.048210      0.011330
1751     17.500000      0.048100      0.011140
1752     17.510000      0.047990      0.010950
1753     17.520000      0.047880      0.010770
1754     17.530000      0.047770      0.010620
1755     17.540000      0.047670      0.010500
1756     17.550000      0.047560      0.010430
1757     17.560000      0.047460      0.010420
1758     17.570000      0.047350      0.010480
1759     17.580000      0.047250      0.010620
1760     17.590000      0.047140      0.010840
1761     17.600000      0.047030      0.011140
1762     17.610000      0.046920      0.011520
1763     17.620000      0.046810      0.011980
1764     17.630000      0.046690      0.012520
1765     17.640000      0.046560      0.013130
1766     17.650000      0.046430      0.013800
1767     17.660000      0.046290      0.014530
1768     17.670000      0.046150      0.015290
1769     17.680000      0.045990      0.016080
1770     17.690000      0.045830      0.016880
1771     17.700000      0.045660      0.017670
1772     17.710000      0.045490      0.018440
1773     17.720000      0.045300      0.019170
1774     17.730000      0.045110      0.019840
1775     17.740000      0.044910      0.020440
1776     17.750000      0.044710      0.020960
1777     17.760000      0.044500      0.021390
1778     17.770000      0.044290      0.021710
1779     17.780000      0.044070      0.021920
1780     17.790000      0.043850      0.022010
1781     17.800000      0.043630      0.021990
1782     17.810000      0.043410      0.021840
1783     17.820000      0.043190      0.021580
1784     17.830000      0.042970      0.021190
1785     17.840000      0.042760      0.020700
1786     17.850000      0.042560      0.020100
1787     17.860000      0.042360      0.019400
1788     17.870000      0.042160      0.018620
1789     17.880000      0.041970      0.017770
1790     17.890000      0.041800      0.016850
1791     17.900000      0.041630      0.015890
1792     17.910000      0.041470      0.014890
1793     17.920000      0.041320      0.013860
1794     17.930000      0.041180      0.012830
1795     17.940000      0.041050      0.011790
1796     17.950000      0.040940      0.010770
1797     17.960000      0.040830      0.009760
1798     17.970000      0.040730      0.008770
1799     17.980000      0.040640      0.007820
1800     17.990000      0.040560      0.006900
1801     18.000000      0.040500      0.006010
1802     18.010000      0.040440      0.005160
1803     18.020000      0.040380      0.004350
1804     18.030000      0.040340      0.003570
1805     18.040000      0.040310      0.002830
1806     18.050000      0.040280      0.002120
1807     18.060000      0.040260      0.001450
1808     18.070000      0.040240      0.000810
1809     18.080000      0.040230      0.000210
1810     18.090000      0.040230     -0.000370
1811     18.100000      0.040230     -0.000910
1812     18.110000      0.040240     -0.001430
1813     18.120000      0.040260     -0.001920
1814     18.130000      0.040280     -0.002370
1815     18.140000      0.040300     -0.002810
1816     18.150000      0.040330     -0.003210
1817     18.160000      0.040360     -0.003590
1818     18.170000      0.040400     -0.003950
1819     18.180000      0.040440     -0.004280
1820     18.190000      0.040480     -0.004590
1821     18.200000      0.040530     -0.004880
1822     18.210000      0.040570     -0.005150
1823     18.220000      0.040630     -0.005400
1824     18.230000      0.040680     -0.005640
1825     18.240000      0.040740     -0.005870
1826     18.250000      0.040790     -0.006080
1827     18.260000      0.040860     -0.006290
1828     18.270000      0.040920     -0.006500
1829     18.280000      0.040980     -0.006700
1830     18.290000      0.041050     -0.006900
1831     18.300000      0.041120     -0.007100
1832     18.310000      0.041190     -0.007310
1833     18.320000      0.041260     -0.007530
1834     18.330000      0.041340     -0.007760
1835     18.340000      0.041420     -0.008000
1836     18.350000      0.041500     -0.008260
1837     18.360000      0.041580     -0.008540
1838     18.370000      0.041660     -0.008830
1839     18.380000      0.041750     -0.009150
1840     18.390000      0.041840     -0.009490
1841     18.400000      0.041940     -0.009840
1842     18.410000      0.042040     -0.010220
1843     18.420000      0.042140     -0.010620
1844     18.430000      0.042250     -0.011030
1845     18.440000      0.042360     -0.011450
1846     18.450000      0.042470     -0.011870
1847     18.460000      0.042590     -0.012300
1848     18.470000      0.042710     -0.012720
1849     18.480000      0.042840     -0.013120
1850     18.490000      0.042970     -0.013500
1851     18.500000      0.043110     -0.013850
1852     18.510000      0.043240     -0.014150
1853     18.520000      0.043390     -0.014400
1854     18.530000      0.043530     -0.014600
1855     18.540000      0.043680     -0.014720
1856     18.550000      0.043820     -0.014760
1857     18.560000      0.043970     -0.014730
1858     18.570000      0.044120     -0.014600
1859     18.580000      0.044260     -0.014380
1860     18.590000      0.044410     -0.014060
1861     18.600000      0.044550     -0.013640
1862     18.610000      0.044680     -0.013130
1863     18.620000      0.044820     -0.012520
1864     18.630000      0.044940     -0.011820
1865     18.640000      0.045060     -0.011040
1866     18.650000      0.045170     -0.010180
1867     18.660000      0.045270     -0.009260
1868     18.670000      0.045360     -0.008280
1869     18.680000      0.045450     -0.007260
1870     18.690000      0.045520     -0.006210
1871     18.700000      0.045580     -0.005150
1872     18.710000      0.045630     -0.004090
1873     18.720000      0.045670     -0.003050
1874     18.730000      0.045700     -0.002040
1875     18.740000      0.045720     -0.001080
1876     18.750000      0.045740     -0.000170
1877     18.760000      0.045740      0.000670
1878     18.770000      0.045730      0.001440
1879     18.780000      0.045720      0.002130
1880     18.790000      0.045690      0.002740
1881     18.800000      0.045670      0.003260
1882     18.810000      0.045630      0.003700
1883     18.820000      0.045600      0.004050
1884     18.830000      0.045560      0.004310
1885     18.840000      0.045510      0.004500
1886     18.850000      0.045470      0.004620
1887     18.860000      0.045420      0.004660
1888     18.870000      0.045380      0.004650
1889     18.880000      0.045330      0.004580
1890     18.890000      0.045280      0.004470
1891     18.900000      0.045240      0.004330
1892     18.910000      0.045200      0.004160
1893     18.920000      0.045150      0.003970
1894     18.930000      0.045110      0.003760
1895     18.940000      0.045080      0.003560
1896     18.950000      0.045040      0.003360
1897     18.960000      0.045010      0.003170
1898     18.970000      0.044980      0.003000
1899     18.980000      0.044950      0.002840
1900     18.990000      0.044920      0.002710
1901     19.000000      0.044890      0.002600
1902     19.010000      0.044860      0.002520
1903     19.020000      0.044840      0.002460
1904     19.030000      0.044810      0.002440
1905     19.040000      0.044790      0.002430
1906     19.050000      0.044770      0.002460
1907     19.060000      0.044740      0.002510
1908     19.070000      0.044720      0.002580
1909     19.080000      0.044690      0.002670
1910     19.090000      0.044660      0.002790
1911     19.100000      0.044640      0.002920
1912     19.110000      0.044610      0.003060
1913     19.120000      0.044580      0.003230
1914     19.130000      0.044540      0.003400
1915     19.140000      0.044510      0.003580
1916     19.150000      0.044470      0.003770
1917     19.160000      0.044440      0.003970
1918     19.170000      0.044400      0.004180
1919     19.180000      0.044350      0.004390
1920     19.190000      0.044310      0.004610
1921     19.200000      0.044260      0.004830
1922     19.210000      0.044220      0.005060
1923     19.220000      0.044170      0.005290
1924     19.230000      0.044110      0.005520
1925     19.240000      0.044060      0.005750
1926     19.250000      0.044000      0.005990
1927     19.260000      0.043940      0.006220
1928     19.270000      0.043880      0.006450
1929     19.280000      0.043810      0.006680
1930     19.290000      0.043750      0.006910
1931     19.300000      0.043680      0.007120
1932     19.310000      0.043610      0.007330
1933     19.320000      0.043530      0.007530
1934     19.330000      0.043460      0.007720
1935     19.340000      0.043380      0.007890
1936     19.350000      0.043300      0.008040
1937     19.360000      0.043220      0.008180
1938     19.370000      0.043140      0.008300
1939     19.380000      0.043060      0.008400
1940     19.390000      0.042970      0.008490
1941     19.400000      0.042890      0.008550
1942     19.410000      0.042800      0.008600
1943     19.420000      0.042720      0.008630
1944     19.430000      0.042630      0.008640
1945     19.440000      0.042540      0.008630
1946     19.450000      0.042460      0.008600
1947     19.460000      0.042370      0.008560
1948     19.470000      0.042290      0.008510
1949     19.480000      0.042200      0.008450
1950     19.490000      0.042120      0.008370
1951     19.500000      0.042030      0.008290
1952     19.510000      0.041950      0.008200
1953     19.520000      0.041870      0.008100
1954     19.530000      0.041790      0.008000
1955     19.540000      0.041710      0.007900
1956     19.550000      0.041630      0.007800
1957     19.560000      0.041550      0.007700
1958     19.570000      0.041470      0.007590
1959     19.580000      0.041400      0.007490
1960     19.590000      0.041320      0.007400
1961     19.600000      0.041250      0.007300
1962     19.610000      0.041170      0.007210
1963     19.620000      0.041100      0.007120
1964     19.630000      0.041030      0.007030
1965     19.640000      0.040960      0.006950
1966     19.650000      0.040890      0.006870
1967     19.660000      0.040820      0.006800
1968     19.670000      0.040750      0.006730
1969     19.680000      0.040690      0.006660
1970     19.690000      0.040620      0.006600
1971     19.700000      0.040550      0.006540
1972     19.710000      0.040490      0.006490
1973     19.720000      0.040420      0.006440
1974     19.730000      0.040360      0.006400
1975     19.740000      0.040300      0.006360
1976     19.750000      0.040230      0.006330
1977     19.760000      0.040170      0.006300
1978     19.770000      0.040110      0.006280
1979     19.780000      0.040040      0.006270
1980     19.790000      0.039980      0.006270
1981     19.800000      0.039920      0.006260
1982     19.810000      0.039860      0.006270
1983     19.820000      0.039790      0.006280
1984     19.830000      0.039730      0.006290
1985     19.840000      0.039670      0.006310
1986     19.850000      0.039600      0.006330
1987     19.860000      0.039540      0.006350
1988     19.870000      0.039480      0.006370
1989     19.880000      0.039410      0.006390
1990     19.890000      0.039350      0.006400
1991     19.900000      0.039290      0.006410
1992     19.910000      0.039220      0.006420
1993     19.920000      0.039160      0.006420
1994     19.930000      0.039090      0.006410
1995     19.940000      0.039030      0.006390
1996     19.950000      0.038970      0.006360
1997     19.960000      0.038900      0.006310
1998     19.970000      0.038840      0.006260
1999     19.980000      0.038780      0.006190
2000     19.990000      0.038710      0.006100
2001     20.000000      0.038650      0.006000
2002     20.010000      0.038590      0.005890
2003     20.020000      0.038530      0.005770
2004     20.030000      0.038480      0.005630
2005     20.040000      0.038420      0.005480
2006     20.050000      0.038370      0.005330
2007     20.060000      0.038310      0.005170
2008     20.070000      0.038260      0.005010
2009     20.080000      0.038210      0.004850
2010     20.090000      0.038160      0.004690
2011     20.100000      0.038110      0.004540
2012     20.110000      0.038070      0.004410
2013     20.120000      0.038030      0.004290
2014     20.130000      0.037980      0.004190
2015     20.140000      0.037940      0.004110
2016     20.150000      0.037900      0.004060
2017     20.160000      0.037860      0.004040
2018     20.170000      0.037820      0.004050
2019     20.180000      0.037780      0.004090
2020     20.190000      0.037740      0.004170
2021     20.200000      0.037700      0.004270
2022     20.210000      0.037650      0.004410
2023     20.220000      0.037610      0.004580
2024     20.230000      0.037560      0.004780
2025     20.240000      0.037520      0.005000
2026     20.250000      0.037460      0.005240
2027     20.260000      0.037410      0.005500
2028     20.270000      0.037360      0.005770
2029     20.280000      0.037300      0.006040
2030     20.290000      0.037240      0.006310
2031     20.300000      0.037180      0.006570
2032     20.310000      0.037110      0.006810
2033     20.320000      0.037040      0.007020
2034     20.330000      0.036970      0.007200
2035     20.340000      0.036900      0.007340
2036     20.350000      0.036830      0.007430
2037     20.360000      0.036750      0.007480
2038     20.370000      0.036680      0.007460
2039     20.380000      0.036600      0.007390
2040     20.390000      0.036530      0.007250
2041     20.400000      0.036460      0.007060
2042     20.410000      0.036390      0.006790
2043     20.420000      0.036320      0.006470
2044     20.430000      0.036250      0.006090
2045     20.440000      0.036190      0.005650
2046     20.450000      0.036140      0.005150
2047     20.460000      0.036080      0.004610
2048     20.470000      0.036040      0.004030
2049     20.480000      0.036000      0.003420
2050     20.490000      0.035960      0.002780
2051     20.500000      0.035940      0.002130
2052     20.510000      0.035910      0.001460
2053     20.520000      0.035900      0.000800
2054     20.530000      0.035890      0.000150
2055     20.540000      0.035890     -0.000490
2056     20.550000      0.035900     -0.001110
2057     20.560000      0.035910     -0.001700
2058     20.570000      0.035920     -0.002250
2059     20.580000      0.035950     -0.002780
2060     20.590000      0.035970     -0.003260
2061     20.600000      0.036010     -0.003700
2062     20.610000      0.036040     -0.004110
2063     20.620000      0.036080     -0.004470
2064     20.630000      0.036130     -0.004800
2065     20.640000      0.036180     -0.005080
2066     20.650000      0.036230     -0.005330
2067     20.660000      0.036280     -0.005530
2068     20.670000      0.036340     -0.005710
2069     20.680000      0.036390     -0.005850
2070     20.690000      0.036450     -0.005950
2071     20.700000      0.036510     -0.006030
2072     20.710000      0.036570     -0.006080
2073     20.720000      0.036630     -0.006100
2074     20.730000      0.036690     -0.006100
2075     20.740000      0.036750     -0.006070
2076     20.750000      0.036820     -0.006010
2077     20.760000      0.036880     -0.005940
2078     20.770000      0.036940     -0.005850
2079     20.780000      0.036990     -0.005730
2080     20.790000      0.037050     -0.005600
2081     20.800000      0.037110     -0.005450
2082     20.810000      0.037160     -0.005290
2083     20.820000      0.037210     -0.005120
2084     20.830000      0.037270     -0.004940
2085     20.840000      0.037310     -0.004760
2086     20.850000      0.037360     -0.004570
2087     20.860000      0.037410     -0.004390
2088     20.870000      0.037450     -0.004210
2089     20.880000      0.037490     -0.004060
2090     20.890000      0.037530     -0.003920
2091     20.900000      0.037570     -0.003810
2092     20.910000      0.037610     -0.003740
2093     20.920000      0.037650     -0.003710
2094     20.930000      0.037690     -0.003730
2095     20.940000      0.037720     -0.003800
2096     20.950000      0.037760     -0.003940
2097     20.960000      0.037800     -0.004140
2098     20.970000      0.037840     -0.004410
2099     20.980000      0.037890     -0.004750
2100     20.990000      0.037930     -0.005160
2101     21.000000      0.037990     -0.005640
2102     21.010000      0.038040     -0.006190
2103     21.020000      0.038100     -0.006800
2104     21.030000      0.038170     -0.007470
2105     21.040000      0.038250     -0.008190
2106     21.050000      0.038330     -0.008950
2107     21.060000      0.038420     -0.009740
2108     21.070000      0.038520     -0.010530
2109     21.080000      0.038620     -0.011320
2110     21.090000      0.038730     -0.012080
2111     21.100000      0.038850     -0.012800
2112     21.110000      0.038980     -0.013450
2113     21.120000      0.039120     -0.014020
2114     21.130000      0.039260     -0.014480
2115     21.140000      0.039400     -0.014830
2116     21.150000      0.039550     -0.015040
2117     21.160000      0.039700     -0.015090
2118     21.170000      0.039850     -0.014990
2119     21.180000      0.040000     -0.014710
2120     21.190000      0.040150     -0.014260
2121     21.200000      0.040290     -0.013630
2122     21.210000      0.040430     -0.012830
2123     21.220000      0.040560     -0.011850
2124     21.230000      0.040670     -0.010710
2125     21.240000      0.040780     -0.009420
2126     21.250000      0.040880     -0.008000
2127     21.260000      0.040960     -0.006460
2128     21.270000      0.041020     -0.004830
2129     21.280000      0.041070     -0.003130
2130     21.290000      0.041100     -0.001400
2131     21.300000      0.041110      0.000340
2132     21.310000      0.041110      0.002070
2133     21.320000      0.041090      0.003740
2134     21.330000      0.041050      0.005340
2135     21.340000      0.041000      0.006830
2136     21.350000      0.040930      0.008190
2137     21.360000      0.040850      0.009410
2138     21.370000      0.040760      0.010470
2139     21.380000      0.040650      0.011350
2140     21.390000      0.040540      0.012050
2141     21.400000      0.040420      0.012570
2142     21.410000      0.040290      0.012900
2143     21.420000      0.040160      0.013040
2144     21.430000      0.040030      0.013010
2145     21.440000      0.039900      0.012820
2146     21.450000      0.039770      0.012480
2147     21.460000      0.039650      0.012010
2148     21.470000      0.039530      0.011420
2149     21.480000      0.039410      0.010740
2150     21.490000      0.039310      0.010000
2151     21.500000      0.039210      0.009220
2152     21.510000      0.039110      0.008420
2153     21.520000      0.039030      0.007620
2154     21.530000      0.038950      0.006860
2155     21.540000      0.038890      0.006160
2156     21.550000      0.038820      0.005520
2157     21.560000      0.038770      0.004980
2158     21.570000      0.038720      0.004540
2159     21.580000      0.038670      0.004220
2160     21.590000      0.038630      0.004020
2161     21.600000      0.038590      0.003950
2162     21.610000      0.038550      0.004020
2163     21.620000      0.038510      0.004210
2164     21.630000      0.038470      0.004530
2165     21.640000      0.038420      0.004970
2166     21.650000      0.038370      0.005520
2167     21.660000      0.038320      0.006170
2168     21.670000      0.038260      0.006920
2169     21.680000      0.038190      0.007730
2170     21.690000      0.038110      0.008610
2171     21.700000      0.038020      0.009530
2172     21.710000      0.037930      0.010470
2173     21.720000      0.037820      0.011420
2174     21.730000      0.037710      0.012370
2175     21.740000      0.037590      0.013290
2176     21.750000      0.037450      0.014190
2177     21.760000      0.037310      0.015040
2178     21.770000      0.037160      0.015840
2179     21.780000      0.037000      0.016570
2180     21.790000      0.036840      0.017250
2181     21.800000      0.036660      0.017850
2182     21.810000      0.036490      0.018390
2183     21.820000      0.036300      0.018860
2184     21.830000      0.036110      0.019260
2185     21.840000      0.035920      0.019600
2186     21.850000      0.035730      0.019870
2187     21.860000      0.035530      0.020090
2188     21.870000      0.035330      0.020260
2189     21.880000      0.035120      0.020380
2190     21.890000      0.034920      0.020450
2191     21.900000      0.034710      0.020500
2192     21.910000      0.034510      0.020520
2193     21.920000      0.034300      0.020510
2194     21.930000      0.034100      0.020490
2195     21.940000      0.033890      0.020460
2196     21.950000      0.033690      0.020420
2197     21.960000      0.033490      0.020390
2198     21.970000      0.033280      0.020350
2199     21.980000      0.033080      0.020320
2200     21.990000      0.032880      0.020300
2201     22.000000      0.032670      0.020290
2202     22.010000      0.032470      0.020290
2203     22.020000      0.032270      0.020300
2204     22.030000      0.032060      0.020330
2205     22.040000      0.031860      0.020370
2206     22.050000      0.031660      0.020420
2207     22.060000      0.031450      0.020490
2208     22.070000      0.031250      0.020570
2209     22.080000      0.031040      0.020660
2210     22.090000      0.030840      0.020760
2211     22.100000      0.030630      0.020880
2212     22.110000      0.030420      0.021010
2213     22.120000      0.030210      0.021150
2214     22.130000      0.030000      0.021300
2215     22.140000      0.029780      0.021460
2216     22.150000      0.029570      0.021630
2217     22.160000      0.029350      0.021810
2218     22.170000      0.029140      0.022000
2219     22.180000      0.028920      0.022190
2220     22.190000      0.028690      0.022400
2221     22.200000      0.028470      0.022620
2222     22.210000      0.028240      0.022840
2223     22.220000      0.028010      0.023080
2224     22.230000      0.027780      0.023320
2225     22.240000      0.027550      0.023570
2226     22.250000      0.027310      0.023820
2227     22.260000      0.027080      0.024090
2228     22.270000      0.026840      0.024350
2229     22.280000      0.026590      0.024620
2230     22.290000      0.026350      0.024900
2231     22.300000      0.026100      0.025170
2232     22.310000      0.025850      0.025440
2233     22.320000      0.025590      0.025710
2234     22.330000      0.025330      0.025970
2235     22.340000      0.025070      0.026230
2236     22.350000      0.024810      0.026480
2237     22.360000      0.024550      0.026720
2238     22.370000      0.024280      0.026960
2239     22.380000      0.024010      0.027180
2240     22.390000      0.023740      0.027400
2241     22.400000      0.023460      0.027600
2242     22.410000      0.023190      0.027790
2243     22.420000      0.022910      0.027980
2244     22.430000      0.022630      0.028150
2245     22.440000      0.022350      0.028310
2246     22.450000      0.022070      0.028460
2247     22.460000      0.021780      0.028590
2248     22.470000      0.021500      0.028710
2249     22.480000      0.021210      0.028820
2250     22.490000      0.020920      0.028920
2251     22.500000      0.020630      0.028990
2252     22.510000      0.020340      0.029060
2253     22.520000      0.020050      0.029100
2254     22.530000      0.019760      0.029130
2255     22.540000      0.019470      0.029130
2256     22.550000      0.019180      0.029110
2257     22.560000      0.018890      0.029080
2258     22.570000      0.018600      0.029020
2259     22.580000      0.018310      0.028930
2260     22.590000      0.018020      0.028830
2261     22.600000      0.017730      0.028700
2262     22.610000      0.017440      0.028550
2263     22.620000      0.017160      0.028380
2264     22.630000      0.016870      0.028190
2265     22.640000      0.016590      0.027970
2266     22.650000      0.016310      0.027750
2267     22.660000      0.016030      0.027500
2268     22.670000      0.015760      0.027250
2269     22.680000      0.015480      0.026990
2270     22.690000      0.015210      0.026720
2271     22.700000      0.014950      0.026450
2272     22.710000      0.014680      0.026190
2273     22.720000      0.014420      0.025930
2274     22.730000      0.014160      0.025680
2275     22.740000      0.013910      0.025450
2276     22.750000      0.013650      0.025230
2277     22.760000      0.013400      0.025030
2278     22.770000      0.013150      0.024850
2279     22.780000      0.012900      0.024690
2280     22.790000      0.012650      0.024560
2281     22.800000      0.012410      0.024450
2282     22.810000      0.012160      0.024370
2283     22.820000      0.011920      0.024300
2284     22.830000      0.011680      0.024270
2285     22.840000      0.011430      0.024250
2286     22.850000      0.011190      0.024260
2287     22.860000      0.010950      0.024280
2288     22.870000      0.010710      0.024320
2289     22.880000      0.010460      0.024380
2290     22.890000      0.010220      0.024450
2291     22.900000      0.009970      0.024540
2292     22.910000      0.009730      0.024630
2293     22.920000      0.009480      0.024730
2294     22.930000      0.009230      0.024830
2295     22.940000      0.008990      0.024940
2296     22.950000      0.008740      0.025050
2297     22.960000      0.008490      0.025160
2298     22.970000      0.008230      0.025270
2299     22.980000      0.007980      0.025370
2300     22.990000      0.007730      0.025470
2301     23.000000      0.007470      0.025570
2302     23.010000      0.007220      0.025670
2303     23.020000      0.006960      0.025750
2304     23.030000      0.006700      0.025830
2305     23.040000      0.006450      0.025910
2306     23.050000      0.006190      0.025970
2307     23.060000      0.005930      0.026030
2308     23.070000      0.005670      0.026070
2309     23.080000      0.005410      0.026110
2310     23.090000      0.005140      0.026130
2311     23.100000      0.004880      0.026130
2312     23.110000      0.004620      0.026120
2313     23.120000      0.004360      0.026090
2314     23.130000      0.004100      0.026040
2315     23.140000      0.003840      0.025970
2316     23.150000      0.003580      0.025880
2317     23.160000      0.003320      0.025760
2318     23.170000      0.003060      0.025620
2319     23.180000      0.002810      0.025450
2320     23.190000      0.002550      0.025260
2321     23.200000      0.002300      0.025040
2322     23.210000      0.002050      0.024800
2323     23.220000      0.001800      0.024520
2324     23.230000      0.001560      0.024230
2325     23.240000      0.001310      0.023910
2326     23.250000      0.001070      0.023580
2327     23.260000      0.000840      0.023220
2328     23.270000      0.000610      0.022860
2329     23.280000      0.000380      0.022480
2330     23.290000      0.000150      0.022100
2331     23.300000     -0.000070      0.021710
2332     23.310000     -0.000280      0.021330
2333     23.320000     -0.000500      0.020960
2334     23.330000     -0.000710      0.020600
2335     23.340000     -0.000910      0.020260
2336     23.350000     -0.001120      0.019930
2337     23.360000     -0.001320      0.019630
2338     23.370000     -0.001510      0.019340
2339     23.380000     -0.001710      0.019090
2340     23.390000     -0.001900      0.018860
2341     23.400000     -0.002080      0.018660
2342     23.410000     -0.002270      0.018480
2343     23.420000     -0.002460      0.018330
2344     23.430000     -0.002640      0.018200
2345     23.440000     -0.002820      0.018090
2346     23.450000     -0.003000      0.018000
2347     23.460000     -0.003180      0.017930
2348     23.470000     -0.003360      0.017860
2349     23.480000     -0.003540      0.017810
2350     23.490000     -0.003720      0.017760
2351     23.500000     -0.003900      0.017710
2352     23.510000     -0.004070      0.017660
2353     23.520000     -0.004250      0.017600
2354     23.530000     -0.004430      0.017530
2355     23.540000     -0.004600      0.017440
2356     23.550000     -0.004780      0.017330
2357     23.560000     -0.004950      0.017190
2358     23.570000     -0.005120      0.017040
2359     23.580000     -0.005290      0.016850
2360     23.590000     -0.005460      0.016630
2361     23.600000     -0.005630      0.016390
2362     23.610000     -0.005790      0.016110
2363     23.620000     -0.005950      0.015800
2364     23.630000     -0.006110      0.015460
2365     23.640000     -0.006260      0.015100
2366     23.650000     -0.006410      0.014700
2367     23.660000     -0.006560      0.014290
2368     23.670000     -0.006700      0.013850
2369     23.680000     -0.006840      0.013390
2370     23.690000     -0.006980      0.012930
2371     23.700000     -0.007110      0.012450
2372     23.710000     -0.007230      0.011970
2373     23.720000     -0.007350      0.011490
2374     23.730000     -0.007460      0.011020
2375     23.740000     -0.007580      0.010550
2376     23.750000     -0.007680      0.010100
2377     23.760000     -0.007780      0.009660
2378     23.770000     -0.007880      0.009230
2379     23.780000     -0.007970      0.008830
2380     23.790000     -0.008060      0.008440
2381     23.800000     -0.008140      0.008070
2382     23.810000     -0.008220      0.007720
2383     23.820000     -0.008300      0.007380
2384     23.830000     -0.008370      0.007060
2385     23.840000     -0.008450      0.006760
2386     23.850000     -0.008510      0.006480
2387     23.860000     -0.008580      0.006200
2388     23.870000     -0.008640      0.005940
2389     23.880000     -0.008700      0.005680
2390     23.890000     -0.008760      0.005430
2391     23.900000     -0.008810      0.005180
2392     23.910000     -0.008860      0.004940
2393     23.920000     -0.008910      0.004700
2394     23.930000     -0.008960      0.004450
2395     23.940000     -0.009000      0.004210
2396     23.950000     -0.009050      0.003950
2397     23.960000     -0.009080      0.003700
2398     23.970000     -0.009120      0.003430
2399     23.980000     -0.009160      0.003160
2400     23.990000     -0.009190      0.002870
2401     24.000000     -0.009220      0.002580
2402     24.010000     -0.009240      0.002290
2403     24.020000     -0.009260      0.001980
2404     24.030000     -0.009280      0.001670
2405     24.040000     -0.009300      0.001370
2406     24.050000     -0.009320      0.001060
2407     24.060000     -0.009330      0.000770
2408     24.070000     -0.009330      0.000480
2409     24.080000     -0.009340      0.000220
2410     24.090000     -0.009340     -0.000020
2411     24.100000     -0.009340     -0.000230
2412     24.110000     -0.009340     -0.000390
2413     24.120000     -0.009330     -0.000510
2414     24.130000     -0.009330     -0.000580
2415     24.140000     -0.009320     -0.000580
2416     24.150000     -0.009320     -0.000520
2417     24.160000     -0.009310     -0.000390
2418     24.170000     -0.009310     -0.000180
2419     24.180000     -0.009310      0.000110
2420     24.190000     -0.009310      0.000470
2421     24.200000     -0.009310      0.000910
2422     24.210000     -0.009320      0.001430
2423     24.220000     -0.009340      0.002020
2424     24.230000     -0.009360      0.002680
2425     24.240000     -0.009380      0.003400
2426     24.250000     -0.009420      0.004160
2427     24.260000     -0.009460      0.004960
2428     24.270000     -0.009510      0.005790
2429     24.280000     -0.009570      0.006620
2430     24.290000     -0.009630      0.007430
2431     24.300000     -0.009710      0.008220
2432     24.310000     -0.009790      0.008970
2433     24.320000     -0.009880      0.009640
2434     24.330000     -0.009970      0.010240
2435     24.340000     -0.010080      0.010730
2436     24.350000     -0.010180      0.011110
2437     24.360000     -0.010300      0.011370
2438     24.370000     -0.010410      0.011500
2439     24.380000     -0.010520      0.011490
2440     24.390000     -0.010640      0.011330
2441     24.400000     -0.010750      0.011040
2442     24.410000     -0.010860      0.010610
2443     24.420000     -0.010970      0.010050
2444     24.430000     -0.011070      0.009370
2445     24.440000     -0.011160      0.008590
2446     24.450000     -0.011250      0.007740
2447     24.460000     -0.011330      0.006820
2448     24.470000     -0.011390      0.005880
2449     24.480000     -0.011450      0.004950
2450     24.490000     -0.011500      0.004040
2451     24.500000     -0.011540      0.003210
2452     24.510000     -0.011580      0.002490
2453     24.520000     -0.011600      0.001900
2454     24.530000     -0.011620      0.001500
2455     24.540000     -0.011630      0.001290
2456     24.550000     -0.011650      0.001320
2457     24.560000     -0.011660      0.001610
2458     24.570000     -0.011680      0.002170
2459     24.580000     -0.011700      0.003010
2460     24.590000     -0.011730      0.004150
2461     24.600000     -0.011770      0.005570
2462     24.610000     -0.011830      0.007260
2463     24.620000     -0.011900      0.009220
2464     24.630000     -0.011990      0.011400
2465     24.640000     -0.012100      0.013780
2466     24.650000     -0.012240      0.016300
2467     24.660000     -0.012410      0.018900
2468     24.670000     -0.012590      0.021530
2469     24.680000     -0.012810      0.024100
2470     24.690000     -0.013050      0.026540
2471     24.700000     -0.013320      0.028770
2472     24.710000     -0.013600      0.030690
2473     24.720000     -0.013910      0.032220
2474     24.730000     -0.014230      0.033290
2475     24.740000     -0.014570      0.033800
2476     24.750000     -0.014900      0.033700
2477     24.760000     -0.015240      0.032930
2478     24.770000     -0.015570      0.031430
2479     24.780000     -0.015880      0.029180
2480     24.790000     -0.016180      0.026140
2481     24.800000     -0.016440      0.022310
2482     24.810000     -0.016660      0.017710
2483     24.820000     -0.016840      0.012350
2484     24.830000     -0.016960      0.006290
2485     24.840000     -0.017020     -0.000410
2486     24.850000     -0.017020     -0.007670
2487     24.860000     -0.016940     -0.015390
2488     24.870000     -0.016790     -0.023450
2489     24.880000     -0.016550     -0.031710
2490     24.890000     -0.016240     -0.040040
2491     24.900000     -0.015840     -0.048280
2492     24.910000     -0.015350     -0.056290
2493     24.920000     -0.014790     -0.063900
2494     24.930000     -0.014150     -0.070970
2495     24.940000     -0.013440     -0.077370
2496     24.950000     -0.012670     -0.082970
2497     24.960000     -0.011840     -0.087680
2498     24.970000     -0.010960     -0.091400
2499     24.980000     -0.010050     -0.094080
2500     24.990000     -0.009110     -0.095670
2501     25.000000     -0.008150     -0.096140
2502     25.010000      0.000000      0.000000
2503     25.020000      0.000000      0.000000
2504     25.030000      0.000000      0.000000
2505     25.040000      0.000000      0.000000
2506     25.050000      0.000000      0.000000
2507     25.060000      0.000000      0.000000
2508     25.070000      0.000000      0.000000
2509     25.080000      0.000000      0.000000
2510     25.090000      0.000000      0.000000
2511     25.100000      0.000000      0.000000
2512     25.110000      0.000000      0.000000
2513     25.120000      0.000000      0.000000
2514     25.130000      0.000000      0.000000
2515     25.140000      0.000000      0.000000
2516     25.150000      0.000000      0.000000
2517     25.160000      0.000000      0.000000
2518     25.170000      0.000000      0.000000
2519     25.180000      0.000000      0.000000
2520     25.190000      0.000000      0.000000
2521     25.200000      0.000000      0.000000
2522     25.210000      0.000000      0.000000
2523     25.220000      0.000000      0.000000
2524     25.230000      0.000000      0.000000
2525     25.240000      0.000000      0.000000
2526     25.250000      0.000000      0.000000
2527     25.260000      0.000000      0.000000
2528     25.270000      0.000000      0.000000
2529     25.280000      0.000000      0.000000
2530     25.290000      0.000000      0.000000
2531     25.300000      0.000000      0.000000
2532     25.310000      0.000000      0.000000
2533     25.320000      0.000000      0.000000
2534     25.330000      0.000000      0.000000
2535     25.340000      0.000000      0.000000
2536     25.350000      0.000000      0.000000
2537     25.360000      0.000000      0.000000
2538     25.370000      0.000000      0.000000
2539     25.380000      0.000000      0.000000
2540     25.390000      0.000000      0.000000
2541     25.400000      0.000000      0.000000
2542     25.410000      0.000000      0.000000
2543     25.420000      0.000000      0.000000
2544     25.430000      0.000000      0.000000
2545     25.440000      0.000000      0.000000
2546     25.450000      0.000000      0.000000
2547     25.460000      0.000000      0.000000
2548     25.470000      0.000000      0.000000
2549     25.480000      0.000000      0.000000
2550     25.490000      0.000000      0.000000
2551     25.500000      0.000000      0.000000
2552     25.510000      0.000000      0.000000
2553     25.520000      0.000000      0.000000
2554     25.530000      0.000000      0.000000
2555     25.540000      0.000000      0.000000
2556     25.550000      0.000000      0.000000
2557     25.560000      0.000000      0.000000
2558     25.570000      0.000000      0.000000
2559     25.580000      0.000000      0.000000
2560     25.590000      0.000000      0.000000
2561     25.600000      0.000000      0.000000
2562     25.610000      0.000000      0.000000
2563     25.620000      0.000000      0.000000
2564     25.630000      0.000000      0.000000
2565     25.640000      0.000000      0.000000
2566     25.650000      0.000000      0.000000
2567     25.660000      0.000000      0.000000
2568     25.670000      0.000000      0.000000
2569     25.680000      0.000000      0.000000
2570     25.690000      0.000000      0.000000
2571     25.700000      0.000000      0.000000
2572     25.710000      0.000000      0.000000
2573     25.720000      0.000000      0.000000
2574     25.730000      0.000000      0.000000
2575     25.740000      0.000000      0.000000
2576     25.750000      0.000000      0.000000
2577     25.760000      0.000000      0.000000
2578     25.770000      0.000000      0.000000
2579     25.780000      0.000000      0.000000
2580     25.790000      0.000000      0.000000
2581     25.800000      0.000000      0.000000
2582     25.810000      0.000000      0.000000
2583     25.820000      0.000000      0.000000
2584     25.830000      0.000000      0.000000
2585     25.840000      0.000000      0.000000
2586     25.850000      0.000000      0.000000
2587     25.860000      0.000000      0.000000
2588     25.870000      0.000000      0.000000
2589     25.880000      0.000000      0.000000
2590     25.890000      0.000000      0.000000
2591     25.900000      0.000000      0.000000
2592     25.910000      0.000000      0.000000
2593     25.920000      0.000000      0.000000
2594     25.930000      0.000000      0.000000
2595     25.940000      0.000000      0.000000
2596     25.950000      0.000000      0.000000
2597     25.960000      0.000000      0.000000
2598     25.970000      0.000000      0.000000
2599     25.980000      0.000000      0.000000
2600     25.990000      0.000000      0.000000
2601     26.000000      0.000000      0.000000
2602     26.010000      0.000000      0.000000
2603     26.020000      0.000000      0.000000
2604     26.030000      0.000000      0.000000
2605     26.040000      0.000000      0.000000
2606     26.050000      0.000000      0.000000
2607     26.060000      0.000000      0.000000
2608     26.070000      0.000000      0.000000
2609     26.080000      0.000000      0.000000
2610     26.090000      0.000000      0.000000
2611     26.100000      0.000000      0.000000
2612     26.110000      0.000000      0.000000
2613     26.120000      0.000000      0.000000
2614     26.130000      0.000000      0.000000
2615     26.140000      0.000000      0.000000
2616     26.150000      0.000000      0.000000
2617     26.160000      0.000000      0.000000
2618     26.170000      0.000000      0.000000
2619     26.180000      0.000000      0.000000
2620     26.190000      0.000000      0.000000
2621     26.200000      0.000000      0.000000
2622     26.210000      0.000000      0.000000
2623     26.220000      0.000000      0.000000
2624     26.230000      0.000000      0.000000
2625     26.240000      0.000000      0.000000
2626     26.250000      0.000000      0.000000
2627     26.260000      0.000000      0.000000
2628     26.270000      0.000000      0.000000
2629     26.280000      0.000000      0.000000
2630     26.290000      0.000000      0.000000
2631     26.300000      0.000000      0.000000
2632     26.310000      0.000000      0.000000
2633     26.320000      0.000000      0.000000
2634     26.330000      0.000000      0.000000
2635     26.340000      0.000000      0.000000
2636     26.350000      0.000000      0.000000
2637     26.360000      0.000000      0.000000
2638     26.370000      0.000000      0.000000
2639     26.380000      0.000000      0.000000
2640     26.390000      0.000000      0.000000
2641     26.400000      0.000000      0.000000
2642     26.410000      0.000000      0.000000
2643     26.420000      0.000000      0.000000
2644     26.430000      0.000000      0.000000
2645     26.440000      0.000000      0.000000
2646     26.450000      0.000000      0.000000
2647     26.460000      0.000000      0.000000
2648     26.470000      0.000000      0.000000
2649     26.480000      0.000000      0.000000
2650     26.490000      0.000000      0.000000
2651     26.500000      0.000000      0.000000
2652     26.510000      0.000000      0.000000
2653     26.520000      0.000000      0.000000
2654     26.530000      0.000000      0.000000
2655     26.540000      0.000000      0.000000
2656     26.550000      0.000000      0.000000
2657     26.560000      0.000000      0.000000
2658     26.570000      0.000000      0.000000
2659     26.580000      0.000000      0.000000
2660     26.590000      0.000000      0.000000
2661     26.600000      0.000000      0.000000
2662     26.610000      0.000000      0.000000
2663     26.620000      0.000000      0.000000
2664     26.630000      0.000000      0.000000
2665     26.640000      0.000000      0.000000
2666     26.650000      0.000000      0.000000
2667     26.660000      0.000000      0.000000
2668     26.670000      0.000000      0.000000
2669     26.680000      0.000000      0.000000
2670     26.690000      0.000000      0.000000
2671     26.700000      0.000000      0.000000
2672     26.710000      0.000000      0.000000
2673     26.720000      0.000000      0.000000
2674     26.730000      0.000000      0.000000
2675     26.740000      0.000000      0.000000
2676     26.750000      0.000000      0.000000
2677     26.760000      0.000000      0.000000
2678     26.770000      0.000000      0.000000
2679     26.780000      0.000000      0.000000
2680     26.790000      0.000000      0.000000
2681     26.800000      0.000000      0.000000
2682     26.810000      0.000000      0.000000
2683     26.820000      0.000000      0.000000
2684     26.830000      0.000000      0.000000
2685     26.840000      0.000000      0.000000
2686     26.850000      0.000000      0.000000
2687     26.860000      0.000000      0.000000
2688     26.870000      0.000000      0.000000
2689     26.880000      0.000000      0.000000
2690     26.890000      0.000000      0.000000
2691     26.900000      0.000000      0.000000
2692     26.910000      0.000000      0.000000
2693     26.920000      0.000000      0.000000
2694     26.930000      0.000000      0.000000
2695     26.940000      0.000000      0.000000
2696     26.950000      0.000000      0.000000
2697     26.960000      0.000000      0.000000
2698     26.970000      0.000000      0.000000
2699     26.980000      0.000000      0.000000
2700     26.990000      0.000000      0.000000
2701     27.000000      0.000000      0.000000
2702     27.010000      0.000000      0.000000
2703     27.020000      0.000000      0.000000
2704     27.030000      0.000000      0.000000
2705     27.040000      0.000000      0.000000
2706     27.050000      0.000000      0.000000
2707     27.060000      0.000000      0.000000
2708     27.070000      0.000000      0.000000
2709     27.080000      0.000000      0.000000
2710     27.090000      0.000000      0.000000
2711     27.100000      0.000000      0.000000
2712     27.110000      0.000000      0.000000
2713     27.120000      0.000000      0.000000
2714     27.130000      0.000000      0.000000
2715     27.140000      0.000000      0.000000
2716     27.150000      0.000000      0.000000
2717     27.160000      0.000000      0.000000
2718     27.170000      0.000000      0.000000
2719     27.180000      0.000000      0.000000
2720     27.190000      0.000000      0.000000
2721     27.200000      0.000000      0.000000
2722     27.210000      0.000000      0.000000
2723     27.220000      0.000000      0.000000
2724     27.230000      0.000000      0.000000
2725     27.240000      0.000000      0.000000
2726     27.250000      0.000000      0.000000
2727     27.260000      0.000000      0.000000
2728     27.270000      0.000000      0.000000
2729     27.280000      0.000000      0.000000
2730     27.290000      0.000000      0.000000
2731     27.300000      0.000000      0.000000
2732     27.310000      0.000000      0.000000
2733     27.320000      0.000000      0.000000
2734     27.330000      0.000000      0.000000
2735     27.340000      0.000000      0.000000
2736     27.350000      0.000000      0.000000
2737     27.360000      0.000000      0.000000
2738     27.370000      0.000000      0.000000
2739     27.380000      0.000000      0.000000
2740     27.390000      0.000000      0.000000
2741     27.400000      0.000000      0.000000
2742     27.410000      0.000000      0.000000
2743     27.420000      0.000000      0.000000
2744     27.430000      0.000000      0.000000
2745     27.440000      0.000000      0.000000
2746     27.450000      0.000000      0.000000
2747     27.460000      0.000000      0.000000
2748     27.470000      0.000000      0.000000
2749     27.480000      0.000000      0.000000
2750     27.490000      0.000000      0.000000
2751     27.500000      0.000000      0.000000
2752     27.510000      0.000000      0.000000
2753     27.520000      0.000000      0.000000
2754     27.530000      0.000000      0.000000
2755     27.540000      0.000000      0.000000
2756     27.550000      0.000000      0.000000
2757     27.560000      0.000000      0.000000
2758     27.570000      0.000000      0.000000
2759     27.580000      0.000000      0.000000
2760     27.590000      0.000000      0.000000
2761     27.600000      0.000000      0.000000
2762     27.610000      0.000000      0.000000
2763     27.620000      0.000000      0.000000
2764     27.630000      0.000000      0.000000
2765     27.640000      0.000000      0.000000
2766     27.650000      0.000000      0.000000
2767     27.660000      0.000000      0.000000
2768     27.670000      0.000000      0.000000
2769     27.680000      0.000000      0.000000
2770     27.690000      0.000000      0.000000
2771     27.700000      0.000000      0.000000
2772     27.710000      0.000000      0.000000
2773     27.720000      0.000000      0.000000
2774     27.730000      0.000000      0.000000
2775     27.740000      0.000000      0.000000
2776     27.750000      0.000000      0.000000
2777     27.760000      0.000000      0.000000
2778     27.770000      0.000000      0.000000
2779     27.780000      0.000000      0.000000
2780     27.790000      0.000000      0.000000
2781     27.800000      0.000000      0.000000
2782     27.810000      0.000000      0.000000
2783     27.820000      0.000000      0.000000
2784     27.830000      0.000000      0.000000
2785     27.840000      0.000000      0.000000
2786     27.850000      0.000000      0.000000
2787     27.860000      0.000000      0.000000
2788     27.870000      0.000000      0.000000
2789     27.880000      0.000000      0.000000
2790     27.890000      0.000000      0.000000
2791     27.900000      0.000000      0.000000
2792     27.910000      0.000000      0.000000
2793     27.920000      0.000000      0.000000
2794     27.930000      0.000000      0.000000
2795     27.940000      0.000000      0.000000
2796     27.950000      0.000000      0.000000
2797     27.960000      0.000000      0.000000
2798     27.970000      0.000000      0.000000
2799     27.980000      0.000000      0.000000
2800     27.990000      0.000000      0.000000
2801     28.000000      0.000000      0.000000
2802     28.010000      0.000000      0.000000
2803     28.020000      0.000000      0.000000
2804     28.030000      0.000000      0.000000
2805     28.040000      0.000000      0.000000
2806     28.050000      0.000000      0.000000
2807     28.060000      0.000000      0.000000
2808     28.070000      0.000000      0.000000
2809     28.080000      0.000000      0.000000
2810     28.090000      0.000000      0.000000
2811     28.100000      0.000000      0.000000
2812     28.110000      0.000000      0.000000
2813     28.120000      0.000000      0.000000
2814     28.130000      0.000000      0.000000
2815     28.140000      0.000000      0.000000
2816     28.150000      0.000000      0.000000
2817     28.160000      0.000000      0.000000
2818     28.170000      0.000000      0.000000
2819     28.180000      0.000000      0.000000
2820     28.190000      0.000000      0.000000
2821     28.200000      0.000000      0.000000
2822     28.210000      0.000000      0.000000
2823     28.220000      0.000000      0.000000
2824     28.230000      0.000000      0.000000
2825     28.240000      0.000000      0.000000
2826     28.250000      0.000000      0.000000
2827     28.260000      0.000000      0.000000
2828     28.270000      0.000000      0.000000
2829     28.280000      0.000000      0.000000
2830     28.290000      0.000000      0.000000
2831     28.300000      0.000000      0.000000
2832     28.310000      0.000000      0.000000
2833     28.320000      0.000000      0.000000
2834     28.330000      0.000000      0.000000
2835     28.340000      0.000000      0.000000
2836     28.350000      0.000000      0.000000
2837     28.360000      0.000000      0.000000
2838     28.370000      0.000000      0.000000
2839     28.380000      0.000000      0.000000
2840     28.390000      0.000000      0.000000
2841     28.400000      0.000000      0.000000
2842     28.410000      0.000000      0.000000
2843     28.420000      0.000000      0.000000
2844     28.430000      0.000000      0.000000
2845     28.440000      0.000000      0.000000
2846     28.450000      0.000000      0.000000
2847     28.460000      0.000000      0.000000
2848     28.470000      0.000000      0.000000
2849     28.480000      0.000000      0.000000
2850     28.490000      0.000000      0.000000
2851     28.500000      0.000000      0.000000
2852     28.510000      0.000000      0.000000
2853     28.520000      0.000000      0.000000
2854     28.530000      0.000000      0.000000
2855     28.540000      0.000000      0.000000
2856     28.550000      0.000000      0.000000
2857     28.560000      0.000000      0.000000
2858     28.570000      0.000000      0.000000
2859     28.580000      0.000000      0.000000
2860     28.590000      0.000000      0.000000
2861     28.600000      0.000000      0.000000
2862     28.610000      0.000000      0.000000
2863     28.620000      0.000000      0.000000
2864     28.630000      0.000000      0.000000
2865     28.640000      0.000000      0.000000
2866     28.650000      0.000000      0.000000
2867     28.660000      0.000000      0.000000
2868     28.670000      0.000000      0.000000
2869     28.680000      0.000000      0.000000
2870     28.690000      0.000000      0.000000
2871     28.700000      0.000000      0.000000
2872     28.710000      0.000000      0.000000
2873     28.720000      0.000000      0.000000
2874     28.730000      0.000000      0.000000
2875     28.740000      0.000000      0.000000
2876     28.750000      0.000000      0.000000
2877     28.760000      0.000000      0.000000
2878     28.770000      0.000000      0.000000
2879     28.780000      0.000000      0.000000
2880     28.790000      0.000000      0.000000
2881     28.800000      0.000000      0.000000
2882     28.810000      0.000000      0.000000
2883     28.820000      0.000000      0.000000
2884     28.830000      0.000000      0.000000
2885     28.840000      0.000000      0.000000
2886     28.850000      0.000000      0.000000
2887     28.860000      0.000000      0.000000
2888     28.870000      0.000000      0.000000
2889     28.880000      0.000000      0.000000
2890     28.890000      0.000000      0.000000
2891     28.900000      0.000000      0.000000
2892     28.910000      0.000000      0.000000
2893     28.920000      0.000000      0.000000
2894     28.930000      0.000000      0.000000
2895     28.940000      0.000000      0.000000
2896     28.950000      0.000000      0.000000
2897     28.960000      0.000000      0.000000
2898     28.970000      0.000000      0.000000
2899     28.980000      0.000000      0.000000
2900     28.990000      0.000000      0.000000
2901     29.000000      0.000000      0.000000
2902     29.010000      0.000000      0.000000
2903     29.020000      0.000000      0.000000
2904     29.030000      0.000000      0.000000
2905     29.040000      0.000000      0.000000
2906     29.050000      0.000000      0.000000
2907     29.060000      0.000000      0.000000
2908     29.070000      0.000000      0.000000
2909     29.080000      0.000000      0.000000
2910     29.090000      0.000000      0.000000
2911     29.100000      0.000000      0.000000
2912     29.110000      0.000000      0.000000
2913     29.120000      0.000000      0.000000
2914     29.130000      0.000000      0.000000
2915     29.140000      0.000000      0.000000
2916     29.150000      0.000000      0.000000
2917     29.160000      0.000000      0.000000
2918     29.170000      0.000000      0.000000
2919     29.180000      0.000000      0.000000
2920     29.190000      0.000000      0.000000
2921     29.200000      0.000000      0.000000
2922     29.210000      0.000000      0.000000
2923     29.220000      0.000000      0.000000
2924     29.230000      0.000000      0.000000
2925     29.240000      0.000000      0.000000
2926     29.250000      0.000000      0.000000
2927     29.260000      0.000000      0.000000
2928     29.270000      0.000000      0.000000
2929     29.280000      0.000000      0.000000
2930     29.290000      0.000000      0.000000
2931     29.300000      0.000000      0.000000
2932     29.310000      0.000000      0.000000
2933     29.320000      0.000000      0.000000
2934     29.330000      0.000000      0.000000
2935     29.340000      0.000000      0.000000
2936     29.350000      0.000000      0.000000
2937     29.360000      0.000000      0.000000
2938     29.370000      0.000000      0.000000
2939     29.380000      0.000000      0.000000
2940     29.390000      0.000000      0.000000
2941     29.400000      0.000000      0.000000
2942     29.410000      0.000000      0.000000
2943     29.420000      0.000000      0.000000
2944     29.430000      0.000000      0.000000
2945     29.440000      0.000000      0.000000
2946     29.450000      0.000000      0.000000
2947     29.460000      0.000000      0.000000
2948     29.470000      0.000000      0.000000
2949     29.480000      0.000000      0.000000
2950     29.490000      0.000000      0.000000
2951     29.500000      0.000000      0.000000
2952     29.510000      0.000000      0.000000
2953     29.520000      0.000000      0.000000
2954     29.530000      0.000000      0.000000
2955     29.540000      0.000000      0.000000
2956     29.550000      0.000000      0.000000
2957     29.560000      0.000000      0.000000
2958     29.570000      0.000000      0.000000
2959     29.580000      0.000000      0.000000
2960     29.590000      0.000000      0.000000
2961     29.600000      0.000000      0.000000
2962     29.610000      0.000000      0.000000
2963     29.620000      0.000000      0.000000
2964     29.630000      0.000000      0.000000
2965     29.640000      0.000000      0.000000
2966     29.650000      0.000000      0.000000
2967     29.660000      0.000000      0.000000
2968     29.670000      0.000000      0.000000
2969     29.680000      0.000000      0.000000
2970     29.690000      0.000000      0.000000
2971     29.700000      0.000000      0.000000
2972     29.710000      0.000000      0.000000
2973     29.720000      0.000000      0.000000
2974     29.730000      0.000000      0.000000
2975     29.740000      0.000000      0.000000
2976     29.750000      0.000000      0.000000
2977     29.760000      0.000000      0.000000
2978     29.770000      0.000000      0.000000
2979     29.780000      0.000000      0.000000
2980     29.790000      0.000000      0.000000
2981     29.800000      0.000000      0.000000
2982     29.810000      0.000000      0.000000
2983     29.820000      0.000000      0.000000
2984     29.830000      0.000000      0.000000
2985     29.840000      0.000000      0.000000
2986     29.850000      0.000000      0.000000
2987     29.860000      0.000000      0.000000
2988     29.870000      0.000000      0.000000
2989     29.880000      0.000000      0.000000
2990     29.890000      0.000000      0.000000
2991     29.900000      0.000000      0.000000
2992     29.910000      0.000000      0.000000
2993     29.920000      0.000000      0.000000
2994     29.930000      0.000000      0.000000
2995     29.940000      0.000000      0.000000
2996     29.950000      0.000000      0.000000
2997     29.960000      0.000000      0.000000
2998     29.970000      0.000000      0.000000
2999     29.980000      0.000000      0.000000
3000     29.990000      0.000000      0.000000
3001     30.000000      0.000000      0.000000
3002     30.010000      0.000000      0.000000
3003     30.020000      0.000000      0.000000
3004     30.030000      0.000000      0.000000
3005     30.040000      0.000000      0.000000
3006     30.050000      0.000000      0.000000
3007     30.060000      0.000000      0.000000
3008     30.070000      0.000000      0.000000
3009     30.080000      0.000000      0.000000
3010     30.090000      0.000000      0.000000
3011     30.100000      0.000000      0.000000
3012     30.110000      0.000000      0.000000
3013     30.120000      0.000000      0.000000
3014     30.130000      0.000000      0.000000
3015     30.140000      0.000000      0.000000
3016     30.150000      0.000000      0.000000
3017     30.160000      0.000000      0.000000
3018     30.170000      0.000000      0.000000
3019     30.180000      0.000000      0.000000
3020     30.190000      0.000000      0.000000
3021     30.200000      0.000000      0.000000
3022     30.210000      0.000000      0.000000
3023     30.220000      0.000000      0.000000
3024     30.230000      0.000000      0.000000
3025     30.240000      0.000000      0.000000
3026     30.250000      0.000000      0.000000
3027     30.260000      0.000000      0.000000
3028     30.270000      0.000000      0.000000
3029     30.280000      0.000000      0.000000
3030     30.290000      0.000000      0.000000
3031     30.300000      0.000000      0.000000
3032     30.310000      0.000000      0.000000
3033     30.320000      0.000000      0.000000
3034     30.330000      0.000000      0.000000
3035     30.340000      0.000000      0.000000
3036     30.350000      0.000000      0.000000
3037     30.360000      0.000000      0.000000
3038     30.370000      0.000000      0.000000
3039     30.380000      0.000000      0.000000
3040     30.390000      0.000000      0.000000
3041     30.400000      0.000000      0.000000
3042     30.410000      0.000000      0.000000
3043     30.420000      0.000000      0.000000
3044     30.430000      0.000000      0.000000
3045     30.440000      0.000000      0.000000
3046     30.450000      0.000000      0.000000
3047     30.460000      0.000000      0.000000
3048     30.470000      0.000000      0.000000
3049     30.480000      0.000000      0.000000
3050     30.490000      0.000000      0.000000
3051     30.500000      0.000000      0.000000
3052     30.510000      0.000000      0.000000
3053     30.520000      0.000000      0.000000
3054     30.530000      0.000000      0.000000
3055     30.540000      0.000000      0.000000
3056     30.550000      0.000000      0.000000
3057     30.560000      0.000000      0.000000
3058     30.570000      0.000000      0.000000
3059     30.580000      0.000000      0.000000
3060     30.590000      0.000000      0.000000
3061     30.600000      0.000000      0.000000
3062     30.610000      0.000000      0.000000
3063     30.620000      0.000000      0.000000
3064     30.630000      0.000000      0.000000
3065     30.640000      0.000000      0.000000
3066     30.650000      0.000000      0.000000
3067     30.660000      0.000000      0.000000
3068     30.670000      0.000000      0.000000
3069     30.680000      0.000000      0.000000
3070     30.690000      0.000000      0.000000
3071     30.700000      0.000000      0.000000
3072     30.710000      0.000000      0.000000
3073     30.720000      0.000000      0.000000
3074     30.730000      0.000000      0.000000
3075     30.740000      0.000000      0.000000
3076     30.750000      0.000000      0.000000
3077     30.760000      0.000000      0.000000
3078     30.770000      0.000000      0.000000
3079     30.780000      0.000000      0.000000
3080     30.790000      0.000000      0.000000
3081     30.800000      0.000000      0.000000
3082     30.810000      0.000000      0.000000
3083     30.820000      0.000000      0.000000
3084     30.830000      0.000000      0.000000
3085     30.840000      0.000000      0.000000
3086     30.850000      0.000000      0.000000
3087     30.860000      0.000000      0.000000
3088     30.870000      0.000000      0.000000
3089     30.880000      0.000000      0.000000
3090     30.890000      0.000000      0.000000
3091     30.900000      0.000000      0.000000
3092     30.910000      0.000000      0.000000
3093     30.920000      0.000000      0.000000
3094     30.930000      0.000000      0.000000
3095     30.940000      0.000000      0.000000
3096     30.950000      0.000000      0.000000
3097     30.960000      0.000000      0.000000
3098     30.970000      0.000000      0.000000
3099     30.980000      0.000000      0.000000
3100     30.990000      0.000000      0.000000
3101     31.000000      0.000000      0.000000
3102     31.010000      0.000000      0.000000
3103     31.020000      0.000000      0.000000
3104     31.030000      0.000000      0.000000
3105     31.040000      0.000000      0.000000
3106     31.050000      0.000000      0.000000
3107     31.060000      0.000000      0.000000
3108     31.070000      0.000000      0.000000
3109     31.080000      0.000000      0.000000
3110     31.090000      0.000000      0.000000
3111     31.100000      0.000000      0.000000
3112     31.110000      0.000000      0.000000
3113     31.120000      0.000000      0.000000
3114     31.130000      0.000000      0.000000
3115     31.140000      0.000000      0.000000
3116     31.150000      0.000000      0.000000
3117     31.160000      0.000000      0.000000
3118     31.170000      0.000000      0.000000
3119     31.180000      0.000000      0.000000
3120     31.190000      0.000000      0.000000
3121     31.200000      0.000000      0.000000
3122     31.210000      0.000000      0.000000
3123     31.220000      0.000000      0.000000
3124     31.230000      0.000000      0.000000
3125     31.240000      0.000000      0.000000
3126     31.250000      0.000000      0.000000
3127     31.260000      0.000000      0.000000
3128     31.270000      0.000000      0.000000
3129     31.280000      0.000000      0.000000
3130     31.290000      0.000000      0.000000
3131     31.300000      0.000000      0.000000
3132     31.310000      0.000000      0.000000
3133     31.320000      0.000000      0.000000
3134     31.330000      0.000000      0.000000
3135     31.340000      0.000000      0.000000
3136     31.350000      0.000000      0.000000
3137     31.360000      0.000000      0.000000
3138     31.370000      0.000000      0.000000
3139     31.380000      0.000000      0.000000
3140     31.390000      0.000000      0.000000
3141     31.400000      0.000000      0.000000
3142     31.410000      0.000000      0.000000
3143     31.420000      0.000000      0.000000
3144     31.430000      0.000000      0.000000
3145     31.440000      0.000000      0.000000
3146     31.450000      0.000000      0.000000
3147     31.460000      0.000000      0.000000
3148     31.470000      0.000000      0.000000
3149     31.480000      0.000000      0.000000
3150     31.490000      0.000000      0.000000
3151     31.500000      0.000000      0.000000
3152     31.510000      0.000000      0.000000
3153     31.520000      0.000000      0.000000
3154     31.530000      0.000000      0.000000
3155     31.540000      0.000000      0.000000
3156     31.550000      0.000000      0.000000
3157     31.560000      0.000000      0.000000
3158     31.570000      0.000000      0.000000
3159     31.580000      0.000000      0.000000
3160     31.590000      0.000000      0.000000
3161     31.600000      0.000000      0.000000
3162     31.610000      0.000000      0.000000
3163     31.620000      0.000000      0.000000
3164     31.630000      0.000000      0.000000
3165     31.640000      0.000000      0.000000
3166     31.650000      0.000000      0.000000
3167     31.660000      0.000000      0.000000
3168     31.670000      0.000000      0.000000
3169     31.680000      0.000000      0.000000
3170     31.690000      0.000000      0.000000
3171     31.700000      0.000000      0.000000
3172     31.710000      0.000000      0.000000
3173     31.720000      0.000000      0.000000
3174     31.730000      0.000000      0.000000
3175     31.740000      0.000000      0.000000
3176     31.750000      0.000000      0.000000
3177     31.760000      0.000000      0.000000
3178     31.770000      0.000000      0.000000
3179     31.780000      0.000000      0.000000
3180     31.790000      0.000000      0.000000
3181     31.800000      0.000000      0.000000
3182     31.810000      0.000000      0.000000
3183     31.820000      0.000000      0.000000
3184     31.830000      0.000000      0.000000
3185     31.840000      0.000000      0.000000
3186     31.850000      0.000000      0.000000
3187     31.860000      0.000000      0.000000
3188     31.870000      0.000000      0.000000
3189     31.880000      0.000000      0.000000
3190     31.890000      0.000000      0.000000
3191     31.900000      0.000000      0.000000
3192     31.910000      0.000000      0.000000
3193     31.920000      0.000000      0.000000
3194     31.930000      0.000000      0.000000
3195     31.940000      0.000000      0.000000
3196     31.950000      0.000000      0.000000
3197     31.960000      0.000000      0.000000
3198     31.970000      0.000000      0.000000
3199     31.980000      0.000000      0.000000
3200     31.990000      0.000000      0.000000
3201     32.000000      0.000000      0.000000
3202     32.010000      0.000000      0.000000
3203     32.020000      0.000000      0.000000
3204     32.030000      0.000000      0.000000
3205     32.040000      0.000000      0.000000
3206     32.050000      0.000000      0.000000
3207     32.060000      0.000000      0.000000
3208     32.070000      0.000000      0.000000
3209     32.080000      0.000000      0.000000
3210     32.090000      0.000000      0.000000
3211     32.100000      0.000000      0.000000
3212     32.110000      0.000000      0.000000
3213     32.120000      0.000000      0.000000
3214     32.130000      0.000000      0.000000
3215     32.140000      0.000000      0.000000
3216     32.150000      0.000000      0.000000
3217     32.160000      0.000000      0.000000
3218     32.170000      0.000000      0.000000
3219     32.180000      0.000000      0.000000
3220     32.190000      0.000000      0.000000
3221     32.200000      0.000000      0.000000
3222     32.210000      0.000000      0.000000
3223     32.220000      0.000000      0.000000
3224     32.230000      0.000000      0.000000
3225     32.240000      0.000000      0.000000
3226     32.250000      0.000000      0.000000
3227     32.260000      0.000000      0.000000
3228     32.270000      0.000000      0.000000
3229     32.280000      0.000000      0.000000
3230     32.290000      0.000000      0.000000
3231     32.300000      0.000000      0.000000
3232     32.310000      0.000000      0.000000
3233     32.320000      0.000000      0.000000
3234     32.330000      0.000000      0.000000
3235     32.340000      0.000000      0.000000
3236     32.350000      0.000000      0.000000
3237     32.360000      0.000000      0.000000
3238     32.370000      0.000000      0.000000
3239     32.380000      0.000000      0.000000
3240     32.390000      0.000000      0.000000
3241     32.400000      0.000000      0.000000
3242     32.410000      0.000000      0.000000
3243     32.420000      0.000000      0.000000
3244     32.430000      0.000000      0.000000
3245     32.440000      0.000000      0.000000
3246     32.450000      0.000000      0.000000
3247     32.460000      0.000000      0.000000
3248     32.470000      0.000000      0.000000
3249     32.480000      0.000000      0.000000
3250     32.490000      0.000000      0.000000
3251     32.500000      0.000000      0.000000
3252     32.510000      0.000000      0.000000
3253     32.520000      0.000000      0.000000
3254     32.530000      0.000000      0.000000
3255     32.540000      0.000000      0.000000
3256     32.550000      0.000000      0.000000
3257     32.560000      0.000000      0.000000
3258     32.570000      0.000000      0.000000
3259     32.580000      0.000000      0.000000
3260     32.590000      0.000000      0.000000
3261     32.600000      0.000000      0.000000
3262     32.610000      0.000000      0.000000
3263     32.620000      0.000000      0.000000
3264     32.630000      0.000000      0.000000
3265     32.640000      0.000000      0.000000
3266     32.650000      0.000000      0.000000
3267     32.660000      0.000000      0.000000
3268     32.670000      0.000000      0.000000
3269     32.680000      0.000000      0.000000
3270     32.690000      0.000000      0.000000
3271     32.700000      0.000000      0.000000
3272     32.710000      0.000000      0.000000
3273     32.720000      0.000000      0.000000
3274     32.730000      0.000000      0.000000
3275     32.740000      0.000000      0.000000
3276     32.750000      0.000000      0.000000
3277     32.760000      0.000000      0.000000
3278     32.770000      0.000000      0.000000
3279     32.780000      0.000000      0.000000
3280     32.790000      0.000000      0.000000
3281     32.800000      0.000000      0.000000
3282     32.810000      0.000000      0.000000
3283     32.820000      0.000000      0.000000
3284     32.830000      0.000000      0.000000
3285     32.840000      0.000000      0.000000
3286     32.850000      0.000000      0.000000
3287     32.860000      0.000000      0.000000
3288     32.870000      0.000000      0.000000
3289     32.880000      0.000000      0.000000
3290     32.890000      0.000000      0.000000
3291     32.900000      0.000000      0.000000
3292     32.910000      0.000000      0.000000
3293     32.920000      0.000000      0.000000
3294     32.930000      0.000000      0.000000
3295     32.940000      0.000000      0.000000
3296     32.950000      0.000000      0.000000
3297     32.960000      0.000000      0.000000
3298     32.970000      0.000000      0.000000
3299     32.980000      0.000000      0.000000
3300     32.990000      0.000000      0.000000
3301     33.000000      0.000000      0.000000
3302     33.010000      0.000000      0.000000
3303     33.020000      0.000000      0.000000
3304     33.030000      0.000000      0.000000
3305     33.040000      0.000000      0.000000
3306     33.050000      0.000000      0.000000
3307     33.060000      0.000000      0.000000
3308     33.070000      0.000000      0.000000
3309     33.080000      0.000000      0.000000
3310     33.090000      0.000000      0.000000
3311     33.100000      0.000000      0.000000
3312     33.110000      0.000000      0.000000
3313     33.120000      0.000000      0.000000
3314     33.130000      0.000000      0.000000
3315     33.140000      0.000000      0.000000
3316     33.150000      0.000000      0.000000
3317     33.160000      0.000000      0.000000
3318     33.170000      0.000000      0.000000
3319     33.180000      0.000000      0.000000
3320     33.190000      0.000000      0.000000
3321     33.200000      0.000000      0.000000
3322     33.210000      0.000000      0.000000
3323     33.220000      0.000000      0.000000
3324     33.230000      0.000000      0.000000
3325     33.240000      0.000000      0.000000
3326     33.250000      0.000000      0.000000
3327     33.260000      0.000000      0.000000
3328     33.270000      0.000000      0.000000
3329     33.280000      0.000000      0.000000
3330     33.290000      0.000000      0.000000
3331     33.300000      0.000000      0.000000
3332     33.310000      0.000000      0.000000
3333     33.320000      0.000000      0.000000
3334     33.330000      0.000000      0.000000
3335     33.340000      0.000000      0.000000
3336     33.350000      0.000000      0.000000
3337     33.360000      0.000000      0.000000
3338     33.370000      0.000000      0.000000
3339     33.380000      0.000000      0.000000
3340     33.390000      0.000000      0.000000
3341     33.400000      0.000000      0.000000
3342     33.410000      0.000000      0.000000
3343     33.420000      0.000000      0.000000
3344     33.430000      0.000000      0.000000
3345     33.440000      0.000000      0.000000
3346     33.450000      0.000000      0.000000
3347     33.460000      0.000000      0.000000
3348     33.470000      0.000000      0.000000
3349     33.480000      0.000000      0.000000
3350     33.490000      0.000000      0.000000
3351     33.500000      0.000000      0.000000
3352     33.510000      0.000000      0.000000
3353     33.520000      0.000000      0.000000
3354     33.530000      0.000000      0.000000
3355     33.540000      0.000000      0.000000
3356     33.550000      0.000000      0.000000
3357     33.560000      0.000000      0.000000
3358     33.570000      0.000000      0.000000
3359     33.580000      0.000000      0.000000
3360     33.590000      0.000000      0.000000
3361     33.600000      0.000000      0.000000
3362     33.610000      0.000000      0.000000
3363     33.620000      0.000000      0.000000
3364     33.630000      0.000000      0.000000
3365     33.640000      0.000000      0.000000
3366     33.650000      0.000000      0.000000
3367     33.660000      0.000000      0.000000
3368     33.670000      0.000000      0.000000
3369     33.680000      0.000000      0.000000
3370     33.690000      0.000000      0.000000
3371     33.700000      0.000000      0.000000
3372     33.710000      0.000000      0.000000
3373     33.720000      0.000000      0.000000
3374     33.730000      0.000000      0.000000
3375     33.740000      0.000000      0.000000
3376     33.750000      0.000000      0.000000
3377     33.760000      0.000000      0.000000
3378     33.770000      0.000000      0.000000
3379     33.780000      0.000000      0.000000
3380     33.790000      0.000000      0.000000
3381     33.800000      0.000000      0.000000
3382     33.810000      0.000000      0.000000
3383     33.820000      0.000000      0.000000
3384     33.830000      0.000000      0.000000
3385     33.840000      0.000000      0.000000
3386     33.850000      0.000000      0.000000
3387     33.860000      0.000000      0.000000
3388     33.870000      0.000000      0.000000
3389     33.880000      0.000000      0.000000
3390     33.890000      0.000000      0.000000
3391     33.900000      0.000000      0.000000
3392     33.910000      0.000000      0.000000
3393     33.920000      0.000000      0.000000
3394     33.930000      0.000000      0.000000
3395     33.940000      0.000000      0.000000
3396     33.950000      0.000000      0.000000
3397     33.960000      0.000000      0.000000
3398     33.970000      0.000000      0.000000
3399     33.980000      0.000000      0.000000
3400     33.990000      0.000000      0.000000
3401     34.000000      0.000000      0.000000
3402     34.010000      0.000000      0.000000
3403     34.020000      0.000000      0.000000
3404     34.030000      0.000000      0.000000
3405     34.040000      0.000000      0.000000
3406     34.050000      0.000000      0.000000
3407     34.060000      0.000000      0.000000
3408     34.070000      0.000000      0.000000
3409     34.080000      0.000000      0.000000
3410     34.090000      0.000000      0.000000
3411     34.100000      0.000000      0.000000
3412     34.110000      0.000000      0.000000
3413     34.120000      0.000000      0.000000
3414     34.130000      0.000000      0.000000
3415     34.140000      0.000000      0.000000
3416     34.150000      0.000000      0.000000
3417     34.160000      0.000000      0.000000
3418     34.170000      0.000000      0.000000
3419     34.180000      0.000000      0.000000
3420     34.190000      0.000000      0.000000
3421     34.200000      0.000000      0.000000
3422     34.210000      0.000000      0.000000
3423     34.220000      0.000000      0.000000
3424     34.230000      0.000000      0.000000
3425     34.240000      0.000000      0.000000
3426     34.250000      0.000000      0.000000
3427     34.260000      0.000000      0.000000
3428     34.270000      0.000000      0.000000
3429     34.280000      0.000000      0.000000
3430     34.290000      0.000000      0.000000
3431     34.300000      0.000000      0.000000
3432     34.310000      0.000000      0.000000
3433     34.320000      0.000000      0.000000
3434     34.330000      0.000000      0.000000
3435     34.340000      0.000000      0.000000
3436     34.350000      0.000000      0.000000
3437     34.360000      0.000000      0.000000
3438     34.370000      0.000000      0.000000
3439     34.380000      0.000000      0.000000
3440     34.390000      0.000000      0.000000
3441     34.400000      0.000000      0.000000
3442     34.410000      0.000000      0.000000
3443     34.420000      0.000000      0.000000
3444     34.430000      0.000000      0.000000
3445     34.440000      0.000000      0.000000
3446     34.450000      0.000000      0.000000
3447     34.460000      0.000000      0.000000
3448     34.470000      0.000000      0.000000
3449     34.480000      0.000000      0.000000
3450     34.490000      0.000000      0.000000
3451     34.500000      0.000000      0.000000
3452     34.510000      0.000000      0.000000
3453     34.520000      0.000000      0.000000
3454     34.530000      0.000000      0.000000
3455     34.540000      0.000000      0.000000
3456     34.550000      0.000000      0.000000
3457     34.560000      0.000000      0.000000
3458     34.570000      0.000000      0.000000
3459     34.580000      0.000000      0.000000
3460     34.590000      0.000000      0.000000
3461     34.600000      0.000000      0.000000
3462     34.610000      0.000000      0.000000
3463     34.620000      0.000000      0.000000
3464     34.630000      0.000000      0.000000
3465     34.640000      0.000000      0.000000
3466     34.650000      0.000000      0.000000
3467     34.660000      0.000000      0.000000
3468     34.670000      0.000000      0.000000
3469     34.680000      0.000000      0.000000
3470     34.690000      0.000000      0.000000
3471     34.700000      0.000000      0.000000
3472     34.710000      0.000000      0.000000
3473     34.720000      0.000000      0.000000
3474     34.730000      0.000000      0.000000
3475     34.740000      0.000000      0.000000
3476     34.750000      0.000000      0.000000
3477     34.760000      0.000000      0.000000
3478     34.770000      0.000000      0.000000
3479     34.780000      0.000000      0.000000
3480     34.790000      0.000000      0.000000
3481     34.800000      0.000000      0.000000
3482     34.810000      0.000000      0.000000
3483     34.820000      0.000000      0.000000
3484     34.830000      0.000000      0.000000
3485     34.840000      0.000000      0.000000
3486     34.850000      0.000000      0.000000
3487     34.860000      0.000000      0.000000
3488     34.870000      0.000000      0.000000
3489     34.880000      0.000000      0.000000
3490     34.890000      0.000000      0.000000
3491     34.900000      0.000000      0.000000
3492     34.910000      0.000000      0.000000
3493     34.920000      0.000000      0.000000
3494     34.930000      0.000000      0.000000
3495     34.940000      0.000000      0.000000
3496     34.950000      0.000000      0.000000
3497     34.960000      0.000000      0.000000
3498     34.970000      0.000000      0.000000
3499     34.980000      0.000000      0.000000
3500     34.990000      0.000000      0.000000
3501     35.000000      0.000000      0.000000
3502     35.010000      0.000000      0.000000
3503     35.020000      0.000000      0.000000
3504     35.030000      0.000000      0.000000
3505     35.040000      0.000000      0.000000
3506     35.050000      0.000000      0.000000
3507     35.060000      0.000000      0.000000
3508     35.070000      0.000000      0.000000
3509     35.080000      0.000000      0.000000
3510     35.090000      0.000000      0.000000
3511     35.100000      0.000000      0.000000
3512     35.110000      0.000000      0.000000
3513     35.120000      0.000000      0.000000
3514     35.130000      0.000000      0.000000
3515     35.140000      0.000000      0.000000
3516     35.150000      0.000000      0.000000
3517     35.160000      0.000000      0.000000
3518     35.170000      0.000000      0.000000
3519     35.180000      0.000000      0.000000
3520     35.190000      0.000000      0.000000
3521     35.200000      0.000000      0.000000
3522     35.210000      0.000000      0.000000
3523     35.220000      0.000000      0.000000
3524     35.230000      0.000000      0.000000
3525     35.240000      0.000000      0.000000
3526     35.250000      0.000000      0.000000
3527     35.260000      0.000000      0.000000
3528     35.270000      0.000000      0.000000
3529     35.280000      0.000000      0.000000
3530     35.290000      0.000000      0.000000
3531     35.300000      0.000000      0.000000
3532     35.310000      0.000000      0.000000
3533     35.320000      0.000000      0.000000
3534     35.330000      0.000000      0.000000
3535     35.340000      0.000000      0.000000
3536     35.350000      0.000000      0.000000
3537     35.360000      0.000000      0.000000
3538     35.370000      0.000000      0.000000
3539     35.380000      0.000000      0.000000
3540     35.390000      0.000000      0.000000
3541     35.400000      0.000000      0.000000
3542     35.410000      0.000000      0.000000
3543     35.420000      0.000000      0.000000
3544     35.430000      0.000000      0.000000
3545     35.440000      0.000000      0.000000
3546     35.450000      0.000000      0.000000
3547     35.460000      0.000000      0.000000
3548     35.470000      0.000000      0.000000
3549     35.480000      0.000000      0.000000
3550     35.490000      0.000000      0.000000
3551     35.500000      0.000000      0.000000
3552     35.510000      0.000000      0.000000
3553     35.520000      0.000000      0.000000
3554     35.530000      0.000000      0.000000
3555     35.540000      0.000000      0.000000
3556     35.550000      0.000000      0.000000
3557     35.560000      0.000000      0.000000
3558     35.570000      0.000000      0.000000
3559     35.580000      0.000000      0.000000
3560     35.590000      0.000000      0.000000
3561     35.600000      0.000000      0.000000
3562     35.610000      0.000000      0.000000
3563     35.620000      0.000000      0.000000
3564     35.630000      0.000000      0.000000
3565     35.640000      0.000000      0.000000
3566     35.650000      0.000000      0.000000
3567     35.660000      0.000000      0.000000
3568     35.670000      0.000000      0.000000
3569     35.680000      0.000000      0.000000
3570     35.690000      0.000000      0.000000
3571     35.700000      0.000000      0.000000
3572     35.710000      0.000000      0.000000
3573     35.720000      0.000000      0.000000
3574     35.730000      0.000000      0.000000
3575     35.740000      0.000000      0.000000
3576     35.750000      0.000000      0.000000
3577     35.760000      0.000000      0.000000
3578     35.770000      0.000000      0.000000
3579     35.780000      0.000000      0.000000
3580     35.790000      0.000000      0.000000
3581     35.800000      0.000000      0.000000
3582     35.810000      0.000000      0.000000
3583     35.820000      0.000000      0.000000
3584     35.830000      0.000000      0.000000
3585     35.840000      0.000000      0.000000
3586     35.850000      0.000000      0.000000
3587     35.860000      0.000000      0.000000
3588     35.870000      0.000000      0.000000
3589     35.880000      0.000000      0.000000
3590     35.890000      0.000000      0.000000
3591     35.900000      0.000000      0.000000
3592     35.910000      0.000000      0.000000
3593     35.920000      0.000000      0.000000
3594     35.930000      0.000000      0.000000
3595     35.940000      0.000000      0.000000
3596     35.950000      0.000000      0.000000
3597     35.960000      0.000000      0.000000
3598     35.970000      0.000000      0.000000
3599     35.980000      0.000000      0.000000
3600     35.990000      0.000000      0.000000
3601     36.000000      0.000000      0.000000
3602     36.010000      0.000000      0.000000
3603     36.020000      0.000000      0.000000
3604     36.030000      0.000000      0.000000
3605     36.040000      0.000000      0.000000
3606     36.050000      0.000000      0.000000
3607     36.060000      0.000000      0.000000
3608     36.070000      0.000000      0.000000
3609     36.080000      0.000000      0.000000
3610     36.090000      0.000000      0.000000
3611     36.100000      0.000000      0.000000
3612     36.110000      0.000000      0.000000
3613     36.120000      0.000000      0.000000
3614     36.130000      0.000000      0.000000
3615     36.140000      0.000000      0.000000
3616     36.150000      0.000000      0.000000
3617     36.160000      0.000000      0.000000
3618     36.170000      0.000000      0.000000
3619     36.180000      0.000000      0.000000
3620     36.190000      0.000000      0.000000
3621     36.200000      0.000000      0.000000
3622     36.210000      0.000000      0.000000
3623     36.220000      0.000000      0.000000
3624     36.230000      0.000000      0.000000
3625     36.240000      0.000000      0.000000
3626     36.250000      0.000000      0.000000
3627     36.260000      0.000000      0.000000
3628     36.270000      0.000000      0.000000
3629     36.280000      0.000000      0.000000
3630     36.290000      0.000000      0.000000
3631     36.300000      0.000000      0.000000
3632     36.310000      0.000000      0.000000
3633     36.320000      0.000000      0.000000
3634     36.330000      0.000000      0.000000
3635     36.340000      0.000000      0.000000
3636     36.350000      0.000000      0.000000
3637     36.360000      0.000000      0.000000
3638     36.370000      0.000000      0.000000
3639     36.380000      0.000000      0.000000
3640     36.390000      0.000000      0.000000
3641     36.400000      0.000000      0.000000
3642     36.410000      0.000000      0.000000
3643     36.420000      0.000000      0.000000
3644     36.430000      0.000000      0.000000
3645     36.440000      0.000000      0.000000
3646     36.450000      0.000000      0.000000
3647     36.460000      0.000000      0.000000
3648     36.470000      0.000000      0.000000
3649     36.480000      0.000000      0.000000
3650     36.490000      0.000000      0.000000
3651     36.500000      0.000000      0.000000
3652     36.510000      0.000000      0.000000
3653     36.520000      0.000000      0.000000
3654     36.530000      0.000000      0.000000
3655     36.540000      0.000000      0.000000
3656     36.550000      0.000000      0.000000
3657     36.560000      0.000000      0.000000
3658     36.570000      0.000000      0.000000
3659     36.580000      0.000000      0.000000
3660     36.590000      0.000000      0.000000
3661     36.600000      0.000000      0.000000
3662     36.610000      0.000000      0.000000
3663     36.620000      0.000000      0.000000
3664     36.630000      0.000000      0.000000
3665     36.640000      0.000000      0.000000
3666     36.650000      0.000000      0.000000
3667     36.660000      0.000000      0.000000
3668     36.670000      0.000000      0.000000
3669     36.680000      0.000000      0.000000
3670     36.690000      0.000000      0.000000
3671     36.700000      0.000000      0.000000
3672     36.710000      0.000000      0.000000
3673     36.720000      0.000000      0.000000
3674     36.730000      0.000000      0.000000
3675     36.740000      0.000000      0.000000
3676     36.750000      0.000000      0.000000
3677     36.760000      0.000000      0.000000
3678     36.770000      0.000000      0.000000
3679     36.780000      0.000000      0.000000
3680     36.790000      0.000000      0.000000
3681     36.800000      0.000000      0.000000
3682     36.810000      0.000000      0.000000
3683     36.820000      0.000000      0.000000
3684     36.830000      0.000000      0.000000
3685     36.840000      0.000000      0.000000
3686     36.850000      0.000000      0.000000
3687     36.860000      0.000000      0.000000
3688     36.870000      0.000000      0.000000
3689     36.880000      0.000000      0.000000
3690     36.890000      0.000000      0.000000
3691     36.900000      0.000000      0.000000
3692     36.910000      0.000000      0.000000
3693     36.920000      0.000000      0.000000
3694     36.930000      0.000000      0.000000
3695     36.940000      0.000000      0.000000
3696     36.950000      0.000000      0.000000
3697     36.960000      0.000000      0.000000
3698     36.970000      0.000000      0.000000
3699     36.980000      0.000000      0.000000
3700     36.990000      0.000000      0.000000
3701     37.000000      0.000000      0.000000
3702     37.010000      0.000000      0.000000
3703     37.020000      0.000000      0.000000
3704     37.030000      0.000000      0.000000
3705     37.040000      0.000000      0.000000
3706     37.050000      0.000000      0.000000
3707     37.060000      0.000000      0.000000
3708     37.070000      0.000000      0.000000
3709     37.080000      0.000000      0.000000
3710     37.090000      0.000000      0.000000
3711     37.100000      0.000000      0.000000
3712     37.110000      0.000000      0.000000
3713     37.120000      0.000000      0.000000
3714     37.130000      0.000000      0.000000
3715     37.140000      0.000000      0.000000
3716     37.150000      0.000000      0.000000
3717     37.160000      0.000000      0.000000
3718     37.170000      0.000000      0.000000
3719     37.180000      0.000000      0.000000
3720     37.190000      0.000000      0.000000
3721     37.200000      0.000000      0.000000
3722     37.210000      0.000000      0.000000
3723     37.220000      0.000000      0.000000
3724     37.230000      0.000000      0.000000
3725     37.240000      0.000000      0.000000
3726     37.250000      0.000000      0.000000
3727     37.260000      0.000000      0.000000
3728     37.270000      0.000000      0.000000
3729     37.280000      0.000000      0.000000
3730     37.290000      0.000000      0.000000
3731     37.300000      0.000000      0.000000
3732     37.310000      0.000000      0.000000
3733     37.320000      0.000000      0.000000
3734     37.330000      0.000000      0.000000
3735     37.340000      0.000000      0.000000
3736     37.350000      0.000000      0.000000
3737     37.360000      0.000000      0.000000
3738     37.370000      0.000000      0.000000
3739     37.380000      0.000000      0.000000
3740     37.390000      0.000000      0.000000
3741     37.400000      0.000000      0.000000
3742     37.410000      0.000000      0.000000
3743     37.420000      0.000000      0.000000
3744     37.430000      0.000000      0.000000
3745     37.440000      0.000000      0.000000
3746     37.450000      0.000000      0.000000
3747     37.460000      0.000000      0.000000
3748     37.470000      0.000000      0.000000
3749     37.480000      0.000000      0.000000
3750     37.490000      0.000000      0.000000
3751     37.500000      0.000000      0.000000
3752     37.510000      0.000000      0.000000
3753     37.520000      0.000000      0.000000
3754     37.530000      0.000000      0.000000
3755     37.540000      0.000000      0.000000
3756     37.550000      0.000000      0.000000
3757     37.560000      0.000000      0.000000
3758     37.570000      0.000000      0.000000
3759     37.580000      0.000000      0.000000
3760     37.590000      0.000000      0.000000
3761     37.600000      0.000000      0.000000
3762     37.610000      0.000000      0.000000
3763     37.620000      0.000000      0.000000
3764     37.630000      0.000000      0.000000
3765     37.640000      0.000000      0.000000
3766     37.650000      0.000000      0.000000
3767     37.660000      0.000000      0.000000
3768     37.670000      0.000000      0.000000
3769     37.680000      0.000000      0.000000
3770     37.690000      0.000000      0.000000
3771     37.700000      0.000000      0.000000
3772     37.710000      0.000000      0.000000
3773     37.720000      0.000000      0.000000
3774     37.730000      0.000000      0.000000
3775     37.740000      0.000000      0.000000
3776     37.750000      0.000000      0.000000
3777     37.760000      0.000000      0.000000
3778     37.770000      0.000000      0.000000
3779     37.780000      0.000000      0.000000
3780     37.790000      0.000000      0.000000
3781     37.800000      0.000000      0.000000
3782     37.810000      0.000000      0.000000
3783     37.820000      0.000000      0.000000
3784     37.830000      0.000000      0.000000
3785     37.840000      0.000000      0.000000
3786     37.850000      0.000000      0.000000
3787     37.860000      0.000000      0.000000
3788     37.870000      0.000000      0.000000
3789     37.880000      0.000000      0.000000
3790     37.890000      0.000000      0.000000
3791     37.900000      0.000000      0.000000
3792     37.910000      0.000000      0.000000
3793     37.920000      0.000000      0.000000
3794     37.930000      0.000000      0.000000
3795     37.940000      0.000000      0.000000
3796     37.950000      0.000000      0.000000
3797     37.960000      0.000000      0.000000
3798     37.970000      0.000000      0.000000
3799     37.980000      0.000000      0.000000
3800     37.990000      0.000000      0.000000
3801     38.000000      0.000000      0.000000
3802     38.010000      0.000000      0.000000
3803     38.020000      0.000000      0.000000
3804     38.030000      0.000000      0.000000
3805     38.040000      0.000000      0.000000
3806     38.050000      0.000000      0.000000
3807     38.060000      0.000000      0.000000
3808     38.070000      0.000000      0.000000
3809     38.080000      0.000000      0.000000
3810     38.090000      0.000000      0.000000
3811     38.100000      0.000000      0.000000
3812     38.110000      0.000000      0.000000
3813     38.120000      0.000000      0.000000
3814     38.130000      0.000000      0.000000
3815     38.140000      0.000000      0.000000
3816     38.150000      0.000000      0.000000
3817     38.160000      0.000000      0.000000
3818     38.170000      0.000000      0.000000
3819     38.180000      0.000000      0.000000
3820     38.190000      0.000000      0.000000
3821     38.200000      0.000000      0.000000
3822     38.210000      0.000000      0.000000
3823     38.220000      0.000000      0.000000
3824     38.230000      0.000000      0.000000
3825     38.240000      0.000000      0.000000
3826     38.250000      0.000000      0.000000
3827     38.260000      0.000000      0.000000
3828     38.270000      0.000000      0.000000
3829     38.280000      0.000000      0.000000
3830     38.290000      0.000000      0.000000
3831     38.300000      0.000000      0.000000
3832     38.310000      0.000000      0.000000
3833     38.320000      0.000000      0.000000
3834     38.330000      0.000000      0.000000
3835     38.340000      0.000000      0.000000
3836     38.350000      0.000000      0.000000
3837     38.360000      0.000000      0.000000
3838     38.370000      0.000000      0.000000
3839     38.380000      0.000000      0.000000
3840     38.390000      0.000000      0.000000
3841     38.400000      0.000000      0.000000
3842     38.410000      0.000000      0.000000
3843     38.420000      0.000000      0.000000
3844     38.430000      0.000000      0.000000
3845     38.440000      0.000000      0.000000
3846     38.450000      0.000000      0.000000
3847     38.460000      0.000000      0.000000
3848     38.470000      0.000000      0.000000
3849     38.480000      0.000000      0.000000
3850     38.490000      0.000000      0.000000
3851     38.500000      0.000000      0.000000
3852     38.510000      0.000000      0.000000
3853     38.520000      0.000000      0.000000
3854     38.530000      0.000000      0.000000
3855     38.540000      0.000000      0.000000
3856     38.550000      0.000000      0.000000
3857     38.560000      0.000000      0.000000
3858     38.570000      0.000000      0.000000
3859     38.580000      0.000000      0.000000
3860     38.590000      0.000000      0.000000
3861     38.600000      0.000000      0.000000
3862     38.610000      0.000000      0.000000
3863     38.620000      0.000000      0.000000
3864     38.630000      0.000000      0.000000
3865     38.640000      0.000000      0.000000
3866     38.650000      0.000000      0.000000
3867     38.660000      0.000000      0.000000
3868     38.670000      0.000000      0.000000
3869     38.680000      0.000000      0.000000
3870     38.690000      0.000000      0.000000
3871     38.700000      0.000000      0.000000
3872     38.710000      0.000000      0.000000
3873     38.720000      0.000000      0.000000
3874     38.730000      0.000000      0.000000
3875     38.740000      0.000000      0.000000
3876     38.750000      0.000000      0.000000
3877     38.760000      0.000000      0.000000
3878     38.770000      0.000000      0.000000
3879     38.780000      0.000000      0.000000
3880     38.790000      0.000000      0.000000
3881     38.800000      0.000000      0.000000
3882     38.810000      0.000000      0.000000
3883     38.820000      0.000000      0.000000
3884     38.830000      0.000000      0.000000
3885     38.840000      0.000000      0.000000
3886     38.850000      0.000000      0.000000
3887     38.860000      0.000000      0.000000
3888     38.870000      0.000000      0.000000
3889     38.880000      0.000000      0.000000
3890     38.890000      0.000000      0.000000
3891     38.900000      0.000000      0.000000
3892     38.910000      0.000000      0.000000
3893     38.920000      0.000000      0.000000
3894     38.930000      0.000000      0.000000
3895     38.940000      0.000000      0.000000
3896     38.950000      0.000000      0.000000
3897     38.960000      0.000000      0.000000
3898     38.970000      0.000000      0.000000
3899     38.980000      0.000000      0.000000
3900     38.990000      0.000000      0.000000
3901     39.000000      0.000000      0.000000
3902     39.010000      0.000000      0.000000
3903     39.020000      0.000000      0.000000
3904     39.030000      0.000000      0.000000
3905     39.040000      0.000000      0.000000
3906     39.050000      0.000000      0.000000
3907     39.060000      0.000000      0.000000
3908     39.070000      0.000000      0.000000
3909     39.080000      0.000000      0.000000
3910     39.090000      0.000000      0.000000
3911     39.100000      0.000000      0.000000
3912     39.110000      0.000000      0.000000
3913     39.120000      0.000000      0.000000
3914     39.130000      0.000000      0.000000
3915     39.140000      0.000000      0.000000
3916     39.150000      0.000000      0.000000
3917     39.160000      0.000000      0.000000
3918     39.170000      0.000000      0.000000
3919     39.180000      0.000000      0.000000
3920     39.190000      0.000000      0.000000
3921     39.200000      0.000000      0.000000
3922     39.210000      0.000000      0.000000
3923     39.220000      0.000000      0.000000
3924     39.230000      0.000000      0.000000
3925     39.240000      0.000000      0.000000
3926     39.250000      0.000000      0.000000
3927     39.260000      0.000000      0.000000
3928     39.270000      0.000000      0.000000
3929     39.280000      0.000000      0.000000
3930     39.290000      0.000000      0.000000
3931     39.300000      0.000000      0.000000
3932     39.310000      0.000000      0.000000
3933     39.320000      0.000000      0.000000
3934     39.330000      0.000000      0.000000
3935     39.340000      0.000000      0.000000
3936     39.350000      0.000000      0.000000
3937     39.360000      0.000000      0.000000
3938     39.370000      0.000000      0.000000
3939     39.380000      0.000000      0.000000
3940     39.390000      0.000000      0.000000
3941     39.400000      0.000000      0.000000
3942     39.410000      0.000000      0.000000
3943     39.420000      0.000000      0.000000
3944     39.430000      0.000000      0.000000
3945     39.440000      0.000000      0.000000
3946     39.450000      0.000000      0.000000
3947     39.460000      0.000000      0.000000
3948     39.470000      0.000000      0.000000
3949     39.480000      0.000000      0.000000
3950     39.490000      0.000000      0.000000
3951     39.500000      0.000000      0.000000
3952     39.510000      0.000000      0.000000
3953     39.520000      0.000000      0.000000
3954     39.530000      0.000000      0.000000
3955     39.540000      0.000000      0.000000
3956     39.550000      0.000000      0.000000
3957     39.560000      0.000000      0.000000
3958     39.570000      0.000000      0.000000
3959     39.580000      0.000000      0.000000
3960     39.590000      0.000000      0.000000
3961     39.600000      0.000000      0.000000
3962     39.610000      0.000000      0.000000
3963     39.620000      0.000000      0.000000
3964     39.630000      0.000000      0.000000
3965     39.640000      0.000000      0.000000
3966     39.650000      0.000000      0.000000
3967     39.660000      0.000000      0.000000
3968     39.670000      0.000000      0.000000
3969     39.680000      0.000000      0.000000
3970     39.690000      0.000000      0.000000
3971     39.700000      0.000000      0.000000
3972     39.710000      0.000000      0.000000
3973     39.720000      0.000000      0.000000
3974     39.730000      0.000000      0.000000
3975     39.740000      0.000000      0.000000
3976     39.750000      0.000000      0.000000
3977     39.760000      0.000000      0.000000
3978     39.770000      0.000000      0.000000
3979     39.780000      0.000000      0.000000
3980     39.790000      0.000000      0.000000
3981     39.800000      0.000000      0.000000
3982     39.810000      0.000000      0.000000
3983     39.820000      0.000000      0.000000
3984     39.830000      0.000000      0.000000
3985     39.840000      0.000000      0.000000
3986     39.850000      0.000000      0.000000
3987     39.860000      0.000000      0.000000
3988     39.870000      0.000000      0.000000
3989     39.880000      0.000000      0.000000
3990     39.890000      0.000000      0.000000
3991     39.900000      0.000000      0.000000
3992     39.910000      0.000000      0.000000
3993     39.920000      0.000000      0.000000
3994     39.930000      0.000000      0.000000
3995     39.940000      0.000000      0.000000
3996     39.950000      0.000000      0.000000
3997     39.960000      0.000000      0.000000
3998     39.970000      0.000000      0.000000
3999     39.980000      0.000000      0.000000
4000     39.990000      0.000000      0.000000
4001     40.000000      0.000000      0.000000
