# Supplementary material for: A Bottom-Up Coarse-Grained Model for Nucleosome–Nucleosome Interactions with Explicit Ions
Source: J Chem Theory Comput. 2022 May 17;18(6):3948–60. doi: 10.1021/acs.jctc.2c00083 (PMC9202350; doi:10.1021/acs.jctc.2c00083)
Supplement: Supplementary file 2 — ct2c00083_si_002.zip [file ct2c00083_si_002.zip › archive/CGMD_NCP-CO/pot_tables/CO_K.table]

CO_K
N 4001

1      0.000001    267.572660     87.949600
2      0.010000    266.693170     90.852650
3      0.020000    265.784640     93.461270
4      0.030000    264.850030     95.736790
5      0.040000    263.892660     97.650280
6      0.050000    262.916160     99.184160
7      0.060000    261.924320    100.333050
8      0.070000    260.920990    101.103820
9      0.080000    259.909950    101.514980
10      0.090000    258.894800    101.595230
11      0.100000    257.878850    101.381590
12      0.110000    256.865030    100.917120
13      0.120000    255.855860    100.248460
14      0.130000    254.853370     99.423470
15      0.140000    253.859140     98.489120
16      0.150000    252.874250     97.489630
17      0.160000    251.899350     96.465120
18      0.170000    250.934700     95.450730
19      0.180000    249.980190     94.476040
20      0.190000    249.035430     93.564950
21      0.200000    248.099780     92.735790
22      0.210000    247.172420     92.001630
23      0.220000    246.252410     91.370700
24      0.230000    245.338700     90.846900
25      0.240000    244.430230     90.430290
26      0.250000    243.525930     90.117610
27      0.260000    242.624750     89.902830
28      0.270000    241.725730     89.777600
29      0.280000    240.827950     89.731750
30      0.290000    239.930630     89.753830
31      0.300000    239.033090     89.831510
32      0.310000    238.134780     89.952130
33      0.320000    237.235260     90.103050
34      0.330000    236.334230     90.272130
35      0.340000    235.431510     90.447950
36      0.350000    234.527030     90.620150
37      0.360000    233.620820     90.779600
38      0.370000    232.713030     90.918470
39      0.380000    231.803840     91.030310
40      0.390000    230.893540     91.110060
41      0.400000    229.982440     91.153990
42      0.410000    229.070900     91.159640
43      0.420000    228.159300     91.125740
44      0.430000    227.248050     91.052180
45      0.440000    226.337520     90.939830
46      0.450000    225.428130     90.790510
47      0.460000    224.520220     90.606900
48      0.470000    223.614150     90.392340
49      0.480000    222.710230     90.150790
50      0.490000    221.808720     89.886600
51      0.500000    220.909850     89.604400
52      0.510000    220.013810     89.308900
53      0.520000    219.120720     89.004730
54      0.530000    218.230670     88.696300
55      0.540000    217.343710     88.387640
56      0.550000    216.459840     88.082310
57      0.560000    215.579010     87.783350
58      0.570000    214.701180     87.493220
59      0.580000    213.826250     87.213820
60      0.590000    212.954110     86.946510
61      0.600000    212.084640     86.692130
62      0.610000    211.217720     86.451070
63      0.620000    210.353210     86.223360
64      0.630000    209.490980     86.008670
65      0.640000    208.630890     85.806430
66      0.650000    207.772830     85.615820
67      0.660000    206.916670     85.435890
68      0.670000    206.062310     85.265550
69      0.680000    205.209650     85.103620
70      0.690000    204.358620     84.948860
71      0.700000    203.509130     84.800020
72      0.710000    202.661130     84.655830
73      0.720000    201.814570     84.515040
74      0.730000    200.969420     84.376430
75      0.740000    200.125660     84.238820
76      0.750000    199.283270     84.101120
77      0.760000    198.442260     83.962300
78      0.770000    197.602630     83.821410
79      0.780000    196.764420     83.677600
80      0.790000    195.927640     83.530150
81      0.800000    195.092340     83.378440
82      0.810000    194.258560     83.222000
83      0.820000    193.426340     83.060500
84      0.830000    192.595730     82.893770
85      0.840000    191.766790     82.721810
86      0.850000    190.939580     82.544770
87      0.860000    190.114130     82.362970
88      0.870000    189.290500     82.176880
89      0.880000    188.468730     81.987100
90      0.890000    187.648860     81.794310
91      0.900000    186.830920     81.599290
92      0.910000    186.014920     81.402790
93      0.920000    185.200900     81.205590
94      0.930000    184.388840     81.008370
95      0.940000    183.578760     80.811740
96      0.950000    182.770640     80.616190
97      0.960000    181.964480     80.422070
98      0.970000    181.160260     80.229620
99      0.980000    180.357960     80.038940
100      0.990000    179.557570     79.850010
101      1.000000    178.759070     79.662740
102      1.010000    177.962440     79.476960
103      1.020000    177.167670     79.292480
104      1.030000    176.374750     79.109080
105      1.040000    175.583660     78.926570
106      1.050000    174.794390     78.744790
107      1.060000    174.006940     78.563620
108      1.070000    173.221310     78.382980
109      1.080000    172.437480     78.202860
110      1.090000    171.655450     78.023280
111      1.100000    170.875220     77.844300
112      1.110000    170.096770     77.665970
113      1.120000    169.320110     77.488350
114      1.130000    168.545230     77.311460
115      1.140000    167.772120     77.135280
116      1.150000    167.000760     76.959760
117      1.160000    166.231170     76.784770
118      1.170000    165.463320     76.610120
119      1.180000    164.697220     76.435600
120      1.190000    163.932860     76.260940
121      1.200000    163.170250     76.085890
122      1.210000    162.409390     75.910180
123      1.220000    161.650290     75.733560
124      1.230000    160.892950     75.555860
125      1.240000    160.137400     75.376940
126      1.250000    159.383630     75.196770
127      1.260000    158.631660     75.015360
128      1.270000    157.881510     74.832840
129      1.280000    157.133180     74.649410
130      1.290000    156.386680     74.465310
131      1.300000    155.642030     74.280840
132      1.310000    154.899220     74.096290
133      1.320000    154.158260     73.911950
134      1.330000    153.419140     73.728090
135      1.340000    152.681860     73.544890
136      1.350000    151.946410     73.362470
137      1.360000    151.212780     73.180880
138      1.370000    150.480980     73.000080
139      1.380000    149.750980     72.819960
140      1.390000    149.022780     72.640350
141      1.400000    148.296370     72.461040
142      1.410000    147.571760     72.281810
143      1.420000    146.848940     72.102440
144      1.430000    146.127920     71.922730
145      1.440000    145.408690     71.742550
146      1.450000    144.691270     71.561800
147      1.460000    143.975650     71.380470
148      1.470000    143.261840     71.198610
149      1.480000    142.549860     71.016330
150      1.490000    141.839690     70.833820
151      1.500000    141.131360     70.651270
152      1.510000    140.424840     70.468900
153      1.520000    139.720150     70.286920
154      1.530000    139.017290     70.105490
155      1.540000    138.316230     69.924730
156      1.550000    137.616980     69.744710
157      1.560000    136.919540     69.565400
158      1.570000    136.223880     69.386720
159      1.580000    135.530010     69.208520
160      1.590000    134.837930     69.030600
161      1.600000    134.147620     68.852740
162      1.610000    133.459100     68.674700
163      1.620000    132.772350     68.496260
164      1.630000    132.087390     68.317220
165      1.640000    131.404210     68.137460
166      1.650000    130.722840     67.956900
167      1.660000    130.043270     67.775540
168      1.670000    129.365520     67.593460
169      1.680000    128.689580     67.410790
170      1.690000    128.015470     67.227750
171      1.700000    127.343200     67.044550
172      1.710000    126.672750     66.861450
173      1.720000    126.004140     66.678670
174      1.730000    125.337350     66.496420
175      1.740000    124.672380     66.314830
176      1.750000    124.009240     66.133990
177      1.760000    123.347900     65.953900
178      1.770000    122.688360     65.774480
179      1.780000    122.030610     65.595610
180      1.790000    121.374660     65.417090
181      1.800000    120.720490     65.238710
182      1.810000    120.068100     65.060250
183      1.820000    119.417500     64.881470
184      1.830000    118.768680     64.702190
185      1.840000    118.121660     64.522270
186      1.850000    117.476440     64.341640
187      1.860000    116.833020     64.160290
188      1.870000    116.191420     63.978290
189      1.880000    115.551630     63.795770
190      1.890000    114.913680     63.612920
191      1.900000    114.277550     63.429960
192      1.910000    113.643250     63.247120
193      1.920000    113.010780     63.064630
194      1.930000    112.380130     62.882670
195      1.940000    111.751300     62.701380
196      1.950000    111.124290     62.520820
197      1.960000    110.499080     62.341000
198      1.970000    109.875670     62.161830
199      1.980000    109.254050     61.983190
200      1.990000    108.634220     61.804870
201      2.000000    108.016170     61.626660
202      2.010000    107.399910     61.448330
203      2.020000    106.785420     61.269660
204      2.030000    106.172730     61.090450
205      2.040000    105.561820     60.910580
206      2.050000    104.952720     60.729970
207      2.060000    104.345420     60.548620
208      2.070000    103.739930     60.366590
209      2.080000    103.136260     60.184030
210      2.090000    102.534420     60.001120
211      2.100000    101.934410     59.818080
212      2.110000    101.336230     59.635160
213      2.120000    100.739880     59.452580
214      2.130000    100.145350     59.270530
215      2.140000     99.552650     59.089140
216      2.150000     98.961760     58.908490
217      2.160000     98.372670     58.728570
218      2.170000     97.785390     58.549320
219      2.180000     97.199890     58.370590
220      2.190000     96.616190     58.192200
221      2.200000     96.034270     58.013920
222      2.210000     95.454130     57.835540
223      2.220000     94.875770     57.656820
224      2.230000     94.299200     57.477590
225      2.240000     93.724430     57.297700
226      2.250000     93.151450     57.117080
227      2.260000     92.580280     56.935720
228      2.270000     92.010920     56.753710
229      2.280000     91.443390     56.571160
230      2.290000     90.877670     56.388280
231      2.300000     90.313790     56.205270
232      2.310000     89.751740     56.022390
233      2.320000     89.191510     55.839850
234      2.330000     88.633120     55.657830
235      2.340000     88.076540     55.476480
236      2.350000     87.521770     55.295860
237      2.360000     86.968810     55.115980
238      2.370000     86.417650     54.936750
239      2.380000     85.868290     54.758050
240      2.390000     85.320710     54.579680
241      2.400000     84.774910     54.401420
242      2.410000     84.230900     54.223050
243      2.420000     83.688660     54.044340
244      2.430000     83.148220     53.865110
245      2.440000     82.609570     53.685230
246      2.450000     82.072720     53.504610
247      2.460000     81.537670     53.323260
248      2.470000     81.004440     53.141240
249      2.480000     80.473030     52.958690
250      2.490000     79.943440     52.775800
251      2.500000     79.415680     52.592790
252      2.510000     78.889750     52.409900
253      2.520000     78.365660     52.227350
254      2.530000     77.843380     52.045320
255      2.540000     77.322930     51.863960
256      2.550000     76.804290     51.683330
257      2.560000     76.287460     51.503440
258      2.570000     75.772420     51.324200
259      2.580000     75.259180     51.145480
260      2.590000     74.747720     50.967100
261      2.600000     74.238050     50.788840
262      2.610000     73.730170     50.610450
263      2.620000     73.224060     50.431740
264      2.630000     72.719740     50.252510
265      2.640000     72.217220     50.072620
266      2.650000     71.716490     49.892000
267      2.660000     71.217570     49.710640
268      2.670000     70.720470     49.528630
269      2.680000     70.225180     49.346080
270      2.690000     69.731720     49.163200
271      2.700000     69.240090     48.980190
272      2.710000     68.750280     48.797310
273      2.720000     68.262310     48.614760
274      2.730000     67.776160     48.432740
275      2.740000     67.291840     48.251390
276      2.750000     66.809320     48.070760
277      2.760000     66.328610     47.890870
278      2.770000     65.849710     47.711640
279      2.780000     65.372590     47.532920
280      2.790000     64.897260     47.354540
281      2.800000     64.423720     47.176280
282      2.810000     63.951950     46.997900
283      2.820000     63.481970     46.819190
284      2.830000     63.013780     46.639950
285      2.840000     62.547380     46.460060
286      2.850000     62.082780     46.279440
287      2.860000     61.619990     46.098090
288      2.870000     61.159010     45.916070
289      2.880000     60.699850     45.733530
290      2.890000     60.242510     45.550640
291      2.900000     59.787000     45.367640
292      2.910000     59.333330     45.184760
293      2.920000     58.881480     45.002210
294      2.930000     58.431460     44.820190
295      2.940000     57.983260     44.638840
296      2.950000     57.536870     44.458210
297      2.960000     57.092290     44.278320
298      2.970000     56.649500     44.099080
299      2.980000     56.208510     43.920370
300      2.990000     55.769310     43.741980
301      3.000000     55.331890     43.563710
302      3.010000     54.896250     43.385330
303      3.020000     54.462400     43.206610
304      3.030000     54.030330     43.027380
305      3.040000     53.600060     42.847490
306      3.050000     53.171580     42.666860
307      3.060000     52.744910     42.485510
308      3.070000     52.320060     42.303490
309      3.080000     51.897020     42.120940
310      3.090000     51.475810     41.938060
311      3.100000     51.056430     41.755060
312      3.110000     50.638880     41.572170
313      3.120000     50.223160     41.389620
314      3.130000     49.809270     41.207610
315      3.140000     49.397190     41.026250
316      3.150000     48.986930     40.845630
317      3.160000     48.578470     40.665740
318      3.170000     48.171810     40.486500
319      3.180000     47.766950     40.307790
320      3.190000     47.363870     40.129410
321      3.200000     46.962580     39.951140
322      3.210000     46.563060     39.772760
323      3.220000     46.165340     39.594050
324      3.230000     45.769400     39.414820
325      3.240000     45.375250     39.234930
326      3.250000     44.982900     39.054320
327      3.260000     44.592360     38.872970
328      3.270000     44.203630     38.690950
329      3.280000     43.816720     38.508410
330      3.290000     43.431630     38.325530
331      3.300000     43.048380     38.142540
332      3.310000     42.666950     37.959660
333      3.320000     42.287350     37.777110
334      3.330000     41.909580     37.595100
335      3.340000     41.533630     37.413740
336      3.350000     41.159500     37.233120
337      3.360000     40.787160     37.053230
338      3.370000     40.416630     36.873990
339      3.380000     40.047890     36.695270
340      3.390000     39.680940     36.516880
341      3.400000     39.315770     36.338600
342      3.410000     38.952380     36.160210
343      3.420000     38.590780     35.981480
344      3.430000     38.230970     35.802230
345      3.440000     37.872950     35.622330
346      3.450000     37.516720     35.441700
347      3.460000     37.162310     35.260330
348      3.470000     36.809700     35.078300
349      3.480000     36.458920     34.895740
350      3.490000     36.109960     34.712840
351      3.500000     35.762830     34.529830
352      3.510000     35.417530     34.346940
353      3.520000     35.074070     34.164390
354      3.530000     34.732420     33.982370
355      3.540000     34.392600     33.801010
356      3.550000     34.054590     33.620400
357      3.560000     33.718380     33.440510
358      3.570000     33.383980     33.261290
359      3.580000     33.051370     33.082590
360      3.590000     32.720540     32.904220
361      3.600000     32.391500     32.725980
362      3.610000     32.064240     32.547620
363      3.620000     31.738760     32.368940
364      3.630000     31.415070     32.189730
365      3.640000     31.093170     32.009880
366      3.650000     30.773080     31.829290
367      3.660000     30.454780     31.647980
368      3.670000     30.138300     31.466000
369      3.680000     29.823640     31.283490
370      3.690000     29.510810     31.100640
371      3.700000     29.199800     30.917660
372      3.710000     28.890630     30.734800
373      3.720000     28.583280     30.552280
374      3.730000     28.277750     30.370270
375      3.740000     27.974050     30.188920
376      3.750000     27.672160     30.008290
377      3.760000     27.372080     29.828380
378      3.770000     27.073800     29.649110
379      3.780000     26.777300     29.470360
380      3.790000     26.482600     29.291920
381      3.800000     26.189680     29.113590
382      3.810000     25.898550     28.935130
383      3.820000     25.609200     28.756320
384      3.830000     25.321630     28.576990
385      3.840000     25.035860     28.397000
386      3.850000     24.751890     28.216260
387      3.860000     24.469730     28.034800
388      3.870000     24.189380     27.852670
389      3.880000     23.910850     27.670010
390      3.890000     23.634150     27.487030
391      3.900000     23.359280     27.303940
392      3.910000     23.086240     27.120980
393      3.920000     22.815030     26.938390
394      3.930000     22.545650     26.756340
395      3.940000     22.278090     26.574980
396      3.950000     22.012340     26.394390
397      3.960000     21.748390     26.214560
398      3.970000     21.486250     26.035410
399      3.980000     21.225890     25.856830
400      3.990000     20.967330     25.678610
401      4.000000     20.710540     25.500530
402      4.010000     20.455530     25.322380
403      4.020000     20.202310     25.143920
404      4.030000     19.950870     24.964960
405      4.040000     19.701220     24.785370
406      4.050000     19.453370     24.605060
407      4.060000     19.207320     24.424020
408      4.070000     18.963080     24.242310
409      4.080000     18.720650     24.060070
410      4.090000     18.480050     23.877470
411      4.100000     18.241280     23.694710
412      4.110000     18.004330     23.512030
413      4.120000     17.769210     23.329630
414      4.130000     17.535920     23.147700
415      4.140000     17.304440     22.966360
416      4.150000     17.074770     22.785670
417      4.160000     16.846920     22.605620
418      4.170000     16.620860     22.426130
419      4.180000     16.396600     22.247060
420      4.190000     16.174130     22.068230
421      4.200000     15.953450     21.889410
422      4.210000     15.734550     21.710380
423      4.220000     15.517450     21.530930
424      4.230000     15.302140     21.350890
425      4.240000     15.088630     21.170120
426      4.250000     14.876930     20.988590
427      4.260000     14.667040     20.806300
428      4.270000     14.458980     20.623350
429      4.280000     14.252750     20.439910
430      4.290000     14.048350     20.256190
431      4.300000     13.845790     20.072450
432      4.310000     13.645060     19.888960
433      4.320000     13.446170     19.705980
434      4.330000     13.249110     19.523710
435      4.340000     13.053880     19.342330
436      4.350000     12.860450     19.161930
437      4.360000     12.668830     18.982520
438      4.370000     12.479010     18.804060
439      4.380000     12.290970     18.626390
440      4.390000     12.104700     18.449350
441      4.400000     11.920210     18.272710
442      4.410000     11.737480     18.096220
443      4.420000     11.556520     17.919640
444      4.430000     11.377320     17.742750
445      4.440000     11.199900     17.565370
446      4.450000     11.024240     17.387370
447      4.460000     10.850370     17.208690
448      4.470000     10.678280     17.029320
449      4.480000     10.507990     16.849330
450      4.490000     10.339500     16.668810
451      4.500000     10.172810     16.487900
452      4.510000     10.007930     16.306730
453      4.520000      9.844860     16.125450
454      4.530000      9.683610     15.944150
455      4.540000      9.524170     15.762890
456      4.550000      9.366540     15.581660
457      4.560000      9.210720     15.400400
458      4.570000      9.056720     15.219010
459      4.580000      8.904530     15.037300
460      4.590000      8.754150     14.855090
461      4.600000      8.605600     14.672180
462      4.610000      8.458880     14.488360
463      4.620000      8.314000     14.303490
464      4.630000      8.170960     14.117460
465      4.640000      8.029790     13.930280
466      4.650000      7.890480     13.742020
467      4.660000      7.753060     13.552860
468      4.670000      7.617540     13.363080
469      4.680000      7.483910     13.173060
470      4.690000      7.352170     12.983240
471      4.700000      7.222340     12.794110
472      4.710000      7.094400     12.606180
473      4.720000      6.968340     12.419950
474      4.730000      6.844140     12.235850
475      4.740000      6.721780     12.054260
476      4.750000      6.601240     11.875450
477      4.760000      6.482480     11.699580
478      4.770000      6.365490     11.526710
479      4.780000      6.250220     11.356760
480      4.790000      6.136650     11.189570
481      4.800000      6.024760     11.024870
482      4.810000      5.914510     10.862300
483      4.820000      5.805890     10.701460
484      4.830000      5.698870     10.541880
485      4.840000      5.593450     10.383060
486      4.850000      5.489620     10.224500
487      4.860000      5.387380     10.065660
488      4.870000      5.286720      9.906010
489      4.880000      5.187660      9.745010
490      4.890000      5.090210      9.582140
491      4.900000      4.994390      9.416840
492      4.910000      4.900220      9.248580
493      4.920000      4.807740      9.076810
494      4.930000      4.716970      8.900990
495      4.940000      4.627960      8.720580
496      4.950000      4.540750      8.535040
497      4.960000      4.455400      8.343870
498      4.970000      4.371960      8.146620
499      4.980000      4.290500      7.942900
500      4.990000      4.211070      7.732450
501      5.000000      4.133740      7.515140
502      5.010000      4.058590      7.291040
503      5.020000      3.985680      7.060440
504      5.030000      3.915080      6.823890
505      5.040000      3.846840      6.582250
506      5.050000      3.781020      6.336660
507      5.060000      3.717650      6.088620
508      5.070000      3.656760      5.839900
509      5.080000      3.598360      5.592540
510      5.090000      3.542440      5.348830
511      5.100000      3.488950      5.111170
512      5.110000      3.437840      4.882050
513      5.120000      3.389020      4.663920
514      5.130000      3.342380      4.459150
515      5.140000      3.297790      4.269910
516      5.150000      3.255090      4.098130
517      5.160000      3.214110      3.945450
518      5.170000      3.174650      3.813160
519      5.180000      3.136520      3.702210
520      5.190000      3.099500      3.613170
521      5.200000      3.063370      3.546240
522      5.210000      3.027900      3.501260
523      5.220000      2.992890      3.477670
524      5.230000      2.958110      3.474590
525      5.240000      2.923370      3.490760
526      5.250000      2.888460      3.524620
527      5.260000      2.853210      3.574270
528      5.270000      2.817470      3.637550
529      5.280000      2.781100      3.712090
530      5.290000      2.743980      3.795330
531      5.300000      2.706020      3.884640
532      5.310000      2.667180      3.977340
533      5.320000      2.627400      4.070820
534      5.330000      2.586690      4.162590
535      5.340000      2.545070      4.250360
536      5.350000      2.502570      4.332040
537      5.360000      2.459240      4.405870
538      5.370000      2.415190      4.470330
539      5.380000      2.370480      4.524230
540      5.390000      2.325240      4.566690
541      5.400000      2.279570      4.597090
542      5.410000      2.233600      4.615100
543      5.420000      2.187450      4.620640
544      5.430000      2.141250      4.613850
545      5.440000      2.095110      4.595110
546      5.450000      2.049160      4.564960
547      5.460000      2.003510      4.524110
548      5.470000      1.958260      4.473420
549      5.480000      1.913530      4.413860
550      5.490000      1.869390      4.346440
551      5.500000      1.825930      4.272260
552      5.510000      1.783210      4.192380
553      5.520000      1.741280      4.107850
554      5.530000      1.700200      4.019650
555      5.540000      1.660010      3.928650
556      5.550000      1.620720      3.835650
557      5.560000      1.582360      3.741290
558      5.570000      1.544950      3.646100
559      5.580000      1.508490      3.550510
560      5.590000      1.472980      3.454830
561      5.600000      1.438440      3.359280
562      5.610000      1.404840      3.264040
563      5.620000      1.372200      3.169220
564      5.630000      1.340510      3.074920
565      5.640000      1.309760      2.981230
566      5.650000      1.279950      2.888270
567      5.660000      1.251070      2.796170
568      5.670000      1.223100      2.705100
569      5.680000      1.196050      2.615240
570      5.690000      1.169900      2.526840
571      5.700000      1.144630      2.440120
572      5.710000      1.120230      2.355350
573      5.720000      1.096680      2.272770
574      5.730000      1.073950      2.192620
575      5.740000      1.052020      2.115080
576      5.750000      1.030870      2.040330
577      5.760000      1.010470      1.968460
578      5.770000      0.990790      1.899560
579      5.780000      0.971790      1.833630
580      5.790000      0.953450      1.770650
581      5.800000      0.935750      1.710540
582      5.810000      0.918640      1.653210
583      5.820000      0.902110      1.598510
584      5.830000      0.886120      1.546300
585      5.840000      0.870660      1.496400
586      5.850000      0.855700      1.448650
587      5.860000      0.841210      1.402850
588      5.870000      0.827180      1.358840
589      5.880000      0.813590      1.316440
590      5.890000      0.800430      1.275460
591      5.900000      0.787680      1.235730
592      5.910000      0.775320      1.197110
593      5.920000      0.763350      1.159410
594      5.930000      0.751750      1.122500
595      5.940000      0.740530      1.086230
596      5.950000      0.729670      1.050440
597      5.960000      0.719160      1.015020
598      5.970000      0.709010      0.979830
599      5.980000      0.699210      0.944750
600      5.990000      0.689760      0.909690
601      6.000000      0.680670      0.874560
602      6.010000      0.671920      0.839310
603      6.020000      0.663530      0.803870
604      6.030000      0.655490      0.768260
605      6.040000      0.647810      0.732470
606      6.050000      0.640480      0.696560
607      6.060000      0.633520      0.660610
608      6.070000      0.626910      0.624710
609      6.080000      0.620660      0.589010
610      6.090000      0.614770      0.553670
611      6.100000      0.609240      0.518830
612      6.110000      0.604050      0.484700
613      6.120000      0.599200      0.451430
614      6.130000      0.594690      0.419190
615      6.140000      0.590500      0.388140
616      6.150000      0.586610      0.358400
617      6.160000      0.583030      0.330090
618      6.170000      0.579730      0.303270
619      6.180000      0.576700      0.278000
620      6.190000      0.573920      0.254310
621      6.200000      0.571370      0.232200
622      6.210000      0.569050      0.211640
623      6.220000      0.566940      0.192590
624      6.230000      0.565010      0.175010
625      6.240000      0.563260      0.158820
626      6.250000      0.561670      0.143930
627      6.260000      0.560230      0.130260
628      6.270000      0.558930      0.117710
629      6.280000      0.557750      0.106180
630      6.290000      0.556690      0.095560
631      6.300000      0.555730      0.085760
632      6.310000      0.554880      0.076670
633      6.320000      0.554110      0.068200
634      6.330000      0.553430      0.060240
635      6.340000      0.552830      0.052720
636      6.350000      0.552300      0.045550
637      6.360000      0.551840      0.038670
638      6.370000      0.551460      0.032020
639      6.380000      0.551140      0.025540
640      6.390000      0.550880      0.019190
641      6.400000      0.550690      0.012940
642      6.410000      0.550560      0.006760
643      6.420000      0.550490      0.000650
644      6.430000      0.550490     -0.005410
645      6.440000      0.550540     -0.011410
646      6.450000      0.550650     -0.017340
647      6.460000      0.550830     -0.023170
648      6.470000      0.551060     -0.028870
649      6.480000      0.551350     -0.034420
650      6.490000      0.551690     -0.039770
651      6.500000      0.552090     -0.044880
652      6.510000      0.552540     -0.049700
653      6.520000      0.553040     -0.054190
654      6.530000      0.553580     -0.058300
655      6.540000      0.554160     -0.061980
656      6.550000      0.554780     -0.065210
657      6.560000      0.555430     -0.067940
658      6.570000      0.556110     -0.070150
659      6.580000      0.556810     -0.071820
660      6.590000      0.557530     -0.072940
661      6.600000      0.558260     -0.073490
662      6.610000      0.559000     -0.073480
663      6.620000      0.559730     -0.072930
664      6.630000      0.560460     -0.071840
665      6.640000      0.561180     -0.070240
666      6.650000      0.561880     -0.068180
667      6.660000      0.562560     -0.065680
668      6.670000      0.563220     -0.062800
669      6.680000      0.563850     -0.059600
670      6.690000      0.564440     -0.056120
671      6.700000      0.565000     -0.052440
672      6.710000      0.565530     -0.048610
673      6.720000      0.566010     -0.044700
674      6.730000      0.566460     -0.040760
675      6.740000      0.566870     -0.036830
676      6.750000      0.567240     -0.032970
677      6.760000      0.567570     -0.029210
678      6.770000      0.567860     -0.025580
679      6.780000      0.568120     -0.022090
680      6.790000      0.568340     -0.018750
681      6.800000      0.568520     -0.015570
682      6.810000      0.568680     -0.012550
683      6.820000      0.568800     -0.009660
684      6.830000      0.568900     -0.006880
685      6.840000      0.568970     -0.004200
686      6.850000      0.569010     -0.001580
687      6.860000      0.569030      0.001020
688      6.870000      0.569020      0.003640
689      6.880000      0.568980      0.006310
690      6.890000      0.568920      0.009100
691      6.900000      0.568830      0.012040
692      6.910000      0.568710      0.015190
693      6.920000      0.568550      0.018590
694      6.930000      0.568370      0.022300
695      6.940000      0.568150      0.026360
696      6.950000      0.567880      0.030820
697      6.960000      0.567570      0.035720
698      6.970000      0.567220      0.041090
699      6.980000      0.566810      0.046970
700      6.990000      0.566340      0.053380
701      7.000000      0.565800      0.060330
702      7.010000      0.565200      0.067830
703      7.020000      0.564520      0.075870
704      7.030000      0.563760      0.084440
705      7.040000      0.562920      0.093500
706      7.050000      0.561980      0.103020
707      7.060000      0.560950      0.112940
708      7.070000      0.559820      0.123180
709      7.080000      0.558590      0.133690
710      7.090000      0.557250      0.144350
711      7.100000      0.555810      0.155100
712      7.110000      0.554260      0.165830
713      7.120000      0.552600      0.176450
714      7.130000      0.550840      0.186880
715      7.140000      0.548970      0.197030
716      7.150000      0.547000      0.206850
717      7.160000      0.544930      0.216280
718      7.170000      0.542770      0.225270
719      7.180000      0.540510      0.233780
720      7.190000      0.538180      0.241810
721      7.200000      0.535760      0.249350
722      7.210000      0.533260      0.256390
723      7.220000      0.530700      0.262950
724      7.230000      0.528070      0.269030
725      7.240000      0.525380      0.274670
726      7.250000      0.522630      0.279900
727      7.260000      0.519840      0.284730
728      7.270000      0.516990      0.289200
729      7.280000      0.514100      0.293340
730      7.290000      0.511160      0.297200
731      7.300000      0.508190      0.300790
732      7.310000      0.505180      0.304150
733      7.320000      0.502140      0.307310
734      7.330000      0.499070      0.310310
735      7.340000      0.495970      0.313170
736      7.350000      0.492830      0.315920
737      7.360000      0.489670      0.318570
738      7.370000      0.486490      0.321160
739      7.380000      0.483280      0.323700
740      7.390000      0.480040      0.326190
741      7.400000      0.476780      0.328660
742      7.410000      0.473490      0.331120
743      7.420000      0.470180      0.333550
744      7.430000      0.466840      0.335970
745      7.440000      0.463480      0.338370
746      7.450000      0.460100      0.340740
747      7.460000      0.456690      0.343060
748      7.470000      0.453260      0.345320
749      7.480000      0.449810      0.347490
750      7.490000      0.446340      0.349550
751      7.500000      0.442840      0.351480
752      7.510000      0.439320      0.353240
753      7.520000      0.435790      0.354800
754      7.530000      0.432240      0.356150
755      7.540000      0.428680      0.357250
756      7.550000      0.425110      0.358070
757      7.560000      0.421530      0.358610
758      7.570000      0.417940      0.358840
759      7.580000      0.414360      0.358750
760      7.590000      0.410770      0.358340
761      7.600000      0.407180      0.357590
762      7.610000      0.403610      0.356520
763      7.620000      0.400040      0.355120
764      7.630000      0.396490      0.353420
765      7.640000      0.392960      0.351420
766      7.650000      0.389440      0.349140
767      7.660000      0.385950      0.346620
768      7.670000      0.382490      0.343890
769      7.680000      0.379050      0.340970
770      7.690000      0.375640      0.337910
771      7.700000      0.372260      0.334730
772      7.710000      0.368910      0.331490
773      7.720000      0.365600      0.328210
774      7.730000      0.362310      0.324940
775      7.740000      0.359060      0.321690
776      7.750000      0.355850      0.318510
777      7.760000      0.352660      0.315400
778      7.770000      0.349510      0.312390
779      7.780000      0.346380      0.309490
780      7.790000      0.343290      0.306700
781      7.800000      0.340220      0.304030
782      7.810000      0.337180      0.301460
783      7.820000      0.334170      0.298990
784      7.830000      0.331180      0.296600
785      7.840000      0.328210      0.294280
786      7.850000      0.325270      0.291990
787      7.860000      0.322350      0.289720
788      7.870000      0.319450      0.287430
789      7.880000      0.316580      0.285080
790      7.890000      0.313730      0.282650
791      7.900000      0.310900      0.280100
792      7.910000      0.308100      0.277380
793      7.920000      0.305330      0.274460
794      7.930000      0.302580      0.271300
795      7.940000      0.299870      0.267870
796      7.950000      0.297190      0.264130
797      7.960000      0.294550      0.260050
798      7.970000      0.291950      0.255590
799      7.980000      0.289390      0.250750
800      7.990000      0.286880      0.245500
801      8.000000      0.284430      0.239820
802      8.010000      0.282030      0.233720
803      8.020000      0.279690      0.227200
804      8.030000      0.277420      0.220270
805      8.040000      0.275220      0.212940
806      8.050000      0.273090      0.205260
807      8.060000      0.271040      0.197250
808      8.070000      0.269060      0.188980
809      8.080000      0.267170      0.180480
810      8.090000      0.265370      0.171830
811      8.100000      0.263650      0.163090
812      8.110000      0.262020      0.154320
813      8.120000      0.260480      0.145590
814      8.130000      0.259020      0.136960
815      8.140000      0.257650      0.128470
816      8.150000      0.256370      0.120190
817      8.160000      0.255160      0.112140
818      8.170000      0.254040      0.104360
819      8.180000      0.253000      0.096870
820      8.190000      0.252030      0.089680
821      8.200000      0.251130      0.082790
822      8.210000      0.250310      0.076210
823      8.220000      0.249540      0.069930
824      8.230000      0.248850      0.063930
825      8.240000      0.248210      0.058210
826      8.250000      0.247620      0.052740
827      8.260000      0.247100      0.047520
828      8.270000      0.246620      0.042530
829      8.280000      0.246200      0.037750
830      8.290000      0.245820      0.033160
831      8.300000      0.245490      0.028750
832      8.310000      0.245200      0.024510
833      8.320000      0.244950      0.020420
834      8.330000      0.244750      0.016460
835      8.340000      0.244590      0.012620
836      8.350000      0.244460      0.008890
837      8.360000      0.244370      0.005260
838      8.370000      0.244320      0.001720
839      8.380000      0.244300     -0.001750
840      8.390000      0.244320     -0.005150
841      8.400000      0.244370     -0.008500
842      8.410000      0.244450     -0.011790
843      8.420000      0.244570     -0.015040
844      8.430000      0.244720     -0.018240
845      8.440000      0.244910     -0.021400
846      8.450000      0.245120     -0.024500
847      8.460000      0.245360     -0.027540
848      8.470000      0.245640     -0.030510
849      8.480000      0.245940     -0.033400
850      8.490000      0.246280     -0.036190
851      8.500000      0.246640     -0.038870
852      8.510000      0.247030     -0.041410
853      8.520000      0.247440     -0.043800
854      8.530000      0.247880     -0.046020
855      8.540000      0.248340     -0.048060
856      8.550000      0.248820     -0.049900
857      8.560000      0.249320     -0.051520
858      8.570000      0.249840     -0.052930
859      8.580000      0.250370     -0.054100
860      8.590000      0.250910     -0.055040
861      8.600000      0.251460     -0.055750
862      8.610000      0.252010     -0.056230
863      8.620000      0.252580     -0.056470
864      8.630000      0.253140     -0.056490
865      8.640000      0.253710     -0.056300
866      8.650000      0.254270     -0.055910
867      8.660000      0.254830     -0.055340
868      8.670000      0.255380     -0.054590
869      8.680000      0.255930     -0.053690
870      8.690000      0.256460     -0.052660
871      8.700000      0.256990     -0.051510
872      8.710000      0.257510     -0.050260
873      8.720000      0.258010     -0.048940
874      8.730000      0.258500     -0.047570
875      8.740000      0.258970     -0.046140
876      8.750000      0.259440     -0.044690
877      8.760000      0.259880     -0.043220
878      8.770000      0.260310     -0.041730
879      8.780000      0.260730     -0.040240
880      8.790000      0.261130     -0.038750
881      8.800000      0.261520     -0.037260
882      8.810000      0.261890     -0.035770
883      8.820000      0.262250     -0.034280
884      8.830000      0.262590     -0.032780
885      8.840000      0.262920     -0.031270
886      8.850000      0.263240     -0.029750
887      8.860000      0.263530     -0.028200
888      8.870000      0.263810     -0.026640
889      8.880000      0.264080     -0.025040
890      8.890000      0.264330     -0.023400
891      8.900000      0.264570     -0.021720
892      8.910000      0.264780     -0.019990
893      8.920000      0.264980     -0.018190
894      8.930000      0.265160     -0.016340
895      8.940000      0.265330     -0.014400
896      8.950000      0.265470     -0.012390
897      8.960000      0.265600     -0.010290
898      8.970000      0.265700     -0.008090
899      8.980000      0.265780     -0.005800
900      8.990000      0.265840     -0.003390
901      9.000000      0.265870     -0.000870
902      9.010000      0.265880      0.001770
903      9.020000      0.265860      0.004530
904      9.030000      0.265820      0.007400
905      9.040000      0.265740      0.010390
906      9.050000      0.265640      0.013490
907      9.060000      0.265500      0.016690
908      9.070000      0.265340      0.019980
909      9.080000      0.265140      0.023350
910      9.090000      0.264900      0.026780
911      9.100000      0.264640      0.030260
912      9.110000      0.264330      0.033770
913      9.120000      0.264000      0.037300
914      9.130000      0.263620      0.040840
915      9.140000      0.263210      0.044360
916      9.150000      0.262770      0.047870
917      9.160000      0.262290      0.051350
918      9.170000      0.261780      0.054810
919      9.180000      0.261230      0.058230
920      9.190000      0.260650      0.061630
921      9.200000      0.260030      0.064990
922      9.210000      0.259380      0.068320
923      9.220000      0.258700      0.071640
924      9.230000      0.257980      0.074940
925      9.240000      0.257230      0.078220
926      9.250000      0.256450      0.081490
927      9.260000      0.255640      0.084750
928      9.270000      0.254790      0.088010
929      9.280000      0.253910      0.091260
930      9.290000      0.253000      0.094500
931      9.300000      0.252050      0.097740
932      9.310000      0.251070      0.100960
933      9.320000      0.250060      0.104180
934      9.330000      0.249020      0.107400
935      9.340000      0.247950      0.110600
936      9.350000      0.246840      0.113800
937      9.360000      0.245700      0.117000
938      9.370000      0.244530      0.120200
939      9.380000      0.243330      0.123400
940      9.390000      0.242100      0.126610
941      9.400000      0.240830      0.129830
942      9.410000      0.239530      0.133070
943      9.420000      0.238200      0.136340
944      9.430000      0.236840      0.139620
945      9.440000      0.235440      0.142930
946      9.450000      0.234010      0.146250
947      9.460000      0.232550      0.149590
948      9.470000      0.231060      0.152940
949      9.480000      0.229530      0.156280
950      9.490000      0.227960      0.159620
951      9.500000      0.226370      0.162930
952      9.510000      0.224740      0.166200
953      9.520000      0.223080      0.169430
954      9.530000      0.221380      0.172600
955      9.540000      0.219660      0.175700
956      9.550000      0.217900      0.178720
957      9.560000      0.216110      0.181660
958      9.570000      0.214300      0.184500
959      9.580000      0.212450      0.187240
960      9.590000      0.210580      0.189890
961      9.600000      0.208680      0.192430
962      9.610000      0.206750      0.194860
963      9.620000      0.204810      0.197180
964      9.630000      0.202830      0.199370
965      9.640000      0.200840      0.201440
966      9.650000      0.198830      0.203380
967      9.660000      0.196790      0.205160
968      9.670000      0.194740      0.206770
969      9.680000      0.192670      0.208200
970      9.690000      0.190590      0.209420
971      9.700000      0.188500      0.210410
972      9.710000      0.186390      0.211150
973      9.720000      0.184280      0.211600
974      9.730000      0.182170      0.211760
975      9.740000      0.180050      0.211590
976      9.750000      0.177930      0.211070
977      9.760000      0.175820      0.210190
978      9.770000      0.173720      0.208920
979      9.780000      0.171630      0.207260
980      9.790000      0.169560      0.205200
981      9.800000      0.167510      0.202730
982      9.810000      0.165480      0.199860
983      9.820000      0.163480      0.196580
984      9.830000      0.161510      0.192930
985      9.840000      0.159580      0.188910
986      9.850000      0.157700      0.184550
987      9.860000      0.155850      0.179880
988      9.870000      0.154050      0.174950
989      9.880000      0.152300      0.169790
990      9.890000      0.150600      0.164450
991      9.900000      0.148960      0.158990
992      9.910000      0.147370      0.153450
993      9.920000      0.145830      0.147870
994      9.930000      0.144360      0.142310
995      9.940000      0.142930      0.136810
996      9.950000      0.141560      0.131390
997      9.960000      0.140250      0.126090
998      9.970000      0.138990      0.120930
999      9.980000      0.137780      0.115930
1000      9.990000      0.136620      0.111090
1001     10.000000      0.135510      0.106420
1002     10.010000      0.134450      0.101910
1003     10.020000      0.133430      0.097560
1004     10.030000      0.132450      0.093360
1005     10.040000      0.131520      0.089300
1006     10.050000      0.130620      0.085350
1007     10.060000      0.129770      0.081520
1008     10.070000      0.128960      0.077780
1009     10.080000      0.128180      0.074100
1010     10.090000      0.127440      0.070490
1011     10.100000      0.126730      0.066900
1012     10.110000      0.126060      0.063340
1013     10.120000      0.125430      0.059780
1014     10.130000      0.124830      0.056200
1015     10.140000      0.124270      0.052590
1016     10.150000      0.123740      0.048930
1017     10.160000      0.123260      0.045200
1018     10.170000      0.122800      0.041400
1019     10.180000      0.122390      0.037500
1020     10.190000      0.122010      0.033510
1021     10.200000      0.121680      0.029400
1022     10.210000      0.121390      0.025190
1023     10.220000      0.121130      0.020880
1024     10.230000      0.120920      0.016460
1025     10.240000      0.120760      0.011950
1026     10.250000      0.120640      0.007370
1027     10.260000      0.120570      0.002740
1028     10.270000      0.120540     -0.001900
1029     10.280000      0.120560     -0.006530
1030     10.290000      0.120620     -0.011110
1031     10.300000      0.120730     -0.015600
1032     10.310000      0.120890     -0.019950
1033     10.320000      0.121090     -0.024130
1034     10.330000      0.121330     -0.028100
1035     10.340000      0.121610     -0.031820
1036     10.350000      0.121930     -0.035250
1037     10.360000      0.122280     -0.038380
1038     10.370000      0.122670     -0.041180
1039     10.380000      0.123080     -0.043630
1040     10.390000      0.123520     -0.045740
1041     10.400000      0.123970     -0.047480
1042     10.410000      0.124450     -0.048870
1043     10.420000      0.124940     -0.049910
1044     10.430000      0.125430     -0.050610
1045     10.440000      0.125940     -0.051000
1046     10.450000      0.126450     -0.051100
1047     10.460000      0.126960     -0.050930
1048     10.470000      0.127470     -0.050520
1049     10.480000      0.127980     -0.049910
1050     10.490000      0.128480     -0.049130
1051     10.500000      0.128970     -0.048220
1052     10.510000      0.129450     -0.047210
1053     10.520000      0.129920     -0.046150
1054     10.530000      0.130380     -0.045050
1055     10.540000      0.130830     -0.043960
1056     10.550000      0.131270     -0.042900
1057     10.560000      0.131700     -0.041890
1058     10.570000      0.132120     -0.040960
1059     10.580000      0.132530     -0.040110
1060     10.590000      0.132930     -0.039360
1061     10.600000      0.133330     -0.038710
1062     10.610000      0.133710     -0.038170
1063     10.620000      0.134090     -0.037730
1064     10.630000      0.134470     -0.037380
1065     10.640000      0.134850     -0.037120
1066     10.650000      0.135220     -0.036930
1067     10.660000      0.135590     -0.036800
1068     10.670000      0.135950     -0.036710
1069     10.680000      0.136320     -0.036630
1070     10.690000      0.136690     -0.036540
1071     10.700000      0.137050     -0.036430
1072     10.710000      0.137420     -0.036260
1073     10.720000      0.137780     -0.036010
1074     10.730000      0.138140     -0.035670
1075     10.740000      0.138500     -0.035190
1076     10.750000      0.138850     -0.034570
1077     10.760000      0.139190     -0.033790
1078     10.770000      0.139530     -0.032840
1079     10.780000      0.139860     -0.031690
1080     10.790000      0.140180     -0.030350
1081     10.800000      0.140480     -0.028800
1082     10.810000      0.140770     -0.027060
1083     10.820000      0.141040     -0.025110
1084     10.830000      0.141290     -0.022980
1085     10.840000      0.141520     -0.020660
1086     10.850000      0.141730     -0.018190
1087     10.860000      0.141910     -0.015590
1088     10.870000      0.142060     -0.012880
1089     10.880000      0.142190     -0.010090
1090     10.890000      0.142290     -0.007260
1091     10.900000      0.142370     -0.004420
1092     10.910000      0.142410     -0.001610
1093     10.920000      0.142430      0.001140
1094     10.930000      0.142420      0.003780
1095     10.940000      0.142380      0.006300
1096     10.950000      0.142310      0.008660
1097     10.960000      0.142230      0.010830
1098     10.970000      0.142120      0.012810
1099     10.980000      0.141990      0.014570
1100     10.990000      0.141850      0.016110
1101     11.000000      0.141680      0.017420
1102     11.010000      0.141510      0.018510
1103     11.020000      0.141330      0.019380
1104     11.030000      0.141130      0.020030
1105     11.040000      0.140930      0.020480
1106     11.050000      0.140730      0.020750
1107     11.060000      0.140520      0.020860
1108     11.070000      0.140310      0.020820
1109     11.080000      0.140100      0.020670
1110     11.090000      0.139900      0.020430
1111     11.100000      0.139690      0.020130
1112     11.110000      0.139490      0.019790
1113     11.120000      0.139290      0.019450
1114     11.130000      0.139100      0.019130
1115     11.140000      0.138910      0.018850
1116     11.150000      0.138720      0.018630
1117     11.160000      0.138530      0.018500
1118     11.170000      0.138350      0.018470
1119     11.180000      0.138160      0.018560
1120     11.190000      0.137980      0.018780
1121     11.200000      0.137790      0.019120
1122     11.210000      0.137600      0.019610
1123     11.220000      0.137400      0.020240
1124     11.230000      0.137200      0.021010
1125     11.240000      0.136990      0.021920
1126     11.250000      0.136770      0.022970
1127     11.260000      0.136540      0.024140
1128     11.270000      0.136300      0.025430
1129     11.280000      0.136040      0.026830
1130     11.290000      0.135780      0.028330
1131     11.300000      0.135490      0.029910
1132     11.310000      0.135190      0.031580
1133     11.320000      0.134880      0.033300
1134     11.330000      0.134540      0.035080
1135     11.340000      0.134190      0.036910
1136     11.350000      0.133820      0.038770
1137     11.360000      0.133440      0.040670
1138     11.370000      0.133030      0.042590
1139     11.380000      0.132600      0.044540
1140     11.390000      0.132160      0.046510
1141     11.400000      0.131690      0.048500
1142     11.410000      0.131210      0.050500
1143     11.420000      0.130700      0.052520
1144     11.430000      0.130180      0.054550
1145     11.440000      0.129630      0.056590
1146     11.450000      0.129070      0.058630
1147     11.460000      0.128480      0.060670
1148     11.470000      0.127870      0.062690
1149     11.480000      0.127250      0.064690
1150     11.490000      0.126600      0.066660
1151     11.500000      0.125930      0.068580
1152     11.510000      0.125250      0.070450
1153     11.520000      0.124540      0.072250
1154     11.530000      0.123820      0.073970
1155     11.540000      0.123080      0.075590
1156     11.550000      0.122330      0.077120
1157     11.560000      0.121550      0.078540
1158     11.570000      0.120770      0.079850
1159     11.580000      0.119970      0.081040
1160     11.590000      0.119160      0.082100
1161     11.600000      0.118340      0.083050
1162     11.610000      0.117510      0.083880
1163     11.620000      0.116670      0.084590
1164     11.630000      0.115820      0.085180
1165     11.640000      0.114970      0.085660
1166     11.650000      0.114120      0.086040
1167     11.660000      0.113250      0.086320
1168     11.670000      0.112390      0.086500
1169     11.680000      0.111530      0.086590
1170     11.690000      0.110660      0.086600
1171     11.700000      0.109790      0.086530
1172     11.710000      0.108930      0.086400
1173     11.720000      0.108070      0.086190
1174     11.730000      0.107200      0.085930
1175     11.740000      0.106340      0.085620
1176     11.750000      0.105490      0.085250
1177     11.760000      0.104640      0.084830
1178     11.770000      0.103790      0.084370
1179     11.780000      0.102940      0.083870
1180     11.790000      0.102100      0.083320
1181     11.800000      0.101270      0.082720
1182     11.810000      0.100440      0.082090
1183     11.820000      0.099620      0.081400
1184     11.830000      0.098810      0.080670
1185     11.840000      0.098000      0.079900
1186     11.850000      0.097200      0.079070
1187     11.860000      0.096410      0.078190
1188     11.870000      0.095630      0.077260
1189     11.880000      0.094860      0.076270
1190     11.890000      0.094100      0.075230
1191     11.900000      0.093340      0.074120
1192     11.910000      0.092600      0.072950
1193     11.920000      0.091870      0.071710
1194     11.930000      0.091160      0.070410
1195     11.940000      0.090450      0.069020
1196     11.950000      0.089760      0.067570
1197     11.960000      0.089090      0.066030
1198     11.970000      0.088430      0.064400
1199     11.980000      0.087780      0.062690
1200     11.990000      0.087150      0.060890
1201     12.000000      0.086550      0.059000
1202     12.010000      0.085960      0.057010
1203     12.020000      0.085390      0.054940
1204     12.030000      0.084840      0.052780
1205     12.040000      0.084310      0.050540
1206     12.050000      0.083800      0.048220
1207     12.060000      0.083320      0.045850
1208     12.070000      0.082860      0.043420
1209     12.080000      0.082430      0.040960
1210     12.090000      0.082020      0.038490
1211     12.100000      0.081630      0.036010
1212     12.110000      0.081270      0.033560
1213     12.120000      0.080940      0.031140
1214     12.130000      0.080630      0.028770
1215     12.140000      0.080340      0.026470
1216     12.150000      0.080070      0.024250
1217     12.160000      0.079830      0.022120
1218     12.170000      0.079610      0.020100
1219     12.180000      0.079410      0.018170
1220     12.190000      0.079230      0.016350
1221     12.200000      0.079060      0.014640
1222     12.210000      0.078920      0.013040
1223     12.220000      0.078790      0.011540
1224     12.230000      0.078670      0.010130
1225     12.240000      0.078570      0.008820
1226     12.250000      0.078480      0.007580
1227     12.260000      0.078410      0.006420
1228     12.270000      0.078340      0.005320
1229     12.280000      0.078290      0.004280
1230     12.290000      0.078250      0.003280
1231     12.300000      0.078210      0.002310
1232     12.310000      0.078190      0.001360
1233     12.320000      0.078180      0.000430
1234     12.330000      0.078170     -0.000510
1235     12.340000      0.078180     -0.001450
1236     12.350000      0.078190     -0.002420
1237     12.360000      0.078220     -0.003400
1238     12.370000      0.078250     -0.004420
1239     12.380000      0.078290     -0.005480
1240     12.390000      0.078350     -0.006570
1241     12.400000      0.078420     -0.007710
1242     12.410000      0.078490     -0.008900
1243     12.420000      0.078580     -0.010130
1244     12.430000      0.078680     -0.011390
1245     12.440000      0.078800     -0.012690
1246     12.450000      0.078920     -0.014020
1247     12.460000      0.079060     -0.015360
1248     12.470000      0.079220     -0.016710
1249     12.480000      0.079380     -0.018040
1250     12.490000      0.079560     -0.019350
1251     12.500000      0.079760     -0.020610
1252     12.510000      0.079960     -0.021810
1253     12.520000      0.080180     -0.022940
1254     12.530000      0.080410     -0.023970
1255     12.540000      0.080650     -0.024890
1256     12.550000      0.080900     -0.025690
1257     12.560000      0.081160     -0.026360
1258     12.570000      0.081420     -0.026880
1259     12.580000      0.081690     -0.027250
1260     12.590000      0.081960     -0.027460
1261     12.600000      0.082240     -0.027520
1262     12.610000      0.082510     -0.027420
1263     12.620000      0.082790     -0.027170
1264     12.630000      0.083060     -0.026780
1265     12.640000      0.083330     -0.026260
1266     12.650000      0.083590     -0.025610
1267     12.660000      0.083840     -0.024860
1268     12.670000      0.084090     -0.024010
1269     12.680000      0.084330     -0.023100
1270     12.690000      0.084560     -0.022150
1271     12.700000      0.084790     -0.021160
1272     12.710000      0.085000     -0.020180
1273     12.720000      0.085200     -0.019210
1274     12.730000      0.085390     -0.018280
1275     12.740000      0.085570     -0.017410
1276     12.750000      0.085750     -0.016620
1277     12.760000      0.085910     -0.015920
1278     12.770000      0.086070     -0.015320
1279     12.780000      0.086230     -0.014840
1280     12.790000      0.086370     -0.014470
1281     12.800000      0.086520     -0.014240
1282     12.810000      0.086660     -0.014120
1283     12.820000      0.086800     -0.014130
1284     12.830000      0.086940     -0.014260
1285     12.840000      0.087090     -0.014500
1286     12.850000      0.087230     -0.014860
1287     12.860000      0.087380     -0.015300
1288     12.870000      0.087530     -0.015830
1289     12.880000      0.087690     -0.016430
1290     12.890000      0.087860     -0.017090
1291     12.900000      0.088030     -0.017790
1292     12.910000      0.088210     -0.018520
1293     12.920000      0.088390     -0.019260
1294     12.930000      0.088580     -0.020000
1295     12.940000      0.088780     -0.020720
1296     12.950000      0.088990     -0.021420
1297     12.960000      0.089200     -0.022080
1298     12.970000      0.089430     -0.022690
1299     12.980000      0.089650     -0.023260
1300     12.990000      0.089880     -0.023770
1301     13.000000      0.090120     -0.024220
1302     13.010000      0.090360     -0.024610
1303     13.020000      0.090610     -0.024930
1304     13.030000      0.090860     -0.025200
1305     13.040000      0.091110     -0.025410
1306     13.050000      0.091370     -0.025550
1307     13.060000      0.091620     -0.025650
1308     13.070000      0.091880     -0.025690
1309     13.080000      0.092140     -0.025680
1310     13.090000      0.092390     -0.025640
1311     13.100000      0.092650     -0.025550
1312     13.110000      0.092900     -0.025430
1313     13.120000      0.093160     -0.025280
1314     13.130000      0.093410     -0.025100
1315     13.140000      0.093660     -0.024900
1316     13.150000      0.093910     -0.024680
1317     13.160000      0.094160     -0.024450
1318     13.170000      0.094400     -0.024190
1319     13.180000      0.094640     -0.023930
1320     13.190000      0.094880     -0.023650
1321     13.200000      0.095120     -0.023360
1322     13.210000      0.095350     -0.023060
1323     13.220000      0.095580     -0.022750
1324     13.230000      0.095810     -0.022430
1325     13.240000      0.096040     -0.022100
1326     13.250000      0.096260     -0.021770
1327     13.260000      0.096470     -0.021420
1328     13.270000      0.096690     -0.021060
1329     13.280000      0.096900     -0.020700
1330     13.290000      0.097110     -0.020330
1331     13.300000      0.097310     -0.019940
1332     13.310000      0.097510     -0.019560
1333     13.320000      0.097700     -0.019160
1334     13.330000      0.097900     -0.018760
1335     13.340000      0.098080     -0.018350
1336     13.350000      0.098270     -0.017930
1337     13.360000      0.098450     -0.017510
1338     13.370000      0.098620     -0.017070
1339     13.380000      0.098790     -0.016630
1340     13.390000      0.098960     -0.016180
1341     13.400000      0.099120     -0.015710
1342     13.410000      0.099280     -0.015240
1343     13.420000      0.099430     -0.014750
1344     13.430000      0.099580     -0.014250
1345     13.440000      0.099720     -0.013730
1346     13.450000      0.099860     -0.013200
1347     13.460000      0.099990     -0.012650
1348     13.470000      0.100120     -0.012080
1349     13.480000      0.100240     -0.011500
1350     13.490000      0.100350     -0.010910
1351     13.500000      0.100460     -0.010300
1352     13.510000      0.100560     -0.009670
1353     13.520000      0.100660     -0.009030
1354     13.530000      0.100750     -0.008380
1355     13.540000      0.100830     -0.007700
1356     13.550000      0.100910     -0.007020
1357     13.560000      0.100980     -0.006310
1358     13.570000      0.101040     -0.005600
1359     13.580000      0.101100     -0.004860
1360     13.590000      0.101150     -0.004110
1361     13.600000      0.101190     -0.003350
1362     13.610000      0.101220     -0.002570
1363     13.620000      0.101250     -0.001790
1364     13.630000      0.101270     -0.000990
1365     13.640000      0.101280     -0.000200
1366     13.650000      0.101280      0.000590
1367     13.660000      0.101270      0.001380
1368     13.670000      0.101260      0.002140
1369     13.680000      0.101240      0.002880
1370     13.690000      0.101210      0.003570
1371     13.700000      0.101170      0.004220
1372     13.710000      0.101130      0.004800
1373     13.720000      0.101080      0.005310
1374     13.730000      0.101030      0.005740
1375     13.740000      0.100970      0.006070
1376     13.750000      0.100910      0.006300
1377     13.760000      0.100850      0.006410
1378     13.770000      0.100790      0.006410
1379     13.780000      0.100720      0.006280
1380     13.790000      0.100660      0.006030
1381     13.800000      0.100600      0.005660
1382     13.810000      0.100540      0.005160
1383     13.820000      0.100490      0.004550
1384     13.830000      0.100440      0.003820
1385     13.840000      0.100410      0.003000
1386     13.850000      0.100380      0.002090
1387     13.860000      0.100360      0.001110
1388     13.870000      0.100340      0.000080
1389     13.880000      0.100340     -0.000990
1390     13.890000      0.100350     -0.002060
1391     13.900000      0.100370     -0.003120
1392     13.910000      0.100410     -0.004150
1393     13.920000      0.100450     -0.005110
1394     13.930000      0.100500     -0.005990
1395     13.940000      0.100560     -0.006770
1396     13.950000      0.100630     -0.007430
1397     13.960000      0.100700     -0.007940
1398     13.970000      0.100780     -0.008310
1399     13.980000      0.100860     -0.008520
1400     13.990000      0.100950     -0.008570
1401     14.000000      0.101030     -0.008440
1402     14.010000      0.101120     -0.008150
1403     14.020000      0.101200     -0.007690
1404     14.030000      0.101280     -0.007070
1405     14.040000      0.101350     -0.006310
1406     14.050000      0.101410     -0.005420
1407     14.060000      0.101460     -0.004410
1408     14.070000      0.101510     -0.003320
1409     14.080000      0.101540     -0.002150
1410     14.090000      0.101560     -0.000940
1411     14.100000      0.101570      0.000300
1412     14.110000      0.101570      0.001520
1413     14.120000      0.101550      0.002710
1414     14.130000      0.101530      0.003840
1415     14.140000      0.101490      0.004890
1416     14.150000      0.101440      0.005840
1417     14.160000      0.101380      0.006670
1418     14.170000      0.101310      0.007370
1419     14.180000      0.101240      0.007920
1420     14.190000      0.101160      0.008320
1421     14.200000      0.101080      0.008560
1422     14.210000      0.100990      0.008660
1423     14.220000      0.100910      0.008590
1424     14.230000      0.100820      0.008390
1425     14.240000      0.100740      0.008050
1426     14.250000      0.100660      0.007580
1427     14.260000      0.100580      0.007010
1428     14.270000      0.100510      0.006350
1429     14.280000      0.100450      0.005630
1430     14.290000      0.100390      0.004860
1431     14.300000      0.100340      0.004070
1432     14.310000      0.100300      0.003290
1433     14.320000      0.100270      0.002530
1434     14.330000      0.100240      0.001820
1435     14.340000      0.100220      0.001180
1436     14.350000      0.100210      0.000620
1437     14.360000      0.100210      0.000180
1438     14.370000      0.100200     -0.000160
1439     14.380000      0.100210     -0.000360
1440     14.390000      0.100210     -0.000430
1441     14.400000      0.100210     -0.000360
1442     14.410000      0.100220     -0.000150
1443     14.420000      0.100220      0.000200
1444     14.430000      0.100220      0.000680
1445     14.440000      0.100210      0.001280
1446     14.450000      0.100200      0.002000
1447     14.460000      0.100180      0.002810
1448     14.470000      0.100150      0.003710
1449     14.480000      0.100110      0.004670
1450     14.490000      0.100070      0.005680
1451     14.500000      0.100010      0.006700
1452     14.510000      0.099940      0.007740
1453     14.520000      0.099860      0.008750
1454     14.530000      0.099780      0.009720
1455     14.540000      0.099680      0.010640
1456     14.550000      0.099570      0.011480
1457     14.560000      0.099460      0.012240
1458     14.570000      0.099340      0.012900
1459     14.580000      0.099210      0.013450
1460     14.590000      0.099070      0.013890
1461     14.600000      0.098930      0.014210
1462     14.610000      0.098790      0.014420
1463     14.620000      0.098650      0.014500
1464     14.630000      0.098500      0.014480
1465     14.640000      0.098360      0.014350
1466     14.650000      0.098210      0.014130
1467     14.660000      0.098070      0.013820
1468     14.670000      0.097930      0.013430
1469     14.680000      0.097800      0.012990
1470     14.690000      0.097670      0.012500
1471     14.700000      0.097550      0.011980
1472     14.710000      0.097430      0.011450
1473     14.720000      0.097310      0.010920
1474     14.730000      0.097200      0.010410
1475     14.740000      0.097100      0.009920
1476     14.750000      0.097000      0.009480
1477     14.760000      0.096900      0.009090
1478     14.770000      0.096810      0.008750
1479     14.780000      0.096730      0.008490
1480     14.790000      0.096640      0.008300
1481     14.800000      0.096560      0.008180
1482     14.810000      0.096480      0.008130
1483     14.820000      0.096390      0.008170
1484     14.830000      0.096310      0.008270
1485     14.840000      0.096230      0.008440
1486     14.850000      0.096150      0.008670
1487     14.860000      0.096060      0.008950
1488     14.870000      0.095970      0.009280
1489     14.880000      0.095880      0.009640
1490     14.890000      0.095780      0.010030
1491     14.900000      0.095680      0.010430
1492     14.910000      0.095580      0.010830
1493     14.920000      0.095470      0.011210
1494     14.930000      0.095360      0.011580
1495     14.940000      0.095240      0.011910
1496     14.950000      0.095120      0.012210
1497     14.960000      0.095000      0.012450
1498     14.970000      0.094870      0.012640
1499     14.980000      0.094750      0.012780
1500     14.990000      0.094620      0.012840
1501     15.000000      0.094490      0.012850
1502     15.010000      0.094360      0.012790
1503     15.020000      0.094230      0.012670
1504     15.030000      0.094110      0.012480
1505     15.040000      0.093980      0.012240
1506     15.050000      0.093860      0.011950
1507     15.060000      0.093740      0.011620
1508     15.070000      0.093630      0.011250
1509     15.080000      0.093510      0.010860
1510     15.090000      0.093400      0.010450
1511     15.100000      0.093300      0.010040
1512     15.110000      0.093200      0.009630
1513     15.120000      0.093100      0.009240
1514     15.130000      0.093010      0.008880
1515     15.140000      0.092920      0.008550
1516     15.150000      0.092840      0.008270
1517     15.160000      0.092750      0.008040
1518     15.170000      0.092670      0.007870
1519     15.180000      0.092590      0.007760
1520     15.190000      0.092520      0.007710
1521     15.200000      0.092440      0.007730
1522     15.210000      0.092360      0.007820
1523     15.220000      0.092280      0.007960
1524     15.230000      0.092200      0.008170
1525     15.240000      0.092120      0.008430
1526     15.250000      0.092040      0.008730
1527     15.260000      0.091950      0.009070
1528     15.270000      0.091860      0.009440
1529     15.280000      0.091770      0.009820
1530     15.290000      0.091670      0.010200
1531     15.300000      0.091570      0.010580
1532     15.310000      0.091460      0.010930
1533     15.320000      0.091350      0.011240
1534     15.330000      0.091240      0.011510
1535     15.340000      0.091120      0.011710
1536     15.350000      0.091010      0.011840
1537     15.360000      0.090890      0.011900
1538     15.370000      0.090770      0.011870
1539     15.380000      0.090650      0.011740
1540     15.390000      0.090530      0.011520
1541     15.400000      0.090420      0.011200
1542     15.410000      0.090310      0.010790
1543     15.420000      0.090200      0.010290
1544     15.430000      0.090090      0.009700
1545     15.440000      0.090000      0.009040
1546     15.450000      0.089910      0.008310
1547     15.460000      0.089820      0.007530
1548     15.470000      0.089750      0.006710
1549     15.480000      0.089680      0.005870
1550     15.490000      0.089620      0.005040
1551     15.500000      0.089570      0.004220
1552     15.510000      0.089530      0.003450
1553     15.520000      0.089500      0.002740
1554     15.530000      0.089470      0.002110
1555     15.540000      0.089450      0.001580
1556     15.550000      0.089430      0.001170
1557     15.560000      0.089420      0.000880
1558     15.570000      0.089410      0.000740
1559     15.580000      0.089400      0.000740
1560     15.590000      0.089400      0.000900
1561     15.600000      0.089390      0.001220
1562     15.610000      0.089380      0.001700
1563     15.620000      0.089360      0.002330
1564     15.630000      0.089340      0.003110
1565     15.640000      0.089300      0.004020
1566     15.650000      0.089260      0.005050
1567     15.660000      0.089210      0.006190
1568     15.670000      0.089150      0.007420
1569     15.680000      0.089080      0.008700
1570     15.690000      0.088990      0.010030
1571     15.700000      0.088890      0.011370
1572     15.710000      0.088780      0.012690
1573     15.720000      0.088650      0.013980
1574     15.730000      0.088510      0.015210
1575     15.740000      0.088360      0.016360
1576     15.750000      0.088190      0.017400
1577     15.760000      0.088020      0.018320
1578     15.770000      0.087840      0.019110
1579     15.780000      0.087650      0.019760
1580     15.790000      0.087450      0.020250
1581     15.800000      0.087250      0.020590
1582     15.810000      0.087040      0.020770
1583     15.820000      0.086830      0.020800
1584     15.830000      0.086620      0.020690
1585     15.840000      0.086420      0.020440
1586     15.850000      0.086210      0.020060
1587     15.860000      0.086010      0.019580
1588     15.870000      0.085820      0.019000
1589     15.880000      0.085630      0.018340
1590     15.890000      0.085440      0.017630
1591     15.900000      0.085270      0.016880
1592     15.910000      0.085100      0.016130
1593     15.920000      0.084940      0.015380
1594     15.930000      0.084780      0.014660
1595     15.940000      0.084640      0.013990
1596     15.950000      0.084500      0.013380
1597     15.960000      0.084360      0.012840
1598     15.970000      0.084230      0.012400
1599     15.980000      0.084110      0.012050
1600     15.990000      0.083990      0.011810
1601     16.000000      0.083870      0.011670
1602     16.010000      0.083750      0.011650
1603     16.020000      0.083640      0.011730
1604     16.030000      0.083520      0.011910
1605     16.040000      0.083400      0.012180
1606     16.050000      0.083280      0.012540
1607     16.060000      0.083150      0.012980
1608     16.070000      0.083020      0.013470
1609     16.080000      0.082890      0.014010
1610     16.090000      0.082750      0.014580
1611     16.100000      0.082600      0.015160
1612     16.110000      0.082450      0.015730
1613     16.120000      0.082300      0.016280
1614     16.130000      0.082130      0.016790
1615     16.140000      0.081960      0.017250
1616     16.150000      0.081790      0.017630
1617     16.160000      0.081620      0.017940
1618     16.170000      0.081440      0.018150
1619     16.180000      0.081250      0.018270
1620     16.190000      0.081070      0.018290
1621     16.200000      0.080890      0.018200
1622     16.210000      0.080710      0.018000
1623     16.220000      0.080530      0.017710
1624     16.230000      0.080350      0.017310
1625     16.240000      0.080180      0.016830
1626     16.250000      0.080010      0.016270
1627     16.260000      0.079850      0.015640
1628     16.270000      0.079690      0.014950
1629     16.280000      0.079540      0.014230
1630     16.290000      0.079400      0.013490
1631     16.300000      0.079260      0.012740
1632     16.310000      0.079140      0.012010
1633     16.320000      0.079020      0.011310
1634     16.330000      0.078900      0.010660
1635     16.340000      0.078800      0.010080
1636     16.350000      0.078690      0.009580
1637     16.360000      0.078600      0.009170
1638     16.370000      0.078510      0.008870
1639     16.380000      0.078420      0.008670
1640     16.390000      0.078330      0.008600
1641     16.400000      0.078250      0.008630
1642     16.410000      0.078160      0.008790
1643     16.420000      0.078070      0.009060
1644     16.430000      0.077980      0.009430
1645     16.440000      0.077890      0.009910
1646     16.450000      0.077790      0.010480
1647     16.460000      0.077680      0.011120
1648     16.470000      0.077570      0.011820
1649     16.480000      0.077450      0.012570
1650     16.490000      0.077330      0.013340
1651     16.500000      0.077190      0.014110
1652     16.510000      0.077050      0.014870
1653     16.520000      0.076900      0.015590
1654     16.530000      0.076750      0.016270
1655     16.540000      0.076590      0.016870
1656     16.550000      0.076420      0.017380
1657     16.560000      0.076240      0.017790
1658     16.570000      0.076070      0.018100
1659     16.580000      0.075880      0.018280
1660     16.590000      0.075700      0.018340
1661     16.600000      0.075520      0.018260
1662     16.610000      0.075340      0.018060
1663     16.620000      0.075160      0.017740
1664     16.630000      0.074980      0.017290
1665     16.640000      0.074800      0.016720
1666     16.650000      0.074640      0.016050
1667     16.660000      0.074480      0.015290
1668     16.670000      0.074320      0.014450
1669     16.680000      0.074180      0.013550
1670     16.690000      0.074040      0.012610
1671     16.700000      0.073920      0.011650
1672     16.710000      0.073800      0.010680
1673     16.720000      0.073690      0.009720
1674     16.730000      0.073600      0.008790
1675     16.740000      0.073510      0.007910
1676     16.750000      0.073430      0.007090
1677     16.760000      0.073360      0.006350
1678     16.770000      0.073300      0.005690
1679     16.780000      0.073240      0.005120
1680     16.790000      0.073190      0.004650
1681     16.800000      0.073140      0.004280
1682     16.810000      0.073100      0.004010
1683     16.820000      0.073060      0.003850
1684     16.830000      0.073020      0.003790
1685     16.840000      0.072980      0.003820
1686     16.850000      0.072940      0.003940
1687     16.860000      0.072900      0.004140
1688     16.870000      0.072860      0.004410
1689     16.880000      0.072820      0.004750
1690     16.890000      0.072770      0.005140
1691     16.900000      0.072720      0.005570
1692     16.910000      0.072660      0.006030
1693     16.920000      0.072600      0.006510
1694     16.930000      0.072540      0.007000
1695     16.940000      0.072470      0.007490
1696     16.950000      0.072390      0.007970
1697     16.960000      0.072310      0.008430
1698     16.970000      0.072230      0.008880
1699     16.980000      0.072140      0.009300
1700     16.990000      0.072050      0.009690
1701     17.000000      0.071950      0.010050
1702     17.010000      0.071850      0.010380
1703     17.020000      0.071750      0.010680
1704     17.030000      0.071640      0.010940
1705     17.040000      0.071530      0.011190
1706     17.050000      0.071420      0.011400
1707     17.060000      0.071310      0.011600
1708     17.070000      0.071190      0.011780
1709     17.080000      0.071070      0.011950
1710     17.090000      0.070950      0.012110
1711     17.100000      0.070830      0.012260
1712     17.110000      0.070710      0.012430
1713     17.120000      0.070580      0.012600
1714     17.130000      0.070460      0.012780
1715     17.140000      0.070330      0.012980
1716     17.150000      0.070200      0.013200
1717     17.160000      0.070070      0.013450
1718     17.170000      0.069930      0.013730
1719     17.180000      0.069800      0.014040
1720     17.190000      0.069660      0.014380
1721     17.200000      0.069510      0.014750
1722     17.210000      0.069370      0.015160
1723     17.220000      0.069210      0.015600
1724     17.230000      0.069060      0.016060
1725     17.240000      0.068900      0.016550
1726     17.250000      0.068730      0.017050
1727     17.260000      0.068560      0.017570
1728     17.270000      0.068390      0.018080
1729     17.280000      0.068200      0.018600
1730     17.290000      0.068020      0.019090
1731     17.300000      0.067830      0.019560
1732     17.310000      0.067630      0.019990
1733     17.320000      0.067430      0.020370
1734     17.330000      0.067230      0.020690
1735     17.340000      0.067020      0.020940
1736     17.350000      0.066810      0.021110
1737     17.360000      0.066600      0.021200
1738     17.370000      0.066390      0.021200
1739     17.380000      0.066180      0.021100
1740     17.390000      0.065970      0.020910
1741     17.400000      0.065760      0.020610
1742     17.410000      0.065550      0.020220
1743     17.420000      0.065350      0.019730
1744     17.430000      0.065150      0.019150
1745     17.440000      0.064960      0.018490
1746     17.450000      0.064770      0.017760
1747     17.460000      0.064600      0.016960
1748     17.470000      0.064430      0.016110
1749     17.480000      0.064270      0.015220
1750     17.490000      0.064110      0.014320
1751     17.500000      0.063970      0.013410
1752     17.510000      0.063840      0.012520
1753     17.520000      0.063710      0.011650
1754     17.530000      0.063600      0.010830
1755     17.540000      0.063490      0.010080
1756     17.550000      0.063390      0.009390
1757     17.560000      0.063290      0.008790
1758     17.570000      0.063200      0.008280
1759     17.580000      0.063120      0.007880
1760     17.590000      0.063040      0.007580
1761     17.600000      0.062970      0.007380
1762     17.610000      0.062890      0.007300
1763     17.620000      0.062820      0.007310
1764     17.630000      0.062750      0.007430
1765     17.640000      0.062670      0.007650
1766     17.650000      0.062600      0.007950
1767     17.660000      0.062520      0.008330
1768     17.670000      0.062430      0.008770
1769     17.680000      0.062350      0.009260
1770     17.690000      0.062250      0.009800
1771     17.700000      0.062160      0.010350
1772     17.710000      0.062050      0.010920
1773     17.720000      0.061940      0.011470
1774     17.730000      0.061830      0.012010
1775     17.740000      0.061710      0.012520
1776     17.750000      0.061580      0.012980
1777     17.760000      0.061450      0.013390
1778     17.770000      0.061320      0.013740
1779     17.780000      0.061180      0.014020
1780     17.790000      0.061040      0.014220
1781     17.800000      0.060900      0.014350
1782     17.810000      0.060760      0.014410
1783     17.820000      0.060610      0.014380
1784     17.830000      0.060470      0.014290
1785     17.840000      0.060320      0.014120
1786     17.850000      0.060180      0.013890
1787     17.860000      0.060040      0.013600
1788     17.870000      0.059910      0.013250
1789     17.880000      0.059780      0.012870
1790     17.890000      0.059650      0.012450
1791     17.900000      0.059520      0.012000
1792     17.910000      0.059400      0.011550
1793     17.920000      0.059290      0.011080
1794     17.930000      0.059180      0.010620
1795     17.940000      0.059070      0.010180
1796     17.950000      0.058970      0.009750
1797     17.960000      0.058870      0.009350
1798     17.970000      0.058780      0.008970
1799     17.980000      0.058690      0.008640
1800     17.990000      0.058600      0.008340
1801     18.000000      0.058520      0.008080
1802     18.010000      0.058440      0.007860
1803     18.020000      0.058360      0.007680
1804     18.030000      0.058280      0.007550
1805     18.040000      0.058210      0.007450
1806     18.050000      0.058130      0.007380
1807     18.060000      0.058060      0.007350
1808     18.070000      0.057980      0.007340
1809     18.080000      0.057910      0.007360
1810     18.090000      0.057840      0.007410
1811     18.100000      0.057760      0.007460
1812     18.110000      0.057690      0.007530
1813     18.120000      0.057610      0.007610
1814     18.130000      0.057540      0.007690
1815     18.140000      0.057460      0.007770
1816     18.150000      0.057380      0.007840
1817     18.160000      0.057300      0.007910
1818     18.170000      0.057230      0.007970
1819     18.180000      0.057150      0.008010
1820     18.190000      0.057070      0.008050
1821     18.200000      0.056990      0.008070
1822     18.210000      0.056900      0.008070
1823     18.220000      0.056820      0.008070
1824     18.230000      0.056740      0.008050
1825     18.240000      0.056660      0.008020
1826     18.250000      0.056580      0.007980
1827     18.260000      0.056500      0.007930
1828     18.270000      0.056420      0.007880
1829     18.280000      0.056340      0.007820
1830     18.290000      0.056270      0.007770
1831     18.300000      0.056190      0.007720
1832     18.310000      0.056110      0.007670
1833     18.320000      0.056030      0.007640
1834     18.330000      0.055960      0.007620
1835     18.340000      0.055880      0.007620
1836     18.350000      0.055810      0.007630
1837     18.360000      0.055730      0.007670
1838     18.370000      0.055650      0.007730
1839     18.380000      0.055580      0.007820
1840     18.390000      0.055500      0.007930
1841     18.400000      0.055420      0.008070
1842     18.410000      0.055340      0.008230
1843     18.420000      0.055260      0.008410
1844     18.430000      0.055170      0.008620
1845     18.440000      0.055080      0.008850
1846     18.450000      0.055000      0.009090
1847     18.460000      0.054910      0.009350
1848     18.470000      0.054810      0.009610
1849     18.480000      0.054720      0.009880
1850     18.490000      0.054620      0.010140
1851     18.500000      0.054520      0.010400
1852     18.510000      0.054410      0.010640
1853     18.520000      0.054310      0.010860
1854     18.530000      0.054200      0.011050
1855     18.540000      0.054090      0.011220
1856     18.550000      0.053970      0.011340
1857     18.560000      0.053860      0.011430
1858     18.570000      0.053750      0.011470
1859     18.580000      0.053630      0.011470
1860     18.590000      0.053520      0.011420
1861     18.600000      0.053400      0.011320
1862     18.610000      0.053290      0.011180
1863     18.620000      0.053180      0.011000
1864     18.630000      0.053070      0.010780
1865     18.640000      0.052960      0.010520
1866     18.650000      0.052850      0.010230
1867     18.660000      0.052750      0.009920
1868     18.670000      0.052650      0.009590
1869     18.680000      0.052560      0.009260
1870     18.690000      0.052460      0.008940
1871     18.700000      0.052380      0.008630
1872     18.710000      0.052290      0.008340
1873     18.720000      0.052210      0.008090
1874     18.730000      0.052120      0.007890
1875     18.740000      0.052050      0.007750
1876     18.750000      0.051970      0.007660
1877     18.760000      0.051890      0.007650
1878     18.770000      0.051820      0.007720
1879     18.780000      0.051740      0.007870
1880     18.790000      0.051660      0.008100
1881     18.800000      0.051580      0.008420
1882     18.810000      0.051490      0.008820
1883     18.820000      0.051410      0.009300
1884     18.830000      0.051310      0.009860
1885     18.840000      0.051210      0.010500
1886     18.850000      0.051110      0.011190
1887     18.860000      0.051000      0.011940
1888     18.870000      0.050880      0.012730
1889     18.880000      0.050750      0.013540
1890     18.890000      0.050620      0.014360
1891     18.900000      0.050470      0.015180
1892     18.910000      0.050320      0.015980
1893     18.920000      0.050160      0.016750
1894     18.930000      0.049990      0.017460
1895     18.940000      0.049820      0.018110
1896     18.950000      0.049640      0.018680
1897     18.960000      0.049450      0.019170
1898     18.970000      0.049260      0.019560
1899     18.980000      0.049060      0.019840
1900     18.990000      0.048860      0.020020
1901     19.000000      0.048660      0.020090
1902     19.010000      0.048460      0.020050
1903     19.020000      0.048260      0.019900
1904     19.030000      0.048060      0.019640
1905     19.040000      0.047870      0.019290
1906     19.050000      0.047670      0.018850
1907     19.060000      0.047490      0.018330
1908     19.070000      0.047300      0.017750
1909     19.080000      0.047130      0.017110
1910     19.090000      0.046950      0.016420
1911     19.100000      0.046790      0.015720
1912     19.110000      0.046630      0.015000
1913     19.120000      0.046480      0.014290
1914     19.130000      0.046340      0.013590
1915     19.140000      0.046200      0.012930
1916     19.150000      0.046070      0.012300
1917     19.160000      0.045950      0.011730
1918     19.170000      0.045830      0.011220
1919     19.180000      0.045720      0.010770
1920     19.190000      0.045610      0.010400
1921     19.200000      0.045510      0.010090
1922     19.210000      0.045410      0.009860
1923     19.220000      0.045310      0.009710
1924     19.230000      0.045210      0.009620
1925     19.240000      0.045120      0.009600
1926     19.250000      0.045020      0.009640
1927     19.260000      0.044930      0.009740
1928     19.270000      0.044830      0.009880
1929     19.280000      0.044730      0.010070
1930     19.290000      0.044630      0.010280
1931     19.300000      0.044530      0.010520
1932     19.310000      0.044420      0.010780
1933     19.320000      0.044310      0.011030
1934     19.330000      0.044200      0.011280
1935     19.340000      0.044090      0.011520
1936     19.350000      0.043970      0.011740
1937     19.360000      0.043860      0.011940
1938     19.370000      0.043740      0.012100
1939     19.380000      0.043620      0.012230
1940     19.390000      0.043490      0.012320
1941     19.400000      0.043370      0.012380
1942     19.410000      0.043250      0.012400
1943     19.420000      0.043120      0.012380
1944     19.430000      0.043000      0.012320
1945     19.440000      0.042880      0.012230
1946     19.450000      0.042750      0.012110
1947     19.460000      0.042630      0.011970
1948     19.470000      0.042510      0.011810
1949     19.480000      0.042400      0.011640
1950     19.490000      0.042280      0.011460
1951     19.500000      0.042160      0.011290
1952     19.510000      0.042050      0.011130
1953     19.520000      0.041940      0.010980
1954     19.530000      0.041830      0.010860
1955     19.540000      0.041720      0.010770
1956     19.550000      0.041610      0.010710
1957     19.560000      0.041510      0.010700
1958     19.570000      0.041400      0.010730
1959     19.580000      0.041290      0.010810
1960     19.590000      0.041180      0.010950
1961     19.600000      0.041070      0.011130
1962     19.610000      0.040960      0.011360
1963     19.620000      0.040850      0.011630
1964     19.630000      0.040730      0.011950
1965     19.640000      0.040610      0.012310
1966     19.650000      0.040490      0.012700
1967     19.660000      0.040360      0.013100
1968     19.670000      0.040230      0.013520
1969     19.680000      0.040100      0.013940
1970     19.690000      0.039960      0.014350
1971     19.700000      0.039810      0.014730
1972     19.710000      0.039670      0.015080
1973     19.720000      0.039520      0.015370
1974     19.730000      0.039360      0.015610
1975     19.740000      0.039210      0.015760
1976     19.750000      0.039050      0.015840
1977     19.760000      0.038890      0.015820
1978     19.770000      0.038730      0.015700
1979     19.780000      0.038580      0.015480
1980     19.790000      0.038420      0.015140
1981     19.800000      0.038270      0.014700
1982     19.810000      0.038120      0.014150
1983     19.820000      0.037980      0.013500
1984     19.830000      0.037850      0.012750
1985     19.840000      0.037720      0.011920
1986     19.850000      0.037600      0.011010
1987     19.860000      0.037490      0.010040
1988     19.870000      0.037390      0.009030
1989     19.880000      0.037300      0.007990
1990     19.890000      0.037220      0.006960
1991     19.900000      0.037150      0.005950
1992     19.910000      0.037090      0.004980
1993     19.920000      0.037040      0.004080
1994     19.930000      0.037000      0.003260
1995     19.940000      0.036970      0.002560
1996     19.950000      0.036940      0.001970
1997     19.960000      0.036920      0.001530
1998     19.970000      0.036910      0.001250
1999     19.980000      0.036890      0.001120
2000     19.990000      0.036880      0.001170
2001     20.000000      0.036870      0.001380
2002     20.010000      0.036860      0.001770
2003     20.020000      0.036840      0.002320
2004     20.030000      0.036820      0.003020
2005     20.040000      0.036790      0.003880
2006     20.050000      0.036750      0.004860
2007     20.060000      0.036700      0.005940
2008     20.070000      0.036640      0.007120
2009     20.080000      0.036570      0.008360
2010     20.090000      0.036480      0.009640
2011     20.100000      0.036390      0.010920
2012     20.110000      0.036280      0.012180
2013     20.120000      0.036160      0.013400
2014     20.130000      0.036020      0.014540
2015     20.140000      0.035880      0.015570
2016     20.150000      0.035720      0.016490
2017     20.160000      0.035560      0.017260
2018     20.170000      0.035380      0.017870
2019     20.180000      0.035210      0.018320
2020     20.190000      0.035020      0.018580
2021     20.200000      0.034840      0.018670
2022     20.210000      0.034650      0.018570
2023     20.220000      0.034460      0.018290
2024     20.230000      0.034280      0.017840
2025     20.240000      0.034100      0.017230
2026     20.250000      0.033930      0.016480
2027     20.260000      0.033770      0.015590
2028     20.270000      0.033610      0.014600
2029     20.280000      0.033460      0.013520
2030     20.290000      0.033330      0.012380
2031     20.300000      0.033200      0.011200
2032     20.310000      0.033090      0.010020
2033     20.320000      0.032990      0.008850
2034     20.330000      0.032900      0.007730
2035     20.340000      0.032830      0.006670
2036     20.350000      0.032760      0.005690
2037     20.360000      0.032700      0.004820
2038     20.370000      0.032650      0.004070
2039     20.380000      0.032610      0.003440
2040     20.390000      0.032580      0.002950
2041     20.400000      0.032550      0.002600
2042     20.410000      0.032520      0.002400
2043     20.420000      0.032500      0.002330
2044     20.430000      0.032480      0.002400
2045     20.440000      0.032450      0.002600
2046     20.450000      0.032430      0.002920
2047     20.460000      0.032400      0.003350
2048     20.470000      0.032360      0.003860
2049     20.480000      0.032330      0.004460
2050     20.490000      0.032280      0.005120
2051     20.500000      0.032230      0.005810
2052     20.510000      0.032170      0.006540
2053     20.520000      0.032110      0.007270
2054     20.530000      0.032030      0.007990
2055     20.540000      0.031950      0.008680
2056     20.550000      0.031870      0.009330
2057     20.560000      0.031770      0.009940
2058     20.570000      0.031670      0.010480
2059     20.580000      0.031570      0.010950
2060     20.590000      0.031460      0.011350
2061     20.600000      0.031350      0.011680
2062     20.610000      0.031230      0.011920
2063     20.620000      0.031110      0.012080
2064     20.630000      0.030990      0.012170
2065     20.640000      0.030870      0.012190
2066     20.650000      0.030750      0.012140
2067     20.660000      0.030620      0.012030
2068     20.670000      0.030500      0.011870
2069     20.680000      0.030390      0.011670
2070     20.690000      0.030270      0.011430
2071     20.700000      0.030150      0.011170
2072     20.710000      0.030040      0.010900
2073     20.720000      0.029930      0.010620
2074     20.730000      0.029830      0.010350
2075     20.740000      0.029720      0.010100
2076     20.750000      0.029620      0.009870
2077     20.760000      0.029520      0.009670
2078     20.770000      0.029430      0.009510
2079     20.780000      0.029330      0.009390
2080     20.790000      0.029240      0.009310
2081     20.800000      0.029150      0.009280
2082     20.810000      0.029050      0.009290
2083     20.820000      0.028960      0.009340
2084     20.830000      0.028870      0.009440
2085     20.840000      0.028770      0.009580
2086     20.850000      0.028680      0.009750
2087     20.860000      0.028580      0.009950
2088     20.870000      0.028480      0.010180
2089     20.880000      0.028380      0.010420
2090     20.890000      0.028270      0.010660
2091     20.900000      0.028170      0.010910
2092     20.910000      0.028060      0.011140
2093     20.920000      0.027950      0.011360
2094     20.930000      0.027830      0.011550
2095     20.940000      0.027720      0.011710
2096     20.950000      0.027600      0.011830
2097     20.960000      0.027480      0.011900
2098     20.970000      0.027360      0.011920
2099     20.980000      0.027240      0.011890
2100     20.990000      0.027120      0.011800
2101     21.000000      0.027010      0.011640
2102     21.010000      0.026890      0.011430
2103     21.020000      0.026780      0.011160
2104     21.030000      0.026660      0.010840
2105     21.040000      0.026560      0.010460
2106     21.050000      0.026450      0.010030
2107     21.060000      0.026350      0.009560
2108     21.070000      0.026250      0.009050
2109     21.080000      0.026160      0.008510
2110     21.090000      0.026080      0.007950
2111     21.100000      0.026000      0.007380
2112     21.110000      0.025930      0.006810
2113     21.120000      0.025860      0.006240
2114     21.130000      0.025800      0.005690
2115     21.140000      0.025740      0.005160
2116     21.150000      0.025690      0.004650
2117     21.160000      0.025640      0.004180
2118     21.170000      0.025600      0.003750
2119     21.180000      0.025560      0.003360
2120     21.190000      0.025530      0.003020
2121     21.200000      0.025500      0.002720
2122     21.210000      0.025470      0.002470
2123     21.220000      0.025450      0.002280
2124     21.230000      0.025420      0.002130
2125     21.240000      0.025400      0.002040
2126     21.250000      0.025380      0.001990
2127     21.260000      0.025360      0.001990
2128     21.270000      0.025340      0.002040
2129     21.280000      0.025320      0.002130
2130     21.290000      0.025300      0.002270
2131     21.300000      0.025280      0.002440
2132     21.310000      0.025250      0.002660
2133     21.320000      0.025230      0.002920
2134     21.330000      0.025200      0.003220
2135     21.340000      0.025160      0.003550
2136     21.350000      0.025130      0.003920
2137     21.360000      0.025090      0.004330
2138     21.370000      0.025050      0.004770
2139     21.380000      0.025000      0.005240
2140     21.390000      0.024950      0.005750
2141     21.400000      0.024890      0.006290
2142     21.410000      0.024830      0.006860
2143     21.420000      0.024760      0.007460
2144     21.430000      0.024680      0.008080
2145     21.440000      0.024600      0.008710
2146     21.450000      0.024510      0.009360
2147     21.460000      0.024420      0.010020
2148     21.470000      0.024320      0.010670
2149     21.480000      0.024210      0.011310
2150     21.490000      0.024100      0.011930
2151     21.500000      0.023980      0.012520
2152     21.510000      0.023860      0.013070
2153     21.520000      0.023730      0.013560
2154     21.530000      0.023590      0.013990
2155     21.540000      0.023450      0.014340
2156     21.550000      0.023310      0.014620
2157     21.560000      0.023160      0.014800
2158     21.570000      0.023010      0.014900
2159     21.580000      0.022860      0.014890
2160     21.590000      0.022710      0.014780
2161     21.600000      0.022570      0.014560
2162     21.610000      0.022420      0.014250
2163     21.620000      0.022280      0.013830
2164     21.630000      0.022140      0.013330
2165     21.640000      0.022010      0.012730
2166     21.650000      0.021880      0.012050
2167     21.660000      0.021760      0.011310
2168     21.670000      0.021650      0.010510
2169     21.680000      0.021540      0.009670
2170     21.690000      0.021440      0.008800
2171     21.700000      0.021360      0.007920
2172     21.710000      0.021280      0.007040
2173     21.720000      0.021210      0.006180
2174     21.730000      0.021150      0.005350
2175     21.740000      0.021090      0.004570
2176     21.750000      0.021050      0.003850
2177     21.760000      0.021010      0.003200
2178     21.770000      0.020980      0.002630
2179     21.780000      0.020950      0.002140
2180     21.790000      0.020930      0.001740
2181     21.800000      0.020910      0.001440
2182     21.810000      0.020900      0.001230
2183     21.820000      0.020880      0.001110
2184     21.830000      0.020870      0.001080
2185     21.840000      0.020860      0.001130
2186     21.850000      0.020850      0.001270
2187     21.860000      0.020840      0.001470
2188     21.870000      0.020820      0.001750
2189     21.880000      0.020810      0.002080
2190     21.890000      0.020790      0.002450
2191     21.900000      0.020760      0.002870
2192     21.910000      0.020730      0.003310
2193     21.920000      0.020700      0.003770
2194     21.930000      0.020660      0.004230
2195     21.940000      0.020620      0.004700
2196     21.950000      0.020570      0.005160
2197     21.960000      0.020520      0.005600
2198     21.970000      0.020460      0.006030
2199     21.980000      0.020400      0.006430
2200     21.990000      0.020340      0.006800
2201     22.000000      0.020270      0.007150
2202     22.010000      0.020200      0.007460
2203     22.020000      0.020130      0.007740
2204     22.030000      0.020050      0.007980
2205     22.040000      0.019970      0.008190
2206     22.050000      0.019890      0.008370
2207     22.060000      0.019800      0.008520
2208     22.070000      0.019720      0.008640
2209     22.080000      0.019630      0.008730
2210     22.090000      0.019540      0.008780
2211     22.100000      0.019460      0.008810
2212     22.110000      0.019370      0.008810
2213     22.120000      0.019280      0.008790
2214     22.130000      0.019190      0.008740
2215     22.140000      0.019100      0.008660
2216     22.150000      0.019020      0.008560
2217     22.160000      0.018930      0.008430
2218     22.170000      0.018850      0.008280
2219     22.180000      0.018770      0.008110
2220     22.190000      0.018680      0.007910
2221     22.200000      0.018610      0.007690
2222     22.210000      0.018530      0.007450
2223     22.220000      0.018450      0.007190
2224     22.230000      0.018380      0.006920
2225     22.240000      0.018310      0.006630
2226     22.250000      0.018250      0.006320
2227     22.260000      0.018180      0.006010
2228     22.270000      0.018120      0.005690
2229     22.280000      0.018070      0.005370
2230     22.290000      0.018010      0.005050
2231     22.300000      0.017960      0.004740
2232     22.310000      0.017910      0.004440
2233     22.320000      0.017870      0.004160
2234     22.330000      0.017830      0.003900
2235     22.340000      0.017790      0.003670
2236     22.350000      0.017750      0.003470
2237     22.360000      0.017720      0.003300
2238     22.370000      0.017690      0.003160
2239     22.380000      0.017650      0.003060
2240     22.390000      0.017620      0.003000
2241     22.400000      0.017590      0.002980
2242     22.410000      0.017560      0.002990
2243     22.420000      0.017530      0.003040
2244     22.430000      0.017500      0.003130
2245     22.440000      0.017470      0.003250
2246     22.450000      0.017440      0.003390
2247     22.460000      0.017410      0.003560
2248     22.470000      0.017370      0.003750
2249     22.480000      0.017330      0.003950
2250     22.490000      0.017290      0.004150
2251     22.500000      0.017250      0.004360
2252     22.510000      0.017210      0.004560
2253     22.520000      0.017160      0.004750
2254     22.530000      0.017110      0.004930
2255     22.540000      0.017060      0.005070
2256     22.550000      0.017010      0.005200
2257     22.560000      0.016960      0.005290
2258     22.570000      0.016910      0.005340
2259     22.580000      0.016860      0.005360
2260     22.590000      0.016800      0.005330
2261     22.600000      0.016750      0.005270
2262     22.610000      0.016700      0.005160
2263     22.620000      0.016640      0.005020
2264     22.630000      0.016590      0.004840
2265     22.640000      0.016550      0.004630
2266     22.650000      0.016500      0.004390
2267     22.660000      0.016460      0.004120
2268     22.670000      0.016410      0.003840
2269     22.680000      0.016380      0.003540
2270     22.690000      0.016340      0.003250
2271     22.700000      0.016310      0.002950
2272     22.710000      0.016280      0.002670
2273     22.720000      0.016250      0.002410
2274     22.730000      0.016230      0.002180
2275     22.740000      0.016210      0.001980
2276     22.750000      0.016190      0.001820
2277     22.760000      0.016170      0.001710
2278     22.770000      0.016150      0.001650
2279     22.780000      0.016130      0.001640
2280     22.790000      0.016120      0.001690
2281     22.800000      0.016100      0.001800
2282     22.810000      0.016080      0.001960
2283     22.820000      0.016060      0.002180
2284     22.830000      0.016040      0.002450
2285     22.840000      0.016020      0.002780
2286     22.850000      0.015990      0.003140
2287     22.860000      0.015960      0.003550
2288     22.870000      0.015920      0.003990
2289     22.880000      0.015880      0.004450
2290     22.890000      0.015840      0.004920
2291     22.900000      0.015790      0.005400
2292     22.910000      0.015740      0.005880
2293     22.920000      0.015680      0.006350
2294     22.930000      0.015610      0.006790
2295     22.940000      0.015550      0.007210
2296     22.950000      0.015470      0.007590
2297     22.960000      0.015400      0.007930
2298     22.970000      0.015320      0.008220
2299     22.980000      0.015240      0.008460
2300     22.990000      0.015150      0.008640
2301     23.000000      0.015060      0.008770
2302     23.010000      0.014980      0.008850
2303     23.020000      0.014890      0.008870
2304     23.030000      0.014800      0.008840
2305     23.040000      0.014710      0.008750
2306     23.050000      0.014620      0.008620
2307     23.060000      0.014540      0.008450
2308     23.070000      0.014450      0.008240
2309     23.080000      0.014370      0.007990
2310     23.090000      0.014290      0.007730
2311     23.100000      0.014210      0.007440
2312     23.110000      0.014140      0.007140
2313     23.120000      0.014070      0.006830
2314     23.130000      0.014000      0.006520
2315     23.140000      0.013930      0.006220
2316     23.150000      0.013870      0.005930
2317     23.160000      0.013810      0.005650
2318     23.170000      0.013760      0.005380
2319     23.180000      0.013700      0.005140
2320     23.190000      0.013650      0.004920
2321     23.200000      0.013600      0.004720
2322     23.210000      0.013550      0.004540
2323     23.220000      0.013510      0.004390
2324     23.230000      0.013470      0.004260
2325     23.240000      0.013420      0.004140
2326     23.250000      0.013380      0.004050
2327     23.260000      0.013340      0.003970
2328     23.270000      0.013300      0.003900
2329     23.280000      0.013260      0.003850
2330     23.290000      0.013220      0.003790
2331     23.300000      0.013190      0.003740
2332     23.310000      0.013150      0.003690
2333     23.320000      0.013110      0.003640
2334     23.330000      0.013080      0.003570
2335     23.340000      0.013040      0.003500
2336     23.350000      0.013000      0.003410
2337     23.360000      0.012970      0.003300
2338     23.370000      0.012940      0.003170
2339     23.380000      0.012910      0.003020
2340     23.390000      0.012880      0.002850
2341     23.400000      0.012850      0.002660
2342     23.410000      0.012820      0.002440
2343     23.420000      0.012800      0.002200
2344     23.430000      0.012770      0.001940
2345     23.440000      0.012750      0.001650
2346     23.450000      0.012740      0.001360
2347     23.460000      0.012720      0.001040
2348     23.470000      0.012710      0.000720
2349     23.480000      0.012710      0.000390
2350     23.490000      0.012700      0.000050
2351     23.500000      0.012700     -0.000280
2352     23.510000      0.012710     -0.000600
2353     23.520000      0.012710     -0.000910
2354     23.530000      0.012720     -0.001200
2355     23.540000      0.012730     -0.001470
2356     23.550000      0.012750     -0.001710
2357     23.560000      0.012760     -0.001930
2358     23.570000      0.012780     -0.002110
2359     23.580000      0.012800     -0.002260
2360     23.590000      0.012830     -0.002380
2361     23.600000      0.012850     -0.002450
2362     23.610000      0.012880     -0.002490
2363     23.620000      0.012900     -0.002500
2364     23.630000      0.012930     -0.002460
2365     23.640000      0.012950     -0.002390
2366     23.650000      0.012970     -0.002290
2367     23.660000      0.013000     -0.002150
2368     23.670000      0.013020     -0.001990
2369     23.680000      0.013040     -0.001800
2370     23.690000      0.013060     -0.001580
2371     23.700000      0.013070     -0.001340
2372     23.710000      0.013090     -0.001080
2373     23.720000      0.013100     -0.000810
2374     23.730000      0.013100     -0.000520
2375     23.740000      0.013110     -0.000220
2376     23.750000      0.013110      0.000090
2377     23.760000      0.013110      0.000410
2378     23.770000      0.013110      0.000740
2379     23.780000      0.013100      0.001080
2380     23.790000      0.013090      0.001420
2381     23.800000      0.013070      0.001770
2382     23.810000      0.013060      0.002120
2383     23.820000      0.013040      0.002480
2384     23.830000      0.013010      0.002840
2385     23.840000      0.012980      0.003200
2386     23.850000      0.012950      0.003570
2387     23.860000      0.012910      0.003930
2388     23.870000      0.012880      0.004300
2389     23.880000      0.012830      0.004660
2390     23.890000      0.012790      0.005020
2391     23.900000      0.012740      0.005370
2392     23.910000      0.012680      0.005710
2393     23.920000      0.012620      0.006040
2394     23.930000      0.012560      0.006360
2395     23.940000      0.012500      0.006660
2396     23.950000      0.012430      0.006950
2397     23.960000      0.012360      0.007220
2398     23.970000      0.012290      0.007470
2399     23.980000      0.012220      0.007700
2400     23.990000      0.012140      0.007900
2401     24.000000      0.012060      0.008090
2402     24.010000      0.011980      0.008250
2403     24.020000      0.011900      0.008400
2404     24.030000      0.011810      0.008520
2405     24.040000      0.011730      0.008620
2406     24.050000      0.011640      0.008700
2407     24.060000      0.011560      0.008750
2408     24.070000      0.011470      0.008790
2409     24.080000      0.011380      0.008810
2410     24.090000      0.011290      0.008800
2411     24.100000      0.011200      0.008770
2412     24.110000      0.011120      0.008720
2413     24.120000      0.011030      0.008650
2414     24.130000      0.010940      0.008560
2415     24.140000      0.010860      0.008450
2416     24.150000      0.010770      0.008310
2417     24.160000      0.010690      0.008150
2418     24.170000      0.010610      0.007960
2419     24.180000      0.010530      0.007750
2420     24.190000      0.010450      0.007520
2421     24.200000      0.010380      0.007260
2422     24.210000      0.010300      0.006970
2423     24.220000      0.010230      0.006660
2424     24.230000      0.010170      0.006330
2425     24.240000      0.010100      0.005970
2426     24.250000      0.010040      0.005590
2427     24.260000      0.009990      0.005190
2428     24.270000      0.009940      0.004780
2429     24.280000      0.009890      0.004340
2430     24.290000      0.009850      0.003890
2431     24.300000      0.009810      0.003430
2432     24.310000      0.009770      0.002960
2433     24.320000      0.009740      0.002490
2434     24.330000      0.009720      0.002010
2435     24.340000      0.009700      0.001530
2436     24.350000      0.009680      0.001040
2437     24.360000      0.009670      0.000560
2438     24.370000      0.009670      0.000080
2439     24.380000      0.009660     -0.000400
2440     24.390000      0.009670     -0.000870
2441     24.400000      0.009680     -0.001340
2442     24.410000      0.009690     -0.001810
2443     24.420000      0.009710     -0.002280
2444     24.430000      0.009730     -0.002730
2445     24.440000      0.009760     -0.003190
2446     24.450000      0.009790     -0.003630
2447     24.460000      0.009830     -0.004060
2448     24.470000      0.009870     -0.004490
2449     24.480000      0.009910     -0.004900
2450     24.490000      0.009960     -0.005290
2451     24.500000      0.010010     -0.005660
2452     24.510000      0.010070     -0.006000
2453     24.520000      0.010130     -0.006320
2454     24.530000      0.010190     -0.006600
2455     24.540000      0.010260     -0.006850
2456     24.550000      0.010330     -0.007060
2457     24.560000      0.010400     -0.007230
2458     24.570000      0.010470     -0.007360
2459     24.580000      0.010550     -0.007430
2460     24.590000      0.010620     -0.007450
2461     24.600000      0.010690     -0.007420
2462     24.610000      0.010770     -0.007330
2463     24.620000      0.010840     -0.007180
2464     24.630000      0.010910     -0.006960
2465     24.640000      0.010980     -0.006680
2466     24.650000      0.011050     -0.006320
2467     24.660000      0.011110     -0.005890
2468     24.670000      0.011170     -0.005370
2469     24.680000      0.011230     -0.004760
2470     24.690000      0.011270     -0.004050
2471     24.700000      0.011310     -0.003240
2472     24.710000      0.011350     -0.002310
2473     24.720000      0.011370     -0.001270
2474     24.730000      0.011380     -0.000110
2475     24.740000      0.011380      0.001200
2476     24.750000      0.011370      0.002640
2477     24.760000      0.011340      0.004230
2478     24.770000      0.011300      0.005970
2479     24.780000      0.011240      0.007860
2480     24.790000      0.011160      0.009910
2481     24.800000      0.011070      0.012120
2482     24.810000      0.010940      0.014470
2483     24.820000      0.010800      0.016950
2484     24.830000      0.010630      0.019560
2485     24.840000      0.010430      0.022270
2486     24.850000      0.010210      0.025060
2487     24.860000      0.009960      0.027900
2488     24.870000      0.009680      0.030750
2489     24.880000      0.009370      0.033570
2490     24.890000      0.009040      0.036320
2491     24.900000      0.008680      0.038950
2492     24.910000      0.008290      0.041420
2493     24.920000      0.007870      0.043680
2494     24.930000      0.007430      0.045670
2495     24.940000      0.006980      0.047370
2496     24.950000      0.006500      0.048740
2497     24.960000      0.006020      0.049730
2498     24.970000      0.005520      0.050320
2499     24.980000      0.005020      0.050510
2500     24.990000      0.004510      0.050260
2501     25.000000      0.004010      0.049580
2502     25.010000      0.000000      0.000000
2503     25.020000      0.000000      0.000000
2504     25.030000      0.000000      0.000000
2505     25.040000      0.000000      0.000000
2506     25.050000      0.000000      0.000000
2507     25.060000      0.000000      0.000000
2508     25.070000      0.000000      0.000000
2509     25.080000      0.000000      0.000000
2510     25.090000      0.000000      0.000000
2511     25.100000      0.000000      0.000000
2512     25.110000      0.000000      0.000000
2513     25.120000      0.000000      0.000000
2514     25.130000      0.000000      0.000000
2515     25.140000      0.000000      0.000000
2516     25.150000      0.000000      0.000000
2517     25.160000      0.000000      0.000000
2518     25.170000      0.000000      0.000000
2519     25.180000      0.000000      0.000000
2520     25.190000      0.000000      0.000000
2521     25.200000      0.000000      0.000000
2522     25.210000      0.000000      0.000000
2523     25.220000      0.000000      0.000000
2524     25.230000      0.000000      0.000000
2525     25.240000      0.000000      0.000000
2526     25.250000      0.000000      0.000000
2527     25.260000      0.000000      0.000000
2528     25.270000      0.000000      0.000000
2529     25.280000      0.000000      0.000000
2530     25.290000      0.000000      0.000000
2531     25.300000      0.000000      0.000000
2532     25.310000      0.000000      0.000000
2533     25.320000      0.000000      0.000000
2534     25.330000      0.000000      0.000000
2535     25.340000      0.000000      0.000000
2536     25.350000      0.000000      0.000000
2537     25.360000      0.000000      0.000000
2538     25.370000      0.000000      0.000000
2539     25.380000      0.000000      0.000000
2540     25.390000      0.000000      0.000000
2541     25.400000      0.000000      0.000000
2542     25.410000      0.000000      0.000000
2543     25.420000      0.000000      0.000000
2544     25.430000      0.000000      0.000000
2545     25.440000      0.000000      0.000000
2546     25.450000      0.000000      0.000000
2547     25.460000      0.000000      0.000000
2548     25.470000      0.000000      0.000000
2549     25.480000      0.000000      0.000000
2550     25.490000      0.000000      0.000000
2551     25.500000      0.000000      0.000000
2552     25.510000      0.000000      0.000000
2553     25.520000      0.000000      0.000000
2554     25.530000      0.000000      0.000000
2555     25.540000      0.000000      0.000000
2556     25.550000      0.000000      0.000000
2557     25.560000      0.000000      0.000000
2558     25.570000      0.000000      0.000000
2559     25.580000      0.000000      0.000000
2560     25.590000      0.000000      0.000000
2561     25.600000      0.000000      0.000000
2562     25.610000      0.000000      0.000000
2563     25.620000      0.000000      0.000000
2564     25.630000      0.000000      0.000000
2565     25.640000      0.000000      0.000000
2566     25.650000      0.000000      0.000000
2567     25.660000      0.000000      0.000000
2568     25.670000      0.000000      0.000000
2569     25.680000      0.000000      0.000000
2570     25.690000      0.000000      0.000000
2571     25.700000      0.000000      0.000000
2572     25.710000      0.000000      0.000000
2573     25.720000      0.000000      0.000000
2574     25.730000      0.000000      0.000000
2575     25.740000      0.000000      0.000000
2576     25.750000      0.000000      0.000000
2577     25.760000      0.000000      0.000000
2578     25.770000      0.000000      0.000000
2579     25.780000      0.000000      0.000000
2580     25.790000      0.000000      0.000000
2581     25.800000      0.000000      0.000000
2582     25.810000      0.000000      0.000000
2583     25.820000      0.000000      0.000000
2584     25.830000      0.000000      0.000000
2585     25.840000      0.000000      0.000000
2586     25.850000      0.000000      0.000000
2587     25.860000      0.000000      0.000000
2588     25.870000      0.000000      0.000000
2589     25.880000      0.000000      0.000000
2590     25.890000      0.000000      0.000000
2591     25.900000      0.000000      0.000000
2592     25.910000      0.000000      0.000000
2593     25.920000      0.000000      0.000000
2594     25.930000      0.000000      0.000000
2595     25.940000      0.000000      0.000000
2596     25.950000      0.000000      0.000000
2597     25.960000      0.000000      0.000000
2598     25.970000      0.000000      0.000000
2599     25.980000      0.000000      0.000000
2600     25.990000      0.000000      0.000000
2601     26.000000      0.000000      0.000000
2602     26.010000      0.000000      0.000000
2603     26.020000      0.000000      0.000000
2604     26.030000      0.000000      0.000000
2605     26.040000      0.000000      0.000000
2606     26.050000      0.000000      0.000000
2607     26.060000      0.000000      0.000000
2608     26.070000      0.000000      0.000000
2609     26.080000      0.000000      0.000000
2610     26.090000      0.000000      0.000000
2611     26.100000      0.000000      0.000000
2612     26.110000      0.000000      0.000000
2613     26.120000      0.000000      0.000000
2614     26.130000      0.000000      0.000000
2615     26.140000      0.000000      0.000000
2616     26.150000      0.000000      0.000000
2617     26.160000      0.000000      0.000000
2618     26.170000      0.000000      0.000000
2619     26.180000      0.000000      0.000000
2620     26.190000      0.000000      0.000000
2621     26.200000      0.000000      0.000000
2622     26.210000      0.000000      0.000000
2623     26.220000      0.000000      0.000000
2624     26.230000      0.000000      0.000000
2625     26.240000      0.000000      0.000000
2626     26.250000      0.000000      0.000000
2627     26.260000      0.000000      0.000000
2628     26.270000      0.000000      0.000000
2629     26.280000      0.000000      0.000000
2630     26.290000      0.000000      0.000000
2631     26.300000      0.000000      0.000000
2632     26.310000      0.000000      0.000000
2633     26.320000      0.000000      0.000000
2634     26.330000      0.000000      0.000000
2635     26.340000      0.000000      0.000000
2636     26.350000      0.000000      0.000000
2637     26.360000      0.000000      0.000000
2638     26.370000      0.000000      0.000000
2639     26.380000      0.000000      0.000000
2640     26.390000      0.000000      0.000000
2641     26.400000      0.000000      0.000000
2642     26.410000      0.000000      0.000000
2643     26.420000      0.000000      0.000000
2644     26.430000      0.000000      0.000000
2645     26.440000      0.000000      0.000000
2646     26.450000      0.000000      0.000000
2647     26.460000      0.000000      0.000000
2648     26.470000      0.000000      0.000000
2649     26.480000      0.000000      0.000000
2650     26.490000      0.000000      0.000000
2651     26.500000      0.000000      0.000000
2652     26.510000      0.000000      0.000000
2653     26.520000      0.000000      0.000000
2654     26.530000      0.000000      0.000000
2655     26.540000      0.000000      0.000000
2656     26.550000      0.000000      0.000000
2657     26.560000      0.000000      0.000000
2658     26.570000      0.000000      0.000000
2659     26.580000      0.000000      0.000000
2660     26.590000      0.000000      0.000000
2661     26.600000      0.000000      0.000000
2662     26.610000      0.000000      0.000000
2663     26.620000      0.000000      0.000000
2664     26.630000      0.000000      0.000000
2665     26.640000      0.000000      0.000000
2666     26.650000      0.000000      0.000000
2667     26.660000      0.000000      0.000000
2668     26.670000      0.000000      0.000000
2669     26.680000      0.000000      0.000000
2670     26.690000      0.000000      0.000000
2671     26.700000      0.000000      0.000000
2672     26.710000      0.000000      0.000000
2673     26.720000      0.000000      0.000000
2674     26.730000      0.000000      0.000000
2675     26.740000      0.000000      0.000000
2676     26.750000      0.000000      0.000000
2677     26.760000      0.000000      0.000000
2678     26.770000      0.000000      0.000000
2679     26.780000      0.000000      0.000000
2680     26.790000      0.000000      0.000000
2681     26.800000      0.000000      0.000000
2682     26.810000      0.000000      0.000000
2683     26.820000      0.000000      0.000000
2684     26.830000      0.000000      0.000000
2685     26.840000      0.000000      0.000000
2686     26.850000      0.000000      0.000000
2687     26.860000      0.000000      0.000000
2688     26.870000      0.000000      0.000000
2689     26.880000      0.000000      0.000000
2690     26.890000      0.000000      0.000000
2691     26.900000      0.000000      0.000000
2692     26.910000      0.000000      0.000000
2693     26.920000      0.000000      0.000000
2694     26.930000      0.000000      0.000000
2695     26.940000      0.000000      0.000000
2696     26.950000      0.000000      0.000000
2697     26.960000      0.000000      0.000000
2698     26.970000      0.000000      0.000000
2699     26.980000      0.000000      0.000000
2700     26.990000      0.000000      0.000000
2701     27.000000      0.000000      0.000000
2702     27.010000      0.000000      0.000000
2703     27.020000      0.000000      0.000000
2704     27.030000      0.000000      0.000000
2705     27.040000      0.000000      0.000000
2706     27.050000      0.000000      0.000000
2707     27.060000      0.000000      0.000000
2708     27.070000      0.000000      0.000000
2709     27.080000      0.000000      0.000000
2710     27.090000      0.000000      0.000000
2711     27.100000      0.000000      0.000000
2712     27.110000      0.000000      0.000000
2713     27.120000      0.000000      0.000000
2714     27.130000      0.000000      0.000000
2715     27.140000      0.000000      0.000000
2716     27.150000      0.000000      0.000000
2717     27.160000      0.000000      0.000000
2718     27.170000      0.000000      0.000000
2719     27.180000      0.000000      0.000000
2720     27.190000      0.000000      0.000000
2721     27.200000      0.000000      0.000000
2722     27.210000      0.000000      0.000000
2723     27.220000      0.000000      0.000000
2724     27.230000      0.000000      0.000000
2725     27.240000      0.000000      0.000000
2726     27.250000      0.000000      0.000000
2727     27.260000      0.000000      0.000000
2728     27.270000      0.000000      0.000000
2729     27.280000      0.000000      0.000000
2730     27.290000      0.000000      0.000000
2731     27.300000      0.000000      0.000000
2732     27.310000      0.000000      0.000000
2733     27.320000      0.000000      0.000000
2734     27.330000      0.000000      0.000000
2735     27.340000      0.000000      0.000000
2736     27.350000      0.000000      0.000000
2737     27.360000      0.000000      0.000000
2738     27.370000      0.000000      0.000000
2739     27.380000      0.000000      0.000000
2740     27.390000      0.000000      0.000000
2741     27.400000      0.000000      0.000000
2742     27.410000      0.000000      0.000000
2743     27.420000      0.000000      0.000000
2744     27.430000      0.000000      0.000000
2745     27.440000      0.000000      0.000000
2746     27.450000      0.000000      0.000000
2747     27.460000      0.000000      0.000000
2748     27.470000      0.000000      0.000000
2749     27.480000      0.000000      0.000000
2750     27.490000      0.000000      0.000000
2751     27.500000      0.000000      0.000000
2752     27.510000      0.000000      0.000000
2753     27.520000      0.000000      0.000000
2754     27.530000      0.000000      0.000000
2755     27.540000      0.000000      0.000000
2756     27.550000      0.000000      0.000000
2757     27.560000      0.000000      0.000000
2758     27.570000      0.000000      0.000000
2759     27.580000      0.000000      0.000000
2760     27.590000      0.000000      0.000000
2761     27.600000      0.000000      0.000000
2762     27.610000      0.000000      0.000000
2763     27.620000      0.000000      0.000000
2764     27.630000      0.000000      0.000000
2765     27.640000      0.000000      0.000000
2766     27.650000      0.000000      0.000000
2767     27.660000      0.000000      0.000000
2768     27.670000      0.000000      0.000000
2769     27.680000      0.000000      0.000000
2770     27.690000      0.000000      0.000000
2771     27.700000      0.000000      0.000000
2772     27.710000      0.000000      0.000000
2773     27.720000      0.000000      0.000000
2774     27.730000      0.000000      0.000000
2775     27.740000      0.000000      0.000000
2776     27.750000      0.000000      0.000000
2777     27.760000      0.000000      0.000000
2778     27.770000      0.000000      0.000000
2779     27.780000      0.000000      0.000000
2780     27.790000      0.000000      0.000000
2781     27.800000      0.000000      0.000000
2782     27.810000      0.000000      0.000000
2783     27.820000      0.000000      0.000000
2784     27.830000      0.000000      0.000000
2785     27.840000      0.000000      0.000000
2786     27.850000      0.000000      0.000000
2787     27.860000      0.000000      0.000000
2788     27.870000      0.000000      0.000000
2789     27.880000      0.000000      0.000000
2790     27.890000      0.000000      0.000000
2791     27.900000      0.000000      0.000000
2792     27.910000      0.000000      0.000000
2793     27.920000      0.000000      0.000000
2794     27.930000      0.000000      0.000000
2795     27.940000      0.000000      0.000000
2796     27.950000      0.000000      0.000000
2797     27.960000      0.000000      0.000000
2798     27.970000      0.000000      0.000000
2799     27.980000      0.000000      0.000000
2800     27.990000      0.000000      0.000000
2801     28.000000      0.000000      0.000000
2802     28.010000      0.000000      0.000000
2803     28.020000      0.000000      0.000000
2804     28.030000      0.000000      0.000000
2805     28.040000      0.000000      0.000000
2806     28.050000      0.000000      0.000000
2807     28.060000      0.000000      0.000000
2808     28.070000      0.000000      0.000000
2809     28.080000      0.000000      0.000000
2810     28.090000      0.000000      0.000000
2811     28.100000      0.000000      0.000000
2812     28.110000      0.000000      0.000000
2813     28.120000      0.000000      0.000000
2814     28.130000      0.000000      0.000000
2815     28.140000      0.000000      0.000000
2816     28.150000      0.000000      0.000000
2817     28.160000      0.000000      0.000000
2818     28.170000      0.000000      0.000000
2819     28.180000      0.000000      0.000000
2820     28.190000      0.000000      0.000000
2821     28.200000      0.000000      0.000000
2822     28.210000      0.000000      0.000000
2823     28.220000      0.000000      0.000000
2824     28.230000      0.000000      0.000000
2825     28.240000      0.000000      0.000000
2826     28.250000      0.000000      0.000000
2827     28.260000      0.000000      0.000000
2828     28.270000      0.000000      0.000000
2829     28.280000      0.000000      0.000000
2830     28.290000      0.000000      0.000000
2831     28.300000      0.000000      0.000000
2832     28.310000      0.000000      0.000000
2833     28.320000      0.000000      0.000000
2834     28.330000      0.000000      0.000000
2835     28.340000      0.000000      0.000000
2836     28.350000      0.000000      0.000000
2837     28.360000      0.000000      0.000000
2838     28.370000      0.000000      0.000000
2839     28.380000      0.000000      0.000000
2840     28.390000      0.000000      0.000000
2841     28.400000      0.000000      0.000000
2842     28.410000      0.000000      0.000000
2843     28.420000      0.000000      0.000000
2844     28.430000      0.000000      0.000000
2845     28.440000      0.000000      0.000000
2846     28.450000      0.000000      0.000000
2847     28.460000      0.000000      0.000000
2848     28.470000      0.000000      0.000000
2849     28.480000      0.000000      0.000000
2850     28.490000      0.000000      0.000000
2851     28.500000      0.000000      0.000000
2852     28.510000      0.000000      0.000000
2853     28.520000      0.000000      0.000000
2854     28.530000      0.000000      0.000000
2855     28.540000      0.000000      0.000000
2856     28.550000      0.000000      0.000000
2857     28.560000      0.000000      0.000000
2858     28.570000      0.000000      0.000000
2859     28.580000      0.000000      0.000000
2860     28.590000      0.000000      0.000000
2861     28.600000      0.000000      0.000000
2862     28.610000      0.000000      0.000000
2863     28.620000      0.000000      0.000000
2864     28.630000      0.000000      0.000000
2865     28.640000      0.000000      0.000000
2866     28.650000      0.000000      0.000000
2867     28.660000      0.000000      0.000000
2868     28.670000      0.000000      0.000000
2869     28.680000      0.000000      0.000000
2870     28.690000      0.000000      0.000000
2871     28.700000      0.000000      0.000000
2872     28.710000      0.000000      0.000000
2873     28.720000      0.000000      0.000000
2874     28.730000      0.000000      0.000000
2875     28.740000      0.000000      0.000000
2876     28.750000      0.000000      0.000000
2877     28.760000      0.000000      0.000000
2878     28.770000      0.000000      0.000000
2879     28.780000      0.000000      0.000000
2880     28.790000      0.000000      0.000000
2881     28.800000      0.000000      0.000000
2882     28.810000      0.000000      0.000000
2883     28.820000      0.000000      0.000000
2884     28.830000      0.000000      0.000000
2885     28.840000      0.000000      0.000000
2886     28.850000      0.000000      0.000000
2887     28.860000      0.000000      0.000000
2888     28.870000      0.000000      0.000000
2889     28.880000      0.000000      0.000000
2890     28.890000      0.000000      0.000000
2891     28.900000      0.000000      0.000000
2892     28.910000      0.000000      0.000000
2893     28.920000      0.000000      0.000000
2894     28.930000      0.000000      0.000000
2895     28.940000      0.000000      0.000000
2896     28.950000      0.000000      0.000000
2897     28.960000      0.000000      0.000000
2898     28.970000      0.000000      0.000000
2899     28.980000      0.000000      0.000000
2900     28.990000      0.000000      0.000000
2901     29.000000      0.000000      0.000000
2902     29.010000      0.000000      0.000000
2903     29.020000      0.000000      0.000000
2904     29.030000      0.000000      0.000000
2905     29.040000      0.000000      0.000000
2906     29.050000      0.000000      0.000000
2907     29.060000      0.000000      0.000000
2908     29.070000      0.000000      0.000000
2909     29.080000      0.000000      0.000000
2910     29.090000      0.000000      0.000000
2911     29.100000      0.000000      0.000000
2912     29.110000      0.000000      0.000000
2913     29.120000      0.000000      0.000000
2914     29.130000      0.000000      0.000000
2915     29.140000      0.000000      0.000000
2916     29.150000      0.000000      0.000000
2917     29.160000      0.000000      0.000000
2918     29.170000      0.000000      0.000000
2919     29.180000      0.000000      0.000000
2920     29.190000      0.000000      0.000000
2921     29.200000      0.000000      0.000000
2922     29.210000      0.000000      0.000000
2923     29.220000      0.000000      0.000000
2924     29.230000      0.000000      0.000000
2925     29.240000      0.000000      0.000000
2926     29.250000      0.000000      0.000000
2927     29.260000      0.000000      0.000000
2928     29.270000      0.000000      0.000000
2929     29.280000      0.000000      0.000000
2930     29.290000      0.000000      0.000000
2931     29.300000      0.000000      0.000000
2932     29.310000      0.000000      0.000000
2933     29.320000      0.000000      0.000000
2934     29.330000      0.000000      0.000000
2935     29.340000      0.000000      0.000000
2936     29.350000      0.000000      0.000000
2937     29.360000      0.000000      0.000000
2938     29.370000      0.000000      0.000000
2939     29.380000      0.000000      0.000000
2940     29.390000      0.000000      0.000000
2941     29.400000      0.000000      0.000000
2942     29.410000      0.000000      0.000000
2943     29.420000      0.000000      0.000000
2944     29.430000      0.000000      0.000000
2945     29.440000      0.000000      0.000000
2946     29.450000      0.000000      0.000000
2947     29.460000      0.000000      0.000000
2948     29.470000      0.000000      0.000000
2949     29.480000      0.000000      0.000000
2950     29.490000      0.000000      0.000000
2951     29.500000      0.000000      0.000000
2952     29.510000      0.000000      0.000000
2953     29.520000      0.000000      0.000000
2954     29.530000      0.000000      0.000000
2955     29.540000      0.000000      0.000000
2956     29.550000      0.000000      0.000000
2957     29.560000      0.000000      0.000000
2958     29.570000      0.000000      0.000000
2959     29.580000      0.000000      0.000000
2960     29.590000      0.000000      0.000000
2961     29.600000      0.000000      0.000000
2962     29.610000      0.000000      0.000000
2963     29.620000      0.000000      0.000000
2964     29.630000      0.000000      0.000000
2965     29.640000      0.000000      0.000000
2966     29.650000      0.000000      0.000000
2967     29.660000      0.000000      0.000000
2968     29.670000      0.000000      0.000000
2969     29.680000      0.000000      0.000000
2970     29.690000      0.000000      0.000000
2971     29.700000      0.000000      0.000000
2972     29.710000      0.000000      0.000000
2973     29.720000      0.000000      0.000000
2974     29.730000      0.000000      0.000000
2975     29.740000      0.000000      0.000000
2976     29.750000      0.000000      0.000000
2977     29.760000      0.000000      0.000000
2978     29.770000      0.000000      0.000000
2979     29.780000      0.000000      0.000000
2980     29.790000      0.000000      0.000000
2981     29.800000      0.000000      0.000000
2982     29.810000      0.000000      0.000000
2983     29.820000      0.000000      0.000000
2984     29.830000      0.000000      0.000000
2985     29.840000      0.000000      0.000000
2986     29.850000      0.000000      0.000000
2987     29.860000      0.000000      0.000000
2988     29.870000      0.000000      0.000000
2989     29.880000      0.000000      0.000000
2990     29.890000      0.000000      0.000000
2991     29.900000      0.000000      0.000000
2992     29.910000      0.000000      0.000000
2993     29.920000      0.000000      0.000000
2994     29.930000      0.000000      0.000000
2995     29.940000      0.000000      0.000000
2996     29.950000      0.000000      0.000000
2997     29.960000      0.000000      0.000000
2998     29.970000      0.000000      0.000000
2999     29.980000      0.000000      0.000000
3000     29.990000      0.000000      0.000000
3001     30.000000      0.000000      0.000000
3002     30.010000      0.000000      0.000000
3003     30.020000      0.000000      0.000000
3004     30.030000      0.000000      0.000000
3005     30.040000      0.000000      0.000000
3006     30.050000      0.000000      0.000000
3007     30.060000      0.000000      0.000000
3008     30.070000      0.000000      0.000000
3009     30.080000      0.000000      0.000000
3010     30.090000      0.000000      0.000000
3011     30.100000      0.000000      0.000000
3012     30.110000      0.000000      0.000000
3013     30.120000      0.000000      0.000000
3014     30.130000      0.000000      0.000000
3015     30.140000      0.000000      0.000000
3016     30.150000      0.000000      0.000000
3017     30.160000      0.000000      0.000000
3018     30.170000      0.000000      0.000000
3019     30.180000      0.000000      0.000000
3020     30.190000      0.000000      0.000000
3021     30.200000      0.000000      0.000000
3022     30.210000      0.000000      0.000000
3023     30.220000      0.000000      0.000000
3024     30.230000      0.000000      0.000000
3025     30.240000      0.000000      0.000000
3026     30.250000      0.000000      0.000000
3027     30.260000      0.000000      0.000000
3028     30.270000      0.000000      0.000000
3029     30.280000      0.000000      0.000000
3030     30.290000      0.000000      0.000000
3031     30.300000      0.000000      0.000000
3032     30.310000      0.000000      0.000000
3033     30.320000      0.000000      0.000000
3034     30.330000      0.000000      0.000000
3035     30.340000      0.000000      0.000000
3036     30.350000      0.000000      0.000000
3037     30.360000      0.000000      0.000000
3038     30.370000      0.000000      0.000000
3039     30.380000      0.000000      0.000000
3040     30.390000      0.000000      0.000000
3041     30.400000      0.000000      0.000000
3042     30.410000      0.000000      0.000000
3043     30.420000      0.000000      0.000000
3044     30.430000      0.000000      0.000000
3045     30.440000      0.000000      0.000000
3046     30.450000      0.000000      0.000000
3047     30.460000      0.000000      0.000000
3048     30.470000      0.000000      0.000000
3049     30.480000      0.000000      0.000000
3050     30.490000      0.000000      0.000000
3051     30.500000      0.000000      0.000000
3052     30.510000      0.000000      0.000000
3053     30.520000      0.000000      0.000000
3054     30.530000      0.000000      0.000000
3055     30.540000      0.000000      0.000000
3056     30.550000      0.000000      0.000000
3057     30.560000      0.000000      0.000000
3058     30.570000      0.000000      0.000000
3059     30.580000      0.000000      0.000000
3060     30.590000      0.000000      0.000000
3061     30.600000      0.000000      0.000000
3062     30.610000      0.000000      0.000000
3063     30.620000      0.000000      0.000000
3064     30.630000      0.000000      0.000000
3065     30.640000      0.000000      0.000000
3066     30.650000      0.000000      0.000000
3067     30.660000      0.000000      0.000000
3068     30.670000      0.000000      0.000000
3069     30.680000      0.000000      0.000000
3070     30.690000      0.000000      0.000000
3071     30.700000      0.000000      0.000000
3072     30.710000      0.000000      0.000000
3073     30.720000      0.000000      0.000000
3074     30.730000      0.000000      0.000000
3075     30.740000      0.000000      0.000000
3076     30.750000      0.000000      0.000000
3077     30.760000      0.000000      0.000000
3078     30.770000      0.000000      0.000000
3079     30.780000      0.000000      0.000000
3080     30.790000      0.000000      0.000000
3081     30.800000      0.000000      0.000000
3082     30.810000      0.000000      0.000000
3083     30.820000      0.000000      0.000000
3084     30.830000      0.000000      0.000000
3085     30.840000      0.000000      0.000000
3086     30.850000      0.000000      0.000000
3087     30.860000      0.000000      0.000000
3088     30.870000      0.000000      0.000000
3089     30.880000      0.000000      0.000000
3090     30.890000      0.000000      0.000000
3091     30.900000      0.000000      0.000000
3092     30.910000      0.000000      0.000000
3093     30.920000      0.000000      0.000000
3094     30.930000      0.000000      0.000000
3095     30.940000      0.000000      0.000000
3096     30.950000      0.000000      0.000000
3097     30.960000      0.000000      0.000000
3098     30.970000      0.000000      0.000000
3099     30.980000      0.000000      0.000000
3100     30.990000      0.000000      0.000000
3101     31.000000      0.000000      0.000000
3102     31.010000      0.000000      0.000000
3103     31.020000      0.000000      0.000000
3104     31.030000      0.000000      0.000000
3105     31.040000      0.000000      0.000000
3106     31.050000      0.000000      0.000000
3107     31.060000      0.000000      0.000000
3108     31.070000      0.000000      0.000000
3109     31.080000      0.000000      0.000000
3110     31.090000      0.000000      0.000000
3111     31.100000      0.000000      0.000000
3112     31.110000      0.000000      0.000000
3113     31.120000      0.000000      0.000000
3114     31.130000      0.000000      0.000000
3115     31.140000      0.000000      0.000000
3116     31.150000      0.000000      0.000000
3117     31.160000      0.000000      0.000000
3118     31.170000      0.000000      0.000000
3119     31.180000      0.000000      0.000000
3120     31.190000      0.000000      0.000000
3121     31.200000      0.000000      0.000000
3122     31.210000      0.000000      0.000000
3123     31.220000      0.000000      0.000000
3124     31.230000      0.000000      0.000000
3125     31.240000      0.000000      0.000000
3126     31.250000      0.000000      0.000000
3127     31.260000      0.000000      0.000000
3128     31.270000      0.000000      0.000000
3129     31.280000      0.000000      0.000000
3130     31.290000      0.000000      0.000000
3131     31.300000      0.000000      0.000000
3132     31.310000      0.000000      0.000000
3133     31.320000      0.000000      0.000000
3134     31.330000      0.000000      0.000000
3135     31.340000      0.000000      0.000000
3136     31.350000      0.000000      0.000000
3137     31.360000      0.000000      0.000000
3138     31.370000      0.000000      0.000000
3139     31.380000      0.000000      0.000000
3140     31.390000      0.000000      0.000000
3141     31.400000      0.000000      0.000000
3142     31.410000      0.000000      0.000000
3143     31.420000      0.000000      0.000000
3144     31.430000      0.000000      0.000000
3145     31.440000      0.000000      0.000000
3146     31.450000      0.000000      0.000000
3147     31.460000      0.000000      0.000000
3148     31.470000      0.000000      0.000000
3149     31.480000      0.000000      0.000000
3150     31.490000      0.000000      0.000000
3151     31.500000      0.000000      0.000000
3152     31.510000      0.000000      0.000000
3153     31.520000      0.000000      0.000000
3154     31.530000      0.000000      0.000000
3155     31.540000      0.000000      0.000000
3156     31.550000      0.000000      0.000000
3157     31.560000      0.000000      0.000000
3158     31.570000      0.000000      0.000000
3159     31.580000      0.000000      0.000000
3160     31.590000      0.000000      0.000000
3161     31.600000      0.000000      0.000000
3162     31.610000      0.000000      0.000000
3163     31.620000      0.000000      0.000000
3164     31.630000      0.000000      0.000000
3165     31.640000      0.000000      0.000000
3166     31.650000      0.000000      0.000000
3167     31.660000      0.000000      0.000000
3168     31.670000      0.000000      0.000000
3169     31.680000      0.000000      0.000000
3170     31.690000      0.000000      0.000000
3171     31.700000      0.000000      0.000000
3172     31.710000      0.000000      0.000000
3173     31.720000      0.000000      0.000000
3174     31.730000      0.000000      0.000000
3175     31.740000      0.000000      0.000000
3176     31.750000      0.000000      0.000000
3177     31.760000      0.000000      0.000000
3178     31.770000      0.000000      0.000000
3179     31.780000      0.000000      0.000000
3180     31.790000      0.000000      0.000000
3181     31.800000      0.000000      0.000000
3182     31.810000      0.000000      0.000000
3183     31.820000      0.000000      0.000000
3184     31.830000      0.000000      0.000000
3185     31.840000      0.000000      0.000000
3186     31.850000      0.000000      0.000000
3187     31.860000      0.000000      0.000000
3188     31.870000      0.000000      0.000000
3189     31.880000      0.000000      0.000000
3190     31.890000      0.000000      0.000000
3191     31.900000      0.000000      0.000000
3192     31.910000      0.000000      0.000000
3193     31.920000      0.000000      0.000000
3194     31.930000      0.000000      0.000000
3195     31.940000      0.000000      0.000000
3196     31.950000      0.000000      0.000000
3197     31.960000      0.000000      0.000000
3198     31.970000      0.000000      0.000000
3199     31.980000      0.000000      0.000000
3200     31.990000      0.000000      0.000000
3201     32.000000      0.000000      0.000000
3202     32.010000      0.000000      0.000000
3203     32.020000      0.000000      0.000000
3204     32.030000      0.000000      0.000000
3205     32.040000      0.000000      0.000000
3206     32.050000      0.000000      0.000000
3207     32.060000      0.000000      0.000000
3208     32.070000      0.000000      0.000000
3209     32.080000      0.000000      0.000000
3210     32.090000      0.000000      0.000000
3211     32.100000      0.000000      0.000000
3212     32.110000      0.000000      0.000000
3213     32.120000      0.000000      0.000000
3214     32.130000      0.000000      0.000000
3215     32.140000      0.000000      0.000000
3216     32.150000      0.000000      0.000000
3217     32.160000      0.000000      0.000000
3218     32.170000      0.000000      0.000000
3219     32.180000      0.000000      0.000000
3220     32.190000      0.000000      0.000000
3221     32.200000      0.000000      0.000000
3222     32.210000      0.000000      0.000000
3223     32.220000      0.000000      0.000000
3224     32.230000      0.000000      0.000000
3225     32.240000      0.000000      0.000000
3226     32.250000      0.000000      0.000000
3227     32.260000      0.000000      0.000000
3228     32.270000      0.000000      0.000000
3229     32.280000      0.000000      0.000000
3230     32.290000      0.000000      0.000000
3231     32.300000      0.000000      0.000000
3232     32.310000      0.000000      0.000000
3233     32.320000      0.000000      0.000000
3234     32.330000      0.000000      0.000000
3235     32.340000      0.000000      0.000000
3236     32.350000      0.000000      0.000000
3237     32.360000      0.000000      0.000000
3238     32.370000      0.000000      0.000000
3239     32.380000      0.000000      0.000000
3240     32.390000      0.000000      0.000000
3241     32.400000      0.000000      0.000000
3242     32.410000      0.000000      0.000000
3243     32.420000      0.000000      0.000000
3244     32.430000      0.000000      0.000000
3245     32.440000      0.000000      0.000000
3246     32.450000      0.000000      0.000000
3247     32.460000      0.000000      0.000000
3248     32.470000      0.000000      0.000000
3249     32.480000      0.000000      0.000000
3250     32.490000      0.000000      0.000000
3251     32.500000      0.000000      0.000000
3252     32.510000      0.000000      0.000000
3253     32.520000      0.000000      0.000000
3254     32.530000      0.000000      0.000000
3255     32.540000      0.000000      0.000000
3256     32.550000      0.000000      0.000000
3257     32.560000      0.000000      0.000000
3258     32.570000      0.000000      0.000000
3259     32.580000      0.000000      0.000000
3260     32.590000      0.000000      0.000000
3261     32.600000      0.000000      0.000000
3262     32.610000      0.000000      0.000000
3263     32.620000      0.000000      0.000000
3264     32.630000      0.000000      0.000000
3265     32.640000      0.000000      0.000000
3266     32.650000      0.000000      0.000000
3267     32.660000      0.000000      0.000000
3268     32.670000      0.000000      0.000000
3269     32.680000      0.000000      0.000000
3270     32.690000      0.000000      0.000000
3271     32.700000      0.000000      0.000000
3272     32.710000      0.000000      0.000000
3273     32.720000      0.000000      0.000000
3274     32.730000      0.000000      0.000000
3275     32.740000      0.000000      0.000000
3276     32.750000      0.000000      0.000000
3277     32.760000      0.000000      0.000000
3278     32.770000      0.000000      0.000000
3279     32.780000      0.000000      0.000000
3280     32.790000      0.000000      0.000000
3281     32.800000      0.000000      0.000000
3282     32.810000      0.000000      0.000000
3283     32.820000      0.000000      0.000000
3284     32.830000      0.000000      0.000000
3285     32.840000      0.000000      0.000000
3286     32.850000      0.000000      0.000000
3287     32.860000      0.000000      0.000000
3288     32.870000      0.000000      0.000000
3289     32.880000      0.000000      0.000000
3290     32.890000      0.000000      0.000000
3291     32.900000      0.000000      0.000000
3292     32.910000      0.000000      0.000000
3293     32.920000      0.000000      0.000000
3294     32.930000      0.000000      0.000000
3295     32.940000      0.000000      0.000000
3296     32.950000      0.000000      0.000000
3297     32.960000      0.000000      0.000000
3298     32.970000      0.000000      0.000000
3299     32.980000      0.000000      0.000000
3300     32.990000      0.000000      0.000000
3301     33.000000      0.000000      0.000000
3302     33.010000      0.000000      0.000000
3303     33.020000      0.000000      0.000000
3304     33.030000      0.000000      0.000000
3305     33.040000      0.000000      0.000000
3306     33.050000      0.000000      0.000000
3307     33.060000      0.000000      0.000000
3308     33.070000      0.000000      0.000000
3309     33.080000      0.000000      0.000000
3310     33.090000      0.000000      0.000000
3311     33.100000      0.000000      0.000000
3312     33.110000      0.000000      0.000000
3313     33.120000      0.000000      0.000000
3314     33.130000      0.000000      0.000000
3315     33.140000      0.000000      0.000000
3316     33.150000      0.000000      0.000000
3317     33.160000      0.000000      0.000000
3318     33.170000      0.000000      0.000000
3319     33.180000      0.000000      0.000000
3320     33.190000      0.000000      0.000000
3321     33.200000      0.000000      0.000000
3322     33.210000      0.000000      0.000000
3323     33.220000      0.000000      0.000000
3324     33.230000      0.000000      0.000000
3325     33.240000      0.000000      0.000000
3326     33.250000      0.000000      0.000000
3327     33.260000      0.000000      0.000000
3328     33.270000      0.000000      0.000000
3329     33.280000      0.000000      0.000000
3330     33.290000      0.000000      0.000000
3331     33.300000      0.000000      0.000000
3332     33.310000      0.000000      0.000000
3333     33.320000      0.000000      0.000000
3334     33.330000      0.000000      0.000000
3335     33.340000      0.000000      0.000000
3336     33.350000      0.000000      0.000000
3337     33.360000      0.000000      0.000000
3338     33.370000      0.000000      0.000000
3339     33.380000      0.000000      0.000000
3340     33.390000      0.000000      0.000000
3341     33.400000      0.000000      0.000000
3342     33.410000      0.000000      0.000000
3343     33.420000      0.000000      0.000000
3344     33.430000      0.000000      0.000000
3345     33.440000      0.000000      0.000000
3346     33.450000      0.000000      0.000000
3347     33.460000      0.000000      0.000000
3348     33.470000      0.000000      0.000000
3349     33.480000      0.000000      0.000000
3350     33.490000      0.000000      0.000000
3351     33.500000      0.000000      0.000000
3352     33.510000      0.000000      0.000000
3353     33.520000      0.000000      0.000000
3354     33.530000      0.000000      0.000000
3355     33.540000      0.000000      0.000000
3356     33.550000      0.000000      0.000000
3357     33.560000      0.000000      0.000000
3358     33.570000      0.000000      0.000000
3359     33.580000      0.000000      0.000000
3360     33.590000      0.000000      0.000000
3361     33.600000      0.000000      0.000000
3362     33.610000      0.000000      0.000000
3363     33.620000      0.000000      0.000000
3364     33.630000      0.000000      0.000000
3365     33.640000      0.000000      0.000000
3366     33.650000      0.000000      0.000000
3367     33.660000      0.000000      0.000000
3368     33.670000      0.000000      0.000000
3369     33.680000      0.000000      0.000000
3370     33.690000      0.000000      0.000000
3371     33.700000      0.000000      0.000000
3372     33.710000      0.000000      0.000000
3373     33.720000      0.000000      0.000000
3374     33.730000      0.000000      0.000000
3375     33.740000      0.000000      0.000000
3376     33.750000      0.000000      0.000000
3377     33.760000      0.000000      0.000000
3378     33.770000      0.000000      0.000000
3379     33.780000      0.000000      0.000000
3380     33.790000      0.000000      0.000000
3381     33.800000      0.000000      0.000000
3382     33.810000      0.000000      0.000000
3383     33.820000      0.000000      0.000000
3384     33.830000      0.000000      0.000000
3385     33.840000      0.000000      0.000000
3386     33.850000      0.000000      0.000000
3387     33.860000      0.000000      0.000000
3388     33.870000      0.000000      0.000000
3389     33.880000      0.000000      0.000000
3390     33.890000      0.000000      0.000000
3391     33.900000      0.000000      0.000000
3392     33.910000      0.000000      0.000000
3393     33.920000      0.000000      0.000000
3394     33.930000      0.000000      0.000000
3395     33.940000      0.000000      0.000000
3396     33.950000      0.000000      0.000000
3397     33.960000      0.000000      0.000000
3398     33.970000      0.000000      0.000000
3399     33.980000      0.000000      0.000000
3400     33.990000      0.000000      0.000000
3401     34.000000      0.000000      0.000000
3402     34.010000      0.000000      0.000000
3403     34.020000      0.000000      0.000000
3404     34.030000      0.000000      0.000000
3405     34.040000      0.000000      0.000000
3406     34.050000      0.000000      0.000000
3407     34.060000      0.000000      0.000000
3408     34.070000      0.000000      0.000000
3409     34.080000      0.000000      0.000000
3410     34.090000      0.000000      0.000000
3411     34.100000      0.000000      0.000000
3412     34.110000      0.000000      0.000000
3413     34.120000      0.000000      0.000000
3414     34.130000      0.000000      0.000000
3415     34.140000      0.000000      0.000000
3416     34.150000      0.000000      0.000000
3417     34.160000      0.000000      0.000000
3418     34.170000      0.000000      0.000000
3419     34.180000      0.000000      0.000000
3420     34.190000      0.000000      0.000000
3421     34.200000      0.000000      0.000000
3422     34.210000      0.000000      0.000000
3423     34.220000      0.000000      0.000000
3424     34.230000      0.000000      0.000000
3425     34.240000      0.000000      0.000000
3426     34.250000      0.000000      0.000000
3427     34.260000      0.000000      0.000000
3428     34.270000      0.000000      0.000000
3429     34.280000      0.000000      0.000000
3430     34.290000      0.000000      0.000000
3431     34.300000      0.000000      0.000000
3432     34.310000      0.000000      0.000000
3433     34.320000      0.000000      0.000000
3434     34.330000      0.000000      0.000000
3435     34.340000      0.000000      0.000000
3436     34.350000      0.000000      0.000000
3437     34.360000      0.000000      0.000000
3438     34.370000      0.000000      0.000000
3439     34.380000      0.000000      0.000000
3440     34.390000      0.000000      0.000000
3441     34.400000      0.000000      0.000000
3442     34.410000      0.000000      0.000000
3443     34.420000      0.000000      0.000000
3444     34.430000      0.000000      0.000000
3445     34.440000      0.000000      0.000000
3446     34.450000      0.000000      0.000000
3447     34.460000      0.000000      0.000000
3448     34.470000      0.000000      0.000000
3449     34.480000      0.000000      0.000000
3450     34.490000      0.000000      0.000000
3451     34.500000      0.000000      0.000000
3452     34.510000      0.000000      0.000000
3453     34.520000      0.000000      0.000000
3454     34.530000      0.000000      0.000000
3455     34.540000      0.000000      0.000000
3456     34.550000      0.000000      0.000000
3457     34.560000      0.000000      0.000000
3458     34.570000      0.000000      0.000000
3459     34.580000      0.000000      0.000000
3460     34.590000      0.000000      0.000000
3461     34.600000      0.000000      0.000000
3462     34.610000      0.000000      0.000000
3463     34.620000      0.000000      0.000000
3464     34.630000      0.000000      0.000000
3465     34.640000      0.000000      0.000000
3466     34.650000      0.000000      0.000000
3467     34.660000      0.000000      0.000000
3468     34.670000      0.000000      0.000000
3469     34.680000      0.000000      0.000000
3470     34.690000      0.000000      0.000000
3471     34.700000      0.000000      0.000000
3472     34.710000      0.000000      0.000000
3473     34.720000      0.000000      0.000000
3474     34.730000      0.000000      0.000000
3475     34.740000      0.000000      0.000000
3476     34.750000      0.000000      0.000000
3477     34.760000      0.000000      0.000000
3478     34.770000      0.000000      0.000000
3479     34.780000      0.000000      0.000000
3480     34.790000      0.000000      0.000000
3481     34.800000      0.000000      0.000000
3482     34.810000      0.000000      0.000000
3483     34.820000      0.000000      0.000000
3484     34.830000      0.000000      0.000000
3485     34.840000      0.000000      0.000000
3486     34.850000      0.000000      0.000000
3487     34.860000      0.000000      0.000000
3488     34.870000      0.000000      0.000000
3489     34.880000      0.000000      0.000000
3490     34.890000      0.000000      0.000000
3491     34.900000      0.000000      0.000000
3492     34.910000      0.000000      0.000000
3493     34.920000      0.000000      0.000000
3494     34.930000      0.000000      0.000000
3495     34.940000      0.000000      0.000000
3496     34.950000      0.000000      0.000000
3497     34.960000      0.000000      0.000000
3498     34.970000      0.000000      0.000000
3499     34.980000      0.000000      0.000000
3500     34.990000      0.000000      0.000000
3501     35.000000      0.000000      0.000000
3502     35.010000      0.000000      0.000000
3503     35.020000      0.000000      0.000000
3504     35.030000      0.000000      0.000000
3505     35.040000      0.000000      0.000000
3506     35.050000      0.000000      0.000000
3507     35.060000      0.000000      0.000000
3508     35.070000      0.000000      0.000000
3509     35.080000      0.000000      0.000000
3510     35.090000      0.000000      0.000000
3511     35.100000      0.000000      0.000000
3512     35.110000      0.000000      0.000000
3513     35.120000      0.000000      0.000000
3514     35.130000      0.000000      0.000000
3515     35.140000      0.000000      0.000000
3516     35.150000      0.000000      0.000000
3517     35.160000      0.000000      0.000000
3518     35.170000      0.000000      0.000000
3519     35.180000      0.000000      0.000000
3520     35.190000      0.000000      0.000000
3521     35.200000      0.000000      0.000000
3522     35.210000      0.000000      0.000000
3523     35.220000      0.000000      0.000000
3524     35.230000      0.000000      0.000000
3525     35.240000      0.000000      0.000000
3526     35.250000      0.000000      0.000000
3527     35.260000      0.000000      0.000000
3528     35.270000      0.000000      0.000000
3529     35.280000      0.000000      0.000000
3530     35.290000      0.000000      0.000000
3531     35.300000      0.000000      0.000000
3532     35.310000      0.000000      0.000000
3533     35.320000      0.000000      0.000000
3534     35.330000      0.000000      0.000000
3535     35.340000      0.000000      0.000000
3536     35.350000      0.000000      0.000000
3537     35.360000      0.000000      0.000000
3538     35.370000      0.000000      0.000000
3539     35.380000      0.000000      0.000000
3540     35.390000      0.000000      0.000000
3541     35.400000      0.000000      0.000000
3542     35.410000      0.000000      0.000000
3543     35.420000      0.000000      0.000000
3544     35.430000      0.000000      0.000000
3545     35.440000      0.000000      0.000000
3546     35.450000      0.000000      0.000000
3547     35.460000      0.000000      0.000000
3548     35.470000      0.000000      0.000000
3549     35.480000      0.000000      0.000000
3550     35.490000      0.000000      0.000000
3551     35.500000      0.000000      0.000000
3552     35.510000      0.000000      0.000000
3553     35.520000      0.000000      0.000000
3554     35.530000      0.000000      0.000000
3555     35.540000      0.000000      0.000000
3556     35.550000      0.000000      0.000000
3557     35.560000      0.000000      0.000000
3558     35.570000      0.000000      0.000000
3559     35.580000      0.000000      0.000000
3560     35.590000      0.000000      0.000000
3561     35.600000      0.000000      0.000000
3562     35.610000      0.000000      0.000000
3563     35.620000      0.000000      0.000000
3564     35.630000      0.000000      0.000000
3565     35.640000      0.000000      0.000000
3566     35.650000      0.000000      0.000000
3567     35.660000      0.000000      0.000000
3568     35.670000      0.000000      0.000000
3569     35.680000      0.000000      0.000000
3570     35.690000      0.000000      0.000000
3571     35.700000      0.000000      0.000000
3572     35.710000      0.000000      0.000000
3573     35.720000      0.000000      0.000000
3574     35.730000      0.000000      0.000000
3575     35.740000      0.000000      0.000000
3576     35.750000      0.000000      0.000000
3577     35.760000      0.000000      0.000000
3578     35.770000      0.000000      0.000000
3579     35.780000      0.000000      0.000000
3580     35.790000      0.000000      0.000000
3581     35.800000      0.000000      0.000000
3582     35.810000      0.000000      0.000000
3583     35.820000      0.000000      0.000000
3584     35.830000      0.000000      0.000000
3585     35.840000      0.000000      0.000000
3586     35.850000      0.000000      0.000000
3587     35.860000      0.000000      0.000000
3588     35.870000      0.000000      0.000000
3589     35.880000      0.000000      0.000000
3590     35.890000      0.000000      0.000000
3591     35.900000      0.000000      0.000000
3592     35.910000      0.000000      0.000000
3593     35.920000      0.000000      0.000000
3594     35.930000      0.000000      0.000000
3595     35.940000      0.000000      0.000000
3596     35.950000      0.000000      0.000000
3597     35.960000      0.000000      0.000000
3598     35.970000      0.000000      0.000000
3599     35.980000      0.000000      0.000000
3600     35.990000      0.000000      0.000000
3601     36.000000      0.000000      0.000000
3602     36.010000      0.000000      0.000000
3603     36.020000      0.000000      0.000000
3604     36.030000      0.000000      0.000000
3605     36.040000      0.000000      0.000000
3606     36.050000      0.000000      0.000000
3607     36.060000      0.000000      0.000000
3608     36.070000      0.000000      0.000000
3609     36.080000      0.000000      0.000000
3610     36.090000      0.000000      0.000000
3611     36.100000      0.000000      0.000000
3612     36.110000      0.000000      0.000000
3613     36.120000      0.000000      0.000000
3614     36.130000      0.000000      0.000000
3615     36.140000      0.000000      0.000000
3616     36.150000      0.000000      0.000000
3617     36.160000      0.000000      0.000000
3618     36.170000      0.000000      0.000000
3619     36.180000      0.000000      0.000000
3620     36.190000      0.000000      0.000000
3621     36.200000      0.000000      0.000000
3622     36.210000      0.000000      0.000000
3623     36.220000      0.000000      0.000000
3624     36.230000      0.000000      0.000000
3625     36.240000      0.000000      0.000000
3626     36.250000      0.000000      0.000000
3627     36.260000      0.000000      0.000000
3628     36.270000      0.000000      0.000000
3629     36.280000      0.000000      0.000000
3630     36.290000      0.000000      0.000000
3631     36.300000      0.000000      0.000000
3632     36.310000      0.000000      0.000000
3633     36.320000      0.000000      0.000000
3634     36.330000      0.000000      0.000000
3635     36.340000      0.000000      0.000000
3636     36.350000      0.000000      0.000000
3637     36.360000      0.000000      0.000000
3638     36.370000      0.000000      0.000000
3639     36.380000      0.000000      0.000000
3640     36.390000      0.000000      0.000000
3641     36.400000      0.000000      0.000000
3642     36.410000      0.000000      0.000000
3643     36.420000      0.000000      0.000000
3644     36.430000      0.000000      0.000000
3645     36.440000      0.000000      0.000000
3646     36.450000      0.000000      0.000000
3647     36.460000      0.000000      0.000000
3648     36.470000      0.000000      0.000000
3649     36.480000      0.000000      0.000000
3650     36.490000      0.000000      0.000000
3651     36.500000      0.000000      0.000000
3652     36.510000      0.000000      0.000000
3653     36.520000      0.000000      0.000000
3654     36.530000      0.000000      0.000000
3655     36.540000      0.000000      0.000000
3656     36.550000      0.000000      0.000000
3657     36.560000      0.000000      0.000000
3658     36.570000      0.000000      0.000000
3659     36.580000      0.000000      0.000000
3660     36.590000      0.000000      0.000000
3661     36.600000      0.000000      0.000000
3662     36.610000      0.000000      0.000000
3663     36.620000      0.000000      0.000000
3664     36.630000      0.000000      0.000000
3665     36.640000      0.000000      0.000000
3666     36.650000      0.000000      0.000000
3667     36.660000      0.000000      0.000000
3668     36.670000      0.000000      0.000000
3669     36.680000      0.000000      0.000000
3670     36.690000      0.000000      0.000000
3671     36.700000      0.000000      0.000000
3672     36.710000      0.000000      0.000000
3673     36.720000      0.000000      0.000000
3674     36.730000      0.000000      0.000000
3675     36.740000      0.000000      0.000000
3676     36.750000      0.000000      0.000000
3677     36.760000      0.000000      0.000000
3678     36.770000      0.000000      0.000000
3679     36.780000      0.000000      0.000000
3680     36.790000      0.000000      0.000000
3681     36.800000      0.000000      0.000000
3682     36.810000      0.000000      0.000000
3683     36.820000      0.000000      0.000000
3684     36.830000      0.000000      0.000000
3685     36.840000      0.000000      0.000000
3686     36.850000      0.000000      0.000000
3687     36.860000      0.000000      0.000000
3688     36.870000      0.000000      0.000000
3689     36.880000      0.000000      0.000000
3690     36.890000      0.000000      0.000000
3691     36.900000      0.000000      0.000000
3692     36.910000      0.000000      0.000000
3693     36.920000      0.000000      0.000000
3694     36.930000      0.000000      0.000000
3695     36.940000      0.000000      0.000000
3696     36.950000      0.000000      0.000000
3697     36.960000      0.000000      0.000000
3698     36.970000      0.000000      0.000000
3699     36.980000      0.000000      0.000000
3700     36.990000      0.000000      0.000000
3701     37.000000      0.000000      0.000000
3702     37.010000      0.000000      0.000000
3703     37.020000      0.000000      0.000000
3704     37.030000      0.000000      0.000000
3705     37.040000      0.000000      0.000000
3706     37.050000      0.000000      0.000000
3707     37.060000      0.000000      0.000000
3708     37.070000      0.000000      0.000000
3709     37.080000      0.000000      0.000000
3710     37.090000      0.000000      0.000000
3711     37.100000      0.000000      0.000000
3712     37.110000      0.000000      0.000000
3713     37.120000      0.000000      0.000000
3714     37.130000      0.000000      0.000000
3715     37.140000      0.000000      0.000000
3716     37.150000      0.000000      0.000000
3717     37.160000      0.000000      0.000000
3718     37.170000      0.000000      0.000000
3719     37.180000      0.000000      0.000000
3720     37.190000      0.000000      0.000000
3721     37.200000      0.000000      0.000000
3722     37.210000      0.000000      0.000000
3723     37.220000      0.000000      0.000000
3724     37.230000      0.000000      0.000000
3725     37.240000      0.000000      0.000000
3726     37.250000      0.000000      0.000000
3727     37.260000      0.000000      0.000000
3728     37.270000      0.000000      0.000000
3729     37.280000      0.000000      0.000000
3730     37.290000      0.000000      0.000000
3731     37.300000      0.000000      0.000000
3732     37.310000      0.000000      0.000000
3733     37.320000      0.000000      0.000000
3734     37.330000      0.000000      0.000000
3735     37.340000      0.000000      0.000000
3736     37.350000      0.000000      0.000000
3737     37.360000      0.000000      0.000000
3738     37.370000      0.000000      0.000000
3739     37.380000      0.000000      0.000000
3740     37.390000      0.000000      0.000000
3741     37.400000      0.000000      0.000000
3742     37.410000      0.000000      0.000000
3743     37.420000      0.000000      0.000000
3744     37.430000      0.000000      0.000000
3745     37.440000      0.000000      0.000000
3746     37.450000      0.000000      0.000000
3747     37.460000      0.000000      0.000000
3748     37.470000      0.000000      0.000000
3749     37.480000      0.000000      0.000000
3750     37.490000      0.000000      0.000000
3751     37.500000      0.000000      0.000000
3752     37.510000      0.000000      0.000000
3753     37.520000      0.000000      0.000000
3754     37.530000      0.000000      0.000000
3755     37.540000      0.000000      0.000000
3756     37.550000      0.000000      0.000000
3757     37.560000      0.000000      0.000000
3758     37.570000      0.000000      0.000000
3759     37.580000      0.000000      0.000000
3760     37.590000      0.000000      0.000000
3761     37.600000      0.000000      0.000000
3762     37.610000      0.000000      0.000000
3763     37.620000      0.000000      0.000000
3764     37.630000      0.000000      0.000000
3765     37.640000      0.000000      0.000000
3766     37.650000      0.000000      0.000000
3767     37.660000      0.000000      0.000000
3768     37.670000      0.000000      0.000000
3769     37.680000      0.000000      0.000000
3770     37.690000      0.000000      0.000000
3771     37.700000      0.000000      0.000000
3772     37.710000      0.000000      0.000000
3773     37.720000      0.000000      0.000000
3774     37.730000      0.000000      0.000000
3775     37.740000      0.000000      0.000000
3776     37.750000      0.000000      0.000000
3777     37.760000      0.000000      0.000000
3778     37.770000      0.000000      0.000000
3779     37.780000      0.000000      0.000000
3780     37.790000      0.000000      0.000000
3781     37.800000      0.000000      0.000000
3782     37.810000      0.000000      0.000000
3783     37.820000      0.000000      0.000000
3784     37.830000      0.000000      0.000000
3785     37.840000      0.000000      0.000000
3786     37.850000      0.000000      0.000000
3787     37.860000      0.000000      0.000000
3788     37.870000      0.000000      0.000000
3789     37.880000      0.000000      0.000000
3790     37.890000      0.000000      0.000000
3791     37.900000      0.000000      0.000000
3792     37.910000      0.000000      0.000000
3793     37.920000      0.000000      0.000000
3794     37.930000      0.000000      0.000000
3795     37.940000      0.000000      0.000000
3796     37.950000      0.000000      0.000000
3797     37.960000      0.000000      0.000000
3798     37.970000      0.000000      0.000000
3799     37.980000      0.000000      0.000000
3800     37.990000      0.000000      0.000000
3801     38.000000      0.000000      0.000000
3802     38.010000      0.000000      0.000000
3803     38.020000      0.000000      0.000000
3804     38.030000      0.000000      0.000000
3805     38.040000      0.000000      0.000000
3806     38.050000      0.000000      0.000000
3807     38.060000      0.000000      0.000000
3808     38.070000      0.000000      0.000000
3809     38.080000      0.000000      0.000000
3810     38.090000      0.000000      0.000000
3811     38.100000      0.000000      0.000000
3812     38.110000      0.000000      0.000000
3813     38.120000      0.000000      0.000000
3814     38.130000      0.000000      0.000000
3815     38.140000      0.000000      0.000000
3816     38.150000      0.000000      0.000000
3817     38.160000      0.000000      0.000000
3818     38.170000      0.000000      0.000000
3819     38.180000      0.000000      0.000000
3820     38.190000      0.000000      0.000000
3821     38.200000      0.000000      0.000000
3822     38.210000      0.000000      0.000000
3823     38.220000      0.000000      0.000000
3824     38.230000      0.000000      0.000000
3825     38.240000      0.000000      0.000000
3826     38.250000      0.000000      0.000000
3827     38.260000      0.000000      0.000000
3828     38.270000      0.000000      0.000000
3829     38.280000      0.000000      0.000000
3830     38.290000      0.000000      0.000000
3831     38.300000      0.000000      0.000000
3832     38.310000      0.000000      0.000000
3833     38.320000      0.000000      0.000000
3834     38.330000      0.000000      0.000000
3835     38.340000      0.000000      0.000000
3836     38.350000      0.000000      0.000000
3837     38.360000      0.000000      0.000000
3838     38.370000      0.000000      0.000000
3839     38.380000      0.000000      0.000000
3840     38.390000      0.000000      0.000000
3841     38.400000      0.000000      0.000000
3842     38.410000      0.000000      0.000000
3843     38.420000      0.000000      0.000000
3844     38.430000      0.000000      0.000000
3845     38.440000      0.000000      0.000000
3846     38.450000      0.000000      0.000000
3847     38.460000      0.000000      0.000000
3848     38.470000      0.000000      0.000000
3849     38.480000      0.000000      0.000000
3850     38.490000      0.000000      0.000000
3851     38.500000      0.000000      0.000000
3852     38.510000      0.000000      0.000000
3853     38.520000      0.000000      0.000000
3854     38.530000      0.000000      0.000000
3855     38.540000      0.000000      0.000000
3856     38.550000      0.000000      0.000000
3857     38.560000      0.000000      0.000000
3858     38.570000      0.000000      0.000000
3859     38.580000      0.000000      0.000000
3860     38.590000      0.000000      0.000000
3861     38.600000      0.000000      0.000000
3862     38.610000      0.000000      0.000000
3863     38.620000      0.000000      0.000000
3864     38.630000      0.000000      0.000000
3865     38.640000      0.000000      0.000000
3866     38.650000      0.000000      0.000000
3867     38.660000      0.000000      0.000000
3868     38.670000      0.000000      0.000000
3869     38.680000      0.000000      0.000000
3870     38.690000      0.000000      0.000000
3871     38.700000      0.000000      0.000000
3872     38.710000      0.000000      0.000000
3873     38.720000      0.000000      0.000000
3874     38.730000      0.000000      0.000000
3875     38.740000      0.000000      0.000000
3876     38.750000      0.000000      0.000000
3877     38.760000      0.000000      0.000000
3878     38.770000      0.000000      0.000000
3879     38.780000      0.000000      0.000000
3880     38.790000      0.000000      0.000000
3881     38.800000      0.000000      0.000000
3882     38.810000      0.000000      0.000000
3883     38.820000      0.000000      0.000000
3884     38.830000      0.000000      0.000000
3885     38.840000      0.000000      0.000000
3886     38.850000      0.000000      0.000000
3887     38.860000      0.000000      0.000000
3888     38.870000      0.000000      0.000000
3889     38.880000      0.000000      0.000000
3890     38.890000      0.000000      0.000000
3891     38.900000      0.000000      0.000000
3892     38.910000      0.000000      0.000000
3893     38.920000      0.000000      0.000000
3894     38.930000      0.000000      0.000000
3895     38.940000      0.000000      0.000000
3896     38.950000      0.000000      0.000000
3897     38.960000      0.000000      0.000000
3898     38.970000      0.000000      0.000000
3899     38.980000      0.000000      0.000000
3900     38.990000      0.000000      0.000000
3901     39.000000      0.000000      0.000000
3902     39.010000      0.000000      0.000000
3903     39.020000      0.000000      0.000000
3904     39.030000      0.000000      0.000000
3905     39.040000      0.000000      0.000000
3906     39.050000      0.000000      0.000000
3907     39.060000      0.000000      0.000000
3908     39.070000      0.000000      0.000000
3909     39.080000      0.000000      0.000000
3910     39.090000      0.000000      0.000000
3911     39.100000      0.000000      0.000000
3912     39.110000      0.000000      0.000000
3913     39.120000      0.000000      0.000000
3914     39.130000      0.000000      0.000000
3915     39.140000      0.000000      0.000000
3916     39.150000      0.000000      0.000000
3917     39.160000      0.000000      0.000000
3918     39.170000      0.000000      0.000000
3919     39.180000      0.000000      0.000000
3920     39.190000      0.000000      0.000000
3921     39.200000      0.000000      0.000000
3922     39.210000      0.000000      0.000000
3923     39.220000      0.000000      0.000000
3924     39.230000      0.000000      0.000000
3925     39.240000      0.000000      0.000000
3926     39.250000      0.000000      0.000000
3927     39.260000      0.000000      0.000000
3928     39.270000      0.000000      0.000000
3929     39.280000      0.000000      0.000000
3930     39.290000      0.000000      0.000000
3931     39.300000      0.000000      0.000000
3932     39.310000      0.000000      0.000000
3933     39.320000      0.000000      0.000000
3934     39.330000      0.000000      0.000000
3935     39.340000      0.000000      0.000000
3936     39.350000      0.000000      0.000000
3937     39.360000      0.000000      0.000000
3938     39.370000      0.000000      0.000000
3939     39.380000      0.000000      0.000000
3940     39.390000      0.000000      0.000000
3941     39.400000      0.000000      0.000000
3942     39.410000      0.000000      0.000000
3943     39.420000      0.000000      0.000000
3944     39.430000      0.000000      0.000000
3945     39.440000      0.000000      0.000000
3946     39.450000      0.000000      0.000000
3947     39.460000      0.000000      0.000000
3948     39.470000      0.000000      0.000000
3949     39.480000      0.000000      0.000000
3950     39.490000      0.000000      0.000000
3951     39.500000      0.000000      0.000000
3952     39.510000      0.000000      0.000000
3953     39.520000      0.000000      0.000000
3954     39.530000      0.000000      0.000000
3955     39.540000      0.000000      0.000000
3956     39.550000      0.000000      0.000000
3957     39.560000      0.000000      0.000000
3958     39.570000      0.000000      0.000000
3959     39.580000      0.000000      0.000000
3960     39.590000      0.000000      0.000000
3961     39.600000      0.000000      0.000000
3962     39.610000      0.000000      0.000000
3963     39.620000      0.000000      0.000000
3964     39.630000      0.000000      0.000000
3965     39.640000      0.000000      0.000000
3966     39.650000      0.000000      0.000000
3967     39.660000      0.000000      0.000000
3968     39.670000      0.000000      0.000000
3969     39.680000      0.000000      0.000000
3970     39.690000      0.000000      0.000000
3971     39.700000      0.000000      0.000000
3972     39.710000      0.000000      0.000000
3973     39.720000      0.000000      0.000000
3974     39.730000      0.000000      0.000000
3975     39.740000      0.000000      0.000000
3976     39.750000      0.000000      0.000000
3977     39.760000      0.000000      0.000000
3978     39.770000      0.000000      0.000000
3979     39.780000      0.000000      0.000000
3980     39.790000      0.000000      0.000000
3981     39.800000      0.000000      0.000000
3982     39.810000      0.000000      0.000000
3983     39.820000      0.000000      0.000000
3984     39.830000      0.000000      0.000000
3985     39.840000      0.000000      0.000000
3986     39.850000      0.000000      0.000000
3987     39.860000      0.000000      0.000000
3988     39.870000      0.000000      0.000000
3989     39.880000      0.000000      0.000000
3990     39.890000      0.000000      0.000000
3991     39.900000      0.000000      0.000000
3992     39.910000      0.000000      0.000000
3993     39.920000      0.000000      0.000000
3994     39.930000      0.000000      0.000000
3995     39.940000      0.000000      0.000000
3996     39.950000      0.000000      0.000000
3997     39.960000      0.000000      0.000000
3998     39.970000      0.000000      0.000000
3999     39.980000      0.000000      0.000000
4000     39.990000      0.000000      0.000000
4001     40.000000      0.000000      0.000000
