# Supplementary material for: A Bottom-Up Coarse-Grained Model for Nucleosome–Nucleosome Interactions with Explicit Ions
Source: J Chem Theory Comput. 2022 May 17;18(6):3948–60. doi: 10.1021/acs.jctc.2c00083 (PMC9202350; doi:10.1021/acs.jctc.2c00083)
Supplement: Supplementary file 2 — ct2c00083_si_002.zip [file ct2c00083_si_002.zip › archive/CGMD_NCP-CO/pot_tables/TGLY_TGLY.table]

TGLY_TGLY
N 4001

1      0.000001    115.464370     56.833800
2      0.010000    114.896030     58.743970
3      0.020000    114.308590     60.453610
4      0.030000    113.704050     61.936720
5      0.040000    113.084690     63.173920
6      0.050000    112.452950     64.153510
7      0.060000    111.811410     64.872020
8      0.070000    111.162690     65.334280
9      0.080000    110.509350     65.552980
10      0.090000    109.853820     65.547680
11      0.100000    109.198340     65.343580
12      0.110000    108.544910     64.969900
13      0.120000    107.895210     64.458310
14      0.130000    107.250620     63.841250
15      0.140000    106.612210     63.150530
16      0.150000    105.980710     62.416070
17      0.160000    105.356550     61.665010
18      0.170000    104.739900     60.921060
19      0.180000    104.130690     60.204180
20      0.190000    103.528640     59.530440
21      0.200000    102.933340     58.912160
22      0.210000    102.344220     58.358100
23      0.220000    101.760640     57.873730
24      0.230000    101.181900     57.461620
25      0.240000    100.607280     57.121770
26      0.250000    100.036070     56.851940
27      0.260000     99.467550     56.648040
28      0.270000     98.901070     56.504450
29      0.280000     98.336020     56.414350
30      0.290000     97.771880     56.370050
31      0.300000     97.208180     56.363290
32      0.310000     96.644540     56.385590
33      0.320000     96.080690     56.428480
34      0.330000     95.516400     56.483810
35      0.340000     94.951570     56.543910
36      0.350000     94.386130     56.601810
37      0.360000     93.820110     56.651330
38      0.370000     93.253590     56.687140
39      0.380000     92.686720     56.704860
40      0.390000     92.119670     56.700990
41      0.400000     91.552660     56.672950
42      0.410000     90.985940     56.618990
43      0.420000     90.419750     56.538190
44      0.430000     89.854360     56.430400
45      0.440000     89.290060     56.296180
46      0.450000     88.727100     56.136730
47      0.460000     88.165730     55.953840
48      0.470000     87.606190     55.749830
49      0.480000     87.048690     55.527380
50      0.490000     86.493420     55.289530
51      0.500000     85.940520     55.039450
52      0.510000     85.390130     54.780430
53      0.520000     84.842330     54.515650
54      0.530000     84.297170     54.248170
55      0.540000     83.754690     53.980740
56      0.550000     83.214880     53.715810
57      0.560000     82.677720     53.455420
58      0.570000     82.143170     53.201220
59      0.580000     81.611160     52.954440
60      0.590000     81.081610     52.715940
61      0.600000     80.554450     52.486230
62      0.610000     80.029590     52.265480
63      0.620000     79.506930     52.053650
64      0.630000     78.986400     51.850460
65      0.640000     78.467890     51.655460
66      0.650000     77.951340     51.468090
67      0.660000     77.436660     51.287700
68      0.670000     76.923780     51.113570
69      0.680000     76.412650     50.944960
70      0.690000     75.903200     50.781080
71      0.700000     75.395390     50.621170
72      0.710000     74.889170     50.464440
73      0.720000     74.384530     50.310110
74      0.730000     73.881430     50.157430
75      0.740000     73.379850     50.005650
76      0.750000     72.879800     49.854040
77      0.760000     72.381260     49.701920
78      0.770000     71.884240     49.548600
79      0.780000     71.388750     49.393490
80      0.790000     70.894820     49.236020
81      0.800000     70.402460     49.075710
82      0.810000     69.911700     48.912170
83      0.820000     69.422580     48.745100
84      0.830000     68.935130     48.574330
85      0.840000     68.449380     48.399800
86      0.850000     67.965390     48.221600
87      0.860000     67.483170     48.039950
88      0.870000     67.002770     47.855180
89      0.880000     66.524220     47.667740
90      0.890000     66.047540     47.478160
91      0.900000     65.572760     47.287030
92      0.910000     65.099890     47.094940
93      0.920000     64.628940     46.902480
94      0.930000     64.159910     46.710190
95      0.940000     63.692810     46.518500
96      0.950000     63.227630     46.327790
97      0.960000     62.764350     46.138280
98      0.970000     62.302970     45.950110
99      0.980000     61.843470     45.763300
100      0.990000     61.385830     45.577790
101      1.000000     60.930050     45.393440
102      1.010000     60.476120     45.210060
103      1.020000     60.024020     45.027440
104      1.030000     59.573750     44.845390
105      1.040000     59.125290     44.663730
106      1.050000     58.678650     44.482320
107      1.060000     58.233830     44.301080
108      1.070000     57.790820     44.119980
109      1.080000     57.349620     43.939070
110      1.090000     56.910230     43.758410
111      1.100000     56.472650     43.578120
112      1.110000     56.036860     43.398310
113      1.120000     55.602880     43.219090
114      1.130000     55.170690     43.040530
115      1.140000     54.740290     42.862680
116      1.150000     54.311660     42.685510
117      1.160000     53.884800     42.508930
118      1.170000     53.459710     42.332800
119      1.180000     53.036390     42.156930
120      1.190000     52.614820     41.981080
121      1.200000     52.195010     41.805000
122      1.210000     51.776960     41.628430
123      1.220000     51.360670     41.451150
124      1.230000     50.946160     41.272970
125      1.240000     50.533430     41.093750
126      1.250000     50.122490     40.913450
127      1.260000     49.713360     40.732070
128      1.270000     49.306040     40.549730
129      1.280000     48.900540     40.366600
130      1.290000     48.496870     40.182900
131      1.300000     48.095050     39.998920
132      1.310000     47.695060     39.814910
133      1.320000     47.296910     39.631160
134      1.330000     46.900600     39.447900
135      1.340000     46.506120     39.265300
136      1.350000     46.113460     39.083460
137      1.360000     45.722630     38.902410
138      1.370000     45.333600     38.722110
139      1.380000     44.946380     38.542430
140      1.390000     44.560960     38.363190
141      1.400000     44.177330     38.184200
142      1.410000     43.795490     38.005210
143      1.420000     43.415430     37.826020
144      1.430000     43.037170     37.646430
145      1.440000     42.660710     37.466300
146      1.450000     42.286050     37.285540
147      1.460000     41.913190     37.104160
148      1.470000     41.542150     36.922200
149      1.480000     41.172930     36.739790
150      1.490000     40.805530     36.557110
151      1.500000     40.439960     36.374370
152      1.510000     40.076210     36.191800
153      1.520000     39.714300     36.009610
154      1.530000     39.354200     35.827980
155      1.540000     38.995920     35.647030
156      1.550000     38.639450     35.466820
157      1.560000     38.284780     35.287350
158      1.570000     37.931910     35.108530
159      1.580000     37.580820     34.930220
160      1.590000     37.231520     34.752220
161      1.600000     36.884000     34.574310
162      1.610000     36.538260     34.396260
163      1.620000     36.194290     34.217840
164      1.630000     35.852110     34.038860
165      1.640000     35.511730     33.859180
166      1.650000     35.173130     33.678730
167      1.660000     34.836350     33.497500
168      1.670000     34.501370     33.315570
169      1.680000     34.168220     33.133070
170      1.690000     33.836890     32.950190
171      1.700000     33.507380     32.767150
172      1.710000     33.179710     32.584200
173      1.720000     32.853870     32.401560
174      1.730000     32.529850     32.219420
175      1.740000     32.207660     32.037910
176      1.750000     31.887280     31.857110
177      1.760000     31.568710     31.677020
178      1.770000     31.251940     31.497550
179      1.780000     30.936960     31.318590
180      1.790000     30.623780     31.139930
181      1.800000     30.312380     30.961360
182      1.810000     30.002770     30.782650
183      1.820000     29.694940     30.603590
184      1.830000     29.388900     30.423990
185      1.840000     29.084660     30.243720
186      1.850000     28.782230     30.062710
187      1.860000     28.481600     29.880970
188      1.870000     28.182790     29.698570
189      1.880000     27.885800     29.515670
190      1.890000     27.590650     29.332460
191      1.900000     27.297320     29.149170
192      1.910000     27.005830     28.966070
193      1.920000     26.716170     28.783370
194      1.930000     26.428340     28.601290
195      1.940000     26.142320     28.419960
196      1.950000     25.858120     28.239480
197      1.960000     25.575730     28.059840
198      1.970000     25.295130     27.880970
199      1.980000     25.016320     27.702740
200      1.990000     24.739290     27.524970
201      2.000000     24.464040     27.347420
202      2.010000     24.190570     27.169860
203      2.020000     23.918870     26.992070
204      2.030000     23.648950     26.813830
205      2.040000     23.380810     26.635010
206      2.050000     23.114460     26.455480
207      2.060000     22.849910     26.275240
208      2.070000     22.587150     26.094320
209      2.080000     22.326210     25.912830
210      2.090000     22.067080     25.730910
211      2.100000     21.809770     25.548750
212      2.110000     21.554290     25.366560
213      2.120000     21.300620     25.184510
214      2.130000     21.048780     25.002770
215      2.140000     20.798750     24.821430
216      2.150000     20.550530     24.640530
217      2.160000     20.304130     24.460060
218      2.170000     20.059530     24.279910
219      2.180000     19.816730     24.099940
220      2.190000     19.575730     23.919960
221      2.200000     19.336530     23.739750
222      2.210000     19.099130     23.559100
223      2.220000     18.863540     23.377820
224      2.230000     18.629760     23.195760
225      2.240000     18.397810     23.012840
226      2.250000     18.167680     22.829030
227      2.260000     17.939390     22.644420
228      2.270000     17.712940     22.459170
229      2.280000     17.488350     22.273510
230      2.290000     17.265620     22.087730
231      2.300000     17.044740     21.902170
232      2.310000     16.825720     21.717190
233      2.320000     16.608540     21.533100
234      2.330000     16.393210     21.350220
235      2.340000     16.179710     21.168770
236      2.350000     15.968020     20.988900
237      2.360000     15.758130     20.810700
238      2.370000     15.550030     20.634120
239      2.380000     15.343690     20.459070
240      2.390000     15.139100     20.285360
241      2.400000     14.936240     20.112760
242      2.410000     14.735110     19.940980
243      2.420000     14.535700     19.769720
244      2.430000     14.338010     19.598690
245      2.440000     14.142020     19.427580
246      2.450000     13.947740     19.256150
247      2.460000     13.755180     19.084170
248      2.470000     13.564340     18.911450
249      2.480000     13.375230     18.737860
250      2.490000     13.187850     18.563270
251      2.500000     13.002220     18.387600
252      2.510000     12.818340     18.210740
253      2.520000     12.636230     18.032620
254      2.530000     12.455910     17.853100
255      2.540000     12.277380     17.672050
256      2.550000     12.100650     17.489280
257      2.560000     11.925760     17.304590
258      2.570000     11.752720     17.117750
259      2.580000     11.581540     16.928530
260      2.590000     11.412250     16.736730
261      2.600000     11.244890     16.542170
262      2.610000     11.079460     16.344760
263      2.620000     10.916020     16.144510
264      2.630000     10.754570     15.941560
265      2.640000     10.595160     15.736210
266      2.650000     10.437790     15.528920
267      2.660000     10.282500     15.320330
268      2.670000     10.129300     15.111260
269      2.680000      9.978190     14.902650
270      2.690000      9.829160     14.695590
271      2.700000      9.682210     14.491240
272      2.710000      9.537290     14.290780
273      2.720000      9.394390     14.095360
274      2.730000      9.253430     13.906070
275      2.740000      9.114370     13.723870
276      2.750000      8.977130     13.549530
277      2.760000      8.841640     13.383640
278      2.770000      8.707800     13.226550
279      2.780000      8.575540     13.078400
280      2.790000      8.444750     12.939050
281      2.800000      8.315360     12.808110
282      2.810000      8.187280     12.684940
283      2.820000      8.060430     12.568660
284      2.830000      7.934740     12.458120
285      2.840000      7.810160     12.351920
286      2.850000      7.686640     12.248460
287      2.860000      7.564160     12.145870
288      2.870000      7.442700     12.042100
289      2.880000      7.322280     11.934950
290      2.890000      7.202930     11.822030
291      2.900000      7.084710     11.700920
292      2.910000      6.967700     11.569110
293      2.920000      6.852010     11.424140
294      2.930000      6.737770     11.263620
295      2.940000      6.625130     11.085320
296      2.950000      6.514280     10.887210
297      2.960000      6.405410     10.667560
298      2.970000      6.298730     10.424990
299      2.980000      6.194480     10.158540
300      2.990000      6.092900      9.867790
301      3.000000      5.994220      9.552880
302      3.010000      5.898690      9.214660
303      3.020000      5.806540      8.854740
304      3.030000      5.718000      8.475570
305      3.040000      5.633240      8.080520
306      3.050000      5.552430      7.673860
307      3.060000      5.475700      7.260820
308      3.070000      5.403090      6.847480
309      3.080000      5.334610      6.440690
310      3.090000      5.270210      6.047940
311      3.100000      5.209730      5.677120
312      3.110000      5.152960      5.336320
313      3.120000      5.099590      5.033570
314      3.130000      5.049260      4.776610
315      3.140000      5.001490      4.572630
316      3.150000      4.955760      4.428110
317      3.160000      4.911480      4.348560
318      3.170000      4.868000      4.338450
319      3.180000      4.824610      4.401050
320      3.190000      4.780600      4.538330
321      3.200000      4.735220      4.750870
322      3.210000      4.687710      5.037760
323      3.220000      4.637330      5.396580
324      3.230000      4.583370      5.823260
325      3.240000      4.525130      6.312140
326      3.250000      4.462010      6.855900
327      3.260000      4.393450      7.445670
328      3.270000      4.319000      8.071160
329      3.280000      4.238290      8.720810
330      3.290000      4.151080      9.382150
331      3.300000      4.057260     10.042070
332      3.310000      3.956840     10.687260
333      3.320000      3.849960     11.304570
334      3.330000      3.736920     11.881420
335      3.340000      3.618100     12.406160
336      3.350000      3.494040     12.868350
337      3.360000      3.365360     13.258980
338      3.370000      3.232770     13.570670
339      3.380000      3.097060     13.797720
340      3.390000      2.959080     13.936170
341      3.400000      2.819720     13.983830
342      3.410000      2.679880     13.940270
343      3.420000      2.540480     13.806760
344      3.430000      2.402410     13.586270
345      3.440000      2.266550     13.283380
346      3.450000      2.133720     12.904240
347      3.460000      2.004680     12.456390
348      3.470000      1.880110     11.948650
349      3.480000      1.760620     11.390880
350      3.490000      1.646720     10.793690
351      3.500000      1.538780     10.168150
352      3.510000      1.437100      9.525440
353      3.520000      1.341840      8.876500
354      3.530000      1.253080      8.231700
355      3.540000      1.170760      7.600580
356      3.550000      1.094760      6.991600
357      3.560000      1.024840      6.411980
358      3.570000      0.960720      5.867660
359      3.580000      0.902040      5.363230
360      3.590000      0.848410      4.901980
361      3.600000      0.799390      4.486000
362      3.610000      0.754530      4.116210
363      3.620000      0.713370      3.792540
364      3.630000      0.675440      3.513990
365      3.640000      0.640300      3.278760
366      3.650000      0.607520      3.084370
367      3.660000      0.576670      2.927750
368      3.670000      0.547390      2.805360
369      3.680000      0.519340      2.713300
370      3.690000      0.492210      2.647420
371      3.700000      0.465730      2.603440
372      3.710000      0.439700      2.577070
373      3.720000      0.413930      2.564120
374      3.730000      0.388290      2.560600
375      3.740000      0.362680      2.562800
376      3.750000      0.337050      2.567380
377      3.760000      0.311380      2.571380
378      3.770000      0.285670      2.572290
379      3.780000      0.259940      2.568010
380      3.790000      0.234260      2.556910
381      3.800000      0.208690      2.537730
382      3.810000      0.183320      2.509630
383      3.820000      0.158220      2.472150
384      3.830000      0.133500      2.425130
385      3.840000      0.109250      2.368770
386      3.850000      0.085560      2.303510
387      3.860000      0.062520      2.230080
388      3.870000      0.040220      2.149390
389      3.880000      0.018730      2.062530
390      3.890000     -0.001900      1.970740
391      3.900000     -0.021600      1.875320
392      3.910000     -0.040360      1.777600
393      3.920000     -0.058130      1.678920
394      3.930000     -0.074920      1.580530
395      3.940000     -0.090730      1.483600
396      3.950000     -0.105560      1.389140
397      3.960000     -0.119450      1.298050
398      3.970000     -0.132430      1.211060
399      3.980000     -0.144550      1.128710
400      3.990000     -0.155830      1.051410
401      4.000000     -0.166350      0.979430
402      4.010000     -0.176140      0.912880
403      4.020000     -0.185270      0.851790
404      4.030000     -0.193790      0.796050
405      4.040000     -0.201750      0.745500
406      4.050000     -0.209200      0.699890
407      4.060000     -0.216200      0.658920
408      4.070000     -0.222790      0.622240
409      4.080000     -0.229010      0.589480
410      4.090000     -0.234910      0.560240
411      4.100000     -0.240510      0.534120
412      4.110000     -0.245850      0.510710
413      4.120000     -0.250960      0.489630
414      4.130000     -0.255850      0.470500
415      4.140000     -0.260560      0.452970
416      4.150000     -0.265090      0.436720
417      4.160000     -0.269460      0.421480
418      4.170000     -0.273670      0.406990
419      4.180000     -0.277740      0.393050
420      4.190000     -0.281670      0.379480
421      4.200000     -0.285470      0.366150
422      4.210000     -0.289130      0.352950
423      4.220000     -0.292660      0.339820
424      4.230000     -0.296060      0.326720
425      4.240000     -0.299320      0.313620
426      4.250000     -0.302460      0.300540
427      4.260000     -0.305460      0.287530
428      4.270000     -0.308340      0.274640
429      4.280000     -0.311090      0.261940
430      4.290000     -0.313710      0.249520
431      4.300000     -0.316200      0.237470
432      4.310000     -0.318580      0.225910
433      4.320000     -0.320830      0.214940
434      4.330000     -0.322980      0.204650
435      4.340000     -0.325030      0.195150
436      4.350000     -0.326980      0.186520
437      4.360000     -0.328850      0.178840
438      4.370000     -0.330640      0.172170
439      4.380000     -0.332360      0.166570
440      4.390000     -0.334020      0.162060
441      4.400000     -0.335640      0.158670
442      4.410000     -0.337230      0.156400
443      4.420000     -0.338790      0.155240
444      4.430000     -0.340350      0.155180
445      4.440000     -0.341900      0.156170
446      4.450000     -0.343460      0.158160
447      4.460000     -0.345040      0.161090
448      4.470000     -0.346650      0.164880
449      4.480000     -0.348300      0.169440
450      4.490000     -0.350000      0.174700
451      4.500000     -0.351740      0.180560
452      4.510000     -0.353550      0.186920
453      4.520000     -0.355420      0.193700
454      4.530000     -0.357350      0.200800
455      4.540000     -0.359360      0.208160
456      4.550000     -0.361440      0.215710
457      4.560000     -0.363600      0.223390
458      4.570000     -0.365840      0.231160
459      4.580000     -0.368150      0.238980
460      4.590000     -0.370540      0.246830
461      4.600000     -0.373010      0.254700
462      4.610000     -0.375550      0.262550
463      4.620000     -0.378180      0.270390
464      4.630000     -0.380880      0.278180
465      4.640000     -0.383660      0.285930
466      4.650000     -0.386520      0.293600
467      4.660000     -0.389460      0.301160
468      4.670000     -0.392470      0.308590
469      4.680000     -0.395560      0.315830
470      4.690000     -0.398710      0.322850
471      4.700000     -0.401940      0.329590
472      4.710000     -0.405240      0.336000
473      4.720000     -0.408600      0.342020
474      4.730000     -0.412020      0.347620
475      4.740000     -0.415490      0.352730
476      4.750000     -0.419020      0.357320
477      4.760000     -0.422600      0.361350
478      4.770000     -0.426210      0.364780
479      4.780000     -0.429860      0.367600
480      4.790000     -0.433530      0.369790
481      4.800000     -0.437230      0.371330
482      4.810000     -0.440940      0.372210
483      4.820000     -0.444670      0.372430
484      4.830000     -0.448390      0.371980
485      4.840000     -0.452110      0.370860
486      4.850000     -0.455820      0.369060
487      4.860000     -0.459510      0.366600
488      4.870000     -0.463180      0.363450
489      4.880000     -0.466810      0.359630
490      4.890000     -0.470410      0.355120
491      4.900000     -0.473960      0.349910
492      4.910000     -0.477460      0.344000
493      4.920000     -0.480900      0.337360
494      4.930000     -0.484270      0.329990
495      4.940000     -0.487570      0.321860
496      4.950000     -0.490790      0.312950
497      4.960000     -0.493920      0.303240
498      4.970000     -0.496950      0.292710
499      4.980000     -0.499880      0.281340
500      4.990000     -0.502690      0.269120
501      5.000000     -0.505380      0.256030
502      5.010000     -0.507940      0.242080
503      5.020000     -0.510360      0.227270
504      5.030000     -0.512640      0.211630
505      5.040000     -0.514750      0.195200
506      5.050000     -0.516700      0.178020
507      5.060000     -0.518480      0.160150
508      5.070000     -0.520090      0.141690
509      5.080000     -0.521500      0.122720
510      5.090000     -0.522730      0.103350
511      5.100000     -0.523760      0.083680
512      5.110000     -0.524600      0.063820
513      5.120000     -0.525240      0.043880
514      5.130000     -0.525680      0.023960
515      5.140000     -0.525920      0.004140
516      5.150000     -0.525960     -0.015500
517      5.160000     -0.525800     -0.034900
518      5.170000     -0.525450     -0.054020
519      5.180000     -0.524910     -0.072830
520      5.190000     -0.524190     -0.091300
521      5.200000     -0.523270     -0.109440
522      5.210000     -0.522180     -0.127240
523      5.220000     -0.520910     -0.144700
524      5.230000     -0.519460     -0.161810
525      5.240000     -0.517840     -0.178590
526      5.250000     -0.516060     -0.195020
527      5.260000     -0.514100     -0.211080
528      5.270000     -0.511990     -0.226760
529      5.280000     -0.509730     -0.242020
530      5.290000     -0.507310     -0.256820
531      5.300000     -0.504740     -0.271140
532      5.310000     -0.502030     -0.284920
533      5.320000     -0.499180     -0.298110
534      5.330000     -0.496200     -0.310670
535      5.340000     -0.493090     -0.322580
536      5.350000     -0.489860     -0.333780
537      5.360000     -0.486530     -0.344250
538      5.370000     -0.483080     -0.353990
539      5.380000     -0.479540     -0.362960
540      5.390000     -0.475910     -0.371190
541      5.400000     -0.472200     -0.378660
542      5.410000     -0.468420     -0.385400
543      5.420000     -0.464560     -0.391420
544      5.430000     -0.460650     -0.396740
545      5.440000     -0.456680     -0.401390
546      5.450000     -0.452670     -0.405410
547      5.460000     -0.448610     -0.408820
548      5.470000     -0.444520     -0.411660
549      5.480000     -0.440410     -0.413980
550      5.490000     -0.436270     -0.415800
551      5.500000     -0.432110     -0.417170
552      5.510000     -0.427940     -0.418110
553      5.520000     -0.423760     -0.418670
554      5.530000     -0.419570     -0.418870
555      5.540000     -0.415380     -0.418740
556      5.550000     -0.411190     -0.418300
557      5.560000     -0.407010     -0.417580
558      5.570000     -0.402840     -0.416600
559      5.580000     -0.398670     -0.415370
560      5.590000     -0.394520     -0.413910
561      5.600000     -0.390380     -0.412230
562      5.610000     -0.386250     -0.410350
563      5.620000     -0.382150     -0.408280
564      5.630000     -0.378070     -0.406030
565      5.640000     -0.374010     -0.403650
566      5.650000     -0.369970     -0.401140
567      5.660000     -0.365960     -0.398530
568      5.670000     -0.361970     -0.395870
569      5.680000     -0.358020     -0.393180
570      5.690000     -0.354080     -0.390510
571      5.700000     -0.350180     -0.387900
572      5.710000     -0.346300     -0.385380
573      5.720000     -0.342450     -0.383010
574      5.730000     -0.338620     -0.380830
575      5.740000     -0.334810     -0.378860
576      5.750000     -0.331020     -0.377150
577      5.760000     -0.327250     -0.375720
578      5.770000     -0.323490     -0.374590
579      5.780000     -0.319740     -0.373800
580      5.790000     -0.316010     -0.373350
581      5.800000     -0.312270     -0.373250
582      5.810000     -0.308540     -0.373510
583      5.820000     -0.304810     -0.374130
584      5.830000     -0.301060     -0.375110
585      5.840000     -0.297310     -0.376430
586      5.850000     -0.293550     -0.378100
587      5.860000     -0.289770     -0.380100
588      5.870000     -0.285970     -0.382410
589      5.880000     -0.282140     -0.385020
590      5.890000     -0.278290     -0.387920
591      5.900000     -0.274410     -0.391090
592      5.910000     -0.270500     -0.394510
593      5.920000     -0.266560     -0.398170
594      5.930000     -0.262580     -0.402060
595      5.940000     -0.258550     -0.406160
596      5.950000     -0.254490     -0.410470
597      5.960000     -0.250390     -0.414990
598      5.970000     -0.246240     -0.419720
599      5.980000     -0.242040     -0.424640
600      5.990000     -0.237790     -0.429770
601      6.000000     -0.233500     -0.435110
602      6.010000     -0.229150     -0.440650
603      6.020000     -0.224740     -0.446400
604      6.030000     -0.220280     -0.452340
605      6.040000     -0.215750     -0.458480
606      6.050000     -0.211170     -0.464810
607      6.060000     -0.206520     -0.471300
608      6.070000     -0.201810     -0.477940
609      6.080000     -0.197030     -0.484720
610      6.090000     -0.192180     -0.491590
611      6.100000     -0.187260     -0.498550
612      6.110000     -0.182280     -0.505560
613      6.120000     -0.177220     -0.512590
614      6.130000     -0.172100     -0.519630
615      6.140000     -0.166900     -0.526640
616      6.150000     -0.161630     -0.533620
617      6.160000     -0.156300     -0.540540
618      6.170000     -0.150890     -0.547400
619      6.180000     -0.145420     -0.554180
620      6.190000     -0.139880     -0.560870
621      6.200000     -0.134270     -0.567480
622      6.210000     -0.128590     -0.573980
623      6.220000     -0.122850     -0.580370
624      6.230000     -0.117050     -0.586610
625      6.240000     -0.111180     -0.592700
626      6.250000     -0.105260     -0.598590
627      6.260000     -0.099270     -0.604240
628      6.270000     -0.093230     -0.609620
629      6.280000     -0.087130     -0.614650
630      6.290000     -0.080990     -0.619270
631      6.300000     -0.074790     -0.623430
632      6.310000     -0.068560     -0.627050
633      6.320000     -0.062290     -0.630050
634      6.330000     -0.055990     -0.632370
635      6.340000     -0.049660     -0.633950
636      6.350000     -0.043320     -0.634710
637      6.360000     -0.036980     -0.634620
638      6.370000     -0.030630     -0.633610
639      6.380000     -0.024300     -0.631650
640      6.390000     -0.017980     -0.628720
641      6.400000     -0.011690     -0.624790
642      6.410000     -0.005440     -0.619870
643      6.420000      0.000750     -0.613950
644      6.430000      0.006890     -0.607050
645      6.440000      0.012960     -0.599200
646      6.450000      0.018960     -0.590440
647      6.460000      0.024860     -0.580830
648      6.470000      0.030670     -0.570410
649      6.480000      0.036370     -0.559270
650      6.490000      0.041970     -0.547480
651      6.500000      0.047440     -0.535110
652      6.510000      0.052790     -0.522240
653      6.520000      0.058010     -0.508940
654      6.530000      0.063100     -0.495280
655      6.540000      0.068060     -0.481330
656      6.550000      0.072870     -0.467120
657      6.560000      0.077540     -0.452690
658      6.570000      0.082070     -0.438070
659      6.580000      0.086450     -0.423270
660      6.590000      0.090680     -0.408300
661      6.600000      0.094760     -0.393160
662      6.610000      0.098700     -0.377840
663      6.620000      0.102470     -0.362360
664      6.630000      0.106100     -0.346690
665      6.640000      0.109560     -0.330840
666      6.650000      0.112870     -0.314830
667      6.660000      0.116020     -0.298670
668      6.670000      0.119010     -0.282370
669      6.680000      0.121830     -0.265970
670      6.690000      0.124490     -0.249510
671      6.700000      0.126990     -0.233010
672      6.710000      0.129320     -0.216530
673      6.720000      0.131480     -0.200080
674      6.730000      0.133480     -0.183730
675      6.740000      0.135320     -0.167470
676      6.750000      0.137000     -0.151360
677      6.760000      0.138510     -0.135380
678      6.770000      0.139860     -0.119560
679      6.780000      0.141060     -0.103890
680      6.790000      0.142100     -0.088380
681      6.800000      0.142980     -0.073000
682      6.810000      0.143710     -0.057770
683      6.820000      0.144290     -0.042680
684      6.830000      0.144720     -0.027740
685      6.840000      0.144990     -0.012950
686      6.850000      0.145120      0.001660
687      6.860000      0.145110      0.016060
688      6.870000      0.144950      0.030200
689      6.880000      0.144640      0.044030
690      6.890000      0.144200      0.057490
691      6.900000      0.143630      0.070520
692      6.910000      0.142920      0.083030
693      6.920000      0.142090      0.094960
694      6.930000      0.141140      0.106240
695      6.940000      0.140080      0.116810
696      6.950000      0.138910      0.126610
697      6.960000      0.137650      0.135600
698      6.970000      0.136290      0.143750
699      6.980000      0.134850      0.151040
700      6.990000      0.133340      0.157450
701      7.000000      0.131770      0.162990
702      7.010000      0.130140      0.167680
703      7.020000      0.128460      0.171540
704      7.030000      0.126750      0.174620
705      7.040000      0.125000      0.176950
706      7.050000      0.123230      0.178600
707      7.060000      0.121440      0.179640
708      7.070000      0.119650      0.180130
709      7.080000      0.117850      0.180150
710      7.090000      0.116040      0.179800
711      7.100000      0.114250      0.179150
712      7.110000      0.112460      0.178300
713      7.120000      0.110670      0.177310
714      7.130000      0.108900      0.176280
715      7.140000      0.107140      0.175280
716      7.150000      0.105380      0.174360
717      7.160000      0.103640      0.173600
718      7.170000      0.101900      0.173030
719      7.180000      0.100170      0.172680
720      7.190000      0.098450      0.172590
721      7.200000      0.096720      0.172780
722      7.210000      0.094990      0.173230
723      7.220000      0.093260      0.173960
724      7.230000      0.091520      0.174950
725      7.240000      0.089770      0.176160
726      7.250000      0.088010      0.177570
727      7.260000      0.086230      0.179150
728      7.270000      0.084440      0.180820
729      7.280000      0.082630      0.182550
730      7.290000      0.080810      0.184280
731      7.300000      0.078970      0.185930
732      7.310000      0.077110      0.187440
733      7.320000      0.075230      0.188760
734      7.330000      0.073350      0.189810
735      7.340000      0.071450      0.190540
736      7.350000      0.069540      0.190890
737      7.360000      0.067630      0.190830
738      7.370000      0.065720      0.190300
739      7.380000      0.063820      0.189290
740      7.390000      0.061930      0.187780
741      7.400000      0.060050      0.185740
742      7.410000      0.058190      0.183180
743      7.420000      0.056360      0.180110
744      7.430000      0.054560      0.176550
745      7.440000      0.052800      0.172530
746      7.450000      0.051070      0.168090
747      7.460000      0.049390      0.163290
748      7.470000      0.047760      0.158180
749      7.480000      0.046170      0.152840
750      7.490000      0.044650      0.147330
751      7.500000      0.043170      0.141730
752      7.510000      0.041760      0.136140
753      7.520000      0.040390      0.130610
754      7.530000      0.039090      0.125230
755      7.540000      0.037840      0.120070
756      7.550000      0.036630      0.115180
757      7.560000      0.035480      0.110620
758      7.570000      0.034380      0.106420
759      7.580000      0.033310      0.102610
760      7.590000      0.032290      0.099220
761      7.600000      0.031290      0.096240
762      7.610000      0.030330      0.093680
763      7.620000      0.029390      0.091520
764      7.630000      0.028480      0.089740
765      7.640000      0.027580      0.088310
766      7.650000      0.026700      0.087190
767      7.660000      0.025830      0.086340
768      7.670000      0.024960      0.085690
769      7.680000      0.024110      0.085200
770      7.690000      0.023260      0.084790
771      7.700000      0.022410      0.084400
772      7.710000      0.021560      0.083970
773      7.720000      0.020720      0.083430
774      7.730000      0.019890      0.082710
775      7.740000      0.019060      0.081760
776      7.750000      0.018240      0.080530
777      7.760000      0.017440      0.078950
778      7.770000      0.016650      0.077000
779      7.780000      0.015880      0.074630
780      7.790000      0.015130      0.071830
781      7.800000      0.014420      0.068570
782      7.810000      0.013730      0.064850
783      7.820000      0.013080      0.060660
784      7.830000      0.012470      0.056030
785      7.840000      0.011910      0.050970
786      7.850000      0.011400      0.045500
787      7.860000      0.010950      0.039680
788      7.870000      0.010550      0.033540
789      7.880000      0.010220      0.027150
790      7.890000      0.009950      0.020550
791      7.900000      0.009740      0.013810
792      7.910000      0.009600      0.007000
793      7.920000      0.009530      0.000170
794      7.930000      0.009530     -0.006610
795      7.940000      0.009600     -0.013290
796      7.950000      0.009730     -0.019840
797      7.960000      0.009930     -0.026210
798      7.970000      0.010190     -0.032380
799      7.980000      0.010510     -0.038320
800      7.990000      0.010900     -0.044020
801      8.000000      0.011340     -0.049490
802      8.010000      0.011830     -0.054720
803      8.020000      0.012380     -0.059730
804      8.030000      0.012980     -0.064520
805      8.040000      0.013620     -0.069130
806      8.050000      0.014310     -0.073570
807      8.060000      0.015050     -0.077870
808      8.070000      0.015830     -0.082060
809      8.080000      0.016650     -0.086170
810      8.090000      0.017510     -0.090230
811      8.100000      0.018410     -0.094270
812      8.110000      0.019350     -0.098320
813      8.120000      0.020340     -0.102420
814      8.130000      0.021360     -0.106600
815      8.140000      0.022430     -0.110880
816      8.150000      0.023540     -0.115290
817      8.160000      0.024690     -0.119860
818      8.170000      0.025890     -0.124600
819      8.180000      0.027130     -0.129540
820      8.190000      0.028430     -0.134690
821      8.200000      0.029780     -0.140040
822      8.210000      0.031180     -0.145590
823      8.220000      0.032630     -0.151340
824      8.230000      0.034150     -0.157250
825      8.240000      0.035720     -0.163290
826      8.250000      0.037350     -0.169420
827      8.260000      0.039050     -0.175580
828      8.270000      0.040800     -0.181710
829      8.280000      0.042620     -0.187720
830      8.290000      0.044500     -0.193530
831      8.300000      0.046430     -0.199050
832      8.310000      0.048420     -0.204180
833      8.320000      0.050460     -0.208840
834      8.330000      0.052550     -0.212930
835      8.340000      0.054680     -0.216370
836      8.350000      0.056840     -0.219080
837      8.360000      0.059040     -0.220990
838      8.370000      0.061250     -0.222050
839      8.380000      0.063470     -0.222210
840      8.390000      0.065690     -0.221430
841      8.400000      0.067900     -0.219710
842      8.410000      0.070100     -0.217020
843      8.420000      0.072270     -0.213380
844      8.430000      0.074400     -0.208800
845      8.440000      0.076490     -0.203320
846      8.450000      0.078520     -0.196980
847      8.460000      0.080490     -0.189830
848      8.470000      0.082390     -0.181940
849      8.480000      0.084210     -0.173390
850      8.490000      0.085950     -0.164240
851      8.500000      0.087590     -0.154590
852      8.510000      0.089130     -0.144510
853      8.520000      0.090580     -0.134090
854      8.530000      0.091920     -0.123390
855      8.540000      0.093150     -0.112490
856      8.550000      0.094280     -0.101440
857      8.560000      0.095290     -0.090280
858      8.570000      0.096200     -0.079060
859      8.580000      0.096990     -0.067810
860      8.590000      0.097660     -0.056540
861      8.600000      0.098230     -0.045280
862      8.610000      0.098680     -0.034040
863      8.620000      0.099020     -0.022830
864      8.630000      0.099250     -0.011690
865      8.640000      0.099370     -0.000620
866      8.650000      0.099370      0.010330
867      8.660000      0.099270      0.021130
868      8.670000      0.099060      0.031730
869      8.680000      0.098740      0.042060
870      8.690000      0.098320      0.052080
871      8.700000      0.097800      0.061700
872      8.710000      0.097180      0.070860
873      8.720000      0.096480      0.079490
874      8.730000      0.095680      0.087520
875      8.740000      0.094810      0.094890
876      8.750000      0.093860      0.101550
877      8.760000      0.092840      0.107450
878      8.770000      0.091770      0.112550
879      8.780000      0.090640      0.116840
880      8.790000      0.089470      0.120320
881      8.800000      0.088270      0.122970
882      8.810000      0.087040      0.124830
883      8.820000      0.085790      0.125920
884      8.830000      0.084530      0.126290
885      8.840000      0.083270      0.126000
886      8.850000      0.082010      0.125120
887      8.860000      0.080760      0.123720
888      8.870000      0.079520      0.121910
889      8.880000      0.078300      0.119790
890      8.890000      0.077100      0.117460
891      8.900000      0.075930      0.115050
892      8.910000      0.074780      0.112670
893      8.920000      0.073650      0.110420
894      8.930000      0.072550      0.108430
895      8.940000      0.071460      0.106780
896      8.950000      0.070400      0.105580
897      8.960000      0.069340      0.104890
898      8.970000      0.068290      0.104790
899      8.980000      0.067240      0.105320
900      8.990000      0.066190      0.106520
901      9.000000      0.065120      0.108410
902      9.010000      0.064040      0.110990
903      9.020000      0.062930      0.114250
904      9.030000      0.061790      0.118170
905      9.040000      0.060610      0.122680
906      9.050000      0.059380      0.127750
907      9.060000      0.058100      0.133290
908      9.070000      0.056770      0.139200
909      9.080000      0.055380      0.145400
910      9.090000      0.053920      0.151780
911      9.100000      0.052410      0.158210
912      9.110000      0.050820      0.164590
913      9.120000      0.049180      0.170790
914      9.130000      0.047470      0.176720
915      9.140000      0.045700      0.182260
916      9.150000      0.043880      0.187330
917      9.160000      0.042010      0.191850
918      9.170000      0.040090      0.195750
919      9.180000      0.038130      0.198990
920      9.190000      0.036140      0.201520
921      9.200000      0.034130      0.203330
922      9.210000      0.032090      0.204390
923      9.220000      0.030050      0.204730
924      9.230000      0.028000      0.204350
925      9.240000      0.025960      0.203280
926      9.250000      0.023920      0.201550
927      9.260000      0.021910      0.199210
928      9.270000      0.019920      0.196320
929      9.280000      0.017950      0.192940
930      9.290000      0.016020      0.189130
931      9.300000      0.014130      0.184950
932      9.310000      0.012280      0.180480
933      9.320000      0.010480      0.175780
934      9.330000      0.008720      0.170910
935      9.340000      0.007010      0.165920
936      9.350000      0.005350      0.160870
937      9.360000      0.003740      0.155800
938      9.370000      0.002190      0.150740
939      9.380000      0.000680      0.145710
940      9.390000     -0.000780      0.140750
941      9.400000     -0.002190      0.135860
942      9.410000     -0.003540      0.131060
943      9.420000     -0.004860      0.126350
944      9.430000     -0.006120      0.121750
945      9.440000     -0.007340      0.117250
946      9.450000     -0.008510      0.112870
947      9.460000     -0.009640      0.108610
948      9.470000     -0.010720      0.104490
949      9.480000     -0.011770      0.100510
950      9.490000     -0.012770      0.096690
951      9.500000     -0.013740      0.093040
952      9.510000     -0.014670      0.089580
953      9.520000     -0.015570      0.086320
954      9.530000     -0.016430      0.083290
955      9.540000     -0.017260      0.080480
956      9.550000     -0.018070      0.077920
957      9.560000     -0.018850      0.075620
958      9.570000     -0.019600      0.073570
959      9.580000     -0.020340      0.071780
960      9.590000     -0.021060      0.070260
961      9.600000     -0.021760      0.068990
962      9.610000     -0.022450      0.067980
963      9.620000     -0.023130      0.067210
964      9.630000     -0.023800      0.066670
965      9.640000     -0.024470      0.066340
966      9.650000     -0.025130      0.066200
967      9.660000     -0.025790      0.066230
968      9.670000     -0.026460      0.066410
969      9.680000     -0.027120      0.066710
970      9.690000     -0.027790      0.067100
971      9.700000     -0.028460      0.067540
972      9.710000     -0.029130      0.068020
973      9.720000     -0.029810      0.068510
974      9.730000     -0.030500      0.068960
975      9.740000     -0.031190      0.069370
976      9.750000     -0.031880      0.069700
977      9.760000     -0.032580      0.069950
978      9.770000     -0.033280      0.070080
979      9.780000     -0.033980      0.070090
980      9.790000     -0.034680      0.069970
981      9.800000     -0.035380      0.069710
982      9.810000     -0.036080      0.069300
983      9.820000     -0.036770      0.068760
984      9.830000     -0.037460      0.068080
985      9.840000     -0.038140      0.067270
986      9.850000     -0.038810      0.066350
987      9.860000     -0.039470      0.065310
988      9.870000     -0.040130      0.064180
989      9.880000     -0.040770      0.062970
990      9.890000     -0.041400      0.061710
991      9.900000     -0.042020      0.060400
992      9.910000     -0.042620      0.059070
993      9.920000     -0.043210      0.057740
994      9.930000     -0.043790      0.056430
995      9.940000     -0.044350      0.055150
996      9.950000     -0.044900      0.053900
997      9.960000     -0.045440      0.052720
998      9.970000     -0.045970      0.051590
999      9.980000     -0.046490      0.050540
1000      9.990000     -0.046990      0.049540
1001     10.000000     -0.047490      0.048620
1002     10.010000     -0.047970      0.047760
1003     10.020000     -0.048450      0.046940
1004     10.030000     -0.048920      0.046170
1005     10.040000     -0.049380      0.045420
1006     10.050000     -0.049840      0.044680
1007     10.060000     -0.050280      0.043910
1008     10.070000     -0.050720      0.043110
1009     10.080000     -0.051150      0.042230
1010     10.090000     -0.051570      0.041260
1011     10.100000     -0.051990      0.040150
1012     10.110000     -0.052390      0.038880
1013     10.120000     -0.052780      0.037420
1014     10.130000     -0.053150      0.035730
1015     10.140000     -0.053510      0.033790
1016     10.150000     -0.053850      0.031570
1017     10.160000     -0.054160      0.029040
1018     10.170000     -0.054450      0.026190
1019     10.180000     -0.054720      0.022990
1020     10.190000     -0.054950      0.019460
1021     10.200000     -0.055140      0.015570
1022     10.210000     -0.055300      0.011330
1023     10.220000     -0.055410      0.006770
1024     10.230000     -0.055480      0.001910
1025     10.240000     -0.055500     -0.003230
1026     10.250000     -0.055460     -0.008590
1027     10.260000     -0.055380     -0.014120
1028     10.270000     -0.055240     -0.019750
1029     10.280000     -0.055040     -0.025420
1030     10.290000     -0.054780     -0.031040
1031     10.300000     -0.054470     -0.036530
1032     10.310000     -0.054110     -0.041800
1033     10.320000     -0.053690     -0.046760
1034     10.330000     -0.053220     -0.051340
1035     10.340000     -0.052710     -0.055450
1036     10.350000     -0.052160     -0.059040
1037     10.360000     -0.051560     -0.062030
1038     10.370000     -0.050940     -0.064380
1039     10.380000     -0.050300     -0.066060
1040     10.390000     -0.049640     -0.067040
1041     10.400000     -0.048970     -0.067310
1042     10.410000     -0.048300     -0.066870
1043     10.420000     -0.047630     -0.065730
1044     10.430000     -0.046970     -0.063920
1045     10.440000     -0.046330     -0.061470
1046     10.450000     -0.045720     -0.058430
1047     10.460000     -0.045130     -0.054860
1048     10.470000     -0.044580     -0.050840
1049     10.480000     -0.044080     -0.046420
1050     10.490000     -0.043610     -0.041710
1051     10.500000     -0.043190     -0.036770
1052     10.510000     -0.042830     -0.031710
1053     10.520000     -0.042510     -0.026590
1054     10.530000     -0.042240     -0.021500
1055     10.540000     -0.042030     -0.016520
1056     10.550000     -0.041860     -0.011700
1057     10.560000     -0.041750     -0.007110
1058     10.570000     -0.041680     -0.002780
1059     10.580000     -0.041650      0.001240
1060     10.590000     -0.041660      0.004940
1061     10.600000     -0.041710      0.008310
1062     10.610000     -0.041790      0.011330
1063     10.620000     -0.041910      0.014000
1064     10.630000     -0.042050      0.016350
1065     10.640000     -0.042210      0.018380
1066     10.650000     -0.042390      0.020120
1067     10.660000     -0.042590      0.021600
1068     10.670000     -0.042810      0.022840
1069     10.680000     -0.043040      0.023870
1070     10.690000     -0.043280      0.024750
1071     10.700000     -0.043520      0.025490
1072     10.710000     -0.043780      0.026150
1073     10.720000     -0.044040      0.026750
1074     10.730000     -0.044310      0.027330
1075     10.740000     -0.044580      0.027920
1076     10.750000     -0.044860      0.028560
1077     10.760000     -0.045150      0.029260
1078     10.770000     -0.045440      0.030060
1079     10.780000     -0.045740      0.030960
1080     10.790000     -0.046050      0.031990
1081     10.800000     -0.046370      0.033150
1082     10.810000     -0.046700      0.034440
1083     10.820000     -0.047050      0.035870
1084     10.830000     -0.047400      0.037420
1085     10.840000     -0.047780      0.039090
1086     10.850000     -0.048170      0.040860
1087     10.860000     -0.048580      0.042710
1088     10.870000     -0.049000      0.044620
1089     10.880000     -0.049450      0.046550
1090     10.890000     -0.049920      0.048490
1091     10.900000     -0.050400      0.050380
1092     10.910000     -0.050910      0.052210
1093     10.920000     -0.051430      0.053940
1094     10.930000     -0.051970      0.055530
1095     10.940000     -0.052520      0.056950
1096     10.950000     -0.053090      0.058190
1097     10.960000     -0.053670      0.059210
1098     10.970000     -0.054270      0.059990
1099     10.980000     -0.054870      0.060520
1100     10.990000     -0.055470      0.060800
1101     11.000000     -0.056080      0.060800
1102     11.010000     -0.056690      0.060540
1103     11.020000     -0.057290      0.060000
1104     11.030000     -0.057890      0.059210
1105     11.040000     -0.058480      0.058160
1106     11.050000     -0.059070      0.056880
1107     11.060000     -0.059630      0.055370
1108     11.070000     -0.060190      0.053670
1109     11.080000     -0.060720      0.051790
1110     11.090000     -0.061240      0.049750
1111     11.100000     -0.061740      0.047600
1112     11.110000     -0.062220      0.045340
1113     11.120000     -0.062670      0.043000
1114     11.130000     -0.063100      0.040610
1115     11.140000     -0.063510      0.038190
1116     11.150000     -0.063890      0.035760
1117     11.160000     -0.064250      0.033330
1118     11.170000     -0.064580      0.030920
1119     11.180000     -0.064890      0.028520
1120     11.190000     -0.065170      0.026160
1121     11.200000     -0.065430      0.023830
1122     11.210000     -0.065670      0.021540
1123     11.220000     -0.065890      0.019290
1124     11.230000     -0.066080      0.017070
1125     11.240000     -0.066250      0.014890
1126     11.250000     -0.066400      0.012740
1127     11.260000     -0.066530      0.010630
1128     11.270000     -0.066630      0.008560
1129     11.280000     -0.066720      0.006530
1130     11.290000     -0.066790      0.004530
1131     11.300000     -0.066830      0.002580
1132     11.310000     -0.066860      0.000670
1133     11.320000     -0.066860     -0.001200
1134     11.330000     -0.066850     -0.003010
1135     11.340000     -0.066820     -0.004780
1136     11.350000     -0.066770     -0.006510
1137     11.360000     -0.066710     -0.008180
1138     11.370000     -0.066630     -0.009800
1139     11.380000     -0.066530     -0.011370
1140     11.390000     -0.066410     -0.012900
1141     11.400000     -0.066290     -0.014380
1142     11.410000     -0.066140     -0.015820
1143     11.420000     -0.065980     -0.017210
1144     11.430000     -0.065810     -0.018570
1145     11.440000     -0.065630     -0.019870
1146     11.450000     -0.065430     -0.021140
1147     11.460000     -0.065220     -0.022360
1148     11.470000     -0.064990     -0.023530
1149     11.480000     -0.064760     -0.024650
1150     11.490000     -0.064510     -0.025710
1151     11.500000     -0.064250     -0.026710
1152     11.510000     -0.063990     -0.027640
1153     11.520000     -0.063710     -0.028490
1154     11.530000     -0.063420     -0.029270
1155     11.540000     -0.063130     -0.029970
1156     11.550000     -0.062830     -0.030580
1157     11.560000     -0.062530     -0.031090
1158     11.570000     -0.062220     -0.031510
1159     11.580000     -0.061900     -0.031830
1160     11.590000     -0.061580     -0.032050
1161     11.600000     -0.061260     -0.032180
1162     11.610000     -0.060940     -0.032210
1163     11.620000     -0.060620     -0.032140
1164     11.630000     -0.060300     -0.031990
1165     11.640000     -0.059980     -0.031740
1166     11.650000     -0.059660     -0.031420
1167     11.660000     -0.059350     -0.031030
1168     11.670000     -0.059030     -0.030570
1169     11.680000     -0.058730     -0.030060
1170     11.690000     -0.058430     -0.029500
1171     11.700000     -0.058130     -0.028910
1172     11.710000     -0.057840     -0.028290
1173     11.720000     -0.057560     -0.027660
1174     11.730000     -0.057280     -0.027010
1175     11.740000     -0.057010     -0.026370
1176     11.750000     -0.056750     -0.025740
1177     11.760000     -0.056490     -0.025120
1178     11.770000     -0.056240     -0.024520
1179     11.780000     -0.056000     -0.023940
1180     11.790000     -0.055760     -0.023390
1181     11.800000     -0.055520     -0.022860
1182     11.810000     -0.055300     -0.022350
1183     11.820000     -0.055070     -0.021870
1184     11.830000     -0.054850     -0.021410
1185     11.840000     -0.054640     -0.020960
1186     11.850000     -0.054430     -0.020530
1187     11.860000     -0.054220     -0.020110
1188     11.870000     -0.054020     -0.019700
1189     11.880000     -0.053830     -0.019280
1190     11.890000     -0.053630     -0.018860
1191     11.900000     -0.053440     -0.018430
1192     11.910000     -0.053260     -0.017980
1193     11.920000     -0.053080     -0.017500
1194     11.930000     -0.052910     -0.017000
1195     11.940000     -0.052740     -0.016460
1196     11.950000     -0.052570     -0.015870
1197     11.960000     -0.052410     -0.015240
1198     11.970000     -0.052260     -0.014560
1199     11.980000     -0.052110     -0.013830
1200     11.990000     -0.051980     -0.013040
1201     12.000000     -0.051850     -0.012200
1202     12.010000     -0.051720     -0.011290
1203     12.020000     -0.051610     -0.010330
1204     12.030000     -0.051510     -0.009320
1205     12.040000     -0.051410     -0.008260
1206     12.050000     -0.051330     -0.007150
1207     12.060000     -0.051260     -0.006000
1208     12.070000     -0.051200     -0.004830
1209     12.080000     -0.051150     -0.003650
1210     12.090000     -0.051110     -0.002450
1211     12.100000     -0.051090     -0.001270
1212     12.110000     -0.051080     -0.000100
1213     12.120000     -0.051080      0.001030
1214     12.130000     -0.051090      0.002120
1215     12.140000     -0.051110      0.003160
1216     12.150000     -0.051140      0.004130
1217     12.160000     -0.051180      0.005030
1218     12.170000     -0.051230      0.005860
1219     12.180000     -0.051290      0.006600
1220     12.190000     -0.051360      0.007260
1221     12.200000     -0.051430      0.007830
1222     12.210000     -0.051510      0.008320
1223     12.220000     -0.051590      0.008720
1224     12.230000     -0.051680      0.009050
1225     12.240000     -0.051770      0.009300
1226     12.250000     -0.051860      0.009480
1227     12.260000     -0.051960      0.009600
1228     12.270000     -0.052050      0.009670
1229     12.280000     -0.052150      0.009700
1230     12.290000     -0.052250      0.009690
1231     12.300000     -0.052340      0.009660
1232     12.310000     -0.052440      0.009610
1233     12.320000     -0.052530      0.009550
1234     12.330000     -0.052630      0.009510
1235     12.340000     -0.052730      0.009470
1236     12.350000     -0.052820      0.009450
1237     12.360000     -0.052910      0.009460
1238     12.370000     -0.053010      0.009500
1239     12.380000     -0.053100      0.009570
1240     12.390000     -0.053200      0.009680
1241     12.400000     -0.053300      0.009820
1242     12.410000     -0.053390      0.009990
1243     12.420000     -0.053490      0.010200
1244     12.430000     -0.053600      0.010440
1245     12.440000     -0.053700      0.010690
1246     12.450000     -0.053810      0.010950
1247     12.460000     -0.053920      0.011210
1248     12.470000     -0.054030      0.011460
1249     12.480000     -0.054140      0.011680
1250     12.490000     -0.054260      0.011860
1251     12.500000     -0.054380      0.011980
1252     12.510000     -0.054500      0.012030
1253     12.520000     -0.054620      0.011990
1254     12.530000     -0.054740      0.011840
1255     12.540000     -0.054860      0.011570
1256     12.550000     -0.054970      0.011170
1257     12.560000     -0.055090      0.010620
1258     12.570000     -0.055190      0.009910
1259     12.580000     -0.055290      0.009040
1260     12.590000     -0.055380      0.008010
1261     12.600000     -0.055460      0.006810
1262     12.610000     -0.055530      0.005450
1263     12.620000     -0.055580      0.003920
1264     12.630000     -0.055620      0.002250
1265     12.640000     -0.055650      0.000450
1266     12.650000     -0.055650     -0.001470
1267     12.660000     -0.055640     -0.003480
1268     12.670000     -0.055600     -0.005550
1269     12.680000     -0.055540     -0.007650
1270     12.690000     -0.055470     -0.009760
1271     12.700000     -0.055370     -0.011820
1272     12.710000     -0.055250     -0.013820
1273     12.720000     -0.055110     -0.015710
1274     12.730000     -0.054960     -0.017460
1275     12.740000     -0.054780     -0.019040
1276     12.750000     -0.054590     -0.020420
1277     12.760000     -0.054390     -0.021580
1278     12.770000     -0.054170     -0.022490
1279     12.780000     -0.053950     -0.023150
1280     12.790000     -0.053720     -0.023550
1281     12.800000     -0.053480     -0.023680
1282     12.810000     -0.053240     -0.023540
1283     12.820000     -0.053010     -0.023150
1284     12.830000     -0.052780     -0.022510
1285     12.840000     -0.052550     -0.021650
1286     12.850000     -0.052340     -0.020590
1287     12.860000     -0.052130     -0.019360
1288     12.870000     -0.051940     -0.018000
1289     12.880000     -0.051760     -0.016540
1290     12.890000     -0.051590     -0.015020
1291     12.900000     -0.051440     -0.013500
1292     12.910000     -0.051310     -0.012000
1293     12.920000     -0.051190     -0.010580
1294     12.930000     -0.051080     -0.009270
1295     12.940000     -0.050990     -0.008120
1296     12.950000     -0.050910     -0.007160
1297     12.960000     -0.050830     -0.006420
1298     12.970000     -0.050770     -0.005920
1299     12.980000     -0.050710     -0.005690
1300     12.990000     -0.050650     -0.005730
1301     13.000000     -0.050600     -0.006050
1302     13.010000     -0.050540     -0.006670
1303     13.020000     -0.050470     -0.007570
1304     13.030000     -0.050390     -0.008740
1305     13.040000     -0.050310     -0.010160
1306     13.050000     -0.050200     -0.011830
1307     13.060000     -0.050090     -0.013710
1308     13.070000     -0.049950     -0.015770
1309     13.080000     -0.049790     -0.017970
1310     13.090000     -0.049610     -0.020290
1311     13.100000     -0.049410     -0.022680
1312     13.110000     -0.049180     -0.025100
1313     13.120000     -0.048930     -0.027520
1314     13.130000     -0.048660     -0.029900
1315     13.140000     -0.048360     -0.032200
1316     13.150000     -0.048030     -0.034400
1317     13.160000     -0.047690     -0.036470
1318     13.170000     -0.047330     -0.038380
1319     13.180000     -0.046940     -0.040130
1320     13.190000     -0.046540     -0.041690
1321     13.200000     -0.046120     -0.043070
1322     13.210000     -0.045690     -0.044250
1323     13.220000     -0.045250     -0.045240
1324     13.230000     -0.044800     -0.046040
1325     13.240000     -0.044340     -0.046660
1326     13.250000     -0.043870     -0.047090
1327     13.260000     -0.043400     -0.047360
1328     13.270000     -0.042930     -0.047470
1329     13.280000     -0.042450     -0.047430
1330     13.290000     -0.041980     -0.047260
1331     13.300000     -0.041510     -0.046960
1332     13.310000     -0.041040     -0.046560
1333     13.320000     -0.040570     -0.046070
1334     13.330000     -0.040110     -0.045490
1335     13.340000     -0.039650     -0.044830
1336     13.350000     -0.039210     -0.044120
1337     13.360000     -0.038770     -0.043350
1338     13.370000     -0.038330     -0.042530
1339     13.380000     -0.037910     -0.041670
1340     13.390000     -0.037490     -0.040770
1341     13.400000     -0.037080     -0.039840
1342     13.410000     -0.036680     -0.038880
1343     13.420000     -0.036290     -0.037910
1344     13.430000     -0.035920     -0.036920
1345     13.440000     -0.035550     -0.035920
1346     13.450000     -0.035190     -0.034920
1347     13.460000     -0.034840     -0.033930
1348     13.470000     -0.034500     -0.032960
1349     13.480000     -0.034170     -0.032020
1350     13.490000     -0.033850     -0.031120
1351     13.500000     -0.033540     -0.030280
1352     13.510000     -0.033230     -0.029510
1353     13.520000     -0.032940     -0.028820
1354     13.530000     -0.032650     -0.028230
1355     13.540000     -0.032370     -0.027750
1356     13.550000     -0.032090     -0.027390
1357     13.560000     -0.031820     -0.027150
1358     13.570000     -0.031550     -0.027050
1359     13.580000     -0.031280     -0.027090
1360     13.590000     -0.031000     -0.027270
1361     13.600000     -0.030730     -0.027600
1362     13.610000     -0.030460     -0.028060
1363     13.620000     -0.030180     -0.028660
1364     13.630000     -0.029890     -0.029390
1365     13.640000     -0.029600     -0.030240
1366     13.650000     -0.029290     -0.031190
1367     13.660000     -0.028980     -0.032220
1368     13.670000     -0.028660     -0.033320
1369     13.680000     -0.028330     -0.034470
1370     13.690000     -0.027980     -0.035640
1371     13.700000     -0.027620     -0.036810
1372     13.710000     -0.027260     -0.037950
1373     13.720000     -0.026880     -0.039040
1374     13.730000     -0.026490     -0.040060
1375     13.740000     -0.026090     -0.040990
1376     13.750000     -0.025680     -0.041800
1377     13.760000     -0.025260     -0.042480
1378     13.770000     -0.024830     -0.043030
1379     13.780000     -0.024400     -0.043420
1380     13.790000     -0.023970     -0.043650
1381     13.800000     -0.023530     -0.043720
1382     13.810000     -0.023090     -0.043640
1383     13.820000     -0.022660     -0.043400
1384     13.830000     -0.022220     -0.043010
1385     13.840000     -0.021790     -0.042500
1386     13.850000     -0.021370     -0.041860
1387     13.860000     -0.020950     -0.041120
1388     13.870000     -0.020540     -0.040310
1389     13.880000     -0.020140     -0.039440
1390     13.890000     -0.019740     -0.038540
1391     13.900000     -0.019360     -0.037650
1392     13.910000     -0.018980     -0.036780
1393     13.920000     -0.018610     -0.035970
1394     13.930000     -0.018250     -0.035240
1395     13.940000     -0.017900     -0.034610
1396     13.950000     -0.017550     -0.034120
1397     13.960000     -0.017210     -0.033760
1398     13.970000     -0.016880     -0.033580
1399     13.980000     -0.016540     -0.033560
1400     13.990000     -0.016200     -0.033730
1401     14.000000     -0.015870     -0.034080
1402     14.010000     -0.015530     -0.034620
1403     14.020000     -0.015180     -0.035340
1404     14.030000     -0.014830     -0.036230
1405     14.040000     -0.014460     -0.037280
1406     14.050000     -0.014090     -0.038470
1407     14.060000     -0.013710     -0.039780
1408     14.070000     -0.013310     -0.041200
1409     14.080000     -0.012900     -0.042680
1410     14.090000     -0.012470     -0.044200
1411     14.100000     -0.012030     -0.045740
1412     14.110000     -0.011570     -0.047250
1413     14.120000     -0.011100     -0.048720
1414     14.130000     -0.010610     -0.050100
1415     14.140000     -0.010110     -0.051370
1416     14.150000     -0.009600     -0.052510
1417     14.160000     -0.009070     -0.053490
1418     14.170000     -0.008540     -0.054310
1419     14.180000     -0.007990     -0.054940
1420     14.190000     -0.007440     -0.055380
1421     14.200000     -0.006890     -0.055630
1422     14.210000     -0.006330     -0.055690
1423     14.220000     -0.005780     -0.055550
1424     14.230000     -0.005220     -0.055240
1425     14.240000     -0.004670     -0.054760
1426     14.250000     -0.004120     -0.054130
1427     14.260000     -0.003580     -0.053370
1428     14.270000     -0.003050     -0.052510
1429     14.280000     -0.002520     -0.051580
1430     14.290000     -0.002010     -0.050600
1431     14.300000     -0.001500     -0.049610
1432     14.310000     -0.001000     -0.048630
1433     14.320000     -0.000520     -0.047700
1434     14.330000     -0.000040     -0.046860
1435     14.340000      0.000430     -0.046110
1436     14.350000      0.000890     -0.045500
1437     14.360000      0.001340     -0.045030
1438     14.370000      0.001790     -0.044740
1439     14.380000      0.002240     -0.044620
1440     14.390000      0.002690     -0.044700
1441     14.400000      0.003140     -0.044970
1442     14.410000      0.003590     -0.045440
1443     14.420000      0.004040     -0.046090
1444     14.430000      0.004500     -0.046920
1445     14.440000      0.004970     -0.047920
1446     14.450000      0.005450     -0.049060
1447     14.460000      0.005940     -0.050320
1448     14.470000      0.006440     -0.051680
1449     14.480000      0.006960     -0.053090
1450     14.490000      0.007490     -0.054540
1451     14.500000      0.008040     -0.055980
1452     14.510000      0.008600     -0.057380
1453     14.520000      0.009170     -0.058700
1454     14.530000      0.009760     -0.059910
1455     14.540000      0.010360     -0.060970
1456     14.550000      0.010970     -0.061860
1457     14.560000      0.011580     -0.062560
1458     14.570000      0.012210     -0.063030
1459     14.580000      0.012840     -0.063270
1460     14.590000      0.013470     -0.063260
1461     14.600000      0.014110     -0.063000
1462     14.610000      0.014740     -0.062480
1463     14.620000      0.015360     -0.061700
1464     14.630000      0.015980     -0.060680
1465     14.640000      0.016580     -0.059410
1466     14.650000      0.017180     -0.057910
1467     14.660000      0.017760     -0.056210
1468     14.670000      0.018320     -0.054320
1469     14.680000      0.018860     -0.052260
1470     14.690000      0.019380     -0.050060
1471     14.700000      0.019890     -0.047760
1472     14.710000      0.020360     -0.045360
1473     14.720000      0.020820     -0.042910
1474     14.730000      0.021250     -0.040420
1475     14.740000      0.021650     -0.037920
1476     14.750000      0.022030     -0.035430
1477     14.760000      0.022380     -0.032960
1478     14.770000      0.022710     -0.030520
1479     14.780000      0.023020     -0.028130
1480     14.790000      0.023300     -0.025790
1481     14.800000      0.023560     -0.023510
1482     14.810000      0.023790     -0.021290
1483     14.820000      0.024010     -0.019130
1484     14.830000      0.024200     -0.017040
1485     14.840000      0.024370     -0.015000
1486     14.850000      0.024520     -0.013020
1487     14.860000      0.024650     -0.011100
1488     14.870000      0.024760     -0.009250
1489     14.880000      0.024850     -0.007450
1490     14.890000      0.024930     -0.005710
1491     14.900000      0.024980     -0.004040
1492     14.910000      0.025020     -0.002430
1493     14.920000      0.025050     -0.000890
1494     14.930000      0.025060      0.000590
1495     14.940000      0.025050      0.001990
1496     14.950000      0.025030      0.003330
1497     14.960000      0.025000      0.004590
1498     14.970000      0.024950      0.005790
1499     14.980000      0.024890      0.006910
1500     14.990000      0.024820      0.007970
1501     15.000000      0.024740      0.008960
1502     15.010000      0.024650      0.009880
1503     15.020000      0.024560      0.010740
1504     15.030000      0.024450      0.011530
1505     15.040000      0.024330      0.012270
1506     15.050000      0.024210      0.012950
1507     15.060000      0.024080      0.013560
1508     15.070000      0.023950      0.014130
1509     15.080000      0.023800      0.014630
1510     15.090000      0.023660      0.015080
1511     15.100000      0.023510      0.015470
1512     15.110000      0.023350      0.015810
1513     15.120000      0.023190      0.016090
1514     15.130000      0.023030      0.016310
1515     15.140000      0.022870      0.016470
1516     15.150000      0.022710      0.016570
1517     15.160000      0.022540      0.016620
1518     15.170000      0.022370      0.016600
1519     15.180000      0.022210      0.016530
1520     15.190000      0.022040      0.016400
1521     15.200000      0.021880      0.016210
1522     15.210000      0.021720      0.015970
1523     15.220000      0.021560      0.015680
1524     15.230000      0.021400      0.015350
1525     15.240000      0.021250      0.014980
1526     15.250000      0.021100      0.014570
1527     15.260000      0.020950      0.014140
1528     15.270000      0.020810      0.013700
1529     15.280000      0.020670      0.013250
1530     15.290000      0.020540      0.012810
1531     15.300000      0.020410      0.012380
1532     15.310000      0.020290      0.011990
1533     15.320000      0.020170      0.011640
1534     15.330000      0.020050      0.011350
1535     15.340000      0.019940      0.011110
1536     15.350000      0.019830      0.010950
1537     15.360000      0.019720      0.010870
1538     15.370000      0.019610      0.010880
1539     15.380000      0.019500      0.010980
1540     15.390000      0.019390      0.011170
1541     15.400000      0.019280      0.011460
1542     15.410000      0.019160      0.011840
1543     15.420000      0.019050      0.012300
1544     15.430000      0.018920      0.012850
1545     15.440000      0.018790      0.013470
1546     15.450000      0.018660      0.014150
1547     15.460000      0.018520      0.014880
1548     15.470000      0.018370      0.015630
1549     15.480000      0.018210      0.016400
1550     15.490000      0.018050      0.017170
1551     15.500000      0.017880      0.017900
1552     15.510000      0.017700      0.018590
1553     15.520000      0.017510      0.019210
1554     15.530000      0.017320      0.019740
1555     15.540000      0.017120      0.020160
1556     15.550000      0.016920      0.020460
1557     15.560000      0.016720      0.020620
1558     15.570000      0.016510      0.020630
1559     15.580000      0.016300      0.020490
1560     15.590000      0.016100      0.020170
1561     15.600000      0.015900      0.019700
1562     15.610000      0.015700      0.019060
1563     15.620000      0.015510      0.018250
1564     15.630000      0.015330      0.017300
1565     15.640000      0.015150      0.016210
1566     15.650000      0.014990      0.014990
1567     15.660000      0.014840      0.013660
1568     15.670000      0.014710      0.012260
1569     15.680000      0.014580      0.010790
1570     15.690000      0.014480      0.009300
1571     15.700000      0.014380      0.007800
1572     15.710000      0.014300      0.006330
1573     15.720000      0.014240      0.004910
1574     15.730000      0.014190      0.003580
1575     15.740000      0.014160      0.002360
1576     15.750000      0.014130      0.001270
1577     15.760000      0.014120      0.000330
1578     15.770000      0.014120     -0.000450
1579     15.780000      0.014120     -0.001050
1580     15.790000      0.014130     -0.001460
1581     15.800000      0.014150     -0.001670
1582     15.810000      0.014160     -0.001700
1583     15.820000      0.014180     -0.001540
1584     15.830000      0.014200     -0.001200
1585     15.840000      0.014210     -0.000680
1586     15.850000      0.014210     -0.000010
1587     15.860000      0.014210      0.000810
1588     15.870000      0.014210      0.001740
1589     15.880000      0.014190      0.002780
1590     15.890000      0.014160      0.003890
1591     15.900000      0.014120      0.005050
1592     15.910000      0.014070      0.006240
1593     15.920000      0.014010      0.007440
1594     15.930000      0.013930      0.008610
1595     15.940000      0.013850      0.009740
1596     15.950000      0.013750      0.010810
1597     15.960000      0.013640      0.011800
1598     15.970000      0.013530      0.012710
1599     15.980000      0.013400      0.013510
1600     15.990000      0.013260      0.014210
1601     16.000000      0.013120      0.014790
1602     16.010000      0.012970      0.015260
1603     16.020000      0.012820      0.015620
1604     16.030000      0.012660      0.015870
1605     16.040000      0.012510      0.016010
1606     16.050000      0.012350      0.016070
1607     16.060000      0.012180      0.016030
1608     16.070000      0.012020      0.015920
1609     16.080000      0.011870      0.015750
1610     16.090000      0.011710      0.015540
1611     16.100000      0.011550      0.015280
1612     16.110000      0.011400      0.015010
1613     16.120000      0.011250      0.014740
1614     16.130000      0.011100      0.014470
1615     16.140000      0.010960      0.014220
1616     16.150000      0.010820      0.014000
1617     16.160000      0.010680      0.013820
1618     16.170000      0.010540      0.013690
1619     16.180000      0.010400      0.013610
1620     16.190000      0.010260      0.013600
1621     16.200000      0.010130      0.013640
1622     16.210000      0.009990      0.013750
1623     16.220000      0.009850      0.013920
1624     16.230000      0.009710      0.014150
1625     16.240000      0.009570      0.014440
1626     16.250000      0.009430      0.014780
1627     16.260000      0.009280      0.015150
1628     16.270000      0.009130      0.015570
1629     16.280000      0.008970      0.016000
1630     16.290000      0.008810      0.016460
1631     16.300000      0.008650      0.016910
1632     16.310000      0.008480      0.017360
1633     16.320000      0.008310      0.017790
1634     16.330000      0.008130      0.018190
1635     16.340000      0.007950      0.018550
1636     16.350000      0.007760      0.018870
1637     16.360000      0.007570      0.019130
1638     16.370000      0.007380      0.019330
1639     16.380000      0.007190      0.019460
1640     16.390000      0.006990      0.019530
1641     16.400000      0.006800      0.019530
1642     16.410000      0.006600      0.019450
1643     16.420000      0.006410      0.019310
1644     16.430000      0.006220      0.019110
1645     16.440000      0.006020      0.018850
1646     16.450000      0.005840      0.018530
1647     16.460000      0.005650      0.018170
1648     16.470000      0.005470      0.017780
1649     16.480000      0.005290      0.017360
1650     16.490000      0.005120      0.016930
1651     16.500000      0.004950      0.016500
1652     16.510000      0.004780      0.016080
1653     16.520000      0.004620      0.015680
1654     16.530000      0.004470      0.015310
1655     16.540000      0.004310      0.014990
1656     16.550000      0.004160      0.014720
1657     16.560000      0.004020      0.014510
1658     16.570000      0.003870      0.014370
1659     16.580000      0.003730      0.014310
1660     16.590000      0.003580      0.014320
1661     16.600000      0.003440      0.014400
1662     16.610000      0.003300      0.014570
1663     16.620000      0.003150      0.014810
1664     16.630000      0.003000      0.015120
1665     16.640000      0.002850      0.015490
1666     16.650000      0.002700      0.015920
1667     16.660000      0.002540      0.016400
1668     16.670000      0.002370      0.016910
1669     16.680000      0.002200      0.017450
1670     16.690000      0.002030      0.017990
1671     16.700000      0.001850      0.018530
1672     16.710000      0.001660      0.019050
1673     16.720000      0.001470      0.019540
1674     16.730000      0.001280      0.019970
1675     16.740000      0.001080      0.020350
1676     16.750000      0.000870      0.020650
1677     16.760000      0.000670      0.020870
1678     16.770000      0.000460      0.021000
1679     16.780000      0.000250      0.021020
1680     16.790000      0.000040      0.020950
1681     16.800000     -0.000170      0.020770
1682     16.810000     -0.000380      0.020480
1683     16.820000     -0.000580      0.020090
1684     16.830000     -0.000780      0.019590
1685     16.840000     -0.000980      0.019000
1686     16.850000     -0.001170      0.018310
1687     16.860000     -0.001350      0.017550
1688     16.870000     -0.001530      0.016710
1689     16.880000     -0.001700      0.015810
1690     16.890000     -0.001850      0.014860
1691     16.900000     -0.002000      0.013870
1692     16.910000     -0.002140      0.012860
1693     16.920000     -0.002270      0.011840
1694     16.930000     -0.002390      0.010820
1695     16.940000     -0.002500      0.009810
1696     16.950000     -0.002590      0.008830
1697     16.960000     -0.002680      0.007870
1698     16.970000     -0.002760      0.006950
1699     16.980000     -0.002830      0.006070
1700     16.990000     -0.002890      0.005230
1701     17.000000     -0.002940      0.004440
1702     17.010000     -0.002990      0.003690
1703     17.020000     -0.003020      0.002990
1704     17.030000     -0.003050      0.002340
1705     17.040000     -0.003080      0.001720
1706     17.050000     -0.003090      0.001150
1707     17.060000     -0.003110      0.000610
1708     17.070000     -0.003110      0.000110
1709     17.080000     -0.003110     -0.000370
1710     17.090000     -0.003110     -0.000820
1711     17.100000     -0.003100     -0.001250
1712     17.110000     -0.003090     -0.001660
1713     17.120000     -0.003070     -0.002060
1714     17.130000     -0.003050     -0.002440
1715     17.140000     -0.003030     -0.002820
1716     17.150000     -0.003000     -0.003200
1717     17.160000     -0.002970     -0.003580
1718     17.170000     -0.002930     -0.003960
1719     17.180000     -0.002890     -0.004340
1720     17.190000     -0.002850     -0.004730
1721     17.200000     -0.002800     -0.005120
1722     17.210000     -0.002750     -0.005520
1723     17.220000     -0.002700     -0.005920
1724     17.230000     -0.002640     -0.006320
1725     17.240000     -0.002570     -0.006730
1726     17.250000     -0.002510     -0.007140
1727     17.260000     -0.002430     -0.007530
1728     17.270000     -0.002360     -0.007920
1729     17.280000     -0.002280     -0.008290
1730     17.290000     -0.002200     -0.008630
1731     17.300000     -0.002110     -0.008950
1732     17.310000     -0.002020     -0.009230
1733     17.320000     -0.001930     -0.009460
1734     17.330000     -0.001830     -0.009640
1735     17.340000     -0.001740     -0.009760
1736     17.350000     -0.001640     -0.009820
1737     17.360000     -0.001540     -0.009810
1738     17.370000     -0.001440     -0.009730
1739     17.380000     -0.001350     -0.009570
1740     17.390000     -0.001250     -0.009330
1741     17.400000     -0.001160     -0.009020
1742     17.410000     -0.001070     -0.008620
1743     17.420000     -0.000980     -0.008160
1744     17.430000     -0.000900     -0.007620
1745     17.440000     -0.000820     -0.007010
1746     17.450000     -0.000750     -0.006350
1747     17.460000     -0.000690     -0.005630
1748     17.470000     -0.000630     -0.004880
1749     17.480000     -0.000580     -0.004090
1750     17.490000     -0.000540     -0.003290
1751     17.500000     -0.000510     -0.002490
1752     17.510000     -0.000490     -0.001690
1753     17.520000     -0.000470     -0.000920
1754     17.530000     -0.000460     -0.000180
1755     17.540000     -0.000460      0.000520
1756     17.550000     -0.000460      0.001160
1757     17.560000     -0.000470      0.001730
1758     17.570000     -0.000490      0.002240
1759     17.580000     -0.000510      0.002670
1760     17.590000     -0.000540      0.003020
1761     17.600000     -0.000570      0.003290
1762     17.610000     -0.000600      0.003480
1763     17.620000     -0.000640      0.003590
1764     17.630000     -0.000670      0.003610
1765     17.640000     -0.000710      0.003570
1766     17.650000     -0.000750      0.003460
1767     17.660000     -0.000780      0.003280
1768     17.670000     -0.000810      0.003050
1769     17.680000     -0.000840      0.002780
1770     17.690000     -0.000870      0.002460
1771     17.700000     -0.000900      0.002120
1772     17.710000     -0.000920      0.001760
1773     17.720000     -0.000940      0.001390
1774     17.730000     -0.000950      0.001020
1775     17.740000     -0.000960      0.000660
1776     17.750000     -0.000970      0.000310
1777     17.760000     -0.000970     -0.000020
1778     17.770000     -0.000970     -0.000330
1779     17.780000     -0.000970     -0.000610
1780     17.790000     -0.000960     -0.000850
1781     17.800000     -0.000950     -0.001060
1782     17.810000     -0.000940     -0.001240
1783     17.820000     -0.000930     -0.001380
1784     17.830000     -0.000910     -0.001490
1785     17.840000     -0.000900     -0.001560
1786     17.850000     -0.000880     -0.001600
1787     17.860000     -0.000870     -0.001620
1788     17.870000     -0.000850     -0.001610
1789     17.880000     -0.000840     -0.001590
1790     17.890000     -0.000820     -0.001540
1791     17.900000     -0.000800     -0.001480
1792     17.910000     -0.000790     -0.001420
1793     17.920000     -0.000780     -0.001350
1794     17.930000     -0.000760     -0.001280
1795     17.940000     -0.000750     -0.001220
1796     17.950000     -0.000740     -0.001160
1797     17.960000     -0.000730     -0.001110
1798     17.970000     -0.000710     -0.001080
1799     17.980000     -0.000700     -0.001060
1800     17.990000     -0.000690     -0.001060
1801     18.000000     -0.000680     -0.001080
1802     18.010000     -0.000670     -0.001110
1803     18.020000     -0.000660     -0.001170
1804     18.030000     -0.000650     -0.001250
1805     18.040000     -0.000640     -0.001360
1806     18.050000     -0.000620     -0.001490
1807     18.060000     -0.000610     -0.001640
1808     18.070000     -0.000590     -0.001820
1809     18.080000     -0.000570     -0.002020
1810     18.090000     -0.000550     -0.002250
1811     18.100000     -0.000530     -0.002500
1812     18.110000     -0.000510     -0.002780
1813     18.120000     -0.000480     -0.003080
1814     18.130000     -0.000450     -0.003420
1815     18.140000     -0.000410     -0.003780
1816     18.150000     -0.000370     -0.004160
1817     18.160000     -0.000330     -0.004580
1818     18.170000     -0.000290     -0.005030
1819     18.180000     -0.000240     -0.005500
1820     18.190000     -0.000180     -0.006000
1821     18.200000     -0.000120     -0.006530
1822     18.210000     -0.000060     -0.007080
1823     18.220000      0.000010     -0.007660
1824     18.230000      0.000090     -0.008250
1825     18.240000      0.000170     -0.008860
1826     18.250000      0.000260     -0.009480
1827     18.260000      0.000360     -0.010100
1828     18.270000      0.000460     -0.010710
1829     18.280000      0.000560     -0.011310
1830     18.290000      0.000680     -0.011880
1831     18.300000      0.000800     -0.012410
1832     18.310000      0.000920     -0.012890
1833     18.320000      0.001050     -0.013300
1834     18.330000      0.001180     -0.013650
1835     18.340000      0.001320     -0.013920
1836     18.350000      0.001460     -0.014090
1837     18.360000      0.001600     -0.014170
1838     18.370000      0.001740     -0.014140
1839     18.380000      0.001880     -0.014000
1840     18.390000      0.002020     -0.013750
1841     18.400000      0.002160     -0.013380
1842     18.410000      0.002290     -0.012910
1843     18.420000      0.002420     -0.012320
1844     18.430000      0.002550     -0.011630
1845     18.440000      0.002660     -0.010840
1846     18.450000      0.002770     -0.009960
1847     18.460000      0.002870     -0.009010
1848     18.470000      0.002960     -0.007990
1849     18.480000      0.003040     -0.006930
1850     18.490000      0.003110     -0.005840
1851     18.500000      0.003170     -0.004740
1852     18.510000      0.003210     -0.003640
1853     18.520000      0.003250     -0.002570
1854     18.530000      0.003280     -0.001540
1855     18.540000      0.003290     -0.000560
1856     18.550000      0.003300      0.000350
1857     18.560000      0.003290      0.001170
1858     18.570000      0.003280      0.001910
1859     18.580000      0.003260      0.002550
1860     18.590000      0.003240      0.003080
1861     18.600000      0.003210      0.003520
1862     18.610000      0.003170      0.003840
1863     18.620000      0.003130      0.004060
1864     18.630000      0.003090      0.004180
1865     18.640000      0.003050      0.004200
1866     18.650000      0.003010      0.004130
1867     18.660000      0.002970      0.003980
1868     18.670000      0.002930      0.003760
1869     18.680000      0.002890      0.003480
1870     18.690000      0.002860      0.003150
1871     18.700000      0.002820      0.002780
1872     18.710000      0.002800      0.002380
1873     18.720000      0.002770      0.001970
1874     18.730000      0.002750      0.001550
1875     18.740000      0.002740      0.001140
1876     18.750000      0.002730      0.000740
1877     18.760000      0.002720      0.000370
1878     18.770000      0.002720      0.000020
1879     18.780000      0.002710     -0.000290
1880     18.790000      0.002720     -0.000570
1881     18.800000      0.002720     -0.000800
1882     18.810000      0.002730     -0.001000
1883     18.820000      0.002740     -0.001160
1884     18.830000      0.002750     -0.001280
1885     18.840000      0.002770     -0.001370
1886     18.850000      0.002780     -0.001420
1887     18.860000      0.002790     -0.001440
1888     18.870000      0.002810     -0.001450
1889     18.880000      0.002820     -0.001430
1890     18.890000      0.002840     -0.001410
1891     18.900000      0.002850     -0.001380
1892     18.910000      0.002870     -0.001360
1893     18.920000      0.002880     -0.001340
1894     18.930000      0.002890     -0.001340
1895     18.940000      0.002910     -0.001360
1896     18.950000      0.002920     -0.001410
1897     18.960000      0.002930     -0.001490
1898     18.970000      0.002950     -0.001600
1899     18.980000      0.002960     -0.001750
1900     18.990000      0.002980     -0.001940
1901     19.000000      0.003000     -0.002170
1902     19.010000      0.003020     -0.002440
1903     19.020000      0.003050     -0.002750
1904     19.030000      0.003070     -0.003090
1905     19.040000      0.003110     -0.003470
1906     19.050000      0.003140     -0.003870
1907     19.060000      0.003180     -0.004300
1908     19.070000      0.003220     -0.004740
1909     19.080000      0.003270     -0.005190
1910     19.090000      0.003320     -0.005630
1911     19.100000      0.003380     -0.006060
1912     19.110000      0.003440     -0.006480
1913     19.120000      0.003500     -0.006860
1914     19.130000      0.003570     -0.007200
1915     19.140000      0.003640     -0.007500
1916     19.150000      0.003720     -0.007740
1917     19.160000      0.003800     -0.007930
1918     19.170000      0.003880     -0.008040
1919     19.180000      0.003960     -0.008090
1920     19.190000      0.004040     -0.008070
1921     19.200000      0.004120     -0.007980
1922     19.210000      0.004200     -0.007820
1923     19.220000      0.004280     -0.007590
1924     19.230000      0.004350     -0.007300
1925     19.240000      0.004420     -0.006960
1926     19.250000      0.004490     -0.006560
1927     19.260000      0.004560     -0.006130
1928     19.270000      0.004620     -0.005680
1929     19.280000      0.004680     -0.005210
1930     19.290000      0.004730     -0.004740
1931     19.300000      0.004780     -0.004290
1932     19.310000      0.004820     -0.003860
1933     19.320000      0.004860     -0.003480
1934     19.330000      0.004890     -0.003160
1935     19.340000      0.004920     -0.002910
1936     19.350000      0.004950     -0.002750
1937     19.360000      0.004980     -0.002670
1938     19.370000      0.005010     -0.002700
1939     19.380000      0.005040     -0.002840
1940     19.390000      0.005060     -0.003090
1941     19.400000      0.005090     -0.003450
1942     19.410000      0.005130     -0.003920
1943     19.420000      0.005170     -0.004510
1944     19.430000      0.005210     -0.005200
1945     19.440000      0.005270     -0.006000
1946     19.450000      0.005330     -0.006880
1947     19.460000      0.005390     -0.007830
1948     19.470000      0.005470     -0.008850
1949     19.480000      0.005560     -0.009910
1950     19.490000      0.005660     -0.011000
1951     19.500000      0.005770     -0.012100
1952     19.510000      0.005890     -0.013190
1953     19.520000      0.006020     -0.014250
1954     19.530000      0.006170     -0.015260
1955     19.540000      0.006320     -0.016220
1956     19.550000      0.006480     -0.017090
1957     19.560000      0.006650     -0.017880
1958     19.570000      0.006830     -0.018570
1959     19.580000      0.007020     -0.019150
1960     19.590000      0.007210     -0.019620
1961     19.600000      0.007400     -0.019970
1962     19.610000      0.007600     -0.020210
1963     19.620000      0.007810     -0.020340
1964     19.630000      0.008010     -0.020370
1965     19.640000      0.008210     -0.020290
1966     19.650000      0.008420     -0.020120
1967     19.660000      0.008620     -0.019880
1968     19.670000      0.008820     -0.019560
1969     19.680000      0.009010     -0.019200
1970     19.690000      0.009200     -0.018790
1971     19.700000      0.009390     -0.018360
1972     19.710000      0.009570     -0.017930
1973     19.720000      0.009750     -0.017500
1974     19.730000      0.009930     -0.017100
1975     19.740000      0.010100     -0.016740
1976     19.750000      0.010270     -0.016420
1977     19.760000      0.010430     -0.016170
1978     19.770000      0.010590     -0.015990
1979     19.780000      0.010750     -0.015880
1980     19.790000      0.010910     -0.015860
1981     19.800000      0.011070     -0.015920
1982     19.810000      0.011230     -0.016070
1983     19.820000      0.011390     -0.016300
1984     19.830000      0.011550     -0.016620
1985     19.840000      0.011720     -0.017020
1986     19.850000      0.011890     -0.017480
1987     19.860000      0.012060     -0.018020
1988     19.870000      0.012240     -0.018600
1989     19.880000      0.012430     -0.019230
1990     19.890000      0.012620     -0.019890
1991     19.900000      0.012820     -0.020570
1992     19.910000      0.013030     -0.021260
1993     19.920000      0.013240     -0.021940
1994     19.930000      0.013460     -0.022600
1995     19.940000      0.013690     -0.023240
1996     19.950000      0.013920     -0.023840
1997     19.960000      0.014160     -0.024400
1998     19.970000      0.014400     -0.024900
1999     19.980000      0.014650     -0.025340
2000     19.990000      0.014900     -0.025730
2001     20.000000      0.015160     -0.026050
2002     20.010000      0.015420     -0.026300
2003     20.020000      0.015680     -0.026480
2004     20.030000      0.015950     -0.026600
2005     20.040000      0.016210     -0.026660
2006     20.050000      0.016480     -0.026650
2007     20.060000      0.016750     -0.026580
2008     20.070000      0.017010     -0.026460
2009     20.080000      0.017280     -0.026290
2010     20.090000      0.017540     -0.026060
2011     20.100000      0.017800     -0.025800
2012     20.110000      0.018060     -0.025500
2013     20.120000      0.018310     -0.025160
2014     20.130000      0.018570     -0.024790
2015     20.140000      0.018810     -0.024390
2016     20.150000      0.019060     -0.023970
2017     20.160000      0.019300     -0.023530
2018     20.170000      0.019530     -0.023060
2019     20.180000      0.019760     -0.022580
2020     20.190000      0.019990     -0.022080
2021     20.200000      0.020210     -0.021570
2022     20.210000      0.020430     -0.021040
2023     20.220000      0.020640     -0.020490
2024     20.230000      0.020840     -0.019940
2025     20.240000      0.021040     -0.019370
2026     20.250000      0.021230     -0.018800
2027     20.260000      0.021420     -0.018220
2028     20.270000      0.021600     -0.017630
2029     20.280000      0.021780     -0.017050
2030     20.290000      0.021950     -0.016480
2031     20.300000      0.022120     -0.015910
2032     20.310000      0.022270     -0.015360
2033     20.320000      0.022430     -0.014830
2034     20.330000      0.022580     -0.014320
2035     20.340000      0.022720     -0.013830
2036     20.350000      0.022860     -0.013380
2037     20.360000      0.022990     -0.012950
2038     20.370000      0.023120     -0.012560
2039     20.380000      0.023250     -0.012210
2040     20.390000      0.023370     -0.011890
2041     20.400000      0.023490     -0.011610
2042     20.410000      0.023600     -0.011370
2043     20.420000      0.023720     -0.011170
2044     20.430000      0.023830     -0.011000
2045     20.440000      0.023940     -0.010870
2046     20.450000      0.024050     -0.010770
2047     20.460000      0.024160     -0.010710
2048     20.470000      0.024260     -0.010680
2049     20.480000      0.024370     -0.010670
2050     20.490000      0.024480     -0.010700
2051     20.500000      0.024580     -0.010750
2052     20.510000      0.024690     -0.010830
2053     20.520000      0.024800     -0.010930
2054     20.530000      0.024910     -0.011050
2055     20.540000      0.025020     -0.011200
2056     20.550000      0.025130     -0.011360
2057     20.560000      0.025240     -0.011550
2058     20.570000      0.025360     -0.011750
2059     20.580000      0.025480     -0.011980
2060     20.590000      0.025600     -0.012220
2061     20.600000      0.025720     -0.012470
2062     20.610000      0.025840     -0.012750
2063     20.620000      0.025970     -0.013040
2064     20.630000      0.026100     -0.013340
2065     20.640000      0.026240     -0.013660
2066     20.650000      0.026370     -0.013990
2067     20.660000      0.026510     -0.014330
2068     20.670000      0.026660     -0.014680
2069     20.680000      0.026800     -0.015030
2070     20.690000      0.026950     -0.015380
2071     20.700000      0.027110     -0.015730
2072     20.710000      0.027260     -0.016070
2073     20.720000      0.027420     -0.016410
2074     20.730000      0.027590     -0.016730
2075     20.740000      0.027760     -0.017040
2076     20.750000      0.027930     -0.017340
2077     20.760000      0.028100     -0.017610
2078     20.770000      0.028280     -0.017860
2079     20.780000      0.028450     -0.018090
2080     20.790000      0.028630     -0.018300
2081     20.800000      0.028820     -0.018480
2082     20.810000      0.029000     -0.018630
2083     20.820000      0.029190     -0.018760
2084     20.830000      0.029380     -0.018860
2085     20.840000      0.029570     -0.018930
2086     20.850000      0.029750     -0.018970
2087     20.860000      0.029940     -0.018980
2088     20.870000      0.030130     -0.018970
2089     20.880000      0.030320     -0.018920
2090     20.890000      0.030510     -0.018830
2091     20.900000      0.030700     -0.018710
2092     20.910000      0.030890     -0.018560
2093     20.920000      0.031070     -0.018360
2094     20.930000      0.031260     -0.018130
2095     20.940000      0.031440     -0.017850
2096     20.950000      0.031620     -0.017530
2097     20.960000      0.031790     -0.017160
2098     20.970000      0.031960     -0.016750
2099     20.980000      0.032130     -0.016280
2100     20.990000      0.032290     -0.015770
2101     21.000000      0.032450     -0.015200
2102     21.010000      0.032600     -0.014580
2103     21.020000      0.032750     -0.013900
2104     21.030000      0.032890     -0.013180
2105     21.040000      0.033020     -0.012400
2106     21.050000      0.033140     -0.011580
2107     21.060000      0.033260     -0.010710
2108     21.070000      0.033370     -0.009790
2109     21.080000      0.033470     -0.008840
2110     21.090000      0.033550     -0.007850
2111     21.100000      0.033630     -0.006840
2112     21.110000      0.033700     -0.005790
2113     21.120000      0.033760     -0.004730
2114     21.130000      0.033810     -0.003650
2115     21.140000      0.033840     -0.002550
2116     21.150000      0.033870     -0.001440
2117     21.160000      0.033880     -0.000320
2118     21.170000      0.033890      0.000810
2119     21.180000      0.033880      0.001950
2120     21.190000      0.033860      0.003100
2121     21.200000      0.033830      0.004250
2122     21.210000      0.033780      0.005410
2123     21.220000      0.033730      0.006580
2124     21.230000      0.033660      0.007760
2125     21.240000      0.033590      0.008940
2126     21.250000      0.033500      0.010130
2127     21.260000      0.033400      0.011320
2128     21.270000      0.033280      0.012500
2129     21.280000      0.033160      0.013680
2130     21.290000      0.033020      0.014850
2131     21.300000      0.032870      0.016010
2132     21.310000      0.032710      0.017140
2133     21.320000      0.032540      0.018250
2134     21.330000      0.032360      0.019330
2135     21.340000      0.032170      0.020370
2136     21.350000      0.031960      0.021380
2137     21.360000      0.031750      0.022340
2138     21.370000      0.031520      0.023260
2139     21.380000      0.031290      0.024130
2140     21.390000      0.031050      0.024960
2141     21.400000      0.030800      0.025740
2142     21.410000      0.030540      0.026480
2143     21.420000      0.030280      0.027170
2144     21.430000      0.030010      0.027830
2145     21.440000      0.029730      0.028440
2146     21.450000      0.029440      0.029020
2147     21.460000      0.029150      0.029560
2148     21.470000      0.028860      0.030070
2149     21.480000      0.028560      0.030550
2150     21.490000      0.028250      0.031000
2151     21.500000      0.027940      0.031420
2152     21.510000      0.027630      0.031820
2153     21.520000      0.027310      0.032200
2154     21.530000      0.026990      0.032560
2155     21.540000      0.026660      0.032900
2156     21.550000      0.026330      0.033220
2157     21.560000      0.026000      0.033530
2158     21.570000      0.025670      0.033820
2159     21.580000      0.025330      0.034100
2160     21.590000      0.024990      0.034370
2161     21.600000      0.024640      0.034630
2162     21.610000      0.024300      0.034890
2163     21.620000      0.023950      0.035130
2164     21.630000      0.023600      0.035370
2165     21.640000      0.023240      0.035610
2166     21.650000      0.022890      0.035840
2167     21.660000      0.022530      0.036070
2168     21.670000      0.022170      0.036290
2169     21.680000      0.021800      0.036520
2170     21.690000      0.021440      0.036740
2171     21.700000      0.021070      0.036960
2172     21.710000      0.020700      0.037180
2173     21.720000      0.020330      0.037410
2174     21.730000      0.019960      0.037630
2175     21.740000      0.019580      0.037860
2176     21.750000      0.019200      0.038090
2177     21.760000      0.018820      0.038320
2178     21.770000      0.018440      0.038550
2179     21.780000      0.018050      0.038780
2180     21.790000      0.017660      0.039020
2181     21.800000      0.017270      0.039260
2182     21.810000      0.016880      0.039500
2183     21.820000      0.016490      0.039740
2184     21.830000      0.016090      0.039970
2185     21.840000      0.015690      0.040200
2186     21.850000      0.015290      0.040420
2187     21.860000      0.014880      0.040630
2188     21.870000      0.014480      0.040820
2189     21.880000      0.014070      0.040990
2190     21.890000      0.013660      0.041130
2191     21.900000      0.013250      0.041240
2192     21.910000      0.012840      0.041320
2193     21.920000      0.012420      0.041340
2194     21.930000      0.012010      0.041320
2195     21.940000      0.011600      0.041240
2196     21.950000      0.011180      0.041110
2197     21.960000      0.010770      0.040910
2198     21.970000      0.010360      0.040640
2199     21.980000      0.009960      0.040300
2200     21.990000      0.009550      0.039890
2201     22.000000      0.009150      0.039410
2202     22.010000      0.008760      0.038870
2203     22.020000      0.008370      0.038260
2204     22.030000      0.007990      0.037590
2205     22.040000      0.007610      0.036870
2206     22.050000      0.007240      0.036110
2207     22.060000      0.006880      0.035310
2208     22.070000      0.006530      0.034500
2209     22.080000      0.006190      0.033680
2210     22.090000      0.005850      0.032880
2211     22.100000      0.005520      0.032100
2212     22.110000      0.005200      0.031370
2213     22.120000      0.004880      0.030710
2214     22.130000      0.004580      0.030120
2215     22.140000      0.004280      0.029620
2216     22.150000      0.003980      0.029230
2217     22.160000      0.003690      0.028960
2218     22.170000      0.003400      0.028820
2219     22.180000      0.003110      0.028810
2220     22.190000      0.002820      0.028940
2221     22.200000      0.002530      0.029210
2222     22.210000      0.002240      0.029630
2223     22.220000      0.001940      0.030180
2224     22.230000      0.001640      0.030860
2225     22.240000      0.001330      0.031660
2226     22.250000      0.001020      0.032570
2227     22.260000      0.000690      0.033570
2228     22.270000      0.000360      0.034650
2229     22.280000      0.000010      0.035790
2230     22.290000     -0.000350      0.036970
2231     22.300000     -0.000720      0.038150
2232     22.310000     -0.001100      0.039330
2233     22.320000     -0.001490      0.040480
2234     22.330000     -0.001900      0.041580
2235     22.340000     -0.002310      0.042600
2236     22.350000     -0.002740      0.043540
2237     22.360000     -0.003180      0.044380
2238     22.370000     -0.003620      0.045100
2239     22.380000     -0.004070      0.045690
2240     22.390000     -0.004530      0.046160
2241     22.400000     -0.004990      0.046480
2242     22.410000     -0.005450      0.046670
2243     22.420000     -0.005920      0.046730
2244     22.430000     -0.006390      0.046650
2245     22.440000     -0.006850      0.046450
2246     22.450000     -0.007320      0.046120
2247     22.460000     -0.007780      0.045690
2248     22.470000     -0.008240      0.045160
2249     22.480000     -0.008690      0.044550
2250     22.490000     -0.009130      0.043870
2251     22.500000     -0.009570      0.043130
2252     22.510000     -0.010000      0.042350
2253     22.520000     -0.010430      0.041550
2254     22.530000     -0.010840      0.040730
2255     22.540000     -0.011250      0.039910
2256     22.550000     -0.011650      0.039100
2257     22.560000     -0.012040      0.038300
2258     22.570000     -0.012420      0.037530
2259     22.580000     -0.012800      0.036800
2260     22.590000     -0.013170      0.036100
2261     22.600000     -0.013530      0.035440
2262     22.610000     -0.013880      0.034820
2263     22.620000     -0.014230      0.034250
2264     22.630000     -0.014570      0.033710
2265     22.640000     -0.014910      0.033210
2266     22.650000     -0.015240      0.032750
2267     22.660000     -0.015570      0.032330
2268     22.670000     -0.015890      0.031940
2269     22.680000     -0.016210      0.031580
2270     22.690000     -0.016530      0.031240
2271     22.700000     -0.016840      0.030930
2272     22.710000     -0.017150      0.030640
2273     22.720000     -0.017460      0.030360
2274     22.730000     -0.017760      0.030100
2275     22.740000     -0.018060      0.029850
2276     22.750000     -0.018360      0.029610
2277     22.760000     -0.018650      0.029380
2278     22.770000     -0.018950      0.029150
2279     22.780000     -0.019240      0.028920
2280     22.790000     -0.019530      0.028690
2281     22.800000     -0.019820      0.028470
2282     22.810000     -0.020100      0.028240
2283     22.820000     -0.020380      0.028010
2284     22.830000     -0.020660      0.027790
2285     22.840000     -0.020940      0.027560
2286     22.850000     -0.021220      0.027330
2287     22.860000     -0.021490      0.027110
2288     22.870000     -0.021760      0.026890
2289     22.880000     -0.022030      0.026680
2290     22.890000     -0.022300      0.026480
2291     22.900000     -0.022560      0.026290
2292     22.910000     -0.022820      0.026110
2293     22.920000     -0.023090      0.025950
2294     22.930000     -0.023350      0.025810
2295     22.940000     -0.023600      0.025690
2296     22.950000     -0.023860      0.025590
2297     22.960000     -0.024120      0.025520
2298     22.970000     -0.024370      0.025480
2299     22.980000     -0.024630      0.025460
2300     22.990000     -0.024880      0.025480
2301     23.000000     -0.025140      0.025510
2302     23.010000     -0.025390      0.025580
2303     23.020000     -0.025650      0.025660
2304     23.030000     -0.025900      0.025770
2305     23.040000     -0.026160      0.025890
2306     23.050000     -0.026420      0.026030
2307     23.060000     -0.026680      0.026170
2308     23.070000     -0.026940      0.026310
2309     23.080000     -0.027200      0.026440
2310     23.090000     -0.027470      0.026560
2311     23.100000     -0.027730      0.026660
2312     23.110000     -0.028000      0.026720
2313     23.120000     -0.028270      0.026750
2314     23.130000     -0.028540      0.026730
2315     23.140000     -0.028800      0.026650
2316     23.150000     -0.029070      0.026510
2317     23.160000     -0.029340      0.026300
2318     23.170000     -0.029600      0.026020
2319     23.180000     -0.029860      0.025670
2320     23.190000     -0.030110      0.025230
2321     23.200000     -0.030370      0.024710
2322     23.210000     -0.030610      0.024120
2323     23.220000     -0.030860      0.023440
2324     23.230000     -0.031090      0.022680
2325     23.240000     -0.031320      0.021860
2326     23.250000     -0.031540      0.020970
2327     23.260000     -0.031750      0.020020
2328     23.270000     -0.031950      0.019020
2329     23.280000     -0.032140      0.017990
2330     23.290000     -0.032320      0.016930
2331     23.300000     -0.032480      0.015860
2332     23.310000     -0.032640      0.014790
2333     23.320000     -0.032790      0.013720
2334     23.330000     -0.032930      0.012680
2335     23.340000     -0.033060      0.011680
2336     23.350000     -0.033170      0.010710
2337     23.360000     -0.033280      0.009800
2338     23.370000     -0.033380      0.008940
2339     23.380000     -0.033470      0.008150
2340     23.390000     -0.033550      0.007420
2341     23.400000     -0.033620      0.006750
2342     23.410000     -0.033690      0.006150
2343     23.420000     -0.033750      0.005620
2344     23.430000     -0.033810      0.005160
2345     23.440000     -0.033860      0.004750
2346     23.450000     -0.033910      0.004410
2347     23.460000     -0.033950      0.004120
2348     23.470000     -0.033990      0.003880
2349     23.480000     -0.034030      0.003690
2350     23.490000     -0.034070      0.003530
2351     23.500000     -0.034100      0.003420
2352     23.510000     -0.034140      0.003330
2353     23.520000     -0.034170      0.003270
2354     23.530000     -0.034200      0.003230
2355     23.540000     -0.034240      0.003210
2356     23.550000     -0.034270      0.003190
2357     23.560000     -0.034300      0.003190
2358     23.570000     -0.034330      0.003200
2359     23.580000     -0.034360      0.003200
2360     23.590000     -0.034400      0.003210
2361     23.600000     -0.034430      0.003220
2362     23.610000     -0.034460      0.003220
2363     23.620000     -0.034490      0.003210
2364     23.630000     -0.034520      0.003200
2365     23.640000     -0.034560      0.003190
2366     23.650000     -0.034590      0.003160
2367     23.660000     -0.034620      0.003120
2368     23.670000     -0.034650      0.003060
2369     23.680000     -0.034680      0.002990
2370     23.690000     -0.034710      0.002900
2371     23.700000     -0.034740      0.002790
2372     23.710000     -0.034770      0.002660
2373     23.720000     -0.034790      0.002510
2374     23.730000     -0.034820      0.002330
2375     23.740000     -0.034840      0.002120
2376     23.750000     -0.034860      0.001880
2377     23.760000     -0.034880      0.001610
2378     23.770000     -0.034900      0.001310
2379     23.780000     -0.034910      0.000980
2380     23.790000     -0.034920      0.000600
2381     23.800000     -0.034930      0.000200
2382     23.810000     -0.034930     -0.000240
2383     23.820000     -0.034930     -0.000710
2384     23.830000     -0.034920     -0.001210
2385     23.840000     -0.034910     -0.001730
2386     23.850000     -0.034890     -0.002280
2387     23.860000     -0.034870     -0.002840
2388     23.870000     -0.034840     -0.003410
2389     23.880000     -0.034810     -0.003980
2390     23.890000     -0.034770     -0.004540
2391     23.900000     -0.034720     -0.005090
2392     23.910000     -0.034670     -0.005620
2393     23.920000     -0.034610     -0.006110
2394     23.930000     -0.034550     -0.006570
2395     23.940000     -0.034490     -0.006970
2396     23.950000     -0.034420     -0.007320
2397     23.960000     -0.034340     -0.007610
2398     23.970000     -0.034270     -0.007840
2399     23.980000     -0.034190     -0.007990
2400     23.990000     -0.034110     -0.008080
2401     24.000000     -0.034030     -0.008090
2402     24.010000     -0.033950     -0.008020
2403     24.020000     -0.033870     -0.007880
2404     24.030000     -0.033790     -0.007670
2405     24.040000     -0.033710     -0.007390
2406     24.050000     -0.033640     -0.007040
2407     24.060000     -0.033570     -0.006630
2408     24.070000     -0.033500     -0.006170
2409     24.080000     -0.033440     -0.005660
2410     24.090000     -0.033380     -0.005110
2411     24.100000     -0.033330     -0.004520
2412     24.110000     -0.033290     -0.003910
2413     24.120000     -0.033250     -0.003270
2414     24.130000     -0.033220     -0.002620
2415     24.140000     -0.033190     -0.001960
2416     24.150000     -0.033170     -0.001300
2417     24.160000     -0.033160     -0.000640
2418     24.170000     -0.033150      0.000010
2419     24.180000     -0.033150      0.000650
2420     24.190000     -0.033160      0.001280
2421     24.200000     -0.033170      0.001890
2422     24.210000     -0.033190      0.002480
2423     24.220000     -0.033210      0.003050
2424     24.230000     -0.033240      0.003590
2425     24.240000     -0.033280      0.004100
2426     24.250000     -0.033320      0.004580
2427     24.260000     -0.033370      0.005010
2428     24.270000     -0.033420      0.005390
2429     24.280000     -0.033470      0.005710
2430     24.290000     -0.033530      0.005970
2431     24.300000     -0.033590      0.006160
2432     24.310000     -0.033650      0.006260
2433     24.320000     -0.033710      0.006280
2434     24.330000     -0.033770      0.006190
2435     24.340000     -0.033840      0.005990
2436     24.350000     -0.033900      0.005690
2437     24.360000     -0.033950      0.005260
2438     24.370000     -0.034010      0.004720
2439     24.380000     -0.034050      0.004060
2440     24.390000     -0.034090      0.003280
2441     24.400000     -0.034130      0.002400
2442     24.410000     -0.034150      0.001420
2443     24.420000     -0.034160      0.000360
2444     24.430000     -0.034170     -0.000760
2445     24.440000     -0.034160     -0.001910
2446     24.450000     -0.034140     -0.003060
2447     24.460000     -0.034110     -0.004170
2448     24.470000     -0.034070     -0.005190
2449     24.480000     -0.034020     -0.006090
2450     24.490000     -0.033960     -0.006810
2451     24.500000     -0.033890     -0.007290
2452     24.510000     -0.033820     -0.007470
2453     24.520000     -0.033740     -0.007310
2454     24.530000     -0.033670     -0.006750
2455     24.540000     -0.033600     -0.005740
2456     24.550000     -0.033540     -0.004240
2457     24.560000     -0.033500     -0.002220
2458     24.570000     -0.033480      0.000360
2459     24.580000     -0.033480      0.003510
2460     24.590000     -0.033520      0.007220
2461     24.600000     -0.033590      0.011500
2462     24.610000     -0.033700      0.016290
2463     24.620000     -0.033870      0.021570
2464     24.630000     -0.034080      0.027260
2465     24.640000     -0.034360      0.033280
2466     24.650000     -0.034690      0.039500
2467     24.660000     -0.035080      0.045810
2468     24.670000     -0.035540      0.052050
2469     24.680000     -0.036060      0.058060
2470     24.690000     -0.036640      0.063640
2471     24.700000     -0.037280      0.068600
2472     24.710000     -0.037960      0.072760
2473     24.720000     -0.038690      0.075900
2474     24.730000     -0.039450      0.077840
2475     24.740000     -0.040230      0.078410
2476     24.750000     -0.041010      0.077430
2477     24.760000     -0.041790      0.074780
2478     24.770000     -0.042540      0.070350
2479     24.780000     -0.043240      0.064050
2480     24.790000     -0.043880      0.055830
2481     24.800000     -0.044440      0.045680
2482     24.810000     -0.044890      0.033630
2483     24.820000     -0.045230      0.019740
2484     24.830000     -0.045430      0.004150
2485     24.840000     -0.045470     -0.013010
2486     24.850000     -0.045340     -0.031510
2487     24.860000     -0.045020     -0.051110
2488     24.870000     -0.044510     -0.071510
2489     24.880000     -0.043800     -0.092370
2490     24.890000     -0.042870     -0.113350
2491     24.900000     -0.041740     -0.134060
2492     24.910000     -0.040400     -0.154110
2493     24.920000     -0.038860     -0.173130
2494     24.930000     -0.037130     -0.190740
2495     24.940000     -0.035220     -0.206630
2496     24.950000     -0.033150     -0.220470
2497     24.960000     -0.030950     -0.232010
2498     24.970000     -0.028630     -0.241040
2499     24.980000     -0.026220     -0.247390
2500     24.990000     -0.023750     -0.250970
2501     25.000000     -0.021240     -0.251710
2502     25.010000      0.000000      0.000000
2503     25.020000      0.000000      0.000000
2504     25.030000      0.000000      0.000000
2505     25.040000      0.000000      0.000000
2506     25.050000      0.000000      0.000000
2507     25.060000      0.000000      0.000000
2508     25.070000      0.000000      0.000000
2509     25.080000      0.000000      0.000000
2510     25.090000      0.000000      0.000000
2511     25.100000      0.000000      0.000000
2512     25.110000      0.000000      0.000000
2513     25.120000      0.000000      0.000000
2514     25.130000      0.000000      0.000000
2515     25.140000      0.000000      0.000000
2516     25.150000      0.000000      0.000000
2517     25.160000      0.000000      0.000000
2518     25.170000      0.000000      0.000000
2519     25.180000      0.000000      0.000000
2520     25.190000      0.000000      0.000000
2521     25.200000      0.000000      0.000000
2522     25.210000      0.000000      0.000000
2523     25.220000      0.000000      0.000000
2524     25.230000      0.000000      0.000000
2525     25.240000      0.000000      0.000000
2526     25.250000      0.000000      0.000000
2527     25.260000      0.000000      0.000000
2528     25.270000      0.000000      0.000000
2529     25.280000      0.000000      0.000000
2530     25.290000      0.000000      0.000000
2531     25.300000      0.000000      0.000000
2532     25.310000      0.000000      0.000000
2533     25.320000      0.000000      0.000000
2534     25.330000      0.000000      0.000000
2535     25.340000      0.000000      0.000000
2536     25.350000      0.000000      0.000000
2537     25.360000      0.000000      0.000000
2538     25.370000      0.000000      0.000000
2539     25.380000      0.000000      0.000000
2540     25.390000      0.000000      0.000000
2541     25.400000      0.000000      0.000000
2542     25.410000      0.000000      0.000000
2543     25.420000      0.000000      0.000000
2544     25.430000      0.000000      0.000000
2545     25.440000      0.000000      0.000000
2546     25.450000      0.000000      0.000000
2547     25.460000      0.000000      0.000000
2548     25.470000      0.000000      0.000000
2549     25.480000      0.000000      0.000000
2550     25.490000      0.000000      0.000000
2551     25.500000      0.000000      0.000000
2552     25.510000      0.000000      0.000000
2553     25.520000      0.000000      0.000000
2554     25.530000      0.000000      0.000000
2555     25.540000      0.000000      0.000000
2556     25.550000      0.000000      0.000000
2557     25.560000      0.000000      0.000000
2558     25.570000      0.000000      0.000000
2559     25.580000      0.000000      0.000000
2560     25.590000      0.000000      0.000000
2561     25.600000      0.000000      0.000000
2562     25.610000      0.000000      0.000000
2563     25.620000      0.000000      0.000000
2564     25.630000      0.000000      0.000000
2565     25.640000      0.000000      0.000000
2566     25.650000      0.000000      0.000000
2567     25.660000      0.000000      0.000000
2568     25.670000      0.000000      0.000000
2569     25.680000      0.000000      0.000000
2570     25.690000      0.000000      0.000000
2571     25.700000      0.000000      0.000000
2572     25.710000      0.000000      0.000000
2573     25.720000      0.000000      0.000000
2574     25.730000      0.000000      0.000000
2575     25.740000      0.000000      0.000000
2576     25.750000      0.000000      0.000000
2577     25.760000      0.000000      0.000000
2578     25.770000      0.000000      0.000000
2579     25.780000      0.000000      0.000000
2580     25.790000      0.000000      0.000000
2581     25.800000      0.000000      0.000000
2582     25.810000      0.000000      0.000000
2583     25.820000      0.000000      0.000000
2584     25.830000      0.000000      0.000000
2585     25.840000      0.000000      0.000000
2586     25.850000      0.000000      0.000000
2587     25.860000      0.000000      0.000000
2588     25.870000      0.000000      0.000000
2589     25.880000      0.000000      0.000000
2590     25.890000      0.000000      0.000000
2591     25.900000      0.000000      0.000000
2592     25.910000      0.000000      0.000000
2593     25.920000      0.000000      0.000000
2594     25.930000      0.000000      0.000000
2595     25.940000      0.000000      0.000000
2596     25.950000      0.000000      0.000000
2597     25.960000      0.000000      0.000000
2598     25.970000      0.000000      0.000000
2599     25.980000      0.000000      0.000000
2600     25.990000      0.000000      0.000000
2601     26.000000      0.000000      0.000000
2602     26.010000      0.000000      0.000000
2603     26.020000      0.000000      0.000000
2604     26.030000      0.000000      0.000000
2605     26.040000      0.000000      0.000000
2606     26.050000      0.000000      0.000000
2607     26.060000      0.000000      0.000000
2608     26.070000      0.000000      0.000000
2609     26.080000      0.000000      0.000000
2610     26.090000      0.000000      0.000000
2611     26.100000      0.000000      0.000000
2612     26.110000      0.000000      0.000000
2613     26.120000      0.000000      0.000000
2614     26.130000      0.000000      0.000000
2615     26.140000      0.000000      0.000000
2616     26.150000      0.000000      0.000000
2617     26.160000      0.000000      0.000000
2618     26.170000      0.000000      0.000000
2619     26.180000      0.000000      0.000000
2620     26.190000      0.000000      0.000000
2621     26.200000      0.000000      0.000000
2622     26.210000      0.000000      0.000000
2623     26.220000      0.000000      0.000000
2624     26.230000      0.000000      0.000000
2625     26.240000      0.000000      0.000000
2626     26.250000      0.000000      0.000000
2627     26.260000      0.000000      0.000000
2628     26.270000      0.000000      0.000000
2629     26.280000      0.000000      0.000000
2630     26.290000      0.000000      0.000000
2631     26.300000      0.000000      0.000000
2632     26.310000      0.000000      0.000000
2633     26.320000      0.000000      0.000000
2634     26.330000      0.000000      0.000000
2635     26.340000      0.000000      0.000000
2636     26.350000      0.000000      0.000000
2637     26.360000      0.000000      0.000000
2638     26.370000      0.000000      0.000000
2639     26.380000      0.000000      0.000000
2640     26.390000      0.000000      0.000000
2641     26.400000      0.000000      0.000000
2642     26.410000      0.000000      0.000000
2643     26.420000      0.000000      0.000000
2644     26.430000      0.000000      0.000000
2645     26.440000      0.000000      0.000000
2646     26.450000      0.000000      0.000000
2647     26.460000      0.000000      0.000000
2648     26.470000      0.000000      0.000000
2649     26.480000      0.000000      0.000000
2650     26.490000      0.000000      0.000000
2651     26.500000      0.000000      0.000000
2652     26.510000      0.000000      0.000000
2653     26.520000      0.000000      0.000000
2654     26.530000      0.000000      0.000000
2655     26.540000      0.000000      0.000000
2656     26.550000      0.000000      0.000000
2657     26.560000      0.000000      0.000000
2658     26.570000      0.000000      0.000000
2659     26.580000      0.000000      0.000000
2660     26.590000      0.000000      0.000000
2661     26.600000      0.000000      0.000000
2662     26.610000      0.000000      0.000000
2663     26.620000      0.000000      0.000000
2664     26.630000      0.000000      0.000000
2665     26.640000      0.000000      0.000000
2666     26.650000      0.000000      0.000000
2667     26.660000      0.000000      0.000000
2668     26.670000      0.000000      0.000000
2669     26.680000      0.000000      0.000000
2670     26.690000      0.000000      0.000000
2671     26.700000      0.000000      0.000000
2672     26.710000      0.000000      0.000000
2673     26.720000      0.000000      0.000000
2674     26.730000      0.000000      0.000000
2675     26.740000      0.000000      0.000000
2676     26.750000      0.000000      0.000000
2677     26.760000      0.000000      0.000000
2678     26.770000      0.000000      0.000000
2679     26.780000      0.000000      0.000000
2680     26.790000      0.000000      0.000000
2681     26.800000      0.000000      0.000000
2682     26.810000      0.000000      0.000000
2683     26.820000      0.000000      0.000000
2684     26.830000      0.000000      0.000000
2685     26.840000      0.000000      0.000000
2686     26.850000      0.000000      0.000000
2687     26.860000      0.000000      0.000000
2688     26.870000      0.000000      0.000000
2689     26.880000      0.000000      0.000000
2690     26.890000      0.000000      0.000000
2691     26.900000      0.000000      0.000000
2692     26.910000      0.000000      0.000000
2693     26.920000      0.000000      0.000000
2694     26.930000      0.000000      0.000000
2695     26.940000      0.000000      0.000000
2696     26.950000      0.000000      0.000000
2697     26.960000      0.000000      0.000000
2698     26.970000      0.000000      0.000000
2699     26.980000      0.000000      0.000000
2700     26.990000      0.000000      0.000000
2701     27.000000      0.000000      0.000000
2702     27.010000      0.000000      0.000000
2703     27.020000      0.000000      0.000000
2704     27.030000      0.000000      0.000000
2705     27.040000      0.000000      0.000000
2706     27.050000      0.000000      0.000000
2707     27.060000      0.000000      0.000000
2708     27.070000      0.000000      0.000000
2709     27.080000      0.000000      0.000000
2710     27.090000      0.000000      0.000000
2711     27.100000      0.000000      0.000000
2712     27.110000      0.000000      0.000000
2713     27.120000      0.000000      0.000000
2714     27.130000      0.000000      0.000000
2715     27.140000      0.000000      0.000000
2716     27.150000      0.000000      0.000000
2717     27.160000      0.000000      0.000000
2718     27.170000      0.000000      0.000000
2719     27.180000      0.000000      0.000000
2720     27.190000      0.000000      0.000000
2721     27.200000      0.000000      0.000000
2722     27.210000      0.000000      0.000000
2723     27.220000      0.000000      0.000000
2724     27.230000      0.000000      0.000000
2725     27.240000      0.000000      0.000000
2726     27.250000      0.000000      0.000000
2727     27.260000      0.000000      0.000000
2728     27.270000      0.000000      0.000000
2729     27.280000      0.000000      0.000000
2730     27.290000      0.000000      0.000000
2731     27.300000      0.000000      0.000000
2732     27.310000      0.000000      0.000000
2733     27.320000      0.000000      0.000000
2734     27.330000      0.000000      0.000000
2735     27.340000      0.000000      0.000000
2736     27.350000      0.000000      0.000000
2737     27.360000      0.000000      0.000000
2738     27.370000      0.000000      0.000000
2739     27.380000      0.000000      0.000000
2740     27.390000      0.000000      0.000000
2741     27.400000      0.000000      0.000000
2742     27.410000      0.000000      0.000000
2743     27.420000      0.000000      0.000000
2744     27.430000      0.000000      0.000000
2745     27.440000      0.000000      0.000000
2746     27.450000      0.000000      0.000000
2747     27.460000      0.000000      0.000000
2748     27.470000      0.000000      0.000000
2749     27.480000      0.000000      0.000000
2750     27.490000      0.000000      0.000000
2751     27.500000      0.000000      0.000000
2752     27.510000      0.000000      0.000000
2753     27.520000      0.000000      0.000000
2754     27.530000      0.000000      0.000000
2755     27.540000      0.000000      0.000000
2756     27.550000      0.000000      0.000000
2757     27.560000      0.000000      0.000000
2758     27.570000      0.000000      0.000000
2759     27.580000      0.000000      0.000000
2760     27.590000      0.000000      0.000000
2761     27.600000      0.000000      0.000000
2762     27.610000      0.000000      0.000000
2763     27.620000      0.000000      0.000000
2764     27.630000      0.000000      0.000000
2765     27.640000      0.000000      0.000000
2766     27.650000      0.000000      0.000000
2767     27.660000      0.000000      0.000000
2768     27.670000      0.000000      0.000000
2769     27.680000      0.000000      0.000000
2770     27.690000      0.000000      0.000000
2771     27.700000      0.000000      0.000000
2772     27.710000      0.000000      0.000000
2773     27.720000      0.000000      0.000000
2774     27.730000      0.000000      0.000000
2775     27.740000      0.000000      0.000000
2776     27.750000      0.000000      0.000000
2777     27.760000      0.000000      0.000000
2778     27.770000      0.000000      0.000000
2779     27.780000      0.000000      0.000000
2780     27.790000      0.000000      0.000000
2781     27.800000      0.000000      0.000000
2782     27.810000      0.000000      0.000000
2783     27.820000      0.000000      0.000000
2784     27.830000      0.000000      0.000000
2785     27.840000      0.000000      0.000000
2786     27.850000      0.000000      0.000000
2787     27.860000      0.000000      0.000000
2788     27.870000      0.000000      0.000000
2789     27.880000      0.000000      0.000000
2790     27.890000      0.000000      0.000000
2791     27.900000      0.000000      0.000000
2792     27.910000      0.000000      0.000000
2793     27.920000      0.000000      0.000000
2794     27.930000      0.000000      0.000000
2795     27.940000      0.000000      0.000000
2796     27.950000      0.000000      0.000000
2797     27.960000      0.000000      0.000000
2798     27.970000      0.000000      0.000000
2799     27.980000      0.000000      0.000000
2800     27.990000      0.000000      0.000000
2801     28.000000      0.000000      0.000000
2802     28.010000      0.000000      0.000000
2803     28.020000      0.000000      0.000000
2804     28.030000      0.000000      0.000000
2805     28.040000      0.000000      0.000000
2806     28.050000      0.000000      0.000000
2807     28.060000      0.000000      0.000000
2808     28.070000      0.000000      0.000000
2809     28.080000      0.000000      0.000000
2810     28.090000      0.000000      0.000000
2811     28.100000      0.000000      0.000000
2812     28.110000      0.000000      0.000000
2813     28.120000      0.000000      0.000000
2814     28.130000      0.000000      0.000000
2815     28.140000      0.000000      0.000000
2816     28.150000      0.000000      0.000000
2817     28.160000      0.000000      0.000000
2818     28.170000      0.000000      0.000000
2819     28.180000      0.000000      0.000000
2820     28.190000      0.000000      0.000000
2821     28.200000      0.000000      0.000000
2822     28.210000      0.000000      0.000000
2823     28.220000      0.000000      0.000000
2824     28.230000      0.000000      0.000000
2825     28.240000      0.000000      0.000000
2826     28.250000      0.000000      0.000000
2827     28.260000      0.000000      0.000000
2828     28.270000      0.000000      0.000000
2829     28.280000      0.000000      0.000000
2830     28.290000      0.000000      0.000000
2831     28.300000      0.000000      0.000000
2832     28.310000      0.000000      0.000000
2833     28.320000      0.000000      0.000000
2834     28.330000      0.000000      0.000000
2835     28.340000      0.000000      0.000000
2836     28.350000      0.000000      0.000000
2837     28.360000      0.000000      0.000000
2838     28.370000      0.000000      0.000000
2839     28.380000      0.000000      0.000000
2840     28.390000      0.000000      0.000000
2841     28.400000      0.000000      0.000000
2842     28.410000      0.000000      0.000000
2843     28.420000      0.000000      0.000000
2844     28.430000      0.000000      0.000000
2845     28.440000      0.000000      0.000000
2846     28.450000      0.000000      0.000000
2847     28.460000      0.000000      0.000000
2848     28.470000      0.000000      0.000000
2849     28.480000      0.000000      0.000000
2850     28.490000      0.000000      0.000000
2851     28.500000      0.000000      0.000000
2852     28.510000      0.000000      0.000000
2853     28.520000      0.000000      0.000000
2854     28.530000      0.000000      0.000000
2855     28.540000      0.000000      0.000000
2856     28.550000      0.000000      0.000000
2857     28.560000      0.000000      0.000000
2858     28.570000      0.000000      0.000000
2859     28.580000      0.000000      0.000000
2860     28.590000      0.000000      0.000000
2861     28.600000      0.000000      0.000000
2862     28.610000      0.000000      0.000000
2863     28.620000      0.000000      0.000000
2864     28.630000      0.000000      0.000000
2865     28.640000      0.000000      0.000000
2866     28.650000      0.000000      0.000000
2867     28.660000      0.000000      0.000000
2868     28.670000      0.000000      0.000000
2869     28.680000      0.000000      0.000000
2870     28.690000      0.000000      0.000000
2871     28.700000      0.000000      0.000000
2872     28.710000      0.000000      0.000000
2873     28.720000      0.000000      0.000000
2874     28.730000      0.000000      0.000000
2875     28.740000      0.000000      0.000000
2876     28.750000      0.000000      0.000000
2877     28.760000      0.000000      0.000000
2878     28.770000      0.000000      0.000000
2879     28.780000      0.000000      0.000000
2880     28.790000      0.000000      0.000000
2881     28.800000      0.000000      0.000000
2882     28.810000      0.000000      0.000000
2883     28.820000      0.000000      0.000000
2884     28.830000      0.000000      0.000000
2885     28.840000      0.000000      0.000000
2886     28.850000      0.000000      0.000000
2887     28.860000      0.000000      0.000000
2888     28.870000      0.000000      0.000000
2889     28.880000      0.000000      0.000000
2890     28.890000      0.000000      0.000000
2891     28.900000      0.000000      0.000000
2892     28.910000      0.000000      0.000000
2893     28.920000      0.000000      0.000000
2894     28.930000      0.000000      0.000000
2895     28.940000      0.000000      0.000000
2896     28.950000      0.000000      0.000000
2897     28.960000      0.000000      0.000000
2898     28.970000      0.000000      0.000000
2899     28.980000      0.000000      0.000000
2900     28.990000      0.000000      0.000000
2901     29.000000      0.000000      0.000000
2902     29.010000      0.000000      0.000000
2903     29.020000      0.000000      0.000000
2904     29.030000      0.000000      0.000000
2905     29.040000      0.000000      0.000000
2906     29.050000      0.000000      0.000000
2907     29.060000      0.000000      0.000000
2908     29.070000      0.000000      0.000000
2909     29.080000      0.000000      0.000000
2910     29.090000      0.000000      0.000000
2911     29.100000      0.000000      0.000000
2912     29.110000      0.000000      0.000000
2913     29.120000      0.000000      0.000000
2914     29.130000      0.000000      0.000000
2915     29.140000      0.000000      0.000000
2916     29.150000      0.000000      0.000000
2917     29.160000      0.000000      0.000000
2918     29.170000      0.000000      0.000000
2919     29.180000      0.000000      0.000000
2920     29.190000      0.000000      0.000000
2921     29.200000      0.000000      0.000000
2922     29.210000      0.000000      0.000000
2923     29.220000      0.000000      0.000000
2924     29.230000      0.000000      0.000000
2925     29.240000      0.000000      0.000000
2926     29.250000      0.000000      0.000000
2927     29.260000      0.000000      0.000000
2928     29.270000      0.000000      0.000000
2929     29.280000      0.000000      0.000000
2930     29.290000      0.000000      0.000000
2931     29.300000      0.000000      0.000000
2932     29.310000      0.000000      0.000000
2933     29.320000      0.000000      0.000000
2934     29.330000      0.000000      0.000000
2935     29.340000      0.000000      0.000000
2936     29.350000      0.000000      0.000000
2937     29.360000      0.000000      0.000000
2938     29.370000      0.000000      0.000000
2939     29.380000      0.000000      0.000000
2940     29.390000      0.000000      0.000000
2941     29.400000      0.000000      0.000000
2942     29.410000      0.000000      0.000000
2943     29.420000      0.000000      0.000000
2944     29.430000      0.000000      0.000000
2945     29.440000      0.000000      0.000000
2946     29.450000      0.000000      0.000000
2947     29.460000      0.000000      0.000000
2948     29.470000      0.000000      0.000000
2949     29.480000      0.000000      0.000000
2950     29.490000      0.000000      0.000000
2951     29.500000      0.000000      0.000000
2952     29.510000      0.000000      0.000000
2953     29.520000      0.000000      0.000000
2954     29.530000      0.000000      0.000000
2955     29.540000      0.000000      0.000000
2956     29.550000      0.000000      0.000000
2957     29.560000      0.000000      0.000000
2958     29.570000      0.000000      0.000000
2959     29.580000      0.000000      0.000000
2960     29.590000      0.000000      0.000000
2961     29.600000      0.000000      0.000000
2962     29.610000      0.000000      0.000000
2963     29.620000      0.000000      0.000000
2964     29.630000      0.000000      0.000000
2965     29.640000      0.000000      0.000000
2966     29.650000      0.000000      0.000000
2967     29.660000      0.000000      0.000000
2968     29.670000      0.000000      0.000000
2969     29.680000      0.000000      0.000000
2970     29.690000      0.000000      0.000000
2971     29.700000      0.000000      0.000000
2972     29.710000      0.000000      0.000000
2973     29.720000      0.000000      0.000000
2974     29.730000      0.000000      0.000000
2975     29.740000      0.000000      0.000000
2976     29.750000      0.000000      0.000000
2977     29.760000      0.000000      0.000000
2978     29.770000      0.000000      0.000000
2979     29.780000      0.000000      0.000000
2980     29.790000      0.000000      0.000000
2981     29.800000      0.000000      0.000000
2982     29.810000      0.000000      0.000000
2983     29.820000      0.000000      0.000000
2984     29.830000      0.000000      0.000000
2985     29.840000      0.000000      0.000000
2986     29.850000      0.000000      0.000000
2987     29.860000      0.000000      0.000000
2988     29.870000      0.000000      0.000000
2989     29.880000      0.000000      0.000000
2990     29.890000      0.000000      0.000000
2991     29.900000      0.000000      0.000000
2992     29.910000      0.000000      0.000000
2993     29.920000      0.000000      0.000000
2994     29.930000      0.000000      0.000000
2995     29.940000      0.000000      0.000000
2996     29.950000      0.000000      0.000000
2997     29.960000      0.000000      0.000000
2998     29.970000      0.000000      0.000000
2999     29.980000      0.000000      0.000000
3000     29.990000      0.000000      0.000000
3001     30.000000      0.000000      0.000000
3002     30.010000      0.000000      0.000000
3003     30.020000      0.000000      0.000000
3004     30.030000      0.000000      0.000000
3005     30.040000      0.000000      0.000000
3006     30.050000      0.000000      0.000000
3007     30.060000      0.000000      0.000000
3008     30.070000      0.000000      0.000000
3009     30.080000      0.000000      0.000000
3010     30.090000      0.000000      0.000000
3011     30.100000      0.000000      0.000000
3012     30.110000      0.000000      0.000000
3013     30.120000      0.000000      0.000000
3014     30.130000      0.000000      0.000000
3015     30.140000      0.000000      0.000000
3016     30.150000      0.000000      0.000000
3017     30.160000      0.000000      0.000000
3018     30.170000      0.000000      0.000000
3019     30.180000      0.000000      0.000000
3020     30.190000      0.000000      0.000000
3021     30.200000      0.000000      0.000000
3022     30.210000      0.000000      0.000000
3023     30.220000      0.000000      0.000000
3024     30.230000      0.000000      0.000000
3025     30.240000      0.000000      0.000000
3026     30.250000      0.000000      0.000000
3027     30.260000      0.000000      0.000000
3028     30.270000      0.000000      0.000000
3029     30.280000      0.000000      0.000000
3030     30.290000      0.000000      0.000000
3031     30.300000      0.000000      0.000000
3032     30.310000      0.000000      0.000000
3033     30.320000      0.000000      0.000000
3034     30.330000      0.000000      0.000000
3035     30.340000      0.000000      0.000000
3036     30.350000      0.000000      0.000000
3037     30.360000      0.000000      0.000000
3038     30.370000      0.000000      0.000000
3039     30.380000      0.000000      0.000000
3040     30.390000      0.000000      0.000000
3041     30.400000      0.000000      0.000000
3042     30.410000      0.000000      0.000000
3043     30.420000      0.000000      0.000000
3044     30.430000      0.000000      0.000000
3045     30.440000      0.000000      0.000000
3046     30.450000      0.000000      0.000000
3047     30.460000      0.000000      0.000000
3048     30.470000      0.000000      0.000000
3049     30.480000      0.000000      0.000000
3050     30.490000      0.000000      0.000000
3051     30.500000      0.000000      0.000000
3052     30.510000      0.000000      0.000000
3053     30.520000      0.000000      0.000000
3054     30.530000      0.000000      0.000000
3055     30.540000      0.000000      0.000000
3056     30.550000      0.000000      0.000000
3057     30.560000      0.000000      0.000000
3058     30.570000      0.000000      0.000000
3059     30.580000      0.000000      0.000000
3060     30.590000      0.000000      0.000000
3061     30.600000      0.000000      0.000000
3062     30.610000      0.000000      0.000000
3063     30.620000      0.000000      0.000000
3064     30.630000      0.000000      0.000000
3065     30.640000      0.000000      0.000000
3066     30.650000      0.000000      0.000000
3067     30.660000      0.000000      0.000000
3068     30.670000      0.000000      0.000000
3069     30.680000      0.000000      0.000000
3070     30.690000      0.000000      0.000000
3071     30.700000      0.000000      0.000000
3072     30.710000      0.000000      0.000000
3073     30.720000      0.000000      0.000000
3074     30.730000      0.000000      0.000000
3075     30.740000      0.000000      0.000000
3076     30.750000      0.000000      0.000000
3077     30.760000      0.000000      0.000000
3078     30.770000      0.000000      0.000000
3079     30.780000      0.000000      0.000000
3080     30.790000      0.000000      0.000000
3081     30.800000      0.000000      0.000000
3082     30.810000      0.000000      0.000000
3083     30.820000      0.000000      0.000000
3084     30.830000      0.000000      0.000000
3085     30.840000      0.000000      0.000000
3086     30.850000      0.000000      0.000000
3087     30.860000      0.000000      0.000000
3088     30.870000      0.000000      0.000000
3089     30.880000      0.000000      0.000000
3090     30.890000      0.000000      0.000000
3091     30.900000      0.000000      0.000000
3092     30.910000      0.000000      0.000000
3093     30.920000      0.000000      0.000000
3094     30.930000      0.000000      0.000000
3095     30.940000      0.000000      0.000000
3096     30.950000      0.000000      0.000000
3097     30.960000      0.000000      0.000000
3098     30.970000      0.000000      0.000000
3099     30.980000      0.000000      0.000000
3100     30.990000      0.000000      0.000000
3101     31.000000      0.000000      0.000000
3102     31.010000      0.000000      0.000000
3103     31.020000      0.000000      0.000000
3104     31.030000      0.000000      0.000000
3105     31.040000      0.000000      0.000000
3106     31.050000      0.000000      0.000000
3107     31.060000      0.000000      0.000000
3108     31.070000      0.000000      0.000000
3109     31.080000      0.000000      0.000000
3110     31.090000      0.000000      0.000000
3111     31.100000      0.000000      0.000000
3112     31.110000      0.000000      0.000000
3113     31.120000      0.000000      0.000000
3114     31.130000      0.000000      0.000000
3115     31.140000      0.000000      0.000000
3116     31.150000      0.000000      0.000000
3117     31.160000      0.000000      0.000000
3118     31.170000      0.000000      0.000000
3119     31.180000      0.000000      0.000000
3120     31.190000      0.000000      0.000000
3121     31.200000      0.000000      0.000000
3122     31.210000      0.000000      0.000000
3123     31.220000      0.000000      0.000000
3124     31.230000      0.000000      0.000000
3125     31.240000      0.000000      0.000000
3126     31.250000      0.000000      0.000000
3127     31.260000      0.000000      0.000000
3128     31.270000      0.000000      0.000000
3129     31.280000      0.000000      0.000000
3130     31.290000      0.000000      0.000000
3131     31.300000      0.000000      0.000000
3132     31.310000      0.000000      0.000000
3133     31.320000      0.000000      0.000000
3134     31.330000      0.000000      0.000000
3135     31.340000      0.000000      0.000000
3136     31.350000      0.000000      0.000000
3137     31.360000      0.000000      0.000000
3138     31.370000      0.000000      0.000000
3139     31.380000      0.000000      0.000000
3140     31.390000      0.000000      0.000000
3141     31.400000      0.000000      0.000000
3142     31.410000      0.000000      0.000000
3143     31.420000      0.000000      0.000000
3144     31.430000      0.000000      0.000000
3145     31.440000      0.000000      0.000000
3146     31.450000      0.000000      0.000000
3147     31.460000      0.000000      0.000000
3148     31.470000      0.000000      0.000000
3149     31.480000      0.000000      0.000000
3150     31.490000      0.000000      0.000000
3151     31.500000      0.000000      0.000000
3152     31.510000      0.000000      0.000000
3153     31.520000      0.000000      0.000000
3154     31.530000      0.000000      0.000000
3155     31.540000      0.000000      0.000000
3156     31.550000      0.000000      0.000000
3157     31.560000      0.000000      0.000000
3158     31.570000      0.000000      0.000000
3159     31.580000      0.000000      0.000000
3160     31.590000      0.000000      0.000000
3161     31.600000      0.000000      0.000000
3162     31.610000      0.000000      0.000000
3163     31.620000      0.000000      0.000000
3164     31.630000      0.000000      0.000000
3165     31.640000      0.000000      0.000000
3166     31.650000      0.000000      0.000000
3167     31.660000      0.000000      0.000000
3168     31.670000      0.000000      0.000000
3169     31.680000      0.000000      0.000000
3170     31.690000      0.000000      0.000000
3171     31.700000      0.000000      0.000000
3172     31.710000      0.000000      0.000000
3173     31.720000      0.000000      0.000000
3174     31.730000      0.000000      0.000000
3175     31.740000      0.000000      0.000000
3176     31.750000      0.000000      0.000000
3177     31.760000      0.000000      0.000000
3178     31.770000      0.000000      0.000000
3179     31.780000      0.000000      0.000000
3180     31.790000      0.000000      0.000000
3181     31.800000      0.000000      0.000000
3182     31.810000      0.000000      0.000000
3183     31.820000      0.000000      0.000000
3184     31.830000      0.000000      0.000000
3185     31.840000      0.000000      0.000000
3186     31.850000      0.000000      0.000000
3187     31.860000      0.000000      0.000000
3188     31.870000      0.000000      0.000000
3189     31.880000      0.000000      0.000000
3190     31.890000      0.000000      0.000000
3191     31.900000      0.000000      0.000000
3192     31.910000      0.000000      0.000000
3193     31.920000      0.000000      0.000000
3194     31.930000      0.000000      0.000000
3195     31.940000      0.000000      0.000000
3196     31.950000      0.000000      0.000000
3197     31.960000      0.000000      0.000000
3198     31.970000      0.000000      0.000000
3199     31.980000      0.000000      0.000000
3200     31.990000      0.000000      0.000000
3201     32.000000      0.000000      0.000000
3202     32.010000      0.000000      0.000000
3203     32.020000      0.000000      0.000000
3204     32.030000      0.000000      0.000000
3205     32.040000      0.000000      0.000000
3206     32.050000      0.000000      0.000000
3207     32.060000      0.000000      0.000000
3208     32.070000      0.000000      0.000000
3209     32.080000      0.000000      0.000000
3210     32.090000      0.000000      0.000000
3211     32.100000      0.000000      0.000000
3212     32.110000      0.000000      0.000000
3213     32.120000      0.000000      0.000000
3214     32.130000      0.000000      0.000000
3215     32.140000      0.000000      0.000000
3216     32.150000      0.000000      0.000000
3217     32.160000      0.000000      0.000000
3218     32.170000      0.000000      0.000000
3219     32.180000      0.000000      0.000000
3220     32.190000      0.000000      0.000000
3221     32.200000      0.000000      0.000000
3222     32.210000      0.000000      0.000000
3223     32.220000      0.000000      0.000000
3224     32.230000      0.000000      0.000000
3225     32.240000      0.000000      0.000000
3226     32.250000      0.000000      0.000000
3227     32.260000      0.000000      0.000000
3228     32.270000      0.000000      0.000000
3229     32.280000      0.000000      0.000000
3230     32.290000      0.000000      0.000000
3231     32.300000      0.000000      0.000000
3232     32.310000      0.000000      0.000000
3233     32.320000      0.000000      0.000000
3234     32.330000      0.000000      0.000000
3235     32.340000      0.000000      0.000000
3236     32.350000      0.000000      0.000000
3237     32.360000      0.000000      0.000000
3238     32.370000      0.000000      0.000000
3239     32.380000      0.000000      0.000000
3240     32.390000      0.000000      0.000000
3241     32.400000      0.000000      0.000000
3242     32.410000      0.000000      0.000000
3243     32.420000      0.000000      0.000000
3244     32.430000      0.000000      0.000000
3245     32.440000      0.000000      0.000000
3246     32.450000      0.000000      0.000000
3247     32.460000      0.000000      0.000000
3248     32.470000      0.000000      0.000000
3249     32.480000      0.000000      0.000000
3250     32.490000      0.000000      0.000000
3251     32.500000      0.000000      0.000000
3252     32.510000      0.000000      0.000000
3253     32.520000      0.000000      0.000000
3254     32.530000      0.000000      0.000000
3255     32.540000      0.000000      0.000000
3256     32.550000      0.000000      0.000000
3257     32.560000      0.000000      0.000000
3258     32.570000      0.000000      0.000000
3259     32.580000      0.000000      0.000000
3260     32.590000      0.000000      0.000000
3261     32.600000      0.000000      0.000000
3262     32.610000      0.000000      0.000000
3263     32.620000      0.000000      0.000000
3264     32.630000      0.000000      0.000000
3265     32.640000      0.000000      0.000000
3266     32.650000      0.000000      0.000000
3267     32.660000      0.000000      0.000000
3268     32.670000      0.000000      0.000000
3269     32.680000      0.000000      0.000000
3270     32.690000      0.000000      0.000000
3271     32.700000      0.000000      0.000000
3272     32.710000      0.000000      0.000000
3273     32.720000      0.000000      0.000000
3274     32.730000      0.000000      0.000000
3275     32.740000      0.000000      0.000000
3276     32.750000      0.000000      0.000000
3277     32.760000      0.000000      0.000000
3278     32.770000      0.000000      0.000000
3279     32.780000      0.000000      0.000000
3280     32.790000      0.000000      0.000000
3281     32.800000      0.000000      0.000000
3282     32.810000      0.000000      0.000000
3283     32.820000      0.000000      0.000000
3284     32.830000      0.000000      0.000000
3285     32.840000      0.000000      0.000000
3286     32.850000      0.000000      0.000000
3287     32.860000      0.000000      0.000000
3288     32.870000      0.000000      0.000000
3289     32.880000      0.000000      0.000000
3290     32.890000      0.000000      0.000000
3291     32.900000      0.000000      0.000000
3292     32.910000      0.000000      0.000000
3293     32.920000      0.000000      0.000000
3294     32.930000      0.000000      0.000000
3295     32.940000      0.000000      0.000000
3296     32.950000      0.000000      0.000000
3297     32.960000      0.000000      0.000000
3298     32.970000      0.000000      0.000000
3299     32.980000      0.000000      0.000000
3300     32.990000      0.000000      0.000000
3301     33.000000      0.000000      0.000000
3302     33.010000      0.000000      0.000000
3303     33.020000      0.000000      0.000000
3304     33.030000      0.000000      0.000000
3305     33.040000      0.000000      0.000000
3306     33.050000      0.000000      0.000000
3307     33.060000      0.000000      0.000000
3308     33.070000      0.000000      0.000000
3309     33.080000      0.000000      0.000000
3310     33.090000      0.000000      0.000000
3311     33.100000      0.000000      0.000000
3312     33.110000      0.000000      0.000000
3313     33.120000      0.000000      0.000000
3314     33.130000      0.000000      0.000000
3315     33.140000      0.000000      0.000000
3316     33.150000      0.000000      0.000000
3317     33.160000      0.000000      0.000000
3318     33.170000      0.000000      0.000000
3319     33.180000      0.000000      0.000000
3320     33.190000      0.000000      0.000000
3321     33.200000      0.000000      0.000000
3322     33.210000      0.000000      0.000000
3323     33.220000      0.000000      0.000000
3324     33.230000      0.000000      0.000000
3325     33.240000      0.000000      0.000000
3326     33.250000      0.000000      0.000000
3327     33.260000      0.000000      0.000000
3328     33.270000      0.000000      0.000000
3329     33.280000      0.000000      0.000000
3330     33.290000      0.000000      0.000000
3331     33.300000      0.000000      0.000000
3332     33.310000      0.000000      0.000000
3333     33.320000      0.000000      0.000000
3334     33.330000      0.000000      0.000000
3335     33.340000      0.000000      0.000000
3336     33.350000      0.000000      0.000000
3337     33.360000      0.000000      0.000000
3338     33.370000      0.000000      0.000000
3339     33.380000      0.000000      0.000000
3340     33.390000      0.000000      0.000000
3341     33.400000      0.000000      0.000000
3342     33.410000      0.000000      0.000000
3343     33.420000      0.000000      0.000000
3344     33.430000      0.000000      0.000000
3345     33.440000      0.000000      0.000000
3346     33.450000      0.000000      0.000000
3347     33.460000      0.000000      0.000000
3348     33.470000      0.000000      0.000000
3349     33.480000      0.000000      0.000000
3350     33.490000      0.000000      0.000000
3351     33.500000      0.000000      0.000000
3352     33.510000      0.000000      0.000000
3353     33.520000      0.000000      0.000000
3354     33.530000      0.000000      0.000000
3355     33.540000      0.000000      0.000000
3356     33.550000      0.000000      0.000000
3357     33.560000      0.000000      0.000000
3358     33.570000      0.000000      0.000000
3359     33.580000      0.000000      0.000000
3360     33.590000      0.000000      0.000000
3361     33.600000      0.000000      0.000000
3362     33.610000      0.000000      0.000000
3363     33.620000      0.000000      0.000000
3364     33.630000      0.000000      0.000000
3365     33.640000      0.000000      0.000000
3366     33.650000      0.000000      0.000000
3367     33.660000      0.000000      0.000000
3368     33.670000      0.000000      0.000000
3369     33.680000      0.000000      0.000000
3370     33.690000      0.000000      0.000000
3371     33.700000      0.000000      0.000000
3372     33.710000      0.000000      0.000000
3373     33.720000      0.000000      0.000000
3374     33.730000      0.000000      0.000000
3375     33.740000      0.000000      0.000000
3376     33.750000      0.000000      0.000000
3377     33.760000      0.000000      0.000000
3378     33.770000      0.000000      0.000000
3379     33.780000      0.000000      0.000000
3380     33.790000      0.000000      0.000000
3381     33.800000      0.000000      0.000000
3382     33.810000      0.000000      0.000000
3383     33.820000      0.000000      0.000000
3384     33.830000      0.000000      0.000000
3385     33.840000      0.000000      0.000000
3386     33.850000      0.000000      0.000000
3387     33.860000      0.000000      0.000000
3388     33.870000      0.000000      0.000000
3389     33.880000      0.000000      0.000000
3390     33.890000      0.000000      0.000000
3391     33.900000      0.000000      0.000000
3392     33.910000      0.000000      0.000000
3393     33.920000      0.000000      0.000000
3394     33.930000      0.000000      0.000000
3395     33.940000      0.000000      0.000000
3396     33.950000      0.000000      0.000000
3397     33.960000      0.000000      0.000000
3398     33.970000      0.000000      0.000000
3399     33.980000      0.000000      0.000000
3400     33.990000      0.000000      0.000000
3401     34.000000      0.000000      0.000000
3402     34.010000      0.000000      0.000000
3403     34.020000      0.000000      0.000000
3404     34.030000      0.000000      0.000000
3405     34.040000      0.000000      0.000000
3406     34.050000      0.000000      0.000000
3407     34.060000      0.000000      0.000000
3408     34.070000      0.000000      0.000000
3409     34.080000      0.000000      0.000000
3410     34.090000      0.000000      0.000000
3411     34.100000      0.000000      0.000000
3412     34.110000      0.000000      0.000000
3413     34.120000      0.000000      0.000000
3414     34.130000      0.000000      0.000000
3415     34.140000      0.000000      0.000000
3416     34.150000      0.000000      0.000000
3417     34.160000      0.000000      0.000000
3418     34.170000      0.000000      0.000000
3419     34.180000      0.000000      0.000000
3420     34.190000      0.000000      0.000000
3421     34.200000      0.000000      0.000000
3422     34.210000      0.000000      0.000000
3423     34.220000      0.000000      0.000000
3424     34.230000      0.000000      0.000000
3425     34.240000      0.000000      0.000000
3426     34.250000      0.000000      0.000000
3427     34.260000      0.000000      0.000000
3428     34.270000      0.000000      0.000000
3429     34.280000      0.000000      0.000000
3430     34.290000      0.000000      0.000000
3431     34.300000      0.000000      0.000000
3432     34.310000      0.000000      0.000000
3433     34.320000      0.000000      0.000000
3434     34.330000      0.000000      0.000000
3435     34.340000      0.000000      0.000000
3436     34.350000      0.000000      0.000000
3437     34.360000      0.000000      0.000000
3438     34.370000      0.000000      0.000000
3439     34.380000      0.000000      0.000000
3440     34.390000      0.000000      0.000000
3441     34.400000      0.000000      0.000000
3442     34.410000      0.000000      0.000000
3443     34.420000      0.000000      0.000000
3444     34.430000      0.000000      0.000000
3445     34.440000      0.000000      0.000000
3446     34.450000      0.000000      0.000000
3447     34.460000      0.000000      0.000000
3448     34.470000      0.000000      0.000000
3449     34.480000      0.000000      0.000000
3450     34.490000      0.000000      0.000000
3451     34.500000      0.000000      0.000000
3452     34.510000      0.000000      0.000000
3453     34.520000      0.000000      0.000000
3454     34.530000      0.000000      0.000000
3455     34.540000      0.000000      0.000000
3456     34.550000      0.000000      0.000000
3457     34.560000      0.000000      0.000000
3458     34.570000      0.000000      0.000000
3459     34.580000      0.000000      0.000000
3460     34.590000      0.000000      0.000000
3461     34.600000      0.000000      0.000000
3462     34.610000      0.000000      0.000000
3463     34.620000      0.000000      0.000000
3464     34.630000      0.000000      0.000000
3465     34.640000      0.000000      0.000000
3466     34.650000      0.000000      0.000000
3467     34.660000      0.000000      0.000000
3468     34.670000      0.000000      0.000000
3469     34.680000      0.000000      0.000000
3470     34.690000      0.000000      0.000000
3471     34.700000      0.000000      0.000000
3472     34.710000      0.000000      0.000000
3473     34.720000      0.000000      0.000000
3474     34.730000      0.000000      0.000000
3475     34.740000      0.000000      0.000000
3476     34.750000      0.000000      0.000000
3477     34.760000      0.000000      0.000000
3478     34.770000      0.000000      0.000000
3479     34.780000      0.000000      0.000000
3480     34.790000      0.000000      0.000000
3481     34.800000      0.000000      0.000000
3482     34.810000      0.000000      0.000000
3483     34.820000      0.000000      0.000000
3484     34.830000      0.000000      0.000000
3485     34.840000      0.000000      0.000000
3486     34.850000      0.000000      0.000000
3487     34.860000      0.000000      0.000000
3488     34.870000      0.000000      0.000000
3489     34.880000      0.000000      0.000000
3490     34.890000      0.000000      0.000000
3491     34.900000      0.000000      0.000000
3492     34.910000      0.000000      0.000000
3493     34.920000      0.000000      0.000000
3494     34.930000      0.000000      0.000000
3495     34.940000      0.000000      0.000000
3496     34.950000      0.000000      0.000000
3497     34.960000      0.000000      0.000000
3498     34.970000      0.000000      0.000000
3499     34.980000      0.000000      0.000000
3500     34.990000      0.000000      0.000000
3501     35.000000      0.000000      0.000000
3502     35.010000      0.000000      0.000000
3503     35.020000      0.000000      0.000000
3504     35.030000      0.000000      0.000000
3505     35.040000      0.000000      0.000000
3506     35.050000      0.000000      0.000000
3507     35.060000      0.000000      0.000000
3508     35.070000      0.000000      0.000000
3509     35.080000      0.000000      0.000000
3510     35.090000      0.000000      0.000000
3511     35.100000      0.000000      0.000000
3512     35.110000      0.000000      0.000000
3513     35.120000      0.000000      0.000000
3514     35.130000      0.000000      0.000000
3515     35.140000      0.000000      0.000000
3516     35.150000      0.000000      0.000000
3517     35.160000      0.000000      0.000000
3518     35.170000      0.000000      0.000000
3519     35.180000      0.000000      0.000000
3520     35.190000      0.000000      0.000000
3521     35.200000      0.000000      0.000000
3522     35.210000      0.000000      0.000000
3523     35.220000      0.000000      0.000000
3524     35.230000      0.000000      0.000000
3525     35.240000      0.000000      0.000000
3526     35.250000      0.000000      0.000000
3527     35.260000      0.000000      0.000000
3528     35.270000      0.000000      0.000000
3529     35.280000      0.000000      0.000000
3530     35.290000      0.000000      0.000000
3531     35.300000      0.000000      0.000000
3532     35.310000      0.000000      0.000000
3533     35.320000      0.000000      0.000000
3534     35.330000      0.000000      0.000000
3535     35.340000      0.000000      0.000000
3536     35.350000      0.000000      0.000000
3537     35.360000      0.000000      0.000000
3538     35.370000      0.000000      0.000000
3539     35.380000      0.000000      0.000000
3540     35.390000      0.000000      0.000000
3541     35.400000      0.000000      0.000000
3542     35.410000      0.000000      0.000000
3543     35.420000      0.000000      0.000000
3544     35.430000      0.000000      0.000000
3545     35.440000      0.000000      0.000000
3546     35.450000      0.000000      0.000000
3547     35.460000      0.000000      0.000000
3548     35.470000      0.000000      0.000000
3549     35.480000      0.000000      0.000000
3550     35.490000      0.000000      0.000000
3551     35.500000      0.000000      0.000000
3552     35.510000      0.000000      0.000000
3553     35.520000      0.000000      0.000000
3554     35.530000      0.000000      0.000000
3555     35.540000      0.000000      0.000000
3556     35.550000      0.000000      0.000000
3557     35.560000      0.000000      0.000000
3558     35.570000      0.000000      0.000000
3559     35.580000      0.000000      0.000000
3560     35.590000      0.000000      0.000000
3561     35.600000      0.000000      0.000000
3562     35.610000      0.000000      0.000000
3563     35.620000      0.000000      0.000000
3564     35.630000      0.000000      0.000000
3565     35.640000      0.000000      0.000000
3566     35.650000      0.000000      0.000000
3567     35.660000      0.000000      0.000000
3568     35.670000      0.000000      0.000000
3569     35.680000      0.000000      0.000000
3570     35.690000      0.000000      0.000000
3571     35.700000      0.000000      0.000000
3572     35.710000      0.000000      0.000000
3573     35.720000      0.000000      0.000000
3574     35.730000      0.000000      0.000000
3575     35.740000      0.000000      0.000000
3576     35.750000      0.000000      0.000000
3577     35.760000      0.000000      0.000000
3578     35.770000      0.000000      0.000000
3579     35.780000      0.000000      0.000000
3580     35.790000      0.000000      0.000000
3581     35.800000      0.000000      0.000000
3582     35.810000      0.000000      0.000000
3583     35.820000      0.000000      0.000000
3584     35.830000      0.000000      0.000000
3585     35.840000      0.000000      0.000000
3586     35.850000      0.000000      0.000000
3587     35.860000      0.000000      0.000000
3588     35.870000      0.000000      0.000000
3589     35.880000      0.000000      0.000000
3590     35.890000      0.000000      0.000000
3591     35.900000      0.000000      0.000000
3592     35.910000      0.000000      0.000000
3593     35.920000      0.000000      0.000000
3594     35.930000      0.000000      0.000000
3595     35.940000      0.000000      0.000000
3596     35.950000      0.000000      0.000000
3597     35.960000      0.000000      0.000000
3598     35.970000      0.000000      0.000000
3599     35.980000      0.000000      0.000000
3600     35.990000      0.000000      0.000000
3601     36.000000      0.000000      0.000000
3602     36.010000      0.000000      0.000000
3603     36.020000      0.000000      0.000000
3604     36.030000      0.000000      0.000000
3605     36.040000      0.000000      0.000000
3606     36.050000      0.000000      0.000000
3607     36.060000      0.000000      0.000000
3608     36.070000      0.000000      0.000000
3609     36.080000      0.000000      0.000000
3610     36.090000      0.000000      0.000000
3611     36.100000      0.000000      0.000000
3612     36.110000      0.000000      0.000000
3613     36.120000      0.000000      0.000000
3614     36.130000      0.000000      0.000000
3615     36.140000      0.000000      0.000000
3616     36.150000      0.000000      0.000000
3617     36.160000      0.000000      0.000000
3618     36.170000      0.000000      0.000000
3619     36.180000      0.000000      0.000000
3620     36.190000      0.000000      0.000000
3621     36.200000      0.000000      0.000000
3622     36.210000      0.000000      0.000000
3623     36.220000      0.000000      0.000000
3624     36.230000      0.000000      0.000000
3625     36.240000      0.000000      0.000000
3626     36.250000      0.000000      0.000000
3627     36.260000      0.000000      0.000000
3628     36.270000      0.000000      0.000000
3629     36.280000      0.000000      0.000000
3630     36.290000      0.000000      0.000000
3631     36.300000      0.000000      0.000000
3632     36.310000      0.000000      0.000000
3633     36.320000      0.000000      0.000000
3634     36.330000      0.000000      0.000000
3635     36.340000      0.000000      0.000000
3636     36.350000      0.000000      0.000000
3637     36.360000      0.000000      0.000000
3638     36.370000      0.000000      0.000000
3639     36.380000      0.000000      0.000000
3640     36.390000      0.000000      0.000000
3641     36.400000      0.000000      0.000000
3642     36.410000      0.000000      0.000000
3643     36.420000      0.000000      0.000000
3644     36.430000      0.000000      0.000000
3645     36.440000      0.000000      0.000000
3646     36.450000      0.000000      0.000000
3647     36.460000      0.000000      0.000000
3648     36.470000      0.000000      0.000000
3649     36.480000      0.000000      0.000000
3650     36.490000      0.000000      0.000000
3651     36.500000      0.000000      0.000000
3652     36.510000      0.000000      0.000000
3653     36.520000      0.000000      0.000000
3654     36.530000      0.000000      0.000000
3655     36.540000      0.000000      0.000000
3656     36.550000      0.000000      0.000000
3657     36.560000      0.000000      0.000000
3658     36.570000      0.000000      0.000000
3659     36.580000      0.000000      0.000000
3660     36.590000      0.000000      0.000000
3661     36.600000      0.000000      0.000000
3662     36.610000      0.000000      0.000000
3663     36.620000      0.000000      0.000000
3664     36.630000      0.000000      0.000000
3665     36.640000      0.000000      0.000000
3666     36.650000      0.000000      0.000000
3667     36.660000      0.000000      0.000000
3668     36.670000      0.000000      0.000000
3669     36.680000      0.000000      0.000000
3670     36.690000      0.000000      0.000000
3671     36.700000      0.000000      0.000000
3672     36.710000      0.000000      0.000000
3673     36.720000      0.000000      0.000000
3674     36.730000      0.000000      0.000000
3675     36.740000      0.000000      0.000000
3676     36.750000      0.000000      0.000000
3677     36.760000      0.000000      0.000000
3678     36.770000      0.000000      0.000000
3679     36.780000      0.000000      0.000000
3680     36.790000      0.000000      0.000000
3681     36.800000      0.000000      0.000000
3682     36.810000      0.000000      0.000000
3683     36.820000      0.000000      0.000000
3684     36.830000      0.000000      0.000000
3685     36.840000      0.000000      0.000000
3686     36.850000      0.000000      0.000000
3687     36.860000      0.000000      0.000000
3688     36.870000      0.000000      0.000000
3689     36.880000      0.000000      0.000000
3690     36.890000      0.000000      0.000000
3691     36.900000      0.000000      0.000000
3692     36.910000      0.000000      0.000000
3693     36.920000      0.000000      0.000000
3694     36.930000      0.000000      0.000000
3695     36.940000      0.000000      0.000000
3696     36.950000      0.000000      0.000000
3697     36.960000      0.000000      0.000000
3698     36.970000      0.000000      0.000000
3699     36.980000      0.000000      0.000000
3700     36.990000      0.000000      0.000000
3701     37.000000      0.000000      0.000000
3702     37.010000      0.000000      0.000000
3703     37.020000      0.000000      0.000000
3704     37.030000      0.000000      0.000000
3705     37.040000      0.000000      0.000000
3706     37.050000      0.000000      0.000000
3707     37.060000      0.000000      0.000000
3708     37.070000      0.000000      0.000000
3709     37.080000      0.000000      0.000000
3710     37.090000      0.000000      0.000000
3711     37.100000      0.000000      0.000000
3712     37.110000      0.000000      0.000000
3713     37.120000      0.000000      0.000000
3714     37.130000      0.000000      0.000000
3715     37.140000      0.000000      0.000000
3716     37.150000      0.000000      0.000000
3717     37.160000      0.000000      0.000000
3718     37.170000      0.000000      0.000000
3719     37.180000      0.000000      0.000000
3720     37.190000      0.000000      0.000000
3721     37.200000      0.000000      0.000000
3722     37.210000      0.000000      0.000000
3723     37.220000      0.000000      0.000000
3724     37.230000      0.000000      0.000000
3725     37.240000      0.000000      0.000000
3726     37.250000      0.000000      0.000000
3727     37.260000      0.000000      0.000000
3728     37.270000      0.000000      0.000000
3729     37.280000      0.000000      0.000000
3730     37.290000      0.000000      0.000000
3731     37.300000      0.000000      0.000000
3732     37.310000      0.000000      0.000000
3733     37.320000      0.000000      0.000000
3734     37.330000      0.000000      0.000000
3735     37.340000      0.000000      0.000000
3736     37.350000      0.000000      0.000000
3737     37.360000      0.000000      0.000000
3738     37.370000      0.000000      0.000000
3739     37.380000      0.000000      0.000000
3740     37.390000      0.000000      0.000000
3741     37.400000      0.000000      0.000000
3742     37.410000      0.000000      0.000000
3743     37.420000      0.000000      0.000000
3744     37.430000      0.000000      0.000000
3745     37.440000      0.000000      0.000000
3746     37.450000      0.000000      0.000000
3747     37.460000      0.000000      0.000000
3748     37.470000      0.000000      0.000000
3749     37.480000      0.000000      0.000000
3750     37.490000      0.000000      0.000000
3751     37.500000      0.000000      0.000000
3752     37.510000      0.000000      0.000000
3753     37.520000      0.000000      0.000000
3754     37.530000      0.000000      0.000000
3755     37.540000      0.000000      0.000000
3756     37.550000      0.000000      0.000000
3757     37.560000      0.000000      0.000000
3758     37.570000      0.000000      0.000000
3759     37.580000      0.000000      0.000000
3760     37.590000      0.000000      0.000000
3761     37.600000      0.000000      0.000000
3762     37.610000      0.000000      0.000000
3763     37.620000      0.000000      0.000000
3764     37.630000      0.000000      0.000000
3765     37.640000      0.000000      0.000000
3766     37.650000      0.000000      0.000000
3767     37.660000      0.000000      0.000000
3768     37.670000      0.000000      0.000000
3769     37.680000      0.000000      0.000000
3770     37.690000      0.000000      0.000000
3771     37.700000      0.000000      0.000000
3772     37.710000      0.000000      0.000000
3773     37.720000      0.000000      0.000000
3774     37.730000      0.000000      0.000000
3775     37.740000      0.000000      0.000000
3776     37.750000      0.000000      0.000000
3777     37.760000      0.000000      0.000000
3778     37.770000      0.000000      0.000000
3779     37.780000      0.000000      0.000000
3780     37.790000      0.000000      0.000000
3781     37.800000      0.000000      0.000000
3782     37.810000      0.000000      0.000000
3783     37.820000      0.000000      0.000000
3784     37.830000      0.000000      0.000000
3785     37.840000      0.000000      0.000000
3786     37.850000      0.000000      0.000000
3787     37.860000      0.000000      0.000000
3788     37.870000      0.000000      0.000000
3789     37.880000      0.000000      0.000000
3790     37.890000      0.000000      0.000000
3791     37.900000      0.000000      0.000000
3792     37.910000      0.000000      0.000000
3793     37.920000      0.000000      0.000000
3794     37.930000      0.000000      0.000000
3795     37.940000      0.000000      0.000000
3796     37.950000      0.000000      0.000000
3797     37.960000      0.000000      0.000000
3798     37.970000      0.000000      0.000000
3799     37.980000      0.000000      0.000000
3800     37.990000      0.000000      0.000000
3801     38.000000      0.000000      0.000000
3802     38.010000      0.000000      0.000000
3803     38.020000      0.000000      0.000000
3804     38.030000      0.000000      0.000000
3805     38.040000      0.000000      0.000000
3806     38.050000      0.000000      0.000000
3807     38.060000      0.000000      0.000000
3808     38.070000      0.000000      0.000000
3809     38.080000      0.000000      0.000000
3810     38.090000      0.000000      0.000000
3811     38.100000      0.000000      0.000000
3812     38.110000      0.000000      0.000000
3813     38.120000      0.000000      0.000000
3814     38.130000      0.000000      0.000000
3815     38.140000      0.000000      0.000000
3816     38.150000      0.000000      0.000000
3817     38.160000      0.000000      0.000000
3818     38.170000      0.000000      0.000000
3819     38.180000      0.000000      0.000000
3820     38.190000      0.000000      0.000000
3821     38.200000      0.000000      0.000000
3822     38.210000      0.000000      0.000000
3823     38.220000      0.000000      0.000000
3824     38.230000      0.000000      0.000000
3825     38.240000      0.000000      0.000000
3826     38.250000      0.000000      0.000000
3827     38.260000      0.000000      0.000000
3828     38.270000      0.000000      0.000000
3829     38.280000      0.000000      0.000000
3830     38.290000      0.000000      0.000000
3831     38.300000      0.000000      0.000000
3832     38.310000      0.000000      0.000000
3833     38.320000      0.000000      0.000000
3834     38.330000      0.000000      0.000000
3835     38.340000      0.000000      0.000000
3836     38.350000      0.000000      0.000000
3837     38.360000      0.000000      0.000000
3838     38.370000      0.000000      0.000000
3839     38.380000      0.000000      0.000000
3840     38.390000      0.000000      0.000000
3841     38.400000      0.000000      0.000000
3842     38.410000      0.000000      0.000000
3843     38.420000      0.000000      0.000000
3844     38.430000      0.000000      0.000000
3845     38.440000      0.000000      0.000000
3846     38.450000      0.000000      0.000000
3847     38.460000      0.000000      0.000000
3848     38.470000      0.000000      0.000000
3849     38.480000      0.000000      0.000000
3850     38.490000      0.000000      0.000000
3851     38.500000      0.000000      0.000000
3852     38.510000      0.000000      0.000000
3853     38.520000      0.000000      0.000000
3854     38.530000      0.000000      0.000000
3855     38.540000      0.000000      0.000000
3856     38.550000      0.000000      0.000000
3857     38.560000      0.000000      0.000000
3858     38.570000      0.000000      0.000000
3859     38.580000      0.000000      0.000000
3860     38.590000      0.000000      0.000000
3861     38.600000      0.000000      0.000000
3862     38.610000      0.000000      0.000000
3863     38.620000      0.000000      0.000000
3864     38.630000      0.000000      0.000000
3865     38.640000      0.000000      0.000000
3866     38.650000      0.000000      0.000000
3867     38.660000      0.000000      0.000000
3868     38.670000      0.000000      0.000000
3869     38.680000      0.000000      0.000000
3870     38.690000      0.000000      0.000000
3871     38.700000      0.000000      0.000000
3872     38.710000      0.000000      0.000000
3873     38.720000      0.000000      0.000000
3874     38.730000      0.000000      0.000000
3875     38.740000      0.000000      0.000000
3876     38.750000      0.000000      0.000000
3877     38.760000      0.000000      0.000000
3878     38.770000      0.000000      0.000000
3879     38.780000      0.000000      0.000000
3880     38.790000      0.000000      0.000000
3881     38.800000      0.000000      0.000000
3882     38.810000      0.000000      0.000000
3883     38.820000      0.000000      0.000000
3884     38.830000      0.000000      0.000000
3885     38.840000      0.000000      0.000000
3886     38.850000      0.000000      0.000000
3887     38.860000      0.000000      0.000000
3888     38.870000      0.000000      0.000000
3889     38.880000      0.000000      0.000000
3890     38.890000      0.000000      0.000000
3891     38.900000      0.000000      0.000000
3892     38.910000      0.000000      0.000000
3893     38.920000      0.000000      0.000000
3894     38.930000      0.000000      0.000000
3895     38.940000      0.000000      0.000000
3896     38.950000      0.000000      0.000000
3897     38.960000      0.000000      0.000000
3898     38.970000      0.000000      0.000000
3899     38.980000      0.000000      0.000000
3900     38.990000      0.000000      0.000000
3901     39.000000      0.000000      0.000000
3902     39.010000      0.000000      0.000000
3903     39.020000      0.000000      0.000000
3904     39.030000      0.000000      0.000000
3905     39.040000      0.000000      0.000000
3906     39.050000      0.000000      0.000000
3907     39.060000      0.000000      0.000000
3908     39.070000      0.000000      0.000000
3909     39.080000      0.000000      0.000000
3910     39.090000      0.000000      0.000000
3911     39.100000      0.000000      0.000000
3912     39.110000      0.000000      0.000000
3913     39.120000      0.000000      0.000000
3914     39.130000      0.000000      0.000000
3915     39.140000      0.000000      0.000000
3916     39.150000      0.000000      0.000000
3917     39.160000      0.000000      0.000000
3918     39.170000      0.000000      0.000000
3919     39.180000      0.000000      0.000000
3920     39.190000      0.000000      0.000000
3921     39.200000      0.000000      0.000000
3922     39.210000      0.000000      0.000000
3923     39.220000      0.000000      0.000000
3924     39.230000      0.000000      0.000000
3925     39.240000      0.000000      0.000000
3926     39.250000      0.000000      0.000000
3927     39.260000      0.000000      0.000000
3928     39.270000      0.000000      0.000000
3929     39.280000      0.000000      0.000000
3930     39.290000      0.000000      0.000000
3931     39.300000      0.000000      0.000000
3932     39.310000      0.000000      0.000000
3933     39.320000      0.000000      0.000000
3934     39.330000      0.000000      0.000000
3935     39.340000      0.000000      0.000000
3936     39.350000      0.000000      0.000000
3937     39.360000      0.000000      0.000000
3938     39.370000      0.000000      0.000000
3939     39.380000      0.000000      0.000000
3940     39.390000      0.000000      0.000000
3941     39.400000      0.000000      0.000000
3942     39.410000      0.000000      0.000000
3943     39.420000      0.000000      0.000000
3944     39.430000      0.000000      0.000000
3945     39.440000      0.000000      0.000000
3946     39.450000      0.000000      0.000000
3947     39.460000      0.000000      0.000000
3948     39.470000      0.000000      0.000000
3949     39.480000      0.000000      0.000000
3950     39.490000      0.000000      0.000000
3951     39.500000      0.000000      0.000000
3952     39.510000      0.000000      0.000000
3953     39.520000      0.000000      0.000000
3954     39.530000      0.000000      0.000000
3955     39.540000      0.000000      0.000000
3956     39.550000      0.000000      0.000000
3957     39.560000      0.000000      0.000000
3958     39.570000      0.000000      0.000000
3959     39.580000      0.000000      0.000000
3960     39.590000      0.000000      0.000000
3961     39.600000      0.000000      0.000000
3962     39.610000      0.000000      0.000000
3963     39.620000      0.000000      0.000000
3964     39.630000      0.000000      0.000000
3965     39.640000      0.000000      0.000000
3966     39.650000      0.000000      0.000000
3967     39.660000      0.000000      0.000000
3968     39.670000      0.000000      0.000000
3969     39.680000      0.000000      0.000000
3970     39.690000      0.000000      0.000000
3971     39.700000      0.000000      0.000000
3972     39.710000      0.000000      0.000000
3973     39.720000      0.000000      0.000000
3974     39.730000      0.000000      0.000000
3975     39.740000      0.000000      0.000000
3976     39.750000      0.000000      0.000000
3977     39.760000      0.000000      0.000000
3978     39.770000      0.000000      0.000000
3979     39.780000      0.000000      0.000000
3980     39.790000      0.000000      0.000000
3981     39.800000      0.000000      0.000000
3982     39.810000      0.000000      0.000000
3983     39.820000      0.000000      0.000000
3984     39.830000      0.000000      0.000000
3985     39.840000      0.000000      0.000000
3986     39.850000      0.000000      0.000000
3987     39.860000      0.000000      0.000000
3988     39.870000      0.000000      0.000000
3989     39.880000      0.000000      0.000000
3990     39.890000      0.000000      0.000000
3991     39.900000      0.000000      0.000000
3992     39.910000      0.000000      0.000000
3993     39.920000      0.000000      0.000000
3994     39.930000      0.000000      0.000000
3995     39.940000      0.000000      0.000000
3996     39.950000      0.000000      0.000000
3997     39.960000      0.000000      0.000000
3998     39.970000      0.000000      0.000000
3999     39.980000      0.000000      0.000000
4000     39.990000      0.000000      0.000000
4001     40.000000      0.000000      0.000000
