# Supplementary material for: A Bottom-Up Coarse-Grained Model for Nucleosome–Nucleosome Interactions with Explicit Ions
Source: J Chem Theory Comput. 2022 May 17;18(6):3948–60. doi: 10.1021/acs.jctc.2c00083 (PMC9202350; doi:10.1021/acs.jctc.2c00083)
Supplement: Supplementary file 2 — ct2c00083_si_002.zip [file ct2c00083_si_002.zip › archive/CGMD_NCP-CO/pot_tables/CNPL_K.table]

CNPL_K
N 4001

1      0.000001    113.919640     56.503240
2      0.010000    113.354610     58.402800
3      0.020000    112.770580     60.102830
4      0.030000    112.169560     61.577480
5      0.040000    111.553780     62.807460
6      0.050000    110.925710     63.781130
7      0.060000    110.287890     64.495040
8      0.070000    109.642940     64.954010
9      0.080000    108.993400     65.170650
10      0.090000    108.341700     65.164440
11      0.100000    107.690050     64.960430
12      0.110000    107.040450     64.587730
13      0.120000    106.394570     64.077810
14      0.130000    105.753790     63.462980
15      0.140000    105.119160     62.774860
16      0.150000    104.491420     62.043230
17      0.160000    103.870980     61.295090
18      0.170000    103.258030     60.554030
19      0.180000    102.652490     59.839900
20      0.190000    102.054090     59.168690
21      0.200000    101.462410     58.552670
22      0.210000    100.876880     58.000530
23      0.220000    100.296870     57.517730
24      0.230000     99.721700     57.106810
25      0.240000     99.150630     56.767780
26      0.250000     98.582950     56.498400
27      0.260000     98.017970     56.294620
28      0.270000     97.455020     56.150840
29      0.280000     96.893510     56.060270
30      0.290000     96.332910     56.015260
31      0.300000     95.772760     56.007600
32      0.310000     95.212680     56.028840
33      0.320000     94.652390     56.070580
34      0.330000     94.091690     56.124700
35      0.340000     93.530440     56.183560
36      0.350000     92.968600     56.240240
37      0.360000     92.406200     56.288580
38      0.370000     91.843320     56.323300
39      0.380000     91.280080     56.340010
40      0.390000     90.716680     56.335250
41      0.400000     90.153330     56.306440
42      0.410000     89.590270     56.251840
43      0.420000     89.027750     56.170540
44      0.430000     88.466040     56.062380
45      0.440000     87.905420     55.927930
46      0.450000     87.346140     55.768370
47      0.460000     86.788450     55.585490
48      0.470000     86.232600     55.381590
49      0.480000     85.678780     55.159350
50      0.490000     85.127190     54.921770
51      0.500000     84.577970     54.672040
52      0.510000     84.031250     54.413410
53      0.520000     83.487120     54.149050
54      0.530000     82.945630     53.882000
55      0.540000     82.406810     53.615020
56      0.550000     81.870660     53.350520
57      0.560000     81.337150     53.090540
58      0.570000     80.806250     52.836720
59      0.580000     80.277880     52.590300
60      0.590000     79.751980     52.352110
61      0.600000     79.228460     52.122650
62      0.610000     78.707230     51.902130
63      0.620000     78.188210     51.690460
64      0.630000     77.671300     51.487390
65      0.640000     77.156430     51.292470
66      0.650000     76.643500     51.105130
67      0.660000     76.132450     50.924740
68      0.670000     75.623210     50.750570
69      0.680000     75.115700     50.581890
70      0.690000     74.609880     50.417920
71      0.700000     74.105700     50.257890
72      0.710000     73.603120     50.101020
73      0.720000     73.102110     49.946550
74      0.730000     72.602650     49.793720
75      0.740000     72.104710     49.641790
76      0.750000     71.608290     49.490030
77      0.760000     71.113390     49.337760
78      0.770000     70.620010     49.184320
79      0.780000     70.128170     49.029080
80      0.790000     69.637880     48.871510
81      0.800000     69.149170     48.711110
82      0.810000     68.662050     48.547490
83      0.820000     68.176580     48.380360
84      0.830000     67.692780     48.209540
85      0.840000     67.210680     48.034980
86      0.850000     66.730330     47.856770
87      0.860000     66.251760     47.675120
88      0.870000     65.775010     47.490360
89      0.880000     65.300110     47.302950
90      0.890000     64.827080     47.113410
91      0.900000     64.355940     46.922310
92      0.910000     63.886720     46.730270
93      0.920000     63.419420     46.537860
94      0.930000     62.954040     46.345620
95      0.940000     62.490580     46.153990
96      0.950000     62.029040     45.963320
97      0.960000     61.569410     45.773870
98      0.970000     61.111670     45.585740
99      0.980000     60.655810     45.398980
100      0.990000     60.201820     45.213510
101      1.000000     59.749690     45.029180
102      1.010000     59.299400     44.845830
103      1.020000     58.850940     44.663240
104      1.030000     58.404310     44.481200
105      1.040000     57.959500     44.299550
106      1.050000     57.516500     44.118150
107      1.060000     57.075320     43.936910
108      1.070000     56.635950     43.755810
109      1.080000     56.198390     43.574900
110      1.090000     55.762640     43.394230
111      1.100000     55.328700     43.213930
112      1.110000     54.896560     43.034100
113      1.120000     54.466220     42.854860
114      1.130000     54.037670     42.676290
115      1.140000     53.610910     42.498420
116      1.150000     53.185920     42.321230
117      1.160000     52.762710     42.144630
118      1.170000     52.341270     41.968490
119      1.180000     51.921580     41.792600
120      1.190000     51.503650     41.616730
121      1.200000     51.087490     41.440630
122      1.210000     50.673080     41.264050
123      1.220000     50.260440     41.086760
124      1.230000     49.849570     40.908560
125      1.240000     49.440490     40.729340
126      1.250000     49.033190     40.549020
127      1.260000     48.627700     40.367640
128      1.270000     48.224030     40.185290
129      1.280000     47.822170     40.002150
130      1.290000     47.422150     39.818460
131      1.300000     47.023970     39.634470
132      1.310000     46.627620     39.450470
133      1.320000     46.233120     39.266720
134      1.330000     45.840450     39.083460
135      1.340000     45.449620     38.900860
136      1.350000     45.060610     38.719030
137      1.360000     44.673420     38.538000
138      1.370000     44.288040     38.357700
139      1.380000     43.904460     38.178030
140      1.390000     43.522680     37.998820
141      1.400000     43.142690     37.819840
142      1.410000     42.764490     37.640870
143      1.420000     42.388090     37.461700
144      1.430000     42.013470     37.282130
145      1.440000     41.640650     37.102020
146      1.450000     41.269630     36.921290
147      1.460000     40.900410     36.739930
148      1.470000     40.533010     36.557990
149      1.480000     40.167430     36.375600
150      1.490000     39.803680     36.192940
151      1.500000     39.441750     36.010220
152      1.510000     39.081650     35.827670
153      1.520000     38.723370     35.645480
154      1.530000     38.366920     35.463860
155      1.540000     38.012280     35.282900
156      1.550000     37.659450     35.102690
157      1.560000     37.308420     34.923200
158      1.570000     36.959190     34.744360
159      1.580000     36.611750     34.566020
160      1.590000     36.266090     34.387990
161      1.600000     35.922210     34.210040
162      1.610000     35.580100     34.031940
163      1.620000     35.239790     33.853460
164      1.630000     34.901250     33.674420
165      1.640000     34.564510     33.494680
166      1.650000     34.229560     33.314170
167      1.660000     33.896420     33.132880
168      1.670000     33.565090     32.950880
169      1.680000     33.235580     32.768310
170      1.690000     32.907900     32.585380
171      1.700000     32.582040     32.402290
172      1.710000     32.258020     32.219300
173      1.720000     31.935830     32.036630
174      1.730000     31.615460     31.854470
175      1.740000     31.296920     31.672960
176      1.750000     30.980190     31.492180
177      1.760000     30.665270     31.312120
178      1.770000     30.352140     31.132710
179      1.780000     30.040820     30.953820
180      1.790000     29.731280     30.775250
181      1.800000     29.423530     30.596800
182      1.810000     29.117560     30.418230
183      1.820000     28.813380     30.239320
184      1.830000     28.510980     30.059880
185      1.840000     28.210380     29.879790
186      1.850000     27.911590     29.698970
187      1.860000     27.614600     29.517420
188      1.870000     27.319420     29.335210
189      1.880000     27.026070     29.152490
190      1.890000     26.734550     28.969450
191      1.900000     26.444850     28.786310
192      1.910000     26.156990     28.603330
193      1.920000     25.870950     28.420730
194      1.930000     25.586750     28.238690
195      1.940000     25.304360     28.057380
196      1.950000     25.023790     27.876850
197      1.960000     24.745020     27.697110
198      1.970000     24.468050     27.518080
199      1.980000     24.192870     27.339640
200      1.990000     23.919470     27.161590
201      2.000000     23.647850     26.983710
202      2.010000     23.378020     26.805760
203      2.020000     23.109960     26.627530
204      2.030000     22.843680     26.448810
205      2.040000     22.579200     26.269470
206      2.050000     22.316500     26.089410
207      2.060000     22.055610     25.908610
208      2.070000     21.796520     25.727140
209      2.080000     21.539250     25.545120
210      2.090000     21.283800     25.362710
211      2.100000     21.030170     25.180120
212      2.110000     20.778370     24.997570
213      2.120000     20.528390     24.815270
214      2.130000     20.280240     24.633380
215      2.140000     20.033910     24.452020
216      2.150000     19.789390     24.271250
217      2.160000     19.546680     24.091060
218      2.170000     19.305760     23.911360
219      2.180000     19.066650     23.732000
220      2.190000     18.829330     23.552810
221      2.200000     18.593800     23.373570
222      2.210000     18.360070     23.194040
223      2.220000     18.128130     23.014030
224      2.230000     17.897990     22.833370
225      2.240000     17.669650     22.651940
226      2.250000     17.443130     22.469700
227      2.260000     17.218440     22.286700
228      2.270000     16.995570     22.103040
229      2.280000     16.774540     21.918910
230      2.290000     16.555350     21.734550
231      2.300000     16.338000     21.550250
232      2.310000     16.122500     21.366300
233      2.320000     15.908840     21.182970
234      2.330000     15.697010     21.000510
235      2.340000     15.487000     20.819110
236      2.350000     15.278810     20.638880
237      2.360000     15.072420     20.459850
238      2.370000     14.867830     20.281970
239      2.380000     14.665010     20.105120
240      2.390000     14.463950     19.929110
241      2.400000     14.264660     19.753730
242      2.410000     14.067130     19.578690
243      2.420000     13.871340     19.403760
244      2.430000     13.677300     19.228680
245      2.440000     13.485020     19.053240
246      2.450000     13.294480     18.877270
247      2.460000     13.105710     18.700650
248      2.470000     12.918700     18.523340
249      2.480000     12.733470     18.345320
250      2.490000     12.550020     18.166620
251      2.500000     12.368350     17.987320
252      2.510000     12.188480     17.807480
253      2.520000     12.010400     17.627160
254      2.530000     11.834130     17.446410
255      2.540000     11.659670     17.265200
256      2.550000     11.487010     17.083500
257      2.560000     11.316180     16.901180
258      2.570000     11.147170     16.718110
259      2.580000     10.979990     16.534090
260      2.590000     10.814650     16.348920
261      2.600000     10.651160     16.162420
262      2.610000     10.489530     15.974410
263      2.620000     10.329790     15.784800
264      2.630000     10.171940     15.593560
265      2.640000     10.016010     15.400770
266      2.650000      9.862000     15.206640
267      2.660000      9.709930     15.011490
268      2.670000      9.559820     14.815760
269      2.680000      9.411660     14.620000
270      2.690000      9.265460     14.424860
271      2.700000      9.121210     14.231030
272      2.710000      8.978900     14.039240
273      2.720000      8.838510     13.850170
274      2.730000      8.700010     13.664470
275      2.740000      8.563360     13.482680
276      2.750000      8.428530     13.305250
277      2.760000      8.295480     13.132460
278      2.770000      8.164160     12.964460
279      2.780000      8.034510     12.801240
280      2.790000      7.906500     12.642640
281      2.800000      7.780070     12.488350
282      2.810000      7.655190     12.337940
283      2.820000      7.531810     12.190850
284      2.830000      7.409900     12.046390
285      2.840000      7.289440     11.903810
286      2.850000      7.170400     11.762250
287      2.860000      7.052780     11.620760
288      2.870000      6.936570     11.478350
289      2.880000      6.821790     11.333950
290      2.890000      6.708450     11.186480
291      2.900000      6.596580     11.034810
292      2.910000      6.486230     10.877780
293      2.920000      6.377460     10.714270
294      2.930000      6.270310     10.543160
295      2.940000      6.164880     10.363390
296      2.950000      6.061250     10.173970
297      2.960000      5.959510      9.974010
298      2.970000      5.859770      9.762760
299      2.980000      5.762140      9.539690
300      2.990000      5.666740      9.304460
301      3.000000      5.573700      9.057050
302      3.010000      5.483130      8.797750
303      3.020000      5.395150      8.527270
304      3.030000      5.309880      8.246750
305      3.040000      5.227410      7.957810
306      3.050000      5.147830      7.662580
307      3.060000      5.071210      7.363690
308      3.070000      4.997570      7.064250
309      3.080000      4.926930      6.767800
310      3.090000      4.859250      6.478220
311      3.100000      4.794470      6.199600
312      3.110000      4.732470      5.936170
313      3.120000      4.673110      5.692100
314      3.130000      4.616190      5.471410
315      3.140000      4.561470      5.277830
316      3.150000      4.508700      5.114670
317      3.160000      4.457550      4.984760
318      3.170000      4.407700      4.890370
319      3.180000      4.358800      4.833150
320      3.190000      4.310470      4.814060
321      3.200000      4.262330      4.833410
322      3.210000      4.213990      4.890770
323      3.220000      4.165080      4.984950
324      3.230000      4.115230      5.114040
325      3.240000      4.064090      5.275360
326      3.250000      4.011340      5.465490
327      3.260000      3.956690      5.680290
328      3.270000      3.899880      5.915000
329      3.280000      3.840730      6.164290
330      3.290000      3.779090      6.422440
331      3.300000      3.714870      6.683450
332      3.310000      3.648030      6.941240
333      3.320000      3.578620      7.189820
334      3.330000      3.506720      7.423450
335      3.340000      3.432490      7.636830
336      3.350000      3.356120      7.825200
337      3.360000      3.277870      7.984460
338      3.370000      3.198020      8.111210
339      3.380000      3.116910      8.202820
340      3.390000      3.034880      8.257440
341      3.400000      2.952310      8.273970
342      3.410000      2.869570      8.252120
343      3.420000      2.787050      8.192310
344      3.430000      2.705120      8.095710
345      3.440000      2.624170      7.964200
346      3.450000      2.544520      7.800310
347      3.460000      2.466520      7.607190
348      3.470000      2.390450      7.388510
349      3.480000      2.316560      7.148390
350      3.490000      2.245080      6.891290
351      3.500000      2.176170      6.621840
352      3.510000      2.109950      6.344730
353      3.520000      2.046500      6.064540
354      3.530000      1.985860      5.785620
355      3.540000      1.928000      5.511960
356      3.550000      1.872880      5.247100
357      3.560000      1.820410      4.994070
358      3.570000      1.770470      4.755350
359      3.580000      1.722910      4.532850
360      3.590000      1.677590      4.327950
361      3.600000      1.634310      4.141510
362      3.610000      1.592890      3.973920
363      3.620000      1.553150      3.825160
364      3.630000      1.514900      3.694810
365      3.640000      1.477950      3.582150
366      3.650000      1.442130      3.486140
367      3.660000      1.407270      3.405540
368      3.670000      1.373210      3.338900
369      3.680000      1.339820      3.284630
370      3.690000      1.306980      3.241050
371      3.700000      1.274570      3.206410
372      3.710000      1.242500      3.178970
373      3.720000      1.210710      3.157010
374      3.730000      1.179140      3.138920
375      3.740000      1.147750      3.123180
376      3.750000      1.116520      3.108410
377      3.760000      1.085440      3.093410
378      3.770000      1.054500      3.077130
379      3.780000      1.023730      3.058700
380      3.790000      0.993150      3.037430
381      3.800000      0.962770      3.012790
382      3.810000      0.932640      2.984440
383      3.820000      0.902800      2.952150
384      3.830000      0.873280      2.915880
385      3.840000      0.844120      2.875700
386      3.850000      0.815360      2.831810
387      3.860000      0.787040      2.784530
388      3.870000      0.759200      2.734260
389      3.880000      0.731860      2.681490
390      3.890000      0.705040      2.626760
391      3.900000      0.678770      2.570680
392      3.910000      0.653070      2.513830
393      3.920000      0.627930      2.456820
394      3.930000      0.603360      2.400190
395      3.940000      0.579360      2.344480
396      3.950000      0.555910      2.290120
397      3.960000      0.533010      2.237520
398      3.970000      0.510640      2.186960
399      3.980000      0.488770      2.138690
400      3.990000      0.467380      2.092840
401      4.000000      0.446450      2.049520
402      4.010000      0.425960      2.008730
403      4.020000      0.405870      1.970450
404      4.030000      0.386170      1.934570
405      4.040000      0.366820      1.900980
406      4.050000      0.347810      1.869510
407      4.060000      0.329120      1.839980
408      4.070000      0.310720      1.812160
409      4.080000      0.292590      1.785840
410      4.090000      0.274740      1.760760
411      4.100000      0.257130      1.736680
412      4.110000      0.239760      1.713360
413      4.120000      0.222630      1.690540
414      4.130000      0.205720      1.668000
415      4.140000      0.189040      1.645500
416      4.150000      0.172590      1.622840
417      4.160000      0.156360      1.599820
418      4.170000      0.140360      1.576270
419      4.180000      0.124600      1.552030
420      4.190000      0.109080      1.526990
421      4.200000      0.093810      1.501030
422      4.210000      0.078800      1.474090
423      4.220000      0.064060      1.446120
424      4.230000      0.049600      1.417090
425      4.240000      0.035420      1.387030
426      4.250000      0.021550      1.355970
427      4.260000      0.007990      1.323990
428      4.270000     -0.005250      1.291180
429      4.280000     -0.018160      1.257670
430      4.290000     -0.030730      1.223590
431      4.300000     -0.042970      1.189090
432      4.310000     -0.054860      1.154310
433      4.320000     -0.066400      1.119410
434      4.330000     -0.077600      1.084510
435      4.340000     -0.088440      1.049740
436      4.350000     -0.098940      1.015190
437      4.360000     -0.109090      0.980940
438      4.370000     -0.118900      0.947030
439      4.380000     -0.128370      0.913480
440      4.390000     -0.137510      0.880310
441      4.400000     -0.146310      0.847480
442      4.410000     -0.154790      0.814990
443      4.420000     -0.162930      0.782790
444      4.430000     -0.170760      0.750830
445      4.440000     -0.178270      0.719080
446      4.450000     -0.185460      0.687500
447      4.460000     -0.192340      0.656050
448      4.470000     -0.198900      0.624700
449      4.480000     -0.205140      0.593420
450      4.490000     -0.211080      0.562200
451      4.500000     -0.216700      0.531010
452      4.510000     -0.222010      0.499860
453      4.520000     -0.227010      0.468700
454      4.530000     -0.231700      0.437540
455      4.540000     -0.236070      0.406340
456      4.550000     -0.240140      0.375060
457      4.560000     -0.243890      0.343680
458      4.570000     -0.247320      0.312140
459      4.580000     -0.250440      0.280400
460      4.590000     -0.253250      0.248400
461      4.600000     -0.255730      0.216110
462      4.610000     -0.257890      0.183480
463      4.620000     -0.259730      0.150500
464      4.630000     -0.261230      0.117140
465      4.640000     -0.262400      0.083420
466      4.650000     -0.263240      0.049370
467      4.660000     -0.263730      0.015040
468      4.670000     -0.263880     -0.019500
469      4.680000     -0.263690     -0.054150
470      4.690000     -0.263150     -0.088800
471      4.700000     -0.262260     -0.123350
472      4.710000     -0.261020     -0.157650
473      4.720000     -0.259450     -0.191600
474      4.730000     -0.257530     -0.225070
475      4.740000     -0.255280     -0.257980
476      4.750000     -0.252700     -0.290240
477      4.760000     -0.249800     -0.321790
478      4.770000     -0.246580     -0.352590
479      4.780000     -0.243060     -0.382620
480      4.790000     -0.239230     -0.411860
481      4.800000     -0.235110     -0.440330
482      4.810000     -0.230710     -0.468050
483      4.820000     -0.226030     -0.495030
484      4.830000     -0.221080     -0.521300
485      4.840000     -0.215860     -0.546870
486      4.850000     -0.210390     -0.571750
487      4.860000     -0.204680     -0.595950
488      4.870000     -0.198720     -0.619460
489      4.880000     -0.192520     -0.642260
490      4.890000     -0.186100     -0.664320
491      4.900000     -0.179460     -0.685610
492      4.910000     -0.172600     -0.706080
493      4.920000     -0.165540     -0.725690
494      4.930000     -0.158280     -0.744410
495      4.940000     -0.150840     -0.762200
496      4.950000     -0.143220     -0.779020
497      4.960000     -0.135430     -0.794850
498      4.970000     -0.127480     -0.809660
499      4.980000     -0.119380     -0.823440
500      4.990000     -0.111150     -0.836180
501      5.000000     -0.102790     -0.847880
502      5.010000     -0.094310     -0.858520
503      5.020000     -0.085720     -0.868110
504      5.030000     -0.077040     -0.876620
505      5.040000     -0.068270     -0.884040
506      5.050000     -0.059430     -0.890350
507      5.060000     -0.050530     -0.895510
508      5.070000     -0.041580     -0.899490
509      5.080000     -0.032580     -0.902230
510      5.090000     -0.023560     -0.903680
511      5.100000     -0.014520     -0.903770
512      5.110000     -0.005480     -0.902420
513      5.120000      0.003540     -0.899570
514      5.130000      0.012540     -0.895130
515      5.140000      0.021490     -0.889030
516      5.150000      0.030380     -0.881190
517      5.160000      0.039190     -0.871550
518      5.170000      0.047910     -0.860030
519      5.180000      0.056510     -0.846600
520      5.190000      0.064970     -0.831220
521      5.200000      0.073280     -0.813880
522      5.210000      0.081420     -0.794580
523      5.220000      0.089370     -0.773360
524      5.230000      0.097100     -0.750290
525      5.240000      0.104600     -0.725460
526      5.250000      0.111860     -0.699000
527      5.260000      0.118850     -0.671080
528      5.270000      0.125560     -0.641890
529      5.280000      0.131980     -0.611650
530      5.290000      0.138100     -0.580600
531      5.300000      0.143900     -0.549000
532      5.310000      0.149390     -0.517110
533      5.320000      0.154560     -0.485180
534      5.330000      0.159410     -0.453430
535      5.340000      0.163950     -0.422090
536      5.350000      0.168170     -0.391330
537      5.360000      0.172080     -0.361300
538      5.370000      0.175700     -0.332130
539      5.380000      0.179020     -0.303890
540      5.390000      0.182060     -0.276630
541      5.400000      0.184820     -0.250370
542      5.410000      0.187330     -0.225120
543      5.420000      0.189580     -0.200860
544      5.430000      0.191590     -0.177550
545      5.440000      0.193360     -0.155160
546      5.450000      0.194910     -0.133640
547      5.460000      0.196250     -0.112950
548      5.470000      0.197380     -0.093050
549      5.480000      0.198310     -0.073890
550      5.490000      0.199050     -0.055430
551      5.500000      0.199600     -0.037650
552      5.510000      0.199980     -0.020500
553      5.520000      0.200180     -0.003960
554      5.530000      0.200220      0.012010
555      5.540000      0.200100      0.027430
556      5.550000      0.199830      0.042340
557      5.560000      0.199410      0.056760
558      5.570000      0.198840      0.070730
559      5.580000      0.198130      0.084280
560      5.590000      0.197290      0.097450
561      5.600000      0.196310      0.110270
562      5.610000      0.195210      0.122760
563      5.620000      0.193980      0.134940
564      5.630000      0.192630      0.146830
565      5.640000      0.191170      0.158450
566      5.650000      0.189580      0.169780
567      5.660000      0.187880      0.180830
568      5.670000      0.186080      0.191580
569      5.680000      0.184160      0.202000
570      5.690000      0.182140      0.212060
571      5.700000      0.180020      0.221720
572      5.710000      0.177800      0.230950
573      5.720000      0.175490      0.239720
574      5.730000      0.173090      0.247970
575      5.740000      0.170620      0.255670
576      5.750000      0.168060      0.262800
577      5.760000      0.165430      0.269320
578      5.770000      0.162740      0.275230
579      5.780000      0.159990      0.280500
580      5.790000      0.157180      0.285130
581      5.800000      0.154330      0.289130
582      5.810000      0.151440      0.292500
583      5.820000      0.148510      0.295260
584      5.830000      0.145560      0.297430
585      5.840000      0.142590      0.299040
586      5.850000      0.139590      0.300110
587      5.860000      0.136590      0.300680
588      5.870000      0.133590      0.300790
589      5.880000      0.130580      0.300480
590      5.890000      0.127570      0.299790
591      5.900000      0.124580      0.298770
592      5.910000      0.121590      0.297450
593      5.920000      0.118610      0.295870
594      5.930000      0.115660      0.294080
595      5.940000      0.112710      0.292100
596      5.950000      0.109790      0.289970
597      5.960000      0.106890      0.287710
598      5.970000      0.104020      0.285330
599      5.980000      0.101160      0.282870
600      5.990000      0.098330      0.280320
601      6.000000      0.095530      0.277690
602      6.010000      0.092750      0.275000
603      6.020000      0.090000      0.272230
604      6.030000      0.087280      0.269400
605      6.040000      0.084590      0.266500
606      6.050000      0.081920      0.263540
607      6.060000      0.079290      0.260510
608      6.070000      0.076680      0.257410
609      6.080000      0.074110      0.254240
610      6.090000      0.071570      0.251000
611      6.100000      0.069060      0.247700
612      6.110000      0.066580      0.244320
613      6.120000      0.064140      0.240880
614      6.130000      0.061730      0.237360
615      6.140000      0.059350      0.233770
616      6.150000      0.057020      0.230100
617      6.160000      0.054720      0.226350
618      6.170000      0.052450      0.222510
619      6.180000      0.050230      0.218570
620      6.190000      0.048040      0.214530
621      6.200000      0.045900      0.210390
622      6.210000      0.043790      0.206130
623      6.220000      0.041730      0.201750
624      6.230000      0.039710      0.197260
625      6.240000      0.037740      0.192650
626      6.250000      0.035810      0.187930
627      6.260000      0.033930      0.183110
628      6.270000      0.032100      0.178200
629      6.280000      0.030320      0.173200
630      6.290000      0.028590      0.168140
631      6.300000      0.026910      0.163020
632      6.310000      0.025280      0.157870
633      6.320000      0.023700      0.152710
634      6.330000      0.022170      0.147540
635      6.340000      0.020700      0.142380
636      6.350000      0.019270      0.137250
637      6.360000      0.017900      0.132130
638      6.370000      0.016580      0.127050
639      6.380000      0.015310      0.122000
640      6.390000      0.014090      0.116970
641      6.400000      0.012920      0.111980
642      6.410000      0.011800      0.107010
643      6.420000      0.010730      0.102070
644      6.430000      0.009710      0.097150
645      6.440000      0.008740      0.092250
646      6.450000      0.007810      0.087370
647      6.460000      0.006940      0.082520
648      6.470000      0.006120      0.077710
649      6.480000      0.005340      0.072930
650      6.490000      0.004610      0.068220
651      6.500000      0.003930      0.063570
652      6.510000      0.003290      0.059000
653      6.520000      0.002700      0.054530
654      6.530000      0.002160      0.050160
655      6.540000      0.001650      0.045910
656      6.550000      0.001200      0.041780
657      6.560000      0.000780      0.037780
658      6.570000      0.000400      0.033920
659      6.580000      0.000060      0.030200
660      6.590000     -0.000240      0.026610
661      6.600000     -0.000510      0.023150
662      6.610000     -0.000740      0.019820
663      6.620000     -0.000940      0.016620
664      6.630000     -0.001100      0.013530
665      6.640000     -0.001240      0.010560
666      6.650000     -0.001340      0.007690
667      6.660000     -0.001420      0.004920
668      6.670000     -0.001470      0.002260
669      6.680000     -0.001490     -0.000320
670      6.690000     -0.001490     -0.002810
671      6.700000     -0.001460     -0.005200
672      6.710000     -0.001410     -0.007510
673      6.720000     -0.001330     -0.009740
674      6.730000     -0.001240     -0.011890
675      6.740000     -0.001120     -0.013950
676      6.750000     -0.000980     -0.015940
677      6.760000     -0.000820     -0.017850
678      6.770000     -0.000640     -0.019680
679      6.780000     -0.000440     -0.021450
680      6.790000     -0.000230     -0.023150
681      6.800000      0.000000     -0.024800
682      6.810000      0.000250     -0.026380
683      6.820000      0.000510     -0.027920
684      6.830000      0.000790     -0.029400
685      6.840000      0.001090     -0.030850
686      6.850000      0.001390     -0.032250
687      6.860000      0.001720     -0.033630
688      6.870000      0.002050     -0.034970
689      6.880000      0.002400     -0.036290
690      6.890000      0.002770     -0.037590
691      6.900000      0.003140     -0.038870
692      6.910000      0.003530     -0.040130
693      6.920000      0.003930     -0.041390
694      6.930000      0.004350     -0.042640
695      6.940000      0.004770     -0.043880
696      6.950000      0.005210     -0.045130
697      6.960000      0.005660     -0.046380
698      6.970000      0.006130     -0.047630
699      6.980000      0.006600     -0.048890
700      6.990000      0.007090     -0.050170
701      7.000000      0.007590     -0.051460
702      7.010000      0.008110     -0.052770
703      7.020000      0.008640     -0.054100
704      7.030000      0.009180     -0.055440
705      7.040000      0.009730     -0.056810
706      7.050000      0.010300     -0.058190
707      7.060000      0.010880     -0.059590
708      7.070000      0.011480     -0.061000
709      7.080000      0.012090     -0.062420
710      7.090000      0.012710     -0.063840
711      7.100000      0.013350     -0.065260
712      7.110000      0.014000     -0.066680
713      7.120000      0.014670     -0.068080
714      7.130000      0.015350     -0.069470
715      7.140000      0.016040     -0.070830
716      7.150000      0.016750     -0.072170
717      7.160000      0.017470     -0.073490
718      7.170000      0.018210     -0.074770
719      7.180000      0.018960     -0.076020
720      7.190000      0.019720     -0.077240
721      7.200000      0.020490     -0.078420
722      7.210000      0.021270     -0.079570
723      7.220000      0.022070     -0.080680
724      7.230000      0.022880     -0.081750
725      7.240000      0.023690     -0.082780
726      7.250000      0.024520     -0.083760
727      7.260000      0.025360     -0.084680
728      7.270000      0.026210     -0.085550
729      7.280000      0.027060     -0.086350
730      7.290000      0.027920     -0.087080
731      7.300000      0.028800     -0.087730
732      7.310000      0.029670     -0.088290
733      7.320000      0.030560     -0.088750
734      7.330000      0.031440     -0.089100
735      7.340000      0.032330     -0.089330
736      7.350000      0.033230     -0.089430
737      7.360000      0.034120     -0.089400
738      7.370000      0.035020     -0.089230
739      7.380000      0.035910     -0.088920
740      7.390000      0.036800     -0.088470
741      7.400000      0.037680     -0.087860
742      7.410000      0.038560     -0.087110
743      7.420000      0.039430     -0.086210
744      7.430000      0.040290     -0.085170
745      7.440000      0.041150     -0.083990
746      7.450000      0.041990     -0.082690
747      7.460000      0.042810     -0.081260
748      7.470000      0.043630     -0.079740
749      7.480000      0.044420     -0.078120
750      7.490000      0.045200     -0.076420
751      7.500000      0.045970     -0.074670
752      7.510000      0.046710     -0.072860
753      7.520000      0.047440     -0.071020
754      7.530000      0.048150     -0.069170
755      7.540000      0.048850     -0.067310
756      7.550000      0.049520     -0.065450
757      7.560000      0.050170     -0.063600
758      7.570000      0.050810     -0.061780
759      7.580000      0.051430     -0.059970
760      7.590000      0.052030     -0.058190
761      7.600000      0.052610     -0.056440
762      7.610000      0.053170     -0.054710
763      7.620000      0.053720     -0.053000
764      7.630000      0.054250     -0.051320
765      7.640000      0.054760     -0.049650
766      7.650000      0.055260     -0.047990
767      7.660000      0.055740     -0.046340
768      7.670000      0.056200     -0.044700
769      7.680000      0.056650     -0.043070
770      7.690000      0.057080     -0.041430
771      7.700000      0.057490     -0.039780
772      7.710000      0.057890     -0.038130
773      7.720000      0.058270     -0.036470
774      7.730000      0.058640     -0.034800
775      7.740000      0.058990     -0.033100
776      7.750000      0.059320     -0.031390
777      7.760000      0.059630     -0.029650
778      7.770000      0.059930     -0.027880
779      7.780000      0.060210     -0.026080
780      7.790000      0.060470     -0.024240
781      7.800000      0.060710     -0.022380
782      7.810000      0.060930     -0.020470
783      7.820000      0.061140     -0.018530
784      7.830000      0.061320     -0.016560
785      7.840000      0.061490     -0.014570
786      7.850000      0.061630     -0.012560
787      7.860000      0.061760     -0.010530
788      7.870000      0.061870     -0.008520
789      7.880000      0.061950     -0.006520
790      7.890000      0.062020     -0.004550
791      7.900000      0.062060     -0.002640
792      7.910000      0.062090     -0.000800
793      7.920000      0.062100      0.000960
794      7.930000      0.062090      0.002620
795      7.940000      0.062060      0.004150
796      7.950000      0.062020      0.005560
797      7.960000      0.061960      0.006830
798      7.970000      0.061890      0.007950
799      7.980000      0.061820      0.008920
800      7.990000      0.061730      0.009730
801      8.000000      0.061630      0.010390
802      8.010000      0.061520      0.010900
803      8.020000      0.061420      0.011280
804      8.030000      0.061300      0.011530
805      8.040000      0.061190      0.011670
806      8.050000      0.061070      0.011730
807      8.060000      0.060950      0.011710
808      8.070000      0.060840      0.011660
809      8.080000      0.060720      0.011600
810      8.090000      0.060600      0.011560
811      8.100000      0.060490      0.011570
812      8.110000      0.060370      0.011670
813      8.120000      0.060260      0.011890
814      8.130000      0.060140      0.012260
815      8.140000      0.060010      0.012810
816      8.150000      0.059890      0.013570
817      8.160000      0.059750      0.014560
818      8.170000      0.059610      0.015800
819      8.180000      0.059450      0.017320
820      8.190000      0.059270      0.019120
821      8.200000      0.059080      0.021200
822      8.210000      0.058870      0.023580
823      8.220000      0.058630      0.026240
824      8.230000      0.058370      0.029180
825      8.240000      0.058080      0.032380
826      8.250000      0.057760      0.035820
827      8.260000      0.057400      0.039470
828      8.270000      0.057000      0.043300
829      8.280000      0.056570      0.047260
830      8.290000      0.056100      0.051330
831      8.300000      0.055590      0.055450
832      8.310000      0.055030      0.059580
833      8.320000      0.054430      0.063680
834      8.330000      0.053800      0.067700
835      8.340000      0.053120      0.071620
836      8.350000      0.052400      0.075390
837      8.360000      0.051650      0.078990
838      8.370000      0.050860      0.082400
839      8.380000      0.050040      0.085600
840      8.390000      0.049180      0.088580
841      8.400000      0.048290      0.091340
842      8.410000      0.047380      0.093860
843      8.420000      0.046440      0.096160
844      8.430000      0.045480      0.098240
845      8.440000      0.044500      0.100110
846      8.450000      0.043500      0.101780
847      8.460000      0.042480      0.103260
848      8.470000      0.041450      0.104570
849      8.480000      0.040400      0.105710
850      8.490000      0.039340      0.106720
851      8.500000      0.038280      0.107600
852      8.510000      0.037200      0.108360
853      8.520000      0.036120      0.109030
854      8.530000      0.035030      0.109610
855      8.540000      0.033930      0.110130
856      8.550000      0.032830      0.110580
857      8.560000      0.031720      0.110980
858      8.570000      0.030610      0.111350
859      8.580000      0.029500      0.111680
860      8.590000      0.028380      0.111980
861      8.600000      0.027260      0.112260
862      8.610000      0.026140      0.112510
863      8.620000      0.025020      0.112750
864      8.630000      0.023890      0.112960
865      8.640000      0.022760      0.113150
866      8.650000      0.021630      0.113310
867      8.660000      0.020500      0.113430
868      8.670000      0.019360      0.113520
869      8.680000      0.018230      0.113560
870      8.690000      0.017090      0.113540
871      8.700000      0.015950      0.113450
872      8.710000      0.014820      0.113290
873      8.720000      0.013690      0.113040
874      8.730000      0.012560      0.112700
875      8.740000      0.011430      0.112250
876      8.750000      0.010310      0.111690
877      8.760000      0.009190      0.111010
878      8.770000      0.008080      0.110190
879      8.780000      0.006980      0.109240
880      8.790000      0.005890      0.108140
881      8.800000      0.004800      0.106900
882      8.810000      0.003740      0.105500
883      8.820000      0.002680      0.103960
884      8.830000      0.001640      0.102270
885      8.840000      0.000620      0.100440
886      8.850000     -0.000390      0.098470
887      8.860000     -0.001370      0.096360
888      8.870000     -0.002330      0.094130
889      8.880000     -0.003280      0.091790
890      8.890000     -0.004190      0.089340
891      8.900000     -0.005090      0.086810
892      8.910000     -0.005960      0.084200
893      8.920000     -0.006800      0.081520
894      8.930000     -0.007610      0.078780
895      8.940000     -0.008400      0.076000
896      8.950000     -0.009160      0.073170
897      8.960000     -0.009890      0.070320
898      8.970000     -0.010590      0.067430
899      8.980000     -0.011270      0.064510
900      8.990000     -0.011910      0.061570
901      9.000000     -0.012530      0.058600
902      9.010000     -0.013120      0.055620
903      9.020000     -0.013670      0.052610
904      9.030000     -0.014200      0.049580
905      9.040000     -0.014690      0.046540
906      9.050000     -0.015160      0.043500
907      9.060000     -0.015590      0.040460
908      9.070000     -0.016000      0.037430
909      9.080000     -0.016370      0.034440
910      9.090000     -0.016720      0.031500
911      9.100000     -0.017030      0.028620
912      9.110000     -0.017320      0.025820
913      9.120000     -0.017580      0.023110
914      9.130000     -0.017810      0.020530
915      9.140000     -0.018010      0.018070
916      9.150000     -0.018190      0.015760
917      9.160000     -0.018350      0.013600
918      9.170000     -0.018490      0.011600
919      9.180000     -0.018600      0.009760
920      9.190000     -0.018700      0.008090
921      9.200000     -0.018780      0.006590
922      9.210000     -0.018850      0.005250
923      9.220000     -0.018900      0.004060
924      9.230000     -0.018940      0.003010
925      9.240000     -0.018970      0.002090
926      9.250000     -0.018990      0.001300
927      9.260000     -0.019010      0.000600
928      9.270000     -0.019010     -0.000020
929      9.280000     -0.019010     -0.000580
930      9.290000     -0.019010     -0.001100
931      9.300000     -0.018990     -0.001600
932      9.310000     -0.018980     -0.002100
933      9.320000     -0.018960     -0.002630
934      9.330000     -0.018930     -0.003210
935      9.340000     -0.018900     -0.003850
936      9.350000     -0.018860     -0.004570
937      9.360000     -0.018810     -0.005400
938      9.370000     -0.018760     -0.006330
939      9.380000     -0.018700     -0.007390
940      9.390000     -0.018620     -0.008580
941      9.400000     -0.018540     -0.009900
942      9.410000     -0.018440     -0.011350
943      9.420000     -0.018330     -0.012930
944      9.430000     -0.018200     -0.014630
945      9.440000     -0.018050     -0.016450
946      9.450000     -0.017890     -0.018360
947      9.460000     -0.017700     -0.020350
948      9.470000     -0.017500     -0.022390
949      9.480000     -0.017270     -0.024450
950      9.490000     -0.017030     -0.026520
951      9.500000     -0.016760     -0.028550
952      9.510000     -0.016480     -0.030510
953      9.520000     -0.016170     -0.032390
954      9.530000     -0.015850     -0.034130
955      9.540000     -0.015510     -0.035730
956      9.550000     -0.015150     -0.037150
957      9.560000     -0.014780     -0.038380
958      9.570000     -0.014400     -0.039390
959      9.580000     -0.014000     -0.040180
960      9.590000     -0.013600     -0.040730
961      9.600000     -0.013190     -0.041040
962      9.610000     -0.012780     -0.041120
963      9.620000     -0.012370     -0.040960
964      9.630000     -0.011960     -0.040570
965      9.640000     -0.011560     -0.039970
966      9.650000     -0.011160     -0.039180
967      9.660000     -0.010760     -0.038210
968      9.670000     -0.010380     -0.037090
969      9.680000     -0.010010     -0.035840
970      9.690000     -0.009650     -0.034500
971      9.700000     -0.009310     -0.033090
972      9.710000     -0.008980     -0.031650
973      9.720000     -0.008660     -0.030190
974      9.730000     -0.008360     -0.028750
975      9.740000     -0.008070     -0.027360
976      9.750000     -0.007800     -0.026030
977      9.760000     -0.007540     -0.024790
978      9.770000     -0.007290     -0.023640
979      9.780000     -0.007050     -0.022610
980      9.790000     -0.006830     -0.021700
981      9.800000     -0.006610     -0.020910
982      9.810000     -0.006400     -0.020240
983      9.820000     -0.006200     -0.019690
984      9.830000     -0.006000     -0.019260
985      9.840000     -0.005810     -0.018930
986      9.850000     -0.005620     -0.018680
987      9.860000     -0.005430     -0.018520
988      9.870000     -0.005250     -0.018410
989      9.880000     -0.005060     -0.018330
990      9.890000     -0.004880     -0.018280
991      9.900000     -0.004700     -0.018220
992      9.910000     -0.004520     -0.018130
993      9.920000     -0.004330     -0.017990
994      9.930000     -0.004150     -0.017770
995      9.940000     -0.003980     -0.017470
996      9.950000     -0.003800     -0.017060
997      9.960000     -0.003630     -0.016520
998      9.970000     -0.003470     -0.015850
999      9.980000     -0.003310     -0.015020
1000      9.990000     -0.003160     -0.014040
1001     10.000000     -0.003020     -0.012900
1002     10.010000     -0.002890     -0.011600
1003     10.020000     -0.002770     -0.010140
1004     10.030000     -0.002670     -0.008530
1005     10.040000     -0.002590     -0.006780
1006     10.050000     -0.002520     -0.004920
1007     10.060000     -0.002470     -0.002950
1008     10.070000     -0.002440     -0.000900
1009     10.080000     -0.002430      0.001200
1010     10.090000     -0.002440      0.003320
1011     10.100000     -0.002480      0.005440
1012     10.110000     -0.002530      0.007510
1013     10.120000     -0.002600      0.009510
1014     10.130000     -0.002700      0.011420
1015     10.140000     -0.002810      0.013200
1016     10.150000     -0.002950      0.014820
1017     10.160000     -0.003090      0.016270
1018     10.170000     -0.003260      0.017540
1019     10.180000     -0.003430      0.018600
1020     10.190000     -0.003620      0.019450
1021     10.200000     -0.003810      0.020090
1022     10.210000     -0.004010      0.020510
1023     10.220000     -0.004220      0.020720
1024     10.230000     -0.004430      0.020720
1025     10.240000     -0.004630      0.020540
1026     10.250000     -0.004840      0.020170
1027     10.260000     -0.005040      0.019640
1028     10.270000     -0.005240      0.018980
1029     10.280000     -0.005430      0.018190
1030     10.290000     -0.005610      0.017300
1031     10.300000     -0.005780      0.016350
1032     10.310000     -0.005940      0.015350
1033     10.320000     -0.006100      0.014330
1034     10.330000     -0.006240      0.013310
1035     10.340000     -0.006370      0.012310
1036     10.350000     -0.006500      0.011360
1037     10.360000     -0.006610      0.010460
1038     10.370000     -0.006720      0.009640
1039     10.380000     -0.006810      0.008890
1040     10.390000     -0.006900      0.008230
1041     10.400000     -0.006980      0.007670
1042     10.410000     -0.007060      0.007200
1043     10.420000     -0.007130      0.006830
1044     10.430000     -0.007200      0.006550
1045     10.440000     -0.007270      0.006350
1046     10.450000     -0.007330      0.006230
1047     10.460000     -0.007390      0.006180
1048     10.470000     -0.007450      0.006190
1049     10.480000     -0.007520      0.006240
1050     10.490000     -0.007580      0.006330
1051     10.500000     -0.007640      0.006440
1052     10.510000     -0.007710      0.006550
1053     10.520000     -0.007770      0.006660
1054     10.530000     -0.007840      0.006740
1055     10.540000     -0.007910      0.006800
1056     10.550000     -0.007970      0.006810
1057     10.560000     -0.008040      0.006760
1058     10.570000     -0.008110      0.006660
1059     10.580000     -0.008180      0.006480
1060     10.590000     -0.008240      0.006240
1061     10.600000     -0.008300      0.005910
1062     10.610000     -0.008360      0.005510
1063     10.620000     -0.008420      0.005040
1064     10.630000     -0.008470      0.004480
1065     10.640000     -0.008510      0.003860
1066     10.650000     -0.008550      0.003170
1067     10.660000     -0.008580      0.002420
1068     10.670000     -0.008610      0.001620
1069     10.680000     -0.008620      0.000780
1070     10.690000     -0.008630     -0.000100
1071     10.700000     -0.008630     -0.000990
1072     10.710000     -0.008620     -0.001890
1073     10.720000     -0.008600     -0.002790
1074     10.730000     -0.008570     -0.003670
1075     10.740000     -0.008540     -0.004540
1076     10.750000     -0.008490     -0.005370
1077     10.760000     -0.008440     -0.006160
1078     10.770000     -0.008380     -0.006910
1079     10.780000     -0.008310     -0.007610
1080     10.790000     -0.008230     -0.008250
1081     10.800000     -0.008150     -0.008840
1082     10.810000     -0.008060     -0.009360
1083     10.820000     -0.007970     -0.009830
1084     10.830000     -0.007870     -0.010240
1085     10.840000     -0.007770     -0.010590
1086     10.850000     -0.007660     -0.010880
1087     10.860000     -0.007550     -0.011100
1088     10.870000     -0.007440     -0.011270
1089     10.880000     -0.007330     -0.011380
1090     10.890000     -0.007210     -0.011420
1091     10.900000     -0.007100     -0.011410
1092     10.910000     -0.006980     -0.011330
1093     10.920000     -0.006870     -0.011200
1094     10.930000     -0.006760     -0.011000
1095     10.940000     -0.006650     -0.010740
1096     10.950000     -0.006540     -0.010420
1097     10.960000     -0.006440     -0.010030
1098     10.970000     -0.006340     -0.009580
1099     10.980000     -0.006240     -0.009060
1100     10.990000     -0.006150     -0.008480
1101     11.000000     -0.006070     -0.007840
1102     11.010000     -0.005990     -0.007140
1103     11.020000     -0.005920     -0.006390
1104     11.030000     -0.005850     -0.005580
1105     11.040000     -0.005800     -0.004730
1106     11.050000     -0.005750     -0.003840
1107     11.060000     -0.005710     -0.002930
1108     11.070000     -0.005680     -0.002000
1109     11.080000     -0.005660     -0.001070
1110     11.090000     -0.005650     -0.000150
1111     11.100000     -0.005650      0.000750
1112     11.110000     -0.005660      0.001610
1113     11.120000     -0.005670      0.002410
1114     11.130000     -0.005700      0.003140
1115     11.140000     -0.005730      0.003800
1116     11.150000     -0.005770      0.004360
1117     11.160000     -0.005810      0.004820
1118     11.170000     -0.005860      0.005170
1119     11.180000     -0.005910      0.005410
1120     11.190000     -0.005960      0.005530
1121     11.200000     -0.006020      0.005530
1122     11.210000     -0.006070      0.005410
1123     11.220000     -0.006130      0.005180
1124     11.230000     -0.006180      0.004840
1125     11.240000     -0.006230      0.004410
1126     11.250000     -0.006270      0.003890
1127     11.260000     -0.006310      0.003290
1128     11.270000     -0.006340      0.002640
1129     11.280000     -0.006370      0.001960
1130     11.290000     -0.006390      0.001250
1131     11.300000     -0.006400      0.000540
1132     11.310000     -0.006410     -0.000140
1133     11.320000     -0.006410     -0.000790
1134     11.330000     -0.006400     -0.001370
1135     11.340000     -0.006390     -0.001880
1136     11.350000     -0.006370     -0.002300
1137     11.360000     -0.006340     -0.002600
1138     11.370000     -0.006320     -0.002790
1139     11.380000     -0.006290     -0.002850
1140     11.390000     -0.006260     -0.002780
1141     11.400000     -0.006230     -0.002580
1142     11.410000     -0.006210     -0.002230
1143     11.420000     -0.006190     -0.001760
1144     11.430000     -0.006170     -0.001150
1145     11.440000     -0.006160     -0.000430
1146     11.450000     -0.006150      0.000400
1147     11.460000     -0.006160      0.001320
1148     11.470000     -0.006170      0.002320
1149     11.480000     -0.006190      0.003370
1150     11.490000     -0.006230      0.004460
1151     11.500000     -0.006270      0.005570
1152     11.510000     -0.006330      0.006670
1153     11.520000     -0.006390      0.007740
1154     11.530000     -0.006470      0.008760
1155     11.540000     -0.006560      0.009710
1156     11.550000     -0.006650      0.010580
1157     11.560000     -0.006760      0.011350
1158     11.570000     -0.006870      0.012010
1159     11.580000     -0.006990      0.012550
1160     11.590000     -0.007120      0.012960
1161     11.600000     -0.007250      0.013240
1162     11.610000     -0.007380      0.013380
1163     11.620000     -0.007520      0.013390
1164     11.630000     -0.007650      0.013260
1165     11.640000     -0.007780      0.013020
1166     11.650000     -0.007910      0.012650
1167     11.660000     -0.008040      0.012170
1168     11.670000     -0.008160      0.011590
1169     11.680000     -0.008280      0.010920
1170     11.690000     -0.008390      0.010170
1171     11.700000     -0.008490      0.009360
1172     11.710000     -0.008580      0.008490
1173     11.720000     -0.008670      0.007580
1174     11.730000     -0.008740      0.006650
1175     11.740000     -0.008810      0.005690
1176     11.750000     -0.008860      0.004730
1177     11.760000     -0.008910      0.003760
1178     11.770000     -0.008950      0.002800
1179     11.780000     -0.008980      0.001850
1180     11.790000     -0.009000      0.000910
1181     11.800000     -0.009010     -0.000010
1182     11.810000     -0.009010     -0.000910
1183     11.820000     -0.009000     -0.001790
1184     11.830000     -0.008980     -0.002650
1185     11.840000     -0.008950     -0.003490
1186     11.850000     -0.008920     -0.004300
1187     11.860000     -0.008870     -0.005090
1188     11.870000     -0.008820     -0.005860
1189     11.880000     -0.008760     -0.006590
1190     11.890000     -0.008700     -0.007290
1191     11.900000     -0.008630     -0.007960
1192     11.910000     -0.008550     -0.008600
1193     11.920000     -0.008460     -0.009190
1194     11.930000     -0.008370     -0.009740
1195     11.940000     -0.008270     -0.010250
1196     11.950000     -0.008170     -0.010710
1197     11.960000     -0.008060     -0.011120
1198     11.970000     -0.007950     -0.011490
1199     11.980000     -0.007830     -0.011800
1200     11.990000     -0.007720     -0.012070
1201     12.000000     -0.007600     -0.012290
1202     12.010000     -0.007470     -0.012450
1203     12.020000     -0.007350     -0.012580
1204     12.030000     -0.007220     -0.012660
1205     12.040000     -0.007100     -0.012700
1206     12.050000     -0.006970     -0.012700
1207     12.060000     -0.006840     -0.012670
1208     12.070000     -0.006720     -0.012610
1209     12.080000     -0.006590     -0.012530
1210     12.090000     -0.006460     -0.012430
1211     12.100000     -0.006340     -0.012310
1212     12.110000     -0.006220     -0.012190
1213     12.120000     -0.006090     -0.012070
1214     12.130000     -0.005970     -0.011940
1215     12.140000     -0.005850     -0.011830
1216     12.150000     -0.005740     -0.011720
1217     12.160000     -0.005620     -0.011630
1218     12.170000     -0.005500     -0.011560
1219     12.180000     -0.005390     -0.011500
1220     12.190000     -0.005270     -0.011460
1221     12.200000     -0.005160     -0.011450
1222     12.210000     -0.005040     -0.011460
1223     12.220000     -0.004930     -0.011480
1224     12.230000     -0.004810     -0.011530
1225     12.240000     -0.004700     -0.011600
1226     12.250000     -0.004580     -0.011680
1227     12.260000     -0.004470     -0.011770
1228     12.270000     -0.004350     -0.011880
1229     12.280000     -0.004230     -0.011980
1230     12.290000     -0.004110     -0.012100
1231     12.300000     -0.003990     -0.012200
1232     12.310000     -0.003870     -0.012300
1233     12.320000     -0.003740     -0.012390
1234     12.330000     -0.003620     -0.012460
1235     12.340000     -0.003490     -0.012520
1236     12.350000     -0.003370     -0.012540
1237     12.360000     -0.003240     -0.012550
1238     12.370000     -0.003120     -0.012520
1239     12.380000     -0.002990     -0.012460
1240     12.390000     -0.002870     -0.012370
1241     12.400000     -0.002750     -0.012240
1242     12.410000     -0.002620     -0.012070
1243     12.420000     -0.002500     -0.011880
1244     12.430000     -0.002380     -0.011640
1245     12.440000     -0.002270     -0.011370
1246     12.450000     -0.002150     -0.011080
1247     12.460000     -0.002040     -0.010750
1248     12.470000     -0.001940     -0.010390
1249     12.480000     -0.001830     -0.010010
1250     12.490000     -0.001730     -0.009610
1251     12.500000     -0.001640     -0.009190
1252     12.510000     -0.001540     -0.008760
1253     12.520000     -0.001460     -0.008310
1254     12.530000     -0.001370     -0.007860
1255     12.540000     -0.001290     -0.007400
1256     12.550000     -0.001220     -0.006940
1257     12.560000     -0.001150     -0.006480
1258     12.570000     -0.001090     -0.006020
1259     12.580000     -0.001030     -0.005560
1260     12.590000     -0.000970     -0.005100
1261     12.600000     -0.000920     -0.004640
1262     12.610000     -0.000870     -0.004190
1263     12.620000     -0.000830     -0.003740
1264     12.630000     -0.000790     -0.003290
1265     12.640000     -0.000760     -0.002840
1266     12.650000     -0.000730     -0.002400
1267     12.660000     -0.000710     -0.001960
1268     12.670000     -0.000690     -0.001520
1269     12.680000     -0.000670     -0.001080
1270     12.690000     -0.000660     -0.000650
1271     12.700000     -0.000660     -0.000230
1272     12.710000     -0.000650      0.000190
1273     12.720000     -0.000660      0.000600
1274     12.730000     -0.000660      0.001000
1275     12.740000     -0.000670      0.001400
1276     12.750000     -0.000690      0.001780
1277     12.760000     -0.000700      0.002160
1278     12.770000     -0.000730      0.002520
1279     12.780000     -0.000750      0.002880
1280     12.790000     -0.000780      0.003220
1281     12.800000     -0.000810      0.003550
1282     12.810000     -0.000850      0.003870
1283     12.820000     -0.000890      0.004180
1284     12.830000     -0.000930      0.004470
1285     12.840000     -0.000970      0.004750
1286     12.850000     -0.001020      0.005010
1287     12.860000     -0.001070      0.005260
1288     12.870000     -0.001120      0.005480
1289     12.880000     -0.001180      0.005690
1290     12.890000     -0.001230      0.005860
1291     12.900000     -0.001290      0.006010
1292     12.910000     -0.001350      0.006120
1293     12.920000     -0.001410      0.006200
1294     12.930000     -0.001480      0.006240
1295     12.940000     -0.001540      0.006230
1296     12.950000     -0.001600      0.006180
1297     12.960000     -0.001660      0.006080
1298     12.970000     -0.001720      0.005930
1299     12.980000     -0.001780      0.005720
1300     12.990000     -0.001840      0.005470
1301     13.000000     -0.001890      0.005160
1302     13.010000     -0.001950      0.004790
1303     13.020000     -0.001990      0.004380
1304     13.030000     -0.002040      0.003920
1305     13.040000     -0.002080      0.003410
1306     13.050000     -0.002110      0.002860
1307     13.060000     -0.002140      0.002280
1308     13.070000     -0.002160      0.001670
1309     13.080000     -0.002180      0.001040
1310     13.090000     -0.002190      0.000400
1311     13.100000     -0.002190     -0.000240
1312     13.110000     -0.002190     -0.000880
1313     13.120000     -0.002180     -0.001500
1314     13.130000     -0.002170     -0.002100
1315     13.140000     -0.002150     -0.002670
1316     13.150000     -0.002120     -0.003210
1317     13.160000     -0.002090     -0.003700
1318     13.170000     -0.002050     -0.004140
1319     13.180000     -0.002010     -0.004540
1320     13.190000     -0.001960     -0.004880
1321     13.200000     -0.001920     -0.005170
1322     13.210000     -0.001860     -0.005410
1323     13.220000     -0.001810     -0.005590
1324     13.230000     -0.001750     -0.005730
1325     13.240000     -0.001700     -0.005810
1326     13.250000     -0.001640     -0.005860
1327     13.260000     -0.001580     -0.005860
1328     13.270000     -0.001520     -0.005830
1329     13.280000     -0.001460     -0.005780
1330     13.290000     -0.001400     -0.005700
1331     13.300000     -0.001350     -0.005600
1332     13.310000     -0.001290     -0.005500
1333     13.320000     -0.001240     -0.005390
1334     13.330000     -0.001180     -0.005290
1335     13.340000     -0.001130     -0.005190
1336     13.350000     -0.001080     -0.005110
1337     13.360000     -0.001030     -0.005050
1338     13.370000     -0.000980     -0.005010
1339     13.380000     -0.000930     -0.004990
1340     13.390000     -0.000880     -0.004990
1341     13.400000     -0.000830     -0.005030
1342     13.410000     -0.000780     -0.005080
1343     13.420000     -0.000730     -0.005170
1344     13.430000     -0.000670     -0.005280
1345     13.440000     -0.000620     -0.005410
1346     13.450000     -0.000570     -0.005570
1347     13.460000     -0.000510     -0.005730
1348     13.470000     -0.000450     -0.005910
1349     13.480000     -0.000390     -0.006100
1350     13.490000     -0.000330     -0.006280
1351     13.500000     -0.000270     -0.006460
1352     13.510000     -0.000210     -0.006630
1353     13.520000     -0.000140     -0.006780
1354     13.530000     -0.000070     -0.006910
1355     13.540000     -0.000000     -0.007010
1356     13.550000      0.000070     -0.007080
1357     13.560000      0.000140     -0.007110
1358     13.570000      0.000210     -0.007100
1359     13.580000      0.000280     -0.007040
1360     13.590000      0.000350     -0.006950
1361     13.600000      0.000420     -0.006800
1362     13.610000      0.000490     -0.006610
1363     13.620000      0.000550     -0.006370
1364     13.630000      0.000620     -0.006090
1365     13.640000      0.000680     -0.005770
1366     13.650000      0.000740     -0.005410
1367     13.660000      0.000790     -0.005020
1368     13.670000      0.000840     -0.004590
1369     13.680000      0.000890     -0.004150
1370     13.690000      0.000930     -0.003690
1371     13.700000      0.000960     -0.003210
1372     13.710000      0.001000     -0.002730
1373     13.720000      0.001020     -0.002260
1374     13.730000      0.001050     -0.001790
1375     13.740000      0.001060     -0.001340
1376     13.750000      0.001080     -0.000910
1377     13.760000      0.001090     -0.000500
1378     13.770000      0.001090     -0.000120
1379     13.780000      0.001090      0.000240
1380     13.790000      0.001090      0.000560
1381     13.800000      0.001090      0.000840
1382     13.810000      0.001080      0.001090
1383     13.820000      0.001070      0.001310
1384     13.830000      0.001050      0.001490
1385     13.840000      0.001040      0.001640
1386     13.850000      0.001020      0.001750
1387     13.860000      0.001000      0.001840
1388     13.870000      0.000990      0.001880
1389     13.880000      0.000970      0.001900
1390     13.890000      0.000950      0.001890
1391     13.900000      0.000930      0.001850
1392     13.910000      0.000910      0.001790
1393     13.920000      0.000890      0.001690
1394     13.930000      0.000880      0.001580
1395     13.940000      0.000860      0.001430
1396     13.950000      0.000850      0.001270
1397     13.960000      0.000830      0.001080
1398     13.970000      0.000820      0.000860
1399     13.980000      0.000810      0.000630
1400     13.990000      0.000810      0.000380
1401     14.000000      0.000800      0.000100
1402     14.010000      0.000800     -0.000190
1403     14.020000      0.000800     -0.000490
1404     14.030000      0.000810     -0.000810
1405     14.040000      0.000820     -0.001140
1406     14.050000      0.000830     -0.001470
1407     14.060000      0.000840     -0.001800
1408     14.070000      0.000860     -0.002120
1409     14.080000      0.000880     -0.002430
1410     14.090000      0.000910     -0.002720
1411     14.100000      0.000930     -0.002980
1412     14.110000      0.000960     -0.003200
1413     14.120000      0.001000     -0.003380
1414     14.130000      0.001030     -0.003510
1415     14.140000      0.001060     -0.003590
1416     14.150000      0.001100     -0.003590
1417     14.160000      0.001140     -0.003530
1418     14.170000      0.001170     -0.003400
1419     14.180000      0.001210     -0.003190
1420     14.190000      0.001240     -0.002900
1421     14.200000      0.001270     -0.002520
1422     14.210000      0.001290     -0.002070
1423     14.220000      0.001310     -0.001550
1424     14.230000      0.001330     -0.000950
1425     14.240000      0.001340     -0.000280
1426     14.250000      0.001340      0.000450
1427     14.260000      0.001340      0.001220
1428     14.270000      0.001320      0.002040
1429     14.280000      0.001300      0.002890
1430     14.290000      0.001270      0.003750
1431     14.300000      0.001240      0.004610
1432     14.310000      0.001190      0.005460
1433     14.320000      0.001140      0.006290
1434     14.330000      0.001070      0.007070
1435     14.340000      0.001000      0.007810
1436     14.350000      0.000920      0.008490
1437     14.360000      0.000840      0.009100
1438     14.370000      0.000750      0.009630
1439     14.380000      0.000650      0.010070
1440     14.390000      0.000550      0.010430
1441     14.400000      0.000450      0.010710
1442     14.410000      0.000340      0.010890
1443     14.420000      0.000230      0.010980
1444     14.430000      0.000120      0.010990
1445     14.440000      0.000010      0.010910
1446     14.450000     -0.000100      0.010760
1447     14.460000     -0.000210      0.010540
1448     14.470000     -0.000310      0.010260
1449     14.480000     -0.000410      0.009920
1450     14.490000     -0.000510      0.009540
1451     14.500000     -0.000610      0.009130
1452     14.510000     -0.000700      0.008690
1453     14.520000     -0.000790      0.008230
1454     14.530000     -0.000870      0.007770
1455     14.540000     -0.000950      0.007300
1456     14.550000     -0.001020      0.006850
1457     14.560000     -0.001090      0.006410
1458     14.570000     -0.001150      0.005980
1459     14.580000     -0.001210      0.005580
1460     14.590000     -0.001270      0.005210
1461     14.600000     -0.001320      0.004860
1462     14.610000     -0.001370      0.004550
1463     14.620000     -0.001410      0.004260
1464     14.630000     -0.001460      0.004000
1465     14.640000     -0.001500      0.003770
1466     14.650000     -0.001530      0.003570
1467     14.660000     -0.001570      0.003390
1468     14.670000     -0.001600      0.003240
1469     14.680000     -0.001640      0.003110
1470     14.690000     -0.001670      0.002990
1471     14.700000     -0.001700      0.002890
1472     14.710000     -0.001730      0.002810
1473     14.720000     -0.001750      0.002730
1474     14.730000     -0.001780      0.002670
1475     14.740000     -0.001810      0.002610
1476     14.750000     -0.001830      0.002550
1477     14.760000     -0.001860      0.002500
1478     14.770000     -0.001880      0.002460
1479     14.780000     -0.001910      0.002410
1480     14.790000     -0.001930      0.002360
1481     14.800000     -0.001960      0.002310
1482     14.810000     -0.001980      0.002260
1483     14.820000     -0.002000      0.002200
1484     14.830000     -0.002020      0.002150
1485     14.840000     -0.002050      0.002090
1486     14.850000     -0.002070      0.002030
1487     14.860000     -0.002090      0.001970
1488     14.870000     -0.002110      0.001910
1489     14.880000     -0.002130      0.001850
1490     14.890000     -0.002140      0.001800
1491     14.900000     -0.002160      0.001740
1492     14.910000     -0.002180      0.001690
1493     14.920000     -0.002200      0.001650
1494     14.930000     -0.002210      0.001610
1495     14.940000     -0.002230      0.001580
1496     14.950000     -0.002250      0.001560
1497     14.960000     -0.002260      0.001540
1498     14.970000     -0.002280      0.001540
1499     14.980000     -0.002290      0.001540
1500     14.990000     -0.002310      0.001560
1501     15.000000     -0.002320      0.001580
1502     15.010000     -0.002340      0.001610
1503     15.020000     -0.002350      0.001650
1504     15.030000     -0.002370      0.001700
1505     15.040000     -0.002390      0.001750
1506     15.050000     -0.002410      0.001810
1507     15.060000     -0.002420      0.001860
1508     15.070000     -0.002440      0.001920
1509     15.080000     -0.002460      0.001970
1510     15.090000     -0.002480      0.002010
1511     15.100000     -0.002500      0.002040
1512     15.110000     -0.002520      0.002050
1513     15.120000     -0.002540      0.002040
1514     15.130000     -0.002560      0.002020
1515     15.140000     -0.002580      0.001970
1516     15.150000     -0.002600      0.001890
1517     15.160000     -0.002620      0.001770
1518     15.170000     -0.002640      0.001630
1519     15.180000     -0.002660      0.001450
1520     15.190000     -0.002670      0.001240
1521     15.200000     -0.002680      0.000990
1522     15.210000     -0.002690      0.000700
1523     15.220000     -0.002700      0.000380
1524     15.230000     -0.002700      0.000020
1525     15.240000     -0.002700     -0.000370
1526     15.250000     -0.002700     -0.000790
1527     15.260000     -0.002690     -0.001230
1528     15.270000     -0.002680     -0.001690
1529     15.280000     -0.002660     -0.002170
1530     15.290000     -0.002640     -0.002660
1531     15.300000     -0.002610     -0.003160
1532     15.310000     -0.002580     -0.003650
1533     15.320000     -0.002550     -0.004140
1534     15.330000     -0.002500     -0.004610
1535     15.340000     -0.002460     -0.005070
1536     15.350000     -0.002410     -0.005500
1537     15.360000     -0.002350     -0.005910
1538     15.370000     -0.002290     -0.006290
1539     15.380000     -0.002230     -0.006640
1540     15.390000     -0.002160     -0.006960
1541     15.400000     -0.002090     -0.007240
1542     15.410000     -0.002020     -0.007490
1543     15.420000     -0.001950     -0.007700
1544     15.430000     -0.001870     -0.007880
1545     15.440000     -0.001790     -0.008030
1546     15.450000     -0.001710     -0.008140
1547     15.460000     -0.001630     -0.008220
1548     15.470000     -0.001550     -0.008270
1549     15.480000     -0.001470     -0.008290
1550     15.490000     -0.001380     -0.008280
1551     15.500000     -0.001300     -0.008250
1552     15.510000     -0.001220     -0.008190
1553     15.520000     -0.001130     -0.008110
1554     15.530000     -0.001050     -0.008010
1555     15.540000     -0.000970     -0.007880
1556     15.550000     -0.000890     -0.007740
1557     15.560000     -0.000820     -0.007570
1558     15.570000     -0.000740     -0.007380
1559     15.580000     -0.000670     -0.007170
1560     15.590000     -0.000600     -0.006950
1561     15.600000     -0.000530     -0.006710
1562     15.610000     -0.000460     -0.006440
1563     15.620000     -0.000400     -0.006170
1564     15.630000     -0.000330     -0.005870
1565     15.640000     -0.000270     -0.005560
1566     15.650000     -0.000220     -0.005240
1567     15.660000     -0.000170     -0.004900
1568     15.670000     -0.000120     -0.004560
1569     15.680000     -0.000070     -0.004210
1570     15.690000     -0.000030     -0.003850
1571     15.700000      0.000010     -0.003490
1572     15.710000      0.000040     -0.003130
1573     15.720000      0.000070     -0.002780
1574     15.730000      0.000100     -0.002430
1575     15.740000      0.000130     -0.002100
1576     15.750000      0.000150     -0.001770
1577     15.760000      0.000170     -0.001460
1578     15.770000      0.000180     -0.001160
1579     15.780000      0.000190     -0.000870
1580     15.790000      0.000200     -0.000610
1581     15.800000      0.000210     -0.000360
1582     15.810000      0.000210     -0.000130
1583     15.820000      0.000210      0.000090
1584     15.830000      0.000210      0.000280
1585     15.840000      0.000210      0.000460
1586     15.850000      0.000200      0.000610
1587     15.860000      0.000200      0.000750
1588     15.870000      0.000190      0.000860
1589     15.880000      0.000180      0.000950
1590     15.890000      0.000170      0.001020
1591     15.900000      0.000160      0.001070
1592     15.910000      0.000150      0.001090
1593     15.920000      0.000140      0.001080
1594     15.930000      0.000130      0.001040
1595     15.940000      0.000120      0.000980
1596     15.950000      0.000110      0.000890
1597     15.960000      0.000100      0.000760
1598     15.970000      0.000090      0.000600
1599     15.980000      0.000090      0.000410
1600     15.990000      0.000080      0.000190
1601     16.000000      0.000080     -0.000060
1602     16.010000      0.000080     -0.000350
1603     16.020000      0.000080     -0.000660
1604     16.030000      0.000090     -0.001000
1605     16.040000      0.000100     -0.001360
1606     16.050000      0.000110     -0.001730
1607     16.060000      0.000130     -0.002120
1608     16.070000      0.000150     -0.002520
1609     16.080000      0.000180     -0.002910
1610     16.090000      0.000210     -0.003300
1611     16.100000      0.000240     -0.003670
1612     16.110000      0.000280     -0.004020
1613     16.120000      0.000320     -0.004340
1614     16.130000      0.000360     -0.004620
1615     16.140000      0.000410     -0.004850
1616     16.150000      0.000450     -0.005030
1617     16.160000      0.000510     -0.005150
1618     16.170000      0.000560     -0.005210
1619     16.180000      0.000610     -0.005200
1620     16.190000      0.000660     -0.005120
1621     16.200000      0.000710     -0.004980
1622     16.210000      0.000760     -0.004770
1623     16.220000      0.000810     -0.004490
1624     16.230000      0.000850     -0.004150
1625     16.240000      0.000900     -0.003740
1626     16.250000      0.000930     -0.003290
1627     16.260000      0.000970     -0.002780
1628     16.270000      0.000990     -0.002240
1629     16.280000      0.001020     -0.001660
1630     16.290000      0.001030     -0.001070
1631     16.300000      0.001040     -0.000460
1632     16.310000      0.001050      0.000140
1633     16.320000      0.001050      0.000740
1634     16.330000      0.001040      0.001310
1635     16.340000      0.001030      0.001860
1636     16.350000      0.001010      0.002370
1637     16.360000      0.000980      0.002840
1638     16.370000      0.000960      0.003260
1639     16.380000      0.000920      0.003630
1640     16.390000      0.000890      0.003940
1641     16.400000      0.000850      0.004190
1642     16.410000      0.000810      0.004380
1643     16.420000      0.000760      0.004520
1644     16.430000      0.000720      0.004590
1645     16.440000      0.000670      0.004620
1646     16.450000      0.000620      0.004590
1647     16.460000      0.000580      0.004510
1648     16.470000      0.000530      0.004390
1649     16.480000      0.000490      0.004240
1650     16.490000      0.000450      0.004050
1651     16.500000      0.000410      0.003830
1652     16.510000      0.000370      0.003590
1653     16.520000      0.000330      0.003330
1654     16.530000      0.000300      0.003060
1655     16.540000      0.000270      0.002780
1656     16.550000      0.000240      0.002500
1657     16.560000      0.000220      0.002220
1658     16.570000      0.000190      0.001940
1659     16.580000      0.000170      0.001660
1660     16.590000      0.000160      0.001390
1661     16.600000      0.000140      0.001130
1662     16.610000      0.000130      0.000880
1663     16.620000      0.000120      0.000640
1664     16.630000      0.000120      0.000400
1665     16.640000      0.000110      0.000170
1666     16.650000      0.000110     -0.000050
1667     16.660000      0.000110     -0.000260
1668     16.670000      0.000110     -0.000470
1669     16.680000      0.000120     -0.000670
1670     16.690000      0.000130     -0.000870
1671     16.700000      0.000130     -0.001060
1672     16.710000      0.000150     -0.001250
1673     16.720000      0.000160     -0.001440
1674     16.730000      0.000170     -0.001630
1675     16.740000      0.000190     -0.001820
1676     16.750000      0.000210     -0.002020
1677     16.760000      0.000230     -0.002210
1678     16.770000      0.000250     -0.002400
1679     16.780000      0.000270     -0.002600
1680     16.790000      0.000300     -0.002800
1681     16.800000      0.000330     -0.003010
1682     16.810000      0.000360     -0.003210
1683     16.820000      0.000390     -0.003420
1684     16.830000      0.000420     -0.003630
1685     16.840000      0.000460     -0.003840
1686     16.850000      0.000500     -0.004050
1687     16.860000      0.000540     -0.004260
1688     16.870000      0.000580     -0.004460
1689     16.880000      0.000630     -0.004650
1690     16.890000      0.000670     -0.004820
1691     16.900000      0.000720     -0.004990
1692     16.910000      0.000770     -0.005130
1693     16.920000      0.000820     -0.005250
1694     16.930000      0.000870     -0.005340
1695     16.940000      0.000930     -0.005410
1696     16.950000      0.000980     -0.005440
1697     16.960000      0.001040     -0.005440
1698     16.970000      0.001090     -0.005400
1699     16.980000      0.001140     -0.005320
1700     16.990000      0.001200     -0.005210
1701     17.000000      0.001250     -0.005050
1702     17.010000      0.001300     -0.004870
1703     17.020000      0.001350     -0.004640
1704     17.030000      0.001400     -0.004380
1705     17.040000      0.001440     -0.004090
1706     17.050000      0.001480     -0.003780
1707     17.060000      0.001520     -0.003450
1708     17.070000      0.001550     -0.003100
1709     17.080000      0.001580     -0.002750
1710     17.090000      0.001610     -0.002400
1711     17.100000      0.001630     -0.002050
1712     17.110000      0.001660     -0.001730
1713     17.120000      0.001670     -0.001420
1714     17.130000      0.001690     -0.001150
1715     17.140000      0.001700     -0.000920
1716     17.150000      0.001710     -0.000730
1717     17.160000      0.001710     -0.000600
1718     17.170000      0.001720     -0.000510
1719     17.180000      0.001730     -0.000490
1720     17.190000      0.001730     -0.000530
1721     17.200000      0.001740     -0.000630
1722     17.210000      0.001740     -0.000790
1723     17.220000      0.001750     -0.001010
1724     17.230000      0.001760     -0.001280
1725     17.240000      0.001770     -0.001610
1726     17.250000      0.001790     -0.001990
1727     17.260000      0.001810     -0.002410
1728     17.270000      0.001830     -0.002860
1729     17.280000      0.001860     -0.003340
1730     17.290000      0.001900     -0.003830
1731     17.300000      0.001930     -0.004330
1732     17.310000      0.001980     -0.004820
1733     17.320000      0.002030     -0.005310
1734     17.330000      0.002080     -0.005770
1735     17.340000      0.002140     -0.006200
1736     17.350000      0.002200     -0.006590
1737     17.360000      0.002260     -0.006940
1738     17.370000      0.002330     -0.007240
1739     17.380000      0.002410     -0.007490
1740     17.390000      0.002480     -0.007680
1741     17.400000      0.002560     -0.007810
1742     17.410000      0.002640     -0.007880
1743     17.420000      0.002710     -0.007900
1744     17.430000      0.002790     -0.007860
1745     17.440000      0.002870     -0.007770
1746     17.450000      0.002950     -0.007640
1747     17.460000      0.003030     -0.007460
1748     17.470000      0.003100     -0.007240
1749     17.480000      0.003170     -0.006990
1750     17.490000      0.003240     -0.006720
1751     17.500000      0.003310     -0.006440
1752     17.510000      0.003370     -0.006150
1753     17.520000      0.003440     -0.005860
1754     17.530000      0.003490     -0.005570
1755     17.540000      0.003550     -0.005300
1756     17.550000      0.003600     -0.005050
1757     17.560000      0.003650     -0.004820
1758     17.570000      0.003700     -0.004620
1759     17.580000      0.003750     -0.004450
1760     17.590000      0.003790     -0.004320
1761     17.600000      0.003840     -0.004220
1762     17.610000      0.003880     -0.004160
1763     17.620000      0.003920     -0.004130
1764     17.630000      0.003960     -0.004130
1765     17.640000      0.004000     -0.004170
1766     17.650000      0.004040     -0.004240
1767     17.660000      0.004090     -0.004330
1768     17.670000      0.004130     -0.004450
1769     17.680000      0.004170     -0.004580
1770     17.690000      0.004220     -0.004730
1771     17.700000      0.004270     -0.004890
1772     17.710000      0.004320     -0.005050
1773     17.720000      0.004370     -0.005200
1774     17.730000      0.004420     -0.005350
1775     17.740000      0.004470     -0.005490
1776     17.750000      0.004530     -0.005620
1777     17.760000      0.004580     -0.005720
1778     17.770000      0.004640     -0.005810
1779     17.780000      0.004700     -0.005870
1780     17.790000      0.004760     -0.005900
1781     17.800000      0.004820     -0.005910
1782     17.810000      0.004880     -0.005890
1783     17.820000      0.004930     -0.005840
1784     17.830000      0.004990     -0.005770
1785     17.840000      0.005050     -0.005670
1786     17.850000      0.005110     -0.005540
1787     17.860000      0.005160     -0.005380
1788     17.870000      0.005220     -0.005210
1789     17.880000      0.005270     -0.005010
1790     17.890000      0.005320     -0.004790
1791     17.900000      0.005370     -0.004560
1792     17.910000      0.005410     -0.004310
1793     17.920000      0.005460     -0.004050
1794     17.930000      0.005500     -0.003780
1795     17.940000      0.005530     -0.003500
1796     17.950000      0.005570     -0.003220
1797     17.960000      0.005600     -0.002930
1798     17.970000      0.005630     -0.002630
1799     17.980000      0.005660     -0.002330
1800     17.990000      0.005680     -0.002030
1801     18.000000      0.005700     -0.001720
1802     18.010000      0.005720     -0.001410
1803     18.020000      0.005730     -0.001110
1804     18.030000      0.005740     -0.000800
1805     18.040000      0.005750     -0.000500
1806     18.050000      0.005760     -0.000200
1807     18.060000      0.005760      0.000100
1808     18.070000      0.005760      0.000380
1809     18.080000      0.005750      0.000660
1810     18.090000      0.005750      0.000920
1811     18.100000      0.005740      0.001160
1812     18.110000      0.005730      0.001380
1813     18.120000      0.005710      0.001580
1814     18.130000      0.005700      0.001750
1815     18.140000      0.005680      0.001900
1816     18.150000      0.005660      0.002010
1817     18.160000      0.005640      0.002080
1818     18.170000      0.005620      0.002120
1819     18.180000      0.005600      0.002120
1820     18.190000      0.005580      0.002080
1821     18.200000      0.005550      0.002010
1822     18.210000      0.005530      0.001900
1823     18.220000      0.005520      0.001750
1824     18.230000      0.005500      0.001570
1825     18.240000      0.005480      0.001360
1826     18.250000      0.005470      0.001120
1827     18.260000      0.005460      0.000870
1828     18.270000      0.005450      0.000590
1829     18.280000      0.005440      0.000310
1830     18.290000      0.005440      0.000020
1831     18.300000      0.005440     -0.000270
1832     18.310000      0.005440     -0.000540
1833     18.320000      0.005450     -0.000800
1834     18.330000      0.005460     -0.001040
1835     18.340000      0.005470     -0.001250
1836     18.350000      0.005480     -0.001420
1837     18.360000      0.005490     -0.001560
1838     18.370000      0.005510     -0.001650
1839     18.380000      0.005530     -0.001700
1840     18.390000      0.005540     -0.001700
1841     18.400000      0.005560     -0.001650
1842     18.410000      0.005580     -0.001550
1843     18.420000      0.005590     -0.001410
1844     18.430000      0.005610     -0.001220
1845     18.440000      0.005620     -0.000990
1846     18.450000      0.005630     -0.000720
1847     18.460000      0.005630     -0.000410
1848     18.470000      0.005640     -0.000080
1849     18.480000      0.005640      0.000280
1850     18.490000      0.005640      0.000650
1851     18.500000      0.005630      0.001020
1852     18.510000      0.005620      0.001400
1853     18.520000      0.005610      0.001780
1854     18.530000      0.005590      0.002140
1855     18.540000      0.005570      0.002480
1856     18.550000      0.005540      0.002790
1857     18.560000      0.005510      0.003080
1858     18.570000      0.005480      0.003330
1859     18.580000      0.005450      0.003550
1860     18.590000      0.005410      0.003730
1861     18.600000      0.005380      0.003870
1862     18.610000      0.005340      0.003960
1863     18.620000      0.005300      0.004020
1864     18.630000      0.005260      0.004040
1865     18.640000      0.005220      0.004030
1866     18.650000      0.005180      0.003980
1867     18.660000      0.005140      0.003900
1868     18.670000      0.005100      0.003790
1869     18.680000      0.005060      0.003660
1870     18.690000      0.005030      0.003510
1871     18.700000      0.004990      0.003350
1872     18.710000      0.004960      0.003190
1873     18.720000      0.004920      0.003010
1874     18.730000      0.004890      0.002840
1875     18.740000      0.004870      0.002680
1876     18.750000      0.004840      0.002520
1877     18.760000      0.004810      0.002370
1878     18.770000      0.004790      0.002240
1879     18.780000      0.004770      0.002130
1880     18.790000      0.004750      0.002030
1881     18.800000      0.004730      0.001950
1882     18.810000      0.004710      0.001900
1883     18.820000      0.004690      0.001860
1884     18.830000      0.004670      0.001850
1885     18.840000      0.004650      0.001850
1886     18.850000      0.004630      0.001870
1887     18.860000      0.004610      0.001920
1888     18.870000      0.004590      0.001980
1889     18.880000      0.004570      0.002050
1890     18.890000      0.004550      0.002150
1891     18.900000      0.004530      0.002250
1892     18.910000      0.004510      0.002370
1893     18.920000      0.004490      0.002490
1894     18.930000      0.004460      0.002630
1895     18.940000      0.004440      0.002770
1896     18.950000      0.004410      0.002920
1897     18.960000      0.004380      0.003080
1898     18.970000      0.004350      0.003240
1899     18.980000      0.004320      0.003410
1900     18.990000      0.004280      0.003580
1901     19.000000      0.004250      0.003760
1902     19.010000      0.004210      0.003940
1903     19.020000      0.004170      0.004120
1904     19.030000      0.004130      0.004310
1905     19.040000      0.004080      0.004500
1906     19.050000      0.004040      0.004700
1907     19.060000      0.003990      0.004900
1908     19.070000      0.003940      0.005100
1909     19.080000      0.003890      0.005300
1910     19.090000      0.003840      0.005500
1911     19.100000      0.003780      0.005700
1912     19.110000      0.003730      0.005900
1913     19.120000      0.003670      0.006090
1914     19.130000      0.003610      0.006290
1915     19.140000      0.003540      0.006470
1916     19.150000      0.003480      0.006660
1917     19.160000      0.003410      0.006840
1918     19.170000      0.003340      0.007020
1919     19.180000      0.003270      0.007190
1920     19.190000      0.003200      0.007350
1921     19.200000      0.003130      0.007510
1922     19.210000      0.003050      0.007660
1923     19.220000      0.002980      0.007800
1924     19.230000      0.002900      0.007940
1925     19.240000      0.002820      0.008080
1926     19.250000      0.002740      0.008200
1927     19.260000      0.002660      0.008320
1928     19.270000      0.002570      0.008430
1929     19.280000      0.002490      0.008530
1930     19.290000      0.002400      0.008620
1931     19.300000      0.002320      0.008700
1932     19.310000      0.002230      0.008770
1933     19.320000      0.002140      0.008830
1934     19.330000      0.002050      0.008880
1935     19.340000      0.001970      0.008910
1936     19.350000      0.001880      0.008920
1937     19.360000      0.001790      0.008920
1938     19.370000      0.001700      0.008910
1939     19.380000      0.001610      0.008880
1940     19.390000      0.001520      0.008830
1941     19.400000      0.001430      0.008770
1942     19.410000      0.001340      0.008690
1943     19.420000      0.001260      0.008600
1944     19.430000      0.001170      0.008500
1945     19.440000      0.001090      0.008390
1946     19.450000      0.001000      0.008260
1947     19.460000      0.000920      0.008140
1948     19.470000      0.000840      0.008010
1949     19.480000      0.000760      0.007880
1950     19.490000      0.000680      0.007750
1951     19.500000      0.000600      0.007640
1952     19.510000      0.000530      0.007530
1953     19.520000      0.000450      0.007440
1954     19.530000      0.000380      0.007370
1955     19.540000      0.000300      0.007330
1956     19.550000      0.000230      0.007310
1957     19.560000      0.000160      0.007320
1958     19.570000      0.000080      0.007360
1959     19.580000      0.000010      0.007430
1960     19.590000     -0.000060      0.007540
1961     19.600000     -0.000140      0.007670
1962     19.610000     -0.000220      0.007840
1963     19.620000     -0.000300      0.008050
1964     19.630000     -0.000380      0.008280
1965     19.640000     -0.000460      0.008530
1966     19.650000     -0.000540      0.008810
1967     19.660000     -0.000630      0.009100
1968     19.670000     -0.000720      0.009400
1969     19.680000     -0.000820      0.009710
1970     19.690000     -0.000910      0.010010
1971     19.700000     -0.001010      0.010310
1972     19.710000     -0.001120      0.010580
1973     19.720000     -0.001220      0.010830
1974     19.730000     -0.001330      0.011050
1975     19.740000     -0.001440      0.011220
1976     19.750000     -0.001550      0.011350
1977     19.760000     -0.001670      0.011430
1978     19.770000     -0.001780      0.011450
1979     19.780000     -0.001900      0.011420
1980     19.790000     -0.002010      0.011320
1981     19.800000     -0.002120      0.011170
1982     19.810000     -0.002240      0.010950
1983     19.820000     -0.002340      0.010670
1984     19.830000     -0.002450      0.010340
1985     19.840000     -0.002560      0.009950
1986     19.850000     -0.002650      0.009520
1987     19.860000     -0.002750      0.009040
1988     19.870000     -0.002840      0.008540
1989     19.880000     -0.002930      0.008000
1990     19.890000     -0.003010      0.007460
1991     19.900000     -0.003080      0.006910
1992     19.910000     -0.003150      0.006360
1993     19.920000     -0.003210      0.005830
1994     19.930000     -0.003270      0.005320
1995     19.940000     -0.003320      0.004850
1996     19.950000     -0.003370      0.004420
1997     19.960000     -0.003420      0.004030
1998     19.970000     -0.003460      0.003700
1999     19.980000     -0.003490      0.003420
2000     19.990000     -0.003530      0.003200
2001     20.000000     -0.003560      0.003050
2002     20.010000     -0.003590      0.002950
2003     20.020000     -0.003620      0.002910
2004     20.030000     -0.003650      0.002930
2005     20.040000     -0.003680      0.003010
2006     20.050000     -0.003710      0.003130
2007     20.060000     -0.003740      0.003300
2008     20.070000     -0.003770      0.003500
2009     20.080000     -0.003810      0.003730
2010     20.090000     -0.003850      0.003980
2011     20.100000     -0.003890      0.004240
2012     20.110000     -0.003930      0.004510
2013     20.120000     -0.003970      0.004770
2014     20.130000     -0.004020      0.005030
2015     20.140000     -0.004070      0.005260
2016     20.150000     -0.004120      0.005460
2017     20.160000     -0.004180      0.005640
2018     20.170000     -0.004230      0.005770
2019     20.180000     -0.004290      0.005870
2020     20.190000     -0.004350      0.005930
2021     20.200000     -0.004410      0.005940
2022     20.210000     -0.004470      0.005900
2023     20.220000     -0.004530      0.005820
2024     20.230000     -0.004590      0.005700
2025     20.240000     -0.004640      0.005540
2026     20.250000     -0.004700      0.005340
2027     20.260000     -0.004750      0.005110
2028     20.270000     -0.004800      0.004850
2029     20.280000     -0.004850      0.004570
2030     20.290000     -0.004900      0.004270
2031     20.300000     -0.004940      0.003960
2032     20.310000     -0.004980      0.003650
2033     20.320000     -0.005020      0.003340
2034     20.330000     -0.005050      0.003040
2035     20.340000     -0.005080      0.002750
2036     20.350000     -0.005110      0.002480
2037     20.360000     -0.005130      0.002240
2038     20.370000     -0.005160      0.002020
2039     20.380000     -0.005180      0.001830
2040     20.390000     -0.005190      0.001680
2041     20.400000     -0.005210      0.001550
2042     20.410000     -0.005230      0.001450
2043     20.420000     -0.005240      0.001390
2044     20.430000     -0.005250      0.001360
2045     20.440000     -0.005270      0.001350
2046     20.450000     -0.005280      0.001370
2047     20.460000     -0.005300      0.001410
2048     20.470000     -0.005310      0.001470
2049     20.480000     -0.005320      0.001540
2050     20.490000     -0.005340      0.001620
2051     20.500000     -0.005360      0.001710
2052     20.510000     -0.005370      0.001790
2053     20.520000     -0.005390      0.001870
2054     20.530000     -0.005410      0.001930
2055     20.540000     -0.005430      0.001980
2056     20.550000     -0.005450      0.002010
2057     20.560000     -0.005470      0.002020
2058     20.570000     -0.005490      0.002010
2059     20.580000     -0.005510      0.001960
2060     20.590000     -0.005530      0.001890
2061     20.600000     -0.005550      0.001780
2062     20.610000     -0.005570      0.001650
2063     20.620000     -0.005580      0.001490
2064     20.630000     -0.005600      0.001300
2065     20.640000     -0.005610      0.001090
2066     20.650000     -0.005620      0.000850
2067     20.660000     -0.005630      0.000600
2068     20.670000     -0.005640      0.000330
2069     20.680000     -0.005640      0.000060
2070     20.690000     -0.005640     -0.000220
2071     20.700000     -0.005640     -0.000490
2072     20.710000     -0.005630     -0.000760
2073     20.720000     -0.005620     -0.001010
2074     20.730000     -0.005610     -0.001240
2075     20.740000     -0.005600     -0.001440
2076     20.750000     -0.005590     -0.001610
2077     20.760000     -0.005570     -0.001750
2078     20.770000     -0.005550     -0.001850
2079     20.780000     -0.005540     -0.001910
2080     20.790000     -0.005520     -0.001930
2081     20.800000     -0.005500     -0.001910
2082     20.810000     -0.005480     -0.001840
2083     20.820000     -0.005460     -0.001730
2084     20.830000     -0.005440     -0.001580
2085     20.840000     -0.005430     -0.001390
2086     20.850000     -0.005410     -0.001170
2087     20.860000     -0.005400     -0.000920
2088     20.870000     -0.005390     -0.000640
2089     20.880000     -0.005390     -0.000340
2090     20.890000     -0.005380     -0.000030
2091     20.900000     -0.005380      0.000300
2092     20.910000     -0.005380      0.000620
2093     20.920000     -0.005390      0.000940
2094     20.930000     -0.005400      0.001250
2095     20.940000     -0.005410      0.001540
2096     20.950000     -0.005430      0.001820
2097     20.960000     -0.005450      0.002070
2098     20.970000     -0.005470      0.002290
2099     20.980000     -0.005490      0.002490
2100     20.990000     -0.005510      0.002650
2101     21.000000     -0.005540      0.002780
2102     21.010000     -0.005570      0.002870
2103     21.020000     -0.005600      0.002940
2104     21.030000     -0.005630      0.002970
2105     21.040000     -0.005660      0.002970
2106     21.050000     -0.005690      0.002950
2107     21.060000     -0.005720      0.002900
2108     21.070000     -0.005740      0.002830
2109     21.080000     -0.005770      0.002740
2110     21.090000     -0.005800      0.002640
2111     21.100000     -0.005830      0.002530
2112     21.110000     -0.005850      0.002420
2113     21.120000     -0.005880      0.002300
2114     21.130000     -0.005900      0.002180
2115     21.140000     -0.005920      0.002070
2116     21.150000     -0.005940      0.001970
2117     21.160000     -0.005960      0.001880
2118     21.170000     -0.005980      0.001810
2119     21.180000     -0.006000      0.001750
2120     21.190000     -0.006020      0.001710
2121     21.200000     -0.006030      0.001690
2122     21.210000     -0.006050      0.001690
2123     21.220000     -0.006070      0.001710
2124     21.230000     -0.006080      0.001750
2125     21.240000     -0.006100      0.001810
2126     21.250000     -0.006120      0.001890
2127     21.260000     -0.006140      0.001990
2128     21.270000     -0.006160      0.002110
2129     21.280000     -0.006180      0.002240
2130     21.290000     -0.006200      0.002390
2131     21.300000     -0.006230      0.002560
2132     21.310000     -0.006250      0.002740
2133     21.320000     -0.006280      0.002930
2134     21.330000     -0.006310      0.003130
2135     21.340000     -0.006340      0.003340
2136     21.350000     -0.006370      0.003570
2137     21.360000     -0.006410      0.003800
2138     21.370000     -0.006450      0.004040
2139     21.380000     -0.006490      0.004290
2140     21.390000     -0.006530      0.004540
2141     21.400000     -0.006580      0.004810
2142     21.410000     -0.006620      0.005080
2143     21.420000     -0.006670      0.005350
2144     21.430000     -0.006730      0.005630
2145     21.440000     -0.006780      0.005920
2146     21.450000     -0.006840      0.006200
2147     21.460000     -0.006910      0.006480
2148     21.470000     -0.006970      0.006760
2149     21.480000     -0.007040      0.007030
2150     21.490000     -0.007110      0.007290
2151     21.500000     -0.007180      0.007540
2152     21.510000     -0.007260      0.007770
2153     21.520000     -0.007330      0.007980
2154     21.530000     -0.007410      0.008170
2155     21.540000     -0.007500      0.008330
2156     21.550000     -0.007580      0.008460
2157     21.560000     -0.007660      0.008560
2158     21.570000     -0.007750      0.008620
2159     21.580000     -0.007840      0.008650
2160     21.590000     -0.007920      0.008640
2161     21.600000     -0.008010      0.008590
2162     21.610000     -0.008090      0.008510
2163     21.620000     -0.008180      0.008390
2164     21.630000     -0.008260      0.008240
2165     21.640000     -0.008350      0.008060
2166     21.650000     -0.008430      0.007850
2167     21.660000     -0.008500      0.007610
2168     21.670000     -0.008580      0.007360
2169     21.680000     -0.008650      0.007080
2170     21.690000     -0.008730      0.006800
2171     21.700000     -0.008790      0.006510
2172     21.710000     -0.008860      0.006210
2173     21.720000     -0.008920      0.005920
2174     21.730000     -0.008980      0.005640
2175     21.740000     -0.009040      0.005370
2176     21.750000     -0.009090      0.005120
2177     21.760000     -0.009140      0.004890
2178     21.770000     -0.009190      0.004680
2179     21.780000     -0.009240      0.004500
2180     21.790000     -0.009280      0.004340
2181     21.800000     -0.009330      0.004210
2182     21.810000     -0.009370      0.004110
2183     21.820000     -0.009410      0.004030
2184     21.830000     -0.009450      0.003980
2185     21.840000     -0.009490      0.003950
2186     21.850000     -0.009530      0.003950
2187     21.860000     -0.009570      0.003970
2188     21.870000     -0.009610      0.004000
2189     21.880000     -0.009650      0.004050
2190     21.890000     -0.009690      0.004110
2191     21.900000     -0.009730      0.004180
2192     21.910000     -0.009770      0.004250
2193     21.920000     -0.009810      0.004320
2194     21.930000     -0.009860      0.004390
2195     21.940000     -0.009900      0.004460
2196     21.950000     -0.009940      0.004520
2197     21.960000     -0.009990      0.004570
2198     21.970000     -0.010040      0.004610
2199     21.980000     -0.010080      0.004630
2200     21.990000     -0.010130      0.004640
2201     22.000000     -0.010170      0.004630
2202     22.010000     -0.010220      0.004610
2203     22.020000     -0.010270      0.004570
2204     22.030000     -0.010310      0.004520
2205     22.040000     -0.010360      0.004450
2206     22.050000     -0.010400      0.004360
2207     22.060000     -0.010450      0.004270
2208     22.070000     -0.010490      0.004160
2209     22.080000     -0.010530      0.004040
2210     22.090000     -0.010570      0.003910
2211     22.100000     -0.010610      0.003780
2212     22.110000     -0.010650      0.003640
2213     22.120000     -0.010680      0.003500
2214     22.130000     -0.010720      0.003360
2215     22.140000     -0.010750      0.003220
2216     22.150000     -0.010780      0.003070
2217     22.160000     -0.010820      0.002930
2218     22.170000     -0.010840      0.002800
2219     22.180000     -0.010870      0.002670
2220     22.190000     -0.010900      0.002540
2221     22.200000     -0.010920      0.002420
2222     22.210000     -0.010950      0.002310
2223     22.220000     -0.010970      0.002200
2224     22.230000     -0.010990      0.002090
2225     22.240000     -0.011010      0.001990
2226     22.250000     -0.011030      0.001900
2227     22.260000     -0.011050      0.001810
2228     22.270000     -0.011070      0.001730
2229     22.280000     -0.011090      0.001650
2230     22.290000     -0.011110      0.001580
2231     22.300000     -0.011120      0.001520
2232     22.310000     -0.011140      0.001460
2233     22.320000     -0.011150      0.001400
2234     22.330000     -0.011170      0.001360
2235     22.340000     -0.011180      0.001310
2236     22.350000     -0.011190      0.001280
2237     22.360000     -0.011200      0.001240
2238     22.370000     -0.011220      0.001220
2239     22.380000     -0.011230      0.001200
2240     22.390000     -0.011240      0.001180
2241     22.400000     -0.011250      0.001180
2242     22.410000     -0.011270      0.001170
2243     22.420000     -0.011280      0.001170
2244     22.430000     -0.011290      0.001180
2245     22.440000     -0.011300      0.001190
2246     22.450000     -0.011310      0.001200
2247     22.460000     -0.011320      0.001220
2248     22.470000     -0.011340      0.001240
2249     22.480000     -0.011350      0.001270
2250     22.490000     -0.011360      0.001290
2251     22.500000     -0.011370      0.001320
2252     22.510000     -0.011390      0.001340
2253     22.520000     -0.011400      0.001370
2254     22.530000     -0.011410      0.001390
2255     22.540000     -0.011430      0.001410
2256     22.550000     -0.011440      0.001430
2257     22.560000     -0.011460      0.001450
2258     22.570000     -0.011470      0.001470
2259     22.580000     -0.011490      0.001480
2260     22.590000     -0.011500      0.001490
2261     22.600000     -0.011520      0.001500
2262     22.610000     -0.011530      0.001500
2263     22.620000     -0.011550      0.001500
2264     22.630000     -0.011560      0.001490
2265     22.640000     -0.011580      0.001480
2266     22.650000     -0.011590      0.001470
2267     22.660000     -0.011610      0.001460
2268     22.670000     -0.011620      0.001440
2269     22.680000     -0.011630      0.001420
2270     22.690000     -0.011650      0.001400
2271     22.700000     -0.011660      0.001380
2272     22.710000     -0.011680      0.001350
2273     22.720000     -0.011690      0.001330
2274     22.730000     -0.011700      0.001300
2275     22.740000     -0.011720      0.001280
2276     22.750000     -0.011730      0.001250
2277     22.760000     -0.011740      0.001230
2278     22.770000     -0.011750      0.001200
2279     22.780000     -0.011770      0.001180
2280     22.790000     -0.011780      0.001160
2281     22.800000     -0.011790      0.001140
2282     22.810000     -0.011800      0.001130
2283     22.820000     -0.011810      0.001110
2284     22.830000     -0.011820      0.001100
2285     22.840000     -0.011830      0.001090
2286     22.850000     -0.011840      0.001090
2287     22.860000     -0.011860      0.001090
2288     22.870000     -0.011870      0.001100
2289     22.880000     -0.011880      0.001110
2290     22.890000     -0.011890      0.001130
2291     22.900000     -0.011900      0.001160
2292     22.910000     -0.011910      0.001200
2293     22.920000     -0.011920      0.001240
2294     22.930000     -0.011940      0.001300
2295     22.940000     -0.011950      0.001370
2296     22.950000     -0.011960      0.001460
2297     22.960000     -0.011980      0.001550
2298     22.970000     -0.011990      0.001660
2299     22.980000     -0.012010      0.001790
2300     22.990000     -0.012030      0.001930
2301     23.000000     -0.012050      0.002080
2302     23.010000     -0.012070      0.002240
2303     23.020000     -0.012090      0.002420
2304     23.030000     -0.012110      0.002620
2305     23.040000     -0.012140      0.002820
2306     23.050000     -0.012170      0.003020
2307     23.060000     -0.012200      0.003240
2308     23.070000     -0.012230      0.003450
2309     23.080000     -0.012270      0.003660
2310     23.090000     -0.012300      0.003870
2311     23.100000     -0.012340      0.004070
2312     23.110000     -0.012380      0.004250
2313     23.120000     -0.012420      0.004420
2314     23.130000     -0.012470      0.004560
2315     23.140000     -0.012510      0.004680
2316     23.150000     -0.012560      0.004770
2317     23.160000     -0.012610      0.004820
2318     23.170000     -0.012660      0.004840
2319     23.180000     -0.012700      0.004830
2320     23.190000     -0.012750      0.004780
2321     23.200000     -0.012800      0.004690
2322     23.210000     -0.012850      0.004560
2323     23.220000     -0.012890      0.004400
2324     23.230000     -0.012940      0.004200
2325     23.240000     -0.012980      0.003970
2326     23.250000     -0.013020      0.003710
2327     23.260000     -0.013060      0.003430
2328     23.270000     -0.013090      0.003120
2329     23.280000     -0.013120      0.002800
2330     23.290000     -0.013150      0.002460
2331     23.300000     -0.013170      0.002120
2332     23.310000     -0.013200      0.001780
2333     23.320000     -0.013210      0.001450
2334     23.330000     -0.013230      0.001130
2335     23.340000     -0.013240      0.000820
2336     23.350000     -0.013250      0.000530
2337     23.360000     -0.013250      0.000270
2338     23.370000     -0.013260      0.000030
2339     23.380000     -0.013260     -0.000180
2340     23.390000     -0.013250     -0.000360
2341     23.400000     -0.013250     -0.000500
2342     23.410000     -0.013250     -0.000620
2343     23.420000     -0.013240     -0.000700
2344     23.430000     -0.013230     -0.000760
2345     23.440000     -0.013220     -0.000780
2346     23.450000     -0.013220     -0.000780
2347     23.460000     -0.013210     -0.000760
2348     23.470000     -0.013200     -0.000720
2349     23.480000     -0.013190     -0.000660
2350     23.490000     -0.013190     -0.000590
2351     23.500000     -0.013180     -0.000500
2352     23.510000     -0.013180     -0.000420
2353     23.520000     -0.013170     -0.000330
2354     23.530000     -0.013170     -0.000240
2355     23.540000     -0.013170     -0.000150
2356     23.550000     -0.013170     -0.000080
2357     23.560000     -0.013160     -0.000010
2358     23.570000     -0.013160      0.000040
2359     23.580000     -0.013160      0.000080
2360     23.590000     -0.013170      0.000100
2361     23.600000     -0.013170      0.000100
2362     23.610000     -0.013170      0.000090
2363     23.620000     -0.013170      0.000070
2364     23.630000     -0.013170      0.000020
2365     23.640000     -0.013170     -0.000030
2366     23.650000     -0.013170     -0.000100
2367     23.660000     -0.013170     -0.000190
2368     23.670000     -0.013170     -0.000280
2369     23.680000     -0.013160     -0.000380
2370     23.690000     -0.013160     -0.000480
2371     23.700000     -0.013150     -0.000580
2372     23.710000     -0.013150     -0.000680
2373     23.720000     -0.013140     -0.000780
2374     23.730000     -0.013130     -0.000870
2375     23.740000     -0.013130     -0.000960
2376     23.750000     -0.013120     -0.001030
2377     23.760000     -0.013110     -0.001080
2378     23.770000     -0.013100     -0.001130
2379     23.780000     -0.013080     -0.001150
2380     23.790000     -0.013070     -0.001160
2381     23.800000     -0.013060     -0.001160
2382     23.810000     -0.013050     -0.001130
2383     23.820000     -0.013040     -0.001080
2384     23.830000     -0.013030     -0.001020
2385     23.840000     -0.013020     -0.000950
2386     23.850000     -0.013010     -0.000850
2387     23.860000     -0.013000     -0.000740
2388     23.870000     -0.012990     -0.000620
2389     23.880000     -0.012990     -0.000490
2390     23.890000     -0.012980     -0.000350
2391     23.900000     -0.012980     -0.000210
2392     23.910000     -0.012970     -0.000060
2393     23.920000     -0.012970      0.000100
2394     23.930000     -0.012970      0.000250
2395     23.940000     -0.012980      0.000400
2396     23.950000     -0.012980      0.000550
2397     23.960000     -0.012990      0.000700
2398     23.970000     -0.012990      0.000840
2399     23.980000     -0.013000      0.000980
2400     23.990000     -0.013010      0.001110
2401     24.000000     -0.013020      0.001230
2402     24.010000     -0.013040      0.001350
2403     24.020000     -0.013050      0.001460
2404     24.030000     -0.013060      0.001560
2405     24.040000     -0.013080      0.001660
2406     24.050000     -0.013100      0.001760
2407     24.060000     -0.013110      0.001850
2408     24.070000     -0.013130      0.001930
2409     24.080000     -0.013150      0.002020
2410     24.090000     -0.013170      0.002100
2411     24.100000     -0.013190      0.002180
2412     24.110000     -0.013210      0.002260
2413     24.120000     -0.013240      0.002340
2414     24.130000     -0.013260      0.002420
2415     24.140000     -0.013280      0.002500
2416     24.150000     -0.013310      0.002580
2417     24.160000     -0.013340      0.002670
2418     24.170000     -0.013360      0.002750
2419     24.180000     -0.013390      0.002840
2420     24.190000     -0.013420      0.002930
2421     24.200000     -0.013450      0.003020
2422     24.210000     -0.013480      0.003110
2423     24.220000     -0.013510      0.003200
2424     24.230000     -0.013540      0.003280
2425     24.240000     -0.013570      0.003350
2426     24.250000     -0.013610      0.003410
2427     24.260000     -0.013640      0.003460
2428     24.270000     -0.013680      0.003490
2429     24.280000     -0.013710      0.003490
2430     24.290000     -0.013750      0.003470
2431     24.300000     -0.013780      0.003400
2432     24.310000     -0.013810      0.003300
2433     24.320000     -0.013850      0.003140
2434     24.330000     -0.013880      0.002940
2435     24.340000     -0.013910      0.002670
2436     24.350000     -0.013930      0.002340
2437     24.360000     -0.013960      0.001950
2438     24.370000     -0.013980      0.001480
2439     24.380000     -0.013990      0.000950
2440     24.390000     -0.014000      0.000340
2441     24.400000     -0.014010     -0.000340
2442     24.410000     -0.014000     -0.001080
2443     24.420000     -0.013990     -0.001880
2444     24.430000     -0.013970     -0.002730
2445     24.440000     -0.013940     -0.003620
2446     24.450000     -0.013910     -0.004540
2447     24.460000     -0.013860     -0.005470
2448     24.470000     -0.013810     -0.006380
2449     24.480000     -0.013740     -0.007260
2450     24.490000     -0.013670     -0.008090
2451     24.500000     -0.013590     -0.008830
2452     24.510000     -0.013500     -0.009470
2453     24.520000     -0.013410     -0.009980
2454     24.530000     -0.013310     -0.010340
2455     24.540000     -0.013200     -0.010520
2456     24.550000     -0.013100     -0.010500
2457     24.560000     -0.012990     -0.010280
2458     24.570000     -0.012890     -0.009830
2459     24.580000     -0.012790     -0.009140
2460     24.590000     -0.012700     -0.008220
2461     24.600000     -0.012620     -0.007070
2462     24.610000     -0.012550     -0.005700
2463     24.620000     -0.012490     -0.004120
2464     24.630000     -0.012450     -0.002350
2465     24.640000     -0.012430     -0.000430
2466     24.650000     -0.012420      0.001620
2467     24.660000     -0.012440      0.003730
2468     24.670000     -0.012480      0.005880
2469     24.680000     -0.012540      0.007990
2470     24.690000     -0.012620      0.010000
2471     24.700000     -0.012720      0.011850
2472     24.710000     -0.012830      0.013480
2473     24.720000     -0.012970      0.014810
2474     24.730000     -0.013120      0.015790
2475     24.740000     -0.013270      0.016360
2476     24.750000     -0.013440      0.016450
2477     24.760000     -0.013600      0.016030
2478     24.770000     -0.013760      0.015060
2479     24.780000     -0.013910      0.013520
2480     24.790000     -0.014050      0.011370
2481     24.800000     -0.014160      0.008630
2482     24.810000     -0.014250      0.005290
2483     24.820000     -0.014300      0.001380
2484     24.830000     -0.014320     -0.003060
2485     24.840000     -0.014290     -0.007990
2486     24.850000     -0.014210     -0.013350
2487     24.860000     -0.014070     -0.019050
2488     24.870000     -0.013880     -0.025010
2489     24.880000     -0.013630     -0.031130
2490     24.890000     -0.013320     -0.037290
2491     24.900000     -0.012950     -0.043380
2492     24.910000     -0.012510     -0.049280
2493     24.920000     -0.012020     -0.054880
2494     24.930000     -0.011470     -0.060060
2495     24.940000     -0.010870     -0.064730
2496     24.950000     -0.010220     -0.068780
2497     24.960000     -0.009540     -0.072150
2498     24.970000     -0.008810     -0.074750
2499     24.980000     -0.008070     -0.076560
2500     24.990000     -0.007300     -0.077530
2501     25.000000     -0.006530     -0.077640
2502     25.010000      0.000000      0.000000
2503     25.020000      0.000000      0.000000
2504     25.030000      0.000000      0.000000
2505     25.040000      0.000000      0.000000
2506     25.050000      0.000000      0.000000
2507     25.060000      0.000000      0.000000
2508     25.070000      0.000000      0.000000
2509     25.080000      0.000000      0.000000
2510     25.090000      0.000000      0.000000
2511     25.100000      0.000000      0.000000
2512     25.110000      0.000000      0.000000
2513     25.120000      0.000000      0.000000
2514     25.130000      0.000000      0.000000
2515     25.140000      0.000000      0.000000
2516     25.150000      0.000000      0.000000
2517     25.160000      0.000000      0.000000
2518     25.170000      0.000000      0.000000
2519     25.180000      0.000000      0.000000
2520     25.190000      0.000000      0.000000
2521     25.200000      0.000000      0.000000
2522     25.210000      0.000000      0.000000
2523     25.220000      0.000000      0.000000
2524     25.230000      0.000000      0.000000
2525     25.240000      0.000000      0.000000
2526     25.250000      0.000000      0.000000
2527     25.260000      0.000000      0.000000
2528     25.270000      0.000000      0.000000
2529     25.280000      0.000000      0.000000
2530     25.290000      0.000000      0.000000
2531     25.300000      0.000000      0.000000
2532     25.310000      0.000000      0.000000
2533     25.320000      0.000000      0.000000
2534     25.330000      0.000000      0.000000
2535     25.340000      0.000000      0.000000
2536     25.350000      0.000000      0.000000
2537     25.360000      0.000000      0.000000
2538     25.370000      0.000000      0.000000
2539     25.380000      0.000000      0.000000
2540     25.390000      0.000000      0.000000
2541     25.400000      0.000000      0.000000
2542     25.410000      0.000000      0.000000
2543     25.420000      0.000000      0.000000
2544     25.430000      0.000000      0.000000
2545     25.440000      0.000000      0.000000
2546     25.450000      0.000000      0.000000
2547     25.460000      0.000000      0.000000
2548     25.470000      0.000000      0.000000
2549     25.480000      0.000000      0.000000
2550     25.490000      0.000000      0.000000
2551     25.500000      0.000000      0.000000
2552     25.510000      0.000000      0.000000
2553     25.520000      0.000000      0.000000
2554     25.530000      0.000000      0.000000
2555     25.540000      0.000000      0.000000
2556     25.550000      0.000000      0.000000
2557     25.560000      0.000000      0.000000
2558     25.570000      0.000000      0.000000
2559     25.580000      0.000000      0.000000
2560     25.590000      0.000000      0.000000
2561     25.600000      0.000000      0.000000
2562     25.610000      0.000000      0.000000
2563     25.620000      0.000000      0.000000
2564     25.630000      0.000000      0.000000
2565     25.640000      0.000000      0.000000
2566     25.650000      0.000000      0.000000
2567     25.660000      0.000000      0.000000
2568     25.670000      0.000000      0.000000
2569     25.680000      0.000000      0.000000
2570     25.690000      0.000000      0.000000
2571     25.700000      0.000000      0.000000
2572     25.710000      0.000000      0.000000
2573     25.720000      0.000000      0.000000
2574     25.730000      0.000000      0.000000
2575     25.740000      0.000000      0.000000
2576     25.750000      0.000000      0.000000
2577     25.760000      0.000000      0.000000
2578     25.770000      0.000000      0.000000
2579     25.780000      0.000000      0.000000
2580     25.790000      0.000000      0.000000
2581     25.800000      0.000000      0.000000
2582     25.810000      0.000000      0.000000
2583     25.820000      0.000000      0.000000
2584     25.830000      0.000000      0.000000
2585     25.840000      0.000000      0.000000
2586     25.850000      0.000000      0.000000
2587     25.860000      0.000000      0.000000
2588     25.870000      0.000000      0.000000
2589     25.880000      0.000000      0.000000
2590     25.890000      0.000000      0.000000
2591     25.900000      0.000000      0.000000
2592     25.910000      0.000000      0.000000
2593     25.920000      0.000000      0.000000
2594     25.930000      0.000000      0.000000
2595     25.940000      0.000000      0.000000
2596     25.950000      0.000000      0.000000
2597     25.960000      0.000000      0.000000
2598     25.970000      0.000000      0.000000
2599     25.980000      0.000000      0.000000
2600     25.990000      0.000000      0.000000
2601     26.000000      0.000000      0.000000
2602     26.010000      0.000000      0.000000
2603     26.020000      0.000000      0.000000
2604     26.030000      0.000000      0.000000
2605     26.040000      0.000000      0.000000
2606     26.050000      0.000000      0.000000
2607     26.060000      0.000000      0.000000
2608     26.070000      0.000000      0.000000
2609     26.080000      0.000000      0.000000
2610     26.090000      0.000000      0.000000
2611     26.100000      0.000000      0.000000
2612     26.110000      0.000000      0.000000
2613     26.120000      0.000000      0.000000
2614     26.130000      0.000000      0.000000
2615     26.140000      0.000000      0.000000
2616     26.150000      0.000000      0.000000
2617     26.160000      0.000000      0.000000
2618     26.170000      0.000000      0.000000
2619     26.180000      0.000000      0.000000
2620     26.190000      0.000000      0.000000
2621     26.200000      0.000000      0.000000
2622     26.210000      0.000000      0.000000
2623     26.220000      0.000000      0.000000
2624     26.230000      0.000000      0.000000
2625     26.240000      0.000000      0.000000
2626     26.250000      0.000000      0.000000
2627     26.260000      0.000000      0.000000
2628     26.270000      0.000000      0.000000
2629     26.280000      0.000000      0.000000
2630     26.290000      0.000000      0.000000
2631     26.300000      0.000000      0.000000
2632     26.310000      0.000000      0.000000
2633     26.320000      0.000000      0.000000
2634     26.330000      0.000000      0.000000
2635     26.340000      0.000000      0.000000
2636     26.350000      0.000000      0.000000
2637     26.360000      0.000000      0.000000
2638     26.370000      0.000000      0.000000
2639     26.380000      0.000000      0.000000
2640     26.390000      0.000000      0.000000
2641     26.400000      0.000000      0.000000
2642     26.410000      0.000000      0.000000
2643     26.420000      0.000000      0.000000
2644     26.430000      0.000000      0.000000
2645     26.440000      0.000000      0.000000
2646     26.450000      0.000000      0.000000
2647     26.460000      0.000000      0.000000
2648     26.470000      0.000000      0.000000
2649     26.480000      0.000000      0.000000
2650     26.490000      0.000000      0.000000
2651     26.500000      0.000000      0.000000
2652     26.510000      0.000000      0.000000
2653     26.520000      0.000000      0.000000
2654     26.530000      0.000000      0.000000
2655     26.540000      0.000000      0.000000
2656     26.550000      0.000000      0.000000
2657     26.560000      0.000000      0.000000
2658     26.570000      0.000000      0.000000
2659     26.580000      0.000000      0.000000
2660     26.590000      0.000000      0.000000
2661     26.600000      0.000000      0.000000
2662     26.610000      0.000000      0.000000
2663     26.620000      0.000000      0.000000
2664     26.630000      0.000000      0.000000
2665     26.640000      0.000000      0.000000
2666     26.650000      0.000000      0.000000
2667     26.660000      0.000000      0.000000
2668     26.670000      0.000000      0.000000
2669     26.680000      0.000000      0.000000
2670     26.690000      0.000000      0.000000
2671     26.700000      0.000000      0.000000
2672     26.710000      0.000000      0.000000
2673     26.720000      0.000000      0.000000
2674     26.730000      0.000000      0.000000
2675     26.740000      0.000000      0.000000
2676     26.750000      0.000000      0.000000
2677     26.760000      0.000000      0.000000
2678     26.770000      0.000000      0.000000
2679     26.780000      0.000000      0.000000
2680     26.790000      0.000000      0.000000
2681     26.800000      0.000000      0.000000
2682     26.810000      0.000000      0.000000
2683     26.820000      0.000000      0.000000
2684     26.830000      0.000000      0.000000
2685     26.840000      0.000000      0.000000
2686     26.850000      0.000000      0.000000
2687     26.860000      0.000000      0.000000
2688     26.870000      0.000000      0.000000
2689     26.880000      0.000000      0.000000
2690     26.890000      0.000000      0.000000
2691     26.900000      0.000000      0.000000
2692     26.910000      0.000000      0.000000
2693     26.920000      0.000000      0.000000
2694     26.930000      0.000000      0.000000
2695     26.940000      0.000000      0.000000
2696     26.950000      0.000000      0.000000
2697     26.960000      0.000000      0.000000
2698     26.970000      0.000000      0.000000
2699     26.980000      0.000000      0.000000
2700     26.990000      0.000000      0.000000
2701     27.000000      0.000000      0.000000
2702     27.010000      0.000000      0.000000
2703     27.020000      0.000000      0.000000
2704     27.030000      0.000000      0.000000
2705     27.040000      0.000000      0.000000
2706     27.050000      0.000000      0.000000
2707     27.060000      0.000000      0.000000
2708     27.070000      0.000000      0.000000
2709     27.080000      0.000000      0.000000
2710     27.090000      0.000000      0.000000
2711     27.100000      0.000000      0.000000
2712     27.110000      0.000000      0.000000
2713     27.120000      0.000000      0.000000
2714     27.130000      0.000000      0.000000
2715     27.140000      0.000000      0.000000
2716     27.150000      0.000000      0.000000
2717     27.160000      0.000000      0.000000
2718     27.170000      0.000000      0.000000
2719     27.180000      0.000000      0.000000
2720     27.190000      0.000000      0.000000
2721     27.200000      0.000000      0.000000
2722     27.210000      0.000000      0.000000
2723     27.220000      0.000000      0.000000
2724     27.230000      0.000000      0.000000
2725     27.240000      0.000000      0.000000
2726     27.250000      0.000000      0.000000
2727     27.260000      0.000000      0.000000
2728     27.270000      0.000000      0.000000
2729     27.280000      0.000000      0.000000
2730     27.290000      0.000000      0.000000
2731     27.300000      0.000000      0.000000
2732     27.310000      0.000000      0.000000
2733     27.320000      0.000000      0.000000
2734     27.330000      0.000000      0.000000
2735     27.340000      0.000000      0.000000
2736     27.350000      0.000000      0.000000
2737     27.360000      0.000000      0.000000
2738     27.370000      0.000000      0.000000
2739     27.380000      0.000000      0.000000
2740     27.390000      0.000000      0.000000
2741     27.400000      0.000000      0.000000
2742     27.410000      0.000000      0.000000
2743     27.420000      0.000000      0.000000
2744     27.430000      0.000000      0.000000
2745     27.440000      0.000000      0.000000
2746     27.450000      0.000000      0.000000
2747     27.460000      0.000000      0.000000
2748     27.470000      0.000000      0.000000
2749     27.480000      0.000000      0.000000
2750     27.490000      0.000000      0.000000
2751     27.500000      0.000000      0.000000
2752     27.510000      0.000000      0.000000
2753     27.520000      0.000000      0.000000
2754     27.530000      0.000000      0.000000
2755     27.540000      0.000000      0.000000
2756     27.550000      0.000000      0.000000
2757     27.560000      0.000000      0.000000
2758     27.570000      0.000000      0.000000
2759     27.580000      0.000000      0.000000
2760     27.590000      0.000000      0.000000
2761     27.600000      0.000000      0.000000
2762     27.610000      0.000000      0.000000
2763     27.620000      0.000000      0.000000
2764     27.630000      0.000000      0.000000
2765     27.640000      0.000000      0.000000
2766     27.650000      0.000000      0.000000
2767     27.660000      0.000000      0.000000
2768     27.670000      0.000000      0.000000
2769     27.680000      0.000000      0.000000
2770     27.690000      0.000000      0.000000
2771     27.700000      0.000000      0.000000
2772     27.710000      0.000000      0.000000
2773     27.720000      0.000000      0.000000
2774     27.730000      0.000000      0.000000
2775     27.740000      0.000000      0.000000
2776     27.750000      0.000000      0.000000
2777     27.760000      0.000000      0.000000
2778     27.770000      0.000000      0.000000
2779     27.780000      0.000000      0.000000
2780     27.790000      0.000000      0.000000
2781     27.800000      0.000000      0.000000
2782     27.810000      0.000000      0.000000
2783     27.820000      0.000000      0.000000
2784     27.830000      0.000000      0.000000
2785     27.840000      0.000000      0.000000
2786     27.850000      0.000000      0.000000
2787     27.860000      0.000000      0.000000
2788     27.870000      0.000000      0.000000
2789     27.880000      0.000000      0.000000
2790     27.890000      0.000000      0.000000
2791     27.900000      0.000000      0.000000
2792     27.910000      0.000000      0.000000
2793     27.920000      0.000000      0.000000
2794     27.930000      0.000000      0.000000
2795     27.940000      0.000000      0.000000
2796     27.950000      0.000000      0.000000
2797     27.960000      0.000000      0.000000
2798     27.970000      0.000000      0.000000
2799     27.980000      0.000000      0.000000
2800     27.990000      0.000000      0.000000
2801     28.000000      0.000000      0.000000
2802     28.010000      0.000000      0.000000
2803     28.020000      0.000000      0.000000
2804     28.030000      0.000000      0.000000
2805     28.040000      0.000000      0.000000
2806     28.050000      0.000000      0.000000
2807     28.060000      0.000000      0.000000
2808     28.070000      0.000000      0.000000
2809     28.080000      0.000000      0.000000
2810     28.090000      0.000000      0.000000
2811     28.100000      0.000000      0.000000
2812     28.110000      0.000000      0.000000
2813     28.120000      0.000000      0.000000
2814     28.130000      0.000000      0.000000
2815     28.140000      0.000000      0.000000
2816     28.150000      0.000000      0.000000
2817     28.160000      0.000000      0.000000
2818     28.170000      0.000000      0.000000
2819     28.180000      0.000000      0.000000
2820     28.190000      0.000000      0.000000
2821     28.200000      0.000000      0.000000
2822     28.210000      0.000000      0.000000
2823     28.220000      0.000000      0.000000
2824     28.230000      0.000000      0.000000
2825     28.240000      0.000000      0.000000
2826     28.250000      0.000000      0.000000
2827     28.260000      0.000000      0.000000
2828     28.270000      0.000000      0.000000
2829     28.280000      0.000000      0.000000
2830     28.290000      0.000000      0.000000
2831     28.300000      0.000000      0.000000
2832     28.310000      0.000000      0.000000
2833     28.320000      0.000000      0.000000
2834     28.330000      0.000000      0.000000
2835     28.340000      0.000000      0.000000
2836     28.350000      0.000000      0.000000
2837     28.360000      0.000000      0.000000
2838     28.370000      0.000000      0.000000
2839     28.380000      0.000000      0.000000
2840     28.390000      0.000000      0.000000
2841     28.400000      0.000000      0.000000
2842     28.410000      0.000000      0.000000
2843     28.420000      0.000000      0.000000
2844     28.430000      0.000000      0.000000
2845     28.440000      0.000000      0.000000
2846     28.450000      0.000000      0.000000
2847     28.460000      0.000000      0.000000
2848     28.470000      0.000000      0.000000
2849     28.480000      0.000000      0.000000
2850     28.490000      0.000000      0.000000
2851     28.500000      0.000000      0.000000
2852     28.510000      0.000000      0.000000
2853     28.520000      0.000000      0.000000
2854     28.530000      0.000000      0.000000
2855     28.540000      0.000000      0.000000
2856     28.550000      0.000000      0.000000
2857     28.560000      0.000000      0.000000
2858     28.570000      0.000000      0.000000
2859     28.580000      0.000000      0.000000
2860     28.590000      0.000000      0.000000
2861     28.600000      0.000000      0.000000
2862     28.610000      0.000000      0.000000
2863     28.620000      0.000000      0.000000
2864     28.630000      0.000000      0.000000
2865     28.640000      0.000000      0.000000
2866     28.650000      0.000000      0.000000
2867     28.660000      0.000000      0.000000
2868     28.670000      0.000000      0.000000
2869     28.680000      0.000000      0.000000
2870     28.690000      0.000000      0.000000
2871     28.700000      0.000000      0.000000
2872     28.710000      0.000000      0.000000
2873     28.720000      0.000000      0.000000
2874     28.730000      0.000000      0.000000
2875     28.740000      0.000000      0.000000
2876     28.750000      0.000000      0.000000
2877     28.760000      0.000000      0.000000
2878     28.770000      0.000000      0.000000
2879     28.780000      0.000000      0.000000
2880     28.790000      0.000000      0.000000
2881     28.800000      0.000000      0.000000
2882     28.810000      0.000000      0.000000
2883     28.820000      0.000000      0.000000
2884     28.830000      0.000000      0.000000
2885     28.840000      0.000000      0.000000
2886     28.850000      0.000000      0.000000
2887     28.860000      0.000000      0.000000
2888     28.870000      0.000000      0.000000
2889     28.880000      0.000000      0.000000
2890     28.890000      0.000000      0.000000
2891     28.900000      0.000000      0.000000
2892     28.910000      0.000000      0.000000
2893     28.920000      0.000000      0.000000
2894     28.930000      0.000000      0.000000
2895     28.940000      0.000000      0.000000
2896     28.950000      0.000000      0.000000
2897     28.960000      0.000000      0.000000
2898     28.970000      0.000000      0.000000
2899     28.980000      0.000000      0.000000
2900     28.990000      0.000000      0.000000
2901     29.000000      0.000000      0.000000
2902     29.010000      0.000000      0.000000
2903     29.020000      0.000000      0.000000
2904     29.030000      0.000000      0.000000
2905     29.040000      0.000000      0.000000
2906     29.050000      0.000000      0.000000
2907     29.060000      0.000000      0.000000
2908     29.070000      0.000000      0.000000
2909     29.080000      0.000000      0.000000
2910     29.090000      0.000000      0.000000
2911     29.100000      0.000000      0.000000
2912     29.110000      0.000000      0.000000
2913     29.120000      0.000000      0.000000
2914     29.130000      0.000000      0.000000
2915     29.140000      0.000000      0.000000
2916     29.150000      0.000000      0.000000
2917     29.160000      0.000000      0.000000
2918     29.170000      0.000000      0.000000
2919     29.180000      0.000000      0.000000
2920     29.190000      0.000000      0.000000
2921     29.200000      0.000000      0.000000
2922     29.210000      0.000000      0.000000
2923     29.220000      0.000000      0.000000
2924     29.230000      0.000000      0.000000
2925     29.240000      0.000000      0.000000
2926     29.250000      0.000000      0.000000
2927     29.260000      0.000000      0.000000
2928     29.270000      0.000000      0.000000
2929     29.280000      0.000000      0.000000
2930     29.290000      0.000000      0.000000
2931     29.300000      0.000000      0.000000
2932     29.310000      0.000000      0.000000
2933     29.320000      0.000000      0.000000
2934     29.330000      0.000000      0.000000
2935     29.340000      0.000000      0.000000
2936     29.350000      0.000000      0.000000
2937     29.360000      0.000000      0.000000
2938     29.370000      0.000000      0.000000
2939     29.380000      0.000000      0.000000
2940     29.390000      0.000000      0.000000
2941     29.400000      0.000000      0.000000
2942     29.410000      0.000000      0.000000
2943     29.420000      0.000000      0.000000
2944     29.430000      0.000000      0.000000
2945     29.440000      0.000000      0.000000
2946     29.450000      0.000000      0.000000
2947     29.460000      0.000000      0.000000
2948     29.470000      0.000000      0.000000
2949     29.480000      0.000000      0.000000
2950     29.490000      0.000000      0.000000
2951     29.500000      0.000000      0.000000
2952     29.510000      0.000000      0.000000
2953     29.520000      0.000000      0.000000
2954     29.530000      0.000000      0.000000
2955     29.540000      0.000000      0.000000
2956     29.550000      0.000000      0.000000
2957     29.560000      0.000000      0.000000
2958     29.570000      0.000000      0.000000
2959     29.580000      0.000000      0.000000
2960     29.590000      0.000000      0.000000
2961     29.600000      0.000000      0.000000
2962     29.610000      0.000000      0.000000
2963     29.620000      0.000000      0.000000
2964     29.630000      0.000000      0.000000
2965     29.640000      0.000000      0.000000
2966     29.650000      0.000000      0.000000
2967     29.660000      0.000000      0.000000
2968     29.670000      0.000000      0.000000
2969     29.680000      0.000000      0.000000
2970     29.690000      0.000000      0.000000
2971     29.700000      0.000000      0.000000
2972     29.710000      0.000000      0.000000
2973     29.720000      0.000000      0.000000
2974     29.730000      0.000000      0.000000
2975     29.740000      0.000000      0.000000
2976     29.750000      0.000000      0.000000
2977     29.760000      0.000000      0.000000
2978     29.770000      0.000000      0.000000
2979     29.780000      0.000000      0.000000
2980     29.790000      0.000000      0.000000
2981     29.800000      0.000000      0.000000
2982     29.810000      0.000000      0.000000
2983     29.820000      0.000000      0.000000
2984     29.830000      0.000000      0.000000
2985     29.840000      0.000000      0.000000
2986     29.850000      0.000000      0.000000
2987     29.860000      0.000000      0.000000
2988     29.870000      0.000000      0.000000
2989     29.880000      0.000000      0.000000
2990     29.890000      0.000000      0.000000
2991     29.900000      0.000000      0.000000
2992     29.910000      0.000000      0.000000
2993     29.920000      0.000000      0.000000
2994     29.930000      0.000000      0.000000
2995     29.940000      0.000000      0.000000
2996     29.950000      0.000000      0.000000
2997     29.960000      0.000000      0.000000
2998     29.970000      0.000000      0.000000
2999     29.980000      0.000000      0.000000
3000     29.990000      0.000000      0.000000
3001     30.000000      0.000000      0.000000
3002     30.010000      0.000000      0.000000
3003     30.020000      0.000000      0.000000
3004     30.030000      0.000000      0.000000
3005     30.040000      0.000000      0.000000
3006     30.050000      0.000000      0.000000
3007     30.060000      0.000000      0.000000
3008     30.070000      0.000000      0.000000
3009     30.080000      0.000000      0.000000
3010     30.090000      0.000000      0.000000
3011     30.100000      0.000000      0.000000
3012     30.110000      0.000000      0.000000
3013     30.120000      0.000000      0.000000
3014     30.130000      0.000000      0.000000
3015     30.140000      0.000000      0.000000
3016     30.150000      0.000000      0.000000
3017     30.160000      0.000000      0.000000
3018     30.170000      0.000000      0.000000
3019     30.180000      0.000000      0.000000
3020     30.190000      0.000000      0.000000
3021     30.200000      0.000000      0.000000
3022     30.210000      0.000000      0.000000
3023     30.220000      0.000000      0.000000
3024     30.230000      0.000000      0.000000
3025     30.240000      0.000000      0.000000
3026     30.250000      0.000000      0.000000
3027     30.260000      0.000000      0.000000
3028     30.270000      0.000000      0.000000
3029     30.280000      0.000000      0.000000
3030     30.290000      0.000000      0.000000
3031     30.300000      0.000000      0.000000
3032     30.310000      0.000000      0.000000
3033     30.320000      0.000000      0.000000
3034     30.330000      0.000000      0.000000
3035     30.340000      0.000000      0.000000
3036     30.350000      0.000000      0.000000
3037     30.360000      0.000000      0.000000
3038     30.370000      0.000000      0.000000
3039     30.380000      0.000000      0.000000
3040     30.390000      0.000000      0.000000
3041     30.400000      0.000000      0.000000
3042     30.410000      0.000000      0.000000
3043     30.420000      0.000000      0.000000
3044     30.430000      0.000000      0.000000
3045     30.440000      0.000000      0.000000
3046     30.450000      0.000000      0.000000
3047     30.460000      0.000000      0.000000
3048     30.470000      0.000000      0.000000
3049     30.480000      0.000000      0.000000
3050     30.490000      0.000000      0.000000
3051     30.500000      0.000000      0.000000
3052     30.510000      0.000000      0.000000
3053     30.520000      0.000000      0.000000
3054     30.530000      0.000000      0.000000
3055     30.540000      0.000000      0.000000
3056     30.550000      0.000000      0.000000
3057     30.560000      0.000000      0.000000
3058     30.570000      0.000000      0.000000
3059     30.580000      0.000000      0.000000
3060     30.590000      0.000000      0.000000
3061     30.600000      0.000000      0.000000
3062     30.610000      0.000000      0.000000
3063     30.620000      0.000000      0.000000
3064     30.630000      0.000000      0.000000
3065     30.640000      0.000000      0.000000
3066     30.650000      0.000000      0.000000
3067     30.660000      0.000000      0.000000
3068     30.670000      0.000000      0.000000
3069     30.680000      0.000000      0.000000
3070     30.690000      0.000000      0.000000
3071     30.700000      0.000000      0.000000
3072     30.710000      0.000000      0.000000
3073     30.720000      0.000000      0.000000
3074     30.730000      0.000000      0.000000
3075     30.740000      0.000000      0.000000
3076     30.750000      0.000000      0.000000
3077     30.760000      0.000000      0.000000
3078     30.770000      0.000000      0.000000
3079     30.780000      0.000000      0.000000
3080     30.790000      0.000000      0.000000
3081     30.800000      0.000000      0.000000
3082     30.810000      0.000000      0.000000
3083     30.820000      0.000000      0.000000
3084     30.830000      0.000000      0.000000
3085     30.840000      0.000000      0.000000
3086     30.850000      0.000000      0.000000
3087     30.860000      0.000000      0.000000
3088     30.870000      0.000000      0.000000
3089     30.880000      0.000000      0.000000
3090     30.890000      0.000000      0.000000
3091     30.900000      0.000000      0.000000
3092     30.910000      0.000000      0.000000
3093     30.920000      0.000000      0.000000
3094     30.930000      0.000000      0.000000
3095     30.940000      0.000000      0.000000
3096     30.950000      0.000000      0.000000
3097     30.960000      0.000000      0.000000
3098     30.970000      0.000000      0.000000
3099     30.980000      0.000000      0.000000
3100     30.990000      0.000000      0.000000
3101     31.000000      0.000000      0.000000
3102     31.010000      0.000000      0.000000
3103     31.020000      0.000000      0.000000
3104     31.030000      0.000000      0.000000
3105     31.040000      0.000000      0.000000
3106     31.050000      0.000000      0.000000
3107     31.060000      0.000000      0.000000
3108     31.070000      0.000000      0.000000
3109     31.080000      0.000000      0.000000
3110     31.090000      0.000000      0.000000
3111     31.100000      0.000000      0.000000
3112     31.110000      0.000000      0.000000
3113     31.120000      0.000000      0.000000
3114     31.130000      0.000000      0.000000
3115     31.140000      0.000000      0.000000
3116     31.150000      0.000000      0.000000
3117     31.160000      0.000000      0.000000
3118     31.170000      0.000000      0.000000
3119     31.180000      0.000000      0.000000
3120     31.190000      0.000000      0.000000
3121     31.200000      0.000000      0.000000
3122     31.210000      0.000000      0.000000
3123     31.220000      0.000000      0.000000
3124     31.230000      0.000000      0.000000
3125     31.240000      0.000000      0.000000
3126     31.250000      0.000000      0.000000
3127     31.260000      0.000000      0.000000
3128     31.270000      0.000000      0.000000
3129     31.280000      0.000000      0.000000
3130     31.290000      0.000000      0.000000
3131     31.300000      0.000000      0.000000
3132     31.310000      0.000000      0.000000
3133     31.320000      0.000000      0.000000
3134     31.330000      0.000000      0.000000
3135     31.340000      0.000000      0.000000
3136     31.350000      0.000000      0.000000
3137     31.360000      0.000000      0.000000
3138     31.370000      0.000000      0.000000
3139     31.380000      0.000000      0.000000
3140     31.390000      0.000000      0.000000
3141     31.400000      0.000000      0.000000
3142     31.410000      0.000000      0.000000
3143     31.420000      0.000000      0.000000
3144     31.430000      0.000000      0.000000
3145     31.440000      0.000000      0.000000
3146     31.450000      0.000000      0.000000
3147     31.460000      0.000000      0.000000
3148     31.470000      0.000000      0.000000
3149     31.480000      0.000000      0.000000
3150     31.490000      0.000000      0.000000
3151     31.500000      0.000000      0.000000
3152     31.510000      0.000000      0.000000
3153     31.520000      0.000000      0.000000
3154     31.530000      0.000000      0.000000
3155     31.540000      0.000000      0.000000
3156     31.550000      0.000000      0.000000
3157     31.560000      0.000000      0.000000
3158     31.570000      0.000000      0.000000
3159     31.580000      0.000000      0.000000
3160     31.590000      0.000000      0.000000
3161     31.600000      0.000000      0.000000
3162     31.610000      0.000000      0.000000
3163     31.620000      0.000000      0.000000
3164     31.630000      0.000000      0.000000
3165     31.640000      0.000000      0.000000
3166     31.650000      0.000000      0.000000
3167     31.660000      0.000000      0.000000
3168     31.670000      0.000000      0.000000
3169     31.680000      0.000000      0.000000
3170     31.690000      0.000000      0.000000
3171     31.700000      0.000000      0.000000
3172     31.710000      0.000000      0.000000
3173     31.720000      0.000000      0.000000
3174     31.730000      0.000000      0.000000
3175     31.740000      0.000000      0.000000
3176     31.750000      0.000000      0.000000
3177     31.760000      0.000000      0.000000
3178     31.770000      0.000000      0.000000
3179     31.780000      0.000000      0.000000
3180     31.790000      0.000000      0.000000
3181     31.800000      0.000000      0.000000
3182     31.810000      0.000000      0.000000
3183     31.820000      0.000000      0.000000
3184     31.830000      0.000000      0.000000
3185     31.840000      0.000000      0.000000
3186     31.850000      0.000000      0.000000
3187     31.860000      0.000000      0.000000
3188     31.870000      0.000000      0.000000
3189     31.880000      0.000000      0.000000
3190     31.890000      0.000000      0.000000
3191     31.900000      0.000000      0.000000
3192     31.910000      0.000000      0.000000
3193     31.920000      0.000000      0.000000
3194     31.930000      0.000000      0.000000
3195     31.940000      0.000000      0.000000
3196     31.950000      0.000000      0.000000
3197     31.960000      0.000000      0.000000
3198     31.970000      0.000000      0.000000
3199     31.980000      0.000000      0.000000
3200     31.990000      0.000000      0.000000
3201     32.000000      0.000000      0.000000
3202     32.010000      0.000000      0.000000
3203     32.020000      0.000000      0.000000
3204     32.030000      0.000000      0.000000
3205     32.040000      0.000000      0.000000
3206     32.050000      0.000000      0.000000
3207     32.060000      0.000000      0.000000
3208     32.070000      0.000000      0.000000
3209     32.080000      0.000000      0.000000
3210     32.090000      0.000000      0.000000
3211     32.100000      0.000000      0.000000
3212     32.110000      0.000000      0.000000
3213     32.120000      0.000000      0.000000
3214     32.130000      0.000000      0.000000
3215     32.140000      0.000000      0.000000
3216     32.150000      0.000000      0.000000
3217     32.160000      0.000000      0.000000
3218     32.170000      0.000000      0.000000
3219     32.180000      0.000000      0.000000
3220     32.190000      0.000000      0.000000
3221     32.200000      0.000000      0.000000
3222     32.210000      0.000000      0.000000
3223     32.220000      0.000000      0.000000
3224     32.230000      0.000000      0.000000
3225     32.240000      0.000000      0.000000
3226     32.250000      0.000000      0.000000
3227     32.260000      0.000000      0.000000
3228     32.270000      0.000000      0.000000
3229     32.280000      0.000000      0.000000
3230     32.290000      0.000000      0.000000
3231     32.300000      0.000000      0.000000
3232     32.310000      0.000000      0.000000
3233     32.320000      0.000000      0.000000
3234     32.330000      0.000000      0.000000
3235     32.340000      0.000000      0.000000
3236     32.350000      0.000000      0.000000
3237     32.360000      0.000000      0.000000
3238     32.370000      0.000000      0.000000
3239     32.380000      0.000000      0.000000
3240     32.390000      0.000000      0.000000
3241     32.400000      0.000000      0.000000
3242     32.410000      0.000000      0.000000
3243     32.420000      0.000000      0.000000
3244     32.430000      0.000000      0.000000
3245     32.440000      0.000000      0.000000
3246     32.450000      0.000000      0.000000
3247     32.460000      0.000000      0.000000
3248     32.470000      0.000000      0.000000
3249     32.480000      0.000000      0.000000
3250     32.490000      0.000000      0.000000
3251     32.500000      0.000000      0.000000
3252     32.510000      0.000000      0.000000
3253     32.520000      0.000000      0.000000
3254     32.530000      0.000000      0.000000
3255     32.540000      0.000000      0.000000
3256     32.550000      0.000000      0.000000
3257     32.560000      0.000000      0.000000
3258     32.570000      0.000000      0.000000
3259     32.580000      0.000000      0.000000
3260     32.590000      0.000000      0.000000
3261     32.600000      0.000000      0.000000
3262     32.610000      0.000000      0.000000
3263     32.620000      0.000000      0.000000
3264     32.630000      0.000000      0.000000
3265     32.640000      0.000000      0.000000
3266     32.650000      0.000000      0.000000
3267     32.660000      0.000000      0.000000
3268     32.670000      0.000000      0.000000
3269     32.680000      0.000000      0.000000
3270     32.690000      0.000000      0.000000
3271     32.700000      0.000000      0.000000
3272     32.710000      0.000000      0.000000
3273     32.720000      0.000000      0.000000
3274     32.730000      0.000000      0.000000
3275     32.740000      0.000000      0.000000
3276     32.750000      0.000000      0.000000
3277     32.760000      0.000000      0.000000
3278     32.770000      0.000000      0.000000
3279     32.780000      0.000000      0.000000
3280     32.790000      0.000000      0.000000
3281     32.800000      0.000000      0.000000
3282     32.810000      0.000000      0.000000
3283     32.820000      0.000000      0.000000
3284     32.830000      0.000000      0.000000
3285     32.840000      0.000000      0.000000
3286     32.850000      0.000000      0.000000
3287     32.860000      0.000000      0.000000
3288     32.870000      0.000000      0.000000
3289     32.880000      0.000000      0.000000
3290     32.890000      0.000000      0.000000
3291     32.900000      0.000000      0.000000
3292     32.910000      0.000000      0.000000
3293     32.920000      0.000000      0.000000
3294     32.930000      0.000000      0.000000
3295     32.940000      0.000000      0.000000
3296     32.950000      0.000000      0.000000
3297     32.960000      0.000000      0.000000
3298     32.970000      0.000000      0.000000
3299     32.980000      0.000000      0.000000
3300     32.990000      0.000000      0.000000
3301     33.000000      0.000000      0.000000
3302     33.010000      0.000000      0.000000
3303     33.020000      0.000000      0.000000
3304     33.030000      0.000000      0.000000
3305     33.040000      0.000000      0.000000
3306     33.050000      0.000000      0.000000
3307     33.060000      0.000000      0.000000
3308     33.070000      0.000000      0.000000
3309     33.080000      0.000000      0.000000
3310     33.090000      0.000000      0.000000
3311     33.100000      0.000000      0.000000
3312     33.110000      0.000000      0.000000
3313     33.120000      0.000000      0.000000
3314     33.130000      0.000000      0.000000
3315     33.140000      0.000000      0.000000
3316     33.150000      0.000000      0.000000
3317     33.160000      0.000000      0.000000
3318     33.170000      0.000000      0.000000
3319     33.180000      0.000000      0.000000
3320     33.190000      0.000000      0.000000
3321     33.200000      0.000000      0.000000
3322     33.210000      0.000000      0.000000
3323     33.220000      0.000000      0.000000
3324     33.230000      0.000000      0.000000
3325     33.240000      0.000000      0.000000
3326     33.250000      0.000000      0.000000
3327     33.260000      0.000000      0.000000
3328     33.270000      0.000000      0.000000
3329     33.280000      0.000000      0.000000
3330     33.290000      0.000000      0.000000
3331     33.300000      0.000000      0.000000
3332     33.310000      0.000000      0.000000
3333     33.320000      0.000000      0.000000
3334     33.330000      0.000000      0.000000
3335     33.340000      0.000000      0.000000
3336     33.350000      0.000000      0.000000
3337     33.360000      0.000000      0.000000
3338     33.370000      0.000000      0.000000
3339     33.380000      0.000000      0.000000
3340     33.390000      0.000000      0.000000
3341     33.400000      0.000000      0.000000
3342     33.410000      0.000000      0.000000
3343     33.420000      0.000000      0.000000
3344     33.430000      0.000000      0.000000
3345     33.440000      0.000000      0.000000
3346     33.450000      0.000000      0.000000
3347     33.460000      0.000000      0.000000
3348     33.470000      0.000000      0.000000
3349     33.480000      0.000000      0.000000
3350     33.490000      0.000000      0.000000
3351     33.500000      0.000000      0.000000
3352     33.510000      0.000000      0.000000
3353     33.520000      0.000000      0.000000
3354     33.530000      0.000000      0.000000
3355     33.540000      0.000000      0.000000
3356     33.550000      0.000000      0.000000
3357     33.560000      0.000000      0.000000
3358     33.570000      0.000000      0.000000
3359     33.580000      0.000000      0.000000
3360     33.590000      0.000000      0.000000
3361     33.600000      0.000000      0.000000
3362     33.610000      0.000000      0.000000
3363     33.620000      0.000000      0.000000
3364     33.630000      0.000000      0.000000
3365     33.640000      0.000000      0.000000
3366     33.650000      0.000000      0.000000
3367     33.660000      0.000000      0.000000
3368     33.670000      0.000000      0.000000
3369     33.680000      0.000000      0.000000
3370     33.690000      0.000000      0.000000
3371     33.700000      0.000000      0.000000
3372     33.710000      0.000000      0.000000
3373     33.720000      0.000000      0.000000
3374     33.730000      0.000000      0.000000
3375     33.740000      0.000000      0.000000
3376     33.750000      0.000000      0.000000
3377     33.760000      0.000000      0.000000
3378     33.770000      0.000000      0.000000
3379     33.780000      0.000000      0.000000
3380     33.790000      0.000000      0.000000
3381     33.800000      0.000000      0.000000
3382     33.810000      0.000000      0.000000
3383     33.820000      0.000000      0.000000
3384     33.830000      0.000000      0.000000
3385     33.840000      0.000000      0.000000
3386     33.850000      0.000000      0.000000
3387     33.860000      0.000000      0.000000
3388     33.870000      0.000000      0.000000
3389     33.880000      0.000000      0.000000
3390     33.890000      0.000000      0.000000
3391     33.900000      0.000000      0.000000
3392     33.910000      0.000000      0.000000
3393     33.920000      0.000000      0.000000
3394     33.930000      0.000000      0.000000
3395     33.940000      0.000000      0.000000
3396     33.950000      0.000000      0.000000
3397     33.960000      0.000000      0.000000
3398     33.970000      0.000000      0.000000
3399     33.980000      0.000000      0.000000
3400     33.990000      0.000000      0.000000
3401     34.000000      0.000000      0.000000
3402     34.010000      0.000000      0.000000
3403     34.020000      0.000000      0.000000
3404     34.030000      0.000000      0.000000
3405     34.040000      0.000000      0.000000
3406     34.050000      0.000000      0.000000
3407     34.060000      0.000000      0.000000
3408     34.070000      0.000000      0.000000
3409     34.080000      0.000000      0.000000
3410     34.090000      0.000000      0.000000
3411     34.100000      0.000000      0.000000
3412     34.110000      0.000000      0.000000
3413     34.120000      0.000000      0.000000
3414     34.130000      0.000000      0.000000
3415     34.140000      0.000000      0.000000
3416     34.150000      0.000000      0.000000
3417     34.160000      0.000000      0.000000
3418     34.170000      0.000000      0.000000
3419     34.180000      0.000000      0.000000
3420     34.190000      0.000000      0.000000
3421     34.200000      0.000000      0.000000
3422     34.210000      0.000000      0.000000
3423     34.220000      0.000000      0.000000
3424     34.230000      0.000000      0.000000
3425     34.240000      0.000000      0.000000
3426     34.250000      0.000000      0.000000
3427     34.260000      0.000000      0.000000
3428     34.270000      0.000000      0.000000
3429     34.280000      0.000000      0.000000
3430     34.290000      0.000000      0.000000
3431     34.300000      0.000000      0.000000
3432     34.310000      0.000000      0.000000
3433     34.320000      0.000000      0.000000
3434     34.330000      0.000000      0.000000
3435     34.340000      0.000000      0.000000
3436     34.350000      0.000000      0.000000
3437     34.360000      0.000000      0.000000
3438     34.370000      0.000000      0.000000
3439     34.380000      0.000000      0.000000
3440     34.390000      0.000000      0.000000
3441     34.400000      0.000000      0.000000
3442     34.410000      0.000000      0.000000
3443     34.420000      0.000000      0.000000
3444     34.430000      0.000000      0.000000
3445     34.440000      0.000000      0.000000
3446     34.450000      0.000000      0.000000
3447     34.460000      0.000000      0.000000
3448     34.470000      0.000000      0.000000
3449     34.480000      0.000000      0.000000
3450     34.490000      0.000000      0.000000
3451     34.500000      0.000000      0.000000
3452     34.510000      0.000000      0.000000
3453     34.520000      0.000000      0.000000
3454     34.530000      0.000000      0.000000
3455     34.540000      0.000000      0.000000
3456     34.550000      0.000000      0.000000
3457     34.560000      0.000000      0.000000
3458     34.570000      0.000000      0.000000
3459     34.580000      0.000000      0.000000
3460     34.590000      0.000000      0.000000
3461     34.600000      0.000000      0.000000
3462     34.610000      0.000000      0.000000
3463     34.620000      0.000000      0.000000
3464     34.630000      0.000000      0.000000
3465     34.640000      0.000000      0.000000
3466     34.650000      0.000000      0.000000
3467     34.660000      0.000000      0.000000
3468     34.670000      0.000000      0.000000
3469     34.680000      0.000000      0.000000
3470     34.690000      0.000000      0.000000
3471     34.700000      0.000000      0.000000
3472     34.710000      0.000000      0.000000
3473     34.720000      0.000000      0.000000
3474     34.730000      0.000000      0.000000
3475     34.740000      0.000000      0.000000
3476     34.750000      0.000000      0.000000
3477     34.760000      0.000000      0.000000
3478     34.770000      0.000000      0.000000
3479     34.780000      0.000000      0.000000
3480     34.790000      0.000000      0.000000
3481     34.800000      0.000000      0.000000
3482     34.810000      0.000000      0.000000
3483     34.820000      0.000000      0.000000
3484     34.830000      0.000000      0.000000
3485     34.840000      0.000000      0.000000
3486     34.850000      0.000000      0.000000
3487     34.860000      0.000000      0.000000
3488     34.870000      0.000000      0.000000
3489     34.880000      0.000000      0.000000
3490     34.890000      0.000000      0.000000
3491     34.900000      0.000000      0.000000
3492     34.910000      0.000000      0.000000
3493     34.920000      0.000000      0.000000
3494     34.930000      0.000000      0.000000
3495     34.940000      0.000000      0.000000
3496     34.950000      0.000000      0.000000
3497     34.960000      0.000000      0.000000
3498     34.970000      0.000000      0.000000
3499     34.980000      0.000000      0.000000
3500     34.990000      0.000000      0.000000
3501     35.000000      0.000000      0.000000
3502     35.010000      0.000000      0.000000
3503     35.020000      0.000000      0.000000
3504     35.030000      0.000000      0.000000
3505     35.040000      0.000000      0.000000
3506     35.050000      0.000000      0.000000
3507     35.060000      0.000000      0.000000
3508     35.070000      0.000000      0.000000
3509     35.080000      0.000000      0.000000
3510     35.090000      0.000000      0.000000
3511     35.100000      0.000000      0.000000
3512     35.110000      0.000000      0.000000
3513     35.120000      0.000000      0.000000
3514     35.130000      0.000000      0.000000
3515     35.140000      0.000000      0.000000
3516     35.150000      0.000000      0.000000
3517     35.160000      0.000000      0.000000
3518     35.170000      0.000000      0.000000
3519     35.180000      0.000000      0.000000
3520     35.190000      0.000000      0.000000
3521     35.200000      0.000000      0.000000
3522     35.210000      0.000000      0.000000
3523     35.220000      0.000000      0.000000
3524     35.230000      0.000000      0.000000
3525     35.240000      0.000000      0.000000
3526     35.250000      0.000000      0.000000
3527     35.260000      0.000000      0.000000
3528     35.270000      0.000000      0.000000
3529     35.280000      0.000000      0.000000
3530     35.290000      0.000000      0.000000
3531     35.300000      0.000000      0.000000
3532     35.310000      0.000000      0.000000
3533     35.320000      0.000000      0.000000
3534     35.330000      0.000000      0.000000
3535     35.340000      0.000000      0.000000
3536     35.350000      0.000000      0.000000
3537     35.360000      0.000000      0.000000
3538     35.370000      0.000000      0.000000
3539     35.380000      0.000000      0.000000
3540     35.390000      0.000000      0.000000
3541     35.400000      0.000000      0.000000
3542     35.410000      0.000000      0.000000
3543     35.420000      0.000000      0.000000
3544     35.430000      0.000000      0.000000
3545     35.440000      0.000000      0.000000
3546     35.450000      0.000000      0.000000
3547     35.460000      0.000000      0.000000
3548     35.470000      0.000000      0.000000
3549     35.480000      0.000000      0.000000
3550     35.490000      0.000000      0.000000
3551     35.500000      0.000000      0.000000
3552     35.510000      0.000000      0.000000
3553     35.520000      0.000000      0.000000
3554     35.530000      0.000000      0.000000
3555     35.540000      0.000000      0.000000
3556     35.550000      0.000000      0.000000
3557     35.560000      0.000000      0.000000
3558     35.570000      0.000000      0.000000
3559     35.580000      0.000000      0.000000
3560     35.590000      0.000000      0.000000
3561     35.600000      0.000000      0.000000
3562     35.610000      0.000000      0.000000
3563     35.620000      0.000000      0.000000
3564     35.630000      0.000000      0.000000
3565     35.640000      0.000000      0.000000
3566     35.650000      0.000000      0.000000
3567     35.660000      0.000000      0.000000
3568     35.670000      0.000000      0.000000
3569     35.680000      0.000000      0.000000
3570     35.690000      0.000000      0.000000
3571     35.700000      0.000000      0.000000
3572     35.710000      0.000000      0.000000
3573     35.720000      0.000000      0.000000
3574     35.730000      0.000000      0.000000
3575     35.740000      0.000000      0.000000
3576     35.750000      0.000000      0.000000
3577     35.760000      0.000000      0.000000
3578     35.770000      0.000000      0.000000
3579     35.780000      0.000000      0.000000
3580     35.790000      0.000000      0.000000
3581     35.800000      0.000000      0.000000
3582     35.810000      0.000000      0.000000
3583     35.820000      0.000000      0.000000
3584     35.830000      0.000000      0.000000
3585     35.840000      0.000000      0.000000
3586     35.850000      0.000000      0.000000
3587     35.860000      0.000000      0.000000
3588     35.870000      0.000000      0.000000
3589     35.880000      0.000000      0.000000
3590     35.890000      0.000000      0.000000
3591     35.900000      0.000000      0.000000
3592     35.910000      0.000000      0.000000
3593     35.920000      0.000000      0.000000
3594     35.930000      0.000000      0.000000
3595     35.940000      0.000000      0.000000
3596     35.950000      0.000000      0.000000
3597     35.960000      0.000000      0.000000
3598     35.970000      0.000000      0.000000
3599     35.980000      0.000000      0.000000
3600     35.990000      0.000000      0.000000
3601     36.000000      0.000000      0.000000
3602     36.010000      0.000000      0.000000
3603     36.020000      0.000000      0.000000
3604     36.030000      0.000000      0.000000
3605     36.040000      0.000000      0.000000
3606     36.050000      0.000000      0.000000
3607     36.060000      0.000000      0.000000
3608     36.070000      0.000000      0.000000
3609     36.080000      0.000000      0.000000
3610     36.090000      0.000000      0.000000
3611     36.100000      0.000000      0.000000
3612     36.110000      0.000000      0.000000
3613     36.120000      0.000000      0.000000
3614     36.130000      0.000000      0.000000
3615     36.140000      0.000000      0.000000
3616     36.150000      0.000000      0.000000
3617     36.160000      0.000000      0.000000
3618     36.170000      0.000000      0.000000
3619     36.180000      0.000000      0.000000
3620     36.190000      0.000000      0.000000
3621     36.200000      0.000000      0.000000
3622     36.210000      0.000000      0.000000
3623     36.220000      0.000000      0.000000
3624     36.230000      0.000000      0.000000
3625     36.240000      0.000000      0.000000
3626     36.250000      0.000000      0.000000
3627     36.260000      0.000000      0.000000
3628     36.270000      0.000000      0.000000
3629     36.280000      0.000000      0.000000
3630     36.290000      0.000000      0.000000
3631     36.300000      0.000000      0.000000
3632     36.310000      0.000000      0.000000
3633     36.320000      0.000000      0.000000
3634     36.330000      0.000000      0.000000
3635     36.340000      0.000000      0.000000
3636     36.350000      0.000000      0.000000
3637     36.360000      0.000000      0.000000
3638     36.370000      0.000000      0.000000
3639     36.380000      0.000000      0.000000
3640     36.390000      0.000000      0.000000
3641     36.400000      0.000000      0.000000
3642     36.410000      0.000000      0.000000
3643     36.420000      0.000000      0.000000
3644     36.430000      0.000000      0.000000
3645     36.440000      0.000000      0.000000
3646     36.450000      0.000000      0.000000
3647     36.460000      0.000000      0.000000
3648     36.470000      0.000000      0.000000
3649     36.480000      0.000000      0.000000
3650     36.490000      0.000000      0.000000
3651     36.500000      0.000000      0.000000
3652     36.510000      0.000000      0.000000
3653     36.520000      0.000000      0.000000
3654     36.530000      0.000000      0.000000
3655     36.540000      0.000000      0.000000
3656     36.550000      0.000000      0.000000
3657     36.560000      0.000000      0.000000
3658     36.570000      0.000000      0.000000
3659     36.580000      0.000000      0.000000
3660     36.590000      0.000000      0.000000
3661     36.600000      0.000000      0.000000
3662     36.610000      0.000000      0.000000
3663     36.620000      0.000000      0.000000
3664     36.630000      0.000000      0.000000
3665     36.640000      0.000000      0.000000
3666     36.650000      0.000000      0.000000
3667     36.660000      0.000000      0.000000
3668     36.670000      0.000000      0.000000
3669     36.680000      0.000000      0.000000
3670     36.690000      0.000000      0.000000
3671     36.700000      0.000000      0.000000
3672     36.710000      0.000000      0.000000
3673     36.720000      0.000000      0.000000
3674     36.730000      0.000000      0.000000
3675     36.740000      0.000000      0.000000
3676     36.750000      0.000000      0.000000
3677     36.760000      0.000000      0.000000
3678     36.770000      0.000000      0.000000
3679     36.780000      0.000000      0.000000
3680     36.790000      0.000000      0.000000
3681     36.800000      0.000000      0.000000
3682     36.810000      0.000000      0.000000
3683     36.820000      0.000000      0.000000
3684     36.830000      0.000000      0.000000
3685     36.840000      0.000000      0.000000
3686     36.850000      0.000000      0.000000
3687     36.860000      0.000000      0.000000
3688     36.870000      0.000000      0.000000
3689     36.880000      0.000000      0.000000
3690     36.890000      0.000000      0.000000
3691     36.900000      0.000000      0.000000
3692     36.910000      0.000000      0.000000
3693     36.920000      0.000000      0.000000
3694     36.930000      0.000000      0.000000
3695     36.940000      0.000000      0.000000
3696     36.950000      0.000000      0.000000
3697     36.960000      0.000000      0.000000
3698     36.970000      0.000000      0.000000
3699     36.980000      0.000000      0.000000
3700     36.990000      0.000000      0.000000
3701     37.000000      0.000000      0.000000
3702     37.010000      0.000000      0.000000
3703     37.020000      0.000000      0.000000
3704     37.030000      0.000000      0.000000
3705     37.040000      0.000000      0.000000
3706     37.050000      0.000000      0.000000
3707     37.060000      0.000000      0.000000
3708     37.070000      0.000000      0.000000
3709     37.080000      0.000000      0.000000
3710     37.090000      0.000000      0.000000
3711     37.100000      0.000000      0.000000
3712     37.110000      0.000000      0.000000
3713     37.120000      0.000000      0.000000
3714     37.130000      0.000000      0.000000
3715     37.140000      0.000000      0.000000
3716     37.150000      0.000000      0.000000
3717     37.160000      0.000000      0.000000
3718     37.170000      0.000000      0.000000
3719     37.180000      0.000000      0.000000
3720     37.190000      0.000000      0.000000
3721     37.200000      0.000000      0.000000
3722     37.210000      0.000000      0.000000
3723     37.220000      0.000000      0.000000
3724     37.230000      0.000000      0.000000
3725     37.240000      0.000000      0.000000
3726     37.250000      0.000000      0.000000
3727     37.260000      0.000000      0.000000
3728     37.270000      0.000000      0.000000
3729     37.280000      0.000000      0.000000
3730     37.290000      0.000000      0.000000
3731     37.300000      0.000000      0.000000
3732     37.310000      0.000000      0.000000
3733     37.320000      0.000000      0.000000
3734     37.330000      0.000000      0.000000
3735     37.340000      0.000000      0.000000
3736     37.350000      0.000000      0.000000
3737     37.360000      0.000000      0.000000
3738     37.370000      0.000000      0.000000
3739     37.380000      0.000000      0.000000
3740     37.390000      0.000000      0.000000
3741     37.400000      0.000000      0.000000
3742     37.410000      0.000000      0.000000
3743     37.420000      0.000000      0.000000
3744     37.430000      0.000000      0.000000
3745     37.440000      0.000000      0.000000
3746     37.450000      0.000000      0.000000
3747     37.460000      0.000000      0.000000
3748     37.470000      0.000000      0.000000
3749     37.480000      0.000000      0.000000
3750     37.490000      0.000000      0.000000
3751     37.500000      0.000000      0.000000
3752     37.510000      0.000000      0.000000
3753     37.520000      0.000000      0.000000
3754     37.530000      0.000000      0.000000
3755     37.540000      0.000000      0.000000
3756     37.550000      0.000000      0.000000
3757     37.560000      0.000000      0.000000
3758     37.570000      0.000000      0.000000
3759     37.580000      0.000000      0.000000
3760     37.590000      0.000000      0.000000
3761     37.600000      0.000000      0.000000
3762     37.610000      0.000000      0.000000
3763     37.620000      0.000000      0.000000
3764     37.630000      0.000000      0.000000
3765     37.640000      0.000000      0.000000
3766     37.650000      0.000000      0.000000
3767     37.660000      0.000000      0.000000
3768     37.670000      0.000000      0.000000
3769     37.680000      0.000000      0.000000
3770     37.690000      0.000000      0.000000
3771     37.700000      0.000000      0.000000
3772     37.710000      0.000000      0.000000
3773     37.720000      0.000000      0.000000
3774     37.730000      0.000000      0.000000
3775     37.740000      0.000000      0.000000
3776     37.750000      0.000000      0.000000
3777     37.760000      0.000000      0.000000
3778     37.770000      0.000000      0.000000
3779     37.780000      0.000000      0.000000
3780     37.790000      0.000000      0.000000
3781     37.800000      0.000000      0.000000
3782     37.810000      0.000000      0.000000
3783     37.820000      0.000000      0.000000
3784     37.830000      0.000000      0.000000
3785     37.840000      0.000000      0.000000
3786     37.850000      0.000000      0.000000
3787     37.860000      0.000000      0.000000
3788     37.870000      0.000000      0.000000
3789     37.880000      0.000000      0.000000
3790     37.890000      0.000000      0.000000
3791     37.900000      0.000000      0.000000
3792     37.910000      0.000000      0.000000
3793     37.920000      0.000000      0.000000
3794     37.930000      0.000000      0.000000
3795     37.940000      0.000000      0.000000
3796     37.950000      0.000000      0.000000
3797     37.960000      0.000000      0.000000
3798     37.970000      0.000000      0.000000
3799     37.980000      0.000000      0.000000
3800     37.990000      0.000000      0.000000
3801     38.000000      0.000000      0.000000
3802     38.010000      0.000000      0.000000
3803     38.020000      0.000000      0.000000
3804     38.030000      0.000000      0.000000
3805     38.040000      0.000000      0.000000
3806     38.050000      0.000000      0.000000
3807     38.060000      0.000000      0.000000
3808     38.070000      0.000000      0.000000
3809     38.080000      0.000000      0.000000
3810     38.090000      0.000000      0.000000
3811     38.100000      0.000000      0.000000
3812     38.110000      0.000000      0.000000
3813     38.120000      0.000000      0.000000
3814     38.130000      0.000000      0.000000
3815     38.140000      0.000000      0.000000
3816     38.150000      0.000000      0.000000
3817     38.160000      0.000000      0.000000
3818     38.170000      0.000000      0.000000
3819     38.180000      0.000000      0.000000
3820     38.190000      0.000000      0.000000
3821     38.200000      0.000000      0.000000
3822     38.210000      0.000000      0.000000
3823     38.220000      0.000000      0.000000
3824     38.230000      0.000000      0.000000
3825     38.240000      0.000000      0.000000
3826     38.250000      0.000000      0.000000
3827     38.260000      0.000000      0.000000
3828     38.270000      0.000000      0.000000
3829     38.280000      0.000000      0.000000
3830     38.290000      0.000000      0.000000
3831     38.300000      0.000000      0.000000
3832     38.310000      0.000000      0.000000
3833     38.320000      0.000000      0.000000
3834     38.330000      0.000000      0.000000
3835     38.340000      0.000000      0.000000
3836     38.350000      0.000000      0.000000
3837     38.360000      0.000000      0.000000
3838     38.370000      0.000000      0.000000
3839     38.380000      0.000000      0.000000
3840     38.390000      0.000000      0.000000
3841     38.400000      0.000000      0.000000
3842     38.410000      0.000000      0.000000
3843     38.420000      0.000000      0.000000
3844     38.430000      0.000000      0.000000
3845     38.440000      0.000000      0.000000
3846     38.450000      0.000000      0.000000
3847     38.460000      0.000000      0.000000
3848     38.470000      0.000000      0.000000
3849     38.480000      0.000000      0.000000
3850     38.490000      0.000000      0.000000
3851     38.500000      0.000000      0.000000
3852     38.510000      0.000000      0.000000
3853     38.520000      0.000000      0.000000
3854     38.530000      0.000000      0.000000
3855     38.540000      0.000000      0.000000
3856     38.550000      0.000000      0.000000
3857     38.560000      0.000000      0.000000
3858     38.570000      0.000000      0.000000
3859     38.580000      0.000000      0.000000
3860     38.590000      0.000000      0.000000
3861     38.600000      0.000000      0.000000
3862     38.610000      0.000000      0.000000
3863     38.620000      0.000000      0.000000
3864     38.630000      0.000000      0.000000
3865     38.640000      0.000000      0.000000
3866     38.650000      0.000000      0.000000
3867     38.660000      0.000000      0.000000
3868     38.670000      0.000000      0.000000
3869     38.680000      0.000000      0.000000
3870     38.690000      0.000000      0.000000
3871     38.700000      0.000000      0.000000
3872     38.710000      0.000000      0.000000
3873     38.720000      0.000000      0.000000
3874     38.730000      0.000000      0.000000
3875     38.740000      0.000000      0.000000
3876     38.750000      0.000000      0.000000
3877     38.760000      0.000000      0.000000
3878     38.770000      0.000000      0.000000
3879     38.780000      0.000000      0.000000
3880     38.790000      0.000000      0.000000
3881     38.800000      0.000000      0.000000
3882     38.810000      0.000000      0.000000
3883     38.820000      0.000000      0.000000
3884     38.830000      0.000000      0.000000
3885     38.840000      0.000000      0.000000
3886     38.850000      0.000000      0.000000
3887     38.860000      0.000000      0.000000
3888     38.870000      0.000000      0.000000
3889     38.880000      0.000000      0.000000
3890     38.890000      0.000000      0.000000
3891     38.900000      0.000000      0.000000
3892     38.910000      0.000000      0.000000
3893     38.920000      0.000000      0.000000
3894     38.930000      0.000000      0.000000
3895     38.940000      0.000000      0.000000
3896     38.950000      0.000000      0.000000
3897     38.960000      0.000000      0.000000
3898     38.970000      0.000000      0.000000
3899     38.980000      0.000000      0.000000
3900     38.990000      0.000000      0.000000
3901     39.000000      0.000000      0.000000
3902     39.010000      0.000000      0.000000
3903     39.020000      0.000000      0.000000
3904     39.030000      0.000000      0.000000
3905     39.040000      0.000000      0.000000
3906     39.050000      0.000000      0.000000
3907     39.060000      0.000000      0.000000
3908     39.070000      0.000000      0.000000
3909     39.080000      0.000000      0.000000
3910     39.090000      0.000000      0.000000
3911     39.100000      0.000000      0.000000
3912     39.110000      0.000000      0.000000
3913     39.120000      0.000000      0.000000
3914     39.130000      0.000000      0.000000
3915     39.140000      0.000000      0.000000
3916     39.150000      0.000000      0.000000
3917     39.160000      0.000000      0.000000
3918     39.170000      0.000000      0.000000
3919     39.180000      0.000000      0.000000
3920     39.190000      0.000000      0.000000
3921     39.200000      0.000000      0.000000
3922     39.210000      0.000000      0.000000
3923     39.220000      0.000000      0.000000
3924     39.230000      0.000000      0.000000
3925     39.240000      0.000000      0.000000
3926     39.250000      0.000000      0.000000
3927     39.260000      0.000000      0.000000
3928     39.270000      0.000000      0.000000
3929     39.280000      0.000000      0.000000
3930     39.290000      0.000000      0.000000
3931     39.300000      0.000000      0.000000
3932     39.310000      0.000000      0.000000
3933     39.320000      0.000000      0.000000
3934     39.330000      0.000000      0.000000
3935     39.340000      0.000000      0.000000
3936     39.350000      0.000000      0.000000
3937     39.360000      0.000000      0.000000
3938     39.370000      0.000000      0.000000
3939     39.380000      0.000000      0.000000
3940     39.390000      0.000000      0.000000
3941     39.400000      0.000000      0.000000
3942     39.410000      0.000000      0.000000
3943     39.420000      0.000000      0.000000
3944     39.430000      0.000000      0.000000
3945     39.440000      0.000000      0.000000
3946     39.450000      0.000000      0.000000
3947     39.460000      0.000000      0.000000
3948     39.470000      0.000000      0.000000
3949     39.480000      0.000000      0.000000
3950     39.490000      0.000000      0.000000
3951     39.500000      0.000000      0.000000
3952     39.510000      0.000000      0.000000
3953     39.520000      0.000000      0.000000
3954     39.530000      0.000000      0.000000
3955     39.540000      0.000000      0.000000
3956     39.550000      0.000000      0.000000
3957     39.560000      0.000000      0.000000
3958     39.570000      0.000000      0.000000
3959     39.580000      0.000000      0.000000
3960     39.590000      0.000000      0.000000
3961     39.600000      0.000000      0.000000
3962     39.610000      0.000000      0.000000
3963     39.620000      0.000000      0.000000
3964     39.630000      0.000000      0.000000
3965     39.640000      0.000000      0.000000
3966     39.650000      0.000000      0.000000
3967     39.660000      0.000000      0.000000
3968     39.670000      0.000000      0.000000
3969     39.680000      0.000000      0.000000
3970     39.690000      0.000000      0.000000
3971     39.700000      0.000000      0.000000
3972     39.710000      0.000000      0.000000
3973     39.720000      0.000000      0.000000
3974     39.730000      0.000000      0.000000
3975     39.740000      0.000000      0.000000
3976     39.750000      0.000000      0.000000
3977     39.760000      0.000000      0.000000
3978     39.770000      0.000000      0.000000
3979     39.780000      0.000000      0.000000
3980     39.790000      0.000000      0.000000
3981     39.800000      0.000000      0.000000
3982     39.810000      0.000000      0.000000
3983     39.820000      0.000000      0.000000
3984     39.830000      0.000000      0.000000
3985     39.840000      0.000000      0.000000
3986     39.850000      0.000000      0.000000
3987     39.860000      0.000000      0.000000
3988     39.870000      0.000000      0.000000
3989     39.880000      0.000000      0.000000
3990     39.890000      0.000000      0.000000
3991     39.900000      0.000000      0.000000
3992     39.910000      0.000000      0.000000
3993     39.920000      0.000000      0.000000
3994     39.930000      0.000000      0.000000
3995     39.940000      0.000000      0.000000
3996     39.950000      0.000000      0.000000
3997     39.960000      0.000000      0.000000
3998     39.970000      0.000000      0.000000
3999     39.980000      0.000000      0.000000
4000     39.990000      0.000000      0.000000
4001     40.000000      0.000000      0.000000
