# Supplementary material for: A Bottom-Up Coarse-Grained Model for Nucleosome–Nucleosome Interactions with Explicit Ions
Source: J Chem Theory Comput. 2022 May 17;18(6):3948–60. doi: 10.1021/acs.jctc.2c00083 (PMC9202350; doi:10.1021/acs.jctc.2c00083)
Supplement: Supplementary file 2 — ct2c00083_si_002.zip [file ct2c00083_si_002.zip › archive/CGMD_NCP-CO/pot_tables/CNPL_NA.table]

CNPL_NA
N 4001

1      0.000001    111.896940     56.165430
2      0.010000    111.335290     58.054550
3      0.020000    110.754740     59.745130
4      0.030000    110.157290     61.211450
5      0.040000    109.545180     62.434320
6      0.050000    108.920830     63.402160
7      0.060000    108.286810     64.111550
8      0.070000    107.645690     64.567270
9      0.080000    107.000020     64.781890
10      0.090000    106.352200     64.774780
11      0.100000    105.704460     64.570870
12      0.110000    105.058750     64.199120
13      0.120000    104.416760     63.690860
14      0.130000    103.779850     63.078210
15      0.140000    103.149060     62.392650
16      0.150000    102.525140     61.663810
17      0.160000    101.908500     60.918550
18      0.170000    101.299310     60.180330
19      0.180000    100.697510     59.468910
20      0.190000    100.102820     58.800200
21      0.200000     99.514820     58.186390
22      0.210000     98.932960     57.636150
23      0.220000     98.356590     57.154880
24      0.230000     97.785050     56.745140
25      0.240000     97.217590     56.406910
26      0.250000     96.653530     56.137990
27      0.260000     96.092150     55.934320
28      0.270000     95.532800     55.790350
29      0.280000     94.974900     55.699310
30      0.290000     94.417910     55.653600
31      0.300000     93.861370     55.645060
32      0.310000     93.304920     55.665270
33      0.320000     92.748270     55.705870
34      0.330000     92.191210     55.758790
35      0.340000     91.633620     55.816440
36      0.350000     91.075460     55.871920
37      0.360000     90.516740     55.919100
38      0.370000     89.957550     55.952730
39      0.380000     89.398020     55.968460
40      0.390000     88.838330     55.962820
41      0.400000     88.278710     55.933250
42      0.410000     87.719370     55.878020
43      0.420000     87.160590     55.796230
44      0.430000     86.602630     55.687710
45      0.440000     86.045750     55.553030
46      0.450000     85.490220     55.393360
47      0.460000     84.936290     55.210490
48      0.470000     84.384180     55.006700
49      0.480000     83.834120     54.784660
50      0.490000     83.286270     54.547360
51      0.500000     82.740800     54.297970
52      0.510000     82.197820     54.039720
53      0.520000     81.657420     53.775780
54      0.530000     81.119660     53.509160
55      0.540000     80.584570     53.242610
56      0.550000     80.052140     52.978530
57      0.560000     79.522360     52.718960
58      0.570000     78.995170     52.465520
59      0.580000     78.470510     52.219440
60      0.590000     77.948320     51.981550
61      0.600000     77.428500     51.752360
62      0.610000     76.910980     51.532040
63      0.620000     76.395660     51.320550
64      0.630000     75.882460     51.117600
65      0.640000     75.371280     50.922750
66      0.650000     74.862050     50.735450
67      0.660000     74.354700     50.555050
68      0.670000     73.849150     50.380840
69      0.680000     73.345340     50.212090
70      0.690000     72.843220     50.048020
71      0.700000     72.342740     49.887880
72      0.710000     71.843860     49.730880
73      0.720000     71.346550     49.576270
74      0.730000     70.850790     49.423290
75      0.740000     70.356550     49.271210
76      0.750000     69.863840     49.119300
77      0.760000     69.372650     48.966890
78      0.770000     68.882980     48.813320
79      0.780000     68.394850     48.657960
80      0.790000     67.908270     48.500280
81      0.800000     67.423260     48.339790
82      0.810000     66.939870     48.176100
83      0.820000     66.458110     48.008910
84      0.830000     65.978020     47.838050
85      0.840000     65.499640     47.663470
86      0.850000     65.023000     47.485240
87      0.860000     64.548150     47.303590
88      0.870000     64.075110     47.118850
89      0.880000     63.603920     46.931460
90      0.890000     63.134610     46.741950
91      0.900000     62.667190     46.550900
92      0.910000     62.201680     46.358900
93      0.920000     61.738090     46.166540
94      0.930000     61.276430     45.974350
95      0.940000     60.816680     45.782770
96      0.950000     60.358860     45.592160
97      0.960000     59.902930     45.402750
98      0.970000     59.448910     45.214670
99      0.980000     58.996760     45.027950
100      0.990000     58.546480     44.842510
101      1.000000     58.098060     44.658220
102      1.010000     57.651470     44.474890
103      1.020000     57.206720     44.292320
104      1.030000     56.763800     44.110300
105      1.040000     56.322700     43.928660
106      1.050000     55.883410     43.747260
107      1.060000     55.445940     43.566020
108      1.070000     55.010280     43.384920
109      1.080000     54.576430     43.203990
110      1.090000     54.144390     43.023320
111      1.100000     53.714160     42.843000
112      1.110000     53.285730     42.663160
113      1.120000     52.859100     42.483910
114      1.130000     52.434260     42.305320
115      1.140000     52.011200     42.127430
116      1.150000     51.589930     41.950220
117      1.160000     51.170430     41.773610
118      1.170000     50.752690     41.597440
119      1.180000     50.336720     41.421540
120      1.190000     49.922500     41.245660
121      1.200000     49.510040     41.069550
122      1.210000     49.099350     40.892960
123      1.220000     48.690420     40.715660
124      1.230000     48.283260     40.537450
125      1.240000     47.877890     40.358220
126      1.250000     47.474310     40.177900
127      1.260000     47.072530     39.996520
128      1.270000     46.672560     39.814170
129      1.280000     46.274420     39.631030
130      1.290000     45.878110     39.447340
131      1.300000     45.483640     39.263350
132      1.310000     45.091000     39.079360
133      1.320000     44.700210     38.895610
134      1.330000     44.311250     38.712360
135      1.340000     43.924130     38.529770
136      1.350000     43.538830     38.347950
137      1.360000     43.155350     38.166920
138      1.370000     42.773680     37.986630
139      1.380000     42.393820     37.806970
140      1.390000     42.015750     37.627760
141      1.400000     41.639470     37.448790
142      1.410000     41.264980     37.269830
143      1.420000     40.892280     37.090660
144      1.430000     40.521380     36.911100
145      1.440000     40.152270     36.731000
146      1.450000     39.784960     36.550280
147      1.460000     39.419450     36.368920
148      1.470000     39.055760     36.186990
149      1.480000     38.693890     36.004600
150      1.490000     38.333850     35.821950
151      1.500000     37.975630     35.639230
152      1.510000     37.619240     35.456680
153      1.520000     37.264670     35.274500
154      1.530000     36.911920     35.092870
155      1.540000     36.561000     34.911920
156      1.550000     36.211880     34.731700
157      1.560000     35.864560     34.552210
158      1.570000     35.519040     34.373360
159      1.580000     35.175300     34.195010
160      1.590000     34.833350     34.016970
161      1.600000     34.493180     33.839000
162      1.610000     34.154790     33.660890
163      1.620000     33.818180     33.482400
164      1.630000     33.483360     33.303340
165      1.640000     33.150330     33.123580
166      1.650000     32.819090     32.943050
167      1.660000     32.489660     32.761740
168      1.670000     32.162040     32.579720
169      1.680000     31.836250     32.397140
170      1.690000     31.512280     32.214190
171      1.700000     31.190130     32.031090
172      1.710000     30.869820     31.848090
173      1.720000     30.551340     31.665410
174      1.730000     30.234690     31.483240
175      1.740000     29.919850     31.301740
176      1.750000     29.606840     31.120960
177      1.760000     29.295630     30.940910
178      1.770000     28.986220     30.761510
179      1.780000     28.678600     30.582640
180      1.790000     28.372780     30.404100
181      1.800000     28.068740     30.225680
182      1.810000     27.766480     30.047150
183      1.820000     27.466010     29.868280
184      1.830000     27.167330     29.688900
185      1.840000     26.870440     29.508850
186      1.850000     26.575350     29.328080
187      1.860000     26.282070     29.146590
188      1.870000     25.990600     28.964430
189      1.880000     25.700960     28.781760
190      1.890000     25.413140     28.598770
191      1.900000     25.127150     28.415680
192      1.910000     24.842990     28.232730
193      1.920000     24.560670     28.050150
194      1.930000     24.280170     27.868130
195      1.940000     24.001480     27.686820
196      1.950000     23.724620     27.506270
197      1.960000     23.449550     27.326500
198      1.970000     23.176290     27.147440
199      1.980000     22.904810     26.968930
200      1.990000     22.635120     26.790800
201      2.000000     22.367220     26.612830
202      2.010000     22.101090     26.434780
203      2.020000     21.836740     26.256420
204      2.030000     21.574180     26.077570
205      2.040000     21.313400     25.898080
206      2.050000     21.054420     25.717860
207      2.060000     20.797240     25.536910
208      2.070000     20.541870     25.355290
209      2.080000     20.288320     25.173120
210      2.090000     20.036590     24.990570
211      2.100000     19.786680     24.807870
212      2.110000     19.538600     24.625220
213      2.120000     19.292350     24.442840
214      2.130000     19.047920     24.260900
215      2.140000     18.805310     24.079540
216      2.150000     18.564520     23.898810
217      2.160000     18.325530     23.718690
218      2.170000     18.088340     23.539120
219      2.180000     17.852950     23.359940
220      2.190000     17.619350     23.180970
221      2.200000     17.387540     23.002000
222      2.210000     17.157520     22.822780
223      2.220000     16.929300     22.643130
224      2.230000     16.702860     22.462860
225      2.240000     16.478240     22.281850
226      2.250000     16.255420     22.100060
227      2.260000     16.034420     21.917500
228      2.270000     15.815240     21.734290
229      2.280000     15.597900     21.550590
230      2.290000     15.382390     21.366630
231      2.300000     15.168730     21.182690
232      2.310000     14.956900     20.999020
233      2.320000     14.746910     20.815910
234      2.330000     14.538750     20.633570
235      2.340000     14.332410     20.452180
236      2.350000     14.127890     20.271850
237      2.360000     13.925170     20.092580
238      2.370000     13.724250     19.914340
239      2.380000     13.525110     19.736980
240      2.390000     13.327740     19.560330
241      2.400000     13.132130     19.384160
242      2.410000     12.938290     19.208220
243      2.420000     12.746210     19.032250
244      2.430000     12.555890     18.856040
245      2.440000     12.367330     18.679380
246      2.450000     12.180530     18.502130
247      2.460000     11.995510     18.324220
248      2.470000     11.812270     18.145610
249      2.480000     11.630810     17.966340
250      2.490000     11.451150     17.786490
251      2.500000     11.273280     17.606170
252      2.510000     11.097220     17.425490
253      2.520000     10.922970     17.244560
254      2.530000     10.750520     17.063460
255      2.540000     10.579890     16.882210
256      2.550000     10.411060     16.700810
257      2.560000     10.244060     16.519160
258      2.570000     10.078870     16.337140
259      2.580000      9.915490     16.154580
260      2.590000      9.753950     15.971280
261      2.600000      9.594240     15.787030
262      2.610000      9.436360     15.601670
263      2.620000      9.280350     15.415040
264      2.630000      9.126200     15.227090
265      2.640000      8.973930     15.037840
266      2.650000      8.823550     14.847400
267      2.660000      8.675070     14.656020
268      2.670000      8.528510     14.464040
269      2.680000      8.383870     14.271890
270      2.690000      8.241150     14.080100
271      2.700000      8.100350     13.889230
272      2.710000      7.961460     13.699870
273      2.720000      7.824460     13.512580
274      2.730000      7.689340     13.327890
275      2.740000      7.556060     13.146220
276      2.750000      7.424600     12.967920
277      2.760000      7.294920     12.793190
278      2.770000      7.166980     12.622130
279      2.780000      7.040760     12.454670
280      2.790000      6.916220     12.290660
281      2.800000      6.793310     12.129820
282      2.810000      6.672010     11.971760
283      2.820000      6.552290     11.816010
284      2.830000      6.434130     11.662030
285      2.840000      6.317510     11.509230
286      2.850000      6.202420     11.356960
287      2.860000      6.088850     11.204550
288      2.870000      5.976810     11.051280
289      2.880000      5.866290     10.896430
290      2.890000      5.757330     10.739250
291      2.900000      5.649940     10.578990
292      2.910000      5.544150     10.414890
293      2.920000      5.440000     10.246170
294      2.930000      5.337540     10.072090
295      2.940000      5.236820      9.891910
296      2.950000      5.137900      9.704920
297      2.960000      5.040850      9.510480
298      2.970000      4.945740      9.308040
299      2.980000      4.852660      9.097150
300      2.990000      4.761690      8.877520
301      3.000000      4.672920      8.649070
302      3.010000      4.586420      8.411940
303      3.020000      4.502310      8.166580
304      3.030000      4.420640      7.913760
305      3.040000      4.341500      7.654620
306      3.050000      4.264960      7.390690
307      3.060000      4.191050      7.123860
308      3.070000      4.119810      6.856420
309      3.080000      4.051250      6.590960
310      3.090000      3.985340      6.330350
311      3.100000      3.922030      6.077640
312      3.110000      3.861260      5.835940
313      3.120000      3.802900      5.608360
314      3.130000      3.746810      5.397860
315      3.140000      3.692840      5.207200
316      3.150000      3.640760      5.038810
317      3.160000      3.590370      4.894770
318      3.170000      3.541430      4.776710
319      3.180000      3.493660      4.685840
320      3.190000      3.446800      4.622840
321      3.200000      3.400570      4.587930
322      3.210000      3.354690      4.580810
323      3.220000      3.308890      4.600660
324      3.230000      3.262880      4.646160
325      3.240000      3.216420      4.715470
326      3.250000      3.169260      4.806240
327      3.260000      3.121200      4.915690
328      3.270000      3.072040      5.040590
329      3.280000      3.021640      5.177370
330      3.290000      2.969860      5.322200
331      3.300000      2.916640      5.471060
332      3.310000      2.861930      5.619910
333      3.320000      2.805730      5.764760
334      3.330000      2.748080      5.901810
335      3.340000      2.689070      6.027530
336      3.350000      2.628790      6.138760
337      3.360000      2.567400      6.232750
338      3.370000      2.505080      6.307260
339      3.380000      2.442000      6.360500
340      3.390000      2.378400      6.391210
341      3.400000      2.314490      6.398630
342      3.410000      2.250500      6.382480
343      3.420000      2.186680      6.342990
344      3.430000      2.123250      6.280820
345      3.440000      2.060440      6.197110
346      3.450000      1.998470      6.093400
347      3.460000      1.937530      5.971610
348      3.470000      1.877820      5.834020
349      3.480000      1.819480      5.683170
350      3.490000      1.762640      5.521800
351      3.500000      1.707430      5.352780
352      3.510000      1.653900      5.179020
353      3.520000      1.602110      5.003340
354      3.530000      1.552070      4.828440
355      3.540000      1.503790      4.656800
356      3.550000      1.457220      4.490600
357      3.560000      1.412320      4.331720
358      3.570000      1.369000      4.181700
359      3.580000      1.327180      4.041720
360      3.590000      1.286770      3.912640
361      3.600000      1.247640      3.794990
362      3.610000      1.209690      3.689010
363      3.620000      1.172800      3.594700
364      3.630000      1.136850      3.511790
365      3.640000      1.101730      3.439820
366      3.650000      1.067340      3.378160
367      3.660000      1.033550      3.326040
368      3.670000      1.000290      3.282540
369      3.680000      0.967470      3.246680
370      3.690000      0.935000      3.217400
371      3.700000      0.902830      3.193620
372      3.710000      0.870890      3.174230
373      3.720000      0.839150      3.158180
374      3.730000      0.807570      3.144440
375      3.740000      0.776120      3.132060
376      3.750000      0.744800      3.120170
377      3.760000      0.713600      3.108010
378      3.770000      0.682520      3.094900
379      3.780000      0.651570      3.080290
380      3.790000      0.620770      3.063710
381      3.800000      0.590130      3.044820
382      3.810000      0.559680      3.023350
383      3.820000      0.529450      2.999120
384      3.830000      0.499460      2.972050
385      3.840000      0.469740      2.942110
386      3.850000      0.440320      2.909350
387      3.860000      0.411220      2.873880
388      3.870000      0.382480      2.835850
389      3.880000      0.354130      2.795470
390      3.890000      0.326170      2.752950
391      3.900000      0.298640      2.708530
392      3.910000      0.271560      2.662450
393      3.920000      0.244930      2.614960
394      3.930000      0.218780      2.566260
395      3.940000      0.193120      2.516550
396      3.950000      0.167950      2.465980
397      3.960000      0.143290      2.414680
398      3.970000      0.119150      2.362720
399      3.980000      0.095520      2.310170
400      3.990000      0.072420      2.257030
401      4.000000      0.049850      2.203330
402      4.010000      0.027820      2.149030
403      4.020000      0.006320      2.094140
404      4.030000     -0.014620      2.038630
405      4.040000     -0.035000      1.982510
406      4.050000     -0.054830      1.925770
407      4.060000     -0.074090      1.868470
408      4.070000     -0.092770      1.810650
409      4.080000     -0.110880      1.752370
410      4.090000     -0.128400      1.693730
411      4.100000     -0.145340      1.634820
412      4.110000     -0.161690      1.575730
413      4.120000     -0.177440      1.516550
414      4.130000     -0.192610      1.457370
415      4.140000     -0.207180      1.398230
416      4.150000     -0.221160      1.339170
417      4.160000     -0.234560      1.280190
418      4.170000     -0.247360      1.221290
419      4.180000     -0.259570      1.162420
420      4.190000     -0.271200      1.103530
421      4.200000     -0.282230      1.044560
422      4.210000     -0.292680      0.985450
423      4.220000     -0.302530      0.926130
424      4.230000     -0.311790      0.866560
425      4.240000     -0.320460      0.806710
426      4.250000     -0.328520      0.746590
427      4.260000     -0.335990      0.686230
428      4.270000     -0.342850      0.625680
429      4.280000     -0.349110      0.565020
430      4.290000     -0.354760      0.504350
431      4.300000     -0.359800      0.443800
432      4.310000     -0.364240      0.383480
433      4.320000     -0.368080      0.323510
434      4.330000     -0.371310      0.263990
435      4.340000     -0.373950      0.205000
436      4.350000     -0.376000      0.146600
437      4.360000     -0.377470      0.088830
438      4.370000     -0.378360      0.031680
439      4.380000     -0.378670     -0.024880
440      4.390000     -0.378420     -0.080890
441      4.400000     -0.377610     -0.136420
442      4.410000     -0.376250     -0.191530
443      4.420000     -0.374340     -0.246310
444      4.430000     -0.371870     -0.300830
445      4.440000     -0.368860     -0.355130
446      4.450000     -0.365310     -0.409270
447      4.460000     -0.361220     -0.463260
448      4.470000     -0.356590     -0.517110
449      4.480000     -0.351420     -0.570800
450      4.490000     -0.345710     -0.624300
451      4.500000     -0.339460     -0.677550
452      4.510000     -0.332690     -0.730520
453      4.520000     -0.325380     -0.783140
454      4.530000     -0.317550     -0.835370
455      4.540000     -0.309200     -0.887170
456      4.550000     -0.300330     -0.938520
457      4.560000     -0.290940     -0.989390
458      4.570000     -0.281050     -1.039790
459      4.580000     -0.270650     -1.089710
460      4.590000     -0.259750     -1.139140
461      4.600000     -0.248360     -1.188040
462      4.610000     -0.236480     -1.236390
463      4.620000     -0.224120     -1.284080
464      4.630000     -0.211280     -1.330990
465      4.640000     -0.197970     -1.376940
466      4.650000     -0.184200     -1.421700
467      4.660000     -0.169980     -1.464960
468      4.670000     -0.155330     -1.506360
469      4.680000     -0.140270     -1.545470
470      4.690000     -0.124810     -1.581840
471      4.700000     -0.108990     -1.614960
472      4.710000     -0.092840     -1.644310
473      4.720000     -0.076400     -1.669360
474      4.730000     -0.059710     -1.689600
475      4.740000     -0.042810     -1.704530
476      4.750000     -0.025770     -1.713730
477      4.760000     -0.008630     -1.716790
478      4.770000      0.008540     -1.713400
479      4.780000      0.025670     -1.703300
480      4.790000      0.042710     -1.686340
481      4.800000      0.059570     -1.662420
482      4.810000      0.076190     -1.631560
483      4.820000      0.092510     -1.593880
484      4.830000      0.108450     -1.549600
485      4.840000      0.123940     -1.499030
486      4.850000      0.138930     -1.442600
487      4.860000      0.153360     -1.380850
488      4.870000      0.167170     -1.314380
489      4.880000      0.180310     -1.243910
490      4.890000      0.192750     -1.170170
491      4.900000      0.204450     -1.093960
492      4.910000      0.215390     -1.016080
493      4.920000      0.225550     -0.937280
494      4.930000      0.234930     -0.858300
495      4.940000      0.243510     -0.779790
496      4.950000      0.251310     -0.702340
497      4.960000      0.258330     -0.626410
498      4.970000      0.264590     -0.552390
499      4.980000      0.270120     -0.480560
500      4.990000      0.274920     -0.411130
501      5.000000      0.279040     -0.344220
502      5.010000      0.282480     -0.279890
503      5.020000      0.285280     -0.218150
504      5.030000      0.287460     -0.158970
505      5.040000      0.289050     -0.102330
506      5.050000      0.290070     -0.048170
507      5.060000      0.290550      0.003560
508      5.070000      0.290520      0.052900
509      5.080000      0.289990      0.099870
510      5.090000      0.288990      0.144500
511      5.100000      0.287540      0.186780
512      5.110000      0.285680      0.226710
513      5.120000      0.283410      0.264280
514      5.130000      0.280770      0.299490
515      5.140000      0.277770      0.332320
516      5.150000      0.274450      0.362780
517      5.160000      0.270820      0.390880
518      5.170000      0.266910      0.416640
519      5.180000      0.262750      0.440100
520      5.190000      0.258340      0.461300
521      5.200000      0.253730      0.480320
522      5.210000      0.248930      0.497220
523      5.220000      0.243960      0.512090
524      5.230000      0.238840      0.525020
525      5.240000      0.233580      0.536120
526      5.250000      0.228220      0.545500
527      5.260000      0.222770      0.553270
528      5.270000      0.217240      0.559550
529      5.280000      0.211640      0.564470
530      5.290000      0.206000      0.568140
531      5.300000      0.200310      0.570680
532      5.310000      0.194610      0.572230
533      5.320000      0.188890      0.572870
534      5.330000      0.183160      0.572720
535      5.340000      0.177430      0.571870
536      5.350000      0.171710      0.570400
537      5.360000      0.166010      0.568380
538      5.370000      0.160320      0.565870
539      5.380000      0.154660      0.562910
540      5.390000      0.149040      0.559560
541      5.400000      0.143440      0.555840
542      5.410000      0.137880      0.551780
543      5.420000      0.132360      0.547390
544      5.430000      0.126890      0.542710
545      5.440000      0.121460      0.537740
546      5.450000      0.116080      0.532510
547      5.460000      0.110760      0.527040
548      5.470000      0.105490      0.521340
549      5.480000      0.100280      0.515440
550      5.490000      0.095120      0.509360
551      5.500000      0.090030      0.503130
552      5.510000      0.085000      0.496760
553      5.520000      0.080030      0.490280
554      5.530000      0.075130      0.483710
555      5.540000      0.070290      0.477060
556      5.550000      0.065520      0.470340
557      5.560000      0.060820      0.463570
558      5.570000      0.056180      0.456730
559      5.580000      0.051610      0.449830
560      5.590000      0.047110      0.442870
561      5.600000      0.042690      0.435830
562      5.610000      0.038330      0.428710
563      5.620000      0.034040      0.421490
564      5.630000      0.029820      0.414170
565      5.640000      0.025680      0.406740
566      5.650000      0.021620      0.399180
567      5.660000      0.017620      0.391500
568      5.670000      0.013710      0.383700
569      5.680000      0.009870      0.375770
570      5.690000      0.006110      0.367710
571      5.700000      0.002440      0.359520
572      5.710000     -0.001160      0.351220
573      5.720000     -0.004670      0.342800
574      5.730000     -0.008100      0.334260
575      5.740000     -0.011440      0.325600
576      5.750000     -0.014700      0.316820
577      5.760000     -0.017870      0.307910
578      5.770000     -0.020940      0.298860
579      5.780000     -0.023930      0.289660
580      5.790000     -0.026830      0.280300
581      5.800000     -0.029630      0.270780
582      5.810000     -0.032340      0.261090
583      5.820000     -0.034950      0.251220
584      5.830000     -0.037460      0.241190
585      5.840000     -0.039880      0.231000
586      5.850000     -0.042190      0.220680
587      5.860000     -0.044390      0.210250
588      5.870000     -0.046490      0.199750
589      5.880000     -0.048490      0.189230
590      5.890000     -0.050380      0.178720
591      5.900000     -0.052170      0.168290
592      5.910000     -0.053850      0.157990
593      5.920000     -0.055430      0.147870
594      5.930000     -0.056910      0.137990
595      5.940000     -0.058290      0.128380
596      5.950000     -0.059580      0.119090
597      5.960000     -0.060770      0.110150
598      5.970000     -0.061870      0.101590
599      5.980000     -0.062880      0.093400
600      5.990000     -0.063820      0.085610
601      6.000000     -0.064680      0.078220
602      6.010000     -0.065460      0.071200
603      6.020000     -0.066170      0.064560
604      6.030000     -0.066810      0.058280
605      6.040000     -0.067400      0.052330
606      6.050000     -0.067920      0.046700
607      6.060000     -0.068390      0.041370
608      6.070000     -0.068800      0.036300
609      6.080000     -0.069160      0.031490
610      6.090000     -0.069480      0.026900
611      6.100000     -0.069750      0.022500
612      6.110000     -0.069970      0.018290
613      6.120000     -0.070160      0.014240
614      6.130000     -0.070300      0.010320
615      6.140000     -0.070400      0.006530
616      6.150000     -0.070470      0.002830
617      6.160000     -0.070500     -0.000790
618      6.170000     -0.070490     -0.004350
619      6.180000     -0.070440     -0.007850
620      6.190000     -0.070370     -0.011320
621      6.200000     -0.070250     -0.014770
622      6.210000     -0.070100     -0.018210
623      6.220000     -0.069920     -0.021640
624      6.230000     -0.069710     -0.025070
625      6.240000     -0.069460     -0.028510
626      6.250000     -0.069170     -0.031950
627      6.260000     -0.068850     -0.035410
628      6.270000     -0.068500     -0.038860
629      6.280000     -0.068110     -0.042320
630      6.290000     -0.067690     -0.045770
631      6.300000     -0.067230     -0.049200
632      6.310000     -0.066740     -0.052610
633      6.320000     -0.066210     -0.055990
634      6.330000     -0.065650     -0.059330
635      6.340000     -0.065060     -0.062630
636      6.350000     -0.064430     -0.065870
637      6.360000     -0.063770     -0.069070
638      6.370000     -0.063080     -0.072200
639      6.380000     -0.062360     -0.075280
640      6.390000     -0.061610     -0.078310
641      6.400000     -0.060820     -0.081270
642      6.410000     -0.060010     -0.084190
643      6.420000     -0.059170     -0.087050
644      6.430000     -0.058300     -0.089860
645      6.440000     -0.057400     -0.092620
646      6.450000     -0.056470     -0.095330
647      6.460000     -0.055520     -0.097980
648      6.470000     -0.054540     -0.100580
649      6.480000     -0.053530     -0.103110
650      6.490000     -0.052500     -0.105570
651      6.500000     -0.051450     -0.107950
652      6.510000     -0.050370     -0.110250
653      6.520000     -0.049260     -0.112450
654      6.530000     -0.048140     -0.114560
655      6.540000     -0.046990     -0.116560
656      6.550000     -0.045830     -0.118450
657      6.560000     -0.044640     -0.120230
658      6.570000     -0.043440     -0.121890
659      6.580000     -0.042220     -0.123430
660      6.590000     -0.040990     -0.124850
661      6.600000     -0.039740     -0.126160
662      6.610000     -0.038480     -0.127360
663      6.620000     -0.037210     -0.128450
664      6.630000     -0.035920     -0.129450
665      6.640000     -0.034630     -0.130350
666      6.650000     -0.033320     -0.131170
667      6.660000     -0.032010     -0.131930
668      6.670000     -0.030690     -0.132630
669      6.680000     -0.029370     -0.133280
670      6.690000     -0.028030     -0.133900
671      6.700000     -0.026690     -0.134510
672      6.710000     -0.025350     -0.135110
673      6.720000     -0.024000     -0.135720
674      6.730000     -0.022640     -0.136350
675      6.740000     -0.021280     -0.137020
676      6.750000     -0.019910     -0.137730
677      6.760000     -0.018530     -0.138500
678      6.770000     -0.017140     -0.139330
679      6.780000     -0.015750     -0.140230
680      6.790000     -0.014350     -0.141210
681      6.800000     -0.012940     -0.142260
682      6.810000     -0.011510     -0.143390
683      6.820000     -0.010080     -0.144600
684      6.830000     -0.008630     -0.145880
685      6.840000     -0.007180     -0.147210
686      6.850000     -0.005700     -0.148610
687      6.860000     -0.004220     -0.150040
688      6.870000     -0.002720     -0.151490
689      6.880000     -0.001200     -0.152960
690      6.890000      0.000330     -0.154410
691      6.900000      0.001870     -0.155840
692      6.910000      0.003430     -0.157210
693      6.920000      0.005000     -0.158510
694      6.930000      0.006590     -0.159720
695      6.940000      0.008180     -0.160820
696      6.950000      0.009790     -0.161800
697      6.960000      0.011410     -0.162630
698      6.970000      0.013040     -0.163320
699      6.980000      0.014670     -0.163840
700      6.990000      0.016310     -0.164200
701      7.000000      0.017950     -0.164390
702      7.010000      0.019590     -0.164400
703      7.020000      0.021240     -0.164240
704      7.030000      0.022880     -0.163910
705      7.040000      0.024520     -0.163420
706      7.050000      0.026150     -0.162770
707      7.060000      0.027780     -0.161970
708      7.070000      0.029400     -0.161040
709      7.080000      0.031010     -0.159980
710      7.090000      0.032610     -0.158810
711      7.100000      0.034200     -0.157540
712      7.110000      0.035780     -0.156190
713      7.120000      0.037340     -0.154760
714      7.130000      0.038890     -0.153270
715      7.140000      0.040420     -0.151740
716      7.150000      0.041940     -0.150160
717      7.160000      0.043440     -0.148550
718      7.170000      0.044920     -0.146900
719      7.180000      0.046390     -0.145240
720      7.190000      0.047840     -0.143550
721      7.200000      0.049280     -0.141840
722      7.210000      0.050700     -0.140110
723      7.220000      0.052100     -0.138370
724      7.230000      0.053480     -0.136600
725      7.240000      0.054850     -0.134820
726      7.250000      0.056200     -0.133020
727      7.260000      0.057530     -0.131200
728      7.270000      0.058840     -0.129380
729      7.280000      0.060130     -0.127540
730      7.290000      0.061410     -0.125700
731      7.300000      0.062670     -0.123850
732      7.310000      0.063900     -0.122010
733      7.320000      0.065120     -0.120170
734      7.330000      0.066330     -0.118350
735      7.340000      0.067510     -0.116540
736      7.350000      0.068670     -0.114740
737      7.360000      0.069820     -0.112960
738      7.370000      0.070950     -0.111200
739      7.380000      0.072060     -0.109450
740      7.390000      0.073160     -0.107720
741      7.400000      0.074230     -0.105990
742      7.410000      0.075290     -0.104280
743      7.420000      0.076340     -0.102580
744      7.430000      0.077360     -0.100890
745      7.440000      0.078370     -0.099200
746      7.450000      0.079360     -0.097510
747      7.460000      0.080340     -0.095820
748      7.470000      0.081300     -0.094140
749      7.480000      0.082240     -0.092450
750      7.490000      0.083160     -0.090770
751      7.500000      0.084070     -0.089100
752      7.510000      0.084960     -0.087430
753      7.520000      0.085840     -0.085770
754      7.530000      0.086690     -0.084110
755      7.540000      0.087540     -0.082460
756      7.550000      0.088360     -0.080820
757      7.560000      0.089170     -0.079190
758      7.570000      0.089960     -0.077550
759      7.580000      0.090740     -0.075920
760      7.590000      0.091490     -0.074270
761      7.600000      0.092240     -0.072620
762      7.610000      0.092960     -0.070950
763      7.620000      0.093670     -0.069250
764      7.630000      0.094370     -0.067520
765      7.640000      0.095040     -0.065750
766      7.650000      0.095700     -0.063920
767      7.660000      0.096340     -0.062040
768      7.670000      0.096960     -0.060080
769      7.680000      0.097560     -0.058030
770      7.690000      0.098140     -0.055890
771      7.700000      0.098700     -0.053640
772      7.710000      0.099230     -0.051270
773      7.720000      0.099750     -0.048760
774      7.730000      0.100230     -0.046100
775      7.740000      0.100700     -0.043280
776      7.750000      0.101130     -0.040280
777      7.760000      0.101530     -0.037090
778      7.770000      0.101900     -0.033700
779      7.780000      0.102240     -0.030100
780      7.790000      0.102540     -0.026270
781      7.800000      0.102800     -0.022210
782      7.810000      0.103020     -0.017920
783      7.820000      0.103200     -0.013390
784      7.830000      0.103340     -0.008630
785      7.840000      0.103420     -0.003640
786      7.850000      0.103460      0.001560
787      7.860000      0.103440      0.006960
788      7.870000      0.103380      0.012540
789      7.880000      0.103250      0.018260
790      7.890000      0.103070      0.024120
791      7.900000      0.102830      0.030060
792      7.910000      0.102530      0.036080
793      7.920000      0.102160      0.042130
794      7.930000      0.101740      0.048200
795      7.940000      0.101260      0.054250
796      7.950000      0.100720      0.060280
797      7.960000      0.100120      0.066260
798      7.970000      0.099450      0.072180
799      7.980000      0.098730      0.078040
800      7.990000      0.097950      0.083830
801      8.000000      0.097110      0.089560
802      8.010000      0.096220      0.095210
803      8.020000      0.095270      0.100810
804      8.030000      0.094260      0.106330
805      8.040000      0.093190      0.111790
806      8.050000      0.092080      0.117170
807      8.060000      0.090900      0.122480
808      8.070000      0.089680      0.127700
809      8.080000      0.088400      0.132820
810      8.090000      0.087070      0.137820
811      8.100000      0.085700      0.142700
812      8.110000      0.084270      0.147420
813      8.120000      0.082800      0.151980
814      8.130000      0.081280      0.156360
815      8.140000      0.079710      0.160540
816      8.150000      0.078110      0.164520
817      8.160000      0.076460      0.168270
818      8.170000      0.074780      0.171790
819      8.180000      0.073060      0.175080
820      8.190000      0.071310      0.178130
821      8.200000      0.069530      0.180940
822      8.210000      0.067720      0.183520
823      8.220000      0.065880      0.185850
824      8.230000      0.064030      0.187950
825      8.240000      0.062150      0.189820
826      8.250000      0.060250      0.191450
827      8.260000      0.058330      0.192850
828      8.270000      0.056400      0.194010
829      8.280000      0.054460      0.194940
830      8.290000      0.052520      0.195620
831      8.300000      0.050560      0.196060
832      8.310000      0.048600      0.196250
833      8.320000      0.046640      0.196180
834      8.330000      0.044670      0.195840
835      8.340000      0.042720      0.195230
836      8.350000      0.040760      0.194340
837      8.360000      0.038820      0.193160
838      8.370000      0.036890      0.191690
839      8.380000      0.034970      0.189930
840      8.390000      0.033070      0.187850
841      8.400000      0.031190      0.185480
842      8.410000      0.029340      0.182800
843      8.420000      0.027510      0.179830
844      8.430000      0.025710      0.176570
845      8.440000      0.023950      0.173030
846      8.450000      0.022220      0.169230
847      8.460000      0.020520      0.165180
848      8.470000      0.018870      0.160930
849      8.480000      0.017260      0.156480
850      8.490000      0.015700      0.151880
851      8.500000      0.014180      0.147150
852      8.510000      0.012710      0.142320
853      8.520000      0.011280      0.137430
854      8.530000      0.009910      0.132500
855      8.540000      0.008590      0.127570
856      8.550000      0.007310      0.122640
857      8.560000      0.006080      0.117730
858      8.570000      0.004910      0.112870
859      8.580000      0.003780      0.108060
860      8.590000      0.002700      0.103300
861      8.600000      0.001660      0.098590
862      8.610000      0.000680      0.093950
863      8.620000     -0.000260      0.089360
864      8.630000     -0.001160      0.084830
865      8.640000     -0.002000      0.080360
866      8.650000     -0.002810      0.075950
867      8.660000     -0.003570      0.071610
868      8.670000     -0.004280      0.067330
869      8.680000     -0.004960      0.063140
870      8.690000     -0.005590      0.059040
871      8.700000     -0.006180      0.055030
872      8.710000     -0.006730      0.051140
873      8.720000     -0.007240      0.047370
874      8.730000     -0.007710      0.043730
875      8.740000     -0.008150      0.040240
876      8.750000     -0.008550      0.036900
877      8.760000     -0.008920      0.033720
878      8.770000     -0.009260      0.030690
879      8.780000     -0.009570      0.027830
880      8.790000     -0.009840      0.025140
881      8.800000     -0.010100      0.022590
882      8.810000     -0.010320      0.020210
883      8.820000     -0.010520      0.017970
884      8.830000     -0.010700      0.015870
885      8.840000     -0.010860      0.013910
886      8.850000     -0.011000      0.012060
887      8.860000     -0.011120      0.010340
888      8.870000     -0.011230      0.008720
889      8.880000     -0.011310      0.007200
890      8.890000     -0.011380      0.005760
891      8.900000     -0.011440      0.004410
892      8.910000     -0.011490      0.003130
893      8.920000     -0.011520      0.001910
894      8.930000     -0.011540      0.000750
895      8.940000     -0.011540     -0.000350
896      8.950000     -0.011540     -0.001420
897      8.960000     -0.011530     -0.002450
898      8.970000     -0.011500     -0.003440
899      8.980000     -0.011470     -0.004400
900      8.990000     -0.011420     -0.005340
901      9.000000     -0.011370     -0.006260
902      9.010000     -0.011310     -0.007150
903      9.020000     -0.011240     -0.008030
904      9.030000     -0.011160     -0.008880
905      9.040000     -0.011070     -0.009710
906      9.050000     -0.010970     -0.010520
907      9.060000     -0.010860     -0.011300
908      9.070000     -0.010750     -0.012040
909      9.080000     -0.010630     -0.012740
910      9.090000     -0.010500     -0.013400
911      9.100000     -0.010370     -0.014000
912      9.110000     -0.010230     -0.014530
913      9.120000     -0.010080     -0.015000
914      9.130000     -0.009930     -0.015380
915      9.140000     -0.009780     -0.015680
916      9.150000     -0.009620     -0.015880
917      9.160000     -0.009460     -0.015990
918      9.170000     -0.009300     -0.015980
919      9.180000     -0.009140     -0.015870
920      9.190000     -0.008990     -0.015650
921      9.200000     -0.008830     -0.015310
922      9.210000     -0.008680     -0.014860
923      9.220000     -0.008530     -0.014300
924      9.230000     -0.008390     -0.013640
925      9.240000     -0.008250     -0.012880
926      9.250000     -0.008120     -0.012020
927      9.260000     -0.008000     -0.011080
928      9.270000     -0.007890     -0.010070
929      9.280000     -0.007790     -0.009000
930      9.290000     -0.007700     -0.007890
931      9.300000     -0.007620     -0.006750
932      9.310000     -0.007550     -0.005580
933      9.320000     -0.007500     -0.004420
934      9.330000     -0.007450     -0.003270
935      9.340000     -0.007420     -0.002130
936      9.350000     -0.007400     -0.001030
937      9.360000     -0.007390      0.000020
938      9.370000     -0.007390      0.001030
939      9.380000     -0.007400      0.001990
940      9.390000     -0.007420      0.002880
941      9.400000     -0.007450      0.003720
942      9.410000     -0.007480      0.004490
943      9.420000     -0.007530      0.005210
944      9.430000     -0.007580      0.005860
945      9.440000     -0.007640      0.006450
946      9.450000     -0.007700      0.006980
947      9.460000     -0.007770      0.007460
948      9.470000     -0.007850      0.007890
949      9.480000     -0.007930      0.008270
950      9.490000     -0.008010      0.008610
951      9.500000     -0.008100      0.008900
952      9.510000     -0.008190      0.009150
953      9.520000     -0.008280      0.009370
954      9.530000     -0.008370      0.009540
955      9.540000     -0.008470      0.009690
956      9.550000     -0.008560      0.009800
957      9.560000     -0.008660      0.009880
958      9.570000     -0.008760      0.009940
959      9.580000     -0.008860      0.009960
960      9.590000     -0.008960      0.009960
961      9.600000     -0.009060      0.009930
962      9.610000     -0.009160      0.009880
963      9.620000     -0.009260      0.009800
964      9.630000     -0.009350      0.009690
965      9.640000     -0.009450      0.009560
966      9.650000     -0.009550      0.009400
967      9.660000     -0.009640      0.009210
968      9.670000     -0.009730      0.008990
969      9.680000     -0.009820      0.008740
970      9.690000     -0.009910      0.008450
971      9.700000     -0.009990      0.008130
972      9.710000     -0.010080      0.007780
973      9.720000     -0.010150      0.007380
974      9.730000     -0.010230      0.006950
975      9.740000     -0.010300      0.006470
976      9.750000     -0.010360      0.005950
977      9.760000     -0.010420      0.005380
978      9.770000     -0.010470      0.004760
979      9.780000     -0.010520      0.004100
980      9.790000     -0.010560      0.003380
981      9.800000     -0.010600      0.002610
982      9.810000     -0.010620      0.001800
983      9.820000     -0.010640      0.000940
984      9.830000     -0.010650      0.000040
985      9.840000     -0.010650     -0.000900
986      9.850000     -0.010640     -0.001870
987      9.860000     -0.010620     -0.002870
988      9.870000     -0.010590     -0.003880
989      9.880000     -0.010560     -0.004890
990      9.890000     -0.010510     -0.005890
991      9.900000     -0.010450     -0.006880
992      9.910000     -0.010380     -0.007830
993      9.920000     -0.010300     -0.008740
994      9.930000     -0.010210     -0.009590
995      9.940000     -0.010120     -0.010370
996      9.950000     -0.010010     -0.011080
997      9.960000     -0.009900     -0.011700
998      9.970000     -0.009790     -0.012220
999      9.980000     -0.009660     -0.012650
1000      9.990000     -0.009540     -0.012980
1001     10.000000     -0.009410     -0.013200
1002     10.010000     -0.009280     -0.013320
1003     10.020000     -0.009140     -0.013330
1004     10.030000     -0.009010     -0.013240
1005     10.040000     -0.008880     -0.013060
1006     10.050000     -0.008750     -0.012790
1007     10.060000     -0.008620     -0.012430
1008     10.070000     -0.008490     -0.011990
1009     10.080000     -0.008370     -0.011490
1010     10.090000     -0.008260     -0.010920
1011     10.100000     -0.008150     -0.010310
1012     10.110000     -0.008050     -0.009650
1013     10.120000     -0.007950     -0.008970
1014     10.130000     -0.007860     -0.008260
1015     10.140000     -0.007780     -0.007530
1016     10.150000     -0.007700     -0.006790
1017     10.160000     -0.007640     -0.006050
1018     10.170000     -0.007570     -0.005310
1019     10.180000     -0.007520     -0.004580
1020     10.190000     -0.007480     -0.003850
1021     10.200000     -0.007440     -0.003140
1022     10.210000     -0.007410     -0.002430
1023     10.220000     -0.007380     -0.001740
1024     10.230000     -0.007360     -0.001060
1025     10.240000     -0.007350     -0.000390
1026     10.250000     -0.007350      0.000260
1027     10.260000     -0.007350      0.000900
1028     10.270000     -0.007360      0.001510
1029     10.280000     -0.007380      0.002110
1030     10.290000     -0.007400      0.002680
1031     10.300000     -0.007420      0.003230
1032     10.310000     -0.007460      0.003750
1033     10.320000     -0.007490      0.004240
1034     10.330000     -0.007540      0.004700
1035     10.340000     -0.007580      0.005130
1036     10.350000     -0.007630      0.005520
1037     10.360000     -0.007690      0.005870
1038     10.370000     -0.007750      0.006180
1039     10.380000     -0.007810      0.006460
1040     10.390000     -0.007870      0.006690
1041     10.400000     -0.007940      0.006890
1042     10.410000     -0.008010      0.007050
1043     10.420000     -0.008080      0.007170
1044     10.430000     -0.008150      0.007260
1045     10.440000     -0.008230      0.007320
1046     10.450000     -0.008300      0.007350
1047     10.460000     -0.008370      0.007360
1048     10.470000     -0.008450      0.007340
1049     10.480000     -0.008520      0.007310
1050     10.490000     -0.008590      0.007270
1051     10.500000     -0.008670      0.007210
1052     10.510000     -0.008740      0.007160
1053     10.520000     -0.008810      0.007110
1054     10.530000     -0.008880      0.007060
1055     10.540000     -0.008950      0.007020
1056     10.550000     -0.009020      0.006990
1057     10.560000     -0.009090      0.006980
1058     10.570000     -0.009160      0.006990
1059     10.580000     -0.009230      0.007010
1060     10.590000     -0.009300      0.007060
1061     10.600000     -0.009370      0.007130
1062     10.610000     -0.009440      0.007230
1063     10.620000     -0.009510      0.007340
1064     10.630000     -0.009590      0.007480
1065     10.640000     -0.009660      0.007630
1066     10.650000     -0.009740      0.007800
1067     10.660000     -0.009820      0.007980
1068     10.670000     -0.009900      0.008170
1069     10.680000     -0.009980      0.008360
1070     10.690000     -0.010060      0.008560
1071     10.700000     -0.010150      0.008750
1072     10.710000     -0.010240      0.008930
1073     10.720000     -0.010320      0.009090
1074     10.730000     -0.010420      0.009240
1075     10.740000     -0.010510      0.009360
1076     10.750000     -0.010600      0.009460
1077     10.760000     -0.010700      0.009520
1078     10.770000     -0.010790      0.009550
1079     10.780000     -0.010890      0.009540
1080     10.790000     -0.010980      0.009500
1081     10.800000     -0.011080      0.009410
1082     10.810000     -0.011170      0.009290
1083     10.820000     -0.011260      0.009130
1084     10.830000     -0.011360      0.008940
1085     10.840000     -0.011440      0.008710
1086     10.850000     -0.011530      0.008440
1087     10.860000     -0.011620      0.008160
1088     10.870000     -0.011700      0.007840
1089     10.880000     -0.011780      0.007510
1090     10.890000     -0.011850      0.007160
1091     10.900000     -0.011920      0.006810
1092     10.910000     -0.011990      0.006450
1093     10.920000     -0.012060      0.006090
1094     10.930000     -0.012120      0.005740
1095     10.940000     -0.012170      0.005400
1096     10.950000     -0.012230      0.005080
1097     10.960000     -0.012280      0.004770
1098     10.970000     -0.012330      0.004490
1099     10.980000     -0.012370      0.004230
1100     10.990000     -0.012410      0.003990
1101     11.000000     -0.012450      0.003770
1102     11.010000     -0.012490      0.003580
1103     11.020000     -0.012530      0.003410
1104     11.030000     -0.012560      0.003270
1105     11.040000     -0.012590      0.003140
1106     11.050000     -0.012630      0.003030
1107     11.060000     -0.012660      0.002930
1108     11.070000     -0.012680      0.002840
1109     11.080000     -0.012710      0.002750
1110     11.090000     -0.012740      0.002660
1111     11.100000     -0.012770      0.002570
1112     11.110000     -0.012790      0.002470
1113     11.120000     -0.012820      0.002360
1114     11.130000     -0.012840      0.002220
1115     11.140000     -0.012860      0.002060
1116     11.150000     -0.012880      0.001870
1117     11.160000     -0.012900      0.001650
1118     11.170000     -0.012920      0.001390
1119     11.180000     -0.012930      0.001100
1120     11.190000     -0.012940      0.000760
1121     11.200000     -0.012950      0.000390
1122     11.210000     -0.012960     -0.000030
1123     11.220000     -0.012960     -0.000490
1124     11.230000     -0.012950     -0.001000
1125     11.240000     -0.012940     -0.001540
1126     11.250000     -0.012930     -0.002130
1127     11.260000     -0.012900     -0.002750
1128     11.270000     -0.012880     -0.003400
1129     11.280000     -0.012840     -0.004080
1130     11.290000     -0.012800     -0.004790
1131     11.300000     -0.012750     -0.005510
1132     11.310000     -0.012700     -0.006250
1133     11.320000     -0.012640     -0.007000
1134     11.330000     -0.012570     -0.007750
1135     11.340000     -0.012490     -0.008510
1136     11.350000     -0.012400     -0.009270
1137     11.360000     -0.012310     -0.010020
1138     11.370000     -0.012210     -0.010770
1139     11.380000     -0.012100     -0.011510
1140     11.390000     -0.011990     -0.012250
1141     11.400000     -0.011870     -0.012980
1142     11.410000     -0.011740     -0.013700
1143     11.420000     -0.011600     -0.014420
1144     11.430000     -0.011450     -0.015130
1145     11.440000     -0.011300     -0.015840
1146     11.450000     -0.011140     -0.016550
1147     11.460000     -0.010980     -0.017260
1148     11.470000     -0.010810     -0.017970
1149     11.480000     -0.010630     -0.018680
1150     11.490000     -0.010440     -0.019390
1151     11.500000     -0.010250     -0.020100
1152     11.510000     -0.010050     -0.020810
1153     11.520000     -0.009840     -0.021530
1154     11.530000     -0.009620     -0.022250
1155     11.540000     -0.009400     -0.022970
1156     11.550000     -0.009170     -0.023700
1157     11.560000     -0.008930     -0.024430
1158     11.570000     -0.008690     -0.025170
1159     11.580000     -0.008440     -0.025910
1160     11.590000     -0.008180     -0.026660
1161     11.600000     -0.007910     -0.027410
1162     11.610000     -0.007640     -0.028170
1163     11.620000     -0.007360     -0.028930
1164     11.630000     -0.007070     -0.029690
1165     11.640000     -0.006770     -0.030450
1166     11.650000     -0.006460     -0.031190
1167     11.660000     -0.006150     -0.031920
1168     11.670000     -0.005830     -0.032620
1169     11.680000     -0.005510     -0.033290
1170     11.690000     -0.005170     -0.033910
1171     11.700000     -0.004840     -0.034480
1172     11.710000     -0.004490     -0.034980
1173     11.720000     -0.004140     -0.035410
1174     11.730000     -0.003790     -0.035750
1175     11.740000     -0.003430     -0.035990
1176     11.750000     -0.003070     -0.036130
1177     11.760000     -0.002710     -0.036150
1178     11.770000     -0.002350     -0.036050
1179     11.780000     -0.001990     -0.035830
1180     11.790000     -0.001630     -0.035470
1181     11.800000     -0.001270     -0.034990
1182     11.810000     -0.000920     -0.034380
1183     11.820000     -0.000580     -0.033640
1184     11.830000     -0.000240     -0.032790
1185     11.840000      0.000090     -0.031820
1186     11.850000      0.000400     -0.030750
1187     11.860000      0.000710     -0.029590
1188     11.870000      0.001010     -0.028360
1189     11.880000      0.001290     -0.027070
1190     11.890000      0.001560     -0.025750
1191     11.900000      0.001820     -0.024400
1192     11.910000      0.002060     -0.023050
1193     11.920000      0.002290     -0.021720
1194     11.930000      0.002510     -0.020420
1195     11.940000      0.002710     -0.019170
1196     11.950000      0.002910     -0.017990
1197     11.960000      0.003090     -0.016890
1198     11.970000      0.003260     -0.015870
1199     11.980000      0.003410     -0.014950
1200     11.990000      0.003560     -0.014130
1201     12.000000      0.003700     -0.013410
1202     12.010000      0.003840     -0.012800
1203     12.020000      0.003970     -0.012290
1204     12.030000      0.004090     -0.011870
1205     12.040000      0.004210     -0.011550
1206     12.050000      0.004320     -0.011320
1207     12.060000      0.004440     -0.011160
1208     12.070000      0.004550     -0.011070
1209     12.080000      0.004660     -0.011050
1210     12.090000      0.004770     -0.011060
1211     12.100000      0.004880     -0.011120
1212     12.110000      0.004990     -0.011200
1213     12.120000      0.005100     -0.011300
1214     12.130000      0.005220     -0.011400
1215     12.140000      0.005330     -0.011500
1216     12.150000      0.005450     -0.011580
1217     12.160000      0.005560     -0.011640
1218     12.170000      0.005680     -0.011670
1219     12.180000      0.005790     -0.011670
1220     12.190000      0.005910     -0.011630
1221     12.200000      0.006030     -0.011550
1222     12.210000      0.006140     -0.011420
1223     12.220000      0.006260     -0.011260
1224     12.230000      0.006370     -0.011050
1225     12.240000      0.006480     -0.010790
1226     12.250000      0.006590     -0.010500
1227     12.260000      0.006690     -0.010180
1228     12.270000      0.006800     -0.009820
1229     12.280000      0.006890     -0.009430
1230     12.290000      0.006990     -0.009020
1231     12.300000      0.007080     -0.008600
1232     12.310000      0.007160     -0.008160
1233     12.320000      0.007250     -0.007710
1234     12.330000      0.007320     -0.007270
1235     12.340000      0.007400     -0.006820
1236     12.350000      0.007460     -0.006380
1237     12.360000      0.007530     -0.005950
1238     12.370000      0.007590     -0.005540
1239     12.380000      0.007640     -0.005130
1240     12.390000      0.007690     -0.004750
1241     12.400000      0.007740     -0.004370
1242     12.410000      0.007780     -0.004020
1243     12.420000      0.007830     -0.003680
1244     12.430000      0.007860     -0.003360
1245     12.440000      0.007900     -0.003060
1246     12.450000      0.007930     -0.002770
1247     12.460000      0.007950     -0.002500
1248     12.470000      0.007980     -0.002240
1249     12.480000      0.008000     -0.001990
1250     12.490000      0.008020     -0.001760
1251     12.500000      0.008040     -0.001530
1252     12.510000      0.008050     -0.001320
1253     12.520000      0.008070     -0.001120
1254     12.530000      0.008080     -0.000920
1255     12.540000      0.008090     -0.000740
1256     12.550000      0.008100     -0.000560
1257     12.560000      0.008100     -0.000380
1258     12.570000      0.008100     -0.000220
1259     12.580000      0.008110     -0.000050
1260     12.590000      0.008110      0.000110
1261     12.600000      0.008110      0.000260
1262     12.610000      0.008100      0.000410
1263     12.620000      0.008100      0.000560
1264     12.630000      0.008090      0.000710
1265     12.640000      0.008090      0.000860
1266     12.650000      0.008080      0.001000
1267     12.660000      0.008070      0.001150
1268     12.670000      0.008060      0.001290
1269     12.680000      0.008040      0.001430
1270     12.690000      0.008030      0.001580
1271     12.700000      0.008010      0.001720
1272     12.710000      0.008000      0.001860
1273     12.720000      0.007980      0.002010
1274     12.730000      0.007960      0.002150
1275     12.740000      0.007940      0.002290
1276     12.750000      0.007910      0.002440
1277     12.760000      0.007890      0.002580
1278     12.770000      0.007860      0.002730
1279     12.780000      0.007840      0.002870
1280     12.790000      0.007810      0.003020
1281     12.800000      0.007780      0.003160
1282     12.810000      0.007750      0.003310
1283     12.820000      0.007710      0.003460
1284     12.830000      0.007680      0.003610
1285     12.840000      0.007640      0.003750
1286     12.850000      0.007600      0.003900
1287     12.860000      0.007560      0.004040
1288     12.870000      0.007520      0.004180
1289     12.880000      0.007480      0.004320
1290     12.890000      0.007440      0.004450
1291     12.900000      0.007390      0.004570
1292     12.910000      0.007350      0.004680
1293     12.920000      0.007300      0.004780
1294     12.930000      0.007250      0.004860
1295     12.940000      0.007210      0.004940
1296     12.950000      0.007160      0.004990
1297     12.960000      0.007110      0.005030
1298     12.970000      0.007060      0.005060
1299     12.980000      0.007010      0.005060
1300     12.990000      0.006960      0.005050
1301     13.000000      0.006900      0.005020
1302     13.010000      0.006850      0.004980
1303     13.020000      0.006800      0.004910
1304     13.030000      0.006760      0.004840
1305     13.040000      0.006710      0.004750
1306     13.050000      0.006660      0.004660
1307     13.060000      0.006610      0.004550
1308     13.070000      0.006570      0.004450
1309     13.080000      0.006520      0.004340
1310     13.090000      0.006480      0.004240
1311     13.100000      0.006440      0.004150
1312     13.110000      0.006400      0.004070
1313     13.120000      0.006360      0.004010
1314     13.130000      0.006320      0.003980
1315     13.140000      0.006280      0.003970
1316     13.150000      0.006240      0.003990
1317     13.160000      0.006200      0.004040
1318     13.170000      0.006160      0.004130
1319     13.180000      0.006110      0.004250
1320     13.190000      0.006070      0.004410
1321     13.200000      0.006030      0.004610
1322     13.210000      0.005980      0.004850
1323     13.220000      0.005930      0.005130
1324     13.230000      0.005880      0.005440
1325     13.240000      0.005830      0.005780
1326     13.250000      0.005770      0.006150
1327     13.260000      0.005710      0.006540
1328     13.270000      0.005640      0.006950
1329     13.280000      0.005570      0.007360
1330     13.290000      0.005500      0.007780
1331     13.300000      0.005420      0.008190
1332     13.310000      0.005340      0.008580
1333     13.320000      0.005250      0.008950
1334     13.330000      0.005160      0.009300
1335     13.340000      0.005070      0.009600
1336     13.350000      0.004980      0.009870
1337     13.360000      0.004880      0.010080
1338     13.370000      0.004780      0.010240
1339     13.380000      0.004670      0.010350
1340     13.390000      0.004570      0.010400
1341     13.400000      0.004470      0.010390
1342     13.410000      0.004360      0.010330
1343     13.420000      0.004260      0.010200
1344     13.430000      0.004160      0.010020
1345     13.440000      0.004060      0.009790
1346     13.450000      0.003960      0.009520
1347     13.460000      0.003860      0.009200
1348     13.470000      0.003770      0.008850
1349     13.480000      0.003680      0.008480
1350     13.490000      0.003600      0.008090
1351     13.500000      0.003520      0.007690
1352     13.510000      0.003440      0.007290
1353     13.520000      0.003370      0.006900
1354     13.530000      0.003300      0.006530
1355     13.540000      0.003230      0.006190
1356     13.550000      0.003170      0.005870
1357     13.560000      0.003110      0.005590
1358     13.570000      0.003060      0.005360
1359     13.580000      0.003000      0.005170
1360     13.590000      0.002950      0.005030
1361     13.600000      0.002900      0.004940
1362     13.610000      0.002850      0.004900
1363     13.620000      0.002800      0.004900
1364     13.630000      0.002750      0.004960
1365     13.640000      0.002700      0.005050
1366     13.650000      0.002650      0.005190
1367     13.660000      0.002600      0.005360
1368     13.670000      0.002550      0.005550
1369     13.680000      0.002490      0.005770
1370     13.690000      0.002430      0.006000
1371     13.700000      0.002370      0.006230
1372     13.710000      0.002310      0.006470
1373     13.720000      0.002250      0.006690
1374     13.730000      0.002180      0.006890
1375     13.740000      0.002110      0.007070
1376     13.750000      0.002040      0.007220
1377     13.760000      0.001970      0.007330
1378     13.770000      0.001900      0.007410
1379     13.780000      0.001820      0.007440
1380     13.790000      0.001750      0.007420
1381     13.800000      0.001670      0.007350
1382     13.810000      0.001600      0.007240
1383     13.820000      0.001530      0.007080
1384     13.830000      0.001460      0.006870
1385     13.840000      0.001390      0.006630
1386     13.850000      0.001320      0.006340
1387     13.860000      0.001260      0.006020
1388     13.870000      0.001200      0.005670
1389     13.880000      0.001140      0.005300
1390     13.890000      0.001090      0.004910
1391     13.900000      0.001040      0.004510
1392     13.910000      0.000990      0.004110
1393     13.920000      0.000950      0.003720
1394     13.930000      0.000920      0.003340
1395     13.940000      0.000880      0.002980
1396     13.950000      0.000850      0.002640
1397     13.960000      0.000830      0.002330
1398     13.970000      0.000800      0.002050
1399     13.980000      0.000780      0.001810
1400     13.990000      0.000760      0.001610
1401     14.000000      0.000750      0.001440
1402     14.010000      0.000730      0.001320
1403     14.020000      0.000720      0.001230
1404     14.030000      0.000710      0.001190
1405     14.040000      0.000700      0.001180
1406     14.050000      0.000680      0.001200
1407     14.060000      0.000670      0.001260
1408     14.070000      0.000660      0.001340
1409     14.080000      0.000650      0.001450
1410     14.090000      0.000630      0.001580
1411     14.100000      0.000620      0.001720
1412     14.110000      0.000600      0.001880
1413     14.120000      0.000580      0.002040
1414     14.130000      0.000560      0.002210
1415     14.140000      0.000540      0.002380
1416     14.150000      0.000510      0.002550
1417     14.160000      0.000490      0.002720
1418     14.170000      0.000460      0.002870
1419     14.180000      0.000430      0.003020
1420     14.190000      0.000400      0.003160
1421     14.200000      0.000370      0.003280
1422     14.210000      0.000340      0.003400
1423     14.220000      0.000300      0.003500
1424     14.230000      0.000270      0.003580
1425     14.240000      0.000230      0.003660
1426     14.250000      0.000200      0.003720
1427     14.260000      0.000160      0.003760
1428     14.270000      0.000120      0.003800
1429     14.280000      0.000080      0.003820
1430     14.290000      0.000050      0.003830
1431     14.300000      0.000010      0.003820
1432     14.310000     -0.000030      0.003810
1433     14.320000     -0.000070      0.003780
1434     14.330000     -0.000110      0.003740
1435     14.340000     -0.000140      0.003690
1436     14.350000     -0.000180      0.003620
1437     14.360000     -0.000220      0.003550
1438     14.370000     -0.000250      0.003460
1439     14.380000     -0.000290      0.003360
1440     14.390000     -0.000320      0.003250
1441     14.400000     -0.000350      0.003130
1442     14.410000     -0.000390      0.003000
1443     14.420000     -0.000420      0.002860
1444     14.430000     -0.000440      0.002710
1445     14.440000     -0.000470      0.002560
1446     14.450000     -0.000500      0.002390
1447     14.460000     -0.000520      0.002230
1448     14.470000     -0.000540      0.002060
1449     14.480000     -0.000560      0.001890
1450     14.490000     -0.000580      0.001720
1451     14.500000     -0.000600      0.001560
1452     14.510000     -0.000620      0.001400
1453     14.520000     -0.000630      0.001250
1454     14.530000     -0.000640      0.001120
1455     14.540000     -0.000650      0.001000
1456     14.550000     -0.000660      0.000890
1457     14.560000     -0.000670      0.000800
1458     14.570000     -0.000680      0.000740
1459     14.580000     -0.000690      0.000690
1460     14.590000     -0.000690      0.000650
1461     14.600000     -0.000700      0.000640
1462     14.610000     -0.000710      0.000650
1463     14.620000     -0.000710      0.000670
1464     14.630000     -0.000720      0.000710
1465     14.640000     -0.000730      0.000770
1466     14.650000     -0.000740      0.000830
1467     14.660000     -0.000740      0.000900
1468     14.670000     -0.000750      0.000970
1469     14.680000     -0.000760      0.001050
1470     14.690000     -0.000770      0.001110
1471     14.700000     -0.000780      0.001170
1472     14.710000     -0.000800      0.001200
1473     14.720000     -0.000810      0.001220
1474     14.730000     -0.000820      0.001210
1475     14.740000     -0.000830      0.001170
1476     14.750000     -0.000840      0.001100
1477     14.760000     -0.000850      0.000980
1478     14.770000     -0.000860      0.000830
1479     14.780000     -0.000870      0.000630
1480     14.790000     -0.000880      0.000390
1481     14.800000     -0.000880      0.000100
1482     14.810000     -0.000880     -0.000240
1483     14.820000     -0.000880     -0.000620
1484     14.830000     -0.000880     -0.001040
1485     14.840000     -0.000860     -0.001500
1486     14.850000     -0.000850     -0.002000
1487     14.860000     -0.000830     -0.002530
1488     14.870000     -0.000800     -0.003070
1489     14.880000     -0.000770     -0.003640
1490     14.890000     -0.000740     -0.004210
1491     14.900000     -0.000700     -0.004790
1492     14.910000     -0.000650     -0.005350
1493     14.920000     -0.000590     -0.005910
1494     14.930000     -0.000530     -0.006430
1495     14.940000     -0.000470     -0.006930
1496     14.950000     -0.000400     -0.007390
1497     14.960000     -0.000330     -0.007810
1498     14.970000     -0.000250     -0.008180
1499     14.980000     -0.000170     -0.008500
1500     14.990000     -0.000080     -0.008770
1501     15.000000      0.000010     -0.008990
1502     15.010000      0.000100     -0.009160
1503     15.020000      0.000190     -0.009280
1504     15.030000      0.000280     -0.009350
1505     15.040000      0.000370     -0.009370
1506     15.050000      0.000470     -0.009360
1507     15.060000      0.000560     -0.009310
1508     15.070000      0.000650     -0.009230
1509     15.080000      0.000750     -0.009140
1510     15.090000      0.000840     -0.009030
1511     15.100000      0.000930     -0.008910
1512     15.110000      0.001020     -0.008800
1513     15.120000      0.001100     -0.008700
1514     15.130000      0.001190     -0.008610
1515     15.140000      0.001280     -0.008550
1516     15.150000      0.001360     -0.008510
1517     15.160000      0.001450     -0.008520
1518     15.170000      0.001530     -0.008560
1519     15.180000      0.001620     -0.008640
1520     15.190000      0.001710     -0.008780
1521     15.200000      0.001790     -0.008950
1522     15.210000      0.001880     -0.009180
1523     15.220000      0.001970     -0.009450
1524     15.230000      0.002070     -0.009770
1525     15.240000      0.002170     -0.010120
1526     15.250000      0.002270     -0.010520
1527     15.260000      0.002370     -0.010940
1528     15.270000      0.002480     -0.011390
1529     15.280000      0.002600     -0.011860
1530     15.290000      0.002710     -0.012330
1531     15.300000      0.002840     -0.012810
1532     15.310000      0.002970     -0.013280
1533     15.320000      0.003100     -0.013730
1534     15.330000      0.003240     -0.014160
1535     15.340000      0.003380     -0.014550
1536     15.350000      0.003520     -0.014910
1537     15.360000      0.003670     -0.015230
1538     15.370000      0.003820     -0.015490
1539     15.380000      0.003980     -0.015710
1540     15.390000      0.004140     -0.015860
1541     15.400000      0.004300     -0.015960
1542     15.410000      0.004460     -0.016010
1543     15.420000      0.004620     -0.015990
1544     15.430000      0.004780     -0.015920
1545     15.440000      0.004930     -0.015800
1546     15.450000      0.005090     -0.015620
1547     15.460000      0.005250     -0.015400
1548     15.470000      0.005400     -0.015130
1549     15.480000      0.005550     -0.014820
1550     15.490000      0.005700     -0.014490
1551     15.500000      0.005850     -0.014120
1552     15.510000      0.005990     -0.013730
1553     15.520000      0.006130     -0.013320
1554     15.530000      0.006260     -0.012900
1555     15.540000      0.006390     -0.012470
1556     15.550000      0.006510     -0.012030
1557     15.560000      0.006630     -0.011590
1558     15.570000      0.006750     -0.011150
1559     15.580000      0.006860     -0.010720
1560     15.590000      0.006970     -0.010290
1561     15.600000      0.007070     -0.009870
1562     15.610000      0.007170     -0.009450
1563     15.620000      0.007260     -0.009040
1564     15.630000      0.007350     -0.008630
1565     15.640000      0.007440     -0.008230
1566     15.650000      0.007520     -0.007840
1567     15.660000      0.007600     -0.007460
1568     15.670000      0.007680     -0.007090
1569     15.680000      0.007750     -0.006720
1570     15.690000      0.007810     -0.006370
1571     15.700000      0.007880     -0.006030
1572     15.710000      0.007940     -0.005700
1573     15.720000      0.007990     -0.005380
1574     15.730000      0.008050     -0.005070
1575     15.740000      0.008100     -0.004780
1576     15.750000      0.008150     -0.004500
1577     15.760000      0.008190     -0.004240
1578     15.770000      0.008230     -0.004000
1579     15.780000      0.008270     -0.003770
1580     15.790000      0.008310     -0.003550
1581     15.800000      0.008350     -0.003350
1582     15.810000      0.008380     -0.003160
1583     15.820000      0.008410     -0.002990
1584     15.830000      0.008440     -0.002820
1585     15.840000      0.008470     -0.002670
1586     15.850000      0.008500     -0.002530
1587     15.860000      0.008520     -0.002390
1588     15.870000      0.008550     -0.002260
1589     15.880000      0.008570     -0.002130
1590     15.890000      0.008590     -0.002000
1591     15.900000      0.008610     -0.001870
1592     15.910000      0.008630     -0.001740
1593     15.920000      0.008650     -0.001600
1594     15.930000      0.008660     -0.001460
1595     15.940000      0.008680     -0.001300
1596     15.950000      0.008690     -0.001140
1597     15.960000      0.008700     -0.000970
1598     15.970000      0.008710     -0.000780
1599     15.980000      0.008720     -0.000570
1600     15.990000      0.008720     -0.000350
1601     16.000000      0.008730     -0.000120
1602     16.010000      0.008730      0.000130
1603     16.020000      0.008730      0.000400
1604     16.030000      0.008720      0.000680
1605     16.040000      0.008720      0.000970
1606     16.050000      0.008710      0.001280
1607     16.060000      0.008690      0.001590
1608     16.070000      0.008680      0.001920
1609     16.080000      0.008660      0.002250
1610     16.090000      0.008640      0.002580
1611     16.100000      0.008610      0.002900
1612     16.110000      0.008580      0.003230
1613     16.120000      0.008550      0.003540
1614     16.130000      0.008510      0.003840
1615     16.140000      0.008480      0.004130
1616     16.150000      0.008430      0.004390
1617     16.160000      0.008390      0.004640
1618     16.170000      0.008340      0.004870
1619     16.180000      0.008300      0.005070
1620     16.190000      0.008250      0.005250
1621     16.200000      0.008190      0.005400
1622     16.210000      0.008140      0.005530
1623     16.220000      0.008080      0.005640
1624     16.230000      0.008030      0.005720
1625     16.240000      0.007970      0.005780
1626     16.250000      0.007910      0.005810
1627     16.260000      0.007850      0.005830
1628     16.270000      0.007800      0.005840
1629     16.280000      0.007740      0.005820
1630     16.290000      0.007680      0.005800
1631     16.300000      0.007620      0.005760
1632     16.310000      0.007560      0.005710
1633     16.320000      0.007510      0.005660
1634     16.330000      0.007450      0.005600
1635     16.340000      0.007390      0.005550
1636     16.350000      0.007340      0.005490
1637     16.360000      0.007280      0.005430
1638     16.370000      0.007230      0.005370
1639     16.380000      0.007180      0.005320
1640     16.390000      0.007120      0.005260
1641     16.400000      0.007070      0.005220
1642     16.410000      0.007020      0.005170
1643     16.420000      0.006970      0.005130
1644     16.430000      0.006910      0.005090
1645     16.440000      0.006860      0.005060
1646     16.450000      0.006810      0.005020
1647     16.460000      0.006760      0.004990
1648     16.470000      0.006710      0.004950
1649     16.480000      0.006660      0.004910
1650     16.490000      0.006610      0.004870
1651     16.500000      0.006570      0.004820
1652     16.510000      0.006520      0.004770
1653     16.520000      0.006470      0.004710
1654     16.530000      0.006420      0.004630
1655     16.540000      0.006380      0.004550
1656     16.550000      0.006330      0.004450
1657     16.560000      0.006290      0.004340
1658     16.570000      0.006240      0.004210
1659     16.580000      0.006200      0.004060
1660     16.590000      0.006160      0.003900
1661     16.600000      0.006120      0.003720
1662     16.610000      0.006080      0.003530
1663     16.620000      0.006050      0.003320
1664     16.630000      0.006020      0.003090
1665     16.640000      0.005980      0.002850
1666     16.650000      0.005960      0.002600
1667     16.660000      0.005930      0.002340
1668     16.670000      0.005910      0.002070
1669     16.680000      0.005890      0.001800
1670     16.690000      0.005870      0.001530
1671     16.700000      0.005850      0.001270
1672     16.710000      0.005840      0.001010
1673     16.720000      0.005830      0.000770
1674     16.730000      0.005820      0.000540
1675     16.740000      0.005820      0.000330
1676     16.750000      0.005810      0.000140
1677     16.760000      0.005810     -0.000020
1678     16.770000      0.005810     -0.000150
1679     16.780000      0.005810     -0.000260
1680     16.790000      0.005820     -0.000340
1681     16.800000      0.005820     -0.000380
1682     16.810000      0.005820     -0.000400
1683     16.820000      0.005830     -0.000390
1684     16.830000      0.005830     -0.000350
1685     16.840000      0.005840     -0.000290
1686     16.850000      0.005840     -0.000210
1687     16.860000      0.005840     -0.000100
1688     16.870000      0.005840      0.000020
1689     16.880000      0.005840      0.000150
1690     16.890000      0.005840      0.000290
1691     16.900000      0.005840      0.000440
1692     16.910000      0.005830      0.000580
1693     16.920000      0.005830      0.000720
1694     16.930000      0.005820      0.000850
1695     16.940000      0.005810      0.000960
1696     16.950000      0.005800      0.001060
1697     16.960000      0.005790      0.001140
1698     16.970000      0.005780      0.001200
1699     16.980000      0.005770      0.001230
1700     16.990000      0.005750      0.001240
1701     17.000000      0.005740      0.001220
1702     17.010000      0.005730      0.001170
1703     17.020000      0.005720      0.001100
1704     17.030000      0.005710      0.001010
1705     17.040000      0.005700      0.000890
1706     17.050000      0.005690      0.000750
1707     17.060000      0.005680      0.000590
1708     17.070000      0.005670      0.000410
1709     17.080000      0.005670      0.000230
1710     17.090000      0.005670      0.000030
1711     17.100000      0.005670     -0.000170
1712     17.110000      0.005670     -0.000370
1713     17.120000      0.005670     -0.000570
1714     17.130000      0.005680     -0.000770
1715     17.140000      0.005690     -0.000950
1716     17.150000      0.005700     -0.001120
1717     17.160000      0.005710     -0.001280
1718     17.170000      0.005720     -0.001420
1719     17.180000      0.005730     -0.001540
1720     17.190000      0.005750     -0.001640
1721     17.200000      0.005770     -0.001730
1722     17.210000      0.005780     -0.001790
1723     17.220000      0.005800     -0.001830
1724     17.230000      0.005820     -0.001860
1725     17.240000      0.005840     -0.001870
1726     17.250000      0.005860     -0.001870
1727     17.260000      0.005880     -0.001850
1728     17.270000      0.005890     -0.001820
1729     17.280000      0.005910     -0.001790
1730     17.290000      0.005930     -0.001760
1731     17.300000      0.005950     -0.001730
1732     17.310000      0.005970     -0.001700
1733     17.320000      0.005980     -0.001690
1734     17.330000      0.006000     -0.001680
1735     17.340000      0.006020     -0.001690
1736     17.350000      0.006030     -0.001720
1737     17.360000      0.006050     -0.001770
1738     17.370000      0.006070     -0.001840
1739     17.380000      0.006090     -0.001930
1740     17.390000      0.006110     -0.002050
1741     17.400000      0.006130     -0.002200
1742     17.410000      0.006150     -0.002370
1743     17.420000      0.006170     -0.002570
1744     17.430000      0.006200     -0.002780
1745     17.440000      0.006230     -0.003020
1746     17.450000      0.006260     -0.003280
1747     17.460000      0.006290     -0.003550
1748     17.470000      0.006320     -0.003830
1749     17.480000      0.006360     -0.004110
1750     17.490000      0.006400     -0.004390
1751     17.500000      0.006450     -0.004670
1752     17.510000      0.006490     -0.004930
1753     17.520000      0.006540     -0.005170
1754     17.530000      0.006600     -0.005390
1755     17.540000      0.006650     -0.005590
1756     17.550000      0.006710     -0.005750
1757     17.560000      0.006760     -0.005870
1758     17.570000      0.006820     -0.005950
1759     17.580000      0.006880     -0.005990
1760     17.590000      0.006940     -0.005990
1761     17.600000      0.007000     -0.005940
1762     17.610000      0.007060     -0.005860
1763     17.620000      0.007120     -0.005730
1764     17.630000      0.007180     -0.005560
1765     17.640000      0.007230     -0.005360
1766     17.650000      0.007290     -0.005120
1767     17.660000      0.007340     -0.004870
1768     17.670000      0.007380     -0.004590
1769     17.680000      0.007430     -0.004310
1770     17.690000      0.007470     -0.004020
1771     17.700000      0.007510     -0.003740
1772     17.710000      0.007550     -0.003470
1773     17.720000      0.007590     -0.003230
1774     17.730000      0.007620     -0.003020
1775     17.740000      0.007650     -0.002840
1776     17.750000      0.007680     -0.002720
1777     17.760000      0.007700     -0.002640
1778     17.770000      0.007730     -0.002620
1779     17.780000      0.007760     -0.002650
1780     17.790000      0.007780     -0.002750
1781     17.800000      0.007810     -0.002910
1782     17.810000      0.007840     -0.003140
1783     17.820000      0.007870     -0.003420
1784     17.830000      0.007910     -0.003750
1785     17.840000      0.007940     -0.004140
1786     17.850000      0.007980     -0.004570
1787     17.860000      0.008030     -0.005030
1788     17.870000      0.008080     -0.005520
1789     17.880000      0.008140     -0.006030
1790     17.890000      0.008200     -0.006540
1791     17.900000      0.008260     -0.007040
1792     17.910000      0.008330     -0.007510
1793     17.920000      0.008410     -0.007960
1794     17.930000      0.008490     -0.008360
1795     17.940000      0.008570     -0.008710
1796     17.950000      0.008660     -0.008980
1797     17.960000      0.008750     -0.009190
1798     17.970000      0.008840     -0.009310
1799     17.980000      0.008930     -0.009350
1800     17.990000      0.009030     -0.009300
1801     18.000000      0.009120     -0.009150
1802     18.010000      0.009210     -0.008910
1803     18.020000      0.009300     -0.008590
1804     18.030000      0.009380     -0.008170
1805     18.040000      0.009470     -0.007680
1806     18.050000      0.009540     -0.007110
1807     18.060000      0.009610     -0.006480
1808     18.070000      0.009680     -0.005790
1809     18.080000      0.009740     -0.005060
1810     18.090000      0.009790     -0.004290
1811     18.100000      0.009830     -0.003520
1812     18.110000      0.009870     -0.002730
1813     18.120000      0.009890     -0.001960
1814     18.130000      0.009910     -0.001210
1815     18.140000      0.009920     -0.000490
1816     18.150000      0.009930      0.000180
1817     18.160000      0.009930      0.000800
1818     18.170000      0.009920      0.001360
1819     18.180000      0.009910      0.001860
1820     18.190000      0.009890      0.002290
1821     18.200000      0.009860      0.002650
1822     18.210000      0.009840      0.002940
1823     18.220000      0.009810      0.003160
1824     18.230000      0.009780      0.003310
1825     18.240000      0.009740      0.003400
1826     18.250000      0.009710      0.003430
1827     18.260000      0.009680      0.003420
1828     18.270000      0.009640      0.003360
1829     18.280000      0.009610      0.003270
1830     18.290000      0.009580      0.003150
1831     18.300000      0.009540      0.003010
1832     18.310000      0.009510      0.002870
1833     18.320000      0.009490      0.002730
1834     18.330000      0.009460      0.002610
1835     18.340000      0.009430      0.002500
1836     18.350000      0.009410      0.002420
1837     18.360000      0.009380      0.002380
1838     18.370000      0.009360      0.002370
1839     18.380000      0.009340      0.002410
1840     18.390000      0.009310      0.002490
1841     18.400000      0.009290      0.002620
1842     18.410000      0.009260      0.002810
1843     18.420000      0.009230      0.003040
1844     18.430000      0.009200      0.003310
1845     18.440000      0.009170      0.003640
1846     18.450000      0.009130      0.004000
1847     18.460000      0.009090      0.004390
1848     18.470000      0.009050      0.004820
1849     18.480000      0.009000      0.005260
1850     18.490000      0.008950      0.005720
1851     18.500000      0.008890      0.006190
1852     18.510000      0.008830      0.006650
1853     18.520000      0.008760      0.007100
1854     18.530000      0.008690      0.007540
1855     18.540000      0.008620      0.007950
1856     18.550000      0.008540      0.008330
1857     18.560000      0.008450      0.008680
1858     18.570000      0.008370      0.008980
1859     18.580000      0.008280      0.009240
1860     18.590000      0.008180      0.009450
1861     18.600000      0.008090      0.009620
1862     18.610000      0.007990      0.009740
1863     18.620000      0.007900      0.009810
1864     18.630000      0.007800      0.009840
1865     18.640000      0.007700      0.009830
1866     18.650000      0.007600      0.009780
1867     18.660000      0.007500      0.009690
1868     18.670000      0.007410      0.009580
1869     18.680000      0.007310      0.009450
1870     18.690000      0.007220      0.009300
1871     18.700000      0.007120      0.009140
1872     18.710000      0.007030      0.008980
1873     18.720000      0.006940      0.008830
1874     18.730000      0.006850      0.008680
1875     18.740000      0.006770      0.008550
1876     18.750000      0.006680      0.008440
1877     18.760000      0.006600      0.008350
1878     18.770000      0.006510      0.008290
1879     18.780000      0.006430      0.008270
1880     18.790000      0.006350      0.008280
1881     18.800000      0.006260      0.008320
1882     18.810000      0.006180      0.008390
1883     18.820000      0.006100      0.008500
1884     18.830000      0.006010      0.008640
1885     18.840000      0.005930      0.008810
1886     18.850000      0.005840      0.009010
1887     18.860000      0.005750      0.009220
1888     18.870000      0.005660      0.009450
1889     18.880000      0.005560      0.009680
1890     18.890000      0.005460      0.009920
1891     18.900000      0.005360      0.010160
1892     18.910000      0.005260      0.010380
1893     18.920000      0.005160      0.010590
1894     18.930000      0.005050      0.010770
1895     18.940000      0.004950      0.010910
1896     18.950000      0.004840      0.011030
1897     18.960000      0.004730      0.011100
1898     18.970000      0.004620      0.011120
1899     18.980000      0.004500      0.011100
1900     18.990000      0.004390      0.011030
1901     19.000000      0.004280      0.010900
1902     19.010000      0.004170      0.010730
1903     19.020000      0.004070      0.010510
1904     19.030000      0.003960      0.010240
1905     19.040000      0.003860      0.009930
1906     19.050000      0.003760      0.009580
1907     19.060000      0.003660      0.009200
1908     19.070000      0.003570      0.008800
1909     19.080000      0.003480      0.008380
1910     19.090000      0.003400      0.007950
1911     19.100000      0.003320      0.007530
1912     19.110000      0.003250      0.007120
1913     19.120000      0.003170      0.006730
1914     19.130000      0.003110      0.006370
1915     19.140000      0.003040      0.006040
1916     19.150000      0.002980      0.005770
1917     19.160000      0.002930      0.005540
1918     19.170000      0.002870      0.005370
1919     19.180000      0.002820      0.005270
1920     19.190000      0.002760      0.005220
1921     19.200000      0.002710      0.005240
1922     19.210000      0.002660      0.005330
1923     19.220000      0.002610      0.005480
1924     19.230000      0.002550      0.005690
1925     19.240000      0.002490      0.005960
1926     19.250000      0.002430      0.006290
1927     19.260000      0.002370      0.006650
1928     19.270000      0.002300      0.007060
1929     19.280000      0.002230      0.007500
1930     19.290000      0.002160      0.007960
1931     19.300000      0.002080      0.008440
1932     19.310000      0.002000      0.008920
1933     19.320000      0.001910      0.009400
1934     19.330000      0.001810      0.009860
1935     19.340000      0.001710      0.010300
1936     19.350000      0.001610      0.010710
1937     19.360000      0.001500      0.011090
1938     19.370000      0.001390      0.011430
1939     19.380000      0.001280      0.011720
1940     19.390000      0.001160      0.011970
1941     19.400000      0.001040      0.012180
1942     19.410000      0.000920      0.012330
1943     19.420000      0.000800      0.012440
1944     19.430000      0.000670      0.012500
1945     19.440000      0.000550      0.012520
1946     19.450000      0.000420      0.012500
1947     19.460000      0.000300      0.012440
1948     19.470000      0.000170      0.012350
1949     19.480000      0.000050      0.012230
1950     19.490000     -0.000070      0.012090
1951     19.500000     -0.000190      0.011940
1952     19.510000     -0.000310      0.011770
1953     19.520000     -0.000430      0.011600
1954     19.530000     -0.000550      0.011430
1955     19.540000     -0.000660      0.011260
1956     19.550000     -0.000770      0.011110
1957     19.560000     -0.000890      0.010960
1958     19.570000     -0.000990      0.010830
1959     19.580000     -0.001100      0.010720
1960     19.590000     -0.001210      0.010630
1961     19.600000     -0.001320      0.010560
1962     19.610000     -0.001420      0.010510
1963     19.620000     -0.001530      0.010480
1964     19.630000     -0.001630      0.010470
1965     19.640000     -0.001740      0.010470
1966     19.650000     -0.001840      0.010490
1967     19.660000     -0.001950      0.010530
1968     19.670000     -0.002050      0.010570
1969     19.680000     -0.002160      0.010610
1970     19.690000     -0.002260      0.010660
1971     19.700000     -0.002370      0.010700
1972     19.710000     -0.002480      0.010730
1973     19.720000     -0.002580      0.010750
1974     19.730000     -0.002690      0.010750
1975     19.740000     -0.002800      0.010730
1976     19.750000     -0.002910      0.010680
1977     19.760000     -0.003010      0.010610
1978     19.770000     -0.003120      0.010500
1979     19.780000     -0.003220      0.010370
1980     19.790000     -0.003330      0.010190
1981     19.800000     -0.003430      0.009990
1982     19.810000     -0.003530      0.009740
1983     19.820000     -0.003630      0.009470
1984     19.830000     -0.003720      0.009160
1985     19.840000     -0.003810      0.008820
1986     19.850000     -0.003900      0.008450
1987     19.860000     -0.003990      0.008060
1988     19.870000     -0.004070      0.007660
1989     19.880000     -0.004140      0.007240
1990     19.890000     -0.004220      0.006810
1991     19.900000     -0.004280      0.006390
1992     19.910000     -0.004350      0.005970
1993     19.920000     -0.004410      0.005560
1994     19.930000     -0.004460      0.005170
1995     19.940000     -0.004520      0.004810
1996     19.950000     -0.004560      0.004480
1997     19.960000     -0.004610      0.004170
1998     19.970000     -0.004650      0.003910
1999     19.980000     -0.004690      0.003680
2000     19.990000     -0.004730      0.003500
2001     20.000000     -0.004760      0.003350
2002     20.010000     -0.004790      0.003250
2003     20.020000     -0.004830      0.003190
2004     20.030000     -0.004860      0.003170
2005     20.040000     -0.004890      0.003180
2006     20.050000     -0.004920      0.003220
2007     20.060000     -0.004950      0.003300
2008     20.070000     -0.004990      0.003400
2009     20.080000     -0.005020      0.003520
2010     20.090000     -0.005060      0.003650
2011     20.100000     -0.005090      0.003790
2012     20.110000     -0.005130      0.003930
2013     20.120000     -0.005170      0.004070
2014     20.130000     -0.005210      0.004210
2015     20.140000     -0.005250      0.004330
2016     20.150000     -0.005300      0.004430
2017     20.160000     -0.005340      0.004510
2018     20.170000     -0.005390      0.004570
2019     20.180000     -0.005430      0.004600
2020     20.190000     -0.005480      0.004610
2021     20.200000     -0.005520      0.004580
2022     20.210000     -0.005570      0.004530
2023     20.220000     -0.005610      0.004440
2024     20.230000     -0.005660      0.004340
2025     20.240000     -0.005700      0.004200
2026     20.250000     -0.005740      0.004050
2027     20.260000     -0.005780      0.003870
2028     20.270000     -0.005820      0.003680
2029     20.280000     -0.005860      0.003480
2030     20.290000     -0.005900      0.003280
2031     20.300000     -0.005930      0.003080
2032     20.310000     -0.005960      0.002880
2033     20.320000     -0.005990      0.002700
2034     20.330000     -0.006010      0.002530
2035     20.340000     -0.006040      0.002380
2036     20.350000     -0.006060      0.002250
2037     20.360000     -0.006090      0.002160
2038     20.370000     -0.006110      0.002090
2039     20.380000     -0.006130      0.002060
2040     20.390000     -0.006150      0.002070
2041     20.400000     -0.006170      0.002100
2042     20.410000     -0.006190      0.002180
2043     20.420000     -0.006210      0.002290
2044     20.430000     -0.006240      0.002430
2045     20.440000     -0.006260      0.002610
2046     20.450000     -0.006290      0.002810
2047     20.460000     -0.006310      0.003030
2048     20.470000     -0.006340      0.003270
2049     20.480000     -0.006380      0.003520
2050     20.490000     -0.006410      0.003780
2051     20.500000     -0.006450      0.004040
2052     20.510000     -0.006490      0.004300
2053     20.520000     -0.006530      0.004540
2054     20.530000     -0.006580      0.004770
2055     20.540000     -0.006630      0.004970
2056     20.550000     -0.006680      0.005150
2057     20.560000     -0.006730      0.005290
2058     20.570000     -0.006780      0.005400
2059     20.580000     -0.006830      0.005460
2060     20.590000     -0.006890      0.005490
2061     20.600000     -0.006940      0.005480
2062     20.610000     -0.007000      0.005420
2063     20.620000     -0.007050      0.005330
2064     20.630000     -0.007110      0.005190
2065     20.640000     -0.007160      0.005020
2066     20.650000     -0.007210      0.004820
2067     20.660000     -0.007260      0.004580
2068     20.670000     -0.007300      0.004320
2069     20.680000     -0.007350      0.004040
2070     20.690000     -0.007390      0.003740
2071     20.700000     -0.007420      0.003430
2072     20.710000     -0.007460      0.003120
2073     20.720000     -0.007490      0.002810
2074     20.730000     -0.007520      0.002500
2075     20.740000     -0.007540      0.002210
2076     20.750000     -0.007560      0.001930
2077     20.760000     -0.007580      0.001670
2078     20.770000     -0.007600      0.001440
2079     20.780000     -0.007610      0.001230
2080     20.790000     -0.007630      0.001040
2081     20.800000     -0.007640      0.000890
2082     20.810000     -0.007650      0.000760
2083     20.820000     -0.007650      0.000660
2084     20.830000     -0.007660      0.000580
2085     20.840000     -0.007670      0.000530
2086     20.850000     -0.007670      0.000510
2087     20.860000     -0.007680      0.000500
2088     20.870000     -0.007680      0.000520
2089     20.880000     -0.007690      0.000550
2090     20.890000     -0.007690      0.000600
2091     20.900000     -0.007700      0.000660
2092     20.910000     -0.007710      0.000730
2093     20.920000     -0.007710      0.000800
2094     20.930000     -0.007720      0.000870
2095     20.940000     -0.007730      0.000950
2096     20.950000     -0.007740      0.001020
2097     20.960000     -0.007750      0.001090
2098     20.970000     -0.007760      0.001150
2099     20.980000     -0.007770      0.001200
2100     20.990000     -0.007780      0.001250
2101     21.000000     -0.007800      0.001290
2102     21.010000     -0.007810      0.001330
2103     21.020000     -0.007820      0.001350
2104     21.030000     -0.007840      0.001370
2105     21.040000     -0.007850      0.001380
2106     21.050000     -0.007860      0.001390
2107     21.060000     -0.007880      0.001390
2108     21.070000     -0.007890      0.001390
2109     21.080000     -0.007900      0.001390
2110     21.090000     -0.007920      0.001400
2111     21.100000     -0.007930      0.001410
2112     21.110000     -0.007950      0.001430
2113     21.120000     -0.007960      0.001460
2114     21.130000     -0.007980      0.001500
2115     21.140000     -0.007990      0.001560
2116     21.150000     -0.008010      0.001630
2117     21.160000     -0.008020      0.001720
2118     21.170000     -0.008040      0.001830
2119     21.180000     -0.008060      0.001960
2120     21.190000     -0.008080      0.002110
2121     21.200000     -0.008100      0.002290
2122     21.210000     -0.008120      0.002490
2123     21.220000     -0.008150      0.002700
2124     21.230000     -0.008170      0.002940
2125     21.240000     -0.008200      0.003200
2126     21.250000     -0.008230      0.003470
2127     21.260000     -0.008270      0.003750
2128     21.270000     -0.008310      0.004040
2129     21.280000     -0.008350      0.004340
2130     21.290000     -0.008390      0.004640
2131     21.300000     -0.008440      0.004940
2132     21.310000     -0.008490      0.005220
2133     21.320000     -0.008540      0.005500
2134     21.330000     -0.008590      0.005760
2135     21.340000     -0.008650      0.006000
2136     21.350000     -0.008710      0.006210
2137     21.360000     -0.008770      0.006390
2138     21.370000     -0.008840      0.006550
2139     21.380000     -0.008900      0.006670
2140     21.390000     -0.008970      0.006760
2141     21.400000     -0.009040      0.006820
2142     21.410000     -0.009110      0.006840
2143     21.420000     -0.009170      0.006830
2144     21.430000     -0.009240      0.006790
2145     21.440000     -0.009310      0.006720
2146     21.450000     -0.009380      0.006610
2147     21.460000     -0.009440      0.006490
2148     21.470000     -0.009510      0.006340
2149     21.480000     -0.009570      0.006170
2150     21.490000     -0.009630      0.005990
2151     21.500000     -0.009690      0.005800
2152     21.510000     -0.009750      0.005600
2153     21.520000     -0.009810      0.005400
2154     21.530000     -0.009860      0.005200
2155     21.540000     -0.009910      0.005010
2156     21.550000     -0.009960      0.004820
2157     21.560000     -0.010010      0.004650
2158     21.570000     -0.010060      0.004480
2159     21.580000     -0.010100      0.004330
2160     21.590000     -0.010150      0.004200
2161     21.600000     -0.010190      0.004080
2162     21.610000     -0.010230      0.003980
2163     21.620000     -0.010270      0.003890
2164     21.630000     -0.010310      0.003820
2165     21.640000     -0.010350      0.003760
2166     21.650000     -0.010380      0.003720
2167     21.660000     -0.010420      0.003690
2168     21.670000     -0.010460      0.003670
2169     21.680000     -0.010490      0.003660
2170     21.690000     -0.010530      0.003660
2171     21.700000     -0.010570      0.003660
2172     21.710000     -0.010600      0.003660
2173     21.720000     -0.010640      0.003660
2174     21.730000     -0.010680      0.003670
2175     21.740000     -0.010710      0.003670
2176     21.750000     -0.010750      0.003660
2177     21.760000     -0.010790      0.003650
2178     21.770000     -0.010820      0.003630
2179     21.780000     -0.010860      0.003600
2180     21.790000     -0.010900      0.003570
2181     21.800000     -0.010930      0.003520
2182     21.810000     -0.010970      0.003460
2183     21.820000     -0.011000      0.003400
2184     21.830000     -0.011040      0.003320
2185     21.840000     -0.011070      0.003230
2186     21.850000     -0.011100      0.003140
2187     21.860000     -0.011130      0.003040
2188     21.870000     -0.011160      0.002930
2189     21.880000     -0.011190      0.002820
2190     21.890000     -0.011220      0.002700
2191     21.900000     -0.011250      0.002580
2192     21.910000     -0.011270      0.002450
2193     21.920000     -0.011300      0.002330
2194     21.930000     -0.011320      0.002210
2195     21.940000     -0.011340      0.002100
2196     21.950000     -0.011360      0.001990
2197     21.960000     -0.011380      0.001880
2198     21.970000     -0.011400      0.001780
2199     21.980000     -0.011420      0.001680
2200     21.990000     -0.011440      0.001600
2201     22.000000     -0.011450      0.001520
2202     22.010000     -0.011470      0.001440
2203     22.020000     -0.011480      0.001380
2204     22.030000     -0.011500      0.001320
2205     22.040000     -0.011510      0.001270
2206     22.050000     -0.011520      0.001230
2207     22.060000     -0.011530      0.001190
2208     22.070000     -0.011550      0.001160
2209     22.080000     -0.011560      0.001140
2210     22.090000     -0.011570      0.001120
2211     22.100000     -0.011580      0.001110
2212     22.110000     -0.011590      0.001100
2213     22.120000     -0.011600      0.001090
2214     22.130000     -0.011610      0.001100
2215     22.140000     -0.011620      0.001100
2216     22.150000     -0.011640      0.001110
2217     22.160000     -0.011650      0.001120
2218     22.170000     -0.011660      0.001140
2219     22.180000     -0.011670      0.001160
2220     22.190000     -0.011680      0.001180
2221     22.200000     -0.011690      0.001210
2222     22.210000     -0.011710      0.001240
2223     22.220000     -0.011720      0.001270
2224     22.230000     -0.011730      0.001310
2225     22.240000     -0.011740      0.001340
2226     22.250000     -0.011760      0.001380
2227     22.260000     -0.011770      0.001420
2228     22.270000     -0.011780      0.001460
2229     22.280000     -0.011800      0.001500
2230     22.290000     -0.011810      0.001540
2231     22.300000     -0.011830      0.001580
2232     22.310000     -0.011850      0.001620
2233     22.320000     -0.011860      0.001660
2234     22.330000     -0.011880      0.001700
2235     22.340000     -0.011900      0.001730
2236     22.350000     -0.011910      0.001760
2237     22.360000     -0.011930      0.001780
2238     22.370000     -0.011950      0.001810
2239     22.380000     -0.011970      0.001820
2240     22.390000     -0.011980      0.001840
2241     22.400000     -0.012000      0.001840
2242     22.410000     -0.012020      0.001850
2243     22.420000     -0.012040      0.001840
2244     22.430000     -0.012060      0.001840
2245     22.440000     -0.012080      0.001820
2246     22.450000     -0.012090      0.001810
2247     22.460000     -0.012110      0.001780
2248     22.470000     -0.012130      0.001760
2249     22.480000     -0.012150      0.001720
2250     22.490000     -0.012170      0.001680
2251     22.500000     -0.012180      0.001640
2252     22.510000     -0.012200      0.001590
2253     22.520000     -0.012210      0.001540
2254     22.530000     -0.012230      0.001480
2255     22.540000     -0.012240      0.001410
2256     22.550000     -0.012260      0.001340
2257     22.560000     -0.012270      0.001270
2258     22.570000     -0.012280      0.001190
2259     22.580000     -0.012300      0.001100
2260     22.590000     -0.012310      0.001010
2261     22.600000     -0.012320      0.000910
2262     22.610000     -0.012330      0.000810
2263     22.620000     -0.012340      0.000710
2264     22.630000     -0.012340      0.000600
2265     22.640000     -0.012350      0.000490
2266     22.650000     -0.012350      0.000380
2267     22.660000     -0.012360      0.000270
2268     22.670000     -0.012360      0.000160
2269     22.680000     -0.012360      0.000060
2270     22.690000     -0.012360     -0.000030
2271     22.700000     -0.012360     -0.000120
2272     22.710000     -0.012360     -0.000190
2273     22.720000     -0.012360     -0.000250
2274     22.730000     -0.012360     -0.000300
2275     22.740000     -0.012350     -0.000320
2276     22.750000     -0.012350     -0.000330
2277     22.760000     -0.012350     -0.000310
2278     22.770000     -0.012340     -0.000270
2279     22.780000     -0.012340     -0.000210
2280     22.790000     -0.012340     -0.000120
2281     22.800000     -0.012340     -0.000000
2282     22.810000     -0.012340      0.000140
2283     22.820000     -0.012340      0.000310
2284     22.830000     -0.012340      0.000500
2285     22.840000     -0.012350      0.000710
2286     22.850000     -0.012350      0.000940
2287     22.860000     -0.012360      0.001190
2288     22.870000     -0.012380      0.001450
2289     22.880000     -0.012390      0.001730
2290     22.890000     -0.012410      0.002010
2291     22.900000     -0.012430      0.002290
2292     22.910000     -0.012450      0.002580
2293     22.920000     -0.012480      0.002860
2294     22.930000     -0.012500      0.003130
2295     22.940000     -0.012540      0.003390
2296     22.950000     -0.012570      0.003630
2297     22.960000     -0.012610      0.003860
2298     22.970000     -0.012640      0.004070
2299     22.980000     -0.012690      0.004260
2300     22.990000     -0.012730      0.004420
2301     23.000000     -0.012770      0.004570
2302     23.010000     -0.012820      0.004690
2303     23.020000     -0.012860      0.004780
2304     23.030000     -0.012910      0.004860
2305     23.040000     -0.012960      0.004910
2306     23.050000     -0.013010      0.004940
2307     23.060000     -0.013060      0.004950
2308     23.070000     -0.013110      0.004940
2309     23.080000     -0.013160      0.004920
2310     23.090000     -0.013210      0.004880
2311     23.100000     -0.013260      0.004820
2312     23.110000     -0.013300      0.004750
2313     23.120000     -0.013350      0.004680
2314     23.130000     -0.013400      0.004590
2315     23.140000     -0.013440      0.004490
2316     23.150000     -0.013490      0.004390
2317     23.160000     -0.013530      0.004280
2318     23.170000     -0.013580      0.004170
2319     23.180000     -0.013620      0.004050
2320     23.190000     -0.013660      0.003930
2321     23.200000     -0.013700      0.003800
2322     23.210000     -0.013740      0.003670
2323     23.220000     -0.013770      0.003530
2324     23.230000     -0.013810      0.003400
2325     23.240000     -0.013840      0.003260
2326     23.250000     -0.013870      0.003110
2327     23.260000     -0.013910      0.002970
2328     23.270000     -0.013940      0.002830
2329     23.280000     -0.013960      0.002680
2330     23.290000     -0.013990      0.002540
2331     23.300000     -0.014020      0.002390
2332     23.310000     -0.014040      0.002250
2333     23.320000     -0.014060      0.002110
2334     23.330000     -0.014080      0.001970
2335     23.340000     -0.014100      0.001840
2336     23.350000     -0.014120      0.001710
2337     23.360000     -0.014140      0.001590
2338     23.370000     -0.014150      0.001470
2339     23.380000     -0.014170      0.001360
2340     23.390000     -0.014180      0.001250
2341     23.400000     -0.014190      0.001150
2342     23.410000     -0.014210      0.001050
2343     23.420000     -0.014220      0.000970
2344     23.430000     -0.014230      0.000880
2345     23.440000     -0.014240      0.000810
2346     23.450000     -0.014240      0.000740
2347     23.460000     -0.014250      0.000680
2348     23.470000     -0.014260      0.000620
2349     23.480000     -0.014260      0.000580
2350     23.490000     -0.014270      0.000540
2351     23.500000     -0.014280      0.000510
2352     23.510000     -0.014280      0.000490
2353     23.520000     -0.014290      0.000490
2354     23.530000     -0.014290      0.000490
2355     23.540000     -0.014300      0.000500
2356     23.550000     -0.014300      0.000530
2357     23.560000     -0.014310      0.000570
2358     23.570000     -0.014310      0.000630
2359     23.580000     -0.014320      0.000690
2360     23.590000     -0.014320      0.000770
2361     23.600000     -0.014330      0.000870
2362     23.610000     -0.014340      0.000980
2363     23.620000     -0.014350      0.001100
2364     23.630000     -0.014360      0.001230
2365     23.640000     -0.014370      0.001380
2366     23.650000     -0.014390      0.001530
2367     23.660000     -0.014400      0.001690
2368     23.670000     -0.014420      0.001860
2369     23.680000     -0.014440      0.002040
2370     23.690000     -0.014460      0.002220
2371     23.700000     -0.014480      0.002390
2372     23.710000     -0.014500      0.002570
2373     23.720000     -0.014530      0.002740
2374     23.730000     -0.014560      0.002900
2375     23.740000     -0.014590      0.003050
2376     23.750000     -0.014620      0.003200
2377     23.760000     -0.014650      0.003330
2378     23.770000     -0.014680      0.003440
2379     23.780000     -0.014720      0.003540
2380     23.790000     -0.014750      0.003630
2381     23.800000     -0.014790      0.003700
2382     23.810000     -0.014830      0.003750
2383     23.820000     -0.014860      0.003780
2384     23.830000     -0.014900      0.003800
2385     23.840000     -0.014940      0.003800
2386     23.850000     -0.014980      0.003780
2387     23.860000     -0.015020      0.003750
2388     23.870000     -0.015050      0.003700
2389     23.880000     -0.015090      0.003630
2390     23.890000     -0.015130      0.003540
2391     23.900000     -0.015160      0.003440
2392     23.910000     -0.015200      0.003330
2393     23.920000     -0.015230      0.003190
2394     23.930000     -0.015260      0.003040
2395     23.940000     -0.015290      0.002880
2396     23.950000     -0.015320      0.002700
2397     23.960000     -0.015350      0.002500
2398     23.970000     -0.015370      0.002290
2399     23.980000     -0.015400      0.002070
2400     23.990000     -0.015420      0.001830
2401     24.000000     -0.015430      0.001570
2402     24.010000     -0.015450      0.001310
2403     24.020000     -0.015460      0.001030
2404     24.030000     -0.015470      0.000740
2405     24.040000     -0.015480      0.000440
2406     24.050000     -0.015480      0.000140
2407     24.060000     -0.015490     -0.000160
2408     24.070000     -0.015480     -0.000460
2409     24.080000     -0.015480     -0.000750
2410     24.090000     -0.015470     -0.001030
2411     24.100000     -0.015460     -0.001290
2412     24.110000     -0.015450     -0.001520
2413     24.120000     -0.015430     -0.001730
2414     24.130000     -0.015420     -0.001900
2415     24.140000     -0.015400     -0.002030
2416     24.150000     -0.015380     -0.002120
2417     24.160000     -0.015360     -0.002170
2418     24.170000     -0.015330     -0.002160
2419     24.180000     -0.015310     -0.002100
2420     24.190000     -0.015290     -0.001990
2421     24.200000     -0.015270     -0.001830
2422     24.210000     -0.015250     -0.001620
2423     24.220000     -0.015240     -0.001360
2424     24.230000     -0.015220     -0.001050
2425     24.240000     -0.015210     -0.000710
2426     24.250000     -0.015210     -0.000330
2427     24.260000     -0.015200      0.000060
2428     24.270000     -0.015200      0.000470
2429     24.280000     -0.015210      0.000890
2430     24.290000     -0.015220      0.001300
2431     24.300000     -0.015230      0.001680
2432     24.310000     -0.015250      0.002040
2433     24.320000     -0.015270      0.002350
2434     24.330000     -0.015290      0.002600
2435     24.340000     -0.015320      0.002800
2436     24.350000     -0.015340      0.002910
2437     24.360000     -0.015370      0.002950
2438     24.370000     -0.015400      0.002890
2439     24.380000     -0.015430      0.002750
2440     24.390000     -0.015460      0.002510
2441     24.400000     -0.015480      0.002170
2442     24.410000     -0.015510      0.001750
2443     24.420000     -0.015520      0.001240
2444     24.430000     -0.015540      0.000660
2445     24.440000     -0.015540      0.000010
2446     24.450000     -0.015540     -0.000690
2447     24.460000     -0.015540     -0.001420
2448     24.470000     -0.015520     -0.002160
2449     24.480000     -0.015500     -0.002900
2450     24.490000     -0.015470     -0.003600
2451     24.500000     -0.015440     -0.004240
2452     24.510000     -0.015390     -0.004810
2453     24.520000     -0.015350     -0.005260
2454     24.530000     -0.015290     -0.005590
2455     24.540000     -0.015240     -0.005760
2456     24.550000     -0.015180     -0.005760
2457     24.560000     -0.015120     -0.005570
2458     24.570000     -0.015070     -0.005180
2459     24.580000     -0.015010     -0.004580
2460     24.590000     -0.014970     -0.003770
2461     24.600000     -0.014930     -0.002750
2462     24.610000     -0.014900     -0.001540
2463     24.620000     -0.014890     -0.000140
2464     24.630000     -0.014890      0.001430
2465     24.640000     -0.014900      0.003120
2466     24.650000     -0.014930      0.004910
2467     24.660000     -0.014980      0.006750
2468     24.670000     -0.015050      0.008590
2469     24.680000     -0.015130      0.010370
2470     24.690000     -0.015240      0.012040
2471     24.700000     -0.015360      0.013520
2472     24.710000     -0.015490      0.014760
2473     24.720000     -0.015640      0.015680
2474     24.730000     -0.015800      0.016230
2475     24.740000     -0.015960      0.016340
2476     24.750000     -0.016120      0.015950
2477     24.760000     -0.016280      0.015040
2478     24.770000     -0.016430      0.013550
2479     24.780000     -0.016570      0.011460
2480     24.790000     -0.016680      0.008760
2481     24.800000     -0.016770      0.005430
2482     24.810000     -0.016830      0.001500
2483     24.820000     -0.016840     -0.003020
2484     24.830000     -0.016810     -0.008100
2485     24.840000     -0.016730     -0.013670
2486     24.850000     -0.016590     -0.019670
2487     24.860000     -0.016400     -0.026020
2488     24.870000     -0.016140     -0.032610
2489     24.880000     -0.015810     -0.039350
2490     24.890000     -0.015420     -0.046110
2491     24.900000     -0.014960     -0.052760
2492     24.910000     -0.014430     -0.059180
2493     24.920000     -0.013840     -0.065250
2494     24.930000     -0.013180     -0.070850
2495     24.940000     -0.012470     -0.075850
2496     24.950000     -0.011720     -0.080170
2497     24.960000     -0.010910     -0.083720
2498     24.970000     -0.010080     -0.086420
2499     24.980000     -0.009210     -0.088220
2500     24.990000     -0.008330     -0.089100
2501     25.000000     -0.007440     -0.089020
2502     25.010000      0.000000      0.000000
2503     25.020000      0.000000      0.000000
2504     25.030000      0.000000      0.000000
2505     25.040000      0.000000      0.000000
2506     25.050000      0.000000      0.000000
2507     25.060000      0.000000      0.000000
2508     25.070000      0.000000      0.000000
2509     25.080000      0.000000      0.000000
2510     25.090000      0.000000      0.000000
2511     25.100000      0.000000      0.000000
2512     25.110000      0.000000      0.000000
2513     25.120000      0.000000      0.000000
2514     25.130000      0.000000      0.000000
2515     25.140000      0.000000      0.000000
2516     25.150000      0.000000      0.000000
2517     25.160000      0.000000      0.000000
2518     25.170000      0.000000      0.000000
2519     25.180000      0.000000      0.000000
2520     25.190000      0.000000      0.000000
2521     25.200000      0.000000      0.000000
2522     25.210000      0.000000      0.000000
2523     25.220000      0.000000      0.000000
2524     25.230000      0.000000      0.000000
2525     25.240000      0.000000      0.000000
2526     25.250000      0.000000      0.000000
2527     25.260000      0.000000      0.000000
2528     25.270000      0.000000      0.000000
2529     25.280000      0.000000      0.000000
2530     25.290000      0.000000      0.000000
2531     25.300000      0.000000      0.000000
2532     25.310000      0.000000      0.000000
2533     25.320000      0.000000      0.000000
2534     25.330000      0.000000      0.000000
2535     25.340000      0.000000      0.000000
2536     25.350000      0.000000      0.000000
2537     25.360000      0.000000      0.000000
2538     25.370000      0.000000      0.000000
2539     25.380000      0.000000      0.000000
2540     25.390000      0.000000      0.000000
2541     25.400000      0.000000      0.000000
2542     25.410000      0.000000      0.000000
2543     25.420000      0.000000      0.000000
2544     25.430000      0.000000      0.000000
2545     25.440000      0.000000      0.000000
2546     25.450000      0.000000      0.000000
2547     25.460000      0.000000      0.000000
2548     25.470000      0.000000      0.000000
2549     25.480000      0.000000      0.000000
2550     25.490000      0.000000      0.000000
2551     25.500000      0.000000      0.000000
2552     25.510000      0.000000      0.000000
2553     25.520000      0.000000      0.000000
2554     25.530000      0.000000      0.000000
2555     25.540000      0.000000      0.000000
2556     25.550000      0.000000      0.000000
2557     25.560000      0.000000      0.000000
2558     25.570000      0.000000      0.000000
2559     25.580000      0.000000      0.000000
2560     25.590000      0.000000      0.000000
2561     25.600000      0.000000      0.000000
2562     25.610000      0.000000      0.000000
2563     25.620000      0.000000      0.000000
2564     25.630000      0.000000      0.000000
2565     25.640000      0.000000      0.000000
2566     25.650000      0.000000      0.000000
2567     25.660000      0.000000      0.000000
2568     25.670000      0.000000      0.000000
2569     25.680000      0.000000      0.000000
2570     25.690000      0.000000      0.000000
2571     25.700000      0.000000      0.000000
2572     25.710000      0.000000      0.000000
2573     25.720000      0.000000      0.000000
2574     25.730000      0.000000      0.000000
2575     25.740000      0.000000      0.000000
2576     25.750000      0.000000      0.000000
2577     25.760000      0.000000      0.000000
2578     25.770000      0.000000      0.000000
2579     25.780000      0.000000      0.000000
2580     25.790000      0.000000      0.000000
2581     25.800000      0.000000      0.000000
2582     25.810000      0.000000      0.000000
2583     25.820000      0.000000      0.000000
2584     25.830000      0.000000      0.000000
2585     25.840000      0.000000      0.000000
2586     25.850000      0.000000      0.000000
2587     25.860000      0.000000      0.000000
2588     25.870000      0.000000      0.000000
2589     25.880000      0.000000      0.000000
2590     25.890000      0.000000      0.000000
2591     25.900000      0.000000      0.000000
2592     25.910000      0.000000      0.000000
2593     25.920000      0.000000      0.000000
2594     25.930000      0.000000      0.000000
2595     25.940000      0.000000      0.000000
2596     25.950000      0.000000      0.000000
2597     25.960000      0.000000      0.000000
2598     25.970000      0.000000      0.000000
2599     25.980000      0.000000      0.000000
2600     25.990000      0.000000      0.000000
2601     26.000000      0.000000      0.000000
2602     26.010000      0.000000      0.000000
2603     26.020000      0.000000      0.000000
2604     26.030000      0.000000      0.000000
2605     26.040000      0.000000      0.000000
2606     26.050000      0.000000      0.000000
2607     26.060000      0.000000      0.000000
2608     26.070000      0.000000      0.000000
2609     26.080000      0.000000      0.000000
2610     26.090000      0.000000      0.000000
2611     26.100000      0.000000      0.000000
2612     26.110000      0.000000      0.000000
2613     26.120000      0.000000      0.000000
2614     26.130000      0.000000      0.000000
2615     26.140000      0.000000      0.000000
2616     26.150000      0.000000      0.000000
2617     26.160000      0.000000      0.000000
2618     26.170000      0.000000      0.000000
2619     26.180000      0.000000      0.000000
2620     26.190000      0.000000      0.000000
2621     26.200000      0.000000      0.000000
2622     26.210000      0.000000      0.000000
2623     26.220000      0.000000      0.000000
2624     26.230000      0.000000      0.000000
2625     26.240000      0.000000      0.000000
2626     26.250000      0.000000      0.000000
2627     26.260000      0.000000      0.000000
2628     26.270000      0.000000      0.000000
2629     26.280000      0.000000      0.000000
2630     26.290000      0.000000      0.000000
2631     26.300000      0.000000      0.000000
2632     26.310000      0.000000      0.000000
2633     26.320000      0.000000      0.000000
2634     26.330000      0.000000      0.000000
2635     26.340000      0.000000      0.000000
2636     26.350000      0.000000      0.000000
2637     26.360000      0.000000      0.000000
2638     26.370000      0.000000      0.000000
2639     26.380000      0.000000      0.000000
2640     26.390000      0.000000      0.000000
2641     26.400000      0.000000      0.000000
2642     26.410000      0.000000      0.000000
2643     26.420000      0.000000      0.000000
2644     26.430000      0.000000      0.000000
2645     26.440000      0.000000      0.000000
2646     26.450000      0.000000      0.000000
2647     26.460000      0.000000      0.000000
2648     26.470000      0.000000      0.000000
2649     26.480000      0.000000      0.000000
2650     26.490000      0.000000      0.000000
2651     26.500000      0.000000      0.000000
2652     26.510000      0.000000      0.000000
2653     26.520000      0.000000      0.000000
2654     26.530000      0.000000      0.000000
2655     26.540000      0.000000      0.000000
2656     26.550000      0.000000      0.000000
2657     26.560000      0.000000      0.000000
2658     26.570000      0.000000      0.000000
2659     26.580000      0.000000      0.000000
2660     26.590000      0.000000      0.000000
2661     26.600000      0.000000      0.000000
2662     26.610000      0.000000      0.000000
2663     26.620000      0.000000      0.000000
2664     26.630000      0.000000      0.000000
2665     26.640000      0.000000      0.000000
2666     26.650000      0.000000      0.000000
2667     26.660000      0.000000      0.000000
2668     26.670000      0.000000      0.000000
2669     26.680000      0.000000      0.000000
2670     26.690000      0.000000      0.000000
2671     26.700000      0.000000      0.000000
2672     26.710000      0.000000      0.000000
2673     26.720000      0.000000      0.000000
2674     26.730000      0.000000      0.000000
2675     26.740000      0.000000      0.000000
2676     26.750000      0.000000      0.000000
2677     26.760000      0.000000      0.000000
2678     26.770000      0.000000      0.000000
2679     26.780000      0.000000      0.000000
2680     26.790000      0.000000      0.000000
2681     26.800000      0.000000      0.000000
2682     26.810000      0.000000      0.000000
2683     26.820000      0.000000      0.000000
2684     26.830000      0.000000      0.000000
2685     26.840000      0.000000      0.000000
2686     26.850000      0.000000      0.000000
2687     26.860000      0.000000      0.000000
2688     26.870000      0.000000      0.000000
2689     26.880000      0.000000      0.000000
2690     26.890000      0.000000      0.000000
2691     26.900000      0.000000      0.000000
2692     26.910000      0.000000      0.000000
2693     26.920000      0.000000      0.000000
2694     26.930000      0.000000      0.000000
2695     26.940000      0.000000      0.000000
2696     26.950000      0.000000      0.000000
2697     26.960000      0.000000      0.000000
2698     26.970000      0.000000      0.000000
2699     26.980000      0.000000      0.000000
2700     26.990000      0.000000      0.000000
2701     27.000000      0.000000      0.000000
2702     27.010000      0.000000      0.000000
2703     27.020000      0.000000      0.000000
2704     27.030000      0.000000      0.000000
2705     27.040000      0.000000      0.000000
2706     27.050000      0.000000      0.000000
2707     27.060000      0.000000      0.000000
2708     27.070000      0.000000      0.000000
2709     27.080000      0.000000      0.000000
2710     27.090000      0.000000      0.000000
2711     27.100000      0.000000      0.000000
2712     27.110000      0.000000      0.000000
2713     27.120000      0.000000      0.000000
2714     27.130000      0.000000      0.000000
2715     27.140000      0.000000      0.000000
2716     27.150000      0.000000      0.000000
2717     27.160000      0.000000      0.000000
2718     27.170000      0.000000      0.000000
2719     27.180000      0.000000      0.000000
2720     27.190000      0.000000      0.000000
2721     27.200000      0.000000      0.000000
2722     27.210000      0.000000      0.000000
2723     27.220000      0.000000      0.000000
2724     27.230000      0.000000      0.000000
2725     27.240000      0.000000      0.000000
2726     27.250000      0.000000      0.000000
2727     27.260000      0.000000      0.000000
2728     27.270000      0.000000      0.000000
2729     27.280000      0.000000      0.000000
2730     27.290000      0.000000      0.000000
2731     27.300000      0.000000      0.000000
2732     27.310000      0.000000      0.000000
2733     27.320000      0.000000      0.000000
2734     27.330000      0.000000      0.000000
2735     27.340000      0.000000      0.000000
2736     27.350000      0.000000      0.000000
2737     27.360000      0.000000      0.000000
2738     27.370000      0.000000      0.000000
2739     27.380000      0.000000      0.000000
2740     27.390000      0.000000      0.000000
2741     27.400000      0.000000      0.000000
2742     27.410000      0.000000      0.000000
2743     27.420000      0.000000      0.000000
2744     27.430000      0.000000      0.000000
2745     27.440000      0.000000      0.000000
2746     27.450000      0.000000      0.000000
2747     27.460000      0.000000      0.000000
2748     27.470000      0.000000      0.000000
2749     27.480000      0.000000      0.000000
2750     27.490000      0.000000      0.000000
2751     27.500000      0.000000      0.000000
2752     27.510000      0.000000      0.000000
2753     27.520000      0.000000      0.000000
2754     27.530000      0.000000      0.000000
2755     27.540000      0.000000      0.000000
2756     27.550000      0.000000      0.000000
2757     27.560000      0.000000      0.000000
2758     27.570000      0.000000      0.000000
2759     27.580000      0.000000      0.000000
2760     27.590000      0.000000      0.000000
2761     27.600000      0.000000      0.000000
2762     27.610000      0.000000      0.000000
2763     27.620000      0.000000      0.000000
2764     27.630000      0.000000      0.000000
2765     27.640000      0.000000      0.000000
2766     27.650000      0.000000      0.000000
2767     27.660000      0.000000      0.000000
2768     27.670000      0.000000      0.000000
2769     27.680000      0.000000      0.000000
2770     27.690000      0.000000      0.000000
2771     27.700000      0.000000      0.000000
2772     27.710000      0.000000      0.000000
2773     27.720000      0.000000      0.000000
2774     27.730000      0.000000      0.000000
2775     27.740000      0.000000      0.000000
2776     27.750000      0.000000      0.000000
2777     27.760000      0.000000      0.000000
2778     27.770000      0.000000      0.000000
2779     27.780000      0.000000      0.000000
2780     27.790000      0.000000      0.000000
2781     27.800000      0.000000      0.000000
2782     27.810000      0.000000      0.000000
2783     27.820000      0.000000      0.000000
2784     27.830000      0.000000      0.000000
2785     27.840000      0.000000      0.000000
2786     27.850000      0.000000      0.000000
2787     27.860000      0.000000      0.000000
2788     27.870000      0.000000      0.000000
2789     27.880000      0.000000      0.000000
2790     27.890000      0.000000      0.000000
2791     27.900000      0.000000      0.000000
2792     27.910000      0.000000      0.000000
2793     27.920000      0.000000      0.000000
2794     27.930000      0.000000      0.000000
2795     27.940000      0.000000      0.000000
2796     27.950000      0.000000      0.000000
2797     27.960000      0.000000      0.000000
2798     27.970000      0.000000      0.000000
2799     27.980000      0.000000      0.000000
2800     27.990000      0.000000      0.000000
2801     28.000000      0.000000      0.000000
2802     28.010000      0.000000      0.000000
2803     28.020000      0.000000      0.000000
2804     28.030000      0.000000      0.000000
2805     28.040000      0.000000      0.000000
2806     28.050000      0.000000      0.000000
2807     28.060000      0.000000      0.000000
2808     28.070000      0.000000      0.000000
2809     28.080000      0.000000      0.000000
2810     28.090000      0.000000      0.000000
2811     28.100000      0.000000      0.000000
2812     28.110000      0.000000      0.000000
2813     28.120000      0.000000      0.000000
2814     28.130000      0.000000      0.000000
2815     28.140000      0.000000      0.000000
2816     28.150000      0.000000      0.000000
2817     28.160000      0.000000      0.000000
2818     28.170000      0.000000      0.000000
2819     28.180000      0.000000      0.000000
2820     28.190000      0.000000      0.000000
2821     28.200000      0.000000      0.000000
2822     28.210000      0.000000      0.000000
2823     28.220000      0.000000      0.000000
2824     28.230000      0.000000      0.000000
2825     28.240000      0.000000      0.000000
2826     28.250000      0.000000      0.000000
2827     28.260000      0.000000      0.000000
2828     28.270000      0.000000      0.000000
2829     28.280000      0.000000      0.000000
2830     28.290000      0.000000      0.000000
2831     28.300000      0.000000      0.000000
2832     28.310000      0.000000      0.000000
2833     28.320000      0.000000      0.000000
2834     28.330000      0.000000      0.000000
2835     28.340000      0.000000      0.000000
2836     28.350000      0.000000      0.000000
2837     28.360000      0.000000      0.000000
2838     28.370000      0.000000      0.000000
2839     28.380000      0.000000      0.000000
2840     28.390000      0.000000      0.000000
2841     28.400000      0.000000      0.000000
2842     28.410000      0.000000      0.000000
2843     28.420000      0.000000      0.000000
2844     28.430000      0.000000      0.000000
2845     28.440000      0.000000      0.000000
2846     28.450000      0.000000      0.000000
2847     28.460000      0.000000      0.000000
2848     28.470000      0.000000      0.000000
2849     28.480000      0.000000      0.000000
2850     28.490000      0.000000      0.000000
2851     28.500000      0.000000      0.000000
2852     28.510000      0.000000      0.000000
2853     28.520000      0.000000      0.000000
2854     28.530000      0.000000      0.000000
2855     28.540000      0.000000      0.000000
2856     28.550000      0.000000      0.000000
2857     28.560000      0.000000      0.000000
2858     28.570000      0.000000      0.000000
2859     28.580000      0.000000      0.000000
2860     28.590000      0.000000      0.000000
2861     28.600000      0.000000      0.000000
2862     28.610000      0.000000      0.000000
2863     28.620000      0.000000      0.000000
2864     28.630000      0.000000      0.000000
2865     28.640000      0.000000      0.000000
2866     28.650000      0.000000      0.000000
2867     28.660000      0.000000      0.000000
2868     28.670000      0.000000      0.000000
2869     28.680000      0.000000      0.000000
2870     28.690000      0.000000      0.000000
2871     28.700000      0.000000      0.000000
2872     28.710000      0.000000      0.000000
2873     28.720000      0.000000      0.000000
2874     28.730000      0.000000      0.000000
2875     28.740000      0.000000      0.000000
2876     28.750000      0.000000      0.000000
2877     28.760000      0.000000      0.000000
2878     28.770000      0.000000      0.000000
2879     28.780000      0.000000      0.000000
2880     28.790000      0.000000      0.000000
2881     28.800000      0.000000      0.000000
2882     28.810000      0.000000      0.000000
2883     28.820000      0.000000      0.000000
2884     28.830000      0.000000      0.000000
2885     28.840000      0.000000      0.000000
2886     28.850000      0.000000      0.000000
2887     28.860000      0.000000      0.000000
2888     28.870000      0.000000      0.000000
2889     28.880000      0.000000      0.000000
2890     28.890000      0.000000      0.000000
2891     28.900000      0.000000      0.000000
2892     28.910000      0.000000      0.000000
2893     28.920000      0.000000      0.000000
2894     28.930000      0.000000      0.000000
2895     28.940000      0.000000      0.000000
2896     28.950000      0.000000      0.000000
2897     28.960000      0.000000      0.000000
2898     28.970000      0.000000      0.000000
2899     28.980000      0.000000      0.000000
2900     28.990000      0.000000      0.000000
2901     29.000000      0.000000      0.000000
2902     29.010000      0.000000      0.000000
2903     29.020000      0.000000      0.000000
2904     29.030000      0.000000      0.000000
2905     29.040000      0.000000      0.000000
2906     29.050000      0.000000      0.000000
2907     29.060000      0.000000      0.000000
2908     29.070000      0.000000      0.000000
2909     29.080000      0.000000      0.000000
2910     29.090000      0.000000      0.000000
2911     29.100000      0.000000      0.000000
2912     29.110000      0.000000      0.000000
2913     29.120000      0.000000      0.000000
2914     29.130000      0.000000      0.000000
2915     29.140000      0.000000      0.000000
2916     29.150000      0.000000      0.000000
2917     29.160000      0.000000      0.000000
2918     29.170000      0.000000      0.000000
2919     29.180000      0.000000      0.000000
2920     29.190000      0.000000      0.000000
2921     29.200000      0.000000      0.000000
2922     29.210000      0.000000      0.000000
2923     29.220000      0.000000      0.000000
2924     29.230000      0.000000      0.000000
2925     29.240000      0.000000      0.000000
2926     29.250000      0.000000      0.000000
2927     29.260000      0.000000      0.000000
2928     29.270000      0.000000      0.000000
2929     29.280000      0.000000      0.000000
2930     29.290000      0.000000      0.000000
2931     29.300000      0.000000      0.000000
2932     29.310000      0.000000      0.000000
2933     29.320000      0.000000      0.000000
2934     29.330000      0.000000      0.000000
2935     29.340000      0.000000      0.000000
2936     29.350000      0.000000      0.000000
2937     29.360000      0.000000      0.000000
2938     29.370000      0.000000      0.000000
2939     29.380000      0.000000      0.000000
2940     29.390000      0.000000      0.000000
2941     29.400000      0.000000      0.000000
2942     29.410000      0.000000      0.000000
2943     29.420000      0.000000      0.000000
2944     29.430000      0.000000      0.000000
2945     29.440000      0.000000      0.000000
2946     29.450000      0.000000      0.000000
2947     29.460000      0.000000      0.000000
2948     29.470000      0.000000      0.000000
2949     29.480000      0.000000      0.000000
2950     29.490000      0.000000      0.000000
2951     29.500000      0.000000      0.000000
2952     29.510000      0.000000      0.000000
2953     29.520000      0.000000      0.000000
2954     29.530000      0.000000      0.000000
2955     29.540000      0.000000      0.000000
2956     29.550000      0.000000      0.000000
2957     29.560000      0.000000      0.000000
2958     29.570000      0.000000      0.000000
2959     29.580000      0.000000      0.000000
2960     29.590000      0.000000      0.000000
2961     29.600000      0.000000      0.000000
2962     29.610000      0.000000      0.000000
2963     29.620000      0.000000      0.000000
2964     29.630000      0.000000      0.000000
2965     29.640000      0.000000      0.000000
2966     29.650000      0.000000      0.000000
2967     29.660000      0.000000      0.000000
2968     29.670000      0.000000      0.000000
2969     29.680000      0.000000      0.000000
2970     29.690000      0.000000      0.000000
2971     29.700000      0.000000      0.000000
2972     29.710000      0.000000      0.000000
2973     29.720000      0.000000      0.000000
2974     29.730000      0.000000      0.000000
2975     29.740000      0.000000      0.000000
2976     29.750000      0.000000      0.000000
2977     29.760000      0.000000      0.000000
2978     29.770000      0.000000      0.000000
2979     29.780000      0.000000      0.000000
2980     29.790000      0.000000      0.000000
2981     29.800000      0.000000      0.000000
2982     29.810000      0.000000      0.000000
2983     29.820000      0.000000      0.000000
2984     29.830000      0.000000      0.000000
2985     29.840000      0.000000      0.000000
2986     29.850000      0.000000      0.000000
2987     29.860000      0.000000      0.000000
2988     29.870000      0.000000      0.000000
2989     29.880000      0.000000      0.000000
2990     29.890000      0.000000      0.000000
2991     29.900000      0.000000      0.000000
2992     29.910000      0.000000      0.000000
2993     29.920000      0.000000      0.000000
2994     29.930000      0.000000      0.000000
2995     29.940000      0.000000      0.000000
2996     29.950000      0.000000      0.000000
2997     29.960000      0.000000      0.000000
2998     29.970000      0.000000      0.000000
2999     29.980000      0.000000      0.000000
3000     29.990000      0.000000      0.000000
3001     30.000000      0.000000      0.000000
3002     30.010000      0.000000      0.000000
3003     30.020000      0.000000      0.000000
3004     30.030000      0.000000      0.000000
3005     30.040000      0.000000      0.000000
3006     30.050000      0.000000      0.000000
3007     30.060000      0.000000      0.000000
3008     30.070000      0.000000      0.000000
3009     30.080000      0.000000      0.000000
3010     30.090000      0.000000      0.000000
3011     30.100000      0.000000      0.000000
3012     30.110000      0.000000      0.000000
3013     30.120000      0.000000      0.000000
3014     30.130000      0.000000      0.000000
3015     30.140000      0.000000      0.000000
3016     30.150000      0.000000      0.000000
3017     30.160000      0.000000      0.000000
3018     30.170000      0.000000      0.000000
3019     30.180000      0.000000      0.000000
3020     30.190000      0.000000      0.000000
3021     30.200000      0.000000      0.000000
3022     30.210000      0.000000      0.000000
3023     30.220000      0.000000      0.000000
3024     30.230000      0.000000      0.000000
3025     30.240000      0.000000      0.000000
3026     30.250000      0.000000      0.000000
3027     30.260000      0.000000      0.000000
3028     30.270000      0.000000      0.000000
3029     30.280000      0.000000      0.000000
3030     30.290000      0.000000      0.000000
3031     30.300000      0.000000      0.000000
3032     30.310000      0.000000      0.000000
3033     30.320000      0.000000      0.000000
3034     30.330000      0.000000      0.000000
3035     30.340000      0.000000      0.000000
3036     30.350000      0.000000      0.000000
3037     30.360000      0.000000      0.000000
3038     30.370000      0.000000      0.000000
3039     30.380000      0.000000      0.000000
3040     30.390000      0.000000      0.000000
3041     30.400000      0.000000      0.000000
3042     30.410000      0.000000      0.000000
3043     30.420000      0.000000      0.000000
3044     30.430000      0.000000      0.000000
3045     30.440000      0.000000      0.000000
3046     30.450000      0.000000      0.000000
3047     30.460000      0.000000      0.000000
3048     30.470000      0.000000      0.000000
3049     30.480000      0.000000      0.000000
3050     30.490000      0.000000      0.000000
3051     30.500000      0.000000      0.000000
3052     30.510000      0.000000      0.000000
3053     30.520000      0.000000      0.000000
3054     30.530000      0.000000      0.000000
3055     30.540000      0.000000      0.000000
3056     30.550000      0.000000      0.000000
3057     30.560000      0.000000      0.000000
3058     30.570000      0.000000      0.000000
3059     30.580000      0.000000      0.000000
3060     30.590000      0.000000      0.000000
3061     30.600000      0.000000      0.000000
3062     30.610000      0.000000      0.000000
3063     30.620000      0.000000      0.000000
3064     30.630000      0.000000      0.000000
3065     30.640000      0.000000      0.000000
3066     30.650000      0.000000      0.000000
3067     30.660000      0.000000      0.000000
3068     30.670000      0.000000      0.000000
3069     30.680000      0.000000      0.000000
3070     30.690000      0.000000      0.000000
3071     30.700000      0.000000      0.000000
3072     30.710000      0.000000      0.000000
3073     30.720000      0.000000      0.000000
3074     30.730000      0.000000      0.000000
3075     30.740000      0.000000      0.000000
3076     30.750000      0.000000      0.000000
3077     30.760000      0.000000      0.000000
3078     30.770000      0.000000      0.000000
3079     30.780000      0.000000      0.000000
3080     30.790000      0.000000      0.000000
3081     30.800000      0.000000      0.000000
3082     30.810000      0.000000      0.000000
3083     30.820000      0.000000      0.000000
3084     30.830000      0.000000      0.000000
3085     30.840000      0.000000      0.000000
3086     30.850000      0.000000      0.000000
3087     30.860000      0.000000      0.000000
3088     30.870000      0.000000      0.000000
3089     30.880000      0.000000      0.000000
3090     30.890000      0.000000      0.000000
3091     30.900000      0.000000      0.000000
3092     30.910000      0.000000      0.000000
3093     30.920000      0.000000      0.000000
3094     30.930000      0.000000      0.000000
3095     30.940000      0.000000      0.000000
3096     30.950000      0.000000      0.000000
3097     30.960000      0.000000      0.000000
3098     30.970000      0.000000      0.000000
3099     30.980000      0.000000      0.000000
3100     30.990000      0.000000      0.000000
3101     31.000000      0.000000      0.000000
3102     31.010000      0.000000      0.000000
3103     31.020000      0.000000      0.000000
3104     31.030000      0.000000      0.000000
3105     31.040000      0.000000      0.000000
3106     31.050000      0.000000      0.000000
3107     31.060000      0.000000      0.000000
3108     31.070000      0.000000      0.000000
3109     31.080000      0.000000      0.000000
3110     31.090000      0.000000      0.000000
3111     31.100000      0.000000      0.000000
3112     31.110000      0.000000      0.000000
3113     31.120000      0.000000      0.000000
3114     31.130000      0.000000      0.000000
3115     31.140000      0.000000      0.000000
3116     31.150000      0.000000      0.000000
3117     31.160000      0.000000      0.000000
3118     31.170000      0.000000      0.000000
3119     31.180000      0.000000      0.000000
3120     31.190000      0.000000      0.000000
3121     31.200000      0.000000      0.000000
3122     31.210000      0.000000      0.000000
3123     31.220000      0.000000      0.000000
3124     31.230000      0.000000      0.000000
3125     31.240000      0.000000      0.000000
3126     31.250000      0.000000      0.000000
3127     31.260000      0.000000      0.000000
3128     31.270000      0.000000      0.000000
3129     31.280000      0.000000      0.000000
3130     31.290000      0.000000      0.000000
3131     31.300000      0.000000      0.000000
3132     31.310000      0.000000      0.000000
3133     31.320000      0.000000      0.000000
3134     31.330000      0.000000      0.000000
3135     31.340000      0.000000      0.000000
3136     31.350000      0.000000      0.000000
3137     31.360000      0.000000      0.000000
3138     31.370000      0.000000      0.000000
3139     31.380000      0.000000      0.000000
3140     31.390000      0.000000      0.000000
3141     31.400000      0.000000      0.000000
3142     31.410000      0.000000      0.000000
3143     31.420000      0.000000      0.000000
3144     31.430000      0.000000      0.000000
3145     31.440000      0.000000      0.000000
3146     31.450000      0.000000      0.000000
3147     31.460000      0.000000      0.000000
3148     31.470000      0.000000      0.000000
3149     31.480000      0.000000      0.000000
3150     31.490000      0.000000      0.000000
3151     31.500000      0.000000      0.000000
3152     31.510000      0.000000      0.000000
3153     31.520000      0.000000      0.000000
3154     31.530000      0.000000      0.000000
3155     31.540000      0.000000      0.000000
3156     31.550000      0.000000      0.000000
3157     31.560000      0.000000      0.000000
3158     31.570000      0.000000      0.000000
3159     31.580000      0.000000      0.000000
3160     31.590000      0.000000      0.000000
3161     31.600000      0.000000      0.000000
3162     31.610000      0.000000      0.000000
3163     31.620000      0.000000      0.000000
3164     31.630000      0.000000      0.000000
3165     31.640000      0.000000      0.000000
3166     31.650000      0.000000      0.000000
3167     31.660000      0.000000      0.000000
3168     31.670000      0.000000      0.000000
3169     31.680000      0.000000      0.000000
3170     31.690000      0.000000      0.000000
3171     31.700000      0.000000      0.000000
3172     31.710000      0.000000      0.000000
3173     31.720000      0.000000      0.000000
3174     31.730000      0.000000      0.000000
3175     31.740000      0.000000      0.000000
3176     31.750000      0.000000      0.000000
3177     31.760000      0.000000      0.000000
3178     31.770000      0.000000      0.000000
3179     31.780000      0.000000      0.000000
3180     31.790000      0.000000      0.000000
3181     31.800000      0.000000      0.000000
3182     31.810000      0.000000      0.000000
3183     31.820000      0.000000      0.000000
3184     31.830000      0.000000      0.000000
3185     31.840000      0.000000      0.000000
3186     31.850000      0.000000      0.000000
3187     31.860000      0.000000      0.000000
3188     31.870000      0.000000      0.000000
3189     31.880000      0.000000      0.000000
3190     31.890000      0.000000      0.000000
3191     31.900000      0.000000      0.000000
3192     31.910000      0.000000      0.000000
3193     31.920000      0.000000      0.000000
3194     31.930000      0.000000      0.000000
3195     31.940000      0.000000      0.000000
3196     31.950000      0.000000      0.000000
3197     31.960000      0.000000      0.000000
3198     31.970000      0.000000      0.000000
3199     31.980000      0.000000      0.000000
3200     31.990000      0.000000      0.000000
3201     32.000000      0.000000      0.000000
3202     32.010000      0.000000      0.000000
3203     32.020000      0.000000      0.000000
3204     32.030000      0.000000      0.000000
3205     32.040000      0.000000      0.000000
3206     32.050000      0.000000      0.000000
3207     32.060000      0.000000      0.000000
3208     32.070000      0.000000      0.000000
3209     32.080000      0.000000      0.000000
3210     32.090000      0.000000      0.000000
3211     32.100000      0.000000      0.000000
3212     32.110000      0.000000      0.000000
3213     32.120000      0.000000      0.000000
3214     32.130000      0.000000      0.000000
3215     32.140000      0.000000      0.000000
3216     32.150000      0.000000      0.000000
3217     32.160000      0.000000      0.000000
3218     32.170000      0.000000      0.000000
3219     32.180000      0.000000      0.000000
3220     32.190000      0.000000      0.000000
3221     32.200000      0.000000      0.000000
3222     32.210000      0.000000      0.000000
3223     32.220000      0.000000      0.000000
3224     32.230000      0.000000      0.000000
3225     32.240000      0.000000      0.000000
3226     32.250000      0.000000      0.000000
3227     32.260000      0.000000      0.000000
3228     32.270000      0.000000      0.000000
3229     32.280000      0.000000      0.000000
3230     32.290000      0.000000      0.000000
3231     32.300000      0.000000      0.000000
3232     32.310000      0.000000      0.000000
3233     32.320000      0.000000      0.000000
3234     32.330000      0.000000      0.000000
3235     32.340000      0.000000      0.000000
3236     32.350000      0.000000      0.000000
3237     32.360000      0.000000      0.000000
3238     32.370000      0.000000      0.000000
3239     32.380000      0.000000      0.000000
3240     32.390000      0.000000      0.000000
3241     32.400000      0.000000      0.000000
3242     32.410000      0.000000      0.000000
3243     32.420000      0.000000      0.000000
3244     32.430000      0.000000      0.000000
3245     32.440000      0.000000      0.000000
3246     32.450000      0.000000      0.000000
3247     32.460000      0.000000      0.000000
3248     32.470000      0.000000      0.000000
3249     32.480000      0.000000      0.000000
3250     32.490000      0.000000      0.000000
3251     32.500000      0.000000      0.000000
3252     32.510000      0.000000      0.000000
3253     32.520000      0.000000      0.000000
3254     32.530000      0.000000      0.000000
3255     32.540000      0.000000      0.000000
3256     32.550000      0.000000      0.000000
3257     32.560000      0.000000      0.000000
3258     32.570000      0.000000      0.000000
3259     32.580000      0.000000      0.000000
3260     32.590000      0.000000      0.000000
3261     32.600000      0.000000      0.000000
3262     32.610000      0.000000      0.000000
3263     32.620000      0.000000      0.000000
3264     32.630000      0.000000      0.000000
3265     32.640000      0.000000      0.000000
3266     32.650000      0.000000      0.000000
3267     32.660000      0.000000      0.000000
3268     32.670000      0.000000      0.000000
3269     32.680000      0.000000      0.000000
3270     32.690000      0.000000      0.000000
3271     32.700000      0.000000      0.000000
3272     32.710000      0.000000      0.000000
3273     32.720000      0.000000      0.000000
3274     32.730000      0.000000      0.000000
3275     32.740000      0.000000      0.000000
3276     32.750000      0.000000      0.000000
3277     32.760000      0.000000      0.000000
3278     32.770000      0.000000      0.000000
3279     32.780000      0.000000      0.000000
3280     32.790000      0.000000      0.000000
3281     32.800000      0.000000      0.000000
3282     32.810000      0.000000      0.000000
3283     32.820000      0.000000      0.000000
3284     32.830000      0.000000      0.000000
3285     32.840000      0.000000      0.000000
3286     32.850000      0.000000      0.000000
3287     32.860000      0.000000      0.000000
3288     32.870000      0.000000      0.000000
3289     32.880000      0.000000      0.000000
3290     32.890000      0.000000      0.000000
3291     32.900000      0.000000      0.000000
3292     32.910000      0.000000      0.000000
3293     32.920000      0.000000      0.000000
3294     32.930000      0.000000      0.000000
3295     32.940000      0.000000      0.000000
3296     32.950000      0.000000      0.000000
3297     32.960000      0.000000      0.000000
3298     32.970000      0.000000      0.000000
3299     32.980000      0.000000      0.000000
3300     32.990000      0.000000      0.000000
3301     33.000000      0.000000      0.000000
3302     33.010000      0.000000      0.000000
3303     33.020000      0.000000      0.000000
3304     33.030000      0.000000      0.000000
3305     33.040000      0.000000      0.000000
3306     33.050000      0.000000      0.000000
3307     33.060000      0.000000      0.000000
3308     33.070000      0.000000      0.000000
3309     33.080000      0.000000      0.000000
3310     33.090000      0.000000      0.000000
3311     33.100000      0.000000      0.000000
3312     33.110000      0.000000      0.000000
3313     33.120000      0.000000      0.000000
3314     33.130000      0.000000      0.000000
3315     33.140000      0.000000      0.000000
3316     33.150000      0.000000      0.000000
3317     33.160000      0.000000      0.000000
3318     33.170000      0.000000      0.000000
3319     33.180000      0.000000      0.000000
3320     33.190000      0.000000      0.000000
3321     33.200000      0.000000      0.000000
3322     33.210000      0.000000      0.000000
3323     33.220000      0.000000      0.000000
3324     33.230000      0.000000      0.000000
3325     33.240000      0.000000      0.000000
3326     33.250000      0.000000      0.000000
3327     33.260000      0.000000      0.000000
3328     33.270000      0.000000      0.000000
3329     33.280000      0.000000      0.000000
3330     33.290000      0.000000      0.000000
3331     33.300000      0.000000      0.000000
3332     33.310000      0.000000      0.000000
3333     33.320000      0.000000      0.000000
3334     33.330000      0.000000      0.000000
3335     33.340000      0.000000      0.000000
3336     33.350000      0.000000      0.000000
3337     33.360000      0.000000      0.000000
3338     33.370000      0.000000      0.000000
3339     33.380000      0.000000      0.000000
3340     33.390000      0.000000      0.000000
3341     33.400000      0.000000      0.000000
3342     33.410000      0.000000      0.000000
3343     33.420000      0.000000      0.000000
3344     33.430000      0.000000      0.000000
3345     33.440000      0.000000      0.000000
3346     33.450000      0.000000      0.000000
3347     33.460000      0.000000      0.000000
3348     33.470000      0.000000      0.000000
3349     33.480000      0.000000      0.000000
3350     33.490000      0.000000      0.000000
3351     33.500000      0.000000      0.000000
3352     33.510000      0.000000      0.000000
3353     33.520000      0.000000      0.000000
3354     33.530000      0.000000      0.000000
3355     33.540000      0.000000      0.000000
3356     33.550000      0.000000      0.000000
3357     33.560000      0.000000      0.000000
3358     33.570000      0.000000      0.000000
3359     33.580000      0.000000      0.000000
3360     33.590000      0.000000      0.000000
3361     33.600000      0.000000      0.000000
3362     33.610000      0.000000      0.000000
3363     33.620000      0.000000      0.000000
3364     33.630000      0.000000      0.000000
3365     33.640000      0.000000      0.000000
3366     33.650000      0.000000      0.000000
3367     33.660000      0.000000      0.000000
3368     33.670000      0.000000      0.000000
3369     33.680000      0.000000      0.000000
3370     33.690000      0.000000      0.000000
3371     33.700000      0.000000      0.000000
3372     33.710000      0.000000      0.000000
3373     33.720000      0.000000      0.000000
3374     33.730000      0.000000      0.000000
3375     33.740000      0.000000      0.000000
3376     33.750000      0.000000      0.000000
3377     33.760000      0.000000      0.000000
3378     33.770000      0.000000      0.000000
3379     33.780000      0.000000      0.000000
3380     33.790000      0.000000      0.000000
3381     33.800000      0.000000      0.000000
3382     33.810000      0.000000      0.000000
3383     33.820000      0.000000      0.000000
3384     33.830000      0.000000      0.000000
3385     33.840000      0.000000      0.000000
3386     33.850000      0.000000      0.000000
3387     33.860000      0.000000      0.000000
3388     33.870000      0.000000      0.000000
3389     33.880000      0.000000      0.000000
3390     33.890000      0.000000      0.000000
3391     33.900000      0.000000      0.000000
3392     33.910000      0.000000      0.000000
3393     33.920000      0.000000      0.000000
3394     33.930000      0.000000      0.000000
3395     33.940000      0.000000      0.000000
3396     33.950000      0.000000      0.000000
3397     33.960000      0.000000      0.000000
3398     33.970000      0.000000      0.000000
3399     33.980000      0.000000      0.000000
3400     33.990000      0.000000      0.000000
3401     34.000000      0.000000      0.000000
3402     34.010000      0.000000      0.000000
3403     34.020000      0.000000      0.000000
3404     34.030000      0.000000      0.000000
3405     34.040000      0.000000      0.000000
3406     34.050000      0.000000      0.000000
3407     34.060000      0.000000      0.000000
3408     34.070000      0.000000      0.000000
3409     34.080000      0.000000      0.000000
3410     34.090000      0.000000      0.000000
3411     34.100000      0.000000      0.000000
3412     34.110000      0.000000      0.000000
3413     34.120000      0.000000      0.000000
3414     34.130000      0.000000      0.000000
3415     34.140000      0.000000      0.000000
3416     34.150000      0.000000      0.000000
3417     34.160000      0.000000      0.000000
3418     34.170000      0.000000      0.000000
3419     34.180000      0.000000      0.000000
3420     34.190000      0.000000      0.000000
3421     34.200000      0.000000      0.000000
3422     34.210000      0.000000      0.000000
3423     34.220000      0.000000      0.000000
3424     34.230000      0.000000      0.000000
3425     34.240000      0.000000      0.000000
3426     34.250000      0.000000      0.000000
3427     34.260000      0.000000      0.000000
3428     34.270000      0.000000      0.000000
3429     34.280000      0.000000      0.000000
3430     34.290000      0.000000      0.000000
3431     34.300000      0.000000      0.000000
3432     34.310000      0.000000      0.000000
3433     34.320000      0.000000      0.000000
3434     34.330000      0.000000      0.000000
3435     34.340000      0.000000      0.000000
3436     34.350000      0.000000      0.000000
3437     34.360000      0.000000      0.000000
3438     34.370000      0.000000      0.000000
3439     34.380000      0.000000      0.000000
3440     34.390000      0.000000      0.000000
3441     34.400000      0.000000      0.000000
3442     34.410000      0.000000      0.000000
3443     34.420000      0.000000      0.000000
3444     34.430000      0.000000      0.000000
3445     34.440000      0.000000      0.000000
3446     34.450000      0.000000      0.000000
3447     34.460000      0.000000      0.000000
3448     34.470000      0.000000      0.000000
3449     34.480000      0.000000      0.000000
3450     34.490000      0.000000      0.000000
3451     34.500000      0.000000      0.000000
3452     34.510000      0.000000      0.000000
3453     34.520000      0.000000      0.000000
3454     34.530000      0.000000      0.000000
3455     34.540000      0.000000      0.000000
3456     34.550000      0.000000      0.000000
3457     34.560000      0.000000      0.000000
3458     34.570000      0.000000      0.000000
3459     34.580000      0.000000      0.000000
3460     34.590000      0.000000      0.000000
3461     34.600000      0.000000      0.000000
3462     34.610000      0.000000      0.000000
3463     34.620000      0.000000      0.000000
3464     34.630000      0.000000      0.000000
3465     34.640000      0.000000      0.000000
3466     34.650000      0.000000      0.000000
3467     34.660000      0.000000      0.000000
3468     34.670000      0.000000      0.000000
3469     34.680000      0.000000      0.000000
3470     34.690000      0.000000      0.000000
3471     34.700000      0.000000      0.000000
3472     34.710000      0.000000      0.000000
3473     34.720000      0.000000      0.000000
3474     34.730000      0.000000      0.000000
3475     34.740000      0.000000      0.000000
3476     34.750000      0.000000      0.000000
3477     34.760000      0.000000      0.000000
3478     34.770000      0.000000      0.000000
3479     34.780000      0.000000      0.000000
3480     34.790000      0.000000      0.000000
3481     34.800000      0.000000      0.000000
3482     34.810000      0.000000      0.000000
3483     34.820000      0.000000      0.000000
3484     34.830000      0.000000      0.000000
3485     34.840000      0.000000      0.000000
3486     34.850000      0.000000      0.000000
3487     34.860000      0.000000      0.000000
3488     34.870000      0.000000      0.000000
3489     34.880000      0.000000      0.000000
3490     34.890000      0.000000      0.000000
3491     34.900000      0.000000      0.000000
3492     34.910000      0.000000      0.000000
3493     34.920000      0.000000      0.000000
3494     34.930000      0.000000      0.000000
3495     34.940000      0.000000      0.000000
3496     34.950000      0.000000      0.000000
3497     34.960000      0.000000      0.000000
3498     34.970000      0.000000      0.000000
3499     34.980000      0.000000      0.000000
3500     34.990000      0.000000      0.000000
3501     35.000000      0.000000      0.000000
3502     35.010000      0.000000      0.000000
3503     35.020000      0.000000      0.000000
3504     35.030000      0.000000      0.000000
3505     35.040000      0.000000      0.000000
3506     35.050000      0.000000      0.000000
3507     35.060000      0.000000      0.000000
3508     35.070000      0.000000      0.000000
3509     35.080000      0.000000      0.000000
3510     35.090000      0.000000      0.000000
3511     35.100000      0.000000      0.000000
3512     35.110000      0.000000      0.000000
3513     35.120000      0.000000      0.000000
3514     35.130000      0.000000      0.000000
3515     35.140000      0.000000      0.000000
3516     35.150000      0.000000      0.000000
3517     35.160000      0.000000      0.000000
3518     35.170000      0.000000      0.000000
3519     35.180000      0.000000      0.000000
3520     35.190000      0.000000      0.000000
3521     35.200000      0.000000      0.000000
3522     35.210000      0.000000      0.000000
3523     35.220000      0.000000      0.000000
3524     35.230000      0.000000      0.000000
3525     35.240000      0.000000      0.000000
3526     35.250000      0.000000      0.000000
3527     35.260000      0.000000      0.000000
3528     35.270000      0.000000      0.000000
3529     35.280000      0.000000      0.000000
3530     35.290000      0.000000      0.000000
3531     35.300000      0.000000      0.000000
3532     35.310000      0.000000      0.000000
3533     35.320000      0.000000      0.000000
3534     35.330000      0.000000      0.000000
3535     35.340000      0.000000      0.000000
3536     35.350000      0.000000      0.000000
3537     35.360000      0.000000      0.000000
3538     35.370000      0.000000      0.000000
3539     35.380000      0.000000      0.000000
3540     35.390000      0.000000      0.000000
3541     35.400000      0.000000      0.000000
3542     35.410000      0.000000      0.000000
3543     35.420000      0.000000      0.000000
3544     35.430000      0.000000      0.000000
3545     35.440000      0.000000      0.000000
3546     35.450000      0.000000      0.000000
3547     35.460000      0.000000      0.000000
3548     35.470000      0.000000      0.000000
3549     35.480000      0.000000      0.000000
3550     35.490000      0.000000      0.000000
3551     35.500000      0.000000      0.000000
3552     35.510000      0.000000      0.000000
3553     35.520000      0.000000      0.000000
3554     35.530000      0.000000      0.000000
3555     35.540000      0.000000      0.000000
3556     35.550000      0.000000      0.000000
3557     35.560000      0.000000      0.000000
3558     35.570000      0.000000      0.000000
3559     35.580000      0.000000      0.000000
3560     35.590000      0.000000      0.000000
3561     35.600000      0.000000      0.000000
3562     35.610000      0.000000      0.000000
3563     35.620000      0.000000      0.000000
3564     35.630000      0.000000      0.000000
3565     35.640000      0.000000      0.000000
3566     35.650000      0.000000      0.000000
3567     35.660000      0.000000      0.000000
3568     35.670000      0.000000      0.000000
3569     35.680000      0.000000      0.000000
3570     35.690000      0.000000      0.000000
3571     35.700000      0.000000      0.000000
3572     35.710000      0.000000      0.000000
3573     35.720000      0.000000      0.000000
3574     35.730000      0.000000      0.000000
3575     35.740000      0.000000      0.000000
3576     35.750000      0.000000      0.000000
3577     35.760000      0.000000      0.000000
3578     35.770000      0.000000      0.000000
3579     35.780000      0.000000      0.000000
3580     35.790000      0.000000      0.000000
3581     35.800000      0.000000      0.000000
3582     35.810000      0.000000      0.000000
3583     35.820000      0.000000      0.000000
3584     35.830000      0.000000      0.000000
3585     35.840000      0.000000      0.000000
3586     35.850000      0.000000      0.000000
3587     35.860000      0.000000      0.000000
3588     35.870000      0.000000      0.000000
3589     35.880000      0.000000      0.000000
3590     35.890000      0.000000      0.000000
3591     35.900000      0.000000      0.000000
3592     35.910000      0.000000      0.000000
3593     35.920000      0.000000      0.000000
3594     35.930000      0.000000      0.000000
3595     35.940000      0.000000      0.000000
3596     35.950000      0.000000      0.000000
3597     35.960000      0.000000      0.000000
3598     35.970000      0.000000      0.000000
3599     35.980000      0.000000      0.000000
3600     35.990000      0.000000      0.000000
3601     36.000000      0.000000      0.000000
3602     36.010000      0.000000      0.000000
3603     36.020000      0.000000      0.000000
3604     36.030000      0.000000      0.000000
3605     36.040000      0.000000      0.000000
3606     36.050000      0.000000      0.000000
3607     36.060000      0.000000      0.000000
3608     36.070000      0.000000      0.000000
3609     36.080000      0.000000      0.000000
3610     36.090000      0.000000      0.000000
3611     36.100000      0.000000      0.000000
3612     36.110000      0.000000      0.000000
3613     36.120000      0.000000      0.000000
3614     36.130000      0.000000      0.000000
3615     36.140000      0.000000      0.000000
3616     36.150000      0.000000      0.000000
3617     36.160000      0.000000      0.000000
3618     36.170000      0.000000      0.000000
3619     36.180000      0.000000      0.000000
3620     36.190000      0.000000      0.000000
3621     36.200000      0.000000      0.000000
3622     36.210000      0.000000      0.000000
3623     36.220000      0.000000      0.000000
3624     36.230000      0.000000      0.000000
3625     36.240000      0.000000      0.000000
3626     36.250000      0.000000      0.000000
3627     36.260000      0.000000      0.000000
3628     36.270000      0.000000      0.000000
3629     36.280000      0.000000      0.000000
3630     36.290000      0.000000      0.000000
3631     36.300000      0.000000      0.000000
3632     36.310000      0.000000      0.000000
3633     36.320000      0.000000      0.000000
3634     36.330000      0.000000      0.000000
3635     36.340000      0.000000      0.000000
3636     36.350000      0.000000      0.000000
3637     36.360000      0.000000      0.000000
3638     36.370000      0.000000      0.000000
3639     36.380000      0.000000      0.000000
3640     36.390000      0.000000      0.000000
3641     36.400000      0.000000      0.000000
3642     36.410000      0.000000      0.000000
3643     36.420000      0.000000      0.000000
3644     36.430000      0.000000      0.000000
3645     36.440000      0.000000      0.000000
3646     36.450000      0.000000      0.000000
3647     36.460000      0.000000      0.000000
3648     36.470000      0.000000      0.000000
3649     36.480000      0.000000      0.000000
3650     36.490000      0.000000      0.000000
3651     36.500000      0.000000      0.000000
3652     36.510000      0.000000      0.000000
3653     36.520000      0.000000      0.000000
3654     36.530000      0.000000      0.000000
3655     36.540000      0.000000      0.000000
3656     36.550000      0.000000      0.000000
3657     36.560000      0.000000      0.000000
3658     36.570000      0.000000      0.000000
3659     36.580000      0.000000      0.000000
3660     36.590000      0.000000      0.000000
3661     36.600000      0.000000      0.000000
3662     36.610000      0.000000      0.000000
3663     36.620000      0.000000      0.000000
3664     36.630000      0.000000      0.000000
3665     36.640000      0.000000      0.000000
3666     36.650000      0.000000      0.000000
3667     36.660000      0.000000      0.000000
3668     36.670000      0.000000      0.000000
3669     36.680000      0.000000      0.000000
3670     36.690000      0.000000      0.000000
3671     36.700000      0.000000      0.000000
3672     36.710000      0.000000      0.000000
3673     36.720000      0.000000      0.000000
3674     36.730000      0.000000      0.000000
3675     36.740000      0.000000      0.000000
3676     36.750000      0.000000      0.000000
3677     36.760000      0.000000      0.000000
3678     36.770000      0.000000      0.000000
3679     36.780000      0.000000      0.000000
3680     36.790000      0.000000      0.000000
3681     36.800000      0.000000      0.000000
3682     36.810000      0.000000      0.000000
3683     36.820000      0.000000      0.000000
3684     36.830000      0.000000      0.000000
3685     36.840000      0.000000      0.000000
3686     36.850000      0.000000      0.000000
3687     36.860000      0.000000      0.000000
3688     36.870000      0.000000      0.000000
3689     36.880000      0.000000      0.000000
3690     36.890000      0.000000      0.000000
3691     36.900000      0.000000      0.000000
3692     36.910000      0.000000      0.000000
3693     36.920000      0.000000      0.000000
3694     36.930000      0.000000      0.000000
3695     36.940000      0.000000      0.000000
3696     36.950000      0.000000      0.000000
3697     36.960000      0.000000      0.000000
3698     36.970000      0.000000      0.000000
3699     36.980000      0.000000      0.000000
3700     36.990000      0.000000      0.000000
3701     37.000000      0.000000      0.000000
3702     37.010000      0.000000      0.000000
3703     37.020000      0.000000      0.000000
3704     37.030000      0.000000      0.000000
3705     37.040000      0.000000      0.000000
3706     37.050000      0.000000      0.000000
3707     37.060000      0.000000      0.000000
3708     37.070000      0.000000      0.000000
3709     37.080000      0.000000      0.000000
3710     37.090000      0.000000      0.000000
3711     37.100000      0.000000      0.000000
3712     37.110000      0.000000      0.000000
3713     37.120000      0.000000      0.000000
3714     37.130000      0.000000      0.000000
3715     37.140000      0.000000      0.000000
3716     37.150000      0.000000      0.000000
3717     37.160000      0.000000      0.000000
3718     37.170000      0.000000      0.000000
3719     37.180000      0.000000      0.000000
3720     37.190000      0.000000      0.000000
3721     37.200000      0.000000      0.000000
3722     37.210000      0.000000      0.000000
3723     37.220000      0.000000      0.000000
3724     37.230000      0.000000      0.000000
3725     37.240000      0.000000      0.000000
3726     37.250000      0.000000      0.000000
3727     37.260000      0.000000      0.000000
3728     37.270000      0.000000      0.000000
3729     37.280000      0.000000      0.000000
3730     37.290000      0.000000      0.000000
3731     37.300000      0.000000      0.000000
3732     37.310000      0.000000      0.000000
3733     37.320000      0.000000      0.000000
3734     37.330000      0.000000      0.000000
3735     37.340000      0.000000      0.000000
3736     37.350000      0.000000      0.000000
3737     37.360000      0.000000      0.000000
3738     37.370000      0.000000      0.000000
3739     37.380000      0.000000      0.000000
3740     37.390000      0.000000      0.000000
3741     37.400000      0.000000      0.000000
3742     37.410000      0.000000      0.000000
3743     37.420000      0.000000      0.000000
3744     37.430000      0.000000      0.000000
3745     37.440000      0.000000      0.000000
3746     37.450000      0.000000      0.000000
3747     37.460000      0.000000      0.000000
3748     37.470000      0.000000      0.000000
3749     37.480000      0.000000      0.000000
3750     37.490000      0.000000      0.000000
3751     37.500000      0.000000      0.000000
3752     37.510000      0.000000      0.000000
3753     37.520000      0.000000      0.000000
3754     37.530000      0.000000      0.000000
3755     37.540000      0.000000      0.000000
3756     37.550000      0.000000      0.000000
3757     37.560000      0.000000      0.000000
3758     37.570000      0.000000      0.000000
3759     37.580000      0.000000      0.000000
3760     37.590000      0.000000      0.000000
3761     37.600000      0.000000      0.000000
3762     37.610000      0.000000      0.000000
3763     37.620000      0.000000      0.000000
3764     37.630000      0.000000      0.000000
3765     37.640000      0.000000      0.000000
3766     37.650000      0.000000      0.000000
3767     37.660000      0.000000      0.000000
3768     37.670000      0.000000      0.000000
3769     37.680000      0.000000      0.000000
3770     37.690000      0.000000      0.000000
3771     37.700000      0.000000      0.000000
3772     37.710000      0.000000      0.000000
3773     37.720000      0.000000      0.000000
3774     37.730000      0.000000      0.000000
3775     37.740000      0.000000      0.000000
3776     37.750000      0.000000      0.000000
3777     37.760000      0.000000      0.000000
3778     37.770000      0.000000      0.000000
3779     37.780000      0.000000      0.000000
3780     37.790000      0.000000      0.000000
3781     37.800000      0.000000      0.000000
3782     37.810000      0.000000      0.000000
3783     37.820000      0.000000      0.000000
3784     37.830000      0.000000      0.000000
3785     37.840000      0.000000      0.000000
3786     37.850000      0.000000      0.000000
3787     37.860000      0.000000      0.000000
3788     37.870000      0.000000      0.000000
3789     37.880000      0.000000      0.000000
3790     37.890000      0.000000      0.000000
3791     37.900000      0.000000      0.000000
3792     37.910000      0.000000      0.000000
3793     37.920000      0.000000      0.000000
3794     37.930000      0.000000      0.000000
3795     37.940000      0.000000      0.000000
3796     37.950000      0.000000      0.000000
3797     37.960000      0.000000      0.000000
3798     37.970000      0.000000      0.000000
3799     37.980000      0.000000      0.000000
3800     37.990000      0.000000      0.000000
3801     38.000000      0.000000      0.000000
3802     38.010000      0.000000      0.000000
3803     38.020000      0.000000      0.000000
3804     38.030000      0.000000      0.000000
3805     38.040000      0.000000      0.000000
3806     38.050000      0.000000      0.000000
3807     38.060000      0.000000      0.000000
3808     38.070000      0.000000      0.000000
3809     38.080000      0.000000      0.000000
3810     38.090000      0.000000      0.000000
3811     38.100000      0.000000      0.000000
3812     38.110000      0.000000      0.000000
3813     38.120000      0.000000      0.000000
3814     38.130000      0.000000      0.000000
3815     38.140000      0.000000      0.000000
3816     38.150000      0.000000      0.000000
3817     38.160000      0.000000      0.000000
3818     38.170000      0.000000      0.000000
3819     38.180000      0.000000      0.000000
3820     38.190000      0.000000      0.000000
3821     38.200000      0.000000      0.000000
3822     38.210000      0.000000      0.000000
3823     38.220000      0.000000      0.000000
3824     38.230000      0.000000      0.000000
3825     38.240000      0.000000      0.000000
3826     38.250000      0.000000      0.000000
3827     38.260000      0.000000      0.000000
3828     38.270000      0.000000      0.000000
3829     38.280000      0.000000      0.000000
3830     38.290000      0.000000      0.000000
3831     38.300000      0.000000      0.000000
3832     38.310000      0.000000      0.000000
3833     38.320000      0.000000      0.000000
3834     38.330000      0.000000      0.000000
3835     38.340000      0.000000      0.000000
3836     38.350000      0.000000      0.000000
3837     38.360000      0.000000      0.000000
3838     38.370000      0.000000      0.000000
3839     38.380000      0.000000      0.000000
3840     38.390000      0.000000      0.000000
3841     38.400000      0.000000      0.000000
3842     38.410000      0.000000      0.000000
3843     38.420000      0.000000      0.000000
3844     38.430000      0.000000      0.000000
3845     38.440000      0.000000      0.000000
3846     38.450000      0.000000      0.000000
3847     38.460000      0.000000      0.000000
3848     38.470000      0.000000      0.000000
3849     38.480000      0.000000      0.000000
3850     38.490000      0.000000      0.000000
3851     38.500000      0.000000      0.000000
3852     38.510000      0.000000      0.000000
3853     38.520000      0.000000      0.000000
3854     38.530000      0.000000      0.000000
3855     38.540000      0.000000      0.000000
3856     38.550000      0.000000      0.000000
3857     38.560000      0.000000      0.000000
3858     38.570000      0.000000      0.000000
3859     38.580000      0.000000      0.000000
3860     38.590000      0.000000      0.000000
3861     38.600000      0.000000      0.000000
3862     38.610000      0.000000      0.000000
3863     38.620000      0.000000      0.000000
3864     38.630000      0.000000      0.000000
3865     38.640000      0.000000      0.000000
3866     38.650000      0.000000      0.000000
3867     38.660000      0.000000      0.000000
3868     38.670000      0.000000      0.000000
3869     38.680000      0.000000      0.000000
3870     38.690000      0.000000      0.000000
3871     38.700000      0.000000      0.000000
3872     38.710000      0.000000      0.000000
3873     38.720000      0.000000      0.000000
3874     38.730000      0.000000      0.000000
3875     38.740000      0.000000      0.000000
3876     38.750000      0.000000      0.000000
3877     38.760000      0.000000      0.000000
3878     38.770000      0.000000      0.000000
3879     38.780000      0.000000      0.000000
3880     38.790000      0.000000      0.000000
3881     38.800000      0.000000      0.000000
3882     38.810000      0.000000      0.000000
3883     38.820000      0.000000      0.000000
3884     38.830000      0.000000      0.000000
3885     38.840000      0.000000      0.000000
3886     38.850000      0.000000      0.000000
3887     38.860000      0.000000      0.000000
3888     38.870000      0.000000      0.000000
3889     38.880000      0.000000      0.000000
3890     38.890000      0.000000      0.000000
3891     38.900000      0.000000      0.000000
3892     38.910000      0.000000      0.000000
3893     38.920000      0.000000      0.000000
3894     38.930000      0.000000      0.000000
3895     38.940000      0.000000      0.000000
3896     38.950000      0.000000      0.000000
3897     38.960000      0.000000      0.000000
3898     38.970000      0.000000      0.000000
3899     38.980000      0.000000      0.000000
3900     38.990000      0.000000      0.000000
3901     39.000000      0.000000      0.000000
3902     39.010000      0.000000      0.000000
3903     39.020000      0.000000      0.000000
3904     39.030000      0.000000      0.000000
3905     39.040000      0.000000      0.000000
3906     39.050000      0.000000      0.000000
3907     39.060000      0.000000      0.000000
3908     39.070000      0.000000      0.000000
3909     39.080000      0.000000      0.000000
3910     39.090000      0.000000      0.000000
3911     39.100000      0.000000      0.000000
3912     39.110000      0.000000      0.000000
3913     39.120000      0.000000      0.000000
3914     39.130000      0.000000      0.000000
3915     39.140000      0.000000      0.000000
3916     39.150000      0.000000      0.000000
3917     39.160000      0.000000      0.000000
3918     39.170000      0.000000      0.000000
3919     39.180000      0.000000      0.000000
3920     39.190000      0.000000      0.000000
3921     39.200000      0.000000      0.000000
3922     39.210000      0.000000      0.000000
3923     39.220000      0.000000      0.000000
3924     39.230000      0.000000      0.000000
3925     39.240000      0.000000      0.000000
3926     39.250000      0.000000      0.000000
3927     39.260000      0.000000      0.000000
3928     39.270000      0.000000      0.000000
3929     39.280000      0.000000      0.000000
3930     39.290000      0.000000      0.000000
3931     39.300000      0.000000      0.000000
3932     39.310000      0.000000      0.000000
3933     39.320000      0.000000      0.000000
3934     39.330000      0.000000      0.000000
3935     39.340000      0.000000      0.000000
3936     39.350000      0.000000      0.000000
3937     39.360000      0.000000      0.000000
3938     39.370000      0.000000      0.000000
3939     39.380000      0.000000      0.000000
3940     39.390000      0.000000      0.000000
3941     39.400000      0.000000      0.000000
3942     39.410000      0.000000      0.000000
3943     39.420000      0.000000      0.000000
3944     39.430000      0.000000      0.000000
3945     39.440000      0.000000      0.000000
3946     39.450000      0.000000      0.000000
3947     39.460000      0.000000      0.000000
3948     39.470000      0.000000      0.000000
3949     39.480000      0.000000      0.000000
3950     39.490000      0.000000      0.000000
3951     39.500000      0.000000      0.000000
3952     39.510000      0.000000      0.000000
3953     39.520000      0.000000      0.000000
3954     39.530000      0.000000      0.000000
3955     39.540000      0.000000      0.000000
3956     39.550000      0.000000      0.000000
3957     39.560000      0.000000      0.000000
3958     39.570000      0.000000      0.000000
3959     39.580000      0.000000      0.000000
3960     39.590000      0.000000      0.000000
3961     39.600000      0.000000      0.000000
3962     39.610000      0.000000      0.000000
3963     39.620000      0.000000      0.000000
3964     39.630000      0.000000      0.000000
3965     39.640000      0.000000      0.000000
3966     39.650000      0.000000      0.000000
3967     39.660000      0.000000      0.000000
3968     39.670000      0.000000      0.000000
3969     39.680000      0.000000      0.000000
3970     39.690000      0.000000      0.000000
3971     39.700000      0.000000      0.000000
3972     39.710000      0.000000      0.000000
3973     39.720000      0.000000      0.000000
3974     39.730000      0.000000      0.000000
3975     39.740000      0.000000      0.000000
3976     39.750000      0.000000      0.000000
3977     39.760000      0.000000      0.000000
3978     39.770000      0.000000      0.000000
3979     39.780000      0.000000      0.000000
3980     39.790000      0.000000      0.000000
3981     39.800000      0.000000      0.000000
3982     39.810000      0.000000      0.000000
3983     39.820000      0.000000      0.000000
3984     39.830000      0.000000      0.000000
3985     39.840000      0.000000      0.000000
3986     39.850000      0.000000      0.000000
3987     39.860000      0.000000      0.000000
3988     39.870000      0.000000      0.000000
3989     39.880000      0.000000      0.000000
3990     39.890000      0.000000      0.000000
3991     39.900000      0.000000      0.000000
3992     39.910000      0.000000      0.000000
3993     39.920000      0.000000      0.000000
3994     39.930000      0.000000      0.000000
3995     39.940000      0.000000      0.000000
3996     39.950000      0.000000      0.000000
3997     39.960000      0.000000      0.000000
3998     39.970000      0.000000      0.000000
3999     39.980000      0.000000      0.000000
4000     39.990000      0.000000      0.000000
4001     40.000000      0.000000      0.000000
