# Supplementary material for: A Bottom-Up Coarse-Grained Model for Nucleosome–Nucleosome Interactions with Explicit Ions
Source: J Chem Theory Comput. 2022 May 17;18(6):3948–60. doi: 10.1021/acs.jctc.2c00083 (PMC9202350; doi:10.1021/acs.jctc.2c00083)
Supplement: Supplementary file 2 — ct2c00083_si_002.zip [file ct2c00083_si_002.zip › archive/CGMD_NCP-CO/pot_tables/CNEG_CPOS.table]

CNEG_CPOS
N 4001

1      0.000001    600.121190    140.905160
2      0.010000    598.712140    148.931380
3      0.020000    597.222830    154.954810
4      0.030000    595.673280    158.772010
5      0.040000    594.085560    160.455810
6      0.050000    592.481000    160.326730
7      0.060000    590.877730    158.870900
8      0.070000    589.289020    156.634570
9      0.080000    587.722680    154.128560
10      0.090000    586.181390    151.764510
11      0.100000    584.663750    149.827690
12      0.110000    583.165470    148.478160
13      0.120000    581.680690    147.767400
14      0.130000    580.203010    147.660700
15      0.140000    578.726410    148.060750
16      0.150000    577.245800    148.831390
17      0.160000    575.757490    149.821020
18      0.170000    574.259280    150.883830
19      0.180000    572.750440    151.895900
20      0.190000    571.231480    152.764430
21      0.200000    569.703830    153.430280
22      0.210000    568.169530    153.865910
23      0.220000    566.630870    154.071050
24      0.230000    565.090160    154.067650
25      0.240000    563.549490    153.894360
26      0.250000    562.010540    153.600320
27      0.260000    560.474540    153.238340
28      0.270000    558.942160    152.858280
29      0.280000    557.413570    152.501840
30      0.290000    555.888550    152.199620
31      0.300000    554.366560    151.970440
32      0.310000    552.846850    151.822260
33      0.320000    551.328630    151.753910
34      0.330000    549.811090    151.757020
35      0.340000    548.293520    151.817920
36      0.350000    546.775340    151.919780
37      0.360000    545.256140    152.044730
38      0.370000    543.735700    152.176000
39      0.380000    542.213940    152.299470
40      0.390000    540.690940    152.404620
41      0.400000    539.166900    152.484770
42      0.410000    537.642050    152.536880
43      0.420000    536.116680    152.561050
44      0.430000    534.591070    152.560010
45      0.440000    533.065470    152.538500
46      0.450000    531.540080    152.502510
47      0.460000    530.015060    152.458470
48      0.470000    528.490470    152.412460
49      0.480000    526.966350    152.369510
50      0.490000    525.442660    152.333270
51      0.500000    523.919320    152.305940
52      0.510000    522.396260    152.288380
53      0.520000    520.873380    152.280370
54      0.530000    519.350580    152.280860
55      0.540000    517.827770    152.288200
56      0.550000    516.304880    152.300390
57      0.560000    514.781880    152.315360
58      0.570000    513.258730    152.331140
59      0.580000    511.735420    152.346040
60      0.590000    510.211960    152.358810
61      0.600000    508.688370    152.368590
62      0.610000    507.164680    152.374960
63      0.620000    505.640930    152.377890
64      0.630000    504.117150    152.377690
65      0.640000    502.593380    152.374930
66      0.650000    501.069630    152.370380
67      0.660000    499.545920    152.364870
68      0.670000    498.022270    152.359180
69      0.680000    496.498680    152.353930
70      0.690000    494.975140    152.349580
71      0.700000    493.451650    152.346360
72      0.710000    491.928180    152.344330
73      0.720000    490.404740    152.343430
74      0.730000    488.881310    152.343520
75      0.740000    487.357870    152.344390
76      0.750000    485.834430    152.345820
77      0.760000    484.310970    152.347600
78      0.770000    482.787490    152.349510
79      0.780000    481.264000    152.351350
80      0.790000    479.740480    152.352980
81      0.800000    478.216950    152.354270
82      0.810000    476.693410    152.355130
83      0.820000    475.169860    152.355540
84      0.830000    473.646300    152.355530
85      0.840000    472.122750    152.355160
86      0.850000    470.599200    152.354540
87      0.860000    469.075650    152.353810
88      0.870000    467.552110    152.353080
89      0.880000    466.028580    152.352450
90      0.890000    464.505060    152.351950
91      0.900000    462.981540    152.351610
92      0.910000    461.458020    152.351410
93      0.920000    459.934510    152.351320
94      0.930000    458.411000    152.351320
95      0.940000    456.887480    152.351390
96      0.950000    455.363970    152.351510
97      0.960000    453.840450    152.351680
98      0.970000    452.316940    152.351880
99      0.980000    450.793420    152.352110
100      0.990000    449.269900    152.352330
101      1.000000    447.746370    152.352530
102      1.010000    446.222850    152.352670
103      1.020000    444.699320    152.352750
104      1.030000    443.175790    152.352740
105      1.040000    441.652270    152.352680
106      1.050000    440.128740    152.352570
107      1.060000    438.605210    152.352450
108      1.070000    437.081690    152.352340
109      1.080000    435.558170    152.352270
110      1.090000    434.034640    152.352230
111      1.100000    432.511120    152.352210
112      1.110000    430.987600    152.352210
113      1.120000    429.464080    152.352220
114      1.130000    427.940560    152.352210
115      1.140000    426.417030    152.352190
116      1.150000    424.893510    152.352180
117      1.160000    423.369990    152.352170
118      1.170000    421.846470    152.352180
119      1.180000    420.322950    152.352210
120      1.190000    418.799420    152.352260
121      1.200000    417.275900    152.352310
122      1.210000    415.752380    152.352370
123      1.220000    414.228850    152.352400
124      1.230000    412.705330    152.352420
125      1.240000    411.181810    152.352410
126      1.250000    409.658280    152.352380
127      1.260000    408.134760    152.352360
128      1.270000    406.611240    152.352340
129      1.280000    405.087710    152.352320
130      1.290000    403.564190    152.352310
131      1.300000    402.040670    152.352300
132      1.310000    400.517140    152.352290
133      1.320000    398.993620    152.352250
134      1.330000    397.470100    152.352200
135      1.340000    395.946580    152.352130
136      1.350000    394.423050    152.352060
137      1.360000    392.899530    152.352000
138      1.370000    391.376010    152.351950
139      1.380000    389.852490    152.351930
140      1.390000    388.328970    152.351930
141      1.400000    386.805460    152.351950
142      1.410000    385.281940    152.351980
143      1.420000    383.758420    152.352020
144      1.430000    382.234900    152.352060
145      1.440000    380.711370    152.352100
146      1.450000    379.187850    152.352130
147      1.460000    377.664330    152.352170
148      1.470000    376.140810    152.352210
149      1.480000    374.617290    152.352250
150      1.490000    373.093770    152.352300
151      1.500000    371.570240    152.352340
152      1.510000    370.046720    152.352360
153      1.520000    368.523200    152.352380
154      1.530000    366.999670    152.352380
155      1.540000    365.476150    152.352360
156      1.550000    363.952630    152.352340
157      1.560000    362.429100    152.352320
158      1.570000    360.905580    152.352290
159      1.580000    359.382060    152.352280
160      1.590000    357.858530    152.352270
161      1.600000    356.335010    152.352270
162      1.610000    354.811490    152.352280
163      1.620000    353.287960    152.352280
164      1.630000    351.764440    152.352280
165      1.640000    350.240920    152.352280
166      1.650000    348.717400    152.352280
167      1.660000    347.193870    152.352270
168      1.670000    345.670350    152.352270
169      1.680000    344.146830    152.352280
170      1.690000    342.623310    152.352280
171      1.700000    341.099780    152.352290
172      1.710000    339.576260    152.352300
173      1.720000    338.052740    152.352300
174      1.730000    336.529210    152.352300
175      1.740000    335.005690    152.352300
176      1.750000    333.482170    152.352300
177      1.760000    331.958640    152.352290
178      1.770000    330.435120    152.352280
179      1.780000    328.911600    152.352280
180      1.790000    327.388080    152.352280
181      1.800000    325.864550    152.352280
182      1.810000    324.341030    152.352290
183      1.820000    322.817510    152.352290
184      1.830000    321.293980    152.352300
185      1.840000    319.770460    152.352300
186      1.850000    318.246940    152.352300
187      1.860000    316.723420    152.352300
188      1.870000    315.199890    152.352300
189      1.880000    313.676370    152.352300
190      1.890000    312.152850    152.352290
191      1.900000    310.629320    152.352290
192      1.910000    309.105800    152.352280
193      1.920000    307.582280    152.352280
194      1.930000    306.058760    152.352270
195      1.940000    304.535230    152.352270
196      1.950000    303.011710    152.352270
197      1.960000    301.488190    152.352270
198      1.970000    299.964660    152.352260
199      1.980000    298.441140    152.352260
200      1.990000    296.917620    152.352270
201      2.000000    295.394100    152.352270
202      2.010000    293.870570    152.352290
203      2.020000    292.347050    152.352310
204      2.030000    290.823530    152.352330
205      2.040000    289.300000    152.352360
206      2.050000    287.776480    152.352380
207      2.060000    286.252960    152.352400
208      2.070000    284.729430    152.352400
209      2.080000    283.205910    152.352380
210      2.090000    281.682390    152.352350
211      2.100000    280.158860    152.352310
212      2.110000    278.635340    152.352260
213      2.120000    277.111820    152.352200
214      2.130000    275.588290    152.352140
215      2.140000    274.064770    152.352080
216      2.150000    272.541250    152.352030
217      2.160000    271.017730    152.351980
218      2.170000    269.494210    152.351930
219      2.180000    267.970690    152.351910
220      2.190000    266.447170    152.351900
221      2.200000    264.923650    152.351910
222      2.210000    263.400140    152.351950
223      2.220000    261.876620    152.352020
224      2.230000    260.353100    152.352120
225      2.240000    258.829570    152.352230
226      2.250000    257.306050    152.352330
227      2.260000    255.782530    152.352430
228      2.270000    254.259000    152.352500
229      2.280000    252.735480    152.352540
230      2.290000    251.211950    152.352550
231      2.300000    249.688430    152.352520
232      2.310000    248.164900    152.352470
233      2.320000    246.641380    152.352410
234      2.330000    245.117850    152.352330
235      2.340000    243.594330    152.352250
236      2.350000    242.070810    152.352180
237      2.360000    240.547290    152.352110
238      2.370000    239.023770    152.352050
239      2.380000    237.500250    152.352000
240      2.390000    235.976730    152.351990
241      2.400000    234.453210    152.352010
242      2.410000    232.929690    152.352080
243      2.420000    231.406160    152.352190
244      2.430000    229.882640    152.352330
245      2.440000    228.359120    152.352500
246      2.450000    226.835590    152.352650
247      2.460000    225.312070    152.352770
248      2.470000    223.788540    152.352840
249      2.480000    222.265010    152.352820
250      2.490000    220.741480    152.352730
251      2.500000    219.217960    152.352570
252      2.510000    217.694430    152.352360
253      2.520000    216.170910    152.352110
254      2.530000    214.647390    152.351860
255      2.540000    213.123870    152.351620
256      2.550000    211.600350    152.351420
257      2.560000    210.076840    152.351280
258      2.570000    208.553320    152.351240
259      2.580000    207.029810    152.351320
260      2.590000    205.506300    152.351550
261      2.600000    203.982780    152.351930
262      2.610000    202.459260    152.352470
263      2.620000    200.935740    152.353150
264      2.630000    199.412210    152.353890
265      2.640000    197.888670    152.354630
266      2.650000    196.365120    152.355240
267      2.660000    194.841570    152.355600
268      2.670000    193.318010    152.355610
269      2.680000    191.794460    152.355190
270      2.690000    190.270910    152.354300
271      2.700000    188.747360    152.352940
272      2.710000    187.223830    152.351200
273      2.720000    185.700320    152.349190
274      2.730000    184.176830    152.347070
275      2.740000    182.653360    152.345090
276      2.750000    181.129910    152.343490
277      2.760000    179.606470    152.342540
278      2.770000    178.083050    152.342520
279      2.780000    176.559620    152.343630
280      2.790000    175.036190    152.346030
281      2.800000    173.512730    152.349760
282      2.810000    171.989230    152.354690
283      2.820000    170.465680    152.360550
284      2.830000    168.942080    152.366830
285      2.840000    167.418410    152.372850
286      2.850000    165.894680    152.377770
287      2.860000    164.370900    152.380690
288      2.870000    162.847090    152.380810
289      2.880000    161.323290    152.377450
290      2.890000    159.799510    152.370260
291      2.900000    158.275810    152.359230
292      2.910000    156.752220    152.344780
293      2.920000    155.228770    152.327840
294      2.930000    153.705490    152.309850
295      2.940000    152.182390    152.292750
296      2.950000    150.659460    152.278830
297      2.960000    149.136680    152.270530
298      2.970000    147.613970    152.270160
299      2.980000    146.091270    152.279570
300      2.990000    144.568470    152.299910
301      3.000000    143.045470    152.331360
302      3.010000    141.522160    152.372830
303      3.020000    139.998430    152.421770
304      3.030000    138.474210    152.474020
305      3.040000    136.949470    152.523900
306      3.050000    135.424240    152.564600
307      3.060000    133.898590    152.588900
308      3.070000    132.372700    152.590010
309      3.080000    130.846800    152.562550
310      3.090000    129.321180    152.503310
311      3.100000    127.796140    152.412020
312      3.110000    126.272020    152.292040
313      3.120000    124.749100    152.150870
314      3.130000    123.227590    152.000550
315      3.140000    121.707590    151.857320
316      3.150000    120.189010    151.740540
317      3.160000    118.671610    151.670800
318      3.170000    117.154900    151.667460
319      3.180000    115.638230    151.746100
320      3.190000    114.120770    151.916150
321      3.200000    112.601600    152.178730
322      3.210000    111.079820    152.524580
323      3.220000    109.554570    152.932210
324      3.230000    108.025250    153.366920
325      3.240000    106.491580    153.781590
326      3.250000    104.953760    154.119840
327      3.260000    103.412560    154.321800
328      3.270000    101.869350    154.331340
329      3.280000    100.326030    154.103520
330      3.290000     98.785000    153.611450
331      3.300000     97.248880    152.852430
332      3.310000     95.720360    151.853720
333      3.320000     94.201820    150.677490
334      3.330000     92.695050    149.423530
335      3.340000     91.200810    148.227050
336      3.350000     89.718540    147.249560
337      3.360000     88.246050    146.662860
338      3.370000     86.779420    146.628710
339      3.380000     85.313130    147.277650
340      3.390000     83.840350    148.689570
341      3.400000     82.353460    150.875960
342      3.410000     80.844700    153.763170
343      3.420000     79.307070    157.177650
344      3.430000     77.735290    160.837730
345      3.440000     76.126910    164.359300
346      3.450000     74.483320    167.280990
347      3.460000     72.810510    169.108480
348      3.470000     71.119430    169.369900
349      3.480000     69.425730    167.671250
350      3.490000     67.749010    163.743990
351      3.500000     66.111570    157.484490
352      3.510000     64.536730    148.987990
353      3.520000     63.046850    138.576770
354      3.530000     61.661080    126.813530
355      3.540000     60.392950    114.484750
356      3.550000     59.248100    102.541820
357      3.560000     58.222680     92.002460
358      3.570000     57.302660     83.832770
359      3.580000     56.464330     78.837980
360      3.590000     55.675950     77.581920
361      3.600000     54.900130     80.337810
362      3.610000     54.096750     87.060870
363      3.620000     53.226140     97.375060
364      3.630000     52.252390    110.578010
365      3.640000     51.146610    125.679480
366      3.650000     49.889820    141.486800
367      3.660000     48.474950    156.733930
368      3.670000     46.907610    170.227980
369      3.680000     45.205330    180.976800
370      3.690000     43.395560    188.271560
371      3.700000     41.512850    191.720830
372      3.710000     39.595640    191.250100
373      3.720000     37.683140    187.082910
374      3.730000     35.812310    179.709500
375      3.740000     34.015210    169.837270
376      3.750000     32.316840    158.315080
377      3.760000     30.733690    146.033850
378      3.770000     29.273350    133.821360
379      3.780000     27.935140    122.356530
380      3.790000     26.711570    112.121670
381      3.800000     25.590360    103.394810
382      3.810000     24.556410     96.270850
383      3.820000     23.593700     90.695960
384      3.830000     22.686740     86.504330
385      3.840000     21.821700     83.453180
386      3.850000     20.987160     81.256240
387      3.860000     20.174600     79.616100
388      3.870000     19.378440     78.253410
389      3.880000     18.595910     76.929400
390      3.890000     17.826610     75.459330
391      3.900000     17.072020     73.717380
392      3.910000     16.334850     71.635830
393      3.920000     15.618490     69.201200
394      3.930000     14.926470     66.448420
395      3.940000     14.261990     63.452130
396      3.950000     13.627470     60.313850
397      3.960000     13.024330     57.145640
398      3.970000     12.452870     54.052900
399      3.980000     11.912350     51.120620
400      3.990000     11.401140     48.405980
401      4.000000     10.917080     45.937690
402      4.010000     10.457700     43.720220
403      4.020000     10.020500     41.740150
404      4.030000      9.603100     39.972630
405      4.040000      9.203370     38.386620
406      4.050000      8.819510     36.948700
407      4.060000      8.450020     35.625650
408      4.070000      8.093760     34.386110
409      4.080000      7.749900     33.201790
410      4.090000      7.417880     32.048310
411      4.100000      7.097400     30.906200
412      4.110000      6.788340     29.761890
413      4.120000      6.490720     28.608650
414      4.130000      6.204630     27.447160
415      4.140000      5.930160     26.285000
416      4.150000      5.667310     25.135000
417      4.160000      5.415960     24.012290
418      4.170000      5.175840     22.931070
419      4.180000      4.946530     21.901860
420      4.190000      4.727510     20.930200
421      4.200000      4.518210     20.016750
422      4.210000      4.318040     19.158570
423      4.220000      4.126450     18.350750
424      4.230000      3.942950     17.588040
425      4.240000      3.767070     16.865840
426      4.250000      3.598410     16.180580
427      4.260000      3.436600     15.529370
428      4.270000      3.281310     14.909460
429      4.280000      3.132210     14.317670
430      4.290000      2.989040     13.750220
431      4.300000      2.851530     13.202960
432      4.310000      2.719510     12.671960
433      4.320000      2.592790     12.154300
434      4.330000      2.471240     11.648550
435      4.340000      2.354760     11.155090
436      4.350000      2.243210     10.675730
437      4.360000      2.136450     10.213040
438      4.370000      2.034320      9.769380
439      4.380000      1.936620      9.346150
440      4.390000      1.843160      8.943480
441      4.400000      1.753730      8.560240
442      4.410000      1.668130      8.194590
443      4.420000      1.586180      7.844550
444      4.430000      1.507730      7.508500
445      4.440000      1.432650      7.185550
446      4.450000      1.360790      6.875450
447      4.460000      1.292040      6.578330
448      4.470000      1.226260      6.294310
449      4.480000      1.163310      6.023100
450      4.490000      1.103080      5.763880
451      4.500000      1.045440      5.515370
452      4.510000      0.990290      5.276120
453      4.520000      0.937530      5.044870
454      4.530000      0.887080      4.820800
455      4.540000      0.838870      4.603720
456      4.550000      0.792830      4.393960
457      4.560000      0.748900      4.192150
458      4.570000      0.706970      3.998860
459      4.580000      0.666980      3.814310
460      4.590000      0.628840      3.638280
461      4.600000      0.592460      3.470120
462      4.610000      0.557760      3.308970
463      4.620000      0.524670      3.153990
464      4.630000      0.493130      3.004570
465      4.640000      0.463080      2.860440
466      4.650000      0.434480      2.721650
467      4.660000      0.407260      2.588410
468      4.670000      0.381380      2.460930
469      4.680000      0.356770      2.339200
470      4.690000      0.333380      2.222980
471      4.700000      0.311150      2.111770
472      4.710000      0.290030      2.004990
473      4.720000      0.269980      1.902090
474      4.730000      0.250960      1.802680
475      4.740000      0.232930      1.706630
476      4.750000      0.215860      1.614030
477      4.760000      0.199720      1.525070
478      4.770000      0.184470      1.439920
479      4.780000      0.170070      1.358630
480      4.790000      0.156490      1.281080
481      4.800000      0.143680      1.206960
482      4.810000      0.131610      1.135910
483      4.820000      0.120250      1.067570
484      4.830000      0.109570      1.001680
485      4.840000      0.099560      0.938160
486      4.850000      0.090170      0.877040
487      4.860000      0.081400      0.818420
488      4.870000      0.073220      0.762410
489      4.880000      0.065600      0.709030
490      4.890000      0.058510      0.658180
491      4.900000      0.051920      0.609670
492      4.910000      0.045830      0.563240
493      4.920000      0.040190      0.518650
494      4.930000      0.035010      0.475720
495      4.940000      0.030250      0.434360
496      4.950000      0.025910      0.394530
497      4.960000      0.021960      0.356300
498      4.970000      0.018400      0.319680
499      4.980000      0.015200      0.284680
500      4.990000      0.012360      0.251240
501      5.000000      0.009840      0.219280
502      5.010000      0.007650      0.188720
503      5.020000      0.005760      0.159540
504      5.030000      0.004170      0.131820
505      5.040000      0.002850      0.105740
506      5.050000      0.001790      0.081610
507      5.060000      0.000980      0.059770
508      5.070000      0.000380      0.040560
509      5.080000     -0.000030      0.024280
510      5.090000     -0.000270      0.011090
511      5.100000     -0.000380      0.001050
512      5.110000     -0.000390     -0.005920
513      5.120000     -0.000330     -0.010060
514      5.130000     -0.000230     -0.011720
515      5.140000     -0.000110     -0.011400
516      5.150000      0.000000     -0.009650
517      5.160000      0.000100     -0.007040
518      5.170000      0.000170     -0.004110
519      5.180000      0.000210     -0.001280
520      5.190000      0.000220      0.001140
521      5.200000      0.000210      0.002980
522      5.210000      0.000180      0.004170
523      5.220000      0.000140      0.004730
524      5.230000      0.000090      0.004740
525      5.240000      0.000040      0.004300
526      5.250000      0.000000      0.003530
527      5.260000     -0.000040      0.002560
528      5.270000     -0.000060      0.001520
529      5.280000     -0.000080      0.000510
530      5.290000     -0.000080     -0.000380
531      5.300000     -0.000080     -0.001080
532      5.310000     -0.000070     -0.001550
533      5.320000     -0.000050     -0.001780
534      5.330000     -0.000030     -0.001770
535      5.340000     -0.000020     -0.001570
536      5.350000      0.000000     -0.001240
537      5.360000      0.000010     -0.000840
538      5.370000      0.000020     -0.000440
539      5.380000      0.000030     -0.000090
540      5.390000      0.000030      0.000180
541      5.400000      0.000020      0.000370
542      5.410000      0.000020      0.000490
543      5.420000      0.000020      0.000540
544      5.430000      0.000010      0.000540
545      5.440000      0.000000      0.000500
546      5.450000      0.000000      0.000430
547      5.460000     -0.000000      0.000330
548      5.470000     -0.000010      0.000220
549      5.480000     -0.000010      0.000090
550      5.490000     -0.000010     -0.000030
551      5.500000     -0.000010     -0.000130
552      5.510000     -0.000010     -0.000210
553      5.520000     -0.000010     -0.000250
554      5.530000     -0.000000     -0.000240
555      5.540000     -0.000000     -0.000210
556      5.550000     -0.000000     -0.000150
557      5.560000      0.000000     -0.000080
558      5.570000      0.000000     -0.000020
559      5.580000      0.000000      0.000020
560      5.590000      0.000000      0.000040
561      5.600000      0.000000      0.000040
562      5.610000      0.000000      0.000040
563      5.620000      0.000000      0.000040
564      5.630000      0.000000      0.000040
565      5.640000      0.000000      0.000050
566      5.650000      0.000000      0.000050
567      5.660000     -0.000000      0.000060
568      5.670000     -0.000000      0.000050
569      5.680000     -0.000000      0.000030
570      5.690000     -0.000000      0.000010
571      5.700000     -0.000000     -0.000020
572      5.710000     -0.000000     -0.000040
573      5.720000     -0.000000     -0.000050
574      5.730000     -0.000000     -0.000050
575      5.740000     -0.000000     -0.000040
576      5.750000     -0.000000     -0.000020
577      5.760000      0.000000      0.000000
578      5.770000      0.000000      0.000020
579      5.780000     -0.000000      0.000020
580      5.790000     -0.000000      0.000010
581      5.800000     -0.000000      0.000000
582      5.810000     -0.000000     -0.000010
583      5.820000     -0.000000     -0.000020
584      5.830000     -0.000000     -0.000010
585      5.840000     -0.000000     -0.000000
586      5.850000     -0.000000      0.000010
587      5.860000     -0.000000      0.000020
588      5.870000     -0.000000      0.000020
589      5.880000     -0.000000      0.000020
590      5.890000     -0.000000      0.000010
591      5.900000     -0.000000     -0.000010
592      5.910000     -0.000000     -0.000020
593      5.920000     -0.000000     -0.000020
594      5.930000     -0.000000     -0.000020
595      5.940000     -0.000000     -0.000010
596      5.950000     -0.000000     -0.000000
597      5.960000      0.000000      0.000010
598      5.970000     -0.000000      0.000020
599      5.980000     -0.000000      0.000020
600      5.990000     -0.000000      0.000010
601      6.000000     -0.000000     -0.000000
602      6.010000     -0.000000     -0.000010
603      6.020000     -0.000000     -0.000020
604      6.030000     -0.000000     -0.000010
605      6.040000     -0.000000     -0.000010
606      6.050000     -0.000000      0.000000
607      6.060000     -0.000000      0.000010
608      6.070000     -0.000000      0.000020
609      6.080000     -0.000000      0.000010
610      6.090000     -0.000000      0.000010
611      6.100000     -0.000000     -0.000000
612      6.110000     -0.000000     -0.000010
613      6.120000     -0.000000     -0.000020
614      6.130000     -0.000000     -0.000010
615      6.140000     -0.000000     -0.000010
616      6.150000      0.000000      0.000000
617      6.160000     -0.000000      0.000010
618      6.170000     -0.000000      0.000010
619      6.180000     -0.000000      0.000010
620      6.190000     -0.000000      0.000010
621      6.200000     -0.000000     -0.000000
622      6.210000     -0.000000     -0.000010
623      6.220000     -0.000000     -0.000010
624      6.230000     -0.000000     -0.000010
625      6.240000     -0.000000     -0.000010
626      6.250000      0.000000      0.000000
627      6.260000     -0.000000      0.000010
628      6.270000     -0.000000      0.000010
629      6.280000     -0.000000      0.000010
630      6.290000     -0.000000      0.000000
631      6.300000     -0.000000     -0.000000
632      6.310000     -0.000000     -0.000010
633      6.320000     -0.000000     -0.000010
634      6.330000     -0.000000     -0.000010
635      6.340000     -0.000000     -0.000010
636      6.350000     -0.000000      0.000000
637      6.360000     -0.000000      0.000010
638      6.370000     -0.000000      0.000010
639      6.380000     -0.000000      0.000010
640      6.390000     -0.000000      0.000000
641      6.400000     -0.000000     -0.000000
642      6.410000     -0.000000     -0.000010
643      6.420000     -0.000000     -0.000010
644      6.430000     -0.000000     -0.000010
645      6.440000     -0.000000     -0.000000
646      6.450000      0.000000      0.000000
647      6.460000     -0.000000      0.000010
648      6.470000     -0.000000      0.000010
649      6.480000     -0.000000      0.000010
650      6.490000     -0.000000      0.000000
651      6.500000     -0.000000     -0.000000
652      6.510000     -0.000000     -0.000010
653      6.520000     -0.000000     -0.000010
654      6.530000     -0.000000     -0.000010
655      6.540000     -0.000000     -0.000000
656      6.550000     -0.000000      0.000000
657      6.560000     -0.000000      0.000010
658      6.570000     -0.000000      0.000010
659      6.580000     -0.000000      0.000010
660      6.590000     -0.000000      0.000000
661      6.600000     -0.000000     -0.000000
662      6.610000     -0.000000     -0.000010
663      6.620000     -0.000000     -0.000010
664      6.630000     -0.000000     -0.000010
665      6.640000     -0.000000     -0.000000
666      6.650000      0.000000      0.000000
667      6.660000     -0.000000      0.000010
668      6.670000     -0.000000      0.000010
669      6.680000     -0.000000      0.000010
670      6.690000     -0.000000      0.000000
671      6.700000     -0.000000     -0.000000
672      6.710000     -0.000000     -0.000010
673      6.720000     -0.000000     -0.000010
674      6.730000     -0.000000     -0.000010
675      6.740000     -0.000000     -0.000000
676      6.750000      0.000000      0.000000
677      6.760000     -0.000000      0.000000
678      6.770000     -0.000000      0.000010
679      6.780000     -0.000000      0.000010
680      6.790000     -0.000000      0.000000
681      6.800000     -0.000000     -0.000000
682      6.810000     -0.000000     -0.000000
683      6.820000     -0.000000     -0.000010
684      6.830000     -0.000000     -0.000010
685      6.840000     -0.000000     -0.000000
686      6.850000     -0.000000      0.000000
687      6.860000     -0.000000      0.000000
688      6.870000     -0.000000      0.000010
689      6.880000     -0.000000      0.000000
690      6.890000     -0.000000      0.000000
691      6.900000     -0.000000     -0.000000
692      6.910000     -0.000000     -0.000000
693      6.920000     -0.000000     -0.000010
694      6.930000     -0.000000     -0.000000
695      6.940000     -0.000000     -0.000000
696      6.950000     -0.000000      0.000000
697      6.960000     -0.000000      0.000000
698      6.970000     -0.000000      0.000000
699      6.980000     -0.000000      0.000000
700      6.990000     -0.000000      0.000000
701      7.000000     -0.000000     -0.000000
702      7.010000     -0.000000     -0.000000
703      7.020000     -0.000000     -0.000000
704      7.030000     -0.000000     -0.000000
705      7.040000     -0.000000     -0.000000
706      7.050000      0.000000      0.000000
707      7.060000     -0.000000      0.000000
708      7.070000     -0.000000      0.000000
709      7.080000     -0.000000      0.000000
710      7.090000     -0.000000      0.000000
711      7.100000     -0.000000     -0.000000
712      7.110000     -0.000000     -0.000000
713      7.120000     -0.000000     -0.000000
714      7.130000     -0.000000     -0.000000
715      7.140000     -0.000000     -0.000000
716      7.150000      0.000000      0.000000
717      7.160000     -0.000000      0.000000
718      7.170000     -0.000000      0.000000
719      7.180000     -0.000000      0.000000
720      7.190000     -0.000000      0.000000
721      7.200000     -0.000000     -0.000000
722      7.210000     -0.000000     -0.000000
723      7.220000     -0.000000     -0.000000
724      7.230000     -0.000000     -0.000000
725      7.240000     -0.000000     -0.000000
726      7.250000     -0.000000      0.000000
727      7.260000     -0.000000      0.000000
728      7.270000     -0.000000      0.000000
729      7.280000     -0.000000      0.000000
730      7.290000     -0.000000      0.000000
731      7.300000     -0.000000     -0.000000
732      7.310000     -0.000000     -0.000000
733      7.320000     -0.000000     -0.000000
734      7.330000     -0.000000     -0.000000
735      7.340000     -0.000000     -0.000000
736      7.350000      0.000000      0.000000
737      7.360000     -0.000000      0.000000
738      7.370000     -0.000000      0.000000
739      7.380000     -0.000000      0.000000
740      7.390000     -0.000000      0.000000
741      7.400000     -0.000000     -0.000000
742      7.410000     -0.000000     -0.000000
743      7.420000     -0.000000     -0.000000
744      7.430000     -0.000000     -0.000000
745      7.440000     -0.000000     -0.000000
746      7.450000      0.000000      0.000000
747      7.460000     -0.000000      0.000000
748      7.470000     -0.000000      0.000000
749      7.480000     -0.000000      0.000000
750      7.490000     -0.000000      0.000000
751      7.500000     -0.000000     -0.000000
752      7.510000     -0.000000     -0.000000
753      7.520000     -0.000000     -0.000000
754      7.530000     -0.000000     -0.000000
755      7.540000     -0.000000     -0.000000
756      7.550000      0.000000      0.000000
757      7.560000     -0.000000      0.000000
758      7.570000     -0.000000      0.000000
759      7.580000     -0.000000      0.000000
760      7.590000     -0.000000      0.000000
761      7.600000     -0.000000     -0.000000
762      7.610000     -0.000000     -0.000000
763      7.620000     -0.000000     -0.000000
764      7.630000     -0.000000     -0.000000
765      7.640000     -0.000000     -0.000000
766      7.650000     -0.000000      0.000000
767      7.660000     -0.000000      0.000000
768      7.670000     -0.000000      0.000000
769      7.680000     -0.000000      0.000000
770      7.690000     -0.000000      0.000000
771      7.700000     -0.000000     -0.000000
772      7.710000     -0.000000     -0.000000
773      7.720000     -0.000000     -0.000000
774      7.730000     -0.000000     -0.000000
775      7.740000     -0.000000     -0.000000
776      7.750000      0.000000      0.000000
777      7.760000     -0.000000      0.000000
778      7.770000     -0.000000      0.000000
779      7.780000     -0.000000      0.000000
780      7.790000     -0.000000      0.000000
781      7.800000     -0.000000     -0.000000
782      7.810000     -0.000000     -0.000000
783      7.820000     -0.000000     -0.000000
784      7.830000     -0.000000     -0.000000
785      7.840000     -0.000000     -0.000000
786      7.850000     -0.000000      0.000000
787      7.860000     -0.000000      0.000000
788      7.870000     -0.000000      0.000000
789      7.880000     -0.000000      0.000000
790      7.890000     -0.000000      0.000000
791      7.900000     -0.000000     -0.000000
792      7.910000     -0.000000     -0.000000
793      7.920000     -0.000000     -0.000000
794      7.930000     -0.000000     -0.000000
795      7.940000     -0.000000     -0.000000
796      7.950000     -0.000000      0.000000
797      7.960000     -0.000000      0.000000
798      7.970000     -0.000000      0.000000
799      7.980000     -0.000000      0.000000
800      7.990000     -0.000000      0.000000
801      8.000000     -0.000000     -0.000000
802      8.010000     -0.000000     -0.000000
803      8.020000     -0.000000     -0.000000
804      8.030000     -0.000000     -0.000000
805      8.040000     -0.000000     -0.000000
806      8.050000      0.000000      0.000000
807      8.060000     -0.000000      0.000000
808      8.070000     -0.000000      0.000000
809      8.080000     -0.000000      0.000000
810      8.090000     -0.000000      0.000000
811      8.100000     -0.000000     -0.000000
812      8.110000     -0.000000     -0.000000
813      8.120000     -0.000000     -0.000000
814      8.130000     -0.000000     -0.000000
815      8.140000     -0.000000     -0.000000
816      8.150000      0.000000      0.000000
817      8.160000     -0.000000      0.000000
818      8.170000     -0.000000      0.000000
819      8.180000     -0.000000      0.000000
820      8.190000     -0.000000      0.000000
821      8.200000     -0.000000     -0.000000
822      8.210000     -0.000000     -0.000000
823      8.220000     -0.000000     -0.000000
824      8.230000     -0.000000     -0.000000
825      8.240000     -0.000000     -0.000000
826      8.250000      0.000000      0.000000
827      8.260000     -0.000000      0.000000
828      8.270000     -0.000000      0.000000
829      8.280000     -0.000000      0.000000
830      8.290000     -0.000000      0.000000
831      8.300000     -0.000000     -0.000000
832      8.310000     -0.000000     -0.000000
833      8.320000     -0.000000     -0.000000
834      8.330000     -0.000000     -0.000000
835      8.340000     -0.000000     -0.000000
836      8.350000      0.000000      0.000000
837      8.360000     -0.000000      0.000000
838      8.370000     -0.000000      0.000000
839      8.380000     -0.000000      0.000000
840      8.390000     -0.000000      0.000000
841      8.400000     -0.000000     -0.000000
842      8.410000     -0.000000     -0.000000
843      8.420000     -0.000000     -0.000000
844      8.430000     -0.000000     -0.000000
845      8.440000     -0.000000     -0.000000
846      8.450000      0.000000      0.000000
847      8.460000     -0.000000      0.000000
848      8.470000     -0.000000      0.000000
849      8.480000     -0.000000      0.000000
850      8.490000     -0.000000      0.000000
851      8.500000     -0.000000     -0.000000
852      8.510000     -0.000000     -0.000000
853      8.520000     -0.000000     -0.000000
854      8.530000     -0.000000     -0.000000
855      8.540000     -0.000000     -0.000000
856      8.550000     -0.000000      0.000000
857      8.560000     -0.000000      0.000000
858      8.570000     -0.000000      0.000000
859      8.580000     -0.000000      0.000000
860      8.590000     -0.000000      0.000000
861      8.600000     -0.000000     -0.000000
862      8.610000     -0.000000     -0.000000
863      8.620000     -0.000000     -0.000000
864      8.630000     -0.000000     -0.000000
865      8.640000     -0.000000     -0.000000
866      8.650000      0.000000      0.000000
867      8.660000     -0.000000      0.000000
868      8.670000     -0.000000      0.000000
869      8.680000     -0.000000      0.000000
870      8.690000     -0.000000      0.000000
871      8.700000     -0.000000     -0.000000
872      8.710000     -0.000000     -0.000000
873      8.720000     -0.000000     -0.000000
874      8.730000     -0.000000     -0.000000
875      8.740000     -0.000000     -0.000000
876      8.750000     -0.000000      0.000000
877      8.760000     -0.000000      0.000000
878      8.770000     -0.000000      0.000000
879      8.780000     -0.000000      0.000000
880      8.790000     -0.000000      0.000000
881      8.800000     -0.000000     -0.000000
882      8.810000     -0.000000     -0.000000
883      8.820000     -0.000000     -0.000000
884      8.830000     -0.000000     -0.000000
885      8.840000     -0.000000     -0.000000
886      8.850000     -0.000000      0.000000
887      8.860000     -0.000000      0.000000
888      8.870000     -0.000000      0.000000
889      8.880000     -0.000000      0.000000
890      8.890000     -0.000000      0.000000
891      8.900000     -0.000000     -0.000000
892      8.910000     -0.000000     -0.000000
893      8.920000     -0.000000     -0.000000
894      8.930000     -0.000000     -0.000000
895      8.940000     -0.000000     -0.000000
896      8.950000      0.000000      0.000000
897      8.960000     -0.000000      0.000000
898      8.970000     -0.000000      0.000000
899      8.980000     -0.000000      0.000000
900      8.990000     -0.000000      0.000000
901      9.000000     -0.000000     -0.000000
902      9.010000     -0.000000     -0.000000
903      9.020000     -0.000000     -0.000000
904      9.030000     -0.000000     -0.000000
905      9.040000     -0.000000     -0.000000
906      9.050000      0.000000      0.000000
907      9.060000     -0.000000      0.000000
908      9.070000     -0.000000      0.000000
909      9.080000     -0.000000      0.000000
910      9.090000     -0.000000      0.000000
911      9.100000     -0.000000     -0.000000
912      9.110000     -0.000000     -0.000000
913      9.120000     -0.000000     -0.000000
914      9.130000     -0.000000     -0.000000
915      9.140000     -0.000000     -0.000000
916      9.150000      0.000000      0.000000
917      9.160000     -0.000000      0.000000
918      9.170000     -0.000000      0.000000
919      9.180000     -0.000000      0.000000
920      9.190000     -0.000000      0.000000
921      9.200000     -0.000000     -0.000000
922      9.210000     -0.000000     -0.000000
923      9.220000     -0.000000     -0.000000
924      9.230000     -0.000000     -0.000000
925      9.240000     -0.000000     -0.000000
926      9.250000      0.000000      0.000000
927      9.260000     -0.000000      0.000000
928      9.270000     -0.000000      0.000000
929      9.280000     -0.000000      0.000000
930      9.290000     -0.000000      0.000000
931      9.300000     -0.000000     -0.000000
932      9.310000     -0.000000     -0.000000
933      9.320000     -0.000000     -0.000000
934      9.330000     -0.000000     -0.000000
935      9.340000     -0.000000     -0.000000
936      9.350000      0.000000      0.000000
937      9.360000     -0.000000      0.000000
938      9.370000     -0.000000      0.000000
939      9.380000     -0.000000      0.000000
940      9.390000     -0.000000      0.000000
941      9.400000     -0.000000     -0.000000
942      9.410000     -0.000000     -0.000000
943      9.420000     -0.000000     -0.000000
944      9.430000     -0.000000     -0.000000
945      9.440000     -0.000000     -0.000000
946      9.450000      0.000000      0.000000
947      9.460000     -0.000000      0.000000
948      9.470000     -0.000000      0.000000
949      9.480000     -0.000000      0.000000
950      9.490000     -0.000000      0.000000
951      9.500000     -0.000000     -0.000000
952      9.510000     -0.000000     -0.000000
953      9.520000     -0.000000     -0.000000
954      9.530000     -0.000000     -0.000000
955      9.540000     -0.000000     -0.000000
956      9.550000      0.000000      0.000000
957      9.560000     -0.000000      0.000000
958      9.570000     -0.000000      0.000000
959      9.580000     -0.000000      0.000000
960      9.590000     -0.000000      0.000000
961      9.600000     -0.000000     -0.000000
962      9.610000     -0.000000     -0.000000
963      9.620000     -0.000000     -0.000000
964      9.630000     -0.000000     -0.000000
965      9.640000     -0.000000     -0.000000
966      9.650000      0.000000      0.000000
967      9.660000     -0.000000      0.000000
968      9.670000     -0.000000      0.000000
969      9.680000     -0.000000      0.000000
970      9.690000     -0.000000      0.000000
971      9.700000     -0.000000     -0.000000
972      9.710000     -0.000000     -0.000000
973      9.720000     -0.000000     -0.000000
974      9.730000     -0.000000     -0.000000
975      9.740000     -0.000000     -0.000000
976      9.750000     -0.000000      0.000000
977      9.760000     -0.000000      0.000000
978      9.770000     -0.000000      0.000000
979      9.780000     -0.000000      0.000000
980      9.790000     -0.000000      0.000000
981      9.800000     -0.000000     -0.000000
982      9.810000     -0.000000     -0.000000
983      9.820000     -0.000000     -0.000000
984      9.830000     -0.000000     -0.000000
985      9.840000     -0.000000     -0.000000
986      9.850000      0.000000      0.000000
987      9.860000     -0.000000      0.000000
988      9.870000     -0.000000      0.000000
989      9.880000     -0.000000      0.000000
990      9.890000     -0.000000      0.000000
991      9.900000     -0.000000     -0.000000
992      9.910000     -0.000000     -0.000000
993      9.920000     -0.000000     -0.000000
994      9.930000     -0.000000     -0.000000
995      9.940000     -0.000000     -0.000000
996      9.950000      0.000000      0.000000
997      9.960000     -0.000000      0.000000
998      9.970000     -0.000000      0.000000
999      9.980000     -0.000000      0.000000
1000      9.990000     -0.000000      0.000000
1001     10.000000     -0.000000     -0.000000
1002     10.010000     -0.000000     -0.000000
1003     10.020000     -0.000000     -0.000000
1004     10.030000     -0.000000     -0.000000
1005     10.040000     -0.000000     -0.000000
1006     10.050000      0.000000      0.000000
1007     10.060000     -0.000000      0.000000
1008     10.070000     -0.000000      0.000000
1009     10.080000     -0.000000      0.000000
1010     10.090000     -0.000000      0.000000
1011     10.100000     -0.000000     -0.000000
1012     10.110000     -0.000000     -0.000000
1013     10.120000     -0.000000     -0.000000
1014     10.130000     -0.000000     -0.000000
1015     10.140000     -0.000000     -0.000000
1016     10.150000      0.000000      0.000000
1017     10.160000     -0.000000      0.000000
1018     10.170000     -0.000000      0.000000
1019     10.180000     -0.000000      0.000000
1020     10.190000     -0.000000      0.000000
1021     10.200000     -0.000000     -0.000000
1022     10.210000     -0.000000     -0.000000
1023     10.220000     -0.000000     -0.000000
1024     10.230000     -0.000000     -0.000000
1025     10.240000     -0.000000     -0.000000
1026     10.250000      0.000000      0.000000
1027     10.260000     -0.000000      0.000000
1028     10.270000     -0.000000      0.000000
1029     10.280000     -0.000000      0.000000
1030     10.290000     -0.000000      0.000000
1031     10.300000     -0.000000     -0.000000
1032     10.310000     -0.000000     -0.000000
1033     10.320000     -0.000000     -0.000000
1034     10.330000     -0.000000     -0.000000
1035     10.340000     -0.000000     -0.000000
1036     10.350000      0.000000      0.000000
1037     10.360000     -0.000000      0.000000
1038     10.370000     -0.000000      0.000000
1039     10.380000     -0.000000      0.000000
1040     10.390000     -0.000000      0.000000
1041     10.400000     -0.000000     -0.000000
1042     10.410000     -0.000000     -0.000000
1043     10.420000     -0.000000     -0.000000
1044     10.430000     -0.000000     -0.000000
1045     10.440000     -0.000000     -0.000000
1046     10.450000     -0.000000      0.000000
1047     10.460000     -0.000000      0.000000
1048     10.470000     -0.000000      0.000000
1049     10.480000     -0.000000      0.000000
1050     10.490000     -0.000000      0.000000
1051     10.500000     -0.000000     -0.000000
1052     10.510000     -0.000000     -0.000000
1053     10.520000     -0.000000     -0.000000
1054     10.530000     -0.000000     -0.000000
1055     10.540000     -0.000000     -0.000000
1056     10.550000     -0.000000      0.000000
1057     10.560000     -0.000000      0.000000
1058     10.570000     -0.000000      0.000000
1059     10.580000     -0.000000      0.000000
1060     10.590000     -0.000000      0.000000
1061     10.600000     -0.000000     -0.000000
1062     10.610000     -0.000000     -0.000000
1063     10.620000     -0.000000     -0.000000
1064     10.630000     -0.000000     -0.000000
1065     10.640000     -0.000000     -0.000000
1066     10.650000      0.000000      0.000000
1067     10.660000     -0.000000      0.000000
1068     10.670000     -0.000000      0.000000
1069     10.680000     -0.000000      0.000000
1070     10.690000     -0.000000      0.000000
1071     10.700000     -0.000000     -0.000000
1072     10.710000     -0.000000     -0.000000
1073     10.720000     -0.000000     -0.000000
1074     10.730000     -0.000000     -0.000000
1075     10.740000     -0.000000     -0.000000
1076     10.750000      0.000000      0.000000
1077     10.760000     -0.000000      0.000000
1078     10.770000     -0.000000      0.000000
1079     10.780000     -0.000000      0.000000
1080     10.790000     -0.000000      0.000000
1081     10.800000     -0.000000     -0.000000
1082     10.810000     -0.000000     -0.000000
1083     10.820000     -0.000000     -0.000000
1084     10.830000     -0.000000     -0.000000
1085     10.840000     -0.000000     -0.000000
1086     10.850000     -0.000000      0.000000
1087     10.860000     -0.000000      0.000000
1088     10.870000     -0.000000      0.000000
1089     10.880000     -0.000000      0.000000
1090     10.890000     -0.000000      0.000000
1091     10.900000     -0.000000     -0.000000
1092     10.910000     -0.000000     -0.000000
1093     10.920000     -0.000000     -0.000000
1094     10.930000     -0.000000     -0.000000
1095     10.940000     -0.000000     -0.000000
1096     10.950000      0.000000      0.000000
1097     10.960000     -0.000000      0.000000
1098     10.970000     -0.000000      0.000000
1099     10.980000     -0.000000      0.000000
1100     10.990000     -0.000000      0.000000
1101     11.000000     -0.000000     -0.000000
1102     11.010000     -0.000000     -0.000000
1103     11.020000     -0.000000     -0.000000
1104     11.030000     -0.000000     -0.000000
1105     11.040000     -0.000000     -0.000000
1106     11.050000      0.000000      0.000000
1107     11.060000     -0.000000      0.000000
1108     11.070000     -0.000000      0.000000
1109     11.080000     -0.000000      0.000000
1110     11.090000     -0.000000      0.000000
1111     11.100000     -0.000000     -0.000000
1112     11.110000     -0.000000     -0.000000
1113     11.120000     -0.000000     -0.000000
1114     11.130000     -0.000000     -0.000000
1115     11.140000     -0.000000     -0.000000
1116     11.150000     -0.000000      0.000000
1117     11.160000     -0.000000      0.000000
1118     11.170000     -0.000000      0.000000
1119     11.180000     -0.000000      0.000000
1120     11.190000     -0.000000      0.000000
1121     11.200000     -0.000000     -0.000000
1122     11.210000     -0.000000     -0.000000
1123     11.220000     -0.000000     -0.000000
1124     11.230000     -0.000000     -0.000000
1125     11.240000     -0.000000     -0.000000
1126     11.250000      0.000000      0.000000
1127     11.260000     -0.000000      0.000000
1128     11.270000     -0.000000      0.000000
1129     11.280000     -0.000000      0.000000
1130     11.290000     -0.000000      0.000000
1131     11.300000     -0.000000     -0.000000
1132     11.310000     -0.000000     -0.000000
1133     11.320000     -0.000000     -0.000000
1134     11.330000     -0.000000     -0.000000
1135     11.340000     -0.000000     -0.000000
1136     11.350000      0.000000      0.000000
1137     11.360000     -0.000000      0.000000
1138     11.370000     -0.000000      0.000000
1139     11.380000     -0.000000      0.000000
1140     11.390000     -0.000000      0.000000
1141     11.400000     -0.000000     -0.000000
1142     11.410000     -0.000000     -0.000000
1143     11.420000     -0.000000     -0.000000
1144     11.430000     -0.000000     -0.000000
1145     11.440000     -0.000000     -0.000000
1146     11.450000      0.000000      0.000000
1147     11.460000     -0.000000      0.000000
1148     11.470000     -0.000000      0.000000
1149     11.480000     -0.000000      0.000000
1150     11.490000     -0.000000      0.000000
1151     11.500000     -0.000000     -0.000000
1152     11.510000     -0.000000     -0.000000
1153     11.520000     -0.000000     -0.000000
1154     11.530000     -0.000000     -0.000000
1155     11.540000     -0.000000     -0.000000
1156     11.550000      0.000000      0.000000
1157     11.560000     -0.000000      0.000000
1158     11.570000     -0.000000      0.000000
1159     11.580000     -0.000000      0.000000
1160     11.590000     -0.000000      0.000000
1161     11.600000     -0.000000     -0.000000
1162     11.610000     -0.000000     -0.000000
1163     11.620000     -0.000000     -0.000000
1164     11.630000     -0.000000     -0.000000
1165     11.640000     -0.000000     -0.000000
1166     11.650000     -0.000000      0.000000
1167     11.660000     -0.000000      0.000000
1168     11.670000     -0.000000      0.000000
1169     11.680000     -0.000000      0.000000
1170     11.690000     -0.000000      0.000000
1171     11.700000     -0.000000     -0.000000
1172     11.710000     -0.000000     -0.000000
1173     11.720000     -0.000000     -0.000000
1174     11.730000     -0.000000     -0.000000
1175     11.740000     -0.000000     -0.000000
1176     11.750000      0.000000      0.000000
1177     11.760000     -0.000000      0.000000
1178     11.770000     -0.000000      0.000000
1179     11.780000     -0.000000      0.000000
1180     11.790000     -0.000000      0.000000
1181     11.800000     -0.000000     -0.000000
1182     11.810000     -0.000000     -0.000000
1183     11.820000     -0.000000     -0.000000
1184     11.830000     -0.000000     -0.000000
1185     11.840000     -0.000000     -0.000000
1186     11.850000      0.000000      0.000000
1187     11.860000     -0.000000      0.000000
1188     11.870000     -0.000000      0.000000
1189     11.880000     -0.000000      0.000000
1190     11.890000     -0.000000      0.000000
1191     11.900000     -0.000000     -0.000000
1192     11.910000     -0.000000     -0.000000
1193     11.920000     -0.000000     -0.000000
1194     11.930000     -0.000000     -0.000000
1195     11.940000     -0.000000     -0.000000
1196     11.950000      0.000000      0.000000
1197     11.960000     -0.000000      0.000000
1198     11.970000     -0.000000      0.000000
1199     11.980000     -0.000000      0.000000
1200     11.990000     -0.000000      0.000000
1201     12.000000     -0.000000     -0.000000
1202     12.010000     -0.000000     -0.000000
1203     12.020000     -0.000000     -0.000000
1204     12.030000     -0.000000     -0.000000
1205     12.040000     -0.000000     -0.000000
1206     12.050000      0.000000      0.000000
1207     12.060000     -0.000000      0.000000
1208     12.070000     -0.000000      0.000000
1209     12.080000     -0.000000      0.000000
1210     12.090000     -0.000000      0.000000
1211     12.100000     -0.000000     -0.000000
1212     12.110000     -0.000000     -0.000000
1213     12.120000     -0.000000     -0.000000
1214     12.130000     -0.000000     -0.000000
1215     12.140000     -0.000000     -0.000000
1216     12.150000     -0.000000      0.000000
1217     12.160000     -0.000000      0.000000
1218     12.170000     -0.000000      0.000000
1219     12.180000     -0.000000      0.000000
1220     12.190000     -0.000000      0.000000
1221     12.200000     -0.000000     -0.000000
1222     12.210000     -0.000000     -0.000000
1223     12.220000     -0.000000     -0.000000
1224     12.230000     -0.000000     -0.000000
1225     12.240000     -0.000000     -0.000000
1226     12.250000      0.000000      0.000000
1227     12.260000     -0.000000      0.000000
1228     12.270000     -0.000000      0.000000
1229     12.280000     -0.000000      0.000000
1230     12.290000     -0.000000      0.000000
1231     12.300000     -0.000000     -0.000000
1232     12.310000     -0.000000     -0.000000
1233     12.320000     -0.000000     -0.000000
1234     12.330000     -0.000000     -0.000000
1235     12.340000     -0.000000     -0.000000
1236     12.350000     -0.000000      0.000000
1237     12.360000     -0.000000      0.000000
1238     12.370000     -0.000000      0.000000
1239     12.380000     -0.000000      0.000000
1240     12.390000     -0.000000      0.000000
1241     12.400000     -0.000000     -0.000000
1242     12.410000     -0.000000     -0.000000
1243     12.420000     -0.000000     -0.000000
1244     12.430000     -0.000000     -0.000000
1245     12.440000     -0.000000     -0.000000
1246     12.450000      0.000000      0.000000
1247     12.460000     -0.000000      0.000000
1248     12.470000     -0.000000      0.000000
1249     12.480000     -0.000000      0.000000
1250     12.490000     -0.000000      0.000000
1251     12.500000     -0.000000     -0.000000
1252     12.510000     -0.000000     -0.000000
1253     12.520000     -0.000000     -0.000000
1254     12.530000     -0.000000     -0.000000
1255     12.540000     -0.000000     -0.000000
1256     12.550000      0.000000      0.000000
1257     12.560000     -0.000000      0.000000
1258     12.570000     -0.000000      0.000000
1259     12.580000     -0.000000      0.000000
1260     12.590000     -0.000000      0.000000
1261     12.600000     -0.000000     -0.000000
1262     12.610000     -0.000000     -0.000000
1263     12.620000     -0.000000     -0.000000
1264     12.630000     -0.000000     -0.000000
1265     12.640000     -0.000000     -0.000000
1266     12.650000      0.000000      0.000000
1267     12.660000     -0.000000      0.000000
1268     12.670000     -0.000000      0.000000
1269     12.680000     -0.000000      0.000000
1270     12.690000     -0.000000      0.000000
1271     12.700000     -0.000000     -0.000000
1272     12.710000     -0.000000     -0.000000
1273     12.720000     -0.000000     -0.000000
1274     12.730000     -0.000000     -0.000000
1275     12.740000     -0.000000     -0.000000
1276     12.750000      0.000000      0.000000
1277     12.760000     -0.000000      0.000000
1278     12.770000     -0.000000      0.000000
1279     12.780000     -0.000000      0.000000
1280     12.790000     -0.000000      0.000000
1281     12.800000     -0.000000     -0.000000
1282     12.810000     -0.000000     -0.000000
1283     12.820000     -0.000000     -0.000000
1284     12.830000     -0.000000     -0.000000
1285     12.840000     -0.000000     -0.000000
1286     12.850000      0.000000      0.000000
1287     12.860000     -0.000000      0.000000
1288     12.870000     -0.000000      0.000000
1289     12.880000     -0.000000      0.000000
1290     12.890000     -0.000000      0.000000
1291     12.900000     -0.000000     -0.000000
1292     12.910000     -0.000000     -0.000000
1293     12.920000     -0.000000     -0.000000
1294     12.930000     -0.000000     -0.000000
1295     12.940000     -0.000000     -0.000000
1296     12.950000     -0.000000      0.000000
1297     12.960000     -0.000000      0.000000
1298     12.970000     -0.000000      0.000000
1299     12.980000     -0.000000      0.000000
1300     12.990000     -0.000000      0.000000
1301     13.000000     -0.000000     -0.000000
1302     13.010000     -0.000000     -0.000000
1303     13.020000     -0.000000     -0.000000
1304     13.030000     -0.000000     -0.000000
1305     13.040000     -0.000000     -0.000000
1306     13.050000      0.000000      0.000000
1307     13.060000     -0.000000      0.000000
1308     13.070000     -0.000000      0.000000
1309     13.080000     -0.000000      0.000000
1310     13.090000     -0.000000      0.000000
1311     13.100000     -0.000000     -0.000000
1312     13.110000     -0.000000     -0.000000
1313     13.120000     -0.000000     -0.000000
1314     13.130000     -0.000000     -0.000000
1315     13.140000     -0.000000     -0.000000
1316     13.150000      0.000000      0.000000
1317     13.160000     -0.000000      0.000000
1318     13.170000     -0.000000      0.000000
1319     13.180000     -0.000000      0.000000
1320     13.190000     -0.000000      0.000000
1321     13.200000     -0.000000     -0.000000
1322     13.210000     -0.000000     -0.000000
1323     13.220000     -0.000000     -0.000000
1324     13.230000     -0.000000     -0.000000
1325     13.240000     -0.000000     -0.000000
1326     13.250000      0.000000      0.000000
1327     13.260000     -0.000000      0.000000
1328     13.270000     -0.000000      0.000000
1329     13.280000     -0.000000      0.000000
1330     13.290000     -0.000000      0.000000
1331     13.300000     -0.000000     -0.000000
1332     13.310000     -0.000000     -0.000000
1333     13.320000     -0.000000     -0.000000
1334     13.330000     -0.000000     -0.000000
1335     13.340000     -0.000000     -0.000000
1336     13.350000      0.000000      0.000000
1337     13.360000     -0.000000      0.000000
1338     13.370000     -0.000000      0.000000
1339     13.380000     -0.000000      0.000000
1340     13.390000     -0.000000      0.000000
1341     13.400000     -0.000000     -0.000000
1342     13.410000     -0.000000     -0.000000
1343     13.420000     -0.000000     -0.000000
1344     13.430000     -0.000000     -0.000000
1345     13.440000     -0.000000     -0.000000
1346     13.450000      0.000000      0.000000
1347     13.460000     -0.000000      0.000000
1348     13.470000     -0.000000      0.000000
1349     13.480000     -0.000000      0.000000
1350     13.490000     -0.000000      0.000000
1351     13.500000     -0.000000     -0.000000
1352     13.510000     -0.000000     -0.000000
1353     13.520000     -0.000000     -0.000000
1354     13.530000     -0.000000     -0.000000
1355     13.540000     -0.000000     -0.000000
1356     13.550000      0.000000      0.000000
1357     13.560000     -0.000000      0.000000
1358     13.570000     -0.000000      0.000000
1359     13.580000     -0.000000      0.000000
1360     13.590000     -0.000000      0.000000
1361     13.600000     -0.000000     -0.000000
1362     13.610000     -0.000000     -0.000000
1363     13.620000     -0.000000     -0.000000
1364     13.630000     -0.000000     -0.000000
1365     13.640000     -0.000000     -0.000000
1366     13.650000      0.000000      0.000000
1367     13.660000     -0.000000      0.000000
1368     13.670000     -0.000000      0.000000
1369     13.680000     -0.000000      0.000000
1370     13.690000     -0.000000      0.000000
1371     13.700000     -0.000000     -0.000000
1372     13.710000     -0.000000     -0.000000
1373     13.720000     -0.000000     -0.000000
1374     13.730000     -0.000000     -0.000000
1375     13.740000     -0.000000     -0.000000
1376     13.750000      0.000000      0.000000
1377     13.760000     -0.000000      0.000000
1378     13.770000     -0.000000      0.000000
1379     13.780000     -0.000000      0.000000
1380     13.790000     -0.000000      0.000000
1381     13.800000     -0.000000     -0.000000
1382     13.810000     -0.000000     -0.000000
1383     13.820000     -0.000000     -0.000000
1384     13.830000     -0.000000     -0.000000
1385     13.840000     -0.000000     -0.000000
1386     13.850000     -0.000000      0.000000
1387     13.860000     -0.000000      0.000000
1388     13.870000     -0.000000      0.000000
1389     13.880000     -0.000000      0.000000
1390     13.890000     -0.000000      0.000000
1391     13.900000     -0.000000     -0.000000
1392     13.910000     -0.000000     -0.000000
1393     13.920000     -0.000000     -0.000000
1394     13.930000     -0.000000     -0.000000
1395     13.940000     -0.000000     -0.000000
1396     13.950000      0.000000      0.000000
1397     13.960000     -0.000000      0.000000
1398     13.970000     -0.000000      0.000000
1399     13.980000     -0.000000      0.000000
1400     13.990000     -0.000000      0.000000
1401     14.000000     -0.000000     -0.000000
1402     14.010000     -0.000000     -0.000000
1403     14.020000     -0.000000     -0.000000
1404     14.030000     -0.000000     -0.000000
1405     14.040000     -0.000000     -0.000000
1406     14.050000     -0.000000      0.000000
1407     14.060000     -0.000000      0.000000
1408     14.070000     -0.000000      0.000000
1409     14.080000     -0.000000      0.000000
1410     14.090000     -0.000000      0.000000
1411     14.100000     -0.000000     -0.000000
1412     14.110000     -0.000000     -0.000000
1413     14.120000     -0.000000     -0.000000
1414     14.130000     -0.000000     -0.000000
1415     14.140000     -0.000000     -0.000000
1416     14.150000     -0.000000      0.000000
1417     14.160000     -0.000000      0.000000
1418     14.170000     -0.000000      0.000000
1419     14.180000     -0.000000      0.000000
1420     14.190000     -0.000000      0.000000
1421     14.200000     -0.000000     -0.000000
1422     14.210000     -0.000000     -0.000000
1423     14.220000     -0.000000     -0.000000
1424     14.230000     -0.000000     -0.000000
1425     14.240000     -0.000000     -0.000000
1426     14.250000      0.000000      0.000000
1427     14.260000     -0.000000      0.000000
1428     14.270000     -0.000000      0.000000
1429     14.280000     -0.000000      0.000000
1430     14.290000     -0.000000      0.000000
1431     14.300000     -0.000000     -0.000000
1432     14.310000     -0.000000     -0.000000
1433     14.320000     -0.000000     -0.000000
1434     14.330000     -0.000000     -0.000000
1435     14.340000     -0.000000     -0.000000
1436     14.350000      0.000000      0.000000
1437     14.360000     -0.000000      0.000000
1438     14.370000     -0.000000      0.000000
1439     14.380000     -0.000000      0.000000
1440     14.390000     -0.000000      0.000000
1441     14.400000     -0.000000     -0.000000
1442     14.410000     -0.000000     -0.000000
1443     14.420000     -0.000000     -0.000000
1444     14.430000     -0.000000     -0.000000
1445     14.440000     -0.000000     -0.000000
1446     14.450000      0.000000      0.000000
1447     14.460000     -0.000000      0.000000
1448     14.470000     -0.000000      0.000000
1449     14.480000     -0.000000      0.000000
1450     14.490000     -0.000000      0.000000
1451     14.500000     -0.000000     -0.000000
1452     14.510000     -0.000000     -0.000000
1453     14.520000     -0.000000     -0.000000
1454     14.530000     -0.000000     -0.000000
1455     14.540000     -0.000000     -0.000000
1456     14.550000      0.000000      0.000000
1457     14.560000     -0.000000      0.000000
1458     14.570000     -0.000000      0.000000
1459     14.580000     -0.000000      0.000000
1460     14.590000     -0.000000      0.000000
1461     14.600000     -0.000000     -0.000000
1462     14.610000     -0.000000     -0.000000
1463     14.620000     -0.000000     -0.000000
1464     14.630000     -0.000000     -0.000000
1465     14.640000     -0.000000     -0.000000
1466     14.650000      0.000000      0.000000
1467     14.660000     -0.000000      0.000000
1468     14.670000     -0.000000      0.000000
1469     14.680000     -0.000000      0.000000
1470     14.690000     -0.000000      0.000000
1471     14.700000     -0.000000     -0.000000
1472     14.710000     -0.000000     -0.000000
1473     14.720000     -0.000000     -0.000000
1474     14.730000     -0.000000     -0.000000
1475     14.740000     -0.000000     -0.000000
1476     14.750000      0.000000      0.000000
1477     14.760000     -0.000000      0.000000
1478     14.770000     -0.000000      0.000000
1479     14.780000     -0.000000      0.000000
1480     14.790000     -0.000000      0.000000
1481     14.800000     -0.000000     -0.000000
1482     14.810000     -0.000000     -0.000000
1483     14.820000     -0.000000     -0.000000
1484     14.830000     -0.000000     -0.000000
1485     14.840000     -0.000000     -0.000000
1486     14.850000      0.000000      0.000000
1487     14.860000     -0.000000      0.000000
1488     14.870000     -0.000000      0.000000
1489     14.880000     -0.000000      0.000000
1490     14.890000     -0.000000      0.000000
1491     14.900000     -0.000000     -0.000000
1492     14.910000     -0.000000     -0.000000
1493     14.920000     -0.000000     -0.000000
1494     14.930000     -0.000000     -0.000000
1495     14.940000     -0.000000     -0.000000
1496     14.950000      0.000000      0.000000
1497     14.960000     -0.000000      0.000000
1498     14.970000     -0.000000      0.000000
1499     14.980000     -0.000000      0.000000
1500     14.990000     -0.000000      0.000000
1501     15.000000     -0.000000     -0.000000
1502     15.010000     -0.000000     -0.000000
1503     15.020000     -0.000000     -0.000000
1504     15.030000     -0.000000     -0.000000
1505     15.040000     -0.000000     -0.000000
1506     15.050000     -0.000000      0.000000
1507     15.060000     -0.000000      0.000000
1508     15.070000     -0.000000      0.000000
1509     15.080000     -0.000000      0.000000
1510     15.090000     -0.000000      0.000000
1511     15.100000     -0.000000     -0.000000
1512     15.110000     -0.000000     -0.000000
1513     15.120000     -0.000000     -0.000000
1514     15.130000     -0.000000     -0.000000
1515     15.140000     -0.000000     -0.000000
1516     15.150000      0.000000      0.000000
1517     15.160000     -0.000000      0.000000
1518     15.170000     -0.000000      0.000000
1519     15.180000     -0.000000      0.000000
1520     15.190000     -0.000000      0.000000
1521     15.200000     -0.000000     -0.000000
1522     15.210000     -0.000000     -0.000000
1523     15.220000     -0.000000     -0.000000
1524     15.230000     -0.000000     -0.000000
1525     15.240000     -0.000000     -0.000000
1526     15.250000      0.000000      0.000000
1527     15.260000     -0.000000      0.000000
1528     15.270000     -0.000000      0.000000
1529     15.280000     -0.000000      0.000000
1530     15.290000     -0.000000      0.000000
1531     15.300000     -0.000000     -0.000000
1532     15.310000     -0.000000     -0.000000
1533     15.320000     -0.000000     -0.000000
1534     15.330000     -0.000000     -0.000000
1535     15.340000     -0.000000     -0.000000
1536     15.350000     -0.000000      0.000000
1537     15.360000     -0.000000      0.000000
1538     15.370000     -0.000000      0.000000
1539     15.380000     -0.000000      0.000000
1540     15.390000     -0.000000      0.000000
1541     15.400000     -0.000000     -0.000000
1542     15.410000     -0.000000     -0.000000
1543     15.420000     -0.000000     -0.000000
1544     15.430000     -0.000000     -0.000000
1545     15.440000     -0.000000     -0.000000
1546     15.450000     -0.000000      0.000000
1547     15.460000     -0.000000      0.000000
1548     15.470000     -0.000000      0.000000
1549     15.480000     -0.000000      0.000000
1550     15.490000     -0.000000      0.000000
1551     15.500000     -0.000000     -0.000000
1552     15.510000     -0.000000     -0.000000
1553     15.520000     -0.000000     -0.000000
1554     15.530000     -0.000000     -0.000000
1555     15.540000     -0.000000     -0.000000
1556     15.550000      0.000000      0.000000
1557     15.560000     -0.000000      0.000000
1558     15.570000     -0.000000      0.000000
1559     15.580000     -0.000000      0.000000
1560     15.590000     -0.000000      0.000000
1561     15.600000     -0.000000     -0.000000
1562     15.610000     -0.000000     -0.000000
1563     15.620000     -0.000000     -0.000000
1564     15.630000     -0.000000     -0.000000
1565     15.640000     -0.000000     -0.000000
1566     15.650000      0.000000      0.000000
1567     15.660000     -0.000000      0.000000
1568     15.670000     -0.000000      0.000000
1569     15.680000     -0.000000      0.000000
1570     15.690000     -0.000000      0.000000
1571     15.700000     -0.000000     -0.000000
1572     15.710000     -0.000000     -0.000000
1573     15.720000     -0.000000     -0.000000
1574     15.730000     -0.000000     -0.000000
1575     15.740000     -0.000000     -0.000000
1576     15.750000      0.000000      0.000000
1577     15.760000     -0.000000      0.000000
1578     15.770000     -0.000000      0.000000
1579     15.780000     -0.000000      0.000000
1580     15.790000     -0.000000      0.000000
1581     15.800000     -0.000000     -0.000000
1582     15.810000     -0.000000     -0.000000
1583     15.820000     -0.000000     -0.000000
1584     15.830000     -0.000000     -0.000000
1585     15.840000     -0.000000     -0.000000
1586     15.850000      0.000000      0.000000
1587     15.860000     -0.000000      0.000000
1588     15.870000     -0.000000      0.000000
1589     15.880000     -0.000000      0.000000
1590     15.890000     -0.000000      0.000000
1591     15.900000     -0.000000     -0.000000
1592     15.910000     -0.000000     -0.000000
1593     15.920000     -0.000000     -0.000000
1594     15.930000     -0.000000     -0.000000
1595     15.940000     -0.000000     -0.000000
1596     15.950000     -0.000000      0.000000
1597     15.960000     -0.000000      0.000000
1598     15.970000     -0.000000      0.000000
1599     15.980000     -0.000000      0.000000
1600     15.990000     -0.000000      0.000000
1601     16.000000     -0.000000     -0.000000
1602     16.010000     -0.000000     -0.000000
1603     16.020000     -0.000000     -0.000000
1604     16.030000     -0.000000     -0.000000
1605     16.040000     -0.000000     -0.000000
1606     16.050000      0.000000      0.000000
1607     16.060000     -0.000000      0.000000
1608     16.070000     -0.000000      0.000000
1609     16.080000     -0.000000      0.000000
1610     16.090000     -0.000000      0.000000
1611     16.100000     -0.000000     -0.000000
1612     16.110000     -0.000000     -0.000000
1613     16.120000     -0.000000     -0.000000
1614     16.130000     -0.000000     -0.000000
1615     16.140000     -0.000000     -0.000000
1616     16.150000      0.000000      0.000000
1617     16.160000     -0.000000      0.000000
1618     16.170000     -0.000000      0.000000
1619     16.180000     -0.000000      0.000000
1620     16.190000     -0.000000      0.000000
1621     16.200000     -0.000000     -0.000000
1622     16.210000     -0.000000     -0.000000
1623     16.220000     -0.000000     -0.000000
1624     16.230000     -0.000000     -0.000000
1625     16.240000     -0.000000     -0.000000
1626     16.250000      0.000000      0.000000
1627     16.260000     -0.000000      0.000000
1628     16.270000     -0.000000      0.000000
1629     16.280000     -0.000000      0.000000
1630     16.290000     -0.000000      0.000000
1631     16.300000     -0.000000     -0.000000
1632     16.310000     -0.000000     -0.000000
1633     16.320000     -0.000000     -0.000000
1634     16.330000     -0.000000     -0.000000
1635     16.340000     -0.000000     -0.000000
1636     16.350000     -0.000000      0.000000
1637     16.360000     -0.000000      0.000000
1638     16.370000     -0.000000      0.000000
1639     16.380000     -0.000000      0.000000
1640     16.390000     -0.000000      0.000000
1641     16.400000     -0.000000     -0.000000
1642     16.410000     -0.000000     -0.000000
1643     16.420000     -0.000000     -0.000000
1644     16.430000     -0.000000     -0.000000
1645     16.440000     -0.000000     -0.000000
1646     16.450000     -0.000000      0.000000
1647     16.460000     -0.000000      0.000000
1648     16.470000     -0.000000      0.000000
1649     16.480000     -0.000000      0.000000
1650     16.490000     -0.000000      0.000000
1651     16.500000     -0.000000     -0.000000
1652     16.510000     -0.000000     -0.000000
1653     16.520000     -0.000000     -0.000000
1654     16.530000     -0.000000     -0.000000
1655     16.540000     -0.000000     -0.000000
1656     16.550000     -0.000000      0.000000
1657     16.560000     -0.000000      0.000000
1658     16.570000     -0.000000      0.000000
1659     16.580000     -0.000000      0.000000
1660     16.590000     -0.000000      0.000000
1661     16.600000     -0.000000     -0.000000
1662     16.610000     -0.000000     -0.000000
1663     16.620000     -0.000000     -0.000000
1664     16.630000     -0.000000     -0.000000
1665     16.640000     -0.000000     -0.000000
1666     16.650000      0.000000      0.000000
1667     16.660000     -0.000000      0.000000
1668     16.670000     -0.000000      0.000000
1669     16.680000     -0.000000      0.000000
1670     16.690000     -0.000000      0.000000
1671     16.700000     -0.000000     -0.000000
1672     16.710000     -0.000000     -0.000000
1673     16.720000     -0.000000     -0.000000
1674     16.730000     -0.000000     -0.000000
1675     16.740000     -0.000000     -0.000000
1676     16.750000      0.000000      0.000000
1677     16.760000     -0.000000      0.000000
1678     16.770000     -0.000000      0.000000
1679     16.780000     -0.000000      0.000000
1680     16.790000     -0.000000      0.000000
1681     16.800000     -0.000000     -0.000000
1682     16.810000     -0.000000     -0.000000
1683     16.820000     -0.000000     -0.000000
1684     16.830000     -0.000000     -0.000000
1685     16.840000     -0.000000     -0.000000
1686     16.850000     -0.000000      0.000000
1687     16.860000     -0.000000      0.000000
1688     16.870000     -0.000000      0.000000
1689     16.880000     -0.000000      0.000000
1690     16.890000     -0.000000      0.000000
1691     16.900000     -0.000000     -0.000000
1692     16.910000     -0.000000     -0.000000
1693     16.920000     -0.000000     -0.000000
1694     16.930000     -0.000000     -0.000000
1695     16.940000     -0.000000     -0.000000
1696     16.950000     -0.000000      0.000000
1697     16.960000     -0.000000      0.000000
1698     16.970000     -0.000000      0.000000
1699     16.980000     -0.000000      0.000000
1700     16.990000     -0.000000      0.000000
1701     17.000000     -0.000000     -0.000000
1702     17.010000     -0.000000     -0.000000
1703     17.020000     -0.000000     -0.000000
1704     17.030000     -0.000000     -0.000000
1705     17.040000     -0.000000     -0.000000
1706     17.050000      0.000000      0.000000
1707     17.060000     -0.000000      0.000000
1708     17.070000     -0.000000      0.000000
1709     17.080000     -0.000000      0.000000
1710     17.090000     -0.000000      0.000000
1711     17.100000     -0.000000     -0.000000
1712     17.110000     -0.000000     -0.000000
1713     17.120000     -0.000000     -0.000000
1714     17.130000     -0.000000     -0.000000
1715     17.140000     -0.000000     -0.000000
1716     17.150000     -0.000000      0.000000
1717     17.160000     -0.000000      0.000000
1718     17.170000     -0.000000      0.000000
1719     17.180000     -0.000000      0.000000
1720     17.190000     -0.000000      0.000000
1721     17.200000     -0.000000     -0.000000
1722     17.210000     -0.000000     -0.000000
1723     17.220000     -0.000000     -0.000000
1724     17.230000     -0.000000     -0.000000
1725     17.240000     -0.000000     -0.000000
1726     17.250000      0.000000      0.000000
1727     17.260000     -0.000000      0.000000
1728     17.270000     -0.000000      0.000000
1729     17.280000     -0.000000      0.000000
1730     17.290000     -0.000000      0.000000
1731     17.300000     -0.000000     -0.000000
1732     17.310000     -0.000000     -0.000000
1733     17.320000     -0.000000     -0.000000
1734     17.330000     -0.000000     -0.000000
1735     17.340000     -0.000000     -0.000000
1736     17.350000      0.000000      0.000000
1737     17.360000     -0.000000      0.000000
1738     17.370000     -0.000000      0.000000
1739     17.380000     -0.000000      0.000000
1740     17.390000     -0.000000      0.000000
1741     17.400000     -0.000000     -0.000000
1742     17.410000     -0.000000     -0.000000
1743     17.420000     -0.000000     -0.000000
1744     17.430000     -0.000000     -0.000000
1745     17.440000     -0.000000     -0.000000
1746     17.450000      0.000000      0.000000
1747     17.460000     -0.000000      0.000000
1748     17.470000     -0.000000      0.000000
1749     17.480000     -0.000000      0.000000
1750     17.490000     -0.000000      0.000000
1751     17.500000     -0.000000     -0.000000
1752     17.510000     -0.000000     -0.000000
1753     17.520000     -0.000000     -0.000000
1754     17.530000     -0.000000     -0.000000
1755     17.540000     -0.000000     -0.000000
1756     17.550000     -0.000000      0.000000
1757     17.560000     -0.000000      0.000000
1758     17.570000     -0.000000      0.000000
1759     17.580000     -0.000000      0.000000
1760     17.590000     -0.000000      0.000000
1761     17.600000     -0.000000     -0.000000
1762     17.610000     -0.000000     -0.000000
1763     17.620000     -0.000000     -0.000000
1764     17.630000     -0.000000     -0.000000
1765     17.640000     -0.000000     -0.000000
1766     17.650000      0.000000      0.000000
1767     17.660000     -0.000000      0.000000
1768     17.670000     -0.000000      0.000000
1769     17.680000     -0.000000      0.000000
1770     17.690000     -0.000000      0.000000
1771     17.700000     -0.000000     -0.000000
1772     17.710000     -0.000000     -0.000000
1773     17.720000     -0.000000     -0.000000
1774     17.730000     -0.000000     -0.000000
1775     17.740000     -0.000000     -0.000000
1776     17.750000      0.000000      0.000000
1777     17.760000     -0.000000      0.000000
1778     17.770000     -0.000000      0.000000
1779     17.780000     -0.000000      0.000000
1780     17.790000     -0.000000      0.000000
1781     17.800000     -0.000000     -0.000000
1782     17.810000     -0.000000     -0.000000
1783     17.820000     -0.000000     -0.000000
1784     17.830000     -0.000000     -0.000000
1785     17.840000     -0.000000     -0.000000
1786     17.850000     -0.000000      0.000000
1787     17.860000     -0.000000      0.000000
1788     17.870000     -0.000000      0.000000
1789     17.880000     -0.000000      0.000000
1790     17.890000     -0.000000      0.000000
1791     17.900000     -0.000000     -0.000000
1792     17.910000     -0.000000     -0.000000
1793     17.920000     -0.000000     -0.000000
1794     17.930000     -0.000000     -0.000000
1795     17.940000     -0.000000     -0.000000
1796     17.950000      0.000000      0.000000
1797     17.960000     -0.000000      0.000000
1798     17.970000     -0.000000      0.000000
1799     17.980000     -0.000000      0.000000
1800     17.990000     -0.000000      0.000000
1801     18.000000     -0.000000     -0.000000
1802     18.010000     -0.000000     -0.000000
1803     18.020000     -0.000000     -0.000000
1804     18.030000     -0.000000     -0.000000
1805     18.040000     -0.000000     -0.000000
1806     18.050000     -0.000000      0.000000
1807     18.060000     -0.000000      0.000000
1808     18.070000     -0.000000      0.000000
1809     18.080000     -0.000000      0.000000
1810     18.090000     -0.000000      0.000000
1811     18.100000     -0.000000     -0.000000
1812     18.110000     -0.000000     -0.000000
1813     18.120000     -0.000000     -0.000000
1814     18.130000     -0.000000     -0.000000
1815     18.140000     -0.000000     -0.000000
1816     18.150000      0.000000      0.000000
1817     18.160000     -0.000000      0.000000
1818     18.170000     -0.000000      0.000000
1819     18.180000     -0.000000      0.000000
1820     18.190000     -0.000000      0.000000
1821     18.200000     -0.000000     -0.000000
1822     18.210000     -0.000000     -0.000000
1823     18.220000     -0.000000     -0.000000
1824     18.230000     -0.000000     -0.000000
1825     18.240000     -0.000000     -0.000000
1826     18.250000     -0.000000      0.000000
1827     18.260000     -0.000000      0.000000
1828     18.270000     -0.000000      0.000000
1829     18.280000     -0.000000      0.000000
1830     18.290000     -0.000000      0.000000
1831     18.300000     -0.000000     -0.000000
1832     18.310000     -0.000000     -0.000000
1833     18.320000     -0.000000     -0.000000
1834     18.330000     -0.000000     -0.000000
1835     18.340000     -0.000000     -0.000000
1836     18.350000     -0.000000      0.000000
1837     18.360000     -0.000000      0.000000
1838     18.370000     -0.000000      0.000000
1839     18.380000     -0.000000      0.000000
1840     18.390000     -0.000000      0.000000
1841     18.400000     -0.000000     -0.000000
1842     18.410000     -0.000000     -0.000000
1843     18.420000     -0.000000     -0.000000
1844     18.430000     -0.000000     -0.000000
1845     18.440000     -0.000000     -0.000000
1846     18.450000      0.000000      0.000000
1847     18.460000     -0.000000      0.000000
1848     18.470000     -0.000000      0.000000
1849     18.480000     -0.000000      0.000000
1850     18.490000     -0.000000      0.000000
1851     18.500000     -0.000000     -0.000000
1852     18.510000     -0.000000     -0.000000
1853     18.520000     -0.000000     -0.000000
1854     18.530000     -0.000000     -0.000000
1855     18.540000     -0.000000     -0.000000
1856     18.550000      0.000000      0.000000
1857     18.560000     -0.000000      0.000000
1858     18.570000     -0.000000      0.000000
1859     18.580000     -0.000000      0.000000
1860     18.590000     -0.000000      0.000000
1861     18.600000     -0.000000     -0.000000
1862     18.610000     -0.000000     -0.000000
1863     18.620000     -0.000000     -0.000000
1864     18.630000     -0.000000     -0.000000
1865     18.640000     -0.000000     -0.000000
1866     18.650000     -0.000000      0.000000
1867     18.660000     -0.000000      0.000000
1868     18.670000     -0.000000      0.000000
1869     18.680000     -0.000000      0.000000
1870     18.690000     -0.000000      0.000000
1871     18.700000     -0.000000     -0.000000
1872     18.710000     -0.000000     -0.000000
1873     18.720000     -0.000000     -0.000000
1874     18.730000     -0.000000     -0.000000
1875     18.740000     -0.000000     -0.000000
1876     18.750000      0.000000      0.000000
1877     18.760000     -0.000000      0.000000
1878     18.770000     -0.000000      0.000000
1879     18.780000     -0.000000      0.000000
1880     18.790000     -0.000000      0.000000
1881     18.800000     -0.000000     -0.000000
1882     18.810000     -0.000000     -0.000000
1883     18.820000     -0.000000     -0.000000
1884     18.830000     -0.000000     -0.000000
1885     18.840000     -0.000000     -0.000000
1886     18.850000     -0.000000      0.000000
1887     18.860000     -0.000000      0.000000
1888     18.870000     -0.000000      0.000000
1889     18.880000     -0.000000      0.000000
1890     18.890000     -0.000000      0.000000
1891     18.900000     -0.000000     -0.000000
1892     18.910000     -0.000000     -0.000000
1893     18.920000     -0.000000     -0.000000
1894     18.930000     -0.000000     -0.000000
1895     18.940000     -0.000000     -0.000000
1896     18.950000      0.000000      0.000000
1897     18.960000     -0.000000      0.000000
1898     18.970000     -0.000000      0.000000
1899     18.980000     -0.000000      0.000000
1900     18.990000     -0.000000      0.000000
1901     19.000000     -0.000000     -0.000000
1902     19.010000     -0.000000     -0.000000
1903     19.020000     -0.000000     -0.000000
1904     19.030000     -0.000000     -0.000000
1905     19.040000     -0.000000     -0.000000
1906     19.050000      0.000000      0.000000
1907     19.060000     -0.000000      0.000000
1908     19.070000     -0.000000      0.000000
1909     19.080000     -0.000000      0.000000
1910     19.090000     -0.000000      0.000000
1911     19.100000     -0.000000     -0.000000
1912     19.110000     -0.000000     -0.000000
1913     19.120000     -0.000000     -0.000000
1914     19.130000     -0.000000     -0.000000
1915     19.140000     -0.000000     -0.000000
1916     19.150000      0.000000      0.000000
1917     19.160000     -0.000000      0.000000
1918     19.170000     -0.000000      0.000000
1919     19.180000     -0.000000      0.000000
1920     19.190000     -0.000000      0.000000
1921     19.200000     -0.000000     -0.000000
1922     19.210000     -0.000000     -0.000000
1923     19.220000     -0.000000     -0.000000
1924     19.230000     -0.000000     -0.000000
1925     19.240000     -0.000000     -0.000000
1926     19.250000     -0.000000      0.000000
1927     19.260000     -0.000000      0.000000
1928     19.270000     -0.000000      0.000000
1929     19.280000     -0.000000      0.000000
1930     19.290000     -0.000000      0.000000
1931     19.300000     -0.000000     -0.000000
1932     19.310000     -0.000000     -0.000000
1933     19.320000     -0.000000     -0.000000
1934     19.330000     -0.000000     -0.000000
1935     19.340000     -0.000000     -0.000000
1936     19.350000      0.000000      0.000000
1937     19.360000     -0.000000      0.000000
1938     19.370000     -0.000000      0.000000
1939     19.380000     -0.000000      0.000000
1940     19.390000     -0.000000      0.000000
1941     19.400000     -0.000000     -0.000000
1942     19.410000     -0.000000     -0.000000
1943     19.420000     -0.000000     -0.000000
1944     19.430000     -0.000000     -0.000000
1945     19.440000     -0.000000     -0.000000
1946     19.450000      0.000000      0.000000
1947     19.460000     -0.000000      0.000000
1948     19.470000     -0.000000      0.000000
1949     19.480000     -0.000000      0.000000
1950     19.490000     -0.000000      0.000000
1951     19.500000     -0.000000     -0.000000
1952     19.510000     -0.000000     -0.000000
1953     19.520000     -0.000000     -0.000000
1954     19.530000     -0.000000     -0.000000
1955     19.540000     -0.000000     -0.000000
1956     19.550000     -0.000000      0.000000
1957     19.560000     -0.000000      0.000000
1958     19.570000     -0.000000      0.000000
1959     19.580000     -0.000000      0.000000
1960     19.590000     -0.000000      0.000000
1961     19.600000     -0.000000     -0.000000
1962     19.610000     -0.000000     -0.000000
1963     19.620000     -0.000000     -0.000000
1964     19.630000     -0.000000     -0.000000
1965     19.640000     -0.000000     -0.000000
1966     19.650000      0.000000      0.000000
1967     19.660000     -0.000000      0.000000
1968     19.670000     -0.000000      0.000000
1969     19.680000     -0.000000      0.000000
1970     19.690000     -0.000000      0.000000
1971     19.700000     -0.000000     -0.000000
1972     19.710000     -0.000000     -0.000000
1973     19.720000     -0.000000     -0.000000
1974     19.730000     -0.000000     -0.000000
1975     19.740000     -0.000000     -0.000000
1976     19.750000      0.000000      0.000000
1977     19.760000     -0.000000      0.000000
1978     19.770000     -0.000000      0.000000
1979     19.780000     -0.000000      0.000000
1980     19.790000     -0.000000      0.000000
1981     19.800000     -0.000000     -0.000000
1982     19.810000     -0.000000     -0.000000
1983     19.820000     -0.000000     -0.000000
1984     19.830000     -0.000000     -0.000000
1985     19.840000     -0.000000     -0.000000
1986     19.850000      0.000000      0.000000
1987     19.860000     -0.000000      0.000000
1988     19.870000     -0.000000      0.000000
1989     19.880000     -0.000000      0.000000
1990     19.890000     -0.000000      0.000000
1991     19.900000     -0.000000     -0.000000
1992     19.910000     -0.000000     -0.000000
1993     19.920000     -0.000000     -0.000000
1994     19.930000     -0.000000     -0.000000
1995     19.940000     -0.000000     -0.000000
1996     19.950000      0.000000      0.000000
1997     19.960000     -0.000000      0.000000
1998     19.970000     -0.000000      0.000000
1999     19.980000     -0.000000      0.000000
2000     19.990000     -0.000000      0.000000
2001     20.000000     -0.000000     -0.000000
2002     20.010000     -0.000000     -0.000000
2003     20.020000     -0.000000     -0.000000
2004     20.030000     -0.000000     -0.000000
2005     20.040000     -0.000000     -0.000000
2006     20.050000      0.000000      0.000000
2007     20.060000     -0.000000      0.000000
2008     20.070000     -0.000000      0.000000
2009     20.080000     -0.000000      0.000000
2010     20.090000     -0.000000      0.000000
2011     20.100000     -0.000000     -0.000000
2012     20.110000     -0.000000     -0.000000
2013     20.120000     -0.000000     -0.000000
2014     20.130000     -0.000000     -0.000000
2015     20.140000     -0.000000     -0.000000
2016     20.150000     -0.000000      0.000000
2017     20.160000     -0.000000      0.000000
2018     20.170000     -0.000000      0.000000
2019     20.180000     -0.000000      0.000000
2020     20.190000     -0.000000      0.000000
2021     20.200000     -0.000000     -0.000000
2022     20.210000     -0.000000     -0.000000
2023     20.220000     -0.000000     -0.000000
2024     20.230000     -0.000000     -0.000000
2025     20.240000     -0.000000     -0.000000
2026     20.250000      0.000000      0.000000
2027     20.260000     -0.000000      0.000000
2028     20.270000     -0.000000      0.000000
2029     20.280000     -0.000000      0.000000
2030     20.290000     -0.000000      0.000000
2031     20.300000     -0.000000     -0.000000
2032     20.310000     -0.000000     -0.000000
2033     20.320000     -0.000000     -0.000000
2034     20.330000     -0.000000     -0.000000
2035     20.340000     -0.000000     -0.000000
2036     20.350000      0.000000      0.000000
2037     20.360000     -0.000000      0.000000
2038     20.370000     -0.000000      0.000000
2039     20.380000     -0.000000      0.000000
2040     20.390000     -0.000000      0.000000
2041     20.400000     -0.000000     -0.000000
2042     20.410000     -0.000000     -0.000000
2043     20.420000     -0.000000     -0.000000
2044     20.430000     -0.000000     -0.000000
2045     20.440000     -0.000000     -0.000000
2046     20.450000     -0.000000      0.000000
2047     20.460000     -0.000000      0.000000
2048     20.470000     -0.000000      0.000000
2049     20.480000     -0.000000      0.000000
2050     20.490000     -0.000000      0.000000
2051     20.500000     -0.000000     -0.000000
2052     20.510000     -0.000000     -0.000000
2053     20.520000     -0.000000     -0.000000
2054     20.530000     -0.000000     -0.000000
2055     20.540000     -0.000000     -0.000000
2056     20.550000      0.000000      0.000000
2057     20.560000     -0.000000      0.000000
2058     20.570000     -0.000000      0.000000
2059     20.580000     -0.000000      0.000000
2060     20.590000     -0.000000      0.000000
2061     20.600000     -0.000000     -0.000000
2062     20.610000     -0.000000     -0.000000
2063     20.620000     -0.000000     -0.000000
2064     20.630000     -0.000000     -0.000000
2065     20.640000     -0.000000     -0.000000
2066     20.650000      0.000000      0.000000
2067     20.660000     -0.000000      0.000000
2068     20.670000     -0.000000      0.000000
2069     20.680000     -0.000000      0.000000
2070     20.690000     -0.000000      0.000000
2071     20.700000     -0.000000     -0.000000
2072     20.710000     -0.000000     -0.000000
2073     20.720000     -0.000000     -0.000000
2074     20.730000     -0.000000     -0.000000
2075     20.740000     -0.000000     -0.000000
2076     20.750000     -0.000000      0.000000
2077     20.760000     -0.000000      0.000000
2078     20.770000     -0.000000      0.000000
2079     20.780000     -0.000000      0.000000
2080     20.790000     -0.000000      0.000000
2081     20.800000     -0.000000     -0.000000
2082     20.810000     -0.000000     -0.000000
2083     20.820000     -0.000000     -0.000000
2084     20.830000     -0.000000     -0.000000
2085     20.840000     -0.000000     -0.000000
2086     20.850000      0.000000      0.000000
2087     20.860000     -0.000000      0.000000
2088     20.870000     -0.000000      0.000000
2089     20.880000     -0.000000      0.000000
2090     20.890000     -0.000000      0.000000
2091     20.900000     -0.000000     -0.000000
2092     20.910000     -0.000000     -0.000000
2093     20.920000     -0.000000     -0.000000
2094     20.930000     -0.000000     -0.000000
2095     20.940000     -0.000000     -0.000000
2096     20.950000     -0.000000      0.000000
2097     20.960000     -0.000000      0.000000
2098     20.970000     -0.000000      0.000000
2099     20.980000     -0.000000      0.000000
2100     20.990000     -0.000000      0.000000
2101     21.000000     -0.000000     -0.000000
2102     21.010000     -0.000000     -0.000000
2103     21.020000     -0.000000     -0.000000
2104     21.030000     -0.000000     -0.000000
2105     21.040000     -0.000000     -0.000000
2106     21.050000      0.000000      0.000000
2107     21.060000     -0.000000      0.000000
2108     21.070000     -0.000000      0.000000
2109     21.080000     -0.000000      0.000000
2110     21.090000     -0.000000      0.000000
2111     21.100000     -0.000000     -0.000000
2112     21.110000     -0.000000     -0.000000
2113     21.120000     -0.000000     -0.000000
2114     21.130000     -0.000000     -0.000000
2115     21.140000     -0.000000     -0.000000
2116     21.150000     -0.000000      0.000000
2117     21.160000     -0.000000      0.000000
2118     21.170000     -0.000000      0.000000
2119     21.180000     -0.000000      0.000000
2120     21.190000     -0.000000      0.000000
2121     21.200000     -0.000000     -0.000000
2122     21.210000     -0.000000     -0.000000
2123     21.220000     -0.000000     -0.000000
2124     21.230000     -0.000000     -0.000000
2125     21.240000     -0.000000     -0.000000
2126     21.250000     -0.000000      0.000000
2127     21.260000     -0.000000      0.000000
2128     21.270000     -0.000000      0.000000
2129     21.280000     -0.000000      0.000000
2130     21.290000     -0.000000      0.000000
2131     21.300000     -0.000000     -0.000000
2132     21.310000     -0.000000     -0.000000
2133     21.320000     -0.000000     -0.000000
2134     21.330000     -0.000000     -0.000000
2135     21.340000     -0.000000     -0.000000
2136     21.350000     -0.000000      0.000000
2137     21.360000     -0.000000      0.000000
2138     21.370000     -0.000000      0.000000
2139     21.380000     -0.000000      0.000000
2140     21.390000     -0.000000      0.000000
2141     21.400000     -0.000000     -0.000000
2142     21.410000     -0.000000     -0.000000
2143     21.420000     -0.000000     -0.000000
2144     21.430000     -0.000000     -0.000000
2145     21.440000     -0.000000     -0.000000
2146     21.450000      0.000000      0.000000
2147     21.460000     -0.000000      0.000000
2148     21.470000     -0.000000      0.000000
2149     21.480000     -0.000000      0.000000
2150     21.490000     -0.000000      0.000000
2151     21.500000     -0.000000     -0.000000
2152     21.510000     -0.000000     -0.000000
2153     21.520000     -0.000000     -0.000000
2154     21.530000     -0.000000     -0.000000
2155     21.540000     -0.000000     -0.000000
2156     21.550000      0.000000      0.000000
2157     21.560000     -0.000000      0.000000
2158     21.570000     -0.000000      0.000000
2159     21.580000     -0.000000      0.000000
2160     21.590000     -0.000000      0.000000
2161     21.600000     -0.000000     -0.000000
2162     21.610000     -0.000000     -0.000000
2163     21.620000     -0.000000     -0.000000
2164     21.630000     -0.000000     -0.000000
2165     21.640000     -0.000000     -0.000000
2166     21.650000      0.000000      0.000000
2167     21.660000     -0.000000      0.000000
2168     21.670000     -0.000000      0.000000
2169     21.680000     -0.000000      0.000000
2170     21.690000     -0.000000      0.000000
2171     21.700000     -0.000000     -0.000000
2172     21.710000     -0.000000     -0.000000
2173     21.720000     -0.000000     -0.000000
2174     21.730000     -0.000000     -0.000000
2175     21.740000     -0.000000     -0.000000
2176     21.750000     -0.000000      0.000000
2177     21.760000     -0.000000      0.000000
2178     21.770000     -0.000000      0.000000
2179     21.780000     -0.000000      0.000000
2180     21.790000     -0.000000      0.000000
2181     21.800000     -0.000000     -0.000000
2182     21.810000     -0.000000     -0.000000
2183     21.820000     -0.000000     -0.000000
2184     21.830000     -0.000000     -0.000000
2185     21.840000     -0.000000     -0.000000
2186     21.850000      0.000000      0.000000
2187     21.860000     -0.000000      0.000000
2188     21.870000     -0.000000      0.000000
2189     21.880000     -0.000000      0.000000
2190     21.890000     -0.000000      0.000000
2191     21.900000     -0.000000     -0.000000
2192     21.910000     -0.000000     -0.000000
2193     21.920000     -0.000000     -0.000000
2194     21.930000     -0.000000     -0.000000
2195     21.940000     -0.000000     -0.000000
2196     21.950000      0.000000      0.000000
2197     21.960000     -0.000000      0.000000
2198     21.970000     -0.000000      0.000000
2199     21.980000     -0.000000      0.000000
2200     21.990000     -0.000000      0.000000
2201     22.000000     -0.000000     -0.000000
2202     22.010000     -0.000000     -0.000000
2203     22.020000     -0.000000     -0.000000
2204     22.030000     -0.000000     -0.000000
2205     22.040000     -0.000000     -0.000000
2206     22.050000      0.000000      0.000000
2207     22.060000     -0.000000      0.000000
2208     22.070000     -0.000000      0.000000
2209     22.080000     -0.000000      0.000000
2210     22.090000     -0.000000      0.000000
2211     22.100000     -0.000000     -0.000000
2212     22.110000     -0.000000     -0.000000
2213     22.120000     -0.000000     -0.000000
2214     22.130000     -0.000000     -0.000000
2215     22.140000     -0.000000     -0.000000
2216     22.150000      0.000000      0.000000
2217     22.160000     -0.000000      0.000000
2218     22.170000     -0.000000      0.000000
2219     22.180000     -0.000000      0.000000
2220     22.190000     -0.000000      0.000000
2221     22.200000     -0.000000     -0.000000
2222     22.210000     -0.000000     -0.000000
2223     22.220000     -0.000000     -0.000000
2224     22.230000     -0.000000     -0.000000
2225     22.240000     -0.000000     -0.000000
2226     22.250000      0.000000      0.000000
2227     22.260000     -0.000000      0.000000
2228     22.270000     -0.000000      0.000000
2229     22.280000     -0.000000      0.000000
2230     22.290000     -0.000000      0.000000
2231     22.300000     -0.000000     -0.000000
2232     22.310000     -0.000000     -0.000000
2233     22.320000     -0.000000     -0.000000
2234     22.330000     -0.000000     -0.000000
2235     22.340000     -0.000000     -0.000000
2236     22.350000      0.000000      0.000000
2237     22.360000     -0.000000      0.000000
2238     22.370000     -0.000000      0.000000
2239     22.380000     -0.000000      0.000000
2240     22.390000     -0.000000      0.000000
2241     22.400000     -0.000000     -0.000000
2242     22.410000     -0.000000     -0.000000
2243     22.420000     -0.000000     -0.000000
2244     22.430000     -0.000000     -0.000000
2245     22.440000     -0.000000     -0.000000
2246     22.450000      0.000000      0.000000
2247     22.460000     -0.000000      0.000000
2248     22.470000     -0.000000      0.000000
2249     22.480000     -0.000000      0.000000
2250     22.490000     -0.000000      0.000000
2251     22.500000     -0.000000     -0.000000
2252     22.510000     -0.000000     -0.000000
2253     22.520000     -0.000000     -0.000000
2254     22.530000     -0.000000     -0.000000
2255     22.540000     -0.000000     -0.000000
2256     22.550000      0.000000      0.000000
2257     22.560000     -0.000000      0.000000
2258     22.570000     -0.000000      0.000000
2259     22.580000     -0.000000      0.000000
2260     22.590000     -0.000000      0.000000
2261     22.600000     -0.000000     -0.000000
2262     22.610000     -0.000000     -0.000000
2263     22.620000     -0.000000     -0.000000
2264     22.630000     -0.000000     -0.000000
2265     22.640000     -0.000000     -0.000000
2266     22.650000     -0.000000      0.000000
2267     22.660000     -0.000000      0.000000
2268     22.670000     -0.000000      0.000000
2269     22.680000     -0.000000      0.000000
2270     22.690000     -0.000000      0.000000
2271     22.700000     -0.000000     -0.000000
2272     22.710000     -0.000000     -0.000000
2273     22.720000     -0.000000     -0.000000
2274     22.730000     -0.000000     -0.000000
2275     22.740000     -0.000000     -0.000000
2276     22.750000     -0.000000      0.000000
2277     22.760000     -0.000000      0.000000
2278     22.770000     -0.000000      0.000000
2279     22.780000     -0.000000      0.000000
2280     22.790000     -0.000000      0.000000
2281     22.800000     -0.000000     -0.000000
2282     22.810000     -0.000000     -0.000000
2283     22.820000     -0.000000     -0.000000
2284     22.830000     -0.000000     -0.000000
2285     22.840000     -0.000000     -0.000000
2286     22.850000     -0.000000      0.000000
2287     22.860000     -0.000000      0.000000
2288     22.870000     -0.000000      0.000000
2289     22.880000     -0.000000      0.000000
2290     22.890000     -0.000000      0.000000
2291     22.900000     -0.000000     -0.000000
2292     22.910000     -0.000000     -0.000000
2293     22.920000     -0.000000     -0.000000
2294     22.930000     -0.000000     -0.000000
2295     22.940000     -0.000000     -0.000000
2296     22.950000      0.000000      0.000000
2297     22.960000     -0.000000      0.000000
2298     22.970000     -0.000000      0.000000
2299     22.980000     -0.000000      0.000000
2300     22.990000     -0.000000      0.000000
2301     23.000000     -0.000000     -0.000000
2302     23.010000     -0.000000     -0.000000
2303     23.020000     -0.000000     -0.000000
2304     23.030000     -0.000000     -0.000000
2305     23.040000     -0.000000     -0.000000
2306     23.050000     -0.000000      0.000000
2307     23.060000     -0.000000      0.000000
2308     23.070000     -0.000000      0.000000
2309     23.080000     -0.000000      0.000000
2310     23.090000     -0.000000      0.000000
2311     23.100000     -0.000000     -0.000000
2312     23.110000     -0.000000     -0.000000
2313     23.120000     -0.000000     -0.000000
2314     23.130000     -0.000000     -0.000000
2315     23.140000     -0.000000     -0.000000
2316     23.150000     -0.000000      0.000000
2317     23.160000     -0.000000      0.000000
2318     23.170000     -0.000000      0.000000
2319     23.180000     -0.000000      0.000000
2320     23.190000     -0.000000      0.000000
2321     23.200000     -0.000000     -0.000000
2322     23.210000     -0.000000     -0.000000
2323     23.220000     -0.000000     -0.000000
2324     23.230000     -0.000000     -0.000000
2325     23.240000     -0.000000     -0.000000
2326     23.250000      0.000000      0.000000
2327     23.260000     -0.000000      0.000000
2328     23.270000     -0.000000      0.000000
2329     23.280000     -0.000000      0.000000
2330     23.290000     -0.000000      0.000000
2331     23.300000     -0.000000     -0.000000
2332     23.310000     -0.000000     -0.000000
2333     23.320000     -0.000000     -0.000000
2334     23.330000     -0.000000     -0.000000
2335     23.340000     -0.000000     -0.000000
2336     23.350000      0.000000      0.000000
2337     23.360000     -0.000000      0.000000
2338     23.370000     -0.000000      0.000000
2339     23.380000     -0.000000      0.000000
2340     23.390000     -0.000000      0.000000
2341     23.400000     -0.000000     -0.000000
2342     23.410000     -0.000000     -0.000000
2343     23.420000     -0.000000     -0.000000
2344     23.430000     -0.000000     -0.000000
2345     23.440000     -0.000000     -0.000000
2346     23.450000      0.000000      0.000000
2347     23.460000     -0.000000      0.000000
2348     23.470000     -0.000000      0.000000
2349     23.480000     -0.000000      0.000000
2350     23.490000     -0.000000      0.000000
2351     23.500000     -0.000000     -0.000000
2352     23.510000     -0.000000     -0.000000
2353     23.520000     -0.000000     -0.000000
2354     23.530000     -0.000000     -0.000000
2355     23.540000     -0.000000     -0.000000
2356     23.550000      0.000000      0.000000
2357     23.560000     -0.000000      0.000000
2358     23.570000     -0.000000      0.000000
2359     23.580000     -0.000000      0.000000
2360     23.590000     -0.000000      0.000000
2361     23.600000     -0.000000     -0.000000
2362     23.610000     -0.000000     -0.000000
2363     23.620000     -0.000000     -0.000000
2364     23.630000     -0.000000     -0.000000
2365     23.640000     -0.000000     -0.000000
2366     23.650000     -0.000000      0.000000
2367     23.660000     -0.000000      0.000000
2368     23.670000     -0.000000      0.000000
2369     23.680000     -0.000000      0.000000
2370     23.690000     -0.000000      0.000000
2371     23.700000     -0.000000     -0.000000
2372     23.710000     -0.000000     -0.000000
2373     23.720000     -0.000000     -0.000000
2374     23.730000     -0.000000     -0.000000
2375     23.740000     -0.000000     -0.000000
2376     23.750000      0.000000      0.000000
2377     23.760000     -0.000000      0.000000
2378     23.770000     -0.000000      0.000000
2379     23.780000     -0.000000      0.000000
2380     23.790000     -0.000000      0.000000
2381     23.800000     -0.000000     -0.000000
2382     23.810000     -0.000000     -0.000000
2383     23.820000     -0.000000     -0.000000
2384     23.830000     -0.000000     -0.000000
2385     23.840000     -0.000000     -0.000000
2386     23.850000      0.000000      0.000000
2387     23.860000     -0.000000      0.000000
2388     23.870000     -0.000000      0.000000
2389     23.880000     -0.000000      0.000000
2390     23.890000     -0.000000      0.000000
2391     23.900000     -0.000000     -0.000000
2392     23.910000     -0.000000     -0.000000
2393     23.920000     -0.000000     -0.000000
2394     23.930000     -0.000000     -0.000000
2395     23.940000     -0.000000     -0.000000
2396     23.950000      0.000000      0.000000
2397     23.960000     -0.000000      0.000000
2398     23.970000     -0.000000      0.000000
2399     23.980000     -0.000000      0.000000
2400     23.990000     -0.000000      0.000000
2401     24.000000     -0.000000     -0.000000
2402     24.010000     -0.000000     -0.000000
2403     24.020000     -0.000000     -0.000000
2404     24.030000     -0.000000     -0.000000
2405     24.040000     -0.000000     -0.000000
2406     24.050000     -0.000000      0.000000
2407     24.060000     -0.000000      0.000000
2408     24.070000     -0.000000      0.000000
2409     24.080000     -0.000000      0.000000
2410     24.090000     -0.000000      0.000000
2411     24.100000     -0.000000     -0.000000
2412     24.110000     -0.000000     -0.000000
2413     24.120000     -0.000000     -0.000000
2414     24.130000     -0.000000     -0.000000
2415     24.140000     -0.000000     -0.000000
2416     24.150000     -0.000000      0.000000
2417     24.160000     -0.000000      0.000000
2418     24.170000     -0.000000      0.000000
2419     24.180000     -0.000000      0.000000
2420     24.190000     -0.000000      0.000000
2421     24.200000     -0.000000     -0.000000
2422     24.210000     -0.000000     -0.000000
2423     24.220000     -0.000000     -0.000000
2424     24.230000     -0.000000     -0.000000
2425     24.240000     -0.000000     -0.000000
2426     24.250000      0.000000      0.000000
2427     24.260000     -0.000000      0.000000
2428     24.270000     -0.000000      0.000000
2429     24.280000     -0.000000      0.000000
2430     24.290000     -0.000000      0.000000
2431     24.300000     -0.000000     -0.000000
2432     24.310000     -0.000000     -0.000000
2433     24.320000     -0.000000     -0.000000
2434     24.330000     -0.000000     -0.000000
2435     24.340000     -0.000000     -0.000000
2436     24.350000      0.000000      0.000000
2437     24.360000     -0.000000      0.000000
2438     24.370000     -0.000000      0.000000
2439     24.380000     -0.000000      0.000000
2440     24.390000     -0.000000      0.000000
2441     24.400000     -0.000000     -0.000000
2442     24.410000     -0.000000     -0.000000
2443     24.420000     -0.000000     -0.000000
2444     24.430000     -0.000000     -0.000000
2445     24.440000     -0.000000     -0.000000
2446     24.450000      0.000000      0.000000
2447     24.460000     -0.000000      0.000000
2448     24.470000     -0.000000      0.000000
2449     24.480000     -0.000000      0.000000
2450     24.490000     -0.000000      0.000000
2451     24.500000     -0.000000     -0.000000
2452     24.510000     -0.000000     -0.000000
2453     24.520000     -0.000000     -0.000000
2454     24.530000     -0.000000     -0.000000
2455     24.540000     -0.000000     -0.000000
2456     24.550000     -0.000000      0.000000
2457     24.560000     -0.000000      0.000000
2458     24.570000     -0.000000      0.000000
2459     24.580000     -0.000000      0.000000
2460     24.590000     -0.000000      0.000000
2461     24.600000     -0.000000     -0.000000
2462     24.610000     -0.000000     -0.000000
2463     24.620000     -0.000000     -0.000000
2464     24.630000     -0.000000     -0.000000
2465     24.640000     -0.000000     -0.000000
2466     24.650000      0.000000      0.000000
2467     24.660000     -0.000000      0.000000
2468     24.670000     -0.000000      0.000000
2469     24.680000     -0.000000      0.000000
2470     24.690000     -0.000000      0.000000
2471     24.700000     -0.000000     -0.000000
2472     24.710000     -0.000000     -0.000000
2473     24.720000     -0.000000     -0.000000
2474     24.730000     -0.000000     -0.000000
2475     24.740000     -0.000000     -0.000000
2476     24.750000     -0.000000      0.000000
2477     24.760000     -0.000000      0.000000
2478     24.770000     -0.000000      0.000000
2479     24.780000     -0.000000      0.000000
2480     24.790000     -0.000000      0.000000
2481     24.800000     -0.000000     -0.000000
2482     24.810000     -0.000000     -0.000000
2483     24.820000     -0.000000     -0.000000
2484     24.830000     -0.000000     -0.000000
2485     24.840000     -0.000000     -0.000000
2486     24.850000     -0.000000      0.000000
2487     24.860000     -0.000000      0.000000
2488     24.870000     -0.000000      0.000000
2489     24.880000     -0.000000      0.000000
2490     24.890000     -0.000000      0.000000
2491     24.900000     -0.000000     -0.000000
2492     24.910000     -0.000000     -0.000000
2493     24.920000     -0.000000     -0.000000
2494     24.930000     -0.000000     -0.000000
2495     24.940000     -0.000000     -0.000000
2496     24.950000     -0.000000      0.000000
2497     24.960000     -0.000000      0.000000
2498     24.970000     -0.000000      0.000000
2499     24.980000     -0.000000      0.000000
2500     24.990000     -0.000000      0.000000
2501     25.000000     -0.000000     -0.000000
2502     25.010000      0.000000      0.000000
2503     25.020000      0.000000      0.000000
2504     25.030000      0.000000      0.000000
2505     25.040000      0.000000      0.000000
2506     25.050000      0.000000      0.000000
2507     25.060000      0.000000      0.000000
2508     25.070000      0.000000      0.000000
2509     25.080000      0.000000      0.000000
2510     25.090000      0.000000      0.000000
2511     25.100000      0.000000      0.000000
2512     25.110000      0.000000      0.000000
2513     25.120000      0.000000      0.000000
2514     25.130000      0.000000      0.000000
2515     25.140000      0.000000      0.000000
2516     25.150000      0.000000      0.000000
2517     25.160000      0.000000      0.000000
2518     25.170000      0.000000      0.000000
2519     25.180000      0.000000      0.000000
2520     25.190000      0.000000      0.000000
2521     25.200000      0.000000      0.000000
2522     25.210000      0.000000      0.000000
2523     25.220000      0.000000      0.000000
2524     25.230000      0.000000      0.000000
2525     25.240000      0.000000      0.000000
2526     25.250000      0.000000      0.000000
2527     25.260000      0.000000      0.000000
2528     25.270000      0.000000      0.000000
2529     25.280000      0.000000      0.000000
2530     25.290000      0.000000      0.000000
2531     25.300000      0.000000      0.000000
2532     25.310000      0.000000      0.000000
2533     25.320000      0.000000      0.000000
2534     25.330000      0.000000      0.000000
2535     25.340000      0.000000      0.000000
2536     25.350000      0.000000      0.000000
2537     25.360000      0.000000      0.000000
2538     25.370000      0.000000      0.000000
2539     25.380000      0.000000      0.000000
2540     25.390000      0.000000      0.000000
2541     25.400000      0.000000      0.000000
2542     25.410000      0.000000      0.000000
2543     25.420000      0.000000      0.000000
2544     25.430000      0.000000      0.000000
2545     25.440000      0.000000      0.000000
2546     25.450000      0.000000      0.000000
2547     25.460000      0.000000      0.000000
2548     25.470000      0.000000      0.000000
2549     25.480000      0.000000      0.000000
2550     25.490000      0.000000      0.000000
2551     25.500000      0.000000      0.000000
2552     25.510000      0.000000      0.000000
2553     25.520000      0.000000      0.000000
2554     25.530000      0.000000      0.000000
2555     25.540000      0.000000      0.000000
2556     25.550000      0.000000      0.000000
2557     25.560000      0.000000      0.000000
2558     25.570000      0.000000      0.000000
2559     25.580000      0.000000      0.000000
2560     25.590000      0.000000      0.000000
2561     25.600000      0.000000      0.000000
2562     25.610000      0.000000      0.000000
2563     25.620000      0.000000      0.000000
2564     25.630000      0.000000      0.000000
2565     25.640000      0.000000      0.000000
2566     25.650000      0.000000      0.000000
2567     25.660000      0.000000      0.000000
2568     25.670000      0.000000      0.000000
2569     25.680000      0.000000      0.000000
2570     25.690000      0.000000      0.000000
2571     25.700000      0.000000      0.000000
2572     25.710000      0.000000      0.000000
2573     25.720000      0.000000      0.000000
2574     25.730000      0.000000      0.000000
2575     25.740000      0.000000      0.000000
2576     25.750000      0.000000      0.000000
2577     25.760000      0.000000      0.000000
2578     25.770000      0.000000      0.000000
2579     25.780000      0.000000      0.000000
2580     25.790000      0.000000      0.000000
2581     25.800000      0.000000      0.000000
2582     25.810000      0.000000      0.000000
2583     25.820000      0.000000      0.000000
2584     25.830000      0.000000      0.000000
2585     25.840000      0.000000      0.000000
2586     25.850000      0.000000      0.000000
2587     25.860000      0.000000      0.000000
2588     25.870000      0.000000      0.000000
2589     25.880000      0.000000      0.000000
2590     25.890000      0.000000      0.000000
2591     25.900000      0.000000      0.000000
2592     25.910000      0.000000      0.000000
2593     25.920000      0.000000      0.000000
2594     25.930000      0.000000      0.000000
2595     25.940000      0.000000      0.000000
2596     25.950000      0.000000      0.000000
2597     25.960000      0.000000      0.000000
2598     25.970000      0.000000      0.000000
2599     25.980000      0.000000      0.000000
2600     25.990000      0.000000      0.000000
2601     26.000000      0.000000      0.000000
2602     26.010000      0.000000      0.000000
2603     26.020000      0.000000      0.000000
2604     26.030000      0.000000      0.000000
2605     26.040000      0.000000      0.000000
2606     26.050000      0.000000      0.000000
2607     26.060000      0.000000      0.000000
2608     26.070000      0.000000      0.000000
2609     26.080000      0.000000      0.000000
2610     26.090000      0.000000      0.000000
2611     26.100000      0.000000      0.000000
2612     26.110000      0.000000      0.000000
2613     26.120000      0.000000      0.000000
2614     26.130000      0.000000      0.000000
2615     26.140000      0.000000      0.000000
2616     26.150000      0.000000      0.000000
2617     26.160000      0.000000      0.000000
2618     26.170000      0.000000      0.000000
2619     26.180000      0.000000      0.000000
2620     26.190000      0.000000      0.000000
2621     26.200000      0.000000      0.000000
2622     26.210000      0.000000      0.000000
2623     26.220000      0.000000      0.000000
2624     26.230000      0.000000      0.000000
2625     26.240000      0.000000      0.000000
2626     26.250000      0.000000      0.000000
2627     26.260000      0.000000      0.000000
2628     26.270000      0.000000      0.000000
2629     26.280000      0.000000      0.000000
2630     26.290000      0.000000      0.000000
2631     26.300000      0.000000      0.000000
2632     26.310000      0.000000      0.000000
2633     26.320000      0.000000      0.000000
2634     26.330000      0.000000      0.000000
2635     26.340000      0.000000      0.000000
2636     26.350000      0.000000      0.000000
2637     26.360000      0.000000      0.000000
2638     26.370000      0.000000      0.000000
2639     26.380000      0.000000      0.000000
2640     26.390000      0.000000      0.000000
2641     26.400000      0.000000      0.000000
2642     26.410000      0.000000      0.000000
2643     26.420000      0.000000      0.000000
2644     26.430000      0.000000      0.000000
2645     26.440000      0.000000      0.000000
2646     26.450000      0.000000      0.000000
2647     26.460000      0.000000      0.000000
2648     26.470000      0.000000      0.000000
2649     26.480000      0.000000      0.000000
2650     26.490000      0.000000      0.000000
2651     26.500000      0.000000      0.000000
2652     26.510000      0.000000      0.000000
2653     26.520000      0.000000      0.000000
2654     26.530000      0.000000      0.000000
2655     26.540000      0.000000      0.000000
2656     26.550000      0.000000      0.000000
2657     26.560000      0.000000      0.000000
2658     26.570000      0.000000      0.000000
2659     26.580000      0.000000      0.000000
2660     26.590000      0.000000      0.000000
2661     26.600000      0.000000      0.000000
2662     26.610000      0.000000      0.000000
2663     26.620000      0.000000      0.000000
2664     26.630000      0.000000      0.000000
2665     26.640000      0.000000      0.000000
2666     26.650000      0.000000      0.000000
2667     26.660000      0.000000      0.000000
2668     26.670000      0.000000      0.000000
2669     26.680000      0.000000      0.000000
2670     26.690000      0.000000      0.000000
2671     26.700000      0.000000      0.000000
2672     26.710000      0.000000      0.000000
2673     26.720000      0.000000      0.000000
2674     26.730000      0.000000      0.000000
2675     26.740000      0.000000      0.000000
2676     26.750000      0.000000      0.000000
2677     26.760000      0.000000      0.000000
2678     26.770000      0.000000      0.000000
2679     26.780000      0.000000      0.000000
2680     26.790000      0.000000      0.000000
2681     26.800000      0.000000      0.000000
2682     26.810000      0.000000      0.000000
2683     26.820000      0.000000      0.000000
2684     26.830000      0.000000      0.000000
2685     26.840000      0.000000      0.000000
2686     26.850000      0.000000      0.000000
2687     26.860000      0.000000      0.000000
2688     26.870000      0.000000      0.000000
2689     26.880000      0.000000      0.000000
2690     26.890000      0.000000      0.000000
2691     26.900000      0.000000      0.000000
2692     26.910000      0.000000      0.000000
2693     26.920000      0.000000      0.000000
2694     26.930000      0.000000      0.000000
2695     26.940000      0.000000      0.000000
2696     26.950000      0.000000      0.000000
2697     26.960000      0.000000      0.000000
2698     26.970000      0.000000      0.000000
2699     26.980000      0.000000      0.000000
2700     26.990000      0.000000      0.000000
2701     27.000000      0.000000      0.000000
2702     27.010000      0.000000      0.000000
2703     27.020000      0.000000      0.000000
2704     27.030000      0.000000      0.000000
2705     27.040000      0.000000      0.000000
2706     27.050000      0.000000      0.000000
2707     27.060000      0.000000      0.000000
2708     27.070000      0.000000      0.000000
2709     27.080000      0.000000      0.000000
2710     27.090000      0.000000      0.000000
2711     27.100000      0.000000      0.000000
2712     27.110000      0.000000      0.000000
2713     27.120000      0.000000      0.000000
2714     27.130000      0.000000      0.000000
2715     27.140000      0.000000      0.000000
2716     27.150000      0.000000      0.000000
2717     27.160000      0.000000      0.000000
2718     27.170000      0.000000      0.000000
2719     27.180000      0.000000      0.000000
2720     27.190000      0.000000      0.000000
2721     27.200000      0.000000      0.000000
2722     27.210000      0.000000      0.000000
2723     27.220000      0.000000      0.000000
2724     27.230000      0.000000      0.000000
2725     27.240000      0.000000      0.000000
2726     27.250000      0.000000      0.000000
2727     27.260000      0.000000      0.000000
2728     27.270000      0.000000      0.000000
2729     27.280000      0.000000      0.000000
2730     27.290000      0.000000      0.000000
2731     27.300000      0.000000      0.000000
2732     27.310000      0.000000      0.000000
2733     27.320000      0.000000      0.000000
2734     27.330000      0.000000      0.000000
2735     27.340000      0.000000      0.000000
2736     27.350000      0.000000      0.000000
2737     27.360000      0.000000      0.000000
2738     27.370000      0.000000      0.000000
2739     27.380000      0.000000      0.000000
2740     27.390000      0.000000      0.000000
2741     27.400000      0.000000      0.000000
2742     27.410000      0.000000      0.000000
2743     27.420000      0.000000      0.000000
2744     27.430000      0.000000      0.000000
2745     27.440000      0.000000      0.000000
2746     27.450000      0.000000      0.000000
2747     27.460000      0.000000      0.000000
2748     27.470000      0.000000      0.000000
2749     27.480000      0.000000      0.000000
2750     27.490000      0.000000      0.000000
2751     27.500000      0.000000      0.000000
2752     27.510000      0.000000      0.000000
2753     27.520000      0.000000      0.000000
2754     27.530000      0.000000      0.000000
2755     27.540000      0.000000      0.000000
2756     27.550000      0.000000      0.000000
2757     27.560000      0.000000      0.000000
2758     27.570000      0.000000      0.000000
2759     27.580000      0.000000      0.000000
2760     27.590000      0.000000      0.000000
2761     27.600000      0.000000      0.000000
2762     27.610000      0.000000      0.000000
2763     27.620000      0.000000      0.000000
2764     27.630000      0.000000      0.000000
2765     27.640000      0.000000      0.000000
2766     27.650000      0.000000      0.000000
2767     27.660000      0.000000      0.000000
2768     27.670000      0.000000      0.000000
2769     27.680000      0.000000      0.000000
2770     27.690000      0.000000      0.000000
2771     27.700000      0.000000      0.000000
2772     27.710000      0.000000      0.000000
2773     27.720000      0.000000      0.000000
2774     27.730000      0.000000      0.000000
2775     27.740000      0.000000      0.000000
2776     27.750000      0.000000      0.000000
2777     27.760000      0.000000      0.000000
2778     27.770000      0.000000      0.000000
2779     27.780000      0.000000      0.000000
2780     27.790000      0.000000      0.000000
2781     27.800000      0.000000      0.000000
2782     27.810000      0.000000      0.000000
2783     27.820000      0.000000      0.000000
2784     27.830000      0.000000      0.000000
2785     27.840000      0.000000      0.000000
2786     27.850000      0.000000      0.000000
2787     27.860000      0.000000      0.000000
2788     27.870000      0.000000      0.000000
2789     27.880000      0.000000      0.000000
2790     27.890000      0.000000      0.000000
2791     27.900000      0.000000      0.000000
2792     27.910000      0.000000      0.000000
2793     27.920000      0.000000      0.000000
2794     27.930000      0.000000      0.000000
2795     27.940000      0.000000      0.000000
2796     27.950000      0.000000      0.000000
2797     27.960000      0.000000      0.000000
2798     27.970000      0.000000      0.000000
2799     27.980000      0.000000      0.000000
2800     27.990000      0.000000      0.000000
2801     28.000000      0.000000      0.000000
2802     28.010000      0.000000      0.000000
2803     28.020000      0.000000      0.000000
2804     28.030000      0.000000      0.000000
2805     28.040000      0.000000      0.000000
2806     28.050000      0.000000      0.000000
2807     28.060000      0.000000      0.000000
2808     28.070000      0.000000      0.000000
2809     28.080000      0.000000      0.000000
2810     28.090000      0.000000      0.000000
2811     28.100000      0.000000      0.000000
2812     28.110000      0.000000      0.000000
2813     28.120000      0.000000      0.000000
2814     28.130000      0.000000      0.000000
2815     28.140000      0.000000      0.000000
2816     28.150000      0.000000      0.000000
2817     28.160000      0.000000      0.000000
2818     28.170000      0.000000      0.000000
2819     28.180000      0.000000      0.000000
2820     28.190000      0.000000      0.000000
2821     28.200000      0.000000      0.000000
2822     28.210000      0.000000      0.000000
2823     28.220000      0.000000      0.000000
2824     28.230000      0.000000      0.000000
2825     28.240000      0.000000      0.000000
2826     28.250000      0.000000      0.000000
2827     28.260000      0.000000      0.000000
2828     28.270000      0.000000      0.000000
2829     28.280000      0.000000      0.000000
2830     28.290000      0.000000      0.000000
2831     28.300000      0.000000      0.000000
2832     28.310000      0.000000      0.000000
2833     28.320000      0.000000      0.000000
2834     28.330000      0.000000      0.000000
2835     28.340000      0.000000      0.000000
2836     28.350000      0.000000      0.000000
2837     28.360000      0.000000      0.000000
2838     28.370000      0.000000      0.000000
2839     28.380000      0.000000      0.000000
2840     28.390000      0.000000      0.000000
2841     28.400000      0.000000      0.000000
2842     28.410000      0.000000      0.000000
2843     28.420000      0.000000      0.000000
2844     28.430000      0.000000      0.000000
2845     28.440000      0.000000      0.000000
2846     28.450000      0.000000      0.000000
2847     28.460000      0.000000      0.000000
2848     28.470000      0.000000      0.000000
2849     28.480000      0.000000      0.000000
2850     28.490000      0.000000      0.000000
2851     28.500000      0.000000      0.000000
2852     28.510000      0.000000      0.000000
2853     28.520000      0.000000      0.000000
2854     28.530000      0.000000      0.000000
2855     28.540000      0.000000      0.000000
2856     28.550000      0.000000      0.000000
2857     28.560000      0.000000      0.000000
2858     28.570000      0.000000      0.000000
2859     28.580000      0.000000      0.000000
2860     28.590000      0.000000      0.000000
2861     28.600000      0.000000      0.000000
2862     28.610000      0.000000      0.000000
2863     28.620000      0.000000      0.000000
2864     28.630000      0.000000      0.000000
2865     28.640000      0.000000      0.000000
2866     28.650000      0.000000      0.000000
2867     28.660000      0.000000      0.000000
2868     28.670000      0.000000      0.000000
2869     28.680000      0.000000      0.000000
2870     28.690000      0.000000      0.000000
2871     28.700000      0.000000      0.000000
2872     28.710000      0.000000      0.000000
2873     28.720000      0.000000      0.000000
2874     28.730000      0.000000      0.000000
2875     28.740000      0.000000      0.000000
2876     28.750000      0.000000      0.000000
2877     28.760000      0.000000      0.000000
2878     28.770000      0.000000      0.000000
2879     28.780000      0.000000      0.000000
2880     28.790000      0.000000      0.000000
2881     28.800000      0.000000      0.000000
2882     28.810000      0.000000      0.000000
2883     28.820000      0.000000      0.000000
2884     28.830000      0.000000      0.000000
2885     28.840000      0.000000      0.000000
2886     28.850000      0.000000      0.000000
2887     28.860000      0.000000      0.000000
2888     28.870000      0.000000      0.000000
2889     28.880000      0.000000      0.000000
2890     28.890000      0.000000      0.000000
2891     28.900000      0.000000      0.000000
2892     28.910000      0.000000      0.000000
2893     28.920000      0.000000      0.000000
2894     28.930000      0.000000      0.000000
2895     28.940000      0.000000      0.000000
2896     28.950000      0.000000      0.000000
2897     28.960000      0.000000      0.000000
2898     28.970000      0.000000      0.000000
2899     28.980000      0.000000      0.000000
2900     28.990000      0.000000      0.000000
2901     29.000000      0.000000      0.000000
2902     29.010000      0.000000      0.000000
2903     29.020000      0.000000      0.000000
2904     29.030000      0.000000      0.000000
2905     29.040000      0.000000      0.000000
2906     29.050000      0.000000      0.000000
2907     29.060000      0.000000      0.000000
2908     29.070000      0.000000      0.000000
2909     29.080000      0.000000      0.000000
2910     29.090000      0.000000      0.000000
2911     29.100000      0.000000      0.000000
2912     29.110000      0.000000      0.000000
2913     29.120000      0.000000      0.000000
2914     29.130000      0.000000      0.000000
2915     29.140000      0.000000      0.000000
2916     29.150000      0.000000      0.000000
2917     29.160000      0.000000      0.000000
2918     29.170000      0.000000      0.000000
2919     29.180000      0.000000      0.000000
2920     29.190000      0.000000      0.000000
2921     29.200000      0.000000      0.000000
2922     29.210000      0.000000      0.000000
2923     29.220000      0.000000      0.000000
2924     29.230000      0.000000      0.000000
2925     29.240000      0.000000      0.000000
2926     29.250000      0.000000      0.000000
2927     29.260000      0.000000      0.000000
2928     29.270000      0.000000      0.000000
2929     29.280000      0.000000      0.000000
2930     29.290000      0.000000      0.000000
2931     29.300000      0.000000      0.000000
2932     29.310000      0.000000      0.000000
2933     29.320000      0.000000      0.000000
2934     29.330000      0.000000      0.000000
2935     29.340000      0.000000      0.000000
2936     29.350000      0.000000      0.000000
2937     29.360000      0.000000      0.000000
2938     29.370000      0.000000      0.000000
2939     29.380000      0.000000      0.000000
2940     29.390000      0.000000      0.000000
2941     29.400000      0.000000      0.000000
2942     29.410000      0.000000      0.000000
2943     29.420000      0.000000      0.000000
2944     29.430000      0.000000      0.000000
2945     29.440000      0.000000      0.000000
2946     29.450000      0.000000      0.000000
2947     29.460000      0.000000      0.000000
2948     29.470000      0.000000      0.000000
2949     29.480000      0.000000      0.000000
2950     29.490000      0.000000      0.000000
2951     29.500000      0.000000      0.000000
2952     29.510000      0.000000      0.000000
2953     29.520000      0.000000      0.000000
2954     29.530000      0.000000      0.000000
2955     29.540000      0.000000      0.000000
2956     29.550000      0.000000      0.000000
2957     29.560000      0.000000      0.000000
2958     29.570000      0.000000      0.000000
2959     29.580000      0.000000      0.000000
2960     29.590000      0.000000      0.000000
2961     29.600000      0.000000      0.000000
2962     29.610000      0.000000      0.000000
2963     29.620000      0.000000      0.000000
2964     29.630000      0.000000      0.000000
2965     29.640000      0.000000      0.000000
2966     29.650000      0.000000      0.000000
2967     29.660000      0.000000      0.000000
2968     29.670000      0.000000      0.000000
2969     29.680000      0.000000      0.000000
2970     29.690000      0.000000      0.000000
2971     29.700000      0.000000      0.000000
2972     29.710000      0.000000      0.000000
2973     29.720000      0.000000      0.000000
2974     29.730000      0.000000      0.000000
2975     29.740000      0.000000      0.000000
2976     29.750000      0.000000      0.000000
2977     29.760000      0.000000      0.000000
2978     29.770000      0.000000      0.000000
2979     29.780000      0.000000      0.000000
2980     29.790000      0.000000      0.000000
2981     29.800000      0.000000      0.000000
2982     29.810000      0.000000      0.000000
2983     29.820000      0.000000      0.000000
2984     29.830000      0.000000      0.000000
2985     29.840000      0.000000      0.000000
2986     29.850000      0.000000      0.000000
2987     29.860000      0.000000      0.000000
2988     29.870000      0.000000      0.000000
2989     29.880000      0.000000      0.000000
2990     29.890000      0.000000      0.000000
2991     29.900000      0.000000      0.000000
2992     29.910000      0.000000      0.000000
2993     29.920000      0.000000      0.000000
2994     29.930000      0.000000      0.000000
2995     29.940000      0.000000      0.000000
2996     29.950000      0.000000      0.000000
2997     29.960000      0.000000      0.000000
2998     29.970000      0.000000      0.000000
2999     29.980000      0.000000      0.000000
3000     29.990000      0.000000      0.000000
3001     30.000000      0.000000      0.000000
3002     30.010000      0.000000      0.000000
3003     30.020000      0.000000      0.000000
3004     30.030000      0.000000      0.000000
3005     30.040000      0.000000      0.000000
3006     30.050000      0.000000      0.000000
3007     30.060000      0.000000      0.000000
3008     30.070000      0.000000      0.000000
3009     30.080000      0.000000      0.000000
3010     30.090000      0.000000      0.000000
3011     30.100000      0.000000      0.000000
3012     30.110000      0.000000      0.000000
3013     30.120000      0.000000      0.000000
3014     30.130000      0.000000      0.000000
3015     30.140000      0.000000      0.000000
3016     30.150000      0.000000      0.000000
3017     30.160000      0.000000      0.000000
3018     30.170000      0.000000      0.000000
3019     30.180000      0.000000      0.000000
3020     30.190000      0.000000      0.000000
3021     30.200000      0.000000      0.000000
3022     30.210000      0.000000      0.000000
3023     30.220000      0.000000      0.000000
3024     30.230000      0.000000      0.000000
3025     30.240000      0.000000      0.000000
3026     30.250000      0.000000      0.000000
3027     30.260000      0.000000      0.000000
3028     30.270000      0.000000      0.000000
3029     30.280000      0.000000      0.000000
3030     30.290000      0.000000      0.000000
3031     30.300000      0.000000      0.000000
3032     30.310000      0.000000      0.000000
3033     30.320000      0.000000      0.000000
3034     30.330000      0.000000      0.000000
3035     30.340000      0.000000      0.000000
3036     30.350000      0.000000      0.000000
3037     30.360000      0.000000      0.000000
3038     30.370000      0.000000      0.000000
3039     30.380000      0.000000      0.000000
3040     30.390000      0.000000      0.000000
3041     30.400000      0.000000      0.000000
3042     30.410000      0.000000      0.000000
3043     30.420000      0.000000      0.000000
3044     30.430000      0.000000      0.000000
3045     30.440000      0.000000      0.000000
3046     30.450000      0.000000      0.000000
3047     30.460000      0.000000      0.000000
3048     30.470000      0.000000      0.000000
3049     30.480000      0.000000      0.000000
3050     30.490000      0.000000      0.000000
3051     30.500000      0.000000      0.000000
3052     30.510000      0.000000      0.000000
3053     30.520000      0.000000      0.000000
3054     30.530000      0.000000      0.000000
3055     30.540000      0.000000      0.000000
3056     30.550000      0.000000      0.000000
3057     30.560000      0.000000      0.000000
3058     30.570000      0.000000      0.000000
3059     30.580000      0.000000      0.000000
3060     30.590000      0.000000      0.000000
3061     30.600000      0.000000      0.000000
3062     30.610000      0.000000      0.000000
3063     30.620000      0.000000      0.000000
3064     30.630000      0.000000      0.000000
3065     30.640000      0.000000      0.000000
3066     30.650000      0.000000      0.000000
3067     30.660000      0.000000      0.000000
3068     30.670000      0.000000      0.000000
3069     30.680000      0.000000      0.000000
3070     30.690000      0.000000      0.000000
3071     30.700000      0.000000      0.000000
3072     30.710000      0.000000      0.000000
3073     30.720000      0.000000      0.000000
3074     30.730000      0.000000      0.000000
3075     30.740000      0.000000      0.000000
3076     30.750000      0.000000      0.000000
3077     30.760000      0.000000      0.000000
3078     30.770000      0.000000      0.000000
3079     30.780000      0.000000      0.000000
3080     30.790000      0.000000      0.000000
3081     30.800000      0.000000      0.000000
3082     30.810000      0.000000      0.000000
3083     30.820000      0.000000      0.000000
3084     30.830000      0.000000      0.000000
3085     30.840000      0.000000      0.000000
3086     30.850000      0.000000      0.000000
3087     30.860000      0.000000      0.000000
3088     30.870000      0.000000      0.000000
3089     30.880000      0.000000      0.000000
3090     30.890000      0.000000      0.000000
3091     30.900000      0.000000      0.000000
3092     30.910000      0.000000      0.000000
3093     30.920000      0.000000      0.000000
3094     30.930000      0.000000      0.000000
3095     30.940000      0.000000      0.000000
3096     30.950000      0.000000      0.000000
3097     30.960000      0.000000      0.000000
3098     30.970000      0.000000      0.000000
3099     30.980000      0.000000      0.000000
3100     30.990000      0.000000      0.000000
3101     31.000000      0.000000      0.000000
3102     31.010000      0.000000      0.000000
3103     31.020000      0.000000      0.000000
3104     31.030000      0.000000      0.000000
3105     31.040000      0.000000      0.000000
3106     31.050000      0.000000      0.000000
3107     31.060000      0.000000      0.000000
3108     31.070000      0.000000      0.000000
3109     31.080000      0.000000      0.000000
3110     31.090000      0.000000      0.000000
3111     31.100000      0.000000      0.000000
3112     31.110000      0.000000      0.000000
3113     31.120000      0.000000      0.000000
3114     31.130000      0.000000      0.000000
3115     31.140000      0.000000      0.000000
3116     31.150000      0.000000      0.000000
3117     31.160000      0.000000      0.000000
3118     31.170000      0.000000      0.000000
3119     31.180000      0.000000      0.000000
3120     31.190000      0.000000      0.000000
3121     31.200000      0.000000      0.000000
3122     31.210000      0.000000      0.000000
3123     31.220000      0.000000      0.000000
3124     31.230000      0.000000      0.000000
3125     31.240000      0.000000      0.000000
3126     31.250000      0.000000      0.000000
3127     31.260000      0.000000      0.000000
3128     31.270000      0.000000      0.000000
3129     31.280000      0.000000      0.000000
3130     31.290000      0.000000      0.000000
3131     31.300000      0.000000      0.000000
3132     31.310000      0.000000      0.000000
3133     31.320000      0.000000      0.000000
3134     31.330000      0.000000      0.000000
3135     31.340000      0.000000      0.000000
3136     31.350000      0.000000      0.000000
3137     31.360000      0.000000      0.000000
3138     31.370000      0.000000      0.000000
3139     31.380000      0.000000      0.000000
3140     31.390000      0.000000      0.000000
3141     31.400000      0.000000      0.000000
3142     31.410000      0.000000      0.000000
3143     31.420000      0.000000      0.000000
3144     31.430000      0.000000      0.000000
3145     31.440000      0.000000      0.000000
3146     31.450000      0.000000      0.000000
3147     31.460000      0.000000      0.000000
3148     31.470000      0.000000      0.000000
3149     31.480000      0.000000      0.000000
3150     31.490000      0.000000      0.000000
3151     31.500000      0.000000      0.000000
3152     31.510000      0.000000      0.000000
3153     31.520000      0.000000      0.000000
3154     31.530000      0.000000      0.000000
3155     31.540000      0.000000      0.000000
3156     31.550000      0.000000      0.000000
3157     31.560000      0.000000      0.000000
3158     31.570000      0.000000      0.000000
3159     31.580000      0.000000      0.000000
3160     31.590000      0.000000      0.000000
3161     31.600000      0.000000      0.000000
3162     31.610000      0.000000      0.000000
3163     31.620000      0.000000      0.000000
3164     31.630000      0.000000      0.000000
3165     31.640000      0.000000      0.000000
3166     31.650000      0.000000      0.000000
3167     31.660000      0.000000      0.000000
3168     31.670000      0.000000      0.000000
3169     31.680000      0.000000      0.000000
3170     31.690000      0.000000      0.000000
3171     31.700000      0.000000      0.000000
3172     31.710000      0.000000      0.000000
3173     31.720000      0.000000      0.000000
3174     31.730000      0.000000      0.000000
3175     31.740000      0.000000      0.000000
3176     31.750000      0.000000      0.000000
3177     31.760000      0.000000      0.000000
3178     31.770000      0.000000      0.000000
3179     31.780000      0.000000      0.000000
3180     31.790000      0.000000      0.000000
3181     31.800000      0.000000      0.000000
3182     31.810000      0.000000      0.000000
3183     31.820000      0.000000      0.000000
3184     31.830000      0.000000      0.000000
3185     31.840000      0.000000      0.000000
3186     31.850000      0.000000      0.000000
3187     31.860000      0.000000      0.000000
3188     31.870000      0.000000      0.000000
3189     31.880000      0.000000      0.000000
3190     31.890000      0.000000      0.000000
3191     31.900000      0.000000      0.000000
3192     31.910000      0.000000      0.000000
3193     31.920000      0.000000      0.000000
3194     31.930000      0.000000      0.000000
3195     31.940000      0.000000      0.000000
3196     31.950000      0.000000      0.000000
3197     31.960000      0.000000      0.000000
3198     31.970000      0.000000      0.000000
3199     31.980000      0.000000      0.000000
3200     31.990000      0.000000      0.000000
3201     32.000000      0.000000      0.000000
3202     32.010000      0.000000      0.000000
3203     32.020000      0.000000      0.000000
3204     32.030000      0.000000      0.000000
3205     32.040000      0.000000      0.000000
3206     32.050000      0.000000      0.000000
3207     32.060000      0.000000      0.000000
3208     32.070000      0.000000      0.000000
3209     32.080000      0.000000      0.000000
3210     32.090000      0.000000      0.000000
3211     32.100000      0.000000      0.000000
3212     32.110000      0.000000      0.000000
3213     32.120000      0.000000      0.000000
3214     32.130000      0.000000      0.000000
3215     32.140000      0.000000      0.000000
3216     32.150000      0.000000      0.000000
3217     32.160000      0.000000      0.000000
3218     32.170000      0.000000      0.000000
3219     32.180000      0.000000      0.000000
3220     32.190000      0.000000      0.000000
3221     32.200000      0.000000      0.000000
3222     32.210000      0.000000      0.000000
3223     32.220000      0.000000      0.000000
3224     32.230000      0.000000      0.000000
3225     32.240000      0.000000      0.000000
3226     32.250000      0.000000      0.000000
3227     32.260000      0.000000      0.000000
3228     32.270000      0.000000      0.000000
3229     32.280000      0.000000      0.000000
3230     32.290000      0.000000      0.000000
3231     32.300000      0.000000      0.000000
3232     32.310000      0.000000      0.000000
3233     32.320000      0.000000      0.000000
3234     32.330000      0.000000      0.000000
3235     32.340000      0.000000      0.000000
3236     32.350000      0.000000      0.000000
3237     32.360000      0.000000      0.000000
3238     32.370000      0.000000      0.000000
3239     32.380000      0.000000      0.000000
3240     32.390000      0.000000      0.000000
3241     32.400000      0.000000      0.000000
3242     32.410000      0.000000      0.000000
3243     32.420000      0.000000      0.000000
3244     32.430000      0.000000      0.000000
3245     32.440000      0.000000      0.000000
3246     32.450000      0.000000      0.000000
3247     32.460000      0.000000      0.000000
3248     32.470000      0.000000      0.000000
3249     32.480000      0.000000      0.000000
3250     32.490000      0.000000      0.000000
3251     32.500000      0.000000      0.000000
3252     32.510000      0.000000      0.000000
3253     32.520000      0.000000      0.000000
3254     32.530000      0.000000      0.000000
3255     32.540000      0.000000      0.000000
3256     32.550000      0.000000      0.000000
3257     32.560000      0.000000      0.000000
3258     32.570000      0.000000      0.000000
3259     32.580000      0.000000      0.000000
3260     32.590000      0.000000      0.000000
3261     32.600000      0.000000      0.000000
3262     32.610000      0.000000      0.000000
3263     32.620000      0.000000      0.000000
3264     32.630000      0.000000      0.000000
3265     32.640000      0.000000      0.000000
3266     32.650000      0.000000      0.000000
3267     32.660000      0.000000      0.000000
3268     32.670000      0.000000      0.000000
3269     32.680000      0.000000      0.000000
3270     32.690000      0.000000      0.000000
3271     32.700000      0.000000      0.000000
3272     32.710000      0.000000      0.000000
3273     32.720000      0.000000      0.000000
3274     32.730000      0.000000      0.000000
3275     32.740000      0.000000      0.000000
3276     32.750000      0.000000      0.000000
3277     32.760000      0.000000      0.000000
3278     32.770000      0.000000      0.000000
3279     32.780000      0.000000      0.000000
3280     32.790000      0.000000      0.000000
3281     32.800000      0.000000      0.000000
3282     32.810000      0.000000      0.000000
3283     32.820000      0.000000      0.000000
3284     32.830000      0.000000      0.000000
3285     32.840000      0.000000      0.000000
3286     32.850000      0.000000      0.000000
3287     32.860000      0.000000      0.000000
3288     32.870000      0.000000      0.000000
3289     32.880000      0.000000      0.000000
3290     32.890000      0.000000      0.000000
3291     32.900000      0.000000      0.000000
3292     32.910000      0.000000      0.000000
3293     32.920000      0.000000      0.000000
3294     32.930000      0.000000      0.000000
3295     32.940000      0.000000      0.000000
3296     32.950000      0.000000      0.000000
3297     32.960000      0.000000      0.000000
3298     32.970000      0.000000      0.000000
3299     32.980000      0.000000      0.000000
3300     32.990000      0.000000      0.000000
3301     33.000000      0.000000      0.000000
3302     33.010000      0.000000      0.000000
3303     33.020000      0.000000      0.000000
3304     33.030000      0.000000      0.000000
3305     33.040000      0.000000      0.000000
3306     33.050000      0.000000      0.000000
3307     33.060000      0.000000      0.000000
3308     33.070000      0.000000      0.000000
3309     33.080000      0.000000      0.000000
3310     33.090000      0.000000      0.000000
3311     33.100000      0.000000      0.000000
3312     33.110000      0.000000      0.000000
3313     33.120000      0.000000      0.000000
3314     33.130000      0.000000      0.000000
3315     33.140000      0.000000      0.000000
3316     33.150000      0.000000      0.000000
3317     33.160000      0.000000      0.000000
3318     33.170000      0.000000      0.000000
3319     33.180000      0.000000      0.000000
3320     33.190000      0.000000      0.000000
3321     33.200000      0.000000      0.000000
3322     33.210000      0.000000      0.000000
3323     33.220000      0.000000      0.000000
3324     33.230000      0.000000      0.000000
3325     33.240000      0.000000      0.000000
3326     33.250000      0.000000      0.000000
3327     33.260000      0.000000      0.000000
3328     33.270000      0.000000      0.000000
3329     33.280000      0.000000      0.000000
3330     33.290000      0.000000      0.000000
3331     33.300000      0.000000      0.000000
3332     33.310000      0.000000      0.000000
3333     33.320000      0.000000      0.000000
3334     33.330000      0.000000      0.000000
3335     33.340000      0.000000      0.000000
3336     33.350000      0.000000      0.000000
3337     33.360000      0.000000      0.000000
3338     33.370000      0.000000      0.000000
3339     33.380000      0.000000      0.000000
3340     33.390000      0.000000      0.000000
3341     33.400000      0.000000      0.000000
3342     33.410000      0.000000      0.000000
3343     33.420000      0.000000      0.000000
3344     33.430000      0.000000      0.000000
3345     33.440000      0.000000      0.000000
3346     33.450000      0.000000      0.000000
3347     33.460000      0.000000      0.000000
3348     33.470000      0.000000      0.000000
3349     33.480000      0.000000      0.000000
3350     33.490000      0.000000      0.000000
3351     33.500000      0.000000      0.000000
3352     33.510000      0.000000      0.000000
3353     33.520000      0.000000      0.000000
3354     33.530000      0.000000      0.000000
3355     33.540000      0.000000      0.000000
3356     33.550000      0.000000      0.000000
3357     33.560000      0.000000      0.000000
3358     33.570000      0.000000      0.000000
3359     33.580000      0.000000      0.000000
3360     33.590000      0.000000      0.000000
3361     33.600000      0.000000      0.000000
3362     33.610000      0.000000      0.000000
3363     33.620000      0.000000      0.000000
3364     33.630000      0.000000      0.000000
3365     33.640000      0.000000      0.000000
3366     33.650000      0.000000      0.000000
3367     33.660000      0.000000      0.000000
3368     33.670000      0.000000      0.000000
3369     33.680000      0.000000      0.000000
3370     33.690000      0.000000      0.000000
3371     33.700000      0.000000      0.000000
3372     33.710000      0.000000      0.000000
3373     33.720000      0.000000      0.000000
3374     33.730000      0.000000      0.000000
3375     33.740000      0.000000      0.000000
3376     33.750000      0.000000      0.000000
3377     33.760000      0.000000      0.000000
3378     33.770000      0.000000      0.000000
3379     33.780000      0.000000      0.000000
3380     33.790000      0.000000      0.000000
3381     33.800000      0.000000      0.000000
3382     33.810000      0.000000      0.000000
3383     33.820000      0.000000      0.000000
3384     33.830000      0.000000      0.000000
3385     33.840000      0.000000      0.000000
3386     33.850000      0.000000      0.000000
3387     33.860000      0.000000      0.000000
3388     33.870000      0.000000      0.000000
3389     33.880000      0.000000      0.000000
3390     33.890000      0.000000      0.000000
3391     33.900000      0.000000      0.000000
3392     33.910000      0.000000      0.000000
3393     33.920000      0.000000      0.000000
3394     33.930000      0.000000      0.000000
3395     33.940000      0.000000      0.000000
3396     33.950000      0.000000      0.000000
3397     33.960000      0.000000      0.000000
3398     33.970000      0.000000      0.000000
3399     33.980000      0.000000      0.000000
3400     33.990000      0.000000      0.000000
3401     34.000000      0.000000      0.000000
3402     34.010000      0.000000      0.000000
3403     34.020000      0.000000      0.000000
3404     34.030000      0.000000      0.000000
3405     34.040000      0.000000      0.000000
3406     34.050000      0.000000      0.000000
3407     34.060000      0.000000      0.000000
3408     34.070000      0.000000      0.000000
3409     34.080000      0.000000      0.000000
3410     34.090000      0.000000      0.000000
3411     34.100000      0.000000      0.000000
3412     34.110000      0.000000      0.000000
3413     34.120000      0.000000      0.000000
3414     34.130000      0.000000      0.000000
3415     34.140000      0.000000      0.000000
3416     34.150000      0.000000      0.000000
3417     34.160000      0.000000      0.000000
3418     34.170000      0.000000      0.000000
3419     34.180000      0.000000      0.000000
3420     34.190000      0.000000      0.000000
3421     34.200000      0.000000      0.000000
3422     34.210000      0.000000      0.000000
3423     34.220000      0.000000      0.000000
3424     34.230000      0.000000      0.000000
3425     34.240000      0.000000      0.000000
3426     34.250000      0.000000      0.000000
3427     34.260000      0.000000      0.000000
3428     34.270000      0.000000      0.000000
3429     34.280000      0.000000      0.000000
3430     34.290000      0.000000      0.000000
3431     34.300000      0.000000      0.000000
3432     34.310000      0.000000      0.000000
3433     34.320000      0.000000      0.000000
3434     34.330000      0.000000      0.000000
3435     34.340000      0.000000      0.000000
3436     34.350000      0.000000      0.000000
3437     34.360000      0.000000      0.000000
3438     34.370000      0.000000      0.000000
3439     34.380000      0.000000      0.000000
3440     34.390000      0.000000      0.000000
3441     34.400000      0.000000      0.000000
3442     34.410000      0.000000      0.000000
3443     34.420000      0.000000      0.000000
3444     34.430000      0.000000      0.000000
3445     34.440000      0.000000      0.000000
3446     34.450000      0.000000      0.000000
3447     34.460000      0.000000      0.000000
3448     34.470000      0.000000      0.000000
3449     34.480000      0.000000      0.000000
3450     34.490000      0.000000      0.000000
3451     34.500000      0.000000      0.000000
3452     34.510000      0.000000      0.000000
3453     34.520000      0.000000      0.000000
3454     34.530000      0.000000      0.000000
3455     34.540000      0.000000      0.000000
3456     34.550000      0.000000      0.000000
3457     34.560000      0.000000      0.000000
3458     34.570000      0.000000      0.000000
3459     34.580000      0.000000      0.000000
3460     34.590000      0.000000      0.000000
3461     34.600000      0.000000      0.000000
3462     34.610000      0.000000      0.000000
3463     34.620000      0.000000      0.000000
3464     34.630000      0.000000      0.000000
3465     34.640000      0.000000      0.000000
3466     34.650000      0.000000      0.000000
3467     34.660000      0.000000      0.000000
3468     34.670000      0.000000      0.000000
3469     34.680000      0.000000      0.000000
3470     34.690000      0.000000      0.000000
3471     34.700000      0.000000      0.000000
3472     34.710000      0.000000      0.000000
3473     34.720000      0.000000      0.000000
3474     34.730000      0.000000      0.000000
3475     34.740000      0.000000      0.000000
3476     34.750000      0.000000      0.000000
3477     34.760000      0.000000      0.000000
3478     34.770000      0.000000      0.000000
3479     34.780000      0.000000      0.000000
3480     34.790000      0.000000      0.000000
3481     34.800000      0.000000      0.000000
3482     34.810000      0.000000      0.000000
3483     34.820000      0.000000      0.000000
3484     34.830000      0.000000      0.000000
3485     34.840000      0.000000      0.000000
3486     34.850000      0.000000      0.000000
3487     34.860000      0.000000      0.000000
3488     34.870000      0.000000      0.000000
3489     34.880000      0.000000      0.000000
3490     34.890000      0.000000      0.000000
3491     34.900000      0.000000      0.000000
3492     34.910000      0.000000      0.000000
3493     34.920000      0.000000      0.000000
3494     34.930000      0.000000      0.000000
3495     34.940000      0.000000      0.000000
3496     34.950000      0.000000      0.000000
3497     34.960000      0.000000      0.000000
3498     34.970000      0.000000      0.000000
3499     34.980000      0.000000      0.000000
3500     34.990000      0.000000      0.000000
3501     35.000000      0.000000      0.000000
3502     35.010000      0.000000      0.000000
3503     35.020000      0.000000      0.000000
3504     35.030000      0.000000      0.000000
3505     35.040000      0.000000      0.000000
3506     35.050000      0.000000      0.000000
3507     35.060000      0.000000      0.000000
3508     35.070000      0.000000      0.000000
3509     35.080000      0.000000      0.000000
3510     35.090000      0.000000      0.000000
3511     35.100000      0.000000      0.000000
3512     35.110000      0.000000      0.000000
3513     35.120000      0.000000      0.000000
3514     35.130000      0.000000      0.000000
3515     35.140000      0.000000      0.000000
3516     35.150000      0.000000      0.000000
3517     35.160000      0.000000      0.000000
3518     35.170000      0.000000      0.000000
3519     35.180000      0.000000      0.000000
3520     35.190000      0.000000      0.000000
3521     35.200000      0.000000      0.000000
3522     35.210000      0.000000      0.000000
3523     35.220000      0.000000      0.000000
3524     35.230000      0.000000      0.000000
3525     35.240000      0.000000      0.000000
3526     35.250000      0.000000      0.000000
3527     35.260000      0.000000      0.000000
3528     35.270000      0.000000      0.000000
3529     35.280000      0.000000      0.000000
3530     35.290000      0.000000      0.000000
3531     35.300000      0.000000      0.000000
3532     35.310000      0.000000      0.000000
3533     35.320000      0.000000      0.000000
3534     35.330000      0.000000      0.000000
3535     35.340000      0.000000      0.000000
3536     35.350000      0.000000      0.000000
3537     35.360000      0.000000      0.000000
3538     35.370000      0.000000      0.000000
3539     35.380000      0.000000      0.000000
3540     35.390000      0.000000      0.000000
3541     35.400000      0.000000      0.000000
3542     35.410000      0.000000      0.000000
3543     35.420000      0.000000      0.000000
3544     35.430000      0.000000      0.000000
3545     35.440000      0.000000      0.000000
3546     35.450000      0.000000      0.000000
3547     35.460000      0.000000      0.000000
3548     35.470000      0.000000      0.000000
3549     35.480000      0.000000      0.000000
3550     35.490000      0.000000      0.000000
3551     35.500000      0.000000      0.000000
3552     35.510000      0.000000      0.000000
3553     35.520000      0.000000      0.000000
3554     35.530000      0.000000      0.000000
3555     35.540000      0.000000      0.000000
3556     35.550000      0.000000      0.000000
3557     35.560000      0.000000      0.000000
3558     35.570000      0.000000      0.000000
3559     35.580000      0.000000      0.000000
3560     35.590000      0.000000      0.000000
3561     35.600000      0.000000      0.000000
3562     35.610000      0.000000      0.000000
3563     35.620000      0.000000      0.000000
3564     35.630000      0.000000      0.000000
3565     35.640000      0.000000      0.000000
3566     35.650000      0.000000      0.000000
3567     35.660000      0.000000      0.000000
3568     35.670000      0.000000      0.000000
3569     35.680000      0.000000      0.000000
3570     35.690000      0.000000      0.000000
3571     35.700000      0.000000      0.000000
3572     35.710000      0.000000      0.000000
3573     35.720000      0.000000      0.000000
3574     35.730000      0.000000      0.000000
3575     35.740000      0.000000      0.000000
3576     35.750000      0.000000      0.000000
3577     35.760000      0.000000      0.000000
3578     35.770000      0.000000      0.000000
3579     35.780000      0.000000      0.000000
3580     35.790000      0.000000      0.000000
3581     35.800000      0.000000      0.000000
3582     35.810000      0.000000      0.000000
3583     35.820000      0.000000      0.000000
3584     35.830000      0.000000      0.000000
3585     35.840000      0.000000      0.000000
3586     35.850000      0.000000      0.000000
3587     35.860000      0.000000      0.000000
3588     35.870000      0.000000      0.000000
3589     35.880000      0.000000      0.000000
3590     35.890000      0.000000      0.000000
3591     35.900000      0.000000      0.000000
3592     35.910000      0.000000      0.000000
3593     35.920000      0.000000      0.000000
3594     35.930000      0.000000      0.000000
3595     35.940000      0.000000      0.000000
3596     35.950000      0.000000      0.000000
3597     35.960000      0.000000      0.000000
3598     35.970000      0.000000      0.000000
3599     35.980000      0.000000      0.000000
3600     35.990000      0.000000      0.000000
3601     36.000000      0.000000      0.000000
3602     36.010000      0.000000      0.000000
3603     36.020000      0.000000      0.000000
3604     36.030000      0.000000      0.000000
3605     36.040000      0.000000      0.000000
3606     36.050000      0.000000      0.000000
3607     36.060000      0.000000      0.000000
3608     36.070000      0.000000      0.000000
3609     36.080000      0.000000      0.000000
3610     36.090000      0.000000      0.000000
3611     36.100000      0.000000      0.000000
3612     36.110000      0.000000      0.000000
3613     36.120000      0.000000      0.000000
3614     36.130000      0.000000      0.000000
3615     36.140000      0.000000      0.000000
3616     36.150000      0.000000      0.000000
3617     36.160000      0.000000      0.000000
3618     36.170000      0.000000      0.000000
3619     36.180000      0.000000      0.000000
3620     36.190000      0.000000      0.000000
3621     36.200000      0.000000      0.000000
3622     36.210000      0.000000      0.000000
3623     36.220000      0.000000      0.000000
3624     36.230000      0.000000      0.000000
3625     36.240000      0.000000      0.000000
3626     36.250000      0.000000      0.000000
3627     36.260000      0.000000      0.000000
3628     36.270000      0.000000      0.000000
3629     36.280000      0.000000      0.000000
3630     36.290000      0.000000      0.000000
3631     36.300000      0.000000      0.000000
3632     36.310000      0.000000      0.000000
3633     36.320000      0.000000      0.000000
3634     36.330000      0.000000      0.000000
3635     36.340000      0.000000      0.000000
3636     36.350000      0.000000      0.000000
3637     36.360000      0.000000      0.000000
3638     36.370000      0.000000      0.000000
3639     36.380000      0.000000      0.000000
3640     36.390000      0.000000      0.000000
3641     36.400000      0.000000      0.000000
3642     36.410000      0.000000      0.000000
3643     36.420000      0.000000      0.000000
3644     36.430000      0.000000      0.000000
3645     36.440000      0.000000      0.000000
3646     36.450000      0.000000      0.000000
3647     36.460000      0.000000      0.000000
3648     36.470000      0.000000      0.000000
3649     36.480000      0.000000      0.000000
3650     36.490000      0.000000      0.000000
3651     36.500000      0.000000      0.000000
3652     36.510000      0.000000      0.000000
3653     36.520000      0.000000      0.000000
3654     36.530000      0.000000      0.000000
3655     36.540000      0.000000      0.000000
3656     36.550000      0.000000      0.000000
3657     36.560000      0.000000      0.000000
3658     36.570000      0.000000      0.000000
3659     36.580000      0.000000      0.000000
3660     36.590000      0.000000      0.000000
3661     36.600000      0.000000      0.000000
3662     36.610000      0.000000      0.000000
3663     36.620000      0.000000      0.000000
3664     36.630000      0.000000      0.000000
3665     36.640000      0.000000      0.000000
3666     36.650000      0.000000      0.000000
3667     36.660000      0.000000      0.000000
3668     36.670000      0.000000      0.000000
3669     36.680000      0.000000      0.000000
3670     36.690000      0.000000      0.000000
3671     36.700000      0.000000      0.000000
3672     36.710000      0.000000      0.000000
3673     36.720000      0.000000      0.000000
3674     36.730000      0.000000      0.000000
3675     36.740000      0.000000      0.000000
3676     36.750000      0.000000      0.000000
3677     36.760000      0.000000      0.000000
3678     36.770000      0.000000      0.000000
3679     36.780000      0.000000      0.000000
3680     36.790000      0.000000      0.000000
3681     36.800000      0.000000      0.000000
3682     36.810000      0.000000      0.000000
3683     36.820000      0.000000      0.000000
3684     36.830000      0.000000      0.000000
3685     36.840000      0.000000      0.000000
3686     36.850000      0.000000      0.000000
3687     36.860000      0.000000      0.000000
3688     36.870000      0.000000      0.000000
3689     36.880000      0.000000      0.000000
3690     36.890000      0.000000      0.000000
3691     36.900000      0.000000      0.000000
3692     36.910000      0.000000      0.000000
3693     36.920000      0.000000      0.000000
3694     36.930000      0.000000      0.000000
3695     36.940000      0.000000      0.000000
3696     36.950000      0.000000      0.000000
3697     36.960000      0.000000      0.000000
3698     36.970000      0.000000      0.000000
3699     36.980000      0.000000      0.000000
3700     36.990000      0.000000      0.000000
3701     37.000000      0.000000      0.000000
3702     37.010000      0.000000      0.000000
3703     37.020000      0.000000      0.000000
3704     37.030000      0.000000      0.000000
3705     37.040000      0.000000      0.000000
3706     37.050000      0.000000      0.000000
3707     37.060000      0.000000      0.000000
3708     37.070000      0.000000      0.000000
3709     37.080000      0.000000      0.000000
3710     37.090000      0.000000      0.000000
3711     37.100000      0.000000      0.000000
3712     37.110000      0.000000      0.000000
3713     37.120000      0.000000      0.000000
3714     37.130000      0.000000      0.000000
3715     37.140000      0.000000      0.000000
3716     37.150000      0.000000      0.000000
3717     37.160000      0.000000      0.000000
3718     37.170000      0.000000      0.000000
3719     37.180000      0.000000      0.000000
3720     37.190000      0.000000      0.000000
3721     37.200000      0.000000      0.000000
3722     37.210000      0.000000      0.000000
3723     37.220000      0.000000      0.000000
3724     37.230000      0.000000      0.000000
3725     37.240000      0.000000      0.000000
3726     37.250000      0.000000      0.000000
3727     37.260000      0.000000      0.000000
3728     37.270000      0.000000      0.000000
3729     37.280000      0.000000      0.000000
3730     37.290000      0.000000      0.000000
3731     37.300000      0.000000      0.000000
3732     37.310000      0.000000      0.000000
3733     37.320000      0.000000      0.000000
3734     37.330000      0.000000      0.000000
3735     37.340000      0.000000      0.000000
3736     37.350000      0.000000      0.000000
3737     37.360000      0.000000      0.000000
3738     37.370000      0.000000      0.000000
3739     37.380000      0.000000      0.000000
3740     37.390000      0.000000      0.000000
3741     37.400000      0.000000      0.000000
3742     37.410000      0.000000      0.000000
3743     37.420000      0.000000      0.000000
3744     37.430000      0.000000      0.000000
3745     37.440000      0.000000      0.000000
3746     37.450000      0.000000      0.000000
3747     37.460000      0.000000      0.000000
3748     37.470000      0.000000      0.000000
3749     37.480000      0.000000      0.000000
3750     37.490000      0.000000      0.000000
3751     37.500000      0.000000      0.000000
3752     37.510000      0.000000      0.000000
3753     37.520000      0.000000      0.000000
3754     37.530000      0.000000      0.000000
3755     37.540000      0.000000      0.000000
3756     37.550000      0.000000      0.000000
3757     37.560000      0.000000      0.000000
3758     37.570000      0.000000      0.000000
3759     37.580000      0.000000      0.000000
3760     37.590000      0.000000      0.000000
3761     37.600000      0.000000      0.000000
3762     37.610000      0.000000      0.000000
3763     37.620000      0.000000      0.000000
3764     37.630000      0.000000      0.000000
3765     37.640000      0.000000      0.000000
3766     37.650000      0.000000      0.000000
3767     37.660000      0.000000      0.000000
3768     37.670000      0.000000      0.000000
3769     37.680000      0.000000      0.000000
3770     37.690000      0.000000      0.000000
3771     37.700000      0.000000      0.000000
3772     37.710000      0.000000      0.000000
3773     37.720000      0.000000      0.000000
3774     37.730000      0.000000      0.000000
3775     37.740000      0.000000      0.000000
3776     37.750000      0.000000      0.000000
3777     37.760000      0.000000      0.000000
3778     37.770000      0.000000      0.000000
3779     37.780000      0.000000      0.000000
3780     37.790000      0.000000      0.000000
3781     37.800000      0.000000      0.000000
3782     37.810000      0.000000      0.000000
3783     37.820000      0.000000      0.000000
3784     37.830000      0.000000      0.000000
3785     37.840000      0.000000      0.000000
3786     37.850000      0.000000      0.000000
3787     37.860000      0.000000      0.000000
3788     37.870000      0.000000      0.000000
3789     37.880000      0.000000      0.000000
3790     37.890000      0.000000      0.000000
3791     37.900000      0.000000      0.000000
3792     37.910000      0.000000      0.000000
3793     37.920000      0.000000      0.000000
3794     37.930000      0.000000      0.000000
3795     37.940000      0.000000      0.000000
3796     37.950000      0.000000      0.000000
3797     37.960000      0.000000      0.000000
3798     37.970000      0.000000      0.000000
3799     37.980000      0.000000      0.000000
3800     37.990000      0.000000      0.000000
3801     38.000000      0.000000      0.000000
3802     38.010000      0.000000      0.000000
3803     38.020000      0.000000      0.000000
3804     38.030000      0.000000      0.000000
3805     38.040000      0.000000      0.000000
3806     38.050000      0.000000      0.000000
3807     38.060000      0.000000      0.000000
3808     38.070000      0.000000      0.000000
3809     38.080000      0.000000      0.000000
3810     38.090000      0.000000      0.000000
3811     38.100000      0.000000      0.000000
3812     38.110000      0.000000      0.000000
3813     38.120000      0.000000      0.000000
3814     38.130000      0.000000      0.000000
3815     38.140000      0.000000      0.000000
3816     38.150000      0.000000      0.000000
3817     38.160000      0.000000      0.000000
3818     38.170000      0.000000      0.000000
3819     38.180000      0.000000      0.000000
3820     38.190000      0.000000      0.000000
3821     38.200000      0.000000      0.000000
3822     38.210000      0.000000      0.000000
3823     38.220000      0.000000      0.000000
3824     38.230000      0.000000      0.000000
3825     38.240000      0.000000      0.000000
3826     38.250000      0.000000      0.000000
3827     38.260000      0.000000      0.000000
3828     38.270000      0.000000      0.000000
3829     38.280000      0.000000      0.000000
3830     38.290000      0.000000      0.000000
3831     38.300000      0.000000      0.000000
3832     38.310000      0.000000      0.000000
3833     38.320000      0.000000      0.000000
3834     38.330000      0.000000      0.000000
3835     38.340000      0.000000      0.000000
3836     38.350000      0.000000      0.000000
3837     38.360000      0.000000      0.000000
3838     38.370000      0.000000      0.000000
3839     38.380000      0.000000      0.000000
3840     38.390000      0.000000      0.000000
3841     38.400000      0.000000      0.000000
3842     38.410000      0.000000      0.000000
3843     38.420000      0.000000      0.000000
3844     38.430000      0.000000      0.000000
3845     38.440000      0.000000      0.000000
3846     38.450000      0.000000      0.000000
3847     38.460000      0.000000      0.000000
3848     38.470000      0.000000      0.000000
3849     38.480000      0.000000      0.000000
3850     38.490000      0.000000      0.000000
3851     38.500000      0.000000      0.000000
3852     38.510000      0.000000      0.000000
3853     38.520000      0.000000      0.000000
3854     38.530000      0.000000      0.000000
3855     38.540000      0.000000      0.000000
3856     38.550000      0.000000      0.000000
3857     38.560000      0.000000      0.000000
3858     38.570000      0.000000      0.000000
3859     38.580000      0.000000      0.000000
3860     38.590000      0.000000      0.000000
3861     38.600000      0.000000      0.000000
3862     38.610000      0.000000      0.000000
3863     38.620000      0.000000      0.000000
3864     38.630000      0.000000      0.000000
3865     38.640000      0.000000      0.000000
3866     38.650000      0.000000      0.000000
3867     38.660000      0.000000      0.000000
3868     38.670000      0.000000      0.000000
3869     38.680000      0.000000      0.000000
3870     38.690000      0.000000      0.000000
3871     38.700000      0.000000      0.000000
3872     38.710000      0.000000      0.000000
3873     38.720000      0.000000      0.000000
3874     38.730000      0.000000      0.000000
3875     38.740000      0.000000      0.000000
3876     38.750000      0.000000      0.000000
3877     38.760000      0.000000      0.000000
3878     38.770000      0.000000      0.000000
3879     38.780000      0.000000      0.000000
3880     38.790000      0.000000      0.000000
3881     38.800000      0.000000      0.000000
3882     38.810000      0.000000      0.000000
3883     38.820000      0.000000      0.000000
3884     38.830000      0.000000      0.000000
3885     38.840000      0.000000      0.000000
3886     38.850000      0.000000      0.000000
3887     38.860000      0.000000      0.000000
3888     38.870000      0.000000      0.000000
3889     38.880000      0.000000      0.000000
3890     38.890000      0.000000      0.000000
3891     38.900000      0.000000      0.000000
3892     38.910000      0.000000      0.000000
3893     38.920000      0.000000      0.000000
3894     38.930000      0.000000      0.000000
3895     38.940000      0.000000      0.000000
3896     38.950000      0.000000      0.000000
3897     38.960000      0.000000      0.000000
3898     38.970000      0.000000      0.000000
3899     38.980000      0.000000      0.000000
3900     38.990000      0.000000      0.000000
3901     39.000000      0.000000      0.000000
3902     39.010000      0.000000      0.000000
3903     39.020000      0.000000      0.000000
3904     39.030000      0.000000      0.000000
3905     39.040000      0.000000      0.000000
3906     39.050000      0.000000      0.000000
3907     39.060000      0.000000      0.000000
3908     39.070000      0.000000      0.000000
3909     39.080000      0.000000      0.000000
3910     39.090000      0.000000      0.000000
3911     39.100000      0.000000      0.000000
3912     39.110000      0.000000      0.000000
3913     39.120000      0.000000      0.000000
3914     39.130000      0.000000      0.000000
3915     39.140000      0.000000      0.000000
3916     39.150000      0.000000      0.000000
3917     39.160000      0.000000      0.000000
3918     39.170000      0.000000      0.000000
3919     39.180000      0.000000      0.000000
3920     39.190000      0.000000      0.000000
3921     39.200000      0.000000      0.000000
3922     39.210000      0.000000      0.000000
3923     39.220000      0.000000      0.000000
3924     39.230000      0.000000      0.000000
3925     39.240000      0.000000      0.000000
3926     39.250000      0.000000      0.000000
3927     39.260000      0.000000      0.000000
3928     39.270000      0.000000      0.000000
3929     39.280000      0.000000      0.000000
3930     39.290000      0.000000      0.000000
3931     39.300000      0.000000      0.000000
3932     39.310000      0.000000      0.000000
3933     39.320000      0.000000      0.000000
3934     39.330000      0.000000      0.000000
3935     39.340000      0.000000      0.000000
3936     39.350000      0.000000      0.000000
3937     39.360000      0.000000      0.000000
3938     39.370000      0.000000      0.000000
3939     39.380000      0.000000      0.000000
3940     39.390000      0.000000      0.000000
3941     39.400000      0.000000      0.000000
3942     39.410000      0.000000      0.000000
3943     39.420000      0.000000      0.000000
3944     39.430000      0.000000      0.000000
3945     39.440000      0.000000      0.000000
3946     39.450000      0.000000      0.000000
3947     39.460000      0.000000      0.000000
3948     39.470000      0.000000      0.000000
3949     39.480000      0.000000      0.000000
3950     39.490000      0.000000      0.000000
3951     39.500000      0.000000      0.000000
3952     39.510000      0.000000      0.000000
3953     39.520000      0.000000      0.000000
3954     39.530000      0.000000      0.000000
3955     39.540000      0.000000      0.000000
3956     39.550000      0.000000      0.000000
3957     39.560000      0.000000      0.000000
3958     39.570000      0.000000      0.000000
3959     39.580000      0.000000      0.000000
3960     39.590000      0.000000      0.000000
3961     39.600000      0.000000      0.000000
3962     39.610000      0.000000      0.000000
3963     39.620000      0.000000      0.000000
3964     39.630000      0.000000      0.000000
3965     39.640000      0.000000      0.000000
3966     39.650000      0.000000      0.000000
3967     39.660000      0.000000      0.000000
3968     39.670000      0.000000      0.000000
3969     39.680000      0.000000      0.000000
3970     39.690000      0.000000      0.000000
3971     39.700000      0.000000      0.000000
3972     39.710000      0.000000      0.000000
3973     39.720000      0.000000      0.000000
3974     39.730000      0.000000      0.000000
3975     39.740000      0.000000      0.000000
3976     39.750000      0.000000      0.000000
3977     39.760000      0.000000      0.000000
3978     39.770000      0.000000      0.000000
3979     39.780000      0.000000      0.000000
3980     39.790000      0.000000      0.000000
3981     39.800000      0.000000      0.000000
3982     39.810000      0.000000      0.000000
3983     39.820000      0.000000      0.000000
3984     39.830000      0.000000      0.000000
3985     39.840000      0.000000      0.000000
3986     39.850000      0.000000      0.000000
3987     39.860000      0.000000      0.000000
3988     39.870000      0.000000      0.000000
3989     39.880000      0.000000      0.000000
3990     39.890000      0.000000      0.000000
3991     39.900000      0.000000      0.000000
3992     39.910000      0.000000      0.000000
3993     39.920000      0.000000      0.000000
3994     39.930000      0.000000      0.000000
3995     39.940000      0.000000      0.000000
3996     39.950000      0.000000      0.000000
3997     39.960000      0.000000      0.000000
3998     39.970000      0.000000      0.000000
3999     39.980000      0.000000      0.000000
4000     39.990000      0.000000      0.000000
4001     40.000000      0.000000      0.000000
