# Supplementary material for: A Bottom-Up Coarse-Grained Model for Nucleosome–Nucleosome Interactions with Explicit Ions
Source: J Chem Theory Comput. 2022 May 17;18(6):3948–60. doi: 10.1021/acs.jctc.2c00083 (PMC9202350; doi:10.1021/acs.jctc.2c00083)
Supplement: Supplementary file 2 — ct2c00083_si_002.zip [file ct2c00083_si_002.zip › archive/CGMD_NCP-CO/pot_tables/CGLY_D.table]

CGLY_D
N 4001

1      0.000001    110.571310     55.600590
2      0.010000    110.015300     57.470380
3      0.020000    109.440600     59.143460
4      0.030000    108.849160     60.594350
5      0.040000    108.243220     61.804060
6      0.050000    107.625180     62.761110
7      0.060000    106.997570     63.462110
8      0.070000    106.362950     63.911830
9      0.080000    105.723830     64.122700
10      0.090000    105.082600     64.113930
11      0.100000    104.441460     63.910210
12      0.110000    103.802360     63.540220
13      0.120000    103.166960     63.035020
14      0.130000    102.536610     62.426420
15      0.140000    101.912340     61.745600
16      0.150000    101.294890     61.021920
17      0.160000    100.684670     60.281980
18      0.170000    100.081850     59.549030
19      0.180000     99.486360     58.842620
20      0.190000     98.897930     58.178540
21      0.200000     98.316150     57.568840
22      0.210000     97.740460     57.022100
23      0.220000     97.170240     56.543690
24      0.230000     96.604800     56.136120
25      0.240000     96.043440     55.799390
26      0.250000     95.485440     55.531300
27      0.260000     94.930130     55.327840
28      0.270000     94.376850     55.183510
29      0.280000     93.825020     55.091610
30      0.290000     93.274100     55.044610
31      0.300000     92.723660     55.034420
32      0.310000     92.173310     55.052720
33      0.320000     91.622780     55.091220
34      0.330000     91.071870     55.141920
35      0.340000     90.520450     55.197320
36      0.350000     89.968480     55.250570
37      0.360000     89.415970     55.295610
38      0.370000     88.863020     55.327240
39      0.380000     88.309740     55.341130
40      0.390000     87.756330     55.333860
41      0.400000     87.203000     55.302890
42      0.410000     86.649970     55.246510
43      0.420000     86.097500     55.163800
44      0.430000     85.545860     55.054620
45      0.440000     84.995320     54.919510
46      0.450000     84.446120     54.759640
47      0.460000     83.898530     54.576790
48      0.470000     83.352760     54.373200
49      0.480000     82.809030     54.151540
50      0.490000     82.267510     53.914750
51      0.500000     81.728360     53.665980
52      0.510000     81.191700     53.408440
53      0.520000     80.657620     53.145270
54      0.530000     80.126170     52.879450
55      0.540000     79.597370     52.613700
56      0.550000     79.071230     52.350410
57      0.560000     78.547730     52.091590
58      0.570000     78.026810     51.838850
59      0.580000     77.508430     51.593400
60      0.590000     76.992490     51.356070
61      0.600000     76.478930     51.127360
62      0.610000     75.967660     50.907440
63      0.620000     75.458580     50.696250
64      0.630000     74.951620     50.493530
65      0.640000     74.446690     50.298820
66      0.650000     73.943700     50.111580
67      0.660000     73.442580     49.931170
68      0.670000     72.943270     49.756890
69      0.680000     72.445700     49.588010
70      0.690000     71.949820     49.423770
71      0.700000     71.455580     49.263400
72      0.710000     70.962950     49.106160
73      0.720000     70.471890     48.951290
74      0.730000     69.982370     48.798030
75      0.740000     69.494390     48.645680
76      0.750000     69.007940     48.493500
77      0.760000     68.523000     48.340830
78      0.770000     68.039590     48.187020
79      0.780000     67.557720     48.031440
80      0.790000     67.077410     47.873570
81      0.800000     66.598670     47.712910
82      0.810000     66.121540     47.549080
83      0.820000     65.646050     47.381780
84      0.830000     65.172240     47.210840
85      0.840000     64.700130     47.036210
86      0.850000     64.229770     46.857960
87      0.860000     63.761190     46.676310
88      0.870000     63.294420     46.491600
89      0.880000     62.829510     46.304250
90      0.890000     62.366460     46.114800
91      0.900000     61.905320     45.923830
92      0.910000     61.446080     45.731920
93      0.920000     60.988760     45.539650
94      0.930000     60.533360     45.347560
95      0.940000     60.079890     45.156070
96      0.950000     59.628330     44.965550
97      0.960000     59.178670     44.776230
98      0.970000     58.730910     44.588240
99      0.980000     58.285030     44.401590
100      0.990000     57.841010     44.216220
101      1.000000     57.398850     44.031990
102      1.010000     56.958530     43.848710
103      1.020000     56.520040     43.666170
104      1.030000     56.083380     43.484170
105      1.040000     55.648540     43.302550
106      1.050000     55.215510     43.121150
107      1.060000     54.784300     42.939910
108      1.070000     54.354900     42.758810
109      1.080000     53.927310     42.577860
110      1.090000     53.501530     42.397170
111      1.100000     53.077560     42.216820
112      1.110000     52.655390     42.036950
113      1.120000     52.235020     41.857670
114      1.130000     51.816450     41.679050
115      1.140000     51.399660     41.501120
116      1.150000     50.984650     41.323880
117      1.160000     50.571410     41.147240
118      1.170000     50.159940     40.971050
119      1.180000     49.750220     40.795120
120      1.190000     49.342270     40.619220
121      1.200000     48.936080     40.443090
122      1.210000     48.531650     40.266480
123      1.220000     48.128990     40.089170
124      1.230000     47.728090     39.910960
125      1.240000     47.328980     39.731720
126      1.250000     46.931670     39.551400
127      1.260000     46.536150     39.370020
128      1.270000     46.142450     39.187680
129      1.280000     45.750580     39.004550
130      1.290000     45.360530     38.820870
131      1.300000     44.972320     38.636890
132      1.310000     44.585950     38.452910
133      1.320000     44.201420     38.269180
134      1.330000     43.818730     38.085940
135      1.340000     43.437870     37.903360
136      1.350000     43.058840     37.721540
137      1.360000     42.681620     37.540520
138      1.370000     42.306220     37.360250
139      1.380000     41.932620     37.180590
140      1.390000     41.560810     37.001380
141      1.400000     41.190800     36.822420
142      1.410000     40.822570     36.643460
143      1.420000     40.456140     36.464290
144      1.430000     40.091490     36.284730
145      1.440000     39.728650     36.104620
146      1.450000     39.367600     35.923890
147      1.460000     39.008360     35.742520
148      1.470000     38.650940     35.560580
149      1.480000     38.295330     35.378190
150      1.490000     37.941550     35.195530
151      1.500000     37.589590     35.012800
152      1.510000     37.239470     34.830240
153      1.520000     36.891160     34.648050
154      1.530000     36.544680     34.466420
155      1.540000     36.200020     34.285460
156      1.550000     35.857160     34.105240
157      1.560000     35.516110     33.925750
158      1.570000     35.176850     33.746910
159      1.580000     34.839390     33.568560
160      1.590000     34.503700     33.390530
161      1.600000     34.169790     33.212570
162      1.610000     33.837670     33.034470
163      1.620000     33.507320     32.855990
164      1.630000     33.178760     32.676960
165      1.640000     32.851990     32.497220
166      1.650000     32.527020     32.316700
167      1.660000     32.203860     32.135410
168      1.670000     31.882500     31.953420
169      1.680000     31.562970     31.770860
170      1.690000     31.245260     31.587920
171      1.700000     30.929380     31.404840
172      1.710000     30.615330     31.221860
173      1.720000     30.303110     31.039190
174      1.730000     29.992720     30.857030
175      1.740000     29.684150     30.675520
176      1.750000     29.377390     30.494740
177      1.760000     29.072450     30.314680
178      1.770000     28.769300     30.135270
179      1.780000     28.467950     29.956380
180      1.790000     28.168380     29.777810
181      1.800000     27.870610     29.599360
182      1.810000     27.574610     29.420780
183      1.820000     27.280400     29.241860
184      1.830000     26.987990     29.062430
185      1.840000     26.697360     28.882330
186      1.850000     26.408540     28.701500
187      1.860000     26.121520     28.519940
188      1.870000     25.836320     28.337720
189      1.880000     25.552950     28.154990
190      1.890000     25.271400     27.971940
191      1.900000     24.991680     27.788800
192      1.910000     24.713790     27.605820
193      1.920000     24.437730     27.423210
194      1.930000     24.163500     27.241170
195      1.940000     23.891090     27.059850
196      1.950000     23.620490     26.879330
197      1.960000     23.351700     26.699590
198      1.970000     23.084700     26.520570
199      1.980000     22.819490     26.342140
200      1.990000     22.556070     26.164090
201      2.000000     22.294430     25.986230
202      2.010000     22.034570     25.808300
203      2.020000     21.776490     25.630080
204      2.030000     21.520190     25.451380
205      2.040000     21.265670     25.272060
206      2.050000     21.012950     25.092020
207      2.060000     20.762030     24.911250
208      2.070000     20.512920     24.729800
209      2.080000     20.265620     24.547800
210      2.090000     20.020140     24.365410
211      2.100000     19.776490     24.182840
212      2.110000     19.534660     24.000300
213      2.120000     19.294660     23.818010
214      2.130000     19.056480     23.636120
215      2.140000     18.820120     23.454760
216      2.150000     18.585570     23.273990
217      2.160000     18.352830     23.093790
218      2.170000     18.121890     22.914070
219      2.180000     17.892750     22.734690
220      2.190000     17.665400     22.555470
221      2.200000     17.439850     22.376190
222      2.210000     17.216090     22.196620
223      2.220000     16.994120     22.016550
224      2.230000     16.773950     21.835840
225      2.240000     16.555600     21.654350
226      2.250000     16.339050     21.472050
227      2.260000     16.124330     21.288980
228      2.270000     15.911440     21.105260
229      2.280000     15.700390     20.921070
230      2.290000     15.491180     20.736660
231      2.300000     15.283810     20.552300
232      2.310000     15.078290     20.368310
233      2.320000     14.874610     20.184950
234      2.330000     14.672760     20.002480
235      2.340000     14.472730     19.821070
236      2.350000     14.274520     19.640850
237      2.360000     14.078110     19.461860
238      2.370000     13.883490     19.284030
239      2.380000     13.690650     19.107250
240      2.390000     13.499580     18.931340
241      2.400000     13.310270     18.756060
242      2.410000     13.122710     18.581160
243      2.420000     12.936900     18.406370
244      2.430000     12.752830     18.231450
245      2.440000     12.570520     18.056180
246      2.450000     12.389960     17.880390
247      2.460000     12.211150     17.703960
248      2.470000     12.034110     17.526830
249      2.480000     11.858840     17.348980
250      2.490000     11.685350     17.170450
251      2.500000     11.513650     16.991290
252      2.510000     11.343740     16.811570
253      2.520000     11.175620     16.631340
254      2.530000     11.009310     16.450630
255      2.540000     10.844800     16.269430
256      2.550000     10.682110     16.087690
257      2.560000     10.521230     15.905280
258      2.570000     10.362180     15.722050
259      2.580000     10.204960     15.537830
260      2.590000     10.049580     15.352400
261      2.600000      9.896060     15.165570
262      2.610000      9.744400     14.977190
263      2.620000      9.594630     14.787160
264      2.630000      9.446760     14.595460
265      2.640000      9.300800     14.402170
266      2.650000      9.156780     14.207520
267      2.660000      9.014700     14.011830
268      2.670000      8.874590     13.815570
269      2.680000      8.736430     13.619300
270      2.690000      8.600240     13.423690
271      2.700000      8.466000     13.229440
272      2.710000      8.333710     13.037300
273      2.720000      8.203330     12.847980
274      2.730000      8.074850     12.662140
275      2.740000      7.948230     12.480340
276      2.750000      7.823430     12.303030
277      2.760000      7.700400     12.130510
278      2.770000      7.579090     11.962950
279      2.780000      7.459460     11.800320
280      2.790000      7.341460     11.642490
281      2.800000      7.225040     11.489130
282      2.810000      7.110140     11.339800
283      2.820000      6.996750     11.193930
284      2.830000      6.884810     11.050820
285      2.840000      6.774300     10.909690
286      2.850000      6.665200     10.769630
287      2.860000      6.557510     10.629690
288      2.870000      6.451210     10.488810
289      2.880000      6.346320     10.345890
290      2.890000      6.242860     10.199800
291      2.900000      6.140860     10.049330
292      2.910000      6.040370      9.893310
293      2.920000      5.941440      9.730550
294      2.930000      5.844130      9.559870
295      2.940000      5.748530      9.380160
296      2.950000      5.654730      9.190400
297      2.960000      5.562830      8.989670
298      2.970000      5.472930      8.777190
299      2.980000      5.385160      8.552410
300      2.990000      5.299630      8.314980
301      3.000000      5.216480      8.064900
302      3.010000      5.135840      7.802470
303      3.020000      5.057810      7.528430
304      3.030000      4.982530      7.243980
305      3.040000      4.910090      6.950800
306      3.050000      4.840580      6.651110
307      3.060000      4.774070      6.347630
308      3.070000      4.710590      6.043610
309      3.080000      4.650160      5.742690
310      3.090000      4.592730      5.448900
311      3.100000      4.538240      5.166490
312      3.110000      4.486570      4.899830
313      3.120000      4.437580      4.653260
314      3.130000      4.391040      4.430930
315      3.140000      4.346730      4.236710
316      3.150000      4.304370      4.074050
317      3.160000      4.263630      3.945910
318      3.170000      4.224170      3.854630
319      3.180000      4.185620      3.801950
320      3.190000      4.147600      3.788910
321      3.200000      4.109710      3.815850
322      3.210000      4.071550      3.882350
323      3.220000      4.032730      3.987240
324      3.230000      3.992860      4.128570
325      3.240000      3.951570      4.303620
326      3.250000      3.908540      4.508890
327      3.260000      3.863450      4.740170
328      3.270000      3.816050      4.992570
329      3.280000      3.766120      5.260640
330      3.290000      3.713510      5.538530
331      3.300000      3.658130      5.820080
332      3.310000      3.599930      6.099070
333      3.320000      3.538940      6.369360
334      3.330000      3.475240      6.625090
335      3.340000      3.408990      6.860820
336      3.350000      3.340380      7.071690
337      3.360000      3.269670      7.253490
338      3.370000      3.197130      7.402740
339      3.380000      3.123110      7.516730
340      3.390000      3.047940      7.593520
341      3.400000      2.972000      7.631950
342      3.410000      2.895680      7.631620
343      3.420000      2.819370      7.592860
344      3.430000      2.743440      7.516710
345      3.440000      2.668270      7.404860
346      3.450000      2.594220      7.259670
347      3.460000      2.521630      7.084040
348      3.470000      2.450790      6.881380
349      3.480000      2.381970      6.655500
350      3.490000      2.315420      6.410510
351      3.500000      2.251310      6.150700
352      3.510000      2.189810      5.880380
353      3.520000      2.131000      5.603760
354      3.530000      2.074960      5.324830
355      3.540000      2.021720      5.047230
356      3.550000      1.971240      4.774180
357      3.560000      1.923500      4.508430
358      3.570000      1.878420      4.252240
359      3.580000      1.835890      4.007350
360      3.590000      1.795820      3.775030
361      3.600000      1.758070      3.556130
362      3.610000      1.722510      3.351090
363      3.620000      1.689000      3.160030
364      3.630000      1.657400      2.982790
365      3.640000      1.627570      2.818990
366      3.650000      1.599380      2.668060
367      3.660000      1.572700      2.529320
368      3.670000      1.547410      2.401980
369      3.680000      1.523390      2.285190
370      3.690000      1.500530      2.178070
371      3.700000      1.478750      2.079730
372      3.710000      1.457960      1.989280
373      3.720000      1.438060      1.905870
374      3.730000      1.419010      1.828680
375      3.740000      1.400720      1.756950
376      3.750000      1.383150      1.689980
377      3.760000      1.366250      1.627110
378      3.770000      1.349980      1.567770
379      3.780000      1.334300      1.511470
380      3.790000      1.319190      1.457750
381      3.800000      1.304610      1.406270
382      3.810000      1.290550      1.356710
383      3.820000      1.276980      1.308850
384      3.830000      1.263890      1.262530
385      3.840000      1.251260      1.217640
386      3.850000      1.239090      1.174160
387      3.860000      1.227350      1.132100
388      3.870000      1.216030      1.091520
389      3.880000      1.205110      1.052570
390      3.890000      1.194580      1.015380
391      3.900000      1.184430      0.980140
392      3.910000      1.174630      0.947070
393      3.920000      1.165160      0.916370
394      3.930000      1.156000      0.888240
395      3.940000      1.147110      0.862900
396      3.950000      1.138480      0.840520
397      3.960000      1.130080      0.821240
398      3.970000      1.121870      0.805180
399      3.980000      1.113810      0.792430
400      3.990000      1.105890      0.783010
401      4.000000      1.098060      0.776940
402      4.010000      1.090290      0.774150
403      4.020000      1.082550      0.774560
404      4.030000      1.074800      0.778020
405      4.040000      1.067020      0.784330
406      4.050000      1.059180      0.793240
407      4.060000      1.051250      0.804480
408      4.070000      1.043200      0.817710
409      4.080000      1.035030      0.832560
410      4.090000      1.026700      0.848640
411      4.100000      1.018210      0.865540
412      4.110000      1.009560      0.882850
413      4.120000      1.000730      0.900160
414      4.130000      0.991730      0.917080
415      4.140000      0.982560      0.933260
416      4.150000      0.973220      0.948390
417      4.160000      0.963740      0.962170
418      4.170000      0.954120      0.974400
419      4.180000      0.944380      0.984870
420      4.190000      0.934530      0.993460
421      4.200000      0.924590      1.000080
422      4.210000      0.914590      1.004670
423      4.220000      0.904540      1.007210
424      4.230000      0.894470      1.007730
425      4.240000      0.884400      1.006270
426      4.250000      0.874330      1.002890
427      4.260000      0.864300      0.997700
428      4.270000      0.854330      0.990790
429      4.280000      0.844420      0.982290
430      4.290000      0.834600      0.972330
431      4.300000      0.824870      0.961030
432      4.310000      0.815260      0.948510
433      4.320000      0.805780      0.934920
434      4.330000      0.796430      0.920350
435      4.340000      0.787220      0.904900
436      4.350000      0.778180      0.888670
437      4.360000      0.769290      0.871720
438      4.370000      0.760570      0.854110
439      4.380000      0.752030      0.835870
440      4.390000      0.743670      0.817050
441      4.400000      0.735500      0.797660
442      4.410000      0.727520      0.777740
443      4.420000      0.719750      0.757290
444      4.430000      0.712170      0.736360
445      4.440000      0.704810      0.714980
446      4.450000      0.697660      0.693190
447      4.460000      0.690730      0.671060
448      4.470000      0.684020      0.648650
449      4.480000      0.677530      0.626040
450      4.490000      0.671270      0.603320
451      4.500000      0.665240      0.580590
452      4.510000      0.659430      0.557950
453      4.520000      0.653850      0.535500
454      4.530000      0.648500      0.513310
455      4.540000      0.643360      0.491480
456      4.550000      0.638450      0.470060
457      4.560000      0.633750      0.449110
458      4.570000      0.629260      0.428670
459      4.580000      0.624970      0.408770
460      4.590000      0.620880      0.389420
461      4.600000      0.616990      0.370630
462      4.610000      0.613280      0.352420
463      4.620000      0.609760      0.334770
464      4.630000      0.606410      0.317690
465      4.640000      0.603230      0.301210
466      4.650000      0.600220      0.285320
467      4.660000      0.597370      0.270060
468      4.670000      0.594670      0.255470
469      4.680000      0.592110      0.241590
470      4.690000      0.589700      0.228470
471      4.700000      0.587410      0.216170
472      4.710000      0.585250      0.204760
473      4.720000      0.583200      0.194300
474      4.730000      0.581260      0.184860
475      4.740000      0.579410      0.176500
476      4.750000      0.577650      0.169260
477      4.760000      0.575950      0.163200
478      4.770000      0.574320      0.158340
479      4.780000      0.572740      0.154700
480      4.790000      0.571190      0.152290
481      4.800000      0.569670      0.151090
482      4.810000      0.568160      0.151070
483      4.820000      0.566650      0.152200
484      4.830000      0.565130      0.154390
485      4.840000      0.563580      0.157570
486      4.850000      0.562010      0.161630
487      4.860000      0.560390      0.166450
488      4.870000      0.558730      0.171890
489      4.880000      0.557010      0.177790
490      4.890000      0.555230      0.183980
491      4.900000      0.553390      0.190290
492      4.910000      0.551490      0.196550
493      4.920000      0.549520      0.202570
494      4.930000      0.547490      0.208190
495      4.940000      0.545410      0.213260
496      4.950000      0.543280      0.217640
497      4.960000      0.541100      0.221200
498      4.970000      0.538890      0.223830
499      4.980000      0.536650      0.225460
500      4.990000      0.534400      0.226020
501      5.000000      0.532140      0.225450
502      5.010000      0.529880      0.223750
503      5.020000      0.527650      0.220880
504      5.030000      0.525440      0.216860
505      5.040000      0.523270      0.211710
506      5.050000      0.521150      0.205460
507      5.060000      0.519100      0.198150
508      5.070000      0.517120      0.189840
509      5.080000      0.515220      0.180580
510      5.090000      0.513410      0.170450
511      5.100000      0.511710      0.159500
512      5.110000      0.510110      0.147800
513      5.120000      0.508630      0.135420
514      5.130000      0.507280      0.122420
515      5.140000      0.506060      0.108820
516      5.150000      0.504970      0.094690
517      5.160000      0.504020      0.080040
518      5.170000      0.503220      0.064910
519      5.180000      0.502570      0.049290
520      5.190000      0.502080      0.033220
521      5.200000      0.501750      0.016690
522      5.210000      0.501580     -0.000270
523      5.220000      0.501580     -0.017660
524      5.230000      0.501760     -0.035440
525      5.240000      0.502110     -0.053570
526      5.250000      0.502650     -0.071990
527      5.260000      0.503370     -0.090650
528      5.270000      0.504270     -0.109440
529      5.280000      0.505370     -0.128290
530      5.290000      0.506650     -0.147060
531      5.300000      0.508120     -0.165660
532      5.310000      0.509780     -0.183960
533      5.320000      0.511620     -0.201840
534      5.330000      0.513640     -0.219180
535      5.340000      0.515830     -0.235890
536      5.350000      0.518190     -0.251870
537      5.360000      0.520710     -0.267040
538      5.370000      0.523380     -0.281340
539      5.380000      0.526190     -0.294710
540      5.390000      0.529140     -0.307120
541      5.400000      0.532210     -0.318520
542      5.410000      0.535390     -0.328910
543      5.420000      0.538680     -0.338260
544      5.430000      0.542070     -0.346540
545      5.440000      0.545530     -0.353740
546      5.450000      0.549070     -0.359820
547      5.460000      0.552670     -0.364760
548      5.470000      0.556310     -0.368510
549      5.480000      0.560000     -0.371030
550      5.490000      0.563710     -0.372250
551      5.500000      0.567430     -0.372130
552      5.510000      0.571150     -0.370590
553      5.520000      0.574860     -0.367550
554      5.530000      0.578530     -0.362950
555      5.540000      0.582160     -0.356700
556      5.550000      0.585730     -0.348750
557      5.560000      0.589220     -0.339010
558      5.570000      0.592610     -0.327430
559      5.580000      0.595880     -0.313970
560      5.590000      0.599020     -0.298580
561      5.600000      0.602010     -0.281260
562      5.610000      0.604820     -0.262000
563      5.620000      0.607440     -0.240840
564      5.630000      0.609850     -0.217840
565      5.640000      0.612030     -0.193080
566      5.650000      0.613960     -0.166680
567      5.660000      0.615630     -0.138800
568      5.670000      0.617010     -0.109610
569      5.680000      0.618110     -0.079320
570      5.690000      0.618900     -0.048160
571      5.700000      0.619380     -0.016350
572      5.710000      0.619550      0.015850
573      5.720000      0.619390      0.048230
574      5.730000      0.618910      0.080550
575      5.740000      0.618100      0.112630
576      5.750000      0.616970      0.144280
577      5.760000      0.615530      0.175380
578      5.770000      0.613780      0.205800
579      5.780000      0.611720      0.235460
580      5.790000      0.609370      0.264290
581      5.800000      0.606720      0.292260
582      5.810000      0.603800      0.319320
583      5.820000      0.600610      0.345460
584      5.830000      0.597150      0.370650
585      5.840000      0.593450      0.394850
586      5.850000      0.589500      0.418030
587      5.860000      0.585320      0.440120
588      5.870000      0.580920      0.461050
589      5.880000      0.576310      0.480740
590      5.890000      0.571500      0.499080
591      5.900000      0.566510      0.515960
592      5.910000      0.561350      0.531260
593      5.920000      0.556030      0.544860
594      5.930000      0.550590      0.556630
595      5.940000      0.545020      0.566460
596      5.950000      0.539360      0.574250
597      5.960000      0.533610      0.579910
598      5.970000      0.527810      0.583370
599      5.980000      0.521980      0.584570
600      5.990000      0.516130      0.583500
601      6.000000      0.510300      0.580150
602      6.010000      0.504500      0.574550
603      6.020000      0.498750      0.566730
604      6.030000      0.493080      0.556790
605      6.040000      0.487520      0.544840
606      6.050000      0.482070      0.531000
607      6.060000      0.476760      0.515440
608      6.070000      0.471600      0.498360
609      6.080000      0.466620      0.479960
610      6.090000      0.461820      0.460470
611      6.100000      0.457220      0.440120
612      6.110000      0.452820      0.419150
613      6.120000      0.448620      0.397790
614      6.130000      0.444650      0.376240
615      6.140000      0.440880      0.354700
616      6.150000      0.437340      0.333340
617      6.160000      0.434000      0.312300
618      6.170000      0.430880      0.291690
619      6.180000      0.427960      0.271600
620      6.190000      0.425250      0.252080
621      6.200000      0.422730      0.233170
622      6.210000      0.420390      0.214880
623      6.220000      0.418250      0.197230
624      6.230000      0.416270      0.180200
625      6.240000      0.414470      0.163770
626      6.250000      0.412830      0.147930
627      6.260000      0.411350      0.132660
628      6.270000      0.410030      0.117940
629      6.280000      0.408850      0.103750
630      6.290000      0.407810      0.090080
631      6.300000      0.406910      0.076920
632      6.310000      0.406140      0.064260
633      6.320000      0.405500      0.052090
634      6.330000      0.404980      0.040400
635      6.340000      0.404570      0.029180
636      6.350000      0.404280      0.018420
637      6.360000      0.404100      0.008110
638      6.370000      0.404020     -0.001770
639      6.380000      0.404030     -0.011230
640      6.390000      0.404150     -0.020300
641      6.400000      0.404350     -0.028990
642      6.410000      0.404640     -0.037330
643      6.420000      0.405010     -0.045320
644      6.430000      0.405470     -0.052990
645      6.440000      0.406000     -0.060350
646      6.450000      0.406600     -0.067400
647      6.460000      0.407270     -0.074160
648      6.470000      0.408020     -0.080610
649      6.480000      0.408820     -0.086770
650      6.490000      0.409690     -0.092610
651      6.500000      0.410620     -0.098140
652      6.510000      0.411600     -0.103330
653      6.520000      0.412630     -0.108180
654      6.530000      0.413710     -0.112670
655      6.540000      0.414840     -0.116790
656      6.550000      0.416010     -0.120530
657      6.560000      0.417210     -0.123880
658      6.570000      0.418450     -0.126830
659      6.580000      0.419720     -0.129380
660      6.590000      0.421010     -0.131530
661      6.600000      0.422330     -0.133290
662      6.610000      0.423660     -0.134660
663      6.620000      0.425010     -0.135640
664      6.630000      0.426360     -0.136260
665      6.640000      0.427730     -0.136530
666      6.650000      0.429090     -0.136460
667      6.660000      0.430460     -0.136080
668      6.670000      0.431820     -0.135410
669      6.680000      0.433170     -0.134470
670      6.690000      0.434520     -0.133290
671      6.700000      0.435850     -0.131890
672      6.710000      0.437170     -0.130300
673      6.720000      0.438470     -0.128550
674      6.730000      0.439760     -0.126640
675      6.740000      0.441020     -0.124610
676      6.750000      0.442270     -0.122470
677      6.760000      0.443490     -0.120230
678      6.770000      0.444700     -0.117900
679      6.780000      0.445870     -0.115490
680      6.790000      0.447030     -0.113010
681      6.800000      0.448160     -0.110440
682      6.810000      0.449260     -0.107800
683      6.820000      0.450340     -0.105080
684      6.830000      0.451390     -0.102270
685      6.840000      0.452420     -0.099390
686      6.850000      0.453410     -0.096410
687      6.860000      0.454370     -0.093340
688      6.870000      0.455310     -0.090180
689      6.880000      0.456210     -0.086910
690      6.890000      0.457080     -0.083550
691      6.900000      0.457910     -0.080080
692      6.910000      0.458710     -0.076490
693      6.920000      0.459480     -0.072800
694      6.930000      0.460210     -0.068990
695      6.940000      0.460900     -0.065050
696      6.950000      0.461550     -0.060990
697      6.960000      0.462160     -0.056780
698      6.970000      0.462720     -0.052430
699      6.980000      0.463250     -0.047920
700      6.990000      0.463730     -0.043240
701      7.000000      0.464160     -0.038390
702      7.010000      0.464540     -0.033370
703      7.020000      0.464880     -0.028170
704      7.030000      0.465160     -0.022780
705      7.040000      0.465390     -0.017220
706      7.050000      0.465560     -0.011500
707      7.060000      0.465680     -0.005610
708      7.070000      0.465730      0.000410
709      7.080000      0.465730      0.006560
710      7.090000      0.465660      0.012800
711      7.100000      0.465530      0.019120
712      7.110000      0.465340      0.025480
713      7.120000      0.465090      0.031880
714      7.130000      0.464770      0.038280
715      7.140000      0.464390      0.044660
716      7.150000      0.463940      0.051010
717      7.160000      0.463430      0.057320
718      7.170000      0.462860      0.063570
719      7.180000      0.462220      0.069770
720      7.190000      0.461520      0.075910
721      7.200000      0.460760      0.081980
722      7.210000      0.459940      0.087990
723      7.220000      0.459060      0.093930
724      7.230000      0.458120      0.099800
725      7.240000      0.457130      0.105590
726      7.250000      0.456070      0.111290
727      7.260000      0.454960      0.116890
728      7.270000      0.453790      0.122360
729      7.280000      0.452570      0.127680
730      7.290000      0.451290      0.132820
731      7.300000      0.449960      0.137760
732      7.310000      0.448580      0.142450
733      7.320000      0.447160      0.146880
734      7.330000      0.445690      0.151020
735      7.340000      0.444180      0.154830
736      7.350000      0.442630      0.158290
737      7.360000      0.441050      0.161380
738      7.370000      0.439430      0.164090
739      7.380000      0.437790      0.166420
740      7.390000      0.436130      0.168350
741      7.400000      0.434450      0.169910
742      7.410000      0.432750      0.171090
743      7.420000      0.431040      0.171920
744      7.430000      0.429320      0.172420
745      7.440000      0.427590      0.172620
746      7.450000      0.425870      0.172570
747      7.460000      0.424140      0.172300
748      7.470000      0.422420      0.171880
749      7.480000      0.420700      0.171350
750      7.490000      0.418990      0.170770
751      7.500000      0.417280      0.170220
752      7.510000      0.415580      0.169750
753      7.520000      0.413880      0.169420
754      7.530000      0.412180      0.169300
755      7.540000      0.410490      0.169430
756      7.550000      0.408800      0.169890
757      7.560000      0.407100      0.170700
758      7.570000      0.405390      0.171910
759      7.580000      0.403670      0.173550
760      7.590000      0.401940      0.175640
761      7.600000      0.400180      0.178200
762      7.610000      0.398400      0.181240
763      7.620000      0.396590      0.184750
764      7.630000      0.394740      0.188720
765      7.640000      0.392850      0.193140
766      7.650000      0.390920      0.197970
767      7.660000      0.388940      0.203180
768      7.670000      0.386910      0.208720
769      7.680000      0.384820      0.214540
770      7.690000      0.382670      0.220600
771      7.700000      0.380470      0.226820
772      7.710000      0.378200      0.233150
773      7.720000      0.375870      0.239530
774      7.730000      0.373470      0.245920
775      7.740000      0.371010      0.252250
776      7.750000      0.368490      0.258490
777      7.760000      0.365910      0.264610
778      7.770000      0.363260      0.270560
779      7.780000      0.360560      0.276330
780      7.790000      0.357790      0.281900
781      7.800000      0.354970      0.287250
782      7.810000      0.352100      0.292390
783      7.820000      0.349180      0.297300
784      7.830000      0.346200      0.301970
785      7.840000      0.343180      0.306410
786      7.850000      0.340120      0.310590
787      7.860000      0.337010      0.314530
788      7.870000      0.333870      0.318190
789      7.880000      0.330690      0.321570
790      7.890000      0.327470      0.324660
791      7.900000      0.324220      0.327430
792      7.910000      0.320950      0.329860
793      7.920000      0.317650      0.331940
794      7.930000      0.314330      0.333630
795      7.940000      0.311000      0.334940
796      7.950000      0.307650      0.335820
797      7.960000      0.304290      0.336270
798      7.970000      0.300930      0.336280
799      7.980000      0.297560      0.335840
800      7.990000      0.294200      0.334930
801      8.000000      0.290860      0.333550
802      8.010000      0.287520      0.331710
803      8.020000      0.284200      0.329410
804      8.030000      0.280910      0.326660
805      8.040000      0.277640      0.323470
806      8.050000      0.274410      0.319870
807      8.060000      0.271210      0.315870
808      8.070000      0.268050      0.311500
809      8.080000      0.264940      0.306800
810      8.090000      0.261870      0.301800
811      8.100000      0.258850      0.296520
812      8.110000      0.255880      0.291010
813      8.120000      0.252970      0.285290
814      8.130000      0.250120      0.279400
815      8.140000      0.247330      0.273350
816      8.150000      0.244590      0.267170
817      8.160000      0.241920      0.260880
818      8.170000      0.239310      0.254470
819      8.180000      0.236770      0.247970
820      8.190000      0.234290      0.241380
821      8.200000      0.231870      0.234690
822      8.210000      0.229530      0.227900
823      8.220000      0.227250      0.221020
824      8.230000      0.225040      0.214050
825      8.240000      0.222900      0.206990
826      8.250000      0.220830      0.199850
827      8.260000      0.218830      0.192630
828      8.270000      0.216900      0.185360
829      8.280000      0.215050      0.178050
830      8.290000      0.213270      0.170720
831      8.300000      0.211560      0.163390
832      8.310000      0.209930      0.156100
833      8.320000      0.208370      0.148850
834      8.330000      0.206880      0.141680
835      8.340000      0.205460      0.134590
836      8.350000      0.204120      0.127610
837      8.360000      0.202840      0.120750
838      8.370000      0.201630      0.114010
839      8.380000      0.200490      0.107400
840      8.390000      0.199420      0.100920
841      8.400000      0.198410      0.094580
842      8.410000      0.197460      0.088360
843      8.420000      0.196580      0.082280
844      8.430000      0.195760      0.076330
845      8.440000      0.194990      0.070530
846      8.450000      0.194290      0.064870
847      8.460000      0.193640      0.059390
848      8.470000      0.193050      0.054080
849      8.480000      0.192500      0.048990
850      8.490000      0.192020      0.044130
851      8.500000      0.191570      0.039530
852      8.510000      0.191180      0.035220
853      8.520000      0.190830      0.031240
854      8.530000      0.190510      0.027620
855      8.540000      0.190240      0.024380
856      8.550000      0.189990      0.021550
857      8.560000      0.189780      0.019150
858      8.570000      0.189590      0.017200
859      8.580000      0.189410      0.015710
860      8.590000      0.189260      0.014690
861      8.600000      0.189110      0.014140
862      8.610000      0.188970      0.014060
863      8.620000      0.188830      0.014440
864      8.630000      0.188680      0.015260
865      8.640000      0.188530      0.016520
866      8.650000      0.188370      0.018180
867      8.660000      0.188180      0.020220
868      8.670000      0.187980      0.022610
869      8.680000      0.187760      0.025310
870      8.690000      0.187500      0.028290
871      8.700000      0.187220      0.031500
872      8.710000      0.186910      0.034920
873      8.720000      0.186560      0.038490
874      8.730000      0.186170      0.042200
875      8.740000      0.185750      0.046010
876      8.750000      0.185290      0.049900
877      8.760000      0.184790      0.053840
878      8.770000      0.184250      0.057820
879      8.780000      0.183670      0.061820
880      8.790000      0.183060      0.065840
881      8.800000      0.182400      0.069870
882      8.810000      0.181700      0.073910
883      8.820000      0.180960      0.077960
884      8.830000      0.180180      0.082020
885      8.840000      0.179360      0.086070
886      8.850000      0.178500      0.090130
887      8.860000      0.177600      0.094190
888      8.870000      0.176660      0.098250
889      8.880000      0.175670      0.102280
890      8.890000      0.174650      0.106300
891      8.900000      0.173590      0.110290
892      8.910000      0.172480      0.114240
893      8.920000      0.171340      0.118140
894      8.930000      0.170160      0.121990
895      8.940000      0.168940      0.125770
896      8.950000      0.167680      0.129490
897      8.960000      0.166390      0.133130
898      8.970000      0.165060      0.136710
899      8.980000      0.163690      0.140210
900      8.990000      0.162290      0.143640
901      9.000000      0.160850      0.147010
902      9.010000      0.159380      0.150310
903      9.020000      0.157880      0.153560
904      9.030000      0.156340      0.156740
905      9.040000      0.154770      0.159870
906      9.050000      0.153180      0.162940
907      9.060000      0.151550      0.165950
908      9.070000      0.149890      0.168890
909      9.080000      0.148200      0.171760
910      9.090000      0.146480      0.174560
911      9.100000      0.144740      0.177260
912      9.110000      0.142960      0.179880
913      9.120000      0.141160      0.182380
914      9.130000      0.139340      0.184780
915      9.140000      0.137490      0.187050
916      9.150000      0.135620      0.189180
917      9.160000      0.133730      0.191190
918      9.170000      0.131820      0.193050
919      9.180000      0.129890      0.194760
920      9.190000      0.127940      0.196330
921      9.200000      0.125980      0.197750
922      9.210000      0.124000      0.199010
923      9.220000      0.122010      0.200130
924      9.230000      0.120010      0.201090
925      9.240000      0.118000      0.201900
926      9.250000      0.115980      0.202550
927      9.260000      0.113950      0.203040
928      9.270000      0.111920      0.203360
929      9.280000      0.109890      0.203510
930      9.290000      0.107850      0.203490
931      9.300000      0.105820      0.203290
932      9.310000      0.103790      0.202890
933      9.320000      0.101760      0.202300
934      9.330000      0.099730      0.201490
935      9.340000      0.097720      0.200470
936      9.350000      0.095710      0.199230
937      9.360000      0.093720      0.197750
938      9.370000      0.091740      0.196020
939      9.380000      0.089780      0.194050
940      9.390000      0.087840      0.191820
941      9.400000      0.085930      0.189340
942      9.410000      0.084030      0.186600
943      9.420000      0.082170      0.183610
944      9.430000      0.080330      0.180370
945      9.440000      0.078530      0.176890
946      9.450000      0.076760      0.173190
947      9.460000      0.075020      0.169290
948      9.470000      0.073330      0.165190
949      9.480000      0.071680      0.160930
950      9.490000      0.070070      0.156540
951      9.500000      0.068510      0.152040
952      9.510000      0.066990      0.147450
953      9.520000      0.065510      0.142810
954      9.530000      0.064080      0.138140
955      9.540000      0.062700      0.133450
956      9.550000      0.061370      0.128770
957      9.560000      0.060080      0.124120
958      9.570000      0.058840      0.119490
959      9.580000      0.057640      0.114900
960      9.590000      0.056490      0.110340
961      9.600000      0.055390      0.105830
962      9.610000      0.054330      0.101350
963      9.620000      0.053320      0.096900
964      9.630000      0.052350      0.092470
965      9.640000      0.051420      0.088060
966      9.650000      0.050540      0.083670
967      9.660000      0.049710      0.079290
968      9.670000      0.048910      0.074910
969      9.680000      0.048170      0.070540
970      9.690000      0.047460      0.066170
971      9.700000      0.046800      0.061810
972      9.710000      0.046180      0.057440
973      9.720000      0.045610      0.053080
974      9.730000      0.045080      0.048710
975      9.740000      0.044590      0.044350
976      9.750000      0.044140      0.039970
977      9.760000      0.043740      0.035590
978      9.770000      0.043390      0.031190
979      9.780000      0.043080      0.026780
980      9.790000      0.042810      0.022340
981      9.800000      0.042590      0.017880
982      9.810000      0.042410      0.013390
983      9.820000      0.042270      0.008880
984      9.830000      0.042180      0.004350
985      9.840000      0.042140     -0.000200
986      9.850000      0.042140     -0.004740
987      9.860000      0.042190     -0.009260
988      9.870000      0.042280     -0.013730
989      9.880000      0.042420     -0.018140
990      9.890000      0.042600     -0.022450
991      9.900000      0.042830     -0.026630
992      9.910000      0.043090     -0.030640
993      9.920000      0.043400     -0.034450
994      9.930000      0.043740     -0.038030
995      9.940000      0.044120     -0.041350
996      9.950000      0.044540     -0.044380
997      9.960000      0.044980     -0.047100
998      9.970000      0.045450     -0.049500
999      9.980000      0.045950     -0.051550
1000      9.990000      0.046460     -0.053250
1001     10.000000      0.046990     -0.054600
1002     10.010000      0.047540     -0.055590
1003     10.020000      0.048100     -0.056220
1004     10.030000      0.048660     -0.056520
1005     10.040000      0.049220     -0.056490
1006     10.050000      0.049790     -0.056140
1007     10.060000      0.050350     -0.055500
1008     10.070000      0.050910     -0.054580
1009     10.080000      0.051450     -0.053410
1010     10.090000      0.051990     -0.052000
1011     10.100000      0.052510     -0.050400
1012     10.110000      0.053010     -0.048610
1013     10.120000      0.053500     -0.046670
1014     10.130000      0.053960     -0.044590
1015     10.140000      0.054410     -0.042390
1016     10.150000      0.054830     -0.040100
1017     10.160000      0.055230     -0.037720
1018     10.170000      0.055610     -0.035260
1019     10.180000      0.055960     -0.032730
1020     10.190000      0.056290     -0.030150
1021     10.200000      0.056590     -0.027510
1022     10.210000      0.056870     -0.024820
1023     10.220000      0.057110     -0.022090
1024     10.230000      0.057340     -0.019320
1025     10.240000      0.057530     -0.016510
1026     10.250000      0.057690     -0.013670
1027     10.260000      0.057830     -0.010820
1028     10.270000      0.057940     -0.007960
1029     10.280000      0.058020     -0.005110
1030     10.290000      0.058070     -0.002290
1031     10.300000      0.058090      0.000500
1032     10.310000      0.058090      0.003230
1033     10.320000      0.058060      0.005890
1034     10.330000      0.058000      0.008460
1035     10.340000      0.057910      0.010940
1036     10.350000      0.057800      0.013300
1037     10.360000      0.057670      0.015530
1038     10.370000      0.057510      0.017630
1039     10.380000      0.057340      0.019600
1040     10.390000      0.057140      0.021420
1041     10.400000      0.056930      0.023100
1042     10.410000      0.056700      0.024630
1043     10.420000      0.056450      0.026010
1044     10.430000      0.056190      0.027240
1045     10.440000      0.055920      0.028330
1046     10.450000      0.055630      0.029260
1047     10.460000      0.055340      0.030050
1048     10.470000      0.055040      0.030680
1049     10.480000      0.054730      0.031160
1050     10.490000      0.054420      0.031490
1051     10.500000      0.054110      0.031650
1052     10.510000      0.053790      0.031650
1053     10.520000      0.053480      0.031480
1054     10.530000      0.053160      0.031130
1055     10.540000      0.052850      0.030600
1056     10.550000      0.052540      0.029890
1057     10.560000      0.052240      0.028990
1058     10.570000      0.051950      0.027890
1059     10.580000      0.051680      0.026590
1060     10.590000      0.051410      0.025100
1061     10.600000      0.051160      0.023410
1062     10.610000      0.050920      0.021520
1063     10.620000      0.050710      0.019450
1064     10.630000      0.050510      0.017200
1065     10.640000      0.050340      0.014780
1066     10.650000      0.050200      0.012210
1067     10.660000      0.050070      0.009520
1068     10.670000      0.049980      0.006720
1069     10.680000      0.049910      0.003850
1070     10.690000      0.049870      0.000930
1071     10.700000      0.049860     -0.002010
1072     10.710000      0.049880     -0.004930
1073     10.720000      0.049930     -0.007810
1074     10.730000      0.050010     -0.010620
1075     10.740000      0.050120     -0.013320
1076     10.750000      0.050250     -0.015890
1077     10.760000      0.050410     -0.018320
1078     10.770000      0.050590     -0.020590
1079     10.780000      0.050800     -0.022680
1080     10.790000      0.051020     -0.024590
1081     10.800000      0.051270     -0.026310
1082     10.810000      0.051530     -0.027830
1083     10.820000      0.051810     -0.029170
1084     10.830000      0.052100     -0.030320
1085     10.840000      0.052410     -0.031280
1086     10.850000      0.052720     -0.032060
1087     10.860000      0.053040     -0.032670
1088     10.870000      0.053370     -0.033110
1089     10.880000      0.053700     -0.033390
1090     10.890000      0.054030     -0.033530
1091     10.900000      0.054370     -0.033520
1092     10.910000      0.054700     -0.033370
1093     10.920000      0.055040     -0.033100
1094     10.930000      0.055370     -0.032710
1095     10.940000      0.055690     -0.032200
1096     10.950000      0.056020     -0.031570
1097     10.960000      0.056330     -0.030840
1098     10.970000      0.056640     -0.030010
1099     10.980000      0.056940     -0.029070
1100     10.990000      0.057230     -0.028030
1101     11.000000      0.057510     -0.026900
1102     11.010000      0.057780     -0.025670
1103     11.020000      0.058040     -0.024350
1104     11.030000      0.058280     -0.022950
1105     11.040000      0.058510     -0.021470
1106     11.050000      0.058720     -0.019920
1107     11.060000      0.058920     -0.018310
1108     11.070000      0.059110     -0.016650
1109     11.080000      0.059270     -0.014950
1110     11.090000      0.059420     -0.013220
1111     11.100000      0.059550     -0.011490
1112     11.110000      0.059670     -0.009760
1113     11.120000      0.059770     -0.008040
1114     11.130000      0.059850     -0.006350
1115     11.140000      0.059910     -0.004700
1116     11.150000      0.059960     -0.003110
1117     11.160000      0.059990     -0.001570
1118     11.170000      0.060010     -0.000090
1119     11.180000      0.060010      0.001320
1120     11.190000      0.059990      0.002660
1121     11.200000      0.059970      0.003930
1122     11.210000      0.059930      0.005130
1123     11.220000      0.059880      0.006260
1124     11.230000      0.059810      0.007340
1125     11.240000      0.059740      0.008360
1126     11.250000      0.059660      0.009330
1127     11.260000      0.059560      0.010260
1128     11.270000      0.059460      0.011160
1129     11.280000      0.059350      0.012040
1130     11.290000      0.059230      0.012900
1131     11.300000      0.059100      0.013750
1132     11.310000      0.058960      0.014610
1133     11.320000      0.058820      0.015470
1134     11.330000      0.058660      0.016360
1135     11.340000      0.058500      0.017280
1136     11.350000      0.058320      0.018240
1137     11.360000      0.058140      0.019240
1138     11.370000      0.057950      0.020290
1139     11.380000      0.057750      0.021410
1140     11.390000      0.057530      0.022580
1141     11.400000      0.057310      0.023830
1142     11.410000      0.057070      0.025140
1143     11.420000      0.056820      0.026530
1144     11.430000      0.056550      0.027990
1145     11.440000      0.056270      0.029520
1146     11.450000      0.055980      0.031120
1147     11.460000      0.055670      0.032780
1148     11.470000      0.055340      0.034490
1149     11.480000      0.054990      0.036250
1150     11.490000      0.054630      0.038050
1151     11.500000      0.054250      0.039880
1152     11.510000      0.053850      0.041740
1153     11.520000      0.053430      0.043600
1154     11.530000      0.053000      0.045470
1155     11.540000      0.052540      0.047330
1156     11.550000      0.052070      0.049180
1157     11.560000      0.051580      0.051010
1158     11.570000      0.051070      0.052830
1159     11.580000      0.050540      0.054620
1160     11.590000      0.049990      0.056380
1161     11.600000      0.049430      0.058110
1162     11.610000      0.048850      0.059810
1163     11.620000      0.048250      0.061480
1164     11.630000      0.047640      0.063100
1165     11.640000      0.047000      0.064690
1166     11.650000      0.046360      0.066230
1167     11.660000      0.045700      0.067710
1168     11.670000      0.045020      0.069120
1169     11.680000      0.044330      0.070460
1170     11.690000      0.043620      0.071700
1171     11.700000      0.042910      0.072840
1172     11.710000      0.042180      0.073870
1173     11.720000      0.041440      0.074770
1174     11.730000      0.040690      0.075510
1175     11.740000      0.039940      0.076110
1176     11.750000      0.039170      0.076530
1177     11.760000      0.038410      0.076760
1178     11.770000      0.037640      0.076810
1179     11.780000      0.036870      0.076670
1180     11.790000      0.036110      0.076310
1181     11.800000      0.035340      0.075760
1182     11.810000      0.034590      0.075000
1183     11.820000      0.033840      0.074030
1184     11.830000      0.033100      0.072860
1185     11.840000      0.032370      0.071500
1186     11.850000      0.031650      0.069950
1187     11.860000      0.030950      0.068230
1188     11.870000      0.030270      0.066340
1189     11.880000      0.029610      0.064300
1190     11.890000      0.028960      0.062130
1191     11.900000      0.028340      0.059850
1192     11.910000      0.027740      0.057450
1193     11.920000      0.027170      0.054970
1194     11.930000      0.026620      0.052420
1195     11.940000      0.026100      0.049800
1196     11.950000      0.025600      0.047130
1197     11.960000      0.025130      0.044410
1198     11.970000      0.024680      0.041650
1199     11.980000      0.024270      0.038850
1200     11.990000      0.023880      0.036010
1201     12.000000      0.023520      0.033140
1202     12.010000      0.023190      0.030240
1203     12.020000      0.022880      0.027290
1204     12.030000      0.022610      0.024320
1205     12.040000      0.022370      0.021300
1206     12.050000      0.022150      0.018250
1207     12.060000      0.021970      0.015180
1208     12.070000      0.021820      0.012080
1209     12.080000      0.021700      0.008950
1210     12.090000      0.021610      0.005820
1211     12.100000      0.021550      0.002680
1212     12.110000      0.021520     -0.000460
1213     12.120000      0.021530     -0.003580
1214     12.130000      0.021570     -0.006690
1215     12.140000      0.021630     -0.009770
1216     12.150000      0.021730     -0.012830
1217     12.160000      0.021860     -0.015860
1218     12.170000      0.022020     -0.018860
1219     12.180000      0.022210     -0.021820
1220     12.190000      0.022420     -0.024760
1221     12.200000      0.022670     -0.027660
1222     12.210000      0.022950     -0.030550
1223     12.220000      0.023250     -0.033400
1224     12.230000      0.023590     -0.036240
1225     12.240000      0.023950     -0.039050
1226     12.250000      0.024340     -0.041840
1227     12.260000      0.024760     -0.044610
1228     12.270000      0.025200     -0.047340
1229     12.280000      0.025680     -0.050030
1230     12.290000      0.026180     -0.052690
1231     12.300000      0.026710     -0.055290
1232     12.310000      0.027260     -0.057830
1233     12.320000      0.027840     -0.060310
1234     12.330000      0.028440     -0.062710
1235     12.340000      0.029070     -0.065020
1236     12.350000      0.029720     -0.067250
1237     12.360000      0.030390     -0.069380
1238     12.370000      0.031080     -0.071420
1239     12.380000      0.031800     -0.073350
1240     12.390000      0.032530     -0.075180
1241     12.400000      0.033280     -0.076920
1242     12.410000      0.034050     -0.078550
1243     12.420000      0.034840     -0.080080
1244     12.430000      0.035640     -0.081510
1245     12.440000      0.036450     -0.082840
1246     12.450000      0.037280     -0.084070
1247     12.460000      0.038120     -0.085190
1248     12.470000      0.038970     -0.086220
1249     12.480000      0.039840     -0.087130
1250     12.490000      0.040710     -0.087940
1251     12.500000      0.041590     -0.088630
1252     12.510000      0.042470     -0.089200
1253     12.520000      0.043370     -0.089640
1254     12.530000      0.044260     -0.089960
1255     12.540000      0.045160     -0.090140
1256     12.550000      0.046060     -0.090180
1257     12.560000      0.046960     -0.090070
1258     12.570000      0.047870     -0.089810
1259     12.580000      0.048760     -0.089400
1260     12.590000      0.049660     -0.088830
1261     12.600000      0.050550     -0.088110
1262     12.610000      0.051430     -0.087230
1263     12.620000      0.052300     -0.086200
1264     12.630000      0.053160     -0.085020
1265     12.640000      0.054010     -0.083700
1266     12.650000      0.054850     -0.082230
1267     12.660000      0.055670     -0.080640
1268     12.670000      0.056480     -0.078930
1269     12.680000      0.057270     -0.077110
1270     12.690000      0.058040     -0.075190
1271     12.700000      0.058790     -0.073190
1272     12.710000      0.059520     -0.071130
1273     12.720000      0.060230     -0.069010
1274     12.730000      0.060920     -0.066840
1275     12.740000      0.061590     -0.064630
1276     12.750000      0.062240     -0.062400
1277     12.760000      0.062860     -0.060150
1278     12.770000      0.063460     -0.057880
1279     12.780000      0.064040     -0.055600
1280     12.790000      0.064600     -0.053310
1281     12.800000      0.065130     -0.051010
1282     12.810000      0.065640     -0.048700
1283     12.820000      0.066130     -0.046390
1284     12.830000      0.066590     -0.044060
1285     12.840000      0.067030     -0.041740
1286     12.850000      0.067450     -0.039410
1287     12.860000      0.067840     -0.037080
1288     12.870000      0.068210     -0.034760
1289     12.880000      0.068560     -0.032460
1290     12.890000      0.068890     -0.030190
1291     12.900000      0.069190     -0.027940
1292     12.910000      0.069470     -0.025740
1293     12.920000      0.069730     -0.023600
1294     12.930000      0.069960     -0.021510
1295     12.940000      0.070180     -0.019490
1296     12.950000      0.070370     -0.017550
1297     12.960000      0.070550     -0.015690
1298     12.970000      0.070700     -0.013910
1299     12.980000      0.070840     -0.012220
1300     12.990000      0.070970     -0.010620
1301     13.000000      0.071070     -0.009100
1302     13.010000      0.071160     -0.007670
1303     13.020000      0.071240     -0.006320
1304     13.030000      0.071300     -0.005060
1305     13.040000      0.071350     -0.003870
1306     13.050000      0.071390     -0.002760
1307     13.060000      0.071420     -0.001730
1308     13.070000      0.071440     -0.000760
1309     13.080000      0.071440      0.000140
1310     13.090000      0.071440      0.000970
1311     13.100000      0.071430      0.001730
1312     13.110000      0.071420      0.002430
1313     13.120000      0.071390      0.003070
1314     13.130000      0.071360      0.003650
1315     13.140000      0.071320      0.004160
1316     13.150000      0.071280      0.004610
1317     13.160000      0.071240      0.005010
1318     13.170000      0.071190      0.005350
1319     13.180000      0.071130      0.005630
1320     13.190000      0.071080      0.005850
1321     13.200000      0.071020      0.006020
1322     13.210000      0.070960      0.006140
1323     13.220000      0.070900      0.006200
1324     13.230000      0.070830      0.006220
1325     13.240000      0.070770      0.006190
1326     13.250000      0.070710      0.006130
1327     13.260000      0.070650      0.006020
1328     13.270000      0.070590      0.005880
1329     13.280000      0.070530      0.005710
1330     13.290000      0.070470      0.005520
1331     13.300000      0.070420      0.005300
1332     13.310000      0.070360      0.005070
1333     13.320000      0.070310      0.004820
1334     13.330000      0.070270      0.004570
1335     13.340000      0.070220      0.004310
1336     13.350000      0.070180      0.004050
1337     13.360000      0.070140      0.003790
1338     13.370000      0.070100      0.003540
1339     13.380000      0.070060      0.003290
1340     13.390000      0.070030      0.003050
1341     13.400000      0.070000      0.002810
1342     13.410000      0.069970      0.002590
1343     13.420000      0.069950      0.002370
1344     13.430000      0.069920      0.002160
1345     13.440000      0.069900      0.001960
1346     13.450000      0.069880      0.001760
1347     13.460000      0.069860      0.001580
1348     13.470000      0.069850      0.001400
1349     13.480000      0.069830      0.001220
1350     13.490000      0.069820      0.001050
1351     13.500000      0.069810      0.000890
1352     13.510000      0.069800      0.000720
1353     13.520000      0.069790      0.000560
1354     13.530000      0.069790      0.000410
1355     13.540000      0.069790      0.000250
1356     13.550000      0.069780      0.000100
1357     13.560000      0.069780     -0.000060
1358     13.570000      0.069780     -0.000220
1359     13.580000      0.069780     -0.000380
1360     13.590000      0.069790     -0.000550
1361     13.600000      0.069790     -0.000730
1362     13.610000      0.069800     -0.000920
1363     13.620000      0.069810     -0.001120
1364     13.630000      0.069820     -0.001340
1365     13.640000      0.069830     -0.001580
1366     13.650000      0.069850     -0.001850
1367     13.660000      0.069870     -0.002160
1368     13.670000      0.069890     -0.002500
1369     13.680000      0.069920     -0.002890
1370     13.690000      0.069940     -0.003330
1371     13.700000      0.069980     -0.003840
1372     13.710000      0.070020     -0.004410
1373     13.720000      0.070060     -0.005060
1374     13.730000      0.070110     -0.005800
1375     13.740000      0.070170     -0.006640
1376     13.750000      0.070240     -0.007580
1377     13.760000      0.070310     -0.008630
1378     13.770000      0.070400     -0.009800
1379     13.780000      0.070500     -0.011090
1380     13.790000      0.070610     -0.012520
1381     13.800000      0.070730     -0.014070
1382     13.810000      0.070870     -0.015760
1383     13.820000      0.071030     -0.017580
1384     13.830000      0.071210     -0.019540
1385     13.840000      0.071400     -0.021630
1386     13.850000      0.071620     -0.023850
1387     13.860000      0.071860     -0.026180
1388     13.870000      0.072120     -0.028610
1389     13.880000      0.072400     -0.031150
1390     13.890000      0.072720     -0.033770
1391     13.900000      0.073050     -0.036460
1392     13.910000      0.073420     -0.039210
1393     13.920000      0.073810     -0.042010
1394     13.930000      0.074230     -0.044840
1395     13.940000      0.074680     -0.047690
1396     13.950000      0.075160     -0.050560
1397     13.960000      0.075660     -0.053450
1398     13.970000      0.076200     -0.056340
1399     13.980000      0.076760     -0.059230
1400     13.990000      0.077350     -0.062120
1401     14.000000      0.077970     -0.065020
1402     14.010000      0.078620     -0.067910
1403     14.020000      0.079300     -0.070800
1404     14.030000      0.080010     -0.073700
1405     14.040000      0.080750     -0.076580
1406     14.050000      0.081510     -0.079460
1407     14.060000      0.082310     -0.082320
1408     14.070000      0.083130     -0.085150
1409     14.080000      0.083980     -0.087950
1410     14.090000      0.084860     -0.090700
1411     14.100000      0.085770     -0.093400
1412     14.110000      0.086700     -0.096020
1413     14.120000      0.087660     -0.098550
1414     14.130000      0.088650     -0.100980
1415     14.140000      0.089660     -0.103310
1416     14.150000      0.090690     -0.105510
1417     14.160000      0.091750     -0.107580
1418     14.170000      0.092820     -0.109520
1419     14.180000      0.093920     -0.111320
1420     14.190000      0.095030     -0.112980
1421     14.200000      0.096160     -0.114490
1422     14.210000      0.097300     -0.115860
1423     14.220000      0.098460     -0.117080
1424     14.230000      0.099630     -0.118160
1425     14.240000      0.100820     -0.119110
1426     14.250000      0.102010     -0.119910
1427     14.260000      0.103210     -0.120590
1428     14.270000      0.104410     -0.121130
1429     14.280000      0.105620     -0.121530
1430     14.290000      0.106840     -0.121810
1431     14.300000      0.108060     -0.121960
1432     14.310000      0.109280     -0.121990
1433     14.320000      0.110500     -0.121890
1434     14.330000      0.111710     -0.121660
1435     14.340000      0.112930     -0.121300
1436     14.350000      0.114140     -0.120810
1437     14.360000      0.115350     -0.120190
1438     14.370000      0.116550     -0.119450
1439     14.380000      0.117750     -0.118570
1440     14.390000      0.118930     -0.117560
1441     14.400000      0.120110     -0.116420
1442     14.410000      0.121270     -0.115150
1443     14.420000      0.122430     -0.113750
1444     14.430000      0.123560     -0.112240
1445     14.440000      0.124690     -0.110610
1446     14.450000      0.125790     -0.108870
1447     14.460000      0.126880     -0.107040
1448     14.470000      0.127950     -0.105130
1449     14.480000      0.129000     -0.103150
1450     14.490000      0.130030     -0.101110
1451     14.500000      0.131040     -0.099040
1452     14.510000      0.132040     -0.096940
1453     14.520000      0.133000     -0.094840
1454     14.530000      0.133950     -0.092750
1455     14.540000      0.134880     -0.090670
1456     14.550000      0.135790     -0.088630
1457     14.560000      0.136670     -0.086630
1458     14.570000      0.137540     -0.084680
1459     14.580000      0.138390     -0.082780
1460     14.590000      0.139210     -0.080930
1461     14.600000      0.140020     -0.079140
1462     14.610000      0.140810     -0.077400
1463     14.620000      0.141590     -0.075720
1464     14.630000      0.142350     -0.074090
1465     14.640000      0.143090     -0.072500
1466     14.650000      0.143810     -0.070950
1467     14.660000      0.144520     -0.069440
1468     14.670000      0.145220     -0.067970
1469     14.680000      0.145900     -0.066520
1470     14.690000      0.146560     -0.065100
1471     14.700000      0.147210     -0.063700
1472     14.710000      0.147850     -0.062310
1473     14.720000      0.148470     -0.060940
1474     14.730000      0.149080     -0.059580
1475     14.740000      0.149680     -0.058220
1476     14.750000      0.150260     -0.056860
1477     14.760000      0.150830     -0.055500
1478     14.770000      0.151380     -0.054140
1479     14.780000      0.151920     -0.052760
1480     14.790000      0.152450     -0.051370
1481     14.800000      0.152970     -0.049960
1482     14.810000      0.153470     -0.048530
1483     14.820000      0.153950     -0.047090
1484     14.830000      0.154420     -0.045620
1485     14.840000      0.154880     -0.044130
1486     14.850000      0.155320     -0.042630
1487     14.860000      0.155750     -0.041110
1488     14.870000      0.156160     -0.039580
1489     14.880000      0.156550     -0.038050
1490     14.890000      0.156930     -0.036520
1491     14.900000      0.157300     -0.035000
1492     14.910000      0.157650     -0.033490
1493     14.920000      0.157980     -0.032020
1494     14.930000      0.158300     -0.030570
1495     14.940000      0.158610     -0.029160
1496     14.950000      0.158900     -0.027790
1497     14.960000      0.159180     -0.026470
1498     14.970000      0.159440     -0.025200
1499     14.980000      0.159690     -0.023980
1500     14.990000      0.159930     -0.022820
1501     15.000000      0.160160     -0.021700
1502     15.010000      0.160380     -0.020640
1503     15.020000      0.160590     -0.019640
1504     15.030000      0.160780     -0.018680
1505     15.040000      0.160970     -0.017760
1506     15.050000      0.161150     -0.016900
1507     15.060000      0.161320     -0.016080
1508     15.070000      0.161480     -0.015300
1509     15.080000      0.161630     -0.014560
1510     15.090000      0.161780     -0.013860
1511     15.100000      0.161910     -0.013190
1512     15.110000      0.162050     -0.012570
1513     15.120000      0.162170     -0.011980
1514     15.130000      0.162290     -0.011420
1515     15.140000      0.162410     -0.010900
1516     15.150000      0.162510     -0.010410
1517     15.160000      0.162620     -0.009950
1518     15.170000      0.162720     -0.009520
1519     15.180000      0.162810     -0.009130
1520     15.190000      0.162900     -0.008760
1521     15.200000      0.162990     -0.008420
1522     15.210000      0.163080     -0.008100
1523     15.220000      0.163160     -0.007810
1524     15.230000      0.163240     -0.007540
1525     15.240000      0.163310     -0.007290
1526     15.250000      0.163380     -0.007070
1527     15.260000      0.163450     -0.006860
1528     15.270000      0.163520     -0.006660
1529     15.280000      0.163590     -0.006490
1530     15.290000      0.163650     -0.006320
1531     15.300000      0.163720     -0.006170
1532     15.310000      0.163780     -0.006030
1533     15.320000      0.163840     -0.005900
1534     15.330000      0.163900     -0.005780
1535     15.340000      0.163960     -0.005660
1536     15.350000      0.164010     -0.005560
1537     15.360000      0.164070     -0.005450
1538     15.370000      0.164120     -0.005350
1539     15.380000      0.164180     -0.005260
1540     15.390000      0.164230     -0.005170
1541     15.400000      0.164280     -0.005080
1542     15.410000      0.164330     -0.005000
1543     15.420000      0.164380     -0.004930
1544     15.430000      0.164430     -0.004860
1545     15.440000      0.164480     -0.004800
1546     15.450000      0.164530     -0.004750
1547     15.460000      0.164580     -0.004720
1548     15.470000      0.164620     -0.004690
1549     15.480000      0.164670     -0.004690
1550     15.490000      0.164720     -0.004700
1551     15.500000      0.164760     -0.004740
1552     15.510000      0.164810     -0.004810
1553     15.520000      0.164860     -0.004900
1554     15.530000      0.164910     -0.005030
1555     15.540000      0.164960     -0.005200
1556     15.550000      0.165010     -0.005400
1557     15.560000      0.165060     -0.005650
1558     15.570000      0.165120     -0.005940
1559     15.580000      0.165180     -0.006280
1560     15.590000      0.165240     -0.006660
1561     15.600000      0.165310     -0.007090
1562     15.610000      0.165380     -0.007570
1563     15.620000      0.165460     -0.008090
1564     15.630000      0.165540     -0.008660
1565     15.640000      0.165620     -0.009260
1566     15.650000      0.165720     -0.009900
1567     15.660000      0.165810     -0.010570
1568     15.670000      0.165920     -0.011260
1569     15.680000      0.166030     -0.011960
1570     15.690000      0.166150     -0.012670
1571     15.700000      0.166280     -0.013370
1572     15.710000      0.166410     -0.014060
1573     15.720000      0.166550     -0.014730
1574     15.730000      0.166700     -0.015360
1575     15.740000      0.166850     -0.015960
1576     15.750000      0.167010     -0.016500
1577     15.760000      0.167180     -0.017000
1578     15.770000      0.167350     -0.017440
1579     15.780000      0.167520     -0.017810
1580     15.790000      0.167700     -0.018130
1581     15.800000      0.167880     -0.018370
1582     15.810000      0.168070     -0.018550
1583     15.820000      0.168250     -0.018660
1584     15.830000      0.168440     -0.018710
1585     15.840000      0.168630     -0.018690
1586     15.850000      0.168810     -0.018610
1587     15.860000      0.169000     -0.018470
1588     15.870000      0.169180     -0.018280
1589     15.880000      0.169370     -0.018050
1590     15.890000      0.169550     -0.017760
1591     15.900000      0.169720     -0.017440
1592     15.910000      0.169900     -0.017080
1593     15.920000      0.170070     -0.016690
1594     15.930000      0.170240     -0.016280
1595     15.940000      0.170400     -0.015840
1596     15.950000      0.170560     -0.015380
1597     15.960000      0.170710     -0.014900
1598     15.970000      0.170860     -0.014400
1599     15.980000      0.171000     -0.013890
1600     15.990000      0.171140     -0.013360
1601     16.000000      0.171280     -0.012820
1602     16.010000      0.171410     -0.012260
1603     16.020000      0.171530     -0.011690
1604     16.030000      0.171640     -0.011090
1605     16.040000      0.171760     -0.010480
1606     16.050000      0.171860     -0.009860
1607     16.060000      0.171960     -0.009210
1608     16.070000      0.172050     -0.008540
1609     16.080000      0.172140     -0.007840
1610     16.090000      0.172210     -0.007130
1611     16.100000      0.172290     -0.006380
1612     16.110000      0.172350     -0.005610
1613     16.120000      0.172410     -0.004810
1614     16.130000      0.172450     -0.003980
1615     16.140000      0.172490     -0.003120
1616     16.150000      0.172530     -0.002220
1617     16.160000      0.172550     -0.001290
1618     16.170000      0.172560     -0.000320
1619     16.180000      0.172560      0.000690
1620     16.190000      0.172560      0.001740
1621     16.200000      0.172540      0.002840
1622     16.210000      0.172510      0.003970
1623     16.220000      0.172470      0.005150
1624     16.230000      0.172420      0.006370
1625     16.240000      0.172360      0.007620
1626     16.250000      0.172280      0.008900
1627     16.260000      0.172190      0.010210
1628     16.270000      0.172090      0.011530
1629     16.280000      0.171970      0.012870
1630     16.290000      0.171840      0.014210
1631     16.300000      0.171700      0.015540
1632     16.310000      0.171550      0.016840
1633     16.320000      0.171380      0.018120
1634     16.330000      0.171200      0.019360
1635     16.340000      0.171000      0.020560
1636     16.350000      0.170800      0.021690
1637     16.360000      0.170580      0.022770
1638     16.370000      0.170350      0.023780
1639     16.380000      0.170120      0.024720
1640     16.390000      0.169870      0.025590
1641     16.400000      0.169610      0.026380
1642     16.410000      0.169350      0.027110
1643     16.420000      0.169080      0.027760
1644     16.430000      0.168800      0.028350
1645     16.440000      0.168520      0.028870
1646     16.450000      0.168230      0.029330
1647     16.460000      0.167930      0.029730
1648     16.470000      0.167640      0.030090
1649     16.480000      0.167340      0.030400
1650     16.490000      0.167030      0.030660
1651     16.500000      0.166730      0.030900
1652     16.510000      0.166420      0.031110
1653     16.520000      0.166110      0.031290
1654     16.530000      0.165790      0.031460
1655     16.540000      0.165480      0.031610
1656     16.550000      0.165160      0.031760
1657     16.560000      0.164840      0.031900
1658     16.570000      0.164530      0.032040
1659     16.580000      0.164210      0.032180
1660     16.590000      0.163880      0.032330
1661     16.600000      0.163560      0.032490
1662     16.610000      0.163240      0.032660
1663     16.620000      0.162910      0.032840
1664     16.630000      0.162580      0.033030
1665     16.640000      0.162250      0.033230
1666     16.650000      0.161920      0.033450
1667     16.660000      0.161580      0.033680
1668     16.670000      0.161250      0.033930
1669     16.680000      0.160910      0.034200
1670     16.690000      0.160570      0.034480
1671     16.700000      0.160220      0.034770
1672     16.710000      0.159870      0.035090
1673     16.720000      0.159520      0.035420
1674     16.730000      0.159170      0.035780
1675     16.740000      0.158810      0.036150
1676     16.750000      0.158450      0.036540
1677     16.760000      0.158080      0.036950
1678     16.770000      0.157710      0.037380
1679     16.780000      0.157340      0.037840
1680     16.790000      0.156960      0.038320
1681     16.800000      0.156580      0.038820
1682     16.810000      0.156190      0.039350
1683     16.820000      0.155800      0.039900
1684     16.830000      0.155400      0.040470
1685     16.840000      0.154990      0.041070
1686     16.850000      0.154580      0.041680
1687     16.860000      0.154170      0.042320
1688     16.870000      0.153740      0.042970
1689     16.880000      0.153310      0.043640
1690     16.890000      0.152880      0.044320
1691     16.900000      0.152430      0.045000
1692     16.910000      0.151980      0.045700
1693     16.920000      0.151530      0.046390
1694     16.930000      0.151060      0.047080
1695     16.940000      0.150590      0.047780
1696     16.950000      0.150110      0.048460
1697     16.960000      0.149630      0.049140
1698     16.970000      0.149140      0.049820
1699     16.980000      0.148640      0.050480
1700     16.990000      0.148130      0.051140
1701     17.000000      0.147620      0.051790
1702     17.010000      0.147100      0.052440
1703     17.020000      0.146580      0.053090
1704     17.030000      0.146050      0.053730
1705     17.040000      0.145510      0.054370
1706     17.050000      0.144970      0.055010
1707     17.060000      0.144420      0.055650
1708     17.070000      0.143860      0.056300
1709     17.080000      0.143300      0.056960
1710     17.090000      0.142730      0.057620
1711     17.100000      0.142150      0.058290
1712     17.110000      0.141570      0.058970
1713     17.120000      0.140980      0.059670
1714     17.130000      0.140380      0.060380
1715     17.140000      0.139780      0.061110
1716     17.150000      0.139170      0.061860
1717     17.160000      0.138550      0.062620
1718     17.170000      0.137920      0.063410
1719     17.180000      0.137290      0.064230
1720     17.190000      0.136650      0.065070
1721     17.200000      0.136000      0.065930
1722     17.210000      0.135340      0.066820
1723     17.220000      0.134670      0.067740
1724     17.230000      0.133990      0.068670
1725     17.240000      0.133310      0.069630
1726     17.250000      0.132610      0.070610
1727     17.260000      0.131900      0.071600
1728     17.270000      0.131190      0.072600
1729     17.280000      0.130460      0.073590
1730     17.290000      0.129720      0.074580
1731     17.300000      0.128980      0.075550
1732     17.310000      0.128220      0.076500
1733     17.320000      0.127460      0.077420
1734     17.330000      0.126680      0.078290
1735     17.340000      0.125900      0.079120
1736     17.350000      0.125110      0.079890
1737     17.360000      0.124310      0.080600
1738     17.370000      0.123510      0.081250
1739     17.380000      0.122690      0.081830
1740     17.390000      0.121870      0.082340
1741     17.400000      0.121050      0.082770
1742     17.410000      0.120220      0.083140
1743     17.420000      0.119390      0.083440
1744     17.430000      0.118560      0.083660
1745     17.440000      0.117720      0.083820
1746     17.450000      0.116880      0.083910
1747     17.460000      0.116040      0.083950
1748     17.470000      0.115200      0.083920
1749     17.480000      0.114370      0.083840
1750     17.490000      0.113530      0.083710
1751     17.500000      0.112690      0.083530
1752     17.510000      0.111850      0.083310
1753     17.520000      0.111020      0.083040
1754     17.530000      0.110190      0.082750
1755     17.540000      0.109360      0.082420
1756     17.550000      0.108540      0.082050
1757     17.560000      0.107720      0.081660
1758     17.570000      0.106900      0.081240
1759     17.580000      0.106090      0.080800
1760     17.590000      0.105280      0.080320
1761     17.600000      0.104480      0.079820
1762     17.610000      0.103680      0.079300
1763     17.620000      0.102890      0.078740
1764     17.630000      0.102100      0.078160
1765     17.640000      0.101320      0.077550
1766     17.650000      0.100540      0.076910
1767     17.660000      0.099770      0.076240
1768     17.670000      0.099010      0.075540
1769     17.680000      0.098260      0.074820
1770     17.690000      0.097510      0.074060
1771     17.700000      0.096770      0.073280
1772     17.710000      0.096030      0.072460
1773     17.720000      0.095310      0.071620
1774     17.730000      0.094590      0.070740
1775     17.740000      0.093890      0.069840
1776     17.750000      0.093190      0.068900
1777     17.760000      0.092500      0.067930
1778     17.770000      0.091820      0.066920
1779     17.780000      0.091150      0.065890
1780     17.790000      0.090490      0.064810
1781     17.800000      0.089840      0.063700
1782     17.810000      0.089210      0.062560
1783     17.820000      0.088580      0.061390
1784     17.830000      0.087970      0.060180
1785     17.840000      0.087360      0.058950
1786     17.850000      0.086780      0.057700
1787     17.860000      0.086200      0.056440
1788     17.870000      0.085630      0.055170
1789     17.880000      0.085080      0.053910
1790     17.890000      0.084540      0.052660
1791     17.900000      0.084020      0.051450
1792     17.910000      0.083500      0.050280
1793     17.920000      0.083000      0.049160
1794     17.930000      0.082510      0.048100
1795     17.940000      0.082030      0.047120
1796     17.950000      0.081560      0.046220
1797     17.960000      0.081090      0.045420
1798     17.970000      0.080640      0.044710
1799     17.980000      0.080190      0.044110
1800     17.990000      0.079750      0.043610
1801     18.000000      0.079310      0.043220
1802     18.010000      0.078880      0.042930
1803     18.020000      0.078450      0.042740
1804     18.030000      0.078030      0.042650
1805     18.040000      0.077600      0.042650
1806     18.050000      0.077170      0.042730
1807     18.060000      0.076750      0.042890
1808     18.070000      0.076320      0.043110
1809     18.080000      0.075890      0.043370
1810     18.090000      0.075450      0.043670
1811     18.100000      0.075020      0.044000
1812     18.110000      0.074580      0.044340
1813     18.120000      0.074130      0.044670
1814     18.130000      0.073690      0.044990
1815     18.140000      0.073240      0.045280
1816     18.150000      0.072780      0.045530
1817     18.160000      0.072330      0.045740
1818     18.170000      0.071870      0.045890
1819     18.180000      0.071410      0.045980
1820     18.190000      0.070950      0.046010
1821     18.200000      0.070490      0.045980
1822     18.210000      0.070030      0.045870
1823     18.220000      0.069570      0.045700
1824     18.230000      0.069120      0.045470
1825     18.240000      0.068660      0.045170
1826     18.250000      0.068210      0.044820
1827     18.260000      0.067760      0.044430
1828     18.270000      0.067320      0.043990
1829     18.280000      0.066880      0.043530
1830     18.290000      0.066440      0.043040
1831     18.300000      0.066010      0.042550
1832     18.310000      0.065590      0.042050
1833     18.320000      0.065160      0.041570
1834     18.330000      0.064750      0.041110
1835     18.340000      0.064340      0.040670
1836     18.350000      0.063930      0.040280
1837     18.360000      0.063530      0.039930
1838     18.370000      0.063130      0.039640
1839     18.380000      0.062730      0.039400
1840     18.390000      0.062340      0.039220
1841     18.400000      0.061950      0.039100
1842     18.410000      0.061560      0.039050
1843     18.420000      0.061160      0.039060
1844     18.430000      0.060770      0.039130
1845     18.440000      0.060380      0.039250
1846     18.450000      0.059990      0.039430
1847     18.460000      0.059600      0.039660
1848     18.470000      0.059200      0.039940
1849     18.480000      0.058800      0.040250
1850     18.490000      0.058400      0.040590
1851     18.500000      0.057990      0.040960
1852     18.510000      0.057580      0.041340
1853     18.520000      0.057170      0.041730
1854     18.530000      0.056750      0.042130
1855     18.540000      0.056330      0.042520
1856     18.550000      0.055910      0.042900
1857     18.560000      0.055480      0.043270
1858     18.570000      0.055040      0.043620
1859     18.580000      0.054610      0.043950
1860     18.590000      0.054170      0.044250
1861     18.600000      0.053730      0.044530
1862     18.610000      0.053280      0.044780
1863     18.620000      0.052830      0.044990
1864     18.630000      0.052380      0.045180
1865     18.640000      0.051930      0.045330
1866     18.650000      0.051480      0.045440
1867     18.660000      0.051020      0.045510
1868     18.670000      0.050570      0.045550
1869     18.680000      0.050110      0.045540
1870     18.690000      0.049660      0.045480
1871     18.700000      0.049200      0.045380
1872     18.710000      0.048750      0.045230
1873     18.720000      0.048300      0.045020
1874     18.730000      0.047850      0.044750
1875     18.740000      0.047400      0.044420
1876     18.750000      0.046950      0.044020
1877     18.760000      0.046510      0.043560
1878     18.770000      0.046080      0.043030
1879     18.780000      0.045650      0.042430
1880     18.790000      0.045220      0.041760
1881     18.800000      0.044810      0.041010
1882     18.810000      0.044400      0.040200
1883     18.820000      0.043990      0.039320
1884     18.830000      0.043600      0.038380
1885     18.840000      0.043220      0.037380
1886     18.850000      0.042840      0.036330
1887     18.860000      0.042480      0.035240
1888     18.870000      0.042130      0.034120
1889     18.880000      0.041790      0.032980
1890     18.890000      0.041460      0.031840
1891     18.900000      0.041140      0.030710
1892     18.910000      0.040830      0.029600
1893     18.920000      0.040540      0.028530
1894     18.930000      0.040250      0.027510
1895     18.940000      0.039980      0.026550
1896     18.950000      0.039710      0.025670
1897     18.960000      0.039450      0.024860
1898     18.970000      0.039200      0.024150
1899     18.980000      0.038960      0.023530
1900     18.990000      0.038730      0.023010
1901     19.000000      0.038500      0.022580
1902     19.010000      0.038270      0.022260
1903     19.020000      0.038050      0.022020
1904     19.030000      0.037830      0.021870
1905     19.040000      0.037610      0.021800
1906     19.050000      0.037390      0.021800
1907     19.060000      0.037170      0.021860
1908     19.070000      0.036960      0.021970
1909     19.080000      0.036740      0.022110
1910     19.090000      0.036510      0.022270
1911     19.100000      0.036290      0.022430
1912     19.110000      0.036070      0.022570
1913     19.120000      0.035840      0.022680
1914     19.130000      0.035620      0.022750
1915     19.140000      0.035390      0.022760
1916     19.150000      0.035160      0.022700
1917     19.160000      0.034930      0.022550
1918     19.170000      0.034710      0.022310
1919     19.180000      0.034480      0.021980
1920     19.190000      0.034260      0.021530
1921     19.200000      0.034050      0.020980
1922     19.210000      0.033840      0.020320
1923     19.220000      0.033640      0.019550
1924     19.230000      0.033440      0.018680
1925     19.240000      0.033250      0.017710
1926     19.250000      0.033080      0.016650
1927     19.260000      0.032910      0.015510
1928     19.270000      0.032760      0.014320
1929     19.280000      0.032610      0.013070
1930     19.290000      0.032480      0.011780
1931     19.300000      0.032360      0.010490
1932     19.310000      0.032260      0.009190
1933     19.320000      0.032170      0.007910
1934     19.330000      0.032090      0.006660
1935     19.340000      0.032020      0.005470
1936     19.350000      0.031970      0.004330
1937     19.360000      0.031920      0.003270
1938     19.370000      0.031890      0.002290
1939     19.380000      0.031870      0.001410
1940     19.390000      0.031850      0.000610
1941     19.400000      0.031850     -0.000090
1942     19.410000      0.031850     -0.000690
1943     19.420000      0.031860     -0.001200
1944     19.430000      0.031870     -0.001620
1945     19.440000      0.031880     -0.001950
1946     19.450000      0.031900     -0.002190
1947     19.460000      0.031920     -0.002370
1948     19.470000      0.031950     -0.002480
1949     19.480000      0.031970     -0.002530
1950     19.490000      0.032000     -0.002540
1951     19.500000      0.032020     -0.002510
1952     19.510000      0.032050     -0.002460
1953     19.520000      0.032070     -0.002390
1954     19.530000      0.032100     -0.002310
1955     19.540000      0.032120     -0.002240
1956     19.550000      0.032140     -0.002180
1957     19.560000      0.032160     -0.002130
1958     19.570000      0.032190     -0.002110
1959     19.580000      0.032210     -0.002120
1960     19.590000      0.032230     -0.002160
1961     19.600000      0.032250     -0.002230
1962     19.610000      0.032270     -0.002340
1963     19.620000      0.032300     -0.002480
1964     19.630000      0.032320     -0.002650
1965     19.640000      0.032350     -0.002860
1966     19.650000      0.032380     -0.003100
1967     19.660000      0.032410     -0.003360
1968     19.670000      0.032440     -0.003640
1969     19.680000      0.032480     -0.003940
1970     19.690000      0.032520     -0.004250
1971     19.700000      0.032560     -0.004560
1972     19.710000      0.032600     -0.004870
1973     19.720000      0.032650     -0.005170
1974     19.730000      0.032700     -0.005450
1975     19.740000      0.032760     -0.005710
1976     19.750000      0.032820     -0.005950
1977     19.760000      0.032880     -0.006160
1978     19.770000      0.032940     -0.006330
1979     19.780000      0.033000     -0.006470
1980     19.790000      0.033070     -0.006570
1981     19.800000      0.033130     -0.006620
1982     19.810000      0.033200     -0.006640
1983     19.820000      0.033260     -0.006620
1984     19.830000      0.033330     -0.006550
1985     19.840000      0.033400     -0.006450
1986     19.850000      0.033460     -0.006310
1987     19.860000      0.033520     -0.006130
1988     19.870000      0.033580     -0.005920
1989     19.880000      0.033640     -0.005690
1990     19.890000      0.033700     -0.005420
1991     19.900000      0.033750     -0.005130
1992     19.910000      0.033810     -0.004830
1993     19.920000      0.033850     -0.004500
1994     19.930000      0.033900     -0.004160
1995     19.940000      0.033940     -0.003810
1996     19.950000      0.033980     -0.003460
1997     19.960000      0.034010     -0.003090
1998     19.970000      0.034040     -0.002720
1999     19.980000      0.034070     -0.002340
2000     19.990000      0.034090     -0.001970
2001     20.000000      0.034110     -0.001580
2002     20.010000      0.034130     -0.001200
2003     20.020000      0.034140     -0.000810
2004     20.030000      0.034150     -0.000420
2005     20.040000      0.034150     -0.000030
2006     20.050000      0.034150      0.000370
2007     20.060000      0.034150      0.000760
2008     20.070000      0.034140      0.001160
2009     20.080000      0.034130      0.001560
2010     20.090000      0.034120      0.001960
2011     20.100000      0.034100      0.002350
2012     20.110000      0.034070      0.002750
2013     20.120000      0.034050      0.003140
2014     20.130000      0.034010      0.003520
2015     20.140000      0.033980      0.003900
2016     20.150000      0.033940      0.004280
2017     20.160000      0.033900      0.004650
2018     20.170000      0.033850      0.005010
2019     20.180000      0.033800      0.005370
2020     20.190000      0.033750      0.005720
2021     20.200000      0.033690      0.006070
2022     20.210000      0.033630      0.006410
2023     20.220000      0.033570      0.006750
2024     20.230000      0.033500      0.007080
2025     20.240000      0.033430      0.007410
2026     20.250000      0.033350      0.007740
2027     20.260000      0.033280      0.008060
2028     20.270000      0.033190      0.008380
2029     20.280000      0.033110      0.008690
2030     20.290000      0.033020      0.009000
2031     20.300000      0.032930      0.009300
2032     20.310000      0.032840      0.009600
2033     20.320000      0.032750      0.009890
2034     20.330000      0.032650      0.010170
2035     20.340000      0.032540      0.010450
2036     20.350000      0.032440      0.010720
2037     20.360000      0.032330      0.010980
2038     20.370000      0.032220      0.011230
2039     20.380000      0.032110      0.011480
2040     20.390000      0.032000      0.011720
2041     20.400000      0.031880      0.011950
2042     20.410000      0.031760      0.012170
2043     20.420000      0.031640      0.012390
2044     20.430000      0.031510      0.012600
2045     20.440000      0.031390      0.012810
2046     20.450000      0.031260      0.013010
2047     20.460000      0.031130      0.013220
2048     20.470000      0.031000      0.013410
2049     20.480000      0.030860      0.013610
2050     20.490000      0.030730      0.013800
2051     20.500000      0.030590      0.013990
2052     20.510000      0.030450      0.014180
2053     20.520000      0.030310      0.014370
2054     20.530000      0.030160      0.014560
2055     20.540000      0.030020      0.014760
2056     20.550000      0.029870      0.014950
2057     20.560000      0.029720      0.015140
2058     20.570000      0.029570      0.015340
2059     20.580000      0.029420      0.015530
2060     20.590000      0.029260      0.015730
2061     20.600000      0.029100      0.015930
2062     20.610000      0.028940      0.016130
2063     20.620000      0.028780      0.016340
2064     20.630000      0.028620      0.016540
2065     20.640000      0.028450      0.016740
2066     20.650000      0.028290      0.016940
2067     20.660000      0.028120      0.017140
2068     20.670000      0.027950      0.017330
2069     20.680000      0.027770      0.017510
2070     20.690000      0.027600      0.017690
2071     20.700000      0.027420      0.017840
2072     20.710000      0.027240      0.017980
2073     20.720000      0.027060      0.018100
2074     20.730000      0.026880      0.018200
2075     20.740000      0.026700      0.018280
2076     20.750000      0.026520      0.018320
2077     20.760000      0.026330      0.018340
2078     20.770000      0.026150      0.018320
2079     20.780000      0.025970      0.018270
2080     20.790000      0.025780      0.018190
2081     20.800000      0.025600      0.018080
2082     20.810000      0.025420      0.017930
2083     20.820000      0.025240      0.017750
2084     20.830000      0.025060      0.017540
2085     20.840000      0.024890      0.017300
2086     20.850000      0.024720      0.017040
2087     20.860000      0.024550      0.016760
2088     20.870000      0.024380      0.016460
2089     20.880000      0.024210      0.016150
2090     20.890000      0.024050      0.015830
2091     20.900000      0.023890      0.015510
2092     20.910000      0.023740      0.015200
2093     20.920000      0.023590      0.014900
2094     20.930000      0.023440      0.014610
2095     20.940000      0.023290      0.014350
2096     20.950000      0.023150      0.014110
2097     20.960000      0.023010      0.013900
2098     20.970000      0.022870      0.013720
2099     20.980000      0.022730      0.013580
2100     20.990000      0.022590      0.013480
2101     21.000000      0.022460      0.013410
2102     21.010000      0.022330      0.013380
2103     21.020000      0.022190      0.013400
2104     21.030000      0.022060      0.013440
2105     21.040000      0.021920      0.013530
2106     21.050000      0.021790      0.013650
2107     21.060000      0.021650      0.013810
2108     21.070000      0.021510      0.014000
2109     21.080000      0.021370      0.014210
2110     21.090000      0.021230      0.014460
2111     21.100000      0.021090      0.014720
2112     21.110000      0.020940      0.015010
2113     21.120000      0.020790      0.015310
2114     21.130000      0.020640      0.015630
2115     21.140000      0.020480      0.015950
2116     21.150000      0.020320      0.016290
2117     21.160000      0.020160      0.016640
2118     21.170000      0.019990      0.017000
2119     21.180000      0.019820      0.017360
2120     21.190000      0.019650      0.017730
2121     21.200000      0.019470      0.018100
2122     21.210000      0.019290      0.018470
2123     21.220000      0.019100      0.018850
2124     21.230000      0.018920      0.019230
2125     21.240000      0.018720      0.019620
2126     21.250000      0.018530      0.020000
2127     21.260000      0.018330      0.020380
2128     21.270000      0.018120      0.020750
2129     21.280000      0.017920      0.021120
2130     21.290000      0.017710      0.021480
2131     21.300000      0.017490      0.021830
2132     21.310000      0.017270      0.022170
2133     21.320000      0.017050      0.022490
2134     21.330000      0.016830      0.022790
2135     21.340000      0.016600      0.023060
2136     21.350000      0.016370      0.023310
2137     21.360000      0.016130      0.023540
2138     21.370000      0.015900      0.023740
2139     21.380000      0.015660      0.023910
2140     21.390000      0.015420      0.024050
2141     21.400000      0.015180      0.024170
2142     21.410000      0.014940      0.024250
2143     21.420000      0.014700      0.024310
2144     21.430000      0.014450      0.024340
2145     21.440000      0.014210      0.024340
2146     21.450000      0.013970      0.024320
2147     21.460000      0.013720      0.024280
2148     21.470000      0.013480      0.024230
2149     21.480000      0.013240      0.024150
2150     21.490000      0.013000      0.024070
2151     21.500000      0.012760      0.023970
2152     21.510000      0.012520      0.023870
2153     21.520000      0.012280      0.023770
2154     21.530000      0.012040      0.023670
2155     21.540000      0.011800      0.023570
2156     21.550000      0.011570      0.023480
2157     21.560000      0.011330      0.023390
2158     21.570000      0.011100      0.023310
2159     21.580000      0.010870      0.023250
2160     21.590000      0.010630      0.023190
2161     21.600000      0.010400      0.023150
2162     21.610000      0.010170      0.023120
2163     21.620000      0.009940      0.023110
2164     21.630000      0.009710      0.023110
2165     21.640000      0.009480      0.023120
2166     21.650000      0.009250      0.023150
2167     21.660000      0.009010      0.023190
2168     21.670000      0.008780      0.023240
2169     21.680000      0.008550      0.023310
2170     21.690000      0.008320      0.023390
2171     21.700000      0.008080      0.023480
2172     21.710000      0.007850      0.023580
2173     21.720000      0.007610      0.023690
2174     21.730000      0.007380      0.023810
2175     21.740000      0.007140      0.023940
2176     21.750000      0.006900      0.024080
2177     21.760000      0.006660      0.024230
2178     21.770000      0.006420      0.024390
2179     21.780000      0.006170      0.024560
2180     21.790000      0.005930      0.024740
2181     21.800000      0.005680      0.024920
2182     21.810000      0.005430      0.025110
2183     21.820000      0.005180      0.025310
2184     21.830000      0.004920      0.025520
2185     21.840000      0.004670      0.025730
2186     21.850000      0.004410      0.025950
2187     21.860000      0.004150      0.026160
2188     21.870000      0.003890      0.026380
2189     21.880000      0.003630      0.026600
2190     21.890000      0.003360      0.026820
2191     21.900000      0.003090      0.027020
2192     21.910000      0.002820      0.027220
2193     21.920000      0.002550      0.027410
2194     21.930000      0.002280      0.027580
2195     21.940000      0.002000      0.027740
2196     21.950000      0.001720      0.027880
2197     21.960000      0.001440      0.028010
2198     21.970000      0.001160      0.028110
2199     21.980000      0.000880      0.028190
2200     21.990000      0.000600      0.028250
2201     22.000000      0.000320      0.028280
2202     22.010000      0.000040      0.028300
2203     22.020000     -0.000250      0.028300
2204     22.030000     -0.000530      0.028270
2205     22.040000     -0.000810      0.028230
2206     22.050000     -0.001090      0.028170
2207     22.060000     -0.001380      0.028100
2208     22.070000     -0.001660      0.028030
2209     22.080000     -0.001940      0.027940
2210     22.090000     -0.002220      0.027850
2211     22.100000     -0.002500      0.027760
2212     22.110000     -0.002770      0.027680
2213     22.120000     -0.003050      0.027610
2214     22.130000     -0.003330      0.027540
2215     22.140000     -0.003600      0.027490
2216     22.150000     -0.003880      0.027460
2217     22.160000     -0.004150      0.027450
2218     22.170000     -0.004430      0.027460
2219     22.180000     -0.004700      0.027500
2220     22.190000     -0.004980      0.027560
2221     22.200000     -0.005250      0.027650
2222     22.210000     -0.005530      0.027770
2223     22.220000     -0.005810      0.027910
2224     22.230000     -0.006080      0.028080
2225     22.240000     -0.006360      0.028270
2226     22.250000     -0.006650      0.028480
2227     22.260000     -0.006930      0.028720
2228     22.270000     -0.007220      0.028970
2229     22.280000     -0.007510      0.029230
2230     22.290000     -0.007800      0.029510
2231     22.300000     -0.008100      0.029790
2232     22.310000     -0.008390      0.030080
2233     22.320000     -0.008700      0.030370
2234     22.330000     -0.009000      0.030650
2235     22.340000     -0.009310      0.030930
2236     22.350000     -0.009610      0.031200
2237     22.360000     -0.009930      0.031460
2238     22.370000     -0.010240      0.031700
2239     22.380000     -0.010560      0.031930
2240     22.390000     -0.010880      0.032140
2241     22.400000     -0.011200      0.032340
2242     22.410000     -0.011520      0.032510
2243     22.420000     -0.011850      0.032670
2244     22.430000     -0.012170      0.032810
2245     22.440000     -0.012500      0.032920
2246     22.450000     -0.012830      0.033020
2247     22.460000     -0.013160      0.033100
2248     22.470000     -0.013490      0.033150
2249     22.480000     -0.013820      0.033180
2250     22.490000     -0.014160      0.033180
2251     22.500000     -0.014490      0.033160
2252     22.510000     -0.014820      0.033120
2253     22.520000     -0.015150      0.033040
2254     22.530000     -0.015480      0.032940
2255     22.540000     -0.015810      0.032810
2256     22.550000     -0.016140      0.032640
2257     22.560000     -0.016470      0.032440
2258     22.570000     -0.016790      0.032210
2259     22.580000     -0.017110      0.031940
2260     22.590000     -0.017430      0.031640
2261     22.600000     -0.017750      0.031300
2262     22.610000     -0.018060      0.030920
2263     22.620000     -0.018370      0.030500
2264     22.630000     -0.018670      0.030050
2265     22.640000     -0.018980      0.029560
2266     22.650000     -0.019270      0.029040
2267     22.660000     -0.019560      0.028480
2268     22.670000     -0.019850      0.027890
2269     22.680000     -0.020130      0.027280
2270     22.690000     -0.020400      0.026630
2271     22.700000     -0.020660      0.025960
2272     22.710000     -0.020920      0.025280
2273     22.720000     -0.021180      0.024570
2274     22.730000     -0.021420      0.023840
2275     22.740000     -0.021660      0.023100
2276     22.750000     -0.021890      0.022350
2277     22.760000     -0.022120      0.021580
2278     22.770000     -0.022330      0.020810
2279     22.780000     -0.022540      0.020020
2280     22.790000     -0.022740      0.019220
2281     22.800000     -0.022930      0.018410
2282     22.810000     -0.023120      0.017590
2283     22.820000     -0.023290      0.016760
2284     22.830000     -0.023460      0.015920
2285     22.840000     -0.023620      0.015070
2286     22.850000     -0.023770      0.014220
2287     22.860000     -0.023910      0.013360
2288     22.870000     -0.024040      0.012500
2289     22.880000     -0.024170      0.011640
2290     22.890000     -0.024290      0.010790
2291     22.900000     -0.024390      0.009960
2292     22.910000     -0.024490      0.009140
2293     22.920000     -0.024590      0.008340
2294     22.930000     -0.024670      0.007570
2295     22.940000     -0.024740      0.006830
2296     22.950000     -0.024810      0.006120
2297     22.960000     -0.024870      0.005440
2298     22.970000     -0.024930      0.004810
2299     22.980000     -0.024980      0.004210
2300     22.990000     -0.025020      0.003650
2301     23.000000     -0.025050      0.003120
2302     23.010000     -0.025090      0.002640
2303     23.020000     -0.025110      0.002190
2304     23.030000     -0.025130      0.001770
2305     23.040000     -0.025150      0.001380
2306     23.050000     -0.025170      0.001010
2307     23.060000     -0.025180      0.000670
2308     23.070000     -0.025180      0.000340
2309     23.080000     -0.025190      0.000030
2310     23.090000     -0.025190     -0.000280
2311     23.100000     -0.025180     -0.000590
2312     23.110000     -0.025180     -0.000900
2313     23.120000     -0.025170     -0.001230
2314     23.130000     -0.025160     -0.001560
2315     23.140000     -0.025140     -0.001920
2316     23.150000     -0.025120     -0.002300
2317     23.160000     -0.025100     -0.002700
2318     23.170000     -0.025070     -0.003140
2319     23.180000     -0.025040     -0.003610
2320     23.190000     -0.025000     -0.004110
2321     23.200000     -0.024960     -0.004650
2322     23.210000     -0.024920     -0.005220
2323     23.220000     -0.024860     -0.005830
2324     23.230000     -0.024810     -0.006470
2325     23.240000     -0.024740     -0.007130
2326     23.250000     -0.024670     -0.007820
2327     23.260000     -0.024590     -0.008530
2328     23.270000     -0.024510     -0.009240
2329     23.280000     -0.024410     -0.009950
2330     23.290000     -0.024310     -0.010660
2331     23.300000     -0.024210     -0.011340
2332     23.310000     -0.024090     -0.011990
2333     23.320000     -0.023970     -0.012600
2334     23.330000     -0.023850     -0.013170
2335     23.340000     -0.023720     -0.013670
2336     23.350000     -0.023580     -0.014100
2337     23.360000     -0.023440     -0.014460
2338     23.370000     -0.023290     -0.014740
2339     23.380000     -0.023150     -0.014930
2340     23.390000     -0.023000     -0.015030
2341     23.400000     -0.022850     -0.015050
2342     23.410000     -0.022700     -0.014970
2343     23.420000     -0.022550     -0.014800
2344     23.430000     -0.022400     -0.014550
2345     23.440000     -0.022250     -0.014210
2346     23.450000     -0.022110     -0.013790
2347     23.460000     -0.021970     -0.013310
2348     23.470000     -0.021840     -0.012760
2349     23.480000     -0.021710     -0.012150
2350     23.490000     -0.021590     -0.011500
2351     23.500000     -0.021480     -0.010810
2352     23.510000     -0.021370     -0.010090
2353     23.520000     -0.021270     -0.009350
2354     23.530000     -0.021170     -0.008610
2355     23.540000     -0.021090     -0.007860
2356     23.550000     -0.021010     -0.007110
2357     23.560000     -0.020940     -0.006370
2358     23.570000     -0.020870     -0.005650
2359     23.580000     -0.020820     -0.004950
2360     23.590000     -0.020770     -0.004260
2361     23.600000     -0.020730     -0.003600
2362     23.610000     -0.020690     -0.002950
2363     23.620000     -0.020660     -0.002330
2364     23.630000     -0.020640     -0.001720
2365     23.640000     -0.020620     -0.001130
2366     23.650000     -0.020610     -0.000560
2367     23.660000     -0.020600     -0.000000
2368     23.670000     -0.020600      0.000550
2369     23.680000     -0.020610      0.001090
2370     23.690000     -0.020620      0.001630
2371     23.700000     -0.020640      0.002160
2372     23.710000     -0.020660      0.002700
2373     23.720000     -0.020680      0.003240
2374     23.730000     -0.020720      0.003780
2375     23.740000     -0.020750      0.004340
2376     23.750000     -0.020800      0.004910
2377     23.760000     -0.020850      0.005490
2378     23.770000     -0.020900      0.006090
2379     23.780000     -0.020960      0.006710
2380     23.790000     -0.021030      0.007350
2381     23.800000     -0.021100      0.008010
2382     23.810000     -0.021180      0.008700
2383     23.820000     -0.021270      0.009400
2384     23.830000     -0.021360      0.010130
2385     23.840000     -0.021470      0.010880
2386     23.850000     -0.021570      0.011640
2387     23.860000     -0.021690      0.012410
2388     23.870000     -0.021820      0.013200
2389     23.880000     -0.021950      0.013980
2390     23.890000     -0.022090      0.014770
2391     23.900000     -0.022230      0.015540
2392     23.910000     -0.022390      0.016300
2393     23.920000     -0.022550      0.017030
2394     23.930000     -0.022720      0.017740
2395     23.940000     -0.022900      0.018410
2396     23.950000     -0.023090      0.019040
2397     23.960000     -0.023280      0.019630
2398     23.970000     -0.023470      0.020180
2399     23.980000     -0.023670      0.020680
2400     23.990000     -0.023880      0.021130
2401     24.000000     -0.024090      0.021540
2402     24.010000     -0.024310      0.021900
2403     24.020000     -0.024530      0.022220
2404     24.030000     -0.024750      0.022500
2405     24.040000     -0.024970      0.022750
2406     24.050000     -0.025200      0.022970
2407     24.060000     -0.025430      0.023180
2408     24.070000     -0.025660      0.023370
2409     24.080000     -0.025900      0.023550
2410     24.090000     -0.026130      0.023740
2411     24.100000     -0.026370      0.023950
2412     24.110000     -0.026610      0.024180
2413     24.120000     -0.026850      0.024450
2414     24.130000     -0.027090      0.024750
2415     24.140000     -0.027340      0.025110
2416     24.150000     -0.027590      0.025520
2417     24.160000     -0.027850      0.026000
2418     24.170000     -0.028110      0.026540
2419     24.180000     -0.028370      0.027160
2420     24.190000     -0.028650      0.027840
2421     24.200000     -0.028920      0.028600
2422     24.210000     -0.029210      0.029420
2423     24.220000     -0.029500      0.030310
2424     24.230000     -0.029810      0.031240
2425     24.240000     -0.030120      0.032210
2426     24.250000     -0.030440      0.033210
2427     24.260000     -0.030770      0.034210
2428     24.270000     -0.031120      0.035180
2429     24.280000     -0.031470      0.036120
2430     24.290000     -0.031830      0.036980
2431     24.300000     -0.032200      0.037750
2432     24.310000     -0.032580      0.038380
2433     24.320000     -0.032960      0.038870
2434     24.330000     -0.033350      0.039160
2435     24.340000     -0.033740      0.039250
2436     24.350000     -0.034130      0.039110
2437     24.360000     -0.034520      0.038730
2438     24.370000     -0.034910      0.038070
2439     24.380000     -0.035290      0.037150
2440     24.390000     -0.035660      0.035960
2441     24.400000     -0.036020      0.034500
2442     24.410000     -0.036370      0.032790
2443     24.420000     -0.036700      0.030830
2444     24.430000     -0.037000      0.028670
2445     24.440000     -0.037290      0.026340
2446     24.450000     -0.037550      0.023880
2447     24.460000     -0.037790      0.021360
2448     24.470000     -0.038010      0.018820
2449     24.480000     -0.038200      0.016350
2450     24.490000     -0.038360      0.014020
2451     24.500000     -0.038500      0.011910
2452     24.510000     -0.038620      0.010110
2453     24.520000     -0.038720      0.008680
2454     24.530000     -0.038810      0.007710
2455     24.540000     -0.038880      0.007260
2456     24.550000     -0.038960      0.007410
2457     24.560000     -0.039030      0.008200
2458     24.570000     -0.039110      0.009660
2459     24.580000     -0.039210      0.011830
2460     24.590000     -0.039330      0.014710
2461     24.600000     -0.039470      0.018290
2462     24.610000     -0.039660      0.022540
2463     24.620000     -0.039880      0.027410
2464     24.630000     -0.040160      0.032810
2465     24.640000     -0.040480      0.038640
2466     24.650000     -0.040870      0.044790
2467     24.660000     -0.041320      0.051100
2468     24.670000     -0.041830      0.057400
2469     24.680000     -0.042400      0.063490
2470     24.690000     -0.043040      0.069160
2471     24.700000     -0.043730      0.074200
2472     24.710000     -0.044470      0.078380
2473     24.720000     -0.045260      0.081470
2474     24.730000     -0.046070      0.083250
2475     24.740000     -0.046900      0.083540
2476     24.750000     -0.047740      0.082130
2477     24.760000     -0.048560      0.078890
2478     24.770000     -0.049350      0.073670
2479     24.780000     -0.050090      0.066390
2480     24.790000     -0.050750      0.056990
2481     24.800000     -0.051320      0.045450
2482     24.810000     -0.051770      0.031810
2483     24.820000     -0.052090      0.016140
2484     24.830000     -0.052250     -0.001430
2485     24.840000     -0.052240     -0.020720
2486     24.850000     -0.052030     -0.041500
2487     24.860000     -0.051620     -0.063490
2488     24.870000     -0.050980     -0.086360
2489     24.880000     -0.050120     -0.109730
2490     24.890000     -0.049020     -0.133210
2491     24.900000     -0.047690     -0.156370
2492     24.910000     -0.046130     -0.178770
2493     24.920000     -0.044340     -0.200000
2494     24.930000     -0.042340     -0.219650
2495     24.940000     -0.040140     -0.237330
2496     24.950000     -0.037770     -0.252700
2497     24.960000     -0.035240     -0.265490
2498     24.970000     -0.032590     -0.275440
2499     24.980000     -0.029830     -0.282370
2500     24.990000     -0.027010     -0.286180
2501     25.000000     -0.024150     -0.286780
2502     25.010000      0.000000      0.000000
2503     25.020000      0.000000      0.000000
2504     25.030000      0.000000      0.000000
2505     25.040000      0.000000      0.000000
2506     25.050000      0.000000      0.000000
2507     25.060000      0.000000      0.000000
2508     25.070000      0.000000      0.000000
2509     25.080000      0.000000      0.000000
2510     25.090000      0.000000      0.000000
2511     25.100000      0.000000      0.000000
2512     25.110000      0.000000      0.000000
2513     25.120000      0.000000      0.000000
2514     25.130000      0.000000      0.000000
2515     25.140000      0.000000      0.000000
2516     25.150000      0.000000      0.000000
2517     25.160000      0.000000      0.000000
2518     25.170000      0.000000      0.000000
2519     25.180000      0.000000      0.000000
2520     25.190000      0.000000      0.000000
2521     25.200000      0.000000      0.000000
2522     25.210000      0.000000      0.000000
2523     25.220000      0.000000      0.000000
2524     25.230000      0.000000      0.000000
2525     25.240000      0.000000      0.000000
2526     25.250000      0.000000      0.000000
2527     25.260000      0.000000      0.000000
2528     25.270000      0.000000      0.000000
2529     25.280000      0.000000      0.000000
2530     25.290000      0.000000      0.000000
2531     25.300000      0.000000      0.000000
2532     25.310000      0.000000      0.000000
2533     25.320000      0.000000      0.000000
2534     25.330000      0.000000      0.000000
2535     25.340000      0.000000      0.000000
2536     25.350000      0.000000      0.000000
2537     25.360000      0.000000      0.000000
2538     25.370000      0.000000      0.000000
2539     25.380000      0.000000      0.000000
2540     25.390000      0.000000      0.000000
2541     25.400000      0.000000      0.000000
2542     25.410000      0.000000      0.000000
2543     25.420000      0.000000      0.000000
2544     25.430000      0.000000      0.000000
2545     25.440000      0.000000      0.000000
2546     25.450000      0.000000      0.000000
2547     25.460000      0.000000      0.000000
2548     25.470000      0.000000      0.000000
2549     25.480000      0.000000      0.000000
2550     25.490000      0.000000      0.000000
2551     25.500000      0.000000      0.000000
2552     25.510000      0.000000      0.000000
2553     25.520000      0.000000      0.000000
2554     25.530000      0.000000      0.000000
2555     25.540000      0.000000      0.000000
2556     25.550000      0.000000      0.000000
2557     25.560000      0.000000      0.000000
2558     25.570000      0.000000      0.000000
2559     25.580000      0.000000      0.000000
2560     25.590000      0.000000      0.000000
2561     25.600000      0.000000      0.000000
2562     25.610000      0.000000      0.000000
2563     25.620000      0.000000      0.000000
2564     25.630000      0.000000      0.000000
2565     25.640000      0.000000      0.000000
2566     25.650000      0.000000      0.000000
2567     25.660000      0.000000      0.000000
2568     25.670000      0.000000      0.000000
2569     25.680000      0.000000      0.000000
2570     25.690000      0.000000      0.000000
2571     25.700000      0.000000      0.000000
2572     25.710000      0.000000      0.000000
2573     25.720000      0.000000      0.000000
2574     25.730000      0.000000      0.000000
2575     25.740000      0.000000      0.000000
2576     25.750000      0.000000      0.000000
2577     25.760000      0.000000      0.000000
2578     25.770000      0.000000      0.000000
2579     25.780000      0.000000      0.000000
2580     25.790000      0.000000      0.000000
2581     25.800000      0.000000      0.000000
2582     25.810000      0.000000      0.000000
2583     25.820000      0.000000      0.000000
2584     25.830000      0.000000      0.000000
2585     25.840000      0.000000      0.000000
2586     25.850000      0.000000      0.000000
2587     25.860000      0.000000      0.000000
2588     25.870000      0.000000      0.000000
2589     25.880000      0.000000      0.000000
2590     25.890000      0.000000      0.000000
2591     25.900000      0.000000      0.000000
2592     25.910000      0.000000      0.000000
2593     25.920000      0.000000      0.000000
2594     25.930000      0.000000      0.000000
2595     25.940000      0.000000      0.000000
2596     25.950000      0.000000      0.000000
2597     25.960000      0.000000      0.000000
2598     25.970000      0.000000      0.000000
2599     25.980000      0.000000      0.000000
2600     25.990000      0.000000      0.000000
2601     26.000000      0.000000      0.000000
2602     26.010000      0.000000      0.000000
2603     26.020000      0.000000      0.000000
2604     26.030000      0.000000      0.000000
2605     26.040000      0.000000      0.000000
2606     26.050000      0.000000      0.000000
2607     26.060000      0.000000      0.000000
2608     26.070000      0.000000      0.000000
2609     26.080000      0.000000      0.000000
2610     26.090000      0.000000      0.000000
2611     26.100000      0.000000      0.000000
2612     26.110000      0.000000      0.000000
2613     26.120000      0.000000      0.000000
2614     26.130000      0.000000      0.000000
2615     26.140000      0.000000      0.000000
2616     26.150000      0.000000      0.000000
2617     26.160000      0.000000      0.000000
2618     26.170000      0.000000      0.000000
2619     26.180000      0.000000      0.000000
2620     26.190000      0.000000      0.000000
2621     26.200000      0.000000      0.000000
2622     26.210000      0.000000      0.000000
2623     26.220000      0.000000      0.000000
2624     26.230000      0.000000      0.000000
2625     26.240000      0.000000      0.000000
2626     26.250000      0.000000      0.000000
2627     26.260000      0.000000      0.000000
2628     26.270000      0.000000      0.000000
2629     26.280000      0.000000      0.000000
2630     26.290000      0.000000      0.000000
2631     26.300000      0.000000      0.000000
2632     26.310000      0.000000      0.000000
2633     26.320000      0.000000      0.000000
2634     26.330000      0.000000      0.000000
2635     26.340000      0.000000      0.000000
2636     26.350000      0.000000      0.000000
2637     26.360000      0.000000      0.000000
2638     26.370000      0.000000      0.000000
2639     26.380000      0.000000      0.000000
2640     26.390000      0.000000      0.000000
2641     26.400000      0.000000      0.000000
2642     26.410000      0.000000      0.000000
2643     26.420000      0.000000      0.000000
2644     26.430000      0.000000      0.000000
2645     26.440000      0.000000      0.000000
2646     26.450000      0.000000      0.000000
2647     26.460000      0.000000      0.000000
2648     26.470000      0.000000      0.000000
2649     26.480000      0.000000      0.000000
2650     26.490000      0.000000      0.000000
2651     26.500000      0.000000      0.000000
2652     26.510000      0.000000      0.000000
2653     26.520000      0.000000      0.000000
2654     26.530000      0.000000      0.000000
2655     26.540000      0.000000      0.000000
2656     26.550000      0.000000      0.000000
2657     26.560000      0.000000      0.000000
2658     26.570000      0.000000      0.000000
2659     26.580000      0.000000      0.000000
2660     26.590000      0.000000      0.000000
2661     26.600000      0.000000      0.000000
2662     26.610000      0.000000      0.000000
2663     26.620000      0.000000      0.000000
2664     26.630000      0.000000      0.000000
2665     26.640000      0.000000      0.000000
2666     26.650000      0.000000      0.000000
2667     26.660000      0.000000      0.000000
2668     26.670000      0.000000      0.000000
2669     26.680000      0.000000      0.000000
2670     26.690000      0.000000      0.000000
2671     26.700000      0.000000      0.000000
2672     26.710000      0.000000      0.000000
2673     26.720000      0.000000      0.000000
2674     26.730000      0.000000      0.000000
2675     26.740000      0.000000      0.000000
2676     26.750000      0.000000      0.000000
2677     26.760000      0.000000      0.000000
2678     26.770000      0.000000      0.000000
2679     26.780000      0.000000      0.000000
2680     26.790000      0.000000      0.000000
2681     26.800000      0.000000      0.000000
2682     26.810000      0.000000      0.000000
2683     26.820000      0.000000      0.000000
2684     26.830000      0.000000      0.000000
2685     26.840000      0.000000      0.000000
2686     26.850000      0.000000      0.000000
2687     26.860000      0.000000      0.000000
2688     26.870000      0.000000      0.000000
2689     26.880000      0.000000      0.000000
2690     26.890000      0.000000      0.000000
2691     26.900000      0.000000      0.000000
2692     26.910000      0.000000      0.000000
2693     26.920000      0.000000      0.000000
2694     26.930000      0.000000      0.000000
2695     26.940000      0.000000      0.000000
2696     26.950000      0.000000      0.000000
2697     26.960000      0.000000      0.000000
2698     26.970000      0.000000      0.000000
2699     26.980000      0.000000      0.000000
2700     26.990000      0.000000      0.000000
2701     27.000000      0.000000      0.000000
2702     27.010000      0.000000      0.000000
2703     27.020000      0.000000      0.000000
2704     27.030000      0.000000      0.000000
2705     27.040000      0.000000      0.000000
2706     27.050000      0.000000      0.000000
2707     27.060000      0.000000      0.000000
2708     27.070000      0.000000      0.000000
2709     27.080000      0.000000      0.000000
2710     27.090000      0.000000      0.000000
2711     27.100000      0.000000      0.000000
2712     27.110000      0.000000      0.000000
2713     27.120000      0.000000      0.000000
2714     27.130000      0.000000      0.000000
2715     27.140000      0.000000      0.000000
2716     27.150000      0.000000      0.000000
2717     27.160000      0.000000      0.000000
2718     27.170000      0.000000      0.000000
2719     27.180000      0.000000      0.000000
2720     27.190000      0.000000      0.000000
2721     27.200000      0.000000      0.000000
2722     27.210000      0.000000      0.000000
2723     27.220000      0.000000      0.000000
2724     27.230000      0.000000      0.000000
2725     27.240000      0.000000      0.000000
2726     27.250000      0.000000      0.000000
2727     27.260000      0.000000      0.000000
2728     27.270000      0.000000      0.000000
2729     27.280000      0.000000      0.000000
2730     27.290000      0.000000      0.000000
2731     27.300000      0.000000      0.000000
2732     27.310000      0.000000      0.000000
2733     27.320000      0.000000      0.000000
2734     27.330000      0.000000      0.000000
2735     27.340000      0.000000      0.000000
2736     27.350000      0.000000      0.000000
2737     27.360000      0.000000      0.000000
2738     27.370000      0.000000      0.000000
2739     27.380000      0.000000      0.000000
2740     27.390000      0.000000      0.000000
2741     27.400000      0.000000      0.000000
2742     27.410000      0.000000      0.000000
2743     27.420000      0.000000      0.000000
2744     27.430000      0.000000      0.000000
2745     27.440000      0.000000      0.000000
2746     27.450000      0.000000      0.000000
2747     27.460000      0.000000      0.000000
2748     27.470000      0.000000      0.000000
2749     27.480000      0.000000      0.000000
2750     27.490000      0.000000      0.000000
2751     27.500000      0.000000      0.000000
2752     27.510000      0.000000      0.000000
2753     27.520000      0.000000      0.000000
2754     27.530000      0.000000      0.000000
2755     27.540000      0.000000      0.000000
2756     27.550000      0.000000      0.000000
2757     27.560000      0.000000      0.000000
2758     27.570000      0.000000      0.000000
2759     27.580000      0.000000      0.000000
2760     27.590000      0.000000      0.000000
2761     27.600000      0.000000      0.000000
2762     27.610000      0.000000      0.000000
2763     27.620000      0.000000      0.000000
2764     27.630000      0.000000      0.000000
2765     27.640000      0.000000      0.000000
2766     27.650000      0.000000      0.000000
2767     27.660000      0.000000      0.000000
2768     27.670000      0.000000      0.000000
2769     27.680000      0.000000      0.000000
2770     27.690000      0.000000      0.000000
2771     27.700000      0.000000      0.000000
2772     27.710000      0.000000      0.000000
2773     27.720000      0.000000      0.000000
2774     27.730000      0.000000      0.000000
2775     27.740000      0.000000      0.000000
2776     27.750000      0.000000      0.000000
2777     27.760000      0.000000      0.000000
2778     27.770000      0.000000      0.000000
2779     27.780000      0.000000      0.000000
2780     27.790000      0.000000      0.000000
2781     27.800000      0.000000      0.000000
2782     27.810000      0.000000      0.000000
2783     27.820000      0.000000      0.000000
2784     27.830000      0.000000      0.000000
2785     27.840000      0.000000      0.000000
2786     27.850000      0.000000      0.000000
2787     27.860000      0.000000      0.000000
2788     27.870000      0.000000      0.000000
2789     27.880000      0.000000      0.000000
2790     27.890000      0.000000      0.000000
2791     27.900000      0.000000      0.000000
2792     27.910000      0.000000      0.000000
2793     27.920000      0.000000      0.000000
2794     27.930000      0.000000      0.000000
2795     27.940000      0.000000      0.000000
2796     27.950000      0.000000      0.000000
2797     27.960000      0.000000      0.000000
2798     27.970000      0.000000      0.000000
2799     27.980000      0.000000      0.000000
2800     27.990000      0.000000      0.000000
2801     28.000000      0.000000      0.000000
2802     28.010000      0.000000      0.000000
2803     28.020000      0.000000      0.000000
2804     28.030000      0.000000      0.000000
2805     28.040000      0.000000      0.000000
2806     28.050000      0.000000      0.000000
2807     28.060000      0.000000      0.000000
2808     28.070000      0.000000      0.000000
2809     28.080000      0.000000      0.000000
2810     28.090000      0.000000      0.000000
2811     28.100000      0.000000      0.000000
2812     28.110000      0.000000      0.000000
2813     28.120000      0.000000      0.000000
2814     28.130000      0.000000      0.000000
2815     28.140000      0.000000      0.000000
2816     28.150000      0.000000      0.000000
2817     28.160000      0.000000      0.000000
2818     28.170000      0.000000      0.000000
2819     28.180000      0.000000      0.000000
2820     28.190000      0.000000      0.000000
2821     28.200000      0.000000      0.000000
2822     28.210000      0.000000      0.000000
2823     28.220000      0.000000      0.000000
2824     28.230000      0.000000      0.000000
2825     28.240000      0.000000      0.000000
2826     28.250000      0.000000      0.000000
2827     28.260000      0.000000      0.000000
2828     28.270000      0.000000      0.000000
2829     28.280000      0.000000      0.000000
2830     28.290000      0.000000      0.000000
2831     28.300000      0.000000      0.000000
2832     28.310000      0.000000      0.000000
2833     28.320000      0.000000      0.000000
2834     28.330000      0.000000      0.000000
2835     28.340000      0.000000      0.000000
2836     28.350000      0.000000      0.000000
2837     28.360000      0.000000      0.000000
2838     28.370000      0.000000      0.000000
2839     28.380000      0.000000      0.000000
2840     28.390000      0.000000      0.000000
2841     28.400000      0.000000      0.000000
2842     28.410000      0.000000      0.000000
2843     28.420000      0.000000      0.000000
2844     28.430000      0.000000      0.000000
2845     28.440000      0.000000      0.000000
2846     28.450000      0.000000      0.000000
2847     28.460000      0.000000      0.000000
2848     28.470000      0.000000      0.000000
2849     28.480000      0.000000      0.000000
2850     28.490000      0.000000      0.000000
2851     28.500000      0.000000      0.000000
2852     28.510000      0.000000      0.000000
2853     28.520000      0.000000      0.000000
2854     28.530000      0.000000      0.000000
2855     28.540000      0.000000      0.000000
2856     28.550000      0.000000      0.000000
2857     28.560000      0.000000      0.000000
2858     28.570000      0.000000      0.000000
2859     28.580000      0.000000      0.000000
2860     28.590000      0.000000      0.000000
2861     28.600000      0.000000      0.000000
2862     28.610000      0.000000      0.000000
2863     28.620000      0.000000      0.000000
2864     28.630000      0.000000      0.000000
2865     28.640000      0.000000      0.000000
2866     28.650000      0.000000      0.000000
2867     28.660000      0.000000      0.000000
2868     28.670000      0.000000      0.000000
2869     28.680000      0.000000      0.000000
2870     28.690000      0.000000      0.000000
2871     28.700000      0.000000      0.000000
2872     28.710000      0.000000      0.000000
2873     28.720000      0.000000      0.000000
2874     28.730000      0.000000      0.000000
2875     28.740000      0.000000      0.000000
2876     28.750000      0.000000      0.000000
2877     28.760000      0.000000      0.000000
2878     28.770000      0.000000      0.000000
2879     28.780000      0.000000      0.000000
2880     28.790000      0.000000      0.000000
2881     28.800000      0.000000      0.000000
2882     28.810000      0.000000      0.000000
2883     28.820000      0.000000      0.000000
2884     28.830000      0.000000      0.000000
2885     28.840000      0.000000      0.000000
2886     28.850000      0.000000      0.000000
2887     28.860000      0.000000      0.000000
2888     28.870000      0.000000      0.000000
2889     28.880000      0.000000      0.000000
2890     28.890000      0.000000      0.000000
2891     28.900000      0.000000      0.000000
2892     28.910000      0.000000      0.000000
2893     28.920000      0.000000      0.000000
2894     28.930000      0.000000      0.000000
2895     28.940000      0.000000      0.000000
2896     28.950000      0.000000      0.000000
2897     28.960000      0.000000      0.000000
2898     28.970000      0.000000      0.000000
2899     28.980000      0.000000      0.000000
2900     28.990000      0.000000      0.000000
2901     29.000000      0.000000      0.000000
2902     29.010000      0.000000      0.000000
2903     29.020000      0.000000      0.000000
2904     29.030000      0.000000      0.000000
2905     29.040000      0.000000      0.000000
2906     29.050000      0.000000      0.000000
2907     29.060000      0.000000      0.000000
2908     29.070000      0.000000      0.000000
2909     29.080000      0.000000      0.000000
2910     29.090000      0.000000      0.000000
2911     29.100000      0.000000      0.000000
2912     29.110000      0.000000      0.000000
2913     29.120000      0.000000      0.000000
2914     29.130000      0.000000      0.000000
2915     29.140000      0.000000      0.000000
2916     29.150000      0.000000      0.000000
2917     29.160000      0.000000      0.000000
2918     29.170000      0.000000      0.000000
2919     29.180000      0.000000      0.000000
2920     29.190000      0.000000      0.000000
2921     29.200000      0.000000      0.000000
2922     29.210000      0.000000      0.000000
2923     29.220000      0.000000      0.000000
2924     29.230000      0.000000      0.000000
2925     29.240000      0.000000      0.000000
2926     29.250000      0.000000      0.000000
2927     29.260000      0.000000      0.000000
2928     29.270000      0.000000      0.000000
2929     29.280000      0.000000      0.000000
2930     29.290000      0.000000      0.000000
2931     29.300000      0.000000      0.000000
2932     29.310000      0.000000      0.000000
2933     29.320000      0.000000      0.000000
2934     29.330000      0.000000      0.000000
2935     29.340000      0.000000      0.000000
2936     29.350000      0.000000      0.000000
2937     29.360000      0.000000      0.000000
2938     29.370000      0.000000      0.000000
2939     29.380000      0.000000      0.000000
2940     29.390000      0.000000      0.000000
2941     29.400000      0.000000      0.000000
2942     29.410000      0.000000      0.000000
2943     29.420000      0.000000      0.000000
2944     29.430000      0.000000      0.000000
2945     29.440000      0.000000      0.000000
2946     29.450000      0.000000      0.000000
2947     29.460000      0.000000      0.000000
2948     29.470000      0.000000      0.000000
2949     29.480000      0.000000      0.000000
2950     29.490000      0.000000      0.000000
2951     29.500000      0.000000      0.000000
2952     29.510000      0.000000      0.000000
2953     29.520000      0.000000      0.000000
2954     29.530000      0.000000      0.000000
2955     29.540000      0.000000      0.000000
2956     29.550000      0.000000      0.000000
2957     29.560000      0.000000      0.000000
2958     29.570000      0.000000      0.000000
2959     29.580000      0.000000      0.000000
2960     29.590000      0.000000      0.000000
2961     29.600000      0.000000      0.000000
2962     29.610000      0.000000      0.000000
2963     29.620000      0.000000      0.000000
2964     29.630000      0.000000      0.000000
2965     29.640000      0.000000      0.000000
2966     29.650000      0.000000      0.000000
2967     29.660000      0.000000      0.000000
2968     29.670000      0.000000      0.000000
2969     29.680000      0.000000      0.000000
2970     29.690000      0.000000      0.000000
2971     29.700000      0.000000      0.000000
2972     29.710000      0.000000      0.000000
2973     29.720000      0.000000      0.000000
2974     29.730000      0.000000      0.000000
2975     29.740000      0.000000      0.000000
2976     29.750000      0.000000      0.000000
2977     29.760000      0.000000      0.000000
2978     29.770000      0.000000      0.000000
2979     29.780000      0.000000      0.000000
2980     29.790000      0.000000      0.000000
2981     29.800000      0.000000      0.000000
2982     29.810000      0.000000      0.000000
2983     29.820000      0.000000      0.000000
2984     29.830000      0.000000      0.000000
2985     29.840000      0.000000      0.000000
2986     29.850000      0.000000      0.000000
2987     29.860000      0.000000      0.000000
2988     29.870000      0.000000      0.000000
2989     29.880000      0.000000      0.000000
2990     29.890000      0.000000      0.000000
2991     29.900000      0.000000      0.000000
2992     29.910000      0.000000      0.000000
2993     29.920000      0.000000      0.000000
2994     29.930000      0.000000      0.000000
2995     29.940000      0.000000      0.000000
2996     29.950000      0.000000      0.000000
2997     29.960000      0.000000      0.000000
2998     29.970000      0.000000      0.000000
2999     29.980000      0.000000      0.000000
3000     29.990000      0.000000      0.000000
3001     30.000000      0.000000      0.000000
3002     30.010000      0.000000      0.000000
3003     30.020000      0.000000      0.000000
3004     30.030000      0.000000      0.000000
3005     30.040000      0.000000      0.000000
3006     30.050000      0.000000      0.000000
3007     30.060000      0.000000      0.000000
3008     30.070000      0.000000      0.000000
3009     30.080000      0.000000      0.000000
3010     30.090000      0.000000      0.000000
3011     30.100000      0.000000      0.000000
3012     30.110000      0.000000      0.000000
3013     30.120000      0.000000      0.000000
3014     30.130000      0.000000      0.000000
3015     30.140000      0.000000      0.000000
3016     30.150000      0.000000      0.000000
3017     30.160000      0.000000      0.000000
3018     30.170000      0.000000      0.000000
3019     30.180000      0.000000      0.000000
3020     30.190000      0.000000      0.000000
3021     30.200000      0.000000      0.000000
3022     30.210000      0.000000      0.000000
3023     30.220000      0.000000      0.000000
3024     30.230000      0.000000      0.000000
3025     30.240000      0.000000      0.000000
3026     30.250000      0.000000      0.000000
3027     30.260000      0.000000      0.000000
3028     30.270000      0.000000      0.000000
3029     30.280000      0.000000      0.000000
3030     30.290000      0.000000      0.000000
3031     30.300000      0.000000      0.000000
3032     30.310000      0.000000      0.000000
3033     30.320000      0.000000      0.000000
3034     30.330000      0.000000      0.000000
3035     30.340000      0.000000      0.000000
3036     30.350000      0.000000      0.000000
3037     30.360000      0.000000      0.000000
3038     30.370000      0.000000      0.000000
3039     30.380000      0.000000      0.000000
3040     30.390000      0.000000      0.000000
3041     30.400000      0.000000      0.000000
3042     30.410000      0.000000      0.000000
3043     30.420000      0.000000      0.000000
3044     30.430000      0.000000      0.000000
3045     30.440000      0.000000      0.000000
3046     30.450000      0.000000      0.000000
3047     30.460000      0.000000      0.000000
3048     30.470000      0.000000      0.000000
3049     30.480000      0.000000      0.000000
3050     30.490000      0.000000      0.000000
3051     30.500000      0.000000      0.000000
3052     30.510000      0.000000      0.000000
3053     30.520000      0.000000      0.000000
3054     30.530000      0.000000      0.000000
3055     30.540000      0.000000      0.000000
3056     30.550000      0.000000      0.000000
3057     30.560000      0.000000      0.000000
3058     30.570000      0.000000      0.000000
3059     30.580000      0.000000      0.000000
3060     30.590000      0.000000      0.000000
3061     30.600000      0.000000      0.000000
3062     30.610000      0.000000      0.000000
3063     30.620000      0.000000      0.000000
3064     30.630000      0.000000      0.000000
3065     30.640000      0.000000      0.000000
3066     30.650000      0.000000      0.000000
3067     30.660000      0.000000      0.000000
3068     30.670000      0.000000      0.000000
3069     30.680000      0.000000      0.000000
3070     30.690000      0.000000      0.000000
3071     30.700000      0.000000      0.000000
3072     30.710000      0.000000      0.000000
3073     30.720000      0.000000      0.000000
3074     30.730000      0.000000      0.000000
3075     30.740000      0.000000      0.000000
3076     30.750000      0.000000      0.000000
3077     30.760000      0.000000      0.000000
3078     30.770000      0.000000      0.000000
3079     30.780000      0.000000      0.000000
3080     30.790000      0.000000      0.000000
3081     30.800000      0.000000      0.000000
3082     30.810000      0.000000      0.000000
3083     30.820000      0.000000      0.000000
3084     30.830000      0.000000      0.000000
3085     30.840000      0.000000      0.000000
3086     30.850000      0.000000      0.000000
3087     30.860000      0.000000      0.000000
3088     30.870000      0.000000      0.000000
3089     30.880000      0.000000      0.000000
3090     30.890000      0.000000      0.000000
3091     30.900000      0.000000      0.000000
3092     30.910000      0.000000      0.000000
3093     30.920000      0.000000      0.000000
3094     30.930000      0.000000      0.000000
3095     30.940000      0.000000      0.000000
3096     30.950000      0.000000      0.000000
3097     30.960000      0.000000      0.000000
3098     30.970000      0.000000      0.000000
3099     30.980000      0.000000      0.000000
3100     30.990000      0.000000      0.000000
3101     31.000000      0.000000      0.000000
3102     31.010000      0.000000      0.000000
3103     31.020000      0.000000      0.000000
3104     31.030000      0.000000      0.000000
3105     31.040000      0.000000      0.000000
3106     31.050000      0.000000      0.000000
3107     31.060000      0.000000      0.000000
3108     31.070000      0.000000      0.000000
3109     31.080000      0.000000      0.000000
3110     31.090000      0.000000      0.000000
3111     31.100000      0.000000      0.000000
3112     31.110000      0.000000      0.000000
3113     31.120000      0.000000      0.000000
3114     31.130000      0.000000      0.000000
3115     31.140000      0.000000      0.000000
3116     31.150000      0.000000      0.000000
3117     31.160000      0.000000      0.000000
3118     31.170000      0.000000      0.000000
3119     31.180000      0.000000      0.000000
3120     31.190000      0.000000      0.000000
3121     31.200000      0.000000      0.000000
3122     31.210000      0.000000      0.000000
3123     31.220000      0.000000      0.000000
3124     31.230000      0.000000      0.000000
3125     31.240000      0.000000      0.000000
3126     31.250000      0.000000      0.000000
3127     31.260000      0.000000      0.000000
3128     31.270000      0.000000      0.000000
3129     31.280000      0.000000      0.000000
3130     31.290000      0.000000      0.000000
3131     31.300000      0.000000      0.000000
3132     31.310000      0.000000      0.000000
3133     31.320000      0.000000      0.000000
3134     31.330000      0.000000      0.000000
3135     31.340000      0.000000      0.000000
3136     31.350000      0.000000      0.000000
3137     31.360000      0.000000      0.000000
3138     31.370000      0.000000      0.000000
3139     31.380000      0.000000      0.000000
3140     31.390000      0.000000      0.000000
3141     31.400000      0.000000      0.000000
3142     31.410000      0.000000      0.000000
3143     31.420000      0.000000      0.000000
3144     31.430000      0.000000      0.000000
3145     31.440000      0.000000      0.000000
3146     31.450000      0.000000      0.000000
3147     31.460000      0.000000      0.000000
3148     31.470000      0.000000      0.000000
3149     31.480000      0.000000      0.000000
3150     31.490000      0.000000      0.000000
3151     31.500000      0.000000      0.000000
3152     31.510000      0.000000      0.000000
3153     31.520000      0.000000      0.000000
3154     31.530000      0.000000      0.000000
3155     31.540000      0.000000      0.000000
3156     31.550000      0.000000      0.000000
3157     31.560000      0.000000      0.000000
3158     31.570000      0.000000      0.000000
3159     31.580000      0.000000      0.000000
3160     31.590000      0.000000      0.000000
3161     31.600000      0.000000      0.000000
3162     31.610000      0.000000      0.000000
3163     31.620000      0.000000      0.000000
3164     31.630000      0.000000      0.000000
3165     31.640000      0.000000      0.000000
3166     31.650000      0.000000      0.000000
3167     31.660000      0.000000      0.000000
3168     31.670000      0.000000      0.000000
3169     31.680000      0.000000      0.000000
3170     31.690000      0.000000      0.000000
3171     31.700000      0.000000      0.000000
3172     31.710000      0.000000      0.000000
3173     31.720000      0.000000      0.000000
3174     31.730000      0.000000      0.000000
3175     31.740000      0.000000      0.000000
3176     31.750000      0.000000      0.000000
3177     31.760000      0.000000      0.000000
3178     31.770000      0.000000      0.000000
3179     31.780000      0.000000      0.000000
3180     31.790000      0.000000      0.000000
3181     31.800000      0.000000      0.000000
3182     31.810000      0.000000      0.000000
3183     31.820000      0.000000      0.000000
3184     31.830000      0.000000      0.000000
3185     31.840000      0.000000      0.000000
3186     31.850000      0.000000      0.000000
3187     31.860000      0.000000      0.000000
3188     31.870000      0.000000      0.000000
3189     31.880000      0.000000      0.000000
3190     31.890000      0.000000      0.000000
3191     31.900000      0.000000      0.000000
3192     31.910000      0.000000      0.000000
3193     31.920000      0.000000      0.000000
3194     31.930000      0.000000      0.000000
3195     31.940000      0.000000      0.000000
3196     31.950000      0.000000      0.000000
3197     31.960000      0.000000      0.000000
3198     31.970000      0.000000      0.000000
3199     31.980000      0.000000      0.000000
3200     31.990000      0.000000      0.000000
3201     32.000000      0.000000      0.000000
3202     32.010000      0.000000      0.000000
3203     32.020000      0.000000      0.000000
3204     32.030000      0.000000      0.000000
3205     32.040000      0.000000      0.000000
3206     32.050000      0.000000      0.000000
3207     32.060000      0.000000      0.000000
3208     32.070000      0.000000      0.000000
3209     32.080000      0.000000      0.000000
3210     32.090000      0.000000      0.000000
3211     32.100000      0.000000      0.000000
3212     32.110000      0.000000      0.000000
3213     32.120000      0.000000      0.000000
3214     32.130000      0.000000      0.000000
3215     32.140000      0.000000      0.000000
3216     32.150000      0.000000      0.000000
3217     32.160000      0.000000      0.000000
3218     32.170000      0.000000      0.000000
3219     32.180000      0.000000      0.000000
3220     32.190000      0.000000      0.000000
3221     32.200000      0.000000      0.000000
3222     32.210000      0.000000      0.000000
3223     32.220000      0.000000      0.000000
3224     32.230000      0.000000      0.000000
3225     32.240000      0.000000      0.000000
3226     32.250000      0.000000      0.000000
3227     32.260000      0.000000      0.000000
3228     32.270000      0.000000      0.000000
3229     32.280000      0.000000      0.000000
3230     32.290000      0.000000      0.000000
3231     32.300000      0.000000      0.000000
3232     32.310000      0.000000      0.000000
3233     32.320000      0.000000      0.000000
3234     32.330000      0.000000      0.000000
3235     32.340000      0.000000      0.000000
3236     32.350000      0.000000      0.000000
3237     32.360000      0.000000      0.000000
3238     32.370000      0.000000      0.000000
3239     32.380000      0.000000      0.000000
3240     32.390000      0.000000      0.000000
3241     32.400000      0.000000      0.000000
3242     32.410000      0.000000      0.000000
3243     32.420000      0.000000      0.000000
3244     32.430000      0.000000      0.000000
3245     32.440000      0.000000      0.000000
3246     32.450000      0.000000      0.000000
3247     32.460000      0.000000      0.000000
3248     32.470000      0.000000      0.000000
3249     32.480000      0.000000      0.000000
3250     32.490000      0.000000      0.000000
3251     32.500000      0.000000      0.000000
3252     32.510000      0.000000      0.000000
3253     32.520000      0.000000      0.000000
3254     32.530000      0.000000      0.000000
3255     32.540000      0.000000      0.000000
3256     32.550000      0.000000      0.000000
3257     32.560000      0.000000      0.000000
3258     32.570000      0.000000      0.000000
3259     32.580000      0.000000      0.000000
3260     32.590000      0.000000      0.000000
3261     32.600000      0.000000      0.000000
3262     32.610000      0.000000      0.000000
3263     32.620000      0.000000      0.000000
3264     32.630000      0.000000      0.000000
3265     32.640000      0.000000      0.000000
3266     32.650000      0.000000      0.000000
3267     32.660000      0.000000      0.000000
3268     32.670000      0.000000      0.000000
3269     32.680000      0.000000      0.000000
3270     32.690000      0.000000      0.000000
3271     32.700000      0.000000      0.000000
3272     32.710000      0.000000      0.000000
3273     32.720000      0.000000      0.000000
3274     32.730000      0.000000      0.000000
3275     32.740000      0.000000      0.000000
3276     32.750000      0.000000      0.000000
3277     32.760000      0.000000      0.000000
3278     32.770000      0.000000      0.000000
3279     32.780000      0.000000      0.000000
3280     32.790000      0.000000      0.000000
3281     32.800000      0.000000      0.000000
3282     32.810000      0.000000      0.000000
3283     32.820000      0.000000      0.000000
3284     32.830000      0.000000      0.000000
3285     32.840000      0.000000      0.000000
3286     32.850000      0.000000      0.000000
3287     32.860000      0.000000      0.000000
3288     32.870000      0.000000      0.000000
3289     32.880000      0.000000      0.000000
3290     32.890000      0.000000      0.000000
3291     32.900000      0.000000      0.000000
3292     32.910000      0.000000      0.000000
3293     32.920000      0.000000      0.000000
3294     32.930000      0.000000      0.000000
3295     32.940000      0.000000      0.000000
3296     32.950000      0.000000      0.000000
3297     32.960000      0.000000      0.000000
3298     32.970000      0.000000      0.000000
3299     32.980000      0.000000      0.000000
3300     32.990000      0.000000      0.000000
3301     33.000000      0.000000      0.000000
3302     33.010000      0.000000      0.000000
3303     33.020000      0.000000      0.000000
3304     33.030000      0.000000      0.000000
3305     33.040000      0.000000      0.000000
3306     33.050000      0.000000      0.000000
3307     33.060000      0.000000      0.000000
3308     33.070000      0.000000      0.000000
3309     33.080000      0.000000      0.000000
3310     33.090000      0.000000      0.000000
3311     33.100000      0.000000      0.000000
3312     33.110000      0.000000      0.000000
3313     33.120000      0.000000      0.000000
3314     33.130000      0.000000      0.000000
3315     33.140000      0.000000      0.000000
3316     33.150000      0.000000      0.000000
3317     33.160000      0.000000      0.000000
3318     33.170000      0.000000      0.000000
3319     33.180000      0.000000      0.000000
3320     33.190000      0.000000      0.000000
3321     33.200000      0.000000      0.000000
3322     33.210000      0.000000      0.000000
3323     33.220000      0.000000      0.000000
3324     33.230000      0.000000      0.000000
3325     33.240000      0.000000      0.000000
3326     33.250000      0.000000      0.000000
3327     33.260000      0.000000      0.000000
3328     33.270000      0.000000      0.000000
3329     33.280000      0.000000      0.000000
3330     33.290000      0.000000      0.000000
3331     33.300000      0.000000      0.000000
3332     33.310000      0.000000      0.000000
3333     33.320000      0.000000      0.000000
3334     33.330000      0.000000      0.000000
3335     33.340000      0.000000      0.000000
3336     33.350000      0.000000      0.000000
3337     33.360000      0.000000      0.000000
3338     33.370000      0.000000      0.000000
3339     33.380000      0.000000      0.000000
3340     33.390000      0.000000      0.000000
3341     33.400000      0.000000      0.000000
3342     33.410000      0.000000      0.000000
3343     33.420000      0.000000      0.000000
3344     33.430000      0.000000      0.000000
3345     33.440000      0.000000      0.000000
3346     33.450000      0.000000      0.000000
3347     33.460000      0.000000      0.000000
3348     33.470000      0.000000      0.000000
3349     33.480000      0.000000      0.000000
3350     33.490000      0.000000      0.000000
3351     33.500000      0.000000      0.000000
3352     33.510000      0.000000      0.000000
3353     33.520000      0.000000      0.000000
3354     33.530000      0.000000      0.000000
3355     33.540000      0.000000      0.000000
3356     33.550000      0.000000      0.000000
3357     33.560000      0.000000      0.000000
3358     33.570000      0.000000      0.000000
3359     33.580000      0.000000      0.000000
3360     33.590000      0.000000      0.000000
3361     33.600000      0.000000      0.000000
3362     33.610000      0.000000      0.000000
3363     33.620000      0.000000      0.000000
3364     33.630000      0.000000      0.000000
3365     33.640000      0.000000      0.000000
3366     33.650000      0.000000      0.000000
3367     33.660000      0.000000      0.000000
3368     33.670000      0.000000      0.000000
3369     33.680000      0.000000      0.000000
3370     33.690000      0.000000      0.000000
3371     33.700000      0.000000      0.000000
3372     33.710000      0.000000      0.000000
3373     33.720000      0.000000      0.000000
3374     33.730000      0.000000      0.000000
3375     33.740000      0.000000      0.000000
3376     33.750000      0.000000      0.000000
3377     33.760000      0.000000      0.000000
3378     33.770000      0.000000      0.000000
3379     33.780000      0.000000      0.000000
3380     33.790000      0.000000      0.000000
3381     33.800000      0.000000      0.000000
3382     33.810000      0.000000      0.000000
3383     33.820000      0.000000      0.000000
3384     33.830000      0.000000      0.000000
3385     33.840000      0.000000      0.000000
3386     33.850000      0.000000      0.000000
3387     33.860000      0.000000      0.000000
3388     33.870000      0.000000      0.000000
3389     33.880000      0.000000      0.000000
3390     33.890000      0.000000      0.000000
3391     33.900000      0.000000      0.000000
3392     33.910000      0.000000      0.000000
3393     33.920000      0.000000      0.000000
3394     33.930000      0.000000      0.000000
3395     33.940000      0.000000      0.000000
3396     33.950000      0.000000      0.000000
3397     33.960000      0.000000      0.000000
3398     33.970000      0.000000      0.000000
3399     33.980000      0.000000      0.000000
3400     33.990000      0.000000      0.000000
3401     34.000000      0.000000      0.000000
3402     34.010000      0.000000      0.000000
3403     34.020000      0.000000      0.000000
3404     34.030000      0.000000      0.000000
3405     34.040000      0.000000      0.000000
3406     34.050000      0.000000      0.000000
3407     34.060000      0.000000      0.000000
3408     34.070000      0.000000      0.000000
3409     34.080000      0.000000      0.000000
3410     34.090000      0.000000      0.000000
3411     34.100000      0.000000      0.000000
3412     34.110000      0.000000      0.000000
3413     34.120000      0.000000      0.000000
3414     34.130000      0.000000      0.000000
3415     34.140000      0.000000      0.000000
3416     34.150000      0.000000      0.000000
3417     34.160000      0.000000      0.000000
3418     34.170000      0.000000      0.000000
3419     34.180000      0.000000      0.000000
3420     34.190000      0.000000      0.000000
3421     34.200000      0.000000      0.000000
3422     34.210000      0.000000      0.000000
3423     34.220000      0.000000      0.000000
3424     34.230000      0.000000      0.000000
3425     34.240000      0.000000      0.000000
3426     34.250000      0.000000      0.000000
3427     34.260000      0.000000      0.000000
3428     34.270000      0.000000      0.000000
3429     34.280000      0.000000      0.000000
3430     34.290000      0.000000      0.000000
3431     34.300000      0.000000      0.000000
3432     34.310000      0.000000      0.000000
3433     34.320000      0.000000      0.000000
3434     34.330000      0.000000      0.000000
3435     34.340000      0.000000      0.000000
3436     34.350000      0.000000      0.000000
3437     34.360000      0.000000      0.000000
3438     34.370000      0.000000      0.000000
3439     34.380000      0.000000      0.000000
3440     34.390000      0.000000      0.000000
3441     34.400000      0.000000      0.000000
3442     34.410000      0.000000      0.000000
3443     34.420000      0.000000      0.000000
3444     34.430000      0.000000      0.000000
3445     34.440000      0.000000      0.000000
3446     34.450000      0.000000      0.000000
3447     34.460000      0.000000      0.000000
3448     34.470000      0.000000      0.000000
3449     34.480000      0.000000      0.000000
3450     34.490000      0.000000      0.000000
3451     34.500000      0.000000      0.000000
3452     34.510000      0.000000      0.000000
3453     34.520000      0.000000      0.000000
3454     34.530000      0.000000      0.000000
3455     34.540000      0.000000      0.000000
3456     34.550000      0.000000      0.000000
3457     34.560000      0.000000      0.000000
3458     34.570000      0.000000      0.000000
3459     34.580000      0.000000      0.000000
3460     34.590000      0.000000      0.000000
3461     34.600000      0.000000      0.000000
3462     34.610000      0.000000      0.000000
3463     34.620000      0.000000      0.000000
3464     34.630000      0.000000      0.000000
3465     34.640000      0.000000      0.000000
3466     34.650000      0.000000      0.000000
3467     34.660000      0.000000      0.000000
3468     34.670000      0.000000      0.000000
3469     34.680000      0.000000      0.000000
3470     34.690000      0.000000      0.000000
3471     34.700000      0.000000      0.000000
3472     34.710000      0.000000      0.000000
3473     34.720000      0.000000      0.000000
3474     34.730000      0.000000      0.000000
3475     34.740000      0.000000      0.000000
3476     34.750000      0.000000      0.000000
3477     34.760000      0.000000      0.000000
3478     34.770000      0.000000      0.000000
3479     34.780000      0.000000      0.000000
3480     34.790000      0.000000      0.000000
3481     34.800000      0.000000      0.000000
3482     34.810000      0.000000      0.000000
3483     34.820000      0.000000      0.000000
3484     34.830000      0.000000      0.000000
3485     34.840000      0.000000      0.000000
3486     34.850000      0.000000      0.000000
3487     34.860000      0.000000      0.000000
3488     34.870000      0.000000      0.000000
3489     34.880000      0.000000      0.000000
3490     34.890000      0.000000      0.000000
3491     34.900000      0.000000      0.000000
3492     34.910000      0.000000      0.000000
3493     34.920000      0.000000      0.000000
3494     34.930000      0.000000      0.000000
3495     34.940000      0.000000      0.000000
3496     34.950000      0.000000      0.000000
3497     34.960000      0.000000      0.000000
3498     34.970000      0.000000      0.000000
3499     34.980000      0.000000      0.000000
3500     34.990000      0.000000      0.000000
3501     35.000000      0.000000      0.000000
3502     35.010000      0.000000      0.000000
3503     35.020000      0.000000      0.000000
3504     35.030000      0.000000      0.000000
3505     35.040000      0.000000      0.000000
3506     35.050000      0.000000      0.000000
3507     35.060000      0.000000      0.000000
3508     35.070000      0.000000      0.000000
3509     35.080000      0.000000      0.000000
3510     35.090000      0.000000      0.000000
3511     35.100000      0.000000      0.000000
3512     35.110000      0.000000      0.000000
3513     35.120000      0.000000      0.000000
3514     35.130000      0.000000      0.000000
3515     35.140000      0.000000      0.000000
3516     35.150000      0.000000      0.000000
3517     35.160000      0.000000      0.000000
3518     35.170000      0.000000      0.000000
3519     35.180000      0.000000      0.000000
3520     35.190000      0.000000      0.000000
3521     35.200000      0.000000      0.000000
3522     35.210000      0.000000      0.000000
3523     35.220000      0.000000      0.000000
3524     35.230000      0.000000      0.000000
3525     35.240000      0.000000      0.000000
3526     35.250000      0.000000      0.000000
3527     35.260000      0.000000      0.000000
3528     35.270000      0.000000      0.000000
3529     35.280000      0.000000      0.000000
3530     35.290000      0.000000      0.000000
3531     35.300000      0.000000      0.000000
3532     35.310000      0.000000      0.000000
3533     35.320000      0.000000      0.000000
3534     35.330000      0.000000      0.000000
3535     35.340000      0.000000      0.000000
3536     35.350000      0.000000      0.000000
3537     35.360000      0.000000      0.000000
3538     35.370000      0.000000      0.000000
3539     35.380000      0.000000      0.000000
3540     35.390000      0.000000      0.000000
3541     35.400000      0.000000      0.000000
3542     35.410000      0.000000      0.000000
3543     35.420000      0.000000      0.000000
3544     35.430000      0.000000      0.000000
3545     35.440000      0.000000      0.000000
3546     35.450000      0.000000      0.000000
3547     35.460000      0.000000      0.000000
3548     35.470000      0.000000      0.000000
3549     35.480000      0.000000      0.000000
3550     35.490000      0.000000      0.000000
3551     35.500000      0.000000      0.000000
3552     35.510000      0.000000      0.000000
3553     35.520000      0.000000      0.000000
3554     35.530000      0.000000      0.000000
3555     35.540000      0.000000      0.000000
3556     35.550000      0.000000      0.000000
3557     35.560000      0.000000      0.000000
3558     35.570000      0.000000      0.000000
3559     35.580000      0.000000      0.000000
3560     35.590000      0.000000      0.000000
3561     35.600000      0.000000      0.000000
3562     35.610000      0.000000      0.000000
3563     35.620000      0.000000      0.000000
3564     35.630000      0.000000      0.000000
3565     35.640000      0.000000      0.000000
3566     35.650000      0.000000      0.000000
3567     35.660000      0.000000      0.000000
3568     35.670000      0.000000      0.000000
3569     35.680000      0.000000      0.000000
3570     35.690000      0.000000      0.000000
3571     35.700000      0.000000      0.000000
3572     35.710000      0.000000      0.000000
3573     35.720000      0.000000      0.000000
3574     35.730000      0.000000      0.000000
3575     35.740000      0.000000      0.000000
3576     35.750000      0.000000      0.000000
3577     35.760000      0.000000      0.000000
3578     35.770000      0.000000      0.000000
3579     35.780000      0.000000      0.000000
3580     35.790000      0.000000      0.000000
3581     35.800000      0.000000      0.000000
3582     35.810000      0.000000      0.000000
3583     35.820000      0.000000      0.000000
3584     35.830000      0.000000      0.000000
3585     35.840000      0.000000      0.000000
3586     35.850000      0.000000      0.000000
3587     35.860000      0.000000      0.000000
3588     35.870000      0.000000      0.000000
3589     35.880000      0.000000      0.000000
3590     35.890000      0.000000      0.000000
3591     35.900000      0.000000      0.000000
3592     35.910000      0.000000      0.000000
3593     35.920000      0.000000      0.000000
3594     35.930000      0.000000      0.000000
3595     35.940000      0.000000      0.000000
3596     35.950000      0.000000      0.000000
3597     35.960000      0.000000      0.000000
3598     35.970000      0.000000      0.000000
3599     35.980000      0.000000      0.000000
3600     35.990000      0.000000      0.000000
3601     36.000000      0.000000      0.000000
3602     36.010000      0.000000      0.000000
3603     36.020000      0.000000      0.000000
3604     36.030000      0.000000      0.000000
3605     36.040000      0.000000      0.000000
3606     36.050000      0.000000      0.000000
3607     36.060000      0.000000      0.000000
3608     36.070000      0.000000      0.000000
3609     36.080000      0.000000      0.000000
3610     36.090000      0.000000      0.000000
3611     36.100000      0.000000      0.000000
3612     36.110000      0.000000      0.000000
3613     36.120000      0.000000      0.000000
3614     36.130000      0.000000      0.000000
3615     36.140000      0.000000      0.000000
3616     36.150000      0.000000      0.000000
3617     36.160000      0.000000      0.000000
3618     36.170000      0.000000      0.000000
3619     36.180000      0.000000      0.000000
3620     36.190000      0.000000      0.000000
3621     36.200000      0.000000      0.000000
3622     36.210000      0.000000      0.000000
3623     36.220000      0.000000      0.000000
3624     36.230000      0.000000      0.000000
3625     36.240000      0.000000      0.000000
3626     36.250000      0.000000      0.000000
3627     36.260000      0.000000      0.000000
3628     36.270000      0.000000      0.000000
3629     36.280000      0.000000      0.000000
3630     36.290000      0.000000      0.000000
3631     36.300000      0.000000      0.000000
3632     36.310000      0.000000      0.000000
3633     36.320000      0.000000      0.000000
3634     36.330000      0.000000      0.000000
3635     36.340000      0.000000      0.000000
3636     36.350000      0.000000      0.000000
3637     36.360000      0.000000      0.000000
3638     36.370000      0.000000      0.000000
3639     36.380000      0.000000      0.000000
3640     36.390000      0.000000      0.000000
3641     36.400000      0.000000      0.000000
3642     36.410000      0.000000      0.000000
3643     36.420000      0.000000      0.000000
3644     36.430000      0.000000      0.000000
3645     36.440000      0.000000      0.000000
3646     36.450000      0.000000      0.000000
3647     36.460000      0.000000      0.000000
3648     36.470000      0.000000      0.000000
3649     36.480000      0.000000      0.000000
3650     36.490000      0.000000      0.000000
3651     36.500000      0.000000      0.000000
3652     36.510000      0.000000      0.000000
3653     36.520000      0.000000      0.000000
3654     36.530000      0.000000      0.000000
3655     36.540000      0.000000      0.000000
3656     36.550000      0.000000      0.000000
3657     36.560000      0.000000      0.000000
3658     36.570000      0.000000      0.000000
3659     36.580000      0.000000      0.000000
3660     36.590000      0.000000      0.000000
3661     36.600000      0.000000      0.000000
3662     36.610000      0.000000      0.000000
3663     36.620000      0.000000      0.000000
3664     36.630000      0.000000      0.000000
3665     36.640000      0.000000      0.000000
3666     36.650000      0.000000      0.000000
3667     36.660000      0.000000      0.000000
3668     36.670000      0.000000      0.000000
3669     36.680000      0.000000      0.000000
3670     36.690000      0.000000      0.000000
3671     36.700000      0.000000      0.000000
3672     36.710000      0.000000      0.000000
3673     36.720000      0.000000      0.000000
3674     36.730000      0.000000      0.000000
3675     36.740000      0.000000      0.000000
3676     36.750000      0.000000      0.000000
3677     36.760000      0.000000      0.000000
3678     36.770000      0.000000      0.000000
3679     36.780000      0.000000      0.000000
3680     36.790000      0.000000      0.000000
3681     36.800000      0.000000      0.000000
3682     36.810000      0.000000      0.000000
3683     36.820000      0.000000      0.000000
3684     36.830000      0.000000      0.000000
3685     36.840000      0.000000      0.000000
3686     36.850000      0.000000      0.000000
3687     36.860000      0.000000      0.000000
3688     36.870000      0.000000      0.000000
3689     36.880000      0.000000      0.000000
3690     36.890000      0.000000      0.000000
3691     36.900000      0.000000      0.000000
3692     36.910000      0.000000      0.000000
3693     36.920000      0.000000      0.000000
3694     36.930000      0.000000      0.000000
3695     36.940000      0.000000      0.000000
3696     36.950000      0.000000      0.000000
3697     36.960000      0.000000      0.000000
3698     36.970000      0.000000      0.000000
3699     36.980000      0.000000      0.000000
3700     36.990000      0.000000      0.000000
3701     37.000000      0.000000      0.000000
3702     37.010000      0.000000      0.000000
3703     37.020000      0.000000      0.000000
3704     37.030000      0.000000      0.000000
3705     37.040000      0.000000      0.000000
3706     37.050000      0.000000      0.000000
3707     37.060000      0.000000      0.000000
3708     37.070000      0.000000      0.000000
3709     37.080000      0.000000      0.000000
3710     37.090000      0.000000      0.000000
3711     37.100000      0.000000      0.000000
3712     37.110000      0.000000      0.000000
3713     37.120000      0.000000      0.000000
3714     37.130000      0.000000      0.000000
3715     37.140000      0.000000      0.000000
3716     37.150000      0.000000      0.000000
3717     37.160000      0.000000      0.000000
3718     37.170000      0.000000      0.000000
3719     37.180000      0.000000      0.000000
3720     37.190000      0.000000      0.000000
3721     37.200000      0.000000      0.000000
3722     37.210000      0.000000      0.000000
3723     37.220000      0.000000      0.000000
3724     37.230000      0.000000      0.000000
3725     37.240000      0.000000      0.000000
3726     37.250000      0.000000      0.000000
3727     37.260000      0.000000      0.000000
3728     37.270000      0.000000      0.000000
3729     37.280000      0.000000      0.000000
3730     37.290000      0.000000      0.000000
3731     37.300000      0.000000      0.000000
3732     37.310000      0.000000      0.000000
3733     37.320000      0.000000      0.000000
3734     37.330000      0.000000      0.000000
3735     37.340000      0.000000      0.000000
3736     37.350000      0.000000      0.000000
3737     37.360000      0.000000      0.000000
3738     37.370000      0.000000      0.000000
3739     37.380000      0.000000      0.000000
3740     37.390000      0.000000      0.000000
3741     37.400000      0.000000      0.000000
3742     37.410000      0.000000      0.000000
3743     37.420000      0.000000      0.000000
3744     37.430000      0.000000      0.000000
3745     37.440000      0.000000      0.000000
3746     37.450000      0.000000      0.000000
3747     37.460000      0.000000      0.000000
3748     37.470000      0.000000      0.000000
3749     37.480000      0.000000      0.000000
3750     37.490000      0.000000      0.000000
3751     37.500000      0.000000      0.000000
3752     37.510000      0.000000      0.000000
3753     37.520000      0.000000      0.000000
3754     37.530000      0.000000      0.000000
3755     37.540000      0.000000      0.000000
3756     37.550000      0.000000      0.000000
3757     37.560000      0.000000      0.000000
3758     37.570000      0.000000      0.000000
3759     37.580000      0.000000      0.000000
3760     37.590000      0.000000      0.000000
3761     37.600000      0.000000      0.000000
3762     37.610000      0.000000      0.000000
3763     37.620000      0.000000      0.000000
3764     37.630000      0.000000      0.000000
3765     37.640000      0.000000      0.000000
3766     37.650000      0.000000      0.000000
3767     37.660000      0.000000      0.000000
3768     37.670000      0.000000      0.000000
3769     37.680000      0.000000      0.000000
3770     37.690000      0.000000      0.000000
3771     37.700000      0.000000      0.000000
3772     37.710000      0.000000      0.000000
3773     37.720000      0.000000      0.000000
3774     37.730000      0.000000      0.000000
3775     37.740000      0.000000      0.000000
3776     37.750000      0.000000      0.000000
3777     37.760000      0.000000      0.000000
3778     37.770000      0.000000      0.000000
3779     37.780000      0.000000      0.000000
3780     37.790000      0.000000      0.000000
3781     37.800000      0.000000      0.000000
3782     37.810000      0.000000      0.000000
3783     37.820000      0.000000      0.000000
3784     37.830000      0.000000      0.000000
3785     37.840000      0.000000      0.000000
3786     37.850000      0.000000      0.000000
3787     37.860000      0.000000      0.000000
3788     37.870000      0.000000      0.000000
3789     37.880000      0.000000      0.000000
3790     37.890000      0.000000      0.000000
3791     37.900000      0.000000      0.000000
3792     37.910000      0.000000      0.000000
3793     37.920000      0.000000      0.000000
3794     37.930000      0.000000      0.000000
3795     37.940000      0.000000      0.000000
3796     37.950000      0.000000      0.000000
3797     37.960000      0.000000      0.000000
3798     37.970000      0.000000      0.000000
3799     37.980000      0.000000      0.000000
3800     37.990000      0.000000      0.000000
3801     38.000000      0.000000      0.000000
3802     38.010000      0.000000      0.000000
3803     38.020000      0.000000      0.000000
3804     38.030000      0.000000      0.000000
3805     38.040000      0.000000      0.000000
3806     38.050000      0.000000      0.000000
3807     38.060000      0.000000      0.000000
3808     38.070000      0.000000      0.000000
3809     38.080000      0.000000      0.000000
3810     38.090000      0.000000      0.000000
3811     38.100000      0.000000      0.000000
3812     38.110000      0.000000      0.000000
3813     38.120000      0.000000      0.000000
3814     38.130000      0.000000      0.000000
3815     38.140000      0.000000      0.000000
3816     38.150000      0.000000      0.000000
3817     38.160000      0.000000      0.000000
3818     38.170000      0.000000      0.000000
3819     38.180000      0.000000      0.000000
3820     38.190000      0.000000      0.000000
3821     38.200000      0.000000      0.000000
3822     38.210000      0.000000      0.000000
3823     38.220000      0.000000      0.000000
3824     38.230000      0.000000      0.000000
3825     38.240000      0.000000      0.000000
3826     38.250000      0.000000      0.000000
3827     38.260000      0.000000      0.000000
3828     38.270000      0.000000      0.000000
3829     38.280000      0.000000      0.000000
3830     38.290000      0.000000      0.000000
3831     38.300000      0.000000      0.000000
3832     38.310000      0.000000      0.000000
3833     38.320000      0.000000      0.000000
3834     38.330000      0.000000      0.000000
3835     38.340000      0.000000      0.000000
3836     38.350000      0.000000      0.000000
3837     38.360000      0.000000      0.000000
3838     38.370000      0.000000      0.000000
3839     38.380000      0.000000      0.000000
3840     38.390000      0.000000      0.000000
3841     38.400000      0.000000      0.000000
3842     38.410000      0.000000      0.000000
3843     38.420000      0.000000      0.000000
3844     38.430000      0.000000      0.000000
3845     38.440000      0.000000      0.000000
3846     38.450000      0.000000      0.000000
3847     38.460000      0.000000      0.000000
3848     38.470000      0.000000      0.000000
3849     38.480000      0.000000      0.000000
3850     38.490000      0.000000      0.000000
3851     38.500000      0.000000      0.000000
3852     38.510000      0.000000      0.000000
3853     38.520000      0.000000      0.000000
3854     38.530000      0.000000      0.000000
3855     38.540000      0.000000      0.000000
3856     38.550000      0.000000      0.000000
3857     38.560000      0.000000      0.000000
3858     38.570000      0.000000      0.000000
3859     38.580000      0.000000      0.000000
3860     38.590000      0.000000      0.000000
3861     38.600000      0.000000      0.000000
3862     38.610000      0.000000      0.000000
3863     38.620000      0.000000      0.000000
3864     38.630000      0.000000      0.000000
3865     38.640000      0.000000      0.000000
3866     38.650000      0.000000      0.000000
3867     38.660000      0.000000      0.000000
3868     38.670000      0.000000      0.000000
3869     38.680000      0.000000      0.000000
3870     38.690000      0.000000      0.000000
3871     38.700000      0.000000      0.000000
3872     38.710000      0.000000      0.000000
3873     38.720000      0.000000      0.000000
3874     38.730000      0.000000      0.000000
3875     38.740000      0.000000      0.000000
3876     38.750000      0.000000      0.000000
3877     38.760000      0.000000      0.000000
3878     38.770000      0.000000      0.000000
3879     38.780000      0.000000      0.000000
3880     38.790000      0.000000      0.000000
3881     38.800000      0.000000      0.000000
3882     38.810000      0.000000      0.000000
3883     38.820000      0.000000      0.000000
3884     38.830000      0.000000      0.000000
3885     38.840000      0.000000      0.000000
3886     38.850000      0.000000      0.000000
3887     38.860000      0.000000      0.000000
3888     38.870000      0.000000      0.000000
3889     38.880000      0.000000      0.000000
3890     38.890000      0.000000      0.000000
3891     38.900000      0.000000      0.000000
3892     38.910000      0.000000      0.000000
3893     38.920000      0.000000      0.000000
3894     38.930000      0.000000      0.000000
3895     38.940000      0.000000      0.000000
3896     38.950000      0.000000      0.000000
3897     38.960000      0.000000      0.000000
3898     38.970000      0.000000      0.000000
3899     38.980000      0.000000      0.000000
3900     38.990000      0.000000      0.000000
3901     39.000000      0.000000      0.000000
3902     39.010000      0.000000      0.000000
3903     39.020000      0.000000      0.000000
3904     39.030000      0.000000      0.000000
3905     39.040000      0.000000      0.000000
3906     39.050000      0.000000      0.000000
3907     39.060000      0.000000      0.000000
3908     39.070000      0.000000      0.000000
3909     39.080000      0.000000      0.000000
3910     39.090000      0.000000      0.000000
3911     39.100000      0.000000      0.000000
3912     39.110000      0.000000      0.000000
3913     39.120000      0.000000      0.000000
3914     39.130000      0.000000      0.000000
3915     39.140000      0.000000      0.000000
3916     39.150000      0.000000      0.000000
3917     39.160000      0.000000      0.000000
3918     39.170000      0.000000      0.000000
3919     39.180000      0.000000      0.000000
3920     39.190000      0.000000      0.000000
3921     39.200000      0.000000      0.000000
3922     39.210000      0.000000      0.000000
3923     39.220000      0.000000      0.000000
3924     39.230000      0.000000      0.000000
3925     39.240000      0.000000      0.000000
3926     39.250000      0.000000      0.000000
3927     39.260000      0.000000      0.000000
3928     39.270000      0.000000      0.000000
3929     39.280000      0.000000      0.000000
3930     39.290000      0.000000      0.000000
3931     39.300000      0.000000      0.000000
3932     39.310000      0.000000      0.000000
3933     39.320000      0.000000      0.000000
3934     39.330000      0.000000      0.000000
3935     39.340000      0.000000      0.000000
3936     39.350000      0.000000      0.000000
3937     39.360000      0.000000      0.000000
3938     39.370000      0.000000      0.000000
3939     39.380000      0.000000      0.000000
3940     39.390000      0.000000      0.000000
3941     39.400000      0.000000      0.000000
3942     39.410000      0.000000      0.000000
3943     39.420000      0.000000      0.000000
3944     39.430000      0.000000      0.000000
3945     39.440000      0.000000      0.000000
3946     39.450000      0.000000      0.000000
3947     39.460000      0.000000      0.000000
3948     39.470000      0.000000      0.000000
3949     39.480000      0.000000      0.000000
3950     39.490000      0.000000      0.000000
3951     39.500000      0.000000      0.000000
3952     39.510000      0.000000      0.000000
3953     39.520000      0.000000      0.000000
3954     39.530000      0.000000      0.000000
3955     39.540000      0.000000      0.000000
3956     39.550000      0.000000      0.000000
3957     39.560000      0.000000      0.000000
3958     39.570000      0.000000      0.000000
3959     39.580000      0.000000      0.000000
3960     39.590000      0.000000      0.000000
3961     39.600000      0.000000      0.000000
3962     39.610000      0.000000      0.000000
3963     39.620000      0.000000      0.000000
3964     39.630000      0.000000      0.000000
3965     39.640000      0.000000      0.000000
3966     39.650000      0.000000      0.000000
3967     39.660000      0.000000      0.000000
3968     39.670000      0.000000      0.000000
3969     39.680000      0.000000      0.000000
3970     39.690000      0.000000      0.000000
3971     39.700000      0.000000      0.000000
3972     39.710000      0.000000      0.000000
3973     39.720000      0.000000      0.000000
3974     39.730000      0.000000      0.000000
3975     39.740000      0.000000      0.000000
3976     39.750000      0.000000      0.000000
3977     39.760000      0.000000      0.000000
3978     39.770000      0.000000      0.000000
3979     39.780000      0.000000      0.000000
3980     39.790000      0.000000      0.000000
3981     39.800000      0.000000      0.000000
3982     39.810000      0.000000      0.000000
3983     39.820000      0.000000      0.000000
3984     39.830000      0.000000      0.000000
3985     39.840000      0.000000      0.000000
3986     39.850000      0.000000      0.000000
3987     39.860000      0.000000      0.000000
3988     39.870000      0.000000      0.000000
3989     39.880000      0.000000      0.000000
3990     39.890000      0.000000      0.000000
3991     39.900000      0.000000      0.000000
3992     39.910000      0.000000      0.000000
3993     39.920000      0.000000      0.000000
3994     39.930000      0.000000      0.000000
3995     39.940000      0.000000      0.000000
3996     39.950000      0.000000      0.000000
3997     39.960000      0.000000      0.000000
3998     39.970000      0.000000      0.000000
3999     39.980000      0.000000      0.000000
4000     39.990000      0.000000      0.000000
4001     40.000000      0.000000      0.000000
