# Supplementary material for: A Bottom-Up Coarse-Grained Model for Nucleosome–Nucleosome Interactions with Explicit Ions
Source: J Chem Theory Comput. 2022 May 17;18(6):3948–60. doi: 10.1021/acs.jctc.2c00083 (PMC9202350; doi:10.1021/acs.jctc.2c00083)
Supplement: Supplementary file 2 — ct2c00083_si_002.zip [file ct2c00083_si_002.zip › archive/CGMD_NCP-CO/pot_tables/CPOL_TNEG.table]

CPOL_TNEG
N 4001

1      0.000001    130.808390     61.044920
2      0.010000    130.197940     63.094270
3      0.020000    129.566990     64.929920
4      0.030000    128.917700     66.524100
5      0.040000    128.252450     67.856110
6      0.050000    127.573890     68.913390
7      0.060000    126.884760     69.692230
8      0.070000    126.187840     70.197740
9      0.080000    125.485860     70.443410
10      0.090000    124.781430     70.450110
11      0.100000    124.076920     70.244670
12      0.110000    123.374480     69.858260
13      0.120000    122.675900     69.324650
14      0.130000    121.982650     68.678450
15      0.140000    121.295860     67.953580
16      0.150000    120.616330     67.181970
17      0.160000    119.944510     66.392580
18      0.170000    119.280580     65.610720
19      0.180000    118.624480     64.857700
20      0.190000    117.975900     64.150690
21      0.200000    117.334390     63.502850
22      0.210000    116.699360     62.923540
23      0.220000    116.070130     62.418630
24      0.230000    115.445940     61.990870
25      0.240000    114.826030     61.640250
26      0.250000    114.209630     61.364410
27      0.260000    113.595990     61.158990
28      0.270000    112.984400     61.017980
29      0.280000    112.374220     60.934080
30      0.290000    111.764880     60.899080
31      0.300000    111.155880     60.904160
32      0.310000    110.546840     60.940240
33      0.320000    109.937440     60.998280
34      0.330000    109.327460     61.069550
35      0.340000    108.716760     61.145870
36      0.350000    108.105300     61.219800
37      0.360000    107.493110     61.284720
38      0.370000    106.880260     61.334980
39      0.380000    106.266910     61.365890
40      0.390000    105.653250     61.373750
41      0.400000    105.039510     61.355790
42      0.410000    104.425950     61.310180
43      0.420000    103.812850     61.235960
44      0.430000    103.200490     61.132970
45      0.440000    102.589160     61.001810
46      0.450000    101.979150     60.843780
47      0.460000    101.370710     60.660800
48      0.470000    100.764100     60.455300
49      0.480000    100.159550     60.230180
50      0.490000     99.557240     59.988630
51      0.500000     98.957360     59.734060
52      0.510000     98.360020     59.469920
53      0.520000     97.765320     59.199620
54      0.530000     97.173320     58.926390
55      0.540000     96.584060     58.653190
56      0.550000     95.997530     58.382590
57      0.560000     95.413700     58.116800
58      0.570000     94.832530     57.857560
59      0.580000     94.253960     57.606210
60      0.590000     93.677900     57.363670
61      0.600000     93.104260     57.130500
62      0.610000     92.532950     56.906910
63      0.620000     91.963880     56.692850
64      0.630000     91.396960     56.488050
65      0.640000     90.832080     56.292030
66      0.650000     90.269160     56.104210
67      0.660000     89.708110     55.923880
68      0.670000     89.148870     55.750290
69      0.680000     88.591370     55.582610
70      0.690000     88.035550     55.420020
71      0.700000     87.481350     55.261660
72      0.710000     86.928730     55.106680
73      0.720000     86.377660     54.954260
74      0.730000     85.828120     54.803550
75      0.740000     85.280080     54.653750
76      0.750000     84.733550     54.504100
77      0.760000     84.188510     54.353830
78      0.770000     83.644970     54.202260
79      0.780000     83.102940     54.048730
80      0.790000     82.562460     53.892660
81      0.800000     82.023530     53.733560
82      0.810000     81.486190     53.571010
83      0.820000     80.950480     53.404720
84      0.830000     80.416440     53.234520
85      0.840000     79.884090     53.060350
86      0.850000     79.353490     52.882310
87      0.860000     78.824670     52.700630
88      0.870000     78.297660     52.515680
89      0.880000     77.772500     52.327910
90      0.890000     77.249220     52.137880
91      0.900000     76.727840     51.946200
92      0.910000     76.208380     51.753500
93      0.920000     75.690850     51.560370
94      0.930000     75.175240     51.367380
95      0.940000     74.661570     51.175010
96      0.950000     74.149820     50.983610
97      0.960000     73.639980     50.793460
98      0.970000     73.132050     50.604690
99      0.980000     72.626000     50.417340
100      0.990000     72.121830     50.231350
101      1.000000     71.619520     50.046590
102      1.010000     71.119050     49.862880
103      1.020000     70.620420     49.680000
104      1.030000     70.123620     49.497770
105      1.040000     69.628640     49.315990
106      1.050000     69.135480     49.134530
107      1.060000     68.644140     48.953310
108      1.070000     68.154600     48.772280
109      1.080000     67.666880     48.591490
110      1.090000     67.180970     48.410990
111      1.100000     66.696860     48.230880
112      1.110000     66.214550     48.051280
113      1.120000     65.734040     47.872280
114      1.130000     65.255310     47.693960
115      1.140000     64.778370     47.516350
116      1.150000     64.303210     47.339400
117      1.160000     63.829820     47.163050
118      1.170000     63.358190     46.987120
119      1.180000     62.888310     46.811430
120      1.190000     62.420200     46.635740
121      1.200000     61.953840     46.459800
122      1.210000     61.489240     46.283340
123      1.220000     61.026410     46.106140
124      1.230000     60.565350     45.928020
125      1.240000     60.106070     45.748830
126      1.250000     59.648580     45.568530
127      1.260000     59.192900     45.387140
128      1.270000     58.739020     45.204760
129      1.280000     58.286980     45.021570
130      1.290000     57.836760     44.837810
131      1.300000     57.388380     44.653740
132      1.310000     56.941850     44.469660
133      1.320000     56.497150     44.285820
134      1.330000     56.054290     44.102470
135      1.340000     55.613270     43.919780
136      1.350000     55.174070     43.737870
137      1.360000     54.736690     43.556750
138      1.370000     54.301120     43.376390
139      1.380000     53.867360     43.196660
140      1.390000     53.435390     43.017390
141      1.400000     53.005220     42.838370
142      1.410000     52.576830     42.659380
143      1.420000     52.150240     42.480190
144      1.430000     51.725440     42.300610
145      1.440000     51.302430     42.120510
146      1.450000     50.881230     41.939800
147      1.460000     50.461830     41.758460
148      1.470000     50.044240     41.576550
149      1.480000     49.628480     41.394200
150      1.490000     49.214540     41.211580
151      1.500000     48.802420     41.028900
152      1.510000     48.392130     40.846380
153      1.520000     47.983670     40.664240
154      1.530000     47.577030     40.482640
155      1.540000     47.172200     40.301720
156      1.550000     46.769180     40.121530
157      1.560000     46.367970     39.942060
158      1.570000     45.968550     39.763230
159      1.580000     45.570910     39.584890
160      1.590000     45.175070     39.406850
161      1.600000     44.781000     39.228880
162      1.610000     44.388710     39.050750
163      1.620000     43.998200     38.872230
164      1.630000     43.609480     38.693150
165      1.640000     43.222550     38.513350
166      1.650000     42.837410     38.332780
167      1.660000     42.454090     38.151430
168      1.670000     42.072570     37.969360
169      1.680000     41.692880     37.786740
170      1.690000     41.315010     37.603740
171      1.700000     40.938970     37.420600
172      1.710000     40.564770     37.237560
173      1.720000     40.192390     37.054850
174      1.730000     39.821840     36.872660
175      1.740000     39.453120     36.691140
176      1.750000     39.086200     36.510360
177      1.760000     38.721100     36.330320
178      1.770000     38.357800     36.150950
179      1.780000     37.996290     35.972110
180      1.790000     37.636570     35.793630
181      1.800000     37.278630     35.615280
182      1.810000     36.922480     35.436830
183      1.820000     36.568110     35.258060
184      1.830000     36.215530     35.078780
185      1.840000     35.864740     34.898860
186      1.850000     35.515750     34.718220
187      1.860000     35.168570     34.536850
188      1.870000     34.823200     34.354830
189      1.880000     34.479650     34.172280
190      1.890000     34.137930     33.989410
191      1.900000     33.798040     33.806420
192      1.910000     33.459970     33.623560
193      1.920000     33.123740     33.441050
194      1.930000     32.789330     33.259070
195      1.940000     32.456740     33.077760
196      1.950000     32.125960     32.897190
197      1.960000     31.796990     32.717360
198      1.970000     31.469810     32.538180
199      1.980000     31.144430     32.359540
200      1.990000     30.820840     32.181220
201      2.000000     30.499020     32.003020
202      2.010000     30.178990     31.824710
203      2.020000     29.860750     31.646060
204      2.030000     29.544290     31.466880
205      2.040000     29.229620     31.287040
206      2.050000     28.916750     31.106470
207      2.060000     28.605680     30.925150
208      2.070000     28.296430     30.743160
209      2.080000     27.989000     30.560640
210      2.090000     27.683390     30.377770
211      2.100000     27.379610     30.194770
212      2.110000     27.077670     30.011880
213      2.120000     26.777550     29.829330
214      2.130000     26.479250     29.647290
215      2.140000     26.182780     29.465920
216      2.150000     25.888120     29.285270
217      2.160000     25.595270     29.105340
218      2.170000     25.304220     28.926060
219      2.180000     25.014960     28.747290
220      2.190000     24.727480     28.568850
221      2.200000     24.441790     28.390520
222      2.210000     24.157890     28.212050
223      2.220000     23.875770     28.033250
224      2.230000     23.595440     27.853920
225      2.240000     23.316900     27.673920
226      2.250000     23.040160     27.493180
227      2.260000     22.765230     27.311710
228      2.270000     22.492110     27.129570
229      2.280000     22.220810     26.946910
230      2.290000     21.951340     26.763920
231      2.300000     21.683710     26.580820
232      2.310000     21.417900     26.397860
233      2.320000     21.153920     26.215260
234      2.330000     20.891770     26.033210
235      2.340000     20.631430     25.851850
236      2.350000     20.372920     25.671260
237      2.360000     20.116200     25.491440
238      2.370000     19.861290     25.312310
239      2.380000     19.608160     25.133740
240      2.390000     19.356830     24.955540
241      2.400000     19.107270     24.777480
242      2.410000     18.859500     24.599350
243      2.420000     18.613500     24.420910
244      2.430000     18.369290     24.241970
245      2.440000     18.126870     24.062400
246      2.450000     17.886250     23.882100
247      2.460000     17.647430     23.701080
248      2.470000     17.410420     23.519380
249      2.480000     17.175230     23.337150
250      2.490000     16.941850     23.154540
251      2.500000     16.710310     22.971790
252      2.510000     16.480590     22.789110
253      2.520000     16.252700     22.606710
254      2.530000     16.026630     22.424780
255      2.540000     15.802380     22.243430
256      2.550000     15.579950     22.062730
257      2.560000     15.359320     21.882670
258      2.570000     15.140500     21.703170
259      2.580000     14.923460     21.524090
260      2.590000     14.708220     21.345240
261      2.600000     14.494770     21.166400
262      2.610000     14.283110     20.987350
263      2.620000     14.073230     20.807880
264      2.630000     13.865150     20.627810
265      2.640000     13.658880     20.447010
266      2.650000     13.454410     20.265440
267      2.660000     13.251750     20.083110
268      2.670000     13.050920     19.900120
269      2.680000     12.851920     19.716640
270      2.690000     12.654750     19.532880
271      2.700000     12.459420     19.349110
272      2.710000     12.265930     19.165590
273      2.720000     12.074280     18.982580
274      2.730000     11.884450     18.800300
275      2.740000     11.696450     18.618920
276      2.750000     11.510260     18.438520
277      2.760000     11.325870     18.259140
278      2.770000     11.143280     18.080700
279      2.780000     10.962480     17.903090
280      2.790000     10.783450     17.726110
281      2.800000     10.606180     17.549540
282      2.810000     10.430690     17.373130
283      2.820000     10.256960     17.196650
284      2.830000     10.084990     17.019860
285      2.840000      9.914790     16.842580
286      2.850000      9.746370     16.664700
287      2.860000      9.579720     16.486130
288      2.870000      9.414860     16.306870
289      2.880000      9.251790     16.126980
290      2.890000      9.090520     15.946560
291      2.900000      8.931050     15.765730
292      2.910000      8.773400     15.584630
293      2.920000      8.617550     15.403400
294      2.930000      8.463520     15.222130
295      2.940000      8.311300     15.040860
296      2.950000      8.160890     14.859610
297      2.960000      8.012290     14.678300
298      2.970000      7.865510     14.496810
299      2.980000      7.720540     14.314980
300      2.990000      7.577390     14.132610
301      3.000000      7.436060     13.949510
302      3.010000      7.296570     13.765460
303      3.020000      7.158910     13.580340
304      3.030000      7.023110     13.394030
305      3.040000      6.889170     13.206550
306      3.050000      6.757100     13.017970
307      3.060000      6.626930     12.828480
308      3.070000      6.498640     12.638380
309      3.080000      6.372260     12.448040
310      3.090000      6.247780     12.257930
311      3.100000      6.125200     12.068540
312      3.110000      6.004510     11.880400
313      3.120000      5.885710     11.694010
314      3.130000      5.768770     11.509820
315      3.140000      5.653670     11.328220
316      3.150000      5.540390     11.149480
317      3.160000      5.428890     10.973780
318      3.170000      5.319150     10.801180
319      3.180000      5.211140     10.631600
320      3.190000      5.104830     10.464880
321      3.200000      5.000180     10.300740
322      3.210000      4.897170     10.138840
323      3.220000      4.795780      9.978750
324      3.230000      4.695990      9.819990
325      3.240000      4.597790      9.662060
326      3.250000      4.501170      9.504430
327      3.260000      4.406130      9.346530
328      3.270000      4.312660      9.187820
329      3.280000      4.220790      9.027720
330      3.290000      4.130510      8.865670
331      3.300000      4.041850      8.701110
332      3.310000      3.954840      8.533450
333      3.320000      3.869510      8.362120
334      3.330000      3.785890      8.186550
335      3.340000      3.704020      8.006160
336      3.350000      3.623960      7.820400
337      3.360000      3.545750      7.628740
338      3.370000      3.469470      7.430720
339      3.380000      3.395160      7.225940
340      3.390000      3.322900      7.014130
341      3.400000      3.252760      6.795190
342      3.410000      3.184810      6.569180
343      3.420000      3.119120      6.336420
344      3.430000      3.055750      6.097500
345      3.440000      2.994780      5.853310
346      3.450000      2.936240      5.605070
347      3.460000      2.880190      5.354330
348      3.470000      2.826650      5.102920
349      3.480000      2.775620      4.853000
350      3.490000      2.727090      4.606920
351      3.500000      2.681020      4.367180
352      3.510000      2.637350      4.136360
353      3.520000      2.595990      3.917020
354      3.530000      2.556810      3.711610
355      3.540000      2.519700      3.522370
356      3.550000      2.484480      3.351320
357      3.560000      2.450960      3.200150
358      3.570000      2.418960      3.070180
359      3.580000      2.388260      2.962390
360      3.590000      2.358630      2.877330
361      3.600000      2.329860      2.815190
362      3.610000      2.301710      2.775730
363      3.620000      2.273950      2.758330
364      3.630000      2.246370      2.761960
365      3.640000      2.218750      2.785220
366      3.650000      2.190900      2.826330
367      3.660000      2.162630      2.883170
368      3.670000      2.133800      2.953320
369      3.680000      2.104270      3.034090
370      3.690000      2.073930      3.122620
371      3.700000      2.042700      3.215920
372      3.710000      2.010540      3.310960
373      3.720000      1.977430      3.404790
374      3.730000      1.943390      3.494570
375      3.740000      1.908440      3.577680
376      3.750000      1.872660      3.651760
377      3.760000      1.836150      3.714750
378      3.770000      1.799000      3.764940
379      3.780000      1.761350      3.800960
380      3.790000      1.723340      3.821810
381      3.800000      1.685120      3.826810
382      3.810000      1.646850      3.815650
383      3.820000      1.608700      3.788310
384      3.830000      1.570810      3.745110
385      3.840000      1.533360      3.686630
386      3.850000      1.496500      3.613720
387      3.860000      1.460360      3.527510
388      3.870000      1.425080      3.429270
389      3.880000      1.390790      3.320510
390      3.890000      1.357590      3.202800
391      3.900000      1.325560      3.077810
392      3.910000      1.294780      2.947220
393      3.920000      1.265310      2.812650
394      3.930000      1.237180      2.675650
395      3.940000      1.210420      2.537600
396      3.950000      1.185050      2.399730
397      3.960000      1.161050      2.263070
398      3.970000      1.138420      2.128460
399      3.980000      1.117140      1.996540
400      3.990000      1.097170      1.867790
401      4.000000      1.078490      1.742500
402      4.010000      1.061070      1.620870
403      4.020000      1.044860      1.502980
404      4.030000      1.029830      1.388830
405      4.040000      1.015940      1.278390
406      4.050000      1.003160      1.171600
407      4.060000      0.991440      1.068380
408      4.070000      0.980760      0.968700
409      4.080000      0.971070      0.872500
410      4.090000      0.962340      0.779750
411      4.100000      0.954550      0.690460
412      4.110000      0.947640      0.604630
413      4.120000      0.941600      0.522280
414      4.130000      0.936370      0.443420
415      4.140000      0.931940      0.368080
416      4.150000      0.928260      0.296250
417      4.160000      0.925300      0.227950
418      4.170000      0.923020      0.163170
419      4.180000      0.921380      0.101920
420      4.190000      0.920370      0.044200
421      4.200000      0.919920     -0.009950
422      4.210000      0.920020     -0.060460
423      4.220000      0.920630     -0.107230
424      4.230000      0.921700     -0.150100
425      4.240000      0.923200     -0.188850
426      4.250000      0.925090     -0.223170
427      4.260000      0.927320     -0.252700
428      4.270000      0.929850     -0.276980
429      4.280000      0.932620     -0.295500
430      4.290000      0.935570     -0.307680
431      4.300000      0.938650     -0.312900
432      4.310000      0.941780     -0.310470
433      4.320000      0.944880     -0.299730
434      4.330000      0.947880     -0.280000
435      4.340000      0.950680     -0.250640
436      4.350000      0.953190     -0.211040
437      4.360000      0.955300     -0.160680
438      4.370000      0.956900     -0.099120
439      4.380000      0.957900     -0.026040
440      4.390000      0.958160      0.058750
441      4.400000      0.957570      0.155250
442      4.410000      0.956020      0.263290
443      4.420000      0.953380      0.382490
444      4.430000      0.949560      0.512210
445      4.440000      0.944440      0.651570
446      4.450000      0.937920      0.799420
447      4.460000      0.929930      0.954360
448      4.470000      0.920380      1.114740
449      4.480000      0.909240      1.278690
450      4.490000      0.896450      1.444190
451      4.500000      0.882010      1.609100
452      4.510000      0.865920      1.771240
453      4.520000      0.848200      1.928480
454      4.530000      0.828920      2.078750
455      4.540000      0.808130      2.220180
456      4.550000      0.785930      2.351080
457      4.560000      0.762420      2.470020
458      4.570000      0.737720      2.575820
459      4.580000      0.711960      2.667600
460      4.590000      0.685280      2.744750
461      4.600000      0.657840      2.806910
462      4.610000      0.629770      2.854010
463      4.620000      0.601230      2.886180
464      4.630000      0.572370      2.903830
465      4.640000      0.543330      2.907520
466      4.650000      0.514250      2.898040
467      4.660000      0.485270      2.876330
468      4.670000      0.456510      2.843460
469      4.680000      0.428070      2.800610
470      4.690000      0.400070      2.749060
471      4.700000      0.372580      2.690100
472      4.710000      0.345680      2.625020
473      4.720000      0.319430      2.555080
474      4.730000      0.293870      2.481470
475      4.740000      0.269060      2.405240
476      4.750000      0.245010      2.327360
477      4.760000      0.221730      2.248620
478      4.770000      0.199250      2.169700
479      4.780000      0.177550      2.091100
480      4.790000      0.156640      2.013220
481      4.800000      0.136510      1.936340
482      4.810000      0.117140      1.860650
483      4.820000      0.098540      1.786260
484      4.830000      0.080680      1.713220
485      4.840000      0.063540      1.641560
486      4.850000      0.047130      1.571270
487      4.860000      0.031410      1.502360
488      4.870000      0.016390      1.434810
489      4.880000      0.002040      1.368630
490      4.890000     -0.011640      1.303840
491      4.900000     -0.024680      1.240440
492      4.910000     -0.037090      1.178460
493      4.920000     -0.048870      1.117920
494      4.930000     -0.060050      1.058820
495      4.940000     -0.070640      1.001150
496      4.950000     -0.080650      0.944890
497      4.960000     -0.090100      0.889990
498      4.970000     -0.099000      0.836400
499      4.980000     -0.107360      0.784010
500      4.990000     -0.115200      0.732730
501      5.000000     -0.122530      0.682430
502      5.010000     -0.129350      0.633010
503      5.020000     -0.135680      0.584320
504      5.030000     -0.141530      0.536250
505      5.040000     -0.146890      0.488680
506      5.050000     -0.151780      0.441510
507      5.060000     -0.156190      0.394630
508      5.070000     -0.160140      0.347980
509      5.080000     -0.163620      0.301470
510      5.090000     -0.166630      0.255070
511      5.100000     -0.169180      0.208720
512      5.110000     -0.171270      0.162380
513      5.120000     -0.172890      0.116010
514      5.130000     -0.174050      0.069570
515      5.140000     -0.174750      0.023030
516      5.150000     -0.174980     -0.023680
517      5.160000     -0.174740     -0.070590
518      5.170000     -0.174040     -0.117740
519      5.180000     -0.172860     -0.165170
520      5.190000     -0.171210     -0.212890
521      5.200000     -0.169080     -0.260900
522      5.210000     -0.166470     -0.309140
523      5.220000     -0.163380     -0.357530
524      5.230000     -0.159800     -0.405910
525      5.240000     -0.155750     -0.454070
526      5.250000     -0.151200     -0.501710
527      5.260000     -0.146190     -0.548500
528      5.270000     -0.140700     -0.593990
529      5.280000     -0.134760     -0.637700
530      5.290000     -0.128390     -0.679080
531      5.300000     -0.121590     -0.717550
532      5.310000     -0.114420     -0.752510
533      5.320000     -0.106890     -0.783350
534      5.330000     -0.099060     -0.809490
535      5.340000     -0.090970     -0.830370
536      5.350000     -0.082660     -0.845490
537      5.360000     -0.074210     -0.854400
538      5.370000     -0.065660     -0.856750
539      5.380000     -0.057100     -0.852260
540      5.390000     -0.048570     -0.840730
541      5.400000     -0.040170     -0.822080
542      5.410000     -0.031940     -0.796300
543      5.420000     -0.023980     -0.763530
544      5.430000     -0.016350     -0.723970
545      5.440000     -0.009110     -0.677970
546      5.450000     -0.002330     -0.625960
547      5.460000      0.003930     -0.568480
548      5.470000      0.009620     -0.506170
549      5.480000      0.014680     -0.439760
550      5.490000      0.019080     -0.370000
551      5.500000      0.022780     -0.297710
552      5.510000      0.025750     -0.223700
553      5.520000      0.027990     -0.148760
554      5.530000      0.029480     -0.073640
555      5.540000      0.030210      0.000980
556      5.550000      0.030200      0.074500
557      5.560000      0.029460      0.146410
558      5.570000      0.028000      0.216300
559      5.580000      0.025830      0.283860
560      5.590000      0.022990      0.348850
561      5.600000      0.019510      0.411100
562      5.610000      0.015390      0.470510
563      5.620000      0.010690      0.527000
564      5.630000      0.005420      0.580550
565      5.640000     -0.000390      0.631110
566      5.650000     -0.006700      0.678670
567      5.660000     -0.013480      0.723160
568      5.670000     -0.020720      0.764550
569      5.680000     -0.028360      0.802750
570      5.690000     -0.036390      0.837660
571      5.700000     -0.044770      0.869170
572      5.710000     -0.053460      0.897150
573      5.720000     -0.062430      0.921450
574      5.730000     -0.071640      0.941930
575      5.740000     -0.081060      0.958470
576      5.750000     -0.090650      0.970940
577      5.760000     -0.100360      0.979240
578      5.770000     -0.110150      0.983270
579      5.780000     -0.119980      0.982990
580      5.790000     -0.129810      0.978360
581      5.800000     -0.139590      0.969400
582      5.810000     -0.149290      0.956140
583      5.820000     -0.158850      0.938670
584      5.830000     -0.168240      0.917120
585      5.840000     -0.177410      0.891660
586      5.850000     -0.186320      0.862500
587      5.860000     -0.194950      0.829900
588      5.870000     -0.203250      0.794150
589      5.880000     -0.211190      0.755560
590      5.890000     -0.218750      0.714500
591      5.900000     -0.225890      0.671310
592      5.910000     -0.232600      0.626350
593      5.920000     -0.238870      0.579950
594      5.930000     -0.244670      0.532430
595      5.940000     -0.249990      0.484070
596      5.950000     -0.254830      0.435080
597      5.960000     -0.259180      0.385670
598      5.970000     -0.263040      0.335960
599      5.980000     -0.266400      0.286050
600      5.990000     -0.269260      0.236000
601      6.000000     -0.271620      0.185830
602      6.010000     -0.273480      0.135540
603      6.020000     -0.274830      0.085130
604      6.030000     -0.275680      0.034580
605      6.040000     -0.276030     -0.016120
606      6.050000     -0.275870     -0.066960
607      6.060000     -0.275200     -0.117910
608      6.070000     -0.274020     -0.168950
609      6.080000     -0.272330     -0.220010
610      6.090000     -0.270130     -0.271020
611      6.100000     -0.267420     -0.321900
612      6.110000     -0.264200     -0.372560
613      6.120000     -0.260480     -0.422920
614      6.130000     -0.256250     -0.472900
615      6.140000     -0.251520     -0.522450
616      6.150000     -0.246290     -0.571520
617      6.160000     -0.240580     -0.620070
618      6.170000     -0.234380     -0.668120
619      6.180000     -0.227700     -0.715640
620      6.190000     -0.220540     -0.762660
621      6.200000     -0.212910     -0.809180
622      6.210000     -0.204820     -0.855200
623      6.220000     -0.196270     -0.900690
624      6.230000     -0.187260     -0.945620
625      6.240000     -0.177810     -0.989900
626      6.250000     -0.167910     -1.033410
627      6.260000     -0.157570     -1.075990
628      6.270000     -0.146810     -1.117440
629      6.280000     -0.135640     -1.157510
630      6.290000     -0.124060     -1.195940
631      6.300000     -0.112110     -1.232410
632      6.310000     -0.099780     -1.266630
633      6.320000     -0.087110     -1.298280
634      6.330000     -0.074130     -1.327040
635      6.340000     -0.060860     -1.352650
636      6.350000     -0.047330     -1.374830
637      6.360000     -0.033590     -1.393390
638      6.370000     -0.019650     -1.408130
639      6.380000     -0.005570     -1.418940
640      6.390000      0.008620     -1.425730
641      6.400000      0.022880     -1.428480
642      6.410000      0.037160     -1.427220
643      6.420000      0.051430     -1.422010
644      6.430000      0.065650     -1.412990
645      6.440000      0.079780     -1.400340
646      6.450000      0.093790     -1.384290
647      6.460000      0.107630     -1.365120
648      6.470000      0.121280     -1.343130
649      6.480000      0.134710     -1.318690
650      6.490000      0.147900     -1.292160
651      6.500000      0.160820     -1.263940
652      6.510000      0.173460     -1.234400
653      6.520000      0.185800     -1.203930
654      6.530000      0.197840     -1.172880
655      6.540000      0.209570     -1.141560
656      6.550000      0.220990     -1.110250
657      6.560000      0.232090     -1.079190
658      6.570000      0.242880     -1.048550
659      6.580000      0.253370     -1.018490
660      6.590000      0.263550     -0.989080
661      6.600000      0.273440     -0.960400
662      6.610000      0.283050     -0.932470
663      6.620000      0.292370     -0.905280
664      6.630000      0.301420     -0.878820
665      6.640000      0.310210     -0.853050
666      6.650000      0.318740     -0.827940
667      6.660000      0.327020     -0.803420
668      6.670000      0.335060     -0.779460
669      6.680000      0.342850     -0.755990
670      6.690000      0.350410     -0.732990
671      6.700000      0.357740     -0.710380
672      6.710000      0.364840     -0.688140
673      6.720000      0.371730     -0.666210
674      6.730000      0.378390     -0.644550
675      6.740000      0.384830     -0.623100
676      6.750000      0.391060     -0.601820
677      6.760000      0.397080     -0.580650
678      6.770000      0.402890     -0.559530
679      6.780000      0.408480     -0.538420
680      6.790000      0.413870     -0.517260
681      6.800000      0.419040     -0.495990
682      6.810000      0.424000     -0.474590
683      6.820000      0.428750     -0.453020
684      6.830000      0.433280     -0.431250
685      6.840000      0.437590     -0.409270
686      6.850000      0.441680     -0.387100
687      6.860000      0.445550     -0.364750
688      6.870000      0.449200     -0.342260
689      6.880000      0.452620     -0.319670
690      6.890000      0.455820     -0.297060
691      6.900000      0.458790     -0.274470
692      6.910000      0.461540     -0.251990
693      6.920000      0.464060     -0.229680
694      6.930000      0.466350     -0.207590
695      6.940000      0.468430     -0.185790
696      6.950000      0.470290     -0.164330
697      6.960000      0.471930     -0.143220
698      6.970000      0.473360     -0.122490
699      6.980000      0.474590     -0.102140
700      6.990000      0.475610     -0.082180
701      7.000000      0.476430     -0.062590
702      7.010000      0.477060     -0.043370
703      7.020000      0.477490     -0.024490
704      7.030000      0.477730     -0.005930
705      7.040000      0.477790      0.012300
706      7.050000      0.477670      0.030210
707      7.060000      0.477370      0.047800
708      7.070000      0.476890      0.065060
709      7.080000      0.476240      0.081960
710      7.090000      0.475420      0.098480
711      7.100000      0.474440      0.114590
712      7.110000      0.473290      0.130250
713      7.120000      0.471990      0.145430
714      7.130000      0.470530      0.160080
715      7.140000      0.468930      0.174190
716      7.150000      0.467190      0.187730
717      7.160000      0.465310      0.200680
718      7.170000      0.463310      0.213040
719      7.180000      0.461180      0.224790
720      7.190000      0.458930      0.235950
721      7.200000      0.456570      0.246530
722      7.210000      0.454100      0.256540
723      7.220000      0.451540      0.265990
724      7.230000      0.448880      0.274910
725      7.240000      0.446130      0.283310
726      7.250000      0.443300      0.291220
727      7.260000      0.440380      0.298650
728      7.270000      0.437400      0.305610
729      7.280000      0.434340      0.312120
730      7.290000      0.431220      0.318190
731      7.300000      0.428040      0.323820
732      7.310000      0.424800      0.329020
733      7.320000      0.421510      0.333790
734      7.330000      0.418170      0.338140
735      7.340000      0.414790      0.342070
736      7.350000      0.411370      0.345590
737      7.360000      0.407910      0.348680
738      7.370000      0.404430      0.351370
739      7.380000      0.400910      0.353650
740      7.390000      0.397380      0.355530
741      7.400000      0.393820      0.357020
742      7.410000      0.390250      0.358130
743      7.420000      0.386670      0.358870
744      7.430000      0.383080      0.359260
745      7.440000      0.379490      0.359320
746      7.450000      0.375890      0.359050
747      7.460000      0.372300      0.358490
748      7.470000      0.368720      0.357650
749      7.480000      0.365140      0.356560
750      7.490000      0.361580      0.355250
751      7.500000      0.358020      0.353730
752      7.510000      0.354490      0.352030
753      7.520000      0.350970      0.350180
754      7.530000      0.347470      0.348190
755      7.540000      0.343980      0.346090
756      7.550000      0.340520      0.343880
757      7.560000      0.337080      0.341580
758      7.570000      0.333670      0.339200
759      7.580000      0.330280      0.336730
760      7.590000      0.326910      0.334180
761      7.600000      0.323570      0.331550
762      7.610000      0.320250      0.328830
763      7.620000      0.316960      0.326010
764      7.630000      0.313700      0.323080
765      7.640000      0.310470      0.320020
766      7.650000      0.307270      0.316820
767      7.660000      0.304100      0.313460
768      7.670000      0.300970      0.309920
769      7.680000      0.297870      0.306190
770      7.690000      0.294810      0.302230
771      7.700000      0.291790      0.298030
772      7.710000      0.288810      0.293570
773      7.720000      0.285870      0.288810
774      7.730000      0.282980      0.283740
775      7.740000      0.280140      0.278330
776      7.750000      0.277360      0.272550
777      7.760000      0.274640      0.266390
778      7.770000      0.271970      0.259810
779      7.780000      0.269370      0.252810
780      7.790000      0.266850      0.245370
781      7.800000      0.264390      0.237490
782      7.810000      0.262020      0.229160
783      7.820000      0.259720      0.220390
784      7.830000      0.257520      0.211210
785      7.840000      0.255410      0.201650
786      7.850000      0.253390      0.191740
787      7.860000      0.251470      0.181540
788      7.870000      0.249660      0.171130
789      7.880000      0.247950      0.160570
790      7.890000      0.246340      0.149950
791      7.900000      0.244840      0.139360
792      7.910000      0.243450      0.128890
793      7.920000      0.242160      0.118640
794      7.930000      0.240970      0.108680
795      7.940000      0.239890      0.099100
796      7.950000      0.238900      0.089960
797      7.960000      0.238000      0.081310
798      7.970000      0.237180      0.073210
799      7.980000      0.236450      0.065670
800      7.990000      0.235790      0.058730
801      8.000000      0.235210      0.052370
802      8.010000      0.234680      0.046600
803      8.020000      0.234220      0.041400
804      8.030000      0.233800      0.036740
805      8.040000      0.233440      0.032590
806      8.050000      0.233110      0.028910
807      8.060000      0.232820      0.025640
808      8.070000      0.232570      0.022730
809      8.080000      0.232340      0.020130
810      8.090000      0.232140      0.017780
811      8.100000      0.231960      0.015600
812      8.110000      0.231800      0.013550
813      8.120000      0.231670      0.011560
814      8.130000      0.231550      0.009580
815      8.140000      0.231460      0.007540
816      8.150000      0.231380      0.005400
817      8.160000      0.231330      0.003130
818      8.170000      0.231300      0.000680
819      8.180000      0.231290     -0.001970
820      8.190000      0.231310     -0.004840
821      8.200000      0.231360     -0.007940
822      8.210000      0.231440     -0.011270
823      8.220000      0.231550     -0.014810
824      8.230000      0.231700     -0.018540
825      8.240000      0.231880     -0.022430
826      8.250000      0.232110     -0.026430
827      8.260000      0.232370     -0.030470
828      8.270000      0.232680     -0.034500
829      8.280000      0.233020     -0.038440
830      8.290000      0.233400     -0.042200
831      8.300000      0.233830     -0.045680
832      8.310000      0.234280     -0.048790
833      8.320000      0.234770     -0.051450
834      8.330000      0.235290     -0.053560
835      8.340000      0.235820     -0.055030
836      8.350000      0.236370     -0.055790
837      8.360000      0.236930     -0.055760
838      8.370000      0.237490     -0.054880
839      8.380000      0.238040     -0.053120
840      8.390000      0.238570     -0.050430
841      8.400000      0.239070     -0.046790
842      8.410000      0.239540     -0.042190
843      8.420000      0.239960     -0.036650
844      8.430000      0.240330     -0.030170
845      8.440000      0.240630     -0.022790
846      8.450000      0.240860     -0.014560
847      8.460000      0.241000     -0.005540
848      8.470000      0.241060      0.004200
849      8.480000      0.241020      0.014570
850      8.490000      0.240870      0.025480
851      8.500000      0.240620      0.036850
852      8.510000      0.240250      0.048570
853      8.520000      0.239760      0.060550
854      8.530000      0.239160      0.072720
855      8.540000      0.238430      0.084980
856      8.550000      0.237580      0.097280
857      8.560000      0.236610      0.109560
858      8.570000      0.235510      0.121770
859      8.580000      0.234290      0.133890
860      8.590000      0.232950      0.145870
861      8.600000      0.231500      0.157710
862      8.610000      0.229920      0.169380
863      8.620000      0.228220      0.180870
864      8.630000      0.226420      0.192160
865      8.640000      0.224490      0.203230
866      8.650000      0.222460      0.214040
867      8.660000      0.220320      0.224560
868      8.670000      0.218080      0.234740
869      8.680000      0.215730      0.244520
870      8.690000      0.213280      0.253850
871      8.700000      0.210740      0.262660
872      8.710000      0.208120      0.270880
873      8.720000      0.205410      0.278440
874      8.730000      0.202630      0.285260
875      8.740000      0.199770      0.291300
876      8.750000      0.196860      0.296490
877      8.760000      0.193890      0.300790
878      8.770000      0.190890      0.304150
879      8.780000      0.187850      0.306560
880      8.790000      0.184780      0.308000
881      8.800000      0.181700      0.308460
882      8.810000      0.178620      0.307970
883      8.820000      0.175540      0.306550
884      8.830000      0.172470      0.304240
885      8.840000      0.169430      0.301080
886      8.850000      0.166420      0.297150
887      8.860000      0.163450      0.292530
888      8.870000      0.160520      0.287290
889      8.880000      0.157650      0.281550
890      8.890000      0.154830      0.275410
891      8.900000      0.152080      0.268970
892      8.910000      0.149390      0.262340
893      8.920000      0.146760      0.255640
894      8.930000      0.144210      0.248960
895      8.940000      0.141720      0.242390
896      8.950000      0.139290      0.236010
897      8.960000      0.136930      0.229890
898      8.970000      0.134640      0.224080
899      8.980000      0.132390      0.218620
900      8.990000      0.130210      0.213520
901      9.000000      0.128070      0.208810
902      9.010000      0.125980      0.204470
903      9.020000      0.123940      0.200490
904      9.030000      0.121940      0.196840
905      9.040000      0.119970      0.193470
906      9.050000      0.118030      0.190330
907      9.060000      0.116130      0.187370
908      9.070000      0.114260      0.184510
909      9.080000      0.112410      0.181690
910      9.090000      0.110590      0.178800
911      9.100000      0.108810      0.175780
912      9.110000      0.107050      0.172540
913      9.120000      0.105320      0.168980
914      9.130000      0.103630      0.165030
915      9.140000      0.101980      0.160610
916      9.150000      0.100380      0.155640
917      9.160000      0.098820      0.150050
918      9.170000      0.097320      0.143800
919      9.180000      0.095880      0.136820
920      9.190000      0.094510      0.129100
921      9.200000      0.093220      0.120610
922      9.210000      0.092020      0.111360
923      9.220000      0.090900      0.101340
924      9.230000      0.089890      0.090600
925      9.240000      0.088980      0.079200
926      9.250000      0.088190      0.067190
927      9.260000      0.087520      0.054680
928      9.270000      0.086970      0.041760
929      9.280000      0.086550      0.028580
930      9.290000      0.086270      0.015270
931      9.300000      0.086120      0.001970
932      9.310000      0.086100     -0.011170
933      9.320000      0.086210     -0.024000
934      9.330000      0.086450     -0.036380
935      9.340000      0.086810     -0.048180
936      9.350000      0.087290     -0.059280
937      9.360000      0.087890     -0.069580
938      9.370000      0.088580     -0.079000
939      9.380000      0.089370     -0.087470
940      9.390000      0.090250     -0.094950
941      9.400000      0.091200     -0.101390
942      9.410000      0.092210     -0.106790
943      9.420000      0.093280     -0.111130
944      9.430000      0.094390     -0.114410
945      9.440000      0.095530     -0.116660
946      9.450000      0.096700     -0.117870
947      9.460000      0.097880     -0.118080
948      9.470000      0.099060     -0.117320
949      9.480000      0.100230     -0.115600
950      9.490000      0.101390     -0.112950
951      9.500000      0.102520     -0.109410
952      9.510000      0.103610     -0.104990
953      9.520000      0.104660     -0.099720
954      9.530000      0.105660     -0.093600
955      9.540000      0.106600     -0.086660
956      9.550000      0.107460     -0.078910
957      9.560000      0.108250     -0.070340
958      9.570000      0.108950     -0.060960
959      9.580000      0.109560     -0.050770
960      9.590000      0.110070     -0.039780
961      9.600000      0.110470     -0.028000
962      9.610000      0.110750     -0.015450
963      9.620000      0.110900     -0.002160
964      9.630000      0.110930      0.011840
965      9.640000      0.110810      0.026480
966      9.650000      0.110540      0.041690
967      9.660000      0.110130      0.057380
968      9.670000      0.109550      0.073440
969      9.680000      0.108820      0.089750
970      9.690000      0.107920      0.106170
971      9.700000      0.106860      0.122560
972      9.710000      0.105630      0.138770
973      9.720000      0.104240      0.154670
974      9.730000      0.102700      0.170100
975      9.740000      0.101000      0.184960
976      9.750000      0.099150      0.199140
977      9.760000      0.097160      0.212520
978      9.770000      0.095030      0.225060
979      9.780000      0.092780      0.236680
980      9.790000      0.090410      0.247340
981      9.800000      0.087940      0.257030
982      9.810000      0.085370      0.265730
983      9.820000      0.082710      0.273440
984      9.830000      0.079980      0.280170
985      9.840000      0.077180      0.285930
986      9.850000      0.074320      0.290760
987      9.860000      0.071410      0.294660
988      9.870000      0.068460      0.297660
989      9.880000      0.065490      0.299790
990      9.890000      0.062490      0.301080
991      9.900000      0.059480      0.301530
992      9.910000      0.056460      0.301180
993      9.920000      0.053450      0.300030
994      9.930000      0.050450      0.298100
995      9.940000      0.047470      0.295390
996      9.950000      0.044520      0.291920
997      9.960000      0.041600      0.287690
998      9.970000      0.038720      0.282690
999      9.980000      0.035890      0.276940
1000      9.990000      0.033120      0.270420
1001     10.000000      0.030420      0.263150
1002     10.010000      0.027790      0.255140
1003     10.020000      0.025240      0.246390
1004     10.030000      0.022770      0.236920
1005     10.040000      0.020400      0.226780
1006     10.050000      0.018140      0.215990
1007     10.060000      0.015980      0.204610
1008     10.070000      0.013930      0.192680
1009     10.080000      0.012000      0.180270
1010     10.090000      0.010200      0.167460
1011     10.100000      0.008530      0.154310
1012     10.110000      0.006980      0.140900
1013     10.120000      0.005570      0.127290
1014     10.130000      0.004300      0.113560
1015     10.140000      0.003160      0.099750
1016     10.150000      0.002170      0.085920
1017     10.160000      0.001310      0.072100
1018     10.170000      0.000590      0.058320
1019     10.180000      0.000000      0.044600
1020     10.190000     -0.000440      0.030950
1021     10.200000     -0.000750      0.017380
1022     10.210000     -0.000930      0.003890
1023     10.220000     -0.000960     -0.009520
1024     10.230000     -0.000870     -0.022830
1025     10.240000     -0.000640     -0.036040
1026     10.250000     -0.000280     -0.049120
1027     10.260000      0.000210     -0.062050
1028     10.270000      0.000830     -0.074790
1029     10.280000      0.001580     -0.087290
1030     10.290000      0.002450     -0.099510
1031     10.300000      0.003450     -0.111390
1032     10.310000      0.004560     -0.122860
1033     10.320000      0.005790     -0.133880
1034     10.330000      0.007130     -0.144380
1035     10.340000      0.008570     -0.154310
1036     10.350000      0.010110     -0.163640
1037     10.360000      0.011750     -0.172310
1038     10.370000      0.013470     -0.180310
1039     10.380000      0.015280     -0.187620
1040     10.390000      0.017150     -0.194230
1041     10.400000      0.019100     -0.200130
1042     10.410000      0.021100     -0.205350
1043     10.420000      0.023150     -0.209880
1044     10.430000      0.025250     -0.213750
1045     10.440000      0.027390     -0.217000
1046     10.450000      0.029560     -0.219640
1047     10.460000      0.031750     -0.221710
1048     10.470000      0.033970     -0.223240
1049     10.480000      0.036200     -0.224290
1050     10.490000      0.038450     -0.224870
1051     10.500000      0.040690     -0.225050
1052     10.510000      0.042950     -0.224840
1053     10.520000      0.045190     -0.224280
1054     10.530000      0.047440     -0.223420
1055     10.540000      0.049670     -0.222270
1056     10.550000      0.051890     -0.220870
1057     10.560000      0.054100     -0.219230
1058     10.570000      0.056290     -0.217380
1059     10.580000      0.058470     -0.215320
1060     10.590000      0.060620     -0.213060
1061     10.600000      0.062750     -0.210630
1062     10.610000      0.064860     -0.208010
1063     10.620000      0.066940     -0.205220
1064     10.630000      0.068990     -0.202260
1065     10.640000      0.071010     -0.199130
1066     10.650000      0.073000     -0.195850
1067     10.660000      0.074960     -0.192400
1068     10.670000      0.076890     -0.188810
1069     10.680000      0.078770     -0.185080
1070     10.690000      0.080630     -0.181210
1071     10.700000      0.082440     -0.177210
1072     10.710000      0.084210     -0.173090
1073     10.720000      0.085940     -0.168850
1074     10.730000      0.087630     -0.164500
1075     10.740000      0.089270     -0.160050
1076     10.750000      0.090870     -0.155490
1077     10.760000      0.092430     -0.150810
1078     10.770000      0.093940     -0.146030
1079     10.780000      0.095400     -0.141120
1080     10.790000      0.096810     -0.136100
1081     10.800000      0.098170     -0.130940
1082     10.810000      0.099480     -0.125640
1083     10.820000      0.100740     -0.120200
1084     10.830000      0.101940     -0.114620
1085     10.840000      0.103080     -0.108880
1086     10.850000      0.104170     -0.103010
1087     10.860000      0.105200     -0.096990
1088     10.870000      0.106170     -0.090830
1089     10.880000      0.107080     -0.084560
1090     10.890000      0.107930     -0.078170
1091     10.900000      0.108710     -0.071690
1092     10.910000      0.109430     -0.065120
1093     10.920000      0.110080     -0.058480
1094     10.930000      0.110660     -0.051780
1095     10.940000      0.111180     -0.045030
1096     10.950000      0.111630     -0.038230
1097     10.960000      0.112010     -0.031390
1098     10.970000      0.112330     -0.024520
1099     10.980000      0.112570     -0.017600
1100     10.990000      0.112750     -0.010650
1101     11.000000      0.112850     -0.003650
1102     11.010000      0.112890      0.003400
1103     11.020000      0.112860      0.010480
1104     11.030000      0.112750      0.017600
1105     11.040000      0.112570      0.024740
1106     11.050000      0.112330      0.031900
1107     11.060000      0.112010      0.039030
1108     11.070000      0.111620      0.046120
1109     11.080000      0.111160      0.053140
1110     11.090000      0.110630      0.060040
1111     11.100000      0.110030      0.066780
1112     11.110000      0.109360      0.073320
1113     11.120000      0.108620      0.079630
1114     11.130000      0.107830      0.085640
1115     11.140000      0.106970      0.091340
1116     11.150000      0.106060      0.096690
1117     11.160000      0.105090      0.101660
1118     11.170000      0.104070      0.106230
1119     11.180000      0.103010      0.110390
1120     11.190000      0.101910      0.114140
1121     11.200000      0.100770      0.117470
1122     11.210000      0.099590      0.120400
1123     11.220000      0.098390      0.122930
1124     11.230000      0.097160      0.125090
1125     11.240000      0.095910      0.126900
1126     11.250000      0.094640      0.128390
1127     11.260000      0.093350      0.129600
1128     11.270000      0.092060      0.130560
1129     11.280000      0.090750      0.131310
1130     11.290000      0.089440      0.131900
1131     11.300000      0.088120      0.132370
1132     11.310000      0.086800      0.132760
1133     11.320000      0.085470      0.133130
1134     11.330000      0.084140      0.133500
1135     11.340000      0.082800      0.133920
1136     11.350000      0.081460      0.134420
1137     11.360000      0.080120      0.135040
1138     11.370000      0.078770      0.135800
1139     11.380000      0.077410      0.136710
1140     11.390000      0.076040      0.137810
1141     11.400000      0.074670      0.139090
1142     11.410000      0.073280      0.140570
1143     11.420000      0.071870      0.142240
1144     11.430000      0.070450      0.144100
1145     11.440000      0.069010      0.146130
1146     11.450000      0.067550      0.148330
1147     11.460000      0.066060      0.150680
1148     11.470000      0.064560      0.153130
1149     11.480000      0.063020      0.155680
1150     11.490000      0.061470      0.158290
1151     11.500000      0.059880      0.160920
1152     11.510000      0.058270      0.163550
1153     11.520000      0.056640      0.166130
1154     11.530000      0.054980      0.168640
1155     11.540000      0.053290      0.171050
1156     11.550000      0.051580      0.173340
1157     11.560000      0.049850      0.175470
1158     11.570000      0.048090      0.177440
1159     11.580000      0.046320      0.179230
1160     11.590000      0.044530      0.180820
1161     11.600000      0.042720      0.182220
1162     11.610000      0.040900      0.183410
1163     11.620000      0.039060      0.184390
1164     11.630000      0.037220      0.185180
1165     11.640000      0.035370      0.185760
1166     11.650000      0.033510      0.186150
1167     11.660000      0.031650      0.186360
1168     11.670000      0.029780      0.186380
1169     11.680000      0.027920      0.186230
1170     11.690000      0.026060      0.185920
1171     11.700000      0.024200      0.185460
1172     11.710000      0.022340      0.184840
1173     11.720000      0.020490      0.184090
1174     11.730000      0.018650      0.183200
1175     11.740000      0.016820      0.182190
1176     11.750000      0.015000      0.181040
1177     11.760000      0.013190      0.179780
1178     11.770000      0.011390      0.178400
1179     11.780000      0.009610      0.176890
1180     11.790000      0.007840      0.175270
1181     11.800000      0.006090      0.173520
1182     11.810000      0.004350      0.171650
1183     11.820000      0.002630      0.169650
1184     11.830000      0.000940      0.167530
1185     11.840000     -0.000740      0.165270
1186     11.850000     -0.002390      0.162890
1187     11.860000     -0.004020      0.160370
1188     11.870000     -0.005620      0.157720
1189     11.880000     -0.007200      0.154940
1190     11.890000     -0.008750      0.152020
1191     11.900000     -0.010270      0.148980
1192     11.910000     -0.011760      0.145800
1193     11.920000     -0.013220      0.142480
1194     11.930000     -0.014640      0.139030
1195     11.940000     -0.016030      0.135440
1196     11.950000     -0.017390      0.131710
1197     11.960000     -0.018700      0.127840
1198     11.970000     -0.019980      0.123810
1199     11.980000     -0.021220      0.119620
1200     11.990000     -0.022420      0.115280
1201     12.000000     -0.023570      0.110770
1202     12.010000     -0.024680      0.106100
1203     12.020000     -0.025740      0.101280
1204     12.030000     -0.026750      0.096290
1205     12.040000     -0.027710      0.091170
1206     12.050000     -0.028630      0.085930
1207     12.060000     -0.029480      0.080570
1208     12.070000     -0.030290      0.075150
1209     12.080000     -0.031040      0.069670
1210     12.090000     -0.031740      0.064180
1211     12.100000     -0.032380      0.058720
1212     12.110000     -0.032970      0.053320
1213     12.120000     -0.033500      0.048010
1214     12.130000     -0.033980      0.042840
1215     12.140000     -0.034410      0.037830
1216     12.150000     -0.034790      0.033010
1217     12.160000     -0.035120      0.028400
1218     12.170000     -0.035400      0.024020
1219     12.180000     -0.035640      0.019880
1220     12.190000     -0.035840      0.015980
1221     12.200000     -0.036000      0.012330
1222     12.210000     -0.036120      0.008930
1223     12.220000     -0.036210      0.005750
1224     12.230000     -0.036270      0.002810
1225     12.240000     -0.036300      0.000070
1226     12.250000     -0.036300     -0.002460
1227     12.260000     -0.036270     -0.004820
1228     12.270000     -0.036230     -0.007020
1229     12.280000     -0.036160     -0.009070
1230     12.290000     -0.036070     -0.011000
1231     12.300000     -0.035960     -0.012830
1232     12.310000     -0.035830     -0.014570
1233     12.320000     -0.035680     -0.016250
1234     12.330000     -0.035520     -0.017880
1235     12.340000     -0.035340     -0.019490
1236     12.350000     -0.035150     -0.021080
1237     12.360000     -0.034930     -0.022670
1238     12.370000     -0.034710     -0.024270
1239     12.380000     -0.034470     -0.025900
1240     12.390000     -0.034210     -0.027550
1241     12.400000     -0.033930     -0.029240
1242     12.410000     -0.033640     -0.030970
1243     12.420000     -0.033330     -0.032730
1244     12.430000     -0.033000     -0.034530
1245     12.440000     -0.032660     -0.036350
1246     12.450000     -0.032290     -0.038180
1247     12.460000     -0.031910     -0.040010
1248     12.470000     -0.031510     -0.041830
1249     12.480000     -0.031090     -0.043600
1250     12.490000     -0.030660     -0.045320
1251     12.500000     -0.030200     -0.046950
1252     12.510000     -0.029730     -0.048480
1253     12.520000     -0.029250     -0.049870
1254     12.530000     -0.028750     -0.051100
1255     12.540000     -0.028240     -0.052160
1256     12.550000     -0.027720     -0.053010
1257     12.560000     -0.027190     -0.053650
1258     12.570000     -0.026650     -0.054060
1259     12.580000     -0.026110     -0.054220
1260     12.590000     -0.025570     -0.054140
1261     12.600000     -0.025030     -0.053800
1262     12.610000     -0.024490     -0.053210
1263     12.620000     -0.023960     -0.052380
1264     12.630000     -0.023430     -0.051300
1265     12.640000     -0.022920     -0.050000
1266     12.650000     -0.022420     -0.048490
1267     12.660000     -0.021940     -0.046790
1268     12.670000     -0.021470     -0.044920
1269     12.680000     -0.021020     -0.042920
1270     12.690000     -0.020590     -0.040810
1271     12.700000     -0.020180     -0.038620
1272     12.710000     -0.019790     -0.036380
1273     12.720000     -0.019430     -0.034130
1274     12.730000     -0.019090     -0.031890
1275     12.740000     -0.018770     -0.029680
1276     12.750000     -0.018470     -0.027530
1277     12.760000     -0.018200     -0.025460
1278     12.770000     -0.017940     -0.023480
1279     12.780000     -0.017710     -0.021610
1280     12.790000     -0.017490     -0.019860
1281     12.800000     -0.017290     -0.018220
1282     12.810000     -0.017110     -0.016700
1283     12.820000     -0.016950     -0.015300
1284     12.830000     -0.016790     -0.014020
1285     12.840000     -0.016650     -0.012860
1286     12.850000     -0.016520     -0.011800
1287     12.860000     -0.016410     -0.010830
1288     12.870000     -0.016300     -0.009970
1289     12.880000     -0.016200     -0.009180
1290     12.890000     -0.016110     -0.008470
1291     12.900000     -0.016020     -0.007820
1292     12.910000     -0.015940     -0.007230
1293     12.920000     -0.015870     -0.006690
1294     12.930000     -0.015800     -0.006190
1295     12.940000     -0.015740     -0.005720
1296     12.950000     -0.015680     -0.005280
1297     12.960000     -0.015630     -0.004860
1298     12.970000     -0.015580     -0.004450
1299     12.980000     -0.015540     -0.004060
1300     12.990000     -0.015500     -0.003670
1301     13.000000     -0.015460     -0.003290
1302     13.010000     -0.015430     -0.002910
1303     13.020000     -0.015400     -0.002540
1304     13.030000     -0.015370     -0.002180
1305     13.040000     -0.015350     -0.001830
1306     13.050000     -0.015330     -0.001490
1307     13.060000     -0.015320     -0.001180
1308     13.070000     -0.015310     -0.000900
1309     13.080000     -0.015300     -0.000650
1310     13.090000     -0.015290     -0.000450
1311     13.100000     -0.015290     -0.000300
1312     13.110000     -0.015280     -0.000220
1313     13.120000     -0.015280     -0.000220
1314     13.130000     -0.015280     -0.000300
1315     13.140000     -0.015280     -0.000480
1316     13.150000     -0.015270     -0.000760
1317     13.160000     -0.015260     -0.001160
1318     13.170000     -0.015250     -0.001690
1319     13.180000     -0.015240     -0.002340
1320     13.190000     -0.015210     -0.003120
1321     13.200000     -0.015180     -0.004040
1322     13.210000     -0.015140     -0.005100
1323     13.220000     -0.015090     -0.006290
1324     13.230000     -0.015030     -0.007630
1325     13.240000     -0.014950     -0.009100
1326     13.250000     -0.014860     -0.010700
1327     13.260000     -0.014750     -0.012430
1328     13.270000     -0.014630     -0.014270
1329     13.280000     -0.014490     -0.016220
1330     13.290000     -0.014320     -0.018260
1331     13.300000     -0.014140     -0.020400
1332     13.310000     -0.013940     -0.022600
1333     13.320000     -0.013710     -0.024880
1334     13.330000     -0.013460     -0.027200
1335     13.340000     -0.013190     -0.029580
1336     13.350000     -0.012890     -0.032000
1337     13.360000     -0.012570     -0.034450
1338     13.370000     -0.012230     -0.036940
1339     13.380000     -0.011860     -0.039450
1340     13.390000     -0.011470     -0.041980
1341     13.400000     -0.011050     -0.044540
1342     13.410000     -0.010600     -0.047120
1343     13.420000     -0.010130     -0.049710
1344     13.430000     -0.009630     -0.052300
1345     13.440000     -0.009110     -0.054890
1346     13.450000     -0.008560     -0.057470
1347     13.460000     -0.007990     -0.060010
1348     13.470000     -0.007390     -0.062500
1349     13.480000     -0.006760     -0.064930
1350     13.490000     -0.006110     -0.067260
1351     13.500000     -0.005440     -0.069470
1352     13.510000     -0.004740     -0.071540
1353     13.520000     -0.004030     -0.073440
1354     13.530000     -0.003290     -0.075150
1355     13.540000     -0.002540     -0.076640
1356     13.550000     -0.001780     -0.077890
1357     13.560000     -0.001000     -0.078880
1358     13.570000     -0.000210     -0.079610
1359     13.580000      0.000590     -0.080050
1360     13.590000      0.001390     -0.080200
1361     13.600000      0.002190     -0.080050
1362     13.610000      0.002990     -0.079610
1363     13.620000      0.003790     -0.078880
1364     13.630000      0.004580     -0.077860
1365     13.640000      0.005350     -0.076560
1366     13.650000      0.006120     -0.075000
1367     13.660000      0.006870     -0.073200
1368     13.670000      0.007600     -0.071170
1369     13.680000      0.008310     -0.068940
1370     13.690000      0.009000     -0.066520
1371     13.700000      0.009670     -0.063960
1372     13.710000      0.010310     -0.061250
1373     13.720000      0.010920     -0.058450
1374     13.730000      0.011500     -0.055550
1375     13.740000      0.012060     -0.052590
1376     13.750000      0.012590     -0.049580
1377     13.760000      0.013080     -0.046530
1378     13.770000      0.013550     -0.043460
1379     13.780000      0.013980     -0.040360
1380     13.790000      0.014390     -0.037260
1381     13.800000      0.014760     -0.034150
1382     13.810000      0.015100     -0.031040
1383     13.820000      0.015410     -0.027930
1384     13.830000      0.015690     -0.024830
1385     13.840000      0.015940     -0.021740
1386     13.850000      0.016150     -0.018670
1387     13.860000      0.016340     -0.015620
1388     13.870000      0.016500     -0.012620
1389     13.880000      0.016620     -0.009670
1390     13.890000      0.016720     -0.006780
1391     13.900000      0.016790     -0.003980
1392     13.910000      0.016830     -0.001280
1393     13.920000      0.016840      0.001310
1394     13.930000      0.016830      0.003760
1395     13.940000      0.016790      0.006070
1396     13.950000      0.016730      0.008220
1397     13.960000      0.016650      0.010190
1398     13.970000      0.016550      0.011990
1399     13.980000      0.016430      0.013610
1400     13.990000      0.016290      0.015040
1401     14.000000      0.016140      0.016280
1402     14.010000      0.015980      0.017340
1403     14.020000      0.015800      0.018220
1404     14.030000      0.015620      0.018920
1405     14.040000      0.015430      0.019460
1406     14.050000      0.015240      0.019840
1407     14.060000      0.015040      0.020080
1408     14.070000      0.014840      0.020180
1409     14.080000      0.014640      0.020160
1410     14.090000      0.014430      0.020030
1411     14.100000      0.014230      0.019810
1412     14.110000      0.014040      0.019500
1413     14.120000      0.013840      0.019130
1414     14.130000      0.013650      0.018700
1415     14.140000      0.013460      0.018230
1416     14.150000      0.013280      0.017720
1417     14.160000      0.013100      0.017180
1418     14.170000      0.012930      0.016630
1419     14.180000      0.012760      0.016060
1420     14.190000      0.012600      0.015470
1421     14.200000      0.012450      0.014880
1422     14.210000      0.012300      0.014290
1423     14.220000      0.012160      0.013690
1424     14.230000      0.012020      0.013090
1425     14.240000      0.011890      0.012480
1426     14.250000      0.011770      0.011880
1427     14.260000      0.011650      0.011270
1428     14.270000      0.011530      0.010670
1429     14.280000      0.011430      0.010060
1430     14.290000      0.011330      0.009450
1431     14.300000      0.011230      0.008840
1432     14.310000      0.011140      0.008240
1433     14.320000      0.011060      0.007640
1434     14.330000      0.010980      0.007030
1435     14.340000      0.010910      0.006440
1436     14.350000      0.010850      0.005840
1437     14.360000      0.010790      0.005250
1438     14.370000      0.010740      0.004660
1439     14.380000      0.010690      0.004080
1440     14.390000      0.010650      0.003490
1441     14.400000      0.010620      0.002910
1442     14.410000      0.010590      0.002340
1443     14.420000      0.010560      0.001770
1444     14.430000      0.010550      0.001200
1445     14.440000      0.010530      0.000650
1446     14.450000      0.010530      0.000100
1447     14.460000      0.010530     -0.000430
1448     14.470000      0.010530     -0.000930
1449     14.480000      0.010540     -0.001410
1450     14.490000      0.010550     -0.001850
1451     14.500000      0.010570     -0.002260
1452     14.510000      0.010600     -0.002620
1453     14.520000      0.010620     -0.002920
1454     14.530000      0.010650     -0.003160
1455     14.540000      0.010680     -0.003330
1456     14.550000      0.010720     -0.003430
1457     14.560000      0.010750     -0.003450
1458     14.570000      0.010780     -0.003380
1459     14.580000      0.010820     -0.003220
1460     14.590000      0.010850     -0.002980
1461     14.600000      0.010880     -0.002640
1462     14.610000      0.010910     -0.002210
1463     14.620000      0.010930     -0.001680
1464     14.630000      0.010950     -0.001070
1465     14.640000      0.010960     -0.000370
1466     14.650000      0.010960      0.000410
1467     14.660000      0.010960      0.001260
1468     14.670000      0.010940      0.002190
1469     14.680000      0.010920      0.003180
1470     14.690000      0.010890      0.004220
1471     14.700000      0.010850      0.005310
1472     14.710000      0.010790      0.006430
1473     14.720000      0.010730      0.007580
1474     14.730000      0.010650      0.008750
1475     14.740000      0.010570      0.009940
1476     14.750000      0.010470      0.011130
1477     14.760000      0.010360      0.012330
1478     14.770000      0.010230      0.013520
1479     14.780000      0.010100      0.014710
1480     14.790000      0.009950      0.015890
1481     14.800000      0.009790      0.017060
1482     14.810000      0.009620      0.018230
1483     14.820000      0.009440      0.019380
1484     14.830000      0.009250      0.020510
1485     14.840000      0.009040      0.021630
1486     14.850000      0.008820      0.022740
1487     14.860000      0.008600      0.023810
1488     14.870000      0.008360      0.024870
1489     14.880000      0.008110      0.025890
1490     14.890000      0.007850      0.026870
1491     14.900000      0.007580      0.027810
1492     14.910000      0.007300      0.028690
1493     14.920000      0.007020      0.029520
1494     14.930000      0.006720      0.030290
1495     14.940000      0.006420      0.030990
1496     14.950000      0.006110      0.031610
1497     14.960000      0.005790      0.032160
1498     14.970000      0.005470      0.032620
1499     14.980000      0.005150      0.033010
1500     14.990000      0.004820      0.033320
1501     15.000000      0.004480      0.033550
1502     15.010000      0.004150      0.033710
1503     15.020000      0.003810      0.033800
1504     15.030000      0.003470      0.033840
1505     15.040000      0.003130      0.033830
1506     15.050000      0.002790      0.033780
1507     15.060000      0.002460      0.033720
1508     15.070000      0.002120      0.033650
1509     15.080000      0.001780      0.033600
1510     15.090000      0.001450      0.033580
1511     15.100000      0.001110      0.033620
1512     15.110000      0.000780      0.033730
1513     15.120000      0.000440      0.033940
1514     15.130000      0.000100      0.034270
1515     15.140000     -0.000240      0.034740
1516     15.150000     -0.000590      0.035350
1517     15.160000     -0.000950      0.036140
1518     15.170000     -0.001310      0.037100
1519     15.180000     -0.001680      0.038260
1520     15.190000     -0.002060      0.039610
1521     15.200000     -0.002460      0.041160
1522     15.210000     -0.002870      0.042910
1523     15.220000     -0.003300      0.044840
1524     15.230000     -0.003750      0.046960
1525     15.240000     -0.004220      0.049240
1526     15.250000     -0.004710      0.051660
1527     15.260000     -0.005220      0.054190
1528     15.270000     -0.005770      0.056810
1529     15.280000     -0.006330      0.059480
1530     15.290000     -0.006930      0.062150
1531     15.300000     -0.007550      0.064800
1532     15.310000     -0.008200      0.067380
1533     15.320000     -0.008870      0.069840
1534     15.330000     -0.009570      0.072160
1535     15.340000     -0.010290      0.074290
1536     15.350000     -0.011030      0.076190
1537     15.360000     -0.011800      0.077850
1538     15.370000     -0.012580      0.079240
1539     15.380000     -0.013370      0.080340
1540     15.390000     -0.014170      0.081130
1541     15.400000     -0.014980      0.081610
1542     15.410000     -0.015800      0.081780
1543     15.420000     -0.016620      0.081630
1544     15.430000     -0.017430      0.081160
1545     15.440000     -0.018240      0.080400
1546     15.450000     -0.019050      0.079340
1547     15.460000     -0.019840      0.078020
1548     15.470000     -0.020620      0.076430
1549     15.480000     -0.021390      0.074610
1550     15.490000     -0.022130      0.072580
1551     15.500000     -0.022860      0.070360
1552     15.510000     -0.023560      0.067960
1553     15.520000     -0.024240      0.065420
1554     15.530000     -0.024900      0.062760
1555     15.540000     -0.025520      0.059980
1556     15.550000     -0.026120      0.057100
1557     15.560000     -0.026690      0.054150
1558     15.570000     -0.027240      0.051120
1559     15.580000     -0.027750      0.048020
1560     15.590000     -0.028230      0.044860
1561     15.600000     -0.028680      0.041640
1562     15.610000     -0.029090      0.038370
1563     15.620000     -0.029480      0.035050
1564     15.630000     -0.029830      0.031670
1565     15.640000     -0.030140      0.028260
1566     15.650000     -0.030430      0.024800
1567     15.660000     -0.030670      0.021320
1568     15.670000     -0.030890      0.017820
1569     15.680000     -0.031060      0.014320
1570     15.690000     -0.031210      0.010820
1571     15.700000     -0.031320      0.007350
1572     15.710000     -0.031390      0.003920
1573     15.720000     -0.031430      0.000550
1574     15.730000     -0.031430     -0.002750
1575     15.740000     -0.031410     -0.005970
1576     15.750000     -0.031350     -0.009100
1577     15.760000     -0.031260     -0.012120
1578     15.770000     -0.031140     -0.015030
1579     15.780000     -0.030980     -0.017830
1580     15.790000     -0.030810     -0.020520
1581     15.800000     -0.030600     -0.023080
1582     15.810000     -0.030370     -0.025540
1583     15.820000     -0.030120     -0.027880
1584     15.830000     -0.029840     -0.030100
1585     15.840000     -0.029540     -0.032220
1586     15.850000     -0.029210     -0.034220
1587     15.860000     -0.028870     -0.036120
1588     15.870000     -0.028510     -0.037900
1589     15.880000     -0.028130     -0.039580
1590     15.890000     -0.027730     -0.041140
1591     15.900000     -0.027320     -0.042590
1592     15.910000     -0.026900     -0.043910
1593     15.920000     -0.026460     -0.045110
1594     15.930000     -0.026010     -0.046190
1595     15.940000     -0.025550     -0.047130
1596     15.950000     -0.025070     -0.047940
1597     15.960000     -0.024590     -0.048610
1598     15.970000     -0.024110     -0.049140
1599     15.980000     -0.023620     -0.049540
1600     15.990000     -0.023120     -0.049790
1601     16.000000     -0.022620     -0.049910
1602     16.010000     -0.022120     -0.049890
1603     16.020000     -0.021630     -0.049740
1604     16.030000     -0.021130     -0.049460
1605     16.040000     -0.020630     -0.049070
1606     16.050000     -0.020140     -0.048570
1607     16.060000     -0.019660     -0.047970
1608     16.070000     -0.019180     -0.047280
1609     16.080000     -0.018710     -0.046510
1610     16.090000     -0.018240     -0.045680
1611     16.100000     -0.017780     -0.044810
1612     16.110000     -0.017340     -0.043890
1613     16.120000     -0.016900     -0.042960
1614     16.130000     -0.016470     -0.042020
1615     16.140000     -0.016050     -0.041070
1616     16.150000     -0.015640     -0.040140
1617     16.160000     -0.015230     -0.039230
1618     16.170000     -0.014840     -0.038350
1619     16.180000     -0.014460     -0.037510
1620     16.190000     -0.014080     -0.036690
1621     16.200000     -0.013720     -0.035920
1622     16.210000     -0.013360     -0.035200
1623     16.220000     -0.013010     -0.034510
1624     16.230000     -0.012660     -0.033870
1625     16.240000     -0.012320     -0.033280
1626     16.250000     -0.011990     -0.032730
1627     16.260000     -0.011660     -0.032220
1628     16.270000     -0.011340     -0.031760
1629     16.280000     -0.011020     -0.031340
1630     16.290000     -0.010710     -0.030970
1631     16.300000     -0.010400     -0.030640
1632     16.310000     -0.010090     -0.030360
1633     16.320000     -0.009790     -0.030130
1634     16.330000     -0.009490     -0.029940
1635     16.340000     -0.009190     -0.029810
1636     16.350000     -0.008890     -0.029720
1637     16.360000     -0.008590     -0.029690
1638     16.370000     -0.008300     -0.029710
1639     16.380000     -0.008000     -0.029770
1640     16.390000     -0.007700     -0.029890
1641     16.400000     -0.007400     -0.030060
1642     16.410000     -0.007100     -0.030280
1643     16.420000     -0.006800     -0.030540
1644     16.430000     -0.006490     -0.030850
1645     16.440000     -0.006180     -0.031200
1646     16.450000     -0.005870     -0.031590
1647     16.460000     -0.005560     -0.032010
1648     16.470000     -0.005240     -0.032460
1649     16.480000     -0.004910     -0.032940
1650     16.490000     -0.004580     -0.033420
1651     16.500000     -0.004250     -0.033920
1652     16.510000     -0.003910     -0.034420
1653     16.520000     -0.003560     -0.034920
1654     16.530000     -0.003220     -0.035400
1655     16.540000     -0.002860     -0.035870
1656     16.550000     -0.002500     -0.036320
1657     16.560000     -0.002140     -0.036740
1658     16.570000     -0.001770     -0.037140
1659     16.580000     -0.001400     -0.037500
1660     16.590000     -0.001030     -0.037830
1661     16.600000     -0.000650     -0.038110
1662     16.610000     -0.000270     -0.038360
1663     16.620000      0.000120     -0.038570
1664     16.630000      0.000500     -0.038740
1665     16.640000      0.000890     -0.038860
1666     16.650000      0.001280     -0.038930
1667     16.660000      0.001670     -0.038960
1668     16.670000      0.002060     -0.038940
1669     16.680000      0.002450     -0.038870
1670     16.690000      0.002840     -0.038750
1671     16.700000      0.003220     -0.038560
1672     16.710000      0.003610     -0.038320
1673     16.720000      0.003990     -0.038020
1674     16.730000      0.004370     -0.037650
1675     16.740000      0.004750     -0.037210
1676     16.750000      0.005120     -0.036690
1677     16.760000      0.005490     -0.036110
1678     16.770000      0.005850     -0.035440
1679     16.780000      0.006200     -0.034700
1680     16.790000      0.006550     -0.033870
1681     16.800000      0.006890     -0.032960
1682     16.810000      0.007220     -0.031970
1683     16.820000      0.007540     -0.030890
1684     16.830000      0.007850     -0.029740
1685     16.840000      0.008140     -0.028520
1686     16.850000      0.008430     -0.027230
1687     16.860000      0.008700     -0.025880
1688     16.870000      0.008960     -0.024470
1689     16.880000      0.009210     -0.023020
1690     16.890000      0.009440     -0.021540
1691     16.900000      0.009650     -0.020040
1692     16.910000      0.009850     -0.018530
1693     16.920000      0.010040     -0.017020
1694     16.930000      0.010210     -0.015530
1695     16.940000      0.010360     -0.014050
1696     16.950000      0.010500     -0.012610
1697     16.960000      0.010630     -0.011200
1698     16.970000      0.010740     -0.009830
1699     16.980000      0.010840     -0.008500
1700     16.990000      0.010920     -0.007230
1701     17.000000      0.011000     -0.005990
1702     17.010000      0.011060     -0.004810
1703     17.020000      0.011100     -0.003680
1704     17.030000      0.011140     -0.002580
1705     17.040000      0.011170     -0.001530
1706     17.050000      0.011180     -0.000530
1707     17.060000      0.011190      0.000450
1708     17.070000      0.011180      0.001380
1709     17.080000      0.011170      0.002280
1710     17.090000      0.011150      0.003150
1711     17.100000      0.011120      0.003990
1712     17.110000      0.011080      0.004800
1713     17.120000      0.011030      0.005580
1714     17.130000      0.010970      0.006340
1715     17.140000      0.010910      0.007080
1716     17.150000      0.010840      0.007790
1717     17.160000      0.010760      0.008490
1718     17.170000      0.010670      0.009160
1719     17.180000      0.010580      0.009820
1720     17.190000      0.010480      0.010470
1721     17.200000      0.010380      0.011100
1722     17.210000      0.010270      0.011710
1723     17.220000      0.010150      0.012310
1724     17.230000      0.010030      0.012910
1725     17.240000      0.009900      0.013480
1726     17.250000      0.009770      0.014050
1727     17.260000      0.009620      0.014600
1728     17.270000      0.009480      0.015130
1729     17.280000      0.009330      0.015640
1730     17.290000      0.009170      0.016130
1731     17.300000      0.009010      0.016590
1732     17.310000      0.008840      0.017030
1733     17.320000      0.008670      0.017430
1734     17.330000      0.008500      0.017800
1735     17.340000      0.008320      0.018130
1736     17.350000      0.008140      0.018420
1737     17.360000      0.007960      0.018670
1738     17.370000      0.007770      0.018870
1739     17.380000      0.007580      0.019030
1740     17.390000      0.007390      0.019140
1741     17.400000      0.007200      0.019210
1742     17.410000      0.007010      0.019230
1743     17.420000      0.006810      0.019220
1744     17.430000      0.006620      0.019160
1745     17.440000      0.006430      0.019070
1746     17.450000      0.006240      0.018950
1747     17.460000      0.006050      0.018810
1748     17.470000      0.005860      0.018640
1749     17.480000      0.005680      0.018470
1750     17.490000      0.005490      0.018290
1751     17.500000      0.005310      0.018110
1752     17.510000      0.005130      0.017950
1753     17.520000      0.004950      0.017800
1754     17.530000      0.004770      0.017670
1755     17.540000      0.004590      0.017580
1756     17.550000      0.004420      0.017530
1757     17.560000      0.004240      0.017520
1758     17.570000      0.004070      0.017550
1759     17.580000      0.003890      0.017630
1760     17.590000      0.003710      0.017760
1761     17.600000      0.003540      0.017940
1762     17.610000      0.003360      0.018170
1763     17.620000      0.003180      0.018450
1764     17.630000      0.002990      0.018760
1765     17.640000      0.002800      0.019100
1766     17.650000      0.002610      0.019470
1767     17.660000      0.002420      0.019850
1768     17.670000      0.002220      0.020230
1769     17.680000      0.002020      0.020590
1770     17.690000      0.001810      0.020930
1771     17.700000      0.001600      0.021230
1772     17.710000      0.001390      0.021470
1773     17.720000      0.001170      0.021640
1774     17.730000      0.000960      0.021720
1775     17.740000      0.000740      0.021690
1776     17.750000      0.000520      0.021550
1777     17.760000      0.000310      0.021280
1778     17.770000      0.000100      0.020880
1779     17.780000     -0.000110      0.020330
1780     17.790000     -0.000320      0.019630
1781     17.800000     -0.000510      0.018780
1782     17.810000     -0.000700      0.017780
1783     17.820000     -0.000880      0.016630
1784     17.830000     -0.001040      0.015350
1785     17.840000     -0.001200      0.013930
1786     17.850000     -0.001340      0.012390
1787     17.860000     -0.001460      0.010760
1788     17.870000     -0.001570      0.009040
1789     17.880000     -0.001660      0.007260
1790     17.890000     -0.001730      0.005440
1791     17.900000     -0.001790      0.003600
1792     17.910000     -0.001820      0.001780
1793     17.920000     -0.001840     -0.000000
1794     17.930000     -0.001840     -0.001730
1795     17.940000     -0.001820     -0.003370
1796     17.950000     -0.001790     -0.004920
1797     17.960000     -0.001740     -0.006350
1798     17.970000     -0.001680     -0.007640
1799     17.980000     -0.001600     -0.008800
1800     17.990000     -0.001510     -0.009810
1801     18.000000     -0.001410     -0.010670
1802     18.010000     -0.001310     -0.011380
1803     18.020000     -0.001190     -0.011930
1804     18.030000     -0.001070     -0.012330
1805     18.040000     -0.000950     -0.012580
1806     18.050000     -0.000820     -0.012700
1807     18.060000     -0.000700     -0.012690
1808     18.070000     -0.000570     -0.012550
1809     18.080000     -0.000450     -0.012300
1810     18.090000     -0.000320     -0.011950
1811     18.100000     -0.000200     -0.011520
1812     18.110000     -0.000090     -0.011000
1813     18.120000      0.000020     -0.010420
1814     18.130000      0.000130     -0.009770
1815     18.140000      0.000220     -0.009080
1816     18.150000      0.000320     -0.008340
1817     18.160000      0.000400     -0.007570
1818     18.170000      0.000470     -0.006770
1819     18.180000      0.000540     -0.005950
1820     18.190000      0.000600     -0.005100
1821     18.200000      0.000650     -0.004240
1822     18.210000      0.000700     -0.003350
1823     18.220000      0.000730     -0.002460
1824     18.230000      0.000750     -0.001540
1825     18.240000      0.000770     -0.000620
1826     18.250000      0.000770      0.000310
1827     18.260000      0.000770      0.001240
1828     18.270000      0.000760      0.002180
1829     18.280000      0.000740      0.003120
1830     18.290000      0.000710      0.004050
1831     18.300000      0.000670      0.004970
1832     18.310000      0.000620      0.005880
1833     18.320000      0.000560      0.006760
1834     18.330000      0.000490      0.007620
1835     18.340000      0.000410      0.008460
1836     18.350000      0.000330      0.009270
1837     18.360000      0.000240      0.010040
1838     18.370000      0.000140      0.010780
1839     18.380000      0.000030      0.011480
1840     18.390000     -0.000090      0.012150
1841     18.400000     -0.000210      0.012790
1842     18.410000     -0.000340      0.013390
1843     18.420000     -0.000470      0.013960
1844     18.430000     -0.000610      0.014500
1845     18.440000     -0.000750      0.015020
1846     18.450000     -0.000900      0.015520
1847     18.460000     -0.001060      0.015990
1848     18.470000     -0.001220      0.016450
1849     18.480000     -0.001380      0.016890
1850     18.490000     -0.001550      0.017330
1851     18.500000     -0.001730      0.017760
1852     18.510000     -0.001900      0.018190
1853     18.520000     -0.002090      0.018620
1854     18.530000     -0.002270      0.019060
1855     18.540000     -0.002460      0.019510
1856     18.550000     -0.002660      0.019970
1857     18.560000     -0.002860      0.020440
1858     18.570000     -0.003060      0.020930
1859     18.580000     -0.003270      0.021440
1860     18.590000     -0.003490      0.021970
1861     18.600000     -0.003710      0.022520
1862     18.610000     -0.003930      0.023090
1863     18.620000     -0.004160      0.023680
1864     18.630000     -0.004400      0.024290
1865     18.640000     -0.004640      0.024900
1866     18.650000     -0.004890      0.025520
1867     18.660000     -0.005150      0.026150
1868     18.670000     -0.005410      0.026770
1869     18.680000     -0.005680      0.027370
1870     18.690000     -0.005950      0.027950
1871     18.700000     -0.006230      0.028500
1872     18.710000     -0.006510      0.029000
1873     18.720000     -0.006800      0.029450
1874     18.730000     -0.007100      0.029830
1875     18.740000     -0.007400      0.030150
1876     18.750000     -0.007700      0.030380
1877     18.760000     -0.008000      0.030520
1878     18.770000     -0.008310      0.030570
1879     18.780000     -0.008610      0.030510
1880     18.790000     -0.008920      0.030360
1881     18.800000     -0.009220      0.030100
1882     18.810000     -0.009520      0.029730
1883     18.820000     -0.009820      0.029260
1884     18.830000     -0.010110      0.028690
1885     18.840000     -0.010400      0.028010
1886     18.850000     -0.010680      0.027240
1887     18.860000     -0.010950      0.026390
1888     18.870000     -0.011220      0.025460
1889     18.880000     -0.011470      0.024450
1890     18.890000     -0.011710      0.023390
1891     18.900000     -0.011950      0.022270
1892     18.910000     -0.012170      0.021110
1893     18.920000     -0.012380      0.019930
1894     18.930000     -0.012580      0.018720
1895     18.940000     -0.012770      0.017490
1896     18.950000     -0.012940      0.016260
1897     18.960000     -0.013110      0.015030
1898     18.970000     -0.013260      0.013810
1899     18.980000     -0.013390      0.012590
1900     18.990000     -0.013520      0.011380
1901     19.000000     -0.013630      0.010180
1902     19.010000     -0.013740      0.009000
1903     19.020000     -0.013830      0.007840
1904     19.030000     -0.013900      0.006700
1905     19.040000     -0.013970      0.005580
1906     19.050000     -0.014030      0.004490
1907     19.060000     -0.014070      0.003420
1908     19.070000     -0.014110      0.002390
1909     19.080000     -0.014130      0.001400
1910     19.090000     -0.014140      0.000460
1911     19.100000     -0.014150     -0.000420
1912     19.110000     -0.014140     -0.001240
1913     19.120000     -0.014130     -0.001990
1914     19.130000     -0.014110     -0.002670
1915     19.140000     -0.014090     -0.003250
1916     19.150000     -0.014050     -0.003750
1917     19.160000     -0.014020     -0.004150
1918     19.170000     -0.013970     -0.004450
1919     19.180000     -0.013930     -0.004650
1920     19.190000     -0.013880     -0.004740
1921     19.200000     -0.013840     -0.004720
1922     19.210000     -0.013790     -0.004600
1923     19.220000     -0.013740     -0.004380
1924     19.230000     -0.013700     -0.004050
1925     19.240000     -0.013660     -0.003640
1926     19.250000     -0.013620     -0.003130
1927     19.260000     -0.013590     -0.002550
1928     19.270000     -0.013560     -0.001890
1929     19.280000     -0.013550     -0.001180
1930     19.290000     -0.013530     -0.000410
1931     19.300000     -0.013530      0.000400
1932     19.310000     -0.013530      0.001230
1933     19.320000     -0.013550      0.002090
1934     19.330000     -0.013570      0.002950
1935     19.340000     -0.013600      0.003810
1936     19.350000     -0.013630      0.004660
1937     19.360000     -0.013680      0.005500
1938     19.370000     -0.013740      0.006310
1939     19.380000     -0.013800      0.007100
1940     19.390000     -0.013870      0.007870
1941     19.400000     -0.013950      0.008600
1942     19.410000     -0.014040      0.009310
1943     19.420000     -0.014130      0.009990
1944     19.430000     -0.014230      0.010640
1945     19.440000     -0.014330      0.011260
1946     19.450000     -0.014450      0.011860
1947     19.460000     -0.014570      0.012440
1948     19.470000     -0.014690      0.013000
1949     19.480000     -0.014820      0.013550
1950     19.490000     -0.014960      0.014080
1951     19.500000     -0.015100      0.014600
1952     19.510000     -0.015240      0.015110
1953     19.520000     -0.015390      0.015630
1954     19.530000     -0.015550      0.016130
1955     19.540000     -0.015710      0.016640
1956     19.550000     -0.015880      0.017160
1957     19.560000     -0.016050      0.017680
1958     19.570000     -0.016230      0.018210
1959     19.580000     -0.016410      0.018740
1960     19.590000     -0.016600      0.019290
1961     19.600000     -0.016790      0.019850
1962     19.610000     -0.016990      0.020410
1963     19.620000     -0.017190      0.020990
1964     19.630000     -0.017400      0.021580
1965     19.640000     -0.017620      0.022170
1966     19.650000     -0.017840      0.022760
1967     19.660000     -0.018070      0.023340
1968     19.670000     -0.018300      0.023920
1969     19.680000     -0.018540      0.024470
1970     19.690000     -0.018780      0.025000
1971     19.700000     -0.019030      0.025500
1972     19.710000     -0.019290      0.025960
1973     19.720000     -0.019550      0.026360
1974     19.730000     -0.019810      0.026710
1975     19.740000     -0.020080      0.026990
1976     19.750000     -0.020350      0.027190
1977     19.760000     -0.020620      0.027320
1978     19.770000     -0.020890      0.027360
1979     19.780000     -0.021170      0.027310
1980     19.790000     -0.021440      0.027170
1981     19.800000     -0.021710      0.026940
1982     19.810000     -0.021980      0.026630
1983     19.820000     -0.022250      0.026220
1984     19.830000     -0.022510      0.025730
1985     19.840000     -0.022770      0.025160
1986     19.850000     -0.023020      0.024520
1987     19.860000     -0.023260      0.023820
1988     19.870000     -0.023500      0.023070
1989     19.880000     -0.023730      0.022270
1990     19.890000     -0.023960      0.021450
1991     19.900000     -0.024170      0.020620
1992     19.910000     -0.024380      0.019790
1993     19.920000     -0.024570      0.018960
1994     19.930000     -0.024760      0.018170
1995     19.940000     -0.024950      0.017410
1996     19.950000     -0.025120      0.016690
1997     19.960000     -0.025290      0.016030
1998     19.970000     -0.025450      0.015430
1999     19.980000     -0.025600      0.014900
2000     19.990000     -0.025750      0.014440
2001     20.000000     -0.025890      0.014040
2002     20.010000     -0.026030      0.013720
2003     20.020000     -0.026170      0.013470
2004     20.030000     -0.026310      0.013290
2005     20.040000     -0.026440      0.013170
2006     20.050000     -0.026570      0.013100
2007     20.060000     -0.026700      0.013070
2008     20.070000     -0.026830      0.013090
2009     20.080000     -0.026960      0.013140
2010     20.090000     -0.027100      0.013200
2011     20.100000     -0.027230      0.013270
2012     20.110000     -0.027360      0.013340
2013     20.120000     -0.027490      0.013400
2014     20.130000     -0.027630      0.013430
2015     20.140000     -0.027760      0.013430
2016     20.150000     -0.027900      0.013380
2017     20.160000     -0.028030      0.013280
2018     20.170000     -0.028160      0.013130
2019     20.180000     -0.028290      0.012910
2020     20.190000     -0.028420      0.012630
2021     20.200000     -0.028550      0.012270
2022     20.210000     -0.028670      0.011840
2023     20.220000     -0.028790      0.011340
2024     20.230000     -0.028900      0.010760
2025     20.240000     -0.029010      0.010120
2026     20.250000     -0.029110      0.009400
2027     20.260000     -0.029210      0.008620
2028     20.270000     -0.029290      0.007780
2029     20.280000     -0.029370      0.006890
2030     20.290000     -0.029440      0.005950
2031     20.300000     -0.029500      0.004970
2032     20.310000     -0.029550      0.003950
2033     20.320000     -0.029590      0.002910
2034     20.330000     -0.029620      0.001840
2035     20.340000     -0.029640      0.000760
2036     20.350000     -0.029640     -0.000340
2037     20.360000     -0.029640     -0.001440
2038     20.370000     -0.029630     -0.002560
2039     20.380000     -0.029600     -0.003670
2040     20.390000     -0.029560     -0.004800
2041     20.400000     -0.029520     -0.005920
2042     20.410000     -0.029460     -0.007050
2043     20.420000     -0.029390     -0.008180
2044     20.430000     -0.029300     -0.009310
2045     20.440000     -0.029210     -0.010440
2046     20.450000     -0.029110     -0.011560
2047     20.460000     -0.028990     -0.012690
2048     20.470000     -0.028860     -0.013800
2049     20.480000     -0.028730     -0.014910
2050     20.490000     -0.028580     -0.016000
2051     20.500000     -0.028420     -0.017080
2052     20.510000     -0.028250     -0.018120
2053     20.520000     -0.028070     -0.019150
2054     20.530000     -0.027870     -0.020140
2055     20.540000     -0.027670     -0.021090
2056     20.550000     -0.027460     -0.022010
2057     20.560000     -0.027240     -0.022880
2058     20.570000     -0.027010     -0.023710
2059     20.580000     -0.026780     -0.024500
2060     20.590000     -0.026530     -0.025250
2061     20.600000     -0.026280     -0.025960
2062     20.610000     -0.026020     -0.026630
2063     20.620000     -0.025750     -0.027260
2064     20.630000     -0.025480     -0.027870
2065     20.640000     -0.025200     -0.028440
2066     20.650000     -0.024920     -0.028990
2067     20.660000     -0.024630     -0.029530
2068     20.670000     -0.024330     -0.030050
2069     20.680000     -0.024030     -0.030570
2070     20.690000     -0.023720     -0.031090
2071     20.700000     -0.023410     -0.031610
2072     20.710000     -0.023100     -0.032150
2073     20.720000     -0.022780     -0.032710
2074     20.730000     -0.022450     -0.033300
2075     20.740000     -0.022120     -0.033920
2076     20.750000     -0.021780     -0.034580
2077     20.760000     -0.021430     -0.035290
2078     20.770000     -0.021080     -0.036040
2079     20.780000     -0.020720     -0.036840
2080     20.790000     -0.020350     -0.037690
2081     20.800000     -0.019970     -0.038590
2082     20.810000     -0.019590     -0.039550
2083     20.820000     -0.019190     -0.040560
2084     20.830000     -0.018790     -0.041600
2085     20.840000     -0.018370     -0.042690
2086     20.850000     -0.017940     -0.043800
2087     20.860000     -0.017500     -0.044930
2088     20.870000     -0.017060     -0.046070
2089     20.880000     -0.016590     -0.047180
2090     20.890000     -0.016120     -0.048270
2091     20.900000     -0.015640     -0.049320
2092     20.910000     -0.015150     -0.050290
2093     20.920000     -0.014640     -0.051180
2094     20.930000     -0.014130     -0.051980
2095     20.940000     -0.013610     -0.052650
2096     20.950000     -0.013090     -0.053190
2097     20.960000     -0.012550     -0.053580
2098     20.970000     -0.012020     -0.053820
2099     20.980000     -0.011480     -0.053890
2100     20.990000     -0.010940     -0.053790
2101     21.000000     -0.010400     -0.053520
2102     21.010000     -0.009870     -0.053080
2103     21.020000     -0.009340     -0.052460
2104     21.030000     -0.008810     -0.051670
2105     21.040000     -0.008300     -0.050720
2106     21.050000     -0.007790     -0.049630
2107     21.060000     -0.007290     -0.048390
2108     21.070000     -0.006810     -0.047040
2109     21.080000     -0.006340     -0.045570
2110     21.090000     -0.005880     -0.044020
2111     21.100000     -0.005440     -0.042400
2112     21.110000     -0.005020     -0.040730
2113     21.120000     -0.004610     -0.039020
2114     21.130000     -0.004220     -0.037300
2115     21.140000     -0.003850     -0.035580
2116     21.150000     -0.003490     -0.033860
2117     21.160000     -0.003150     -0.032170
2118     21.170000     -0.002830     -0.030520
2119     21.180000     -0.002530     -0.028900
2120     21.190000     -0.002240     -0.027320
2121     21.200000     -0.001960     -0.025790
2122     21.210000     -0.001710     -0.024310
2123     21.220000     -0.001460     -0.022870
2124     21.230000     -0.001230     -0.021470
2125     21.240000     -0.001020     -0.020120
2126     21.250000     -0.000820     -0.018810
2127     21.260000     -0.000630     -0.017540
2128     21.270000     -0.000460     -0.016300
2129     21.280000     -0.000290     -0.015100
2130     21.290000     -0.000140     -0.013920
2131     21.300000     -0.000000     -0.012780
2132     21.310000      0.000130     -0.011660
2133     21.320000      0.000240     -0.010570
2134     21.330000      0.000350     -0.009500
2135     21.340000      0.000440     -0.008450
2136     21.350000      0.000530     -0.007420
2137     21.360000      0.000600     -0.006400
2138     21.370000      0.000670     -0.005400
2139     21.380000      0.000720     -0.004410
2140     21.390000      0.000760     -0.003440
2141     21.400000      0.000800     -0.002470
2142     21.410000      0.000820     -0.001510
2143     21.420000      0.000840     -0.000570
2144     21.430000      0.000840      0.000370
2145     21.440000      0.000840      0.001290
2146     21.450000      0.000830      0.002190
2147     21.460000      0.000810      0.003070
2148     21.470000      0.000770      0.003930
2149     21.480000      0.000740      0.004750
2150     21.490000      0.000690      0.005530
2151     21.500000      0.000630      0.006260
2152     21.510000      0.000570      0.006930
2153     21.520000      0.000500      0.007540
2154     21.530000      0.000430      0.008070
2155     21.540000      0.000340      0.008530
2156     21.550000      0.000260      0.008890
2157     21.560000      0.000170      0.009160
2158     21.570000      0.000080      0.009330
2159     21.580000     -0.000010      0.009400
2160     21.590000     -0.000110      0.009370
2161     21.600000     -0.000200      0.009230
2162     21.610000     -0.000290      0.009000
2163     21.620000     -0.000380      0.008670
2164     21.630000     -0.000470      0.008240
2165     21.640000     -0.000550      0.007740
2166     21.650000     -0.000630      0.007160
2167     21.660000     -0.000700      0.006530
2168     21.670000     -0.000770      0.005840
2169     21.680000     -0.000830      0.005130
2170     21.690000     -0.000880      0.004400
2171     21.700000     -0.000920      0.003670
2172     21.710000     -0.000960      0.002960
2173     21.720000     -0.000990      0.002290
2174     21.730000     -0.001010      0.001680
2175     21.740000     -0.001030      0.001130
2176     21.750000     -0.001040      0.000670
2177     21.760000     -0.001050      0.000300
2178     21.770000     -0.001050      0.000030
2179     21.780000     -0.001050     -0.000120
2180     21.790000     -0.001050     -0.000160
2181     21.800000     -0.001050     -0.000090
2182     21.810000     -0.001050      0.000110
2183     21.820000     -0.001050      0.000420
2184     21.830000     -0.001050      0.000830
2185     21.840000     -0.001060      0.001340
2186     21.850000     -0.001070      0.001950
2187     21.860000     -0.001090      0.002620
2188     21.870000     -0.001120      0.003360
2189     21.880000     -0.001150      0.004130
2190     21.890000     -0.001190      0.004930
2191     21.900000     -0.001240      0.005730
2192     21.910000     -0.001300      0.006520
2193     21.920000     -0.001360      0.007260
2194     21.930000     -0.001440      0.007950
2195     21.940000     -0.001520      0.008560
2196     21.950000     -0.001600      0.009080
2197     21.960000     -0.001690      0.009500
2198     21.970000     -0.001790      0.009810
2199     21.980000     -0.001890      0.009990
2200     21.990000     -0.001990      0.010040
2201     22.000000     -0.002090      0.009950
2202     22.010000     -0.002190      0.009730
2203     22.020000     -0.002280      0.009390
2204     22.030000     -0.002380      0.008910
2205     22.040000     -0.002470      0.008320
2206     22.050000     -0.002550      0.007620
2207     22.060000     -0.002630      0.006820
2208     22.070000     -0.002690      0.005950
2209     22.080000     -0.002750      0.005010
2210     22.090000     -0.002800      0.004030
2211     22.100000     -0.002840      0.003030
2212     22.110000     -0.002870      0.002020
2213     22.120000     -0.002890      0.001020
2214     22.130000     -0.002900      0.000060
2215     22.140000     -0.002910     -0.000860
2216     22.150000     -0.002900     -0.001710
2217     22.160000     -0.002880     -0.002480
2218     22.170000     -0.002850     -0.003170
2219     22.180000     -0.002820     -0.003760
2220     22.190000     -0.002790     -0.004250
2221     22.200000     -0.002740     -0.004630
2222     22.210000     -0.002700     -0.004900
2223     22.220000     -0.002650     -0.005070
2224     22.230000     -0.002600     -0.005140
2225     22.240000     -0.002550     -0.005110
2226     22.250000     -0.002490     -0.004990
2227     22.260000     -0.002440     -0.004790
2228     22.270000     -0.002400     -0.004510
2229     22.280000     -0.002350     -0.004170
2230     22.290000     -0.002310     -0.003780
2231     22.300000     -0.002270     -0.003350
2232     22.310000     -0.002240     -0.002890
2233     22.320000     -0.002210     -0.002420
2234     22.330000     -0.002190     -0.001950
2235     22.340000     -0.002170     -0.001480
2236     22.350000     -0.002150     -0.001030
2237     22.360000     -0.002140     -0.000600
2238     22.370000     -0.002130     -0.000200
2239     22.380000     -0.002130      0.000150
2240     22.390000     -0.002130      0.000470
2241     22.400000     -0.002140      0.000740
2242     22.410000     -0.002150      0.000970
2243     22.420000     -0.002160      0.001140
2244     22.430000     -0.002170      0.001260
2245     22.440000     -0.002180      0.001340
2246     22.450000     -0.002190      0.001360
2247     22.460000     -0.002210      0.001330
2248     22.470000     -0.002220      0.001250
2249     22.480000     -0.002230      0.001120
2250     22.490000     -0.002240      0.000940
2251     22.500000     -0.002250      0.000710
2252     22.510000     -0.002260      0.000440
2253     22.520000     -0.002260      0.000120
2254     22.530000     -0.002270     -0.000250
2255     22.540000     -0.002260     -0.000660
2256     22.550000     -0.002260     -0.001120
2257     22.560000     -0.002250     -0.001630
2258     22.570000     -0.002230     -0.002180
2259     22.580000     -0.002210     -0.002780
2260     22.590000     -0.002180     -0.003420
2261     22.600000     -0.002150     -0.004110
2262     22.610000     -0.002100     -0.004840
2263     22.620000     -0.002060     -0.005610
2264     22.630000     -0.002000     -0.006410
2265     22.640000     -0.001940     -0.007240
2266     22.650000     -0.001860     -0.008090
2267     22.660000     -0.001780     -0.008960
2268     22.670000     -0.001690     -0.009830
2269     22.680000     -0.001590     -0.010690
2270     22.690000     -0.001490     -0.011540
2271     22.700000     -0.001370     -0.012350
2272     22.710000     -0.001250     -0.013120
2273     22.720000     -0.001120     -0.013830
2274     22.730000     -0.000980     -0.014480
2275     22.740000     -0.000830     -0.015040
2276     22.750000     -0.000680     -0.015510
2277     22.760000     -0.000530     -0.015890
2278     22.770000     -0.000370     -0.016160
2279     22.780000     -0.000210     -0.016320
2280     22.790000     -0.000050     -0.016360
2281     22.800000      0.000120     -0.016290
2282     22.810000      0.000280     -0.016100
2283     22.820000      0.000440     -0.015810
2284     22.830000      0.000600     -0.015400
2285     22.840000      0.000750     -0.014890
2286     22.850000      0.000900     -0.014300
2287     22.860000      0.001050     -0.013620
2288     22.870000      0.001180     -0.012880
2289     22.880000      0.001310     -0.012080
2290     22.890000      0.001430     -0.011240
2291     22.900000      0.001540     -0.010390
2292     22.910000      0.001650     -0.009520
2293     22.920000      0.001740     -0.008660
2294     22.930000      0.001830     -0.007830
2295     22.940000      0.001910     -0.007040
2296     22.950000      0.001980     -0.006300
2297     22.960000      0.002040     -0.005620
2298     22.970000      0.002100     -0.005000
2299     22.980000      0.002150     -0.004470
2300     22.990000      0.002190     -0.004010
2301     23.000000      0.002230     -0.003640
2302     23.010000      0.002270     -0.003350
2303     23.020000      0.002300     -0.003140
2304     23.030000      0.002330     -0.003010
2305     23.040000      0.002360     -0.002960
2306     23.050000      0.002390     -0.002980
2307     23.060000      0.002420     -0.003060
2308     23.070000      0.002450     -0.003190
2309     23.080000      0.002490     -0.003380
2310     23.090000      0.002520     -0.003590
2311     23.100000      0.002560     -0.003830
2312     23.110000      0.002590     -0.004090
2313     23.120000      0.002630     -0.004350
2314     23.130000      0.002680     -0.004600
2315     23.140000      0.002720     -0.004850
2316     23.150000      0.002770     -0.005060
2317     23.160000      0.002820     -0.005250
2318     23.170000      0.002880     -0.005410
2319     23.180000      0.002930     -0.005520
2320     23.190000      0.002990     -0.005590
2321     23.200000      0.003040     -0.005610
2322     23.210000      0.003100     -0.005580
2323     23.220000      0.003150     -0.005500
2324     23.230000      0.003210     -0.005370
2325     23.240000      0.003260     -0.005180
2326     23.250000      0.003310     -0.004950
2327     23.260000      0.003360     -0.004670
2328     23.270000      0.003410     -0.004350
2329     23.280000      0.003450     -0.003980
2330     23.290000      0.003490     -0.003570
2331     23.300000      0.003530     -0.003120
2332     23.310000      0.003560     -0.002640
2333     23.320000      0.003590     -0.002130
2334     23.330000      0.003610     -0.001580
2335     23.340000      0.003620     -0.001010
2336     23.350000      0.003630     -0.000410
2337     23.360000      0.003640      0.000220
2338     23.370000      0.003640      0.000860
2339     23.380000      0.003630      0.001540
2340     23.390000      0.003610      0.002230
2341     23.400000      0.003590      0.002950
2342     23.410000      0.003560      0.003690
2343     23.420000      0.003520      0.004450
2344     23.430000      0.003480      0.005220
2345     23.440000      0.003430      0.006020
2346     23.450000      0.003370      0.006820
2347     23.460000      0.003300      0.007640
2348     23.470000      0.003220      0.008460
2349     23.480000      0.003140      0.009290
2350     23.490000      0.003040      0.010110
2351     23.500000      0.002940      0.010920
2352     23.510000      0.002830      0.011710
2353     23.520000      0.002720      0.012480
2354     23.530000      0.002590      0.013220
2355     23.540000      0.002460      0.013930
2356     23.550000      0.002320      0.014600
2357     23.560000      0.002170      0.015230
2358     23.570000      0.002020      0.015820
2359     23.580000      0.001860      0.016360
2360     23.590000      0.001700      0.016860
2361     23.600000      0.001530      0.017310
2362     23.610000      0.001360      0.017710
2363     23.620000      0.001180      0.018080
2364     23.630000      0.001000      0.018390
2365     23.640000      0.000820      0.018670
2366     23.650000      0.000630      0.018920
2367     23.660000      0.000440      0.019130
2368     23.670000      0.000250      0.019320
2369     23.680000      0.000060      0.019480
2370     23.690000     -0.000140      0.019630
2371     23.700000     -0.000340      0.019760
2372     23.710000     -0.000530      0.019890
2373     23.720000     -0.000730      0.020020
2374     23.730000     -0.000930      0.020150
2375     23.740000     -0.001130      0.020290
2376     23.750000     -0.001340      0.020440
2377     23.760000     -0.001540      0.020600
2378     23.770000     -0.001750      0.020790
2379     23.780000     -0.001950      0.020990
2380     23.790000     -0.002160      0.021220
2381     23.800000     -0.002380      0.021480
2382     23.810000     -0.002590      0.021760
2383     23.820000     -0.002810      0.022070
2384     23.830000     -0.003030      0.022410
2385     23.840000     -0.003250      0.022770
2386     23.850000     -0.003480      0.023160
2387     23.860000     -0.003710      0.023570
2388     23.870000     -0.003950      0.024000
2389     23.880000     -0.004190      0.024450
2390     23.890000     -0.004430      0.024910
2391     23.900000     -0.004680      0.025390
2392     23.910000     -0.004940      0.025880
2393     23.920000     -0.005190      0.026370
2394     23.930000     -0.005460      0.026860
2395     23.940000     -0.005730      0.027360
2396     23.950000     -0.006000      0.027850
2397     23.960000     -0.006280      0.028340
2398     23.970000     -0.006560      0.028830
2399     23.980000     -0.006850      0.029310
2400     23.990000     -0.007140      0.029790
2401     24.000000     -0.007440      0.030250
2402     24.010000     -0.007740      0.030720
2403     24.020000     -0.008050      0.031180
2404     24.030000     -0.008360      0.031640
2405     24.040000     -0.008680      0.032090
2406     24.050000     -0.009000      0.032540
2407     24.060000     -0.009330      0.032990
2408     24.070000     -0.009660      0.033440
2409     24.080000     -0.009990      0.033890
2410     24.090000     -0.010330      0.034340
2411     24.100000     -0.010670      0.034790
2412     24.110000     -0.011020      0.035240
2413     24.120000     -0.011370      0.035700
2414     24.130000     -0.011730      0.036150
2415     24.140000     -0.012090      0.036610
2416     24.150000     -0.012460      0.037070
2417     24.160000     -0.012830      0.037530
2418     24.170000     -0.013200      0.038000
2419     24.180000     -0.013580      0.038460
2420     24.190000     -0.013970      0.038920
2421     24.200000     -0.014360      0.039380
2422     24.210000     -0.014750      0.039830
2423     24.220000     -0.015150      0.040270
2424     24.230000     -0.015550      0.040690
2425     24.240000     -0.015960      0.041090
2426     24.250000     -0.016370      0.041450
2427     24.260000     -0.016780      0.041770
2428     24.270000     -0.017200      0.042030
2429     24.280000     -0.017620      0.042210
2430     24.290000     -0.018050      0.042310
2431     24.300000     -0.018470      0.042310
2432     24.310000     -0.018890      0.042190
2433     24.320000     -0.019310      0.041940
2434     24.330000     -0.019730      0.041540
2435     24.340000     -0.020150      0.040970
2436     24.350000     -0.020560      0.040230
2437     24.360000     -0.020960      0.039300
2438     24.370000     -0.021350      0.038180
2439     24.380000     -0.021730      0.036860
2440     24.390000     -0.022100      0.035350
2441     24.400000     -0.022460      0.033650
2442     24.410000     -0.022790      0.031770
2443     24.420000     -0.023110      0.029730
2444     24.430000     -0.023410      0.027560
2445     24.440000     -0.023680      0.025280
2446     24.450000     -0.023940      0.022940
2447     24.460000     -0.024170      0.020580
2448     24.470000     -0.024370      0.018270
2449     24.480000     -0.024550      0.016050
2450     24.490000     -0.024720      0.013990
2451     24.500000     -0.024860      0.012160
2452     24.510000     -0.024980      0.010640
2453     24.520000     -0.025080      0.009490
2454     24.530000     -0.025180      0.008780
2455     24.540000     -0.025270      0.008570
2456     24.550000     -0.025350      0.008910
2457     24.560000     -0.025440      0.009850
2458     24.570000     -0.025540      0.011420
2459     24.580000     -0.025650      0.013650
2460     24.590000     -0.025790      0.016530
2461     24.600000     -0.025960      0.020060
2462     24.610000     -0.026160      0.024220
2463     24.620000     -0.026400      0.028950
2464     24.630000     -0.026690      0.034190
2465     24.640000     -0.027030      0.039840
2466     24.650000     -0.027430      0.045810
2467     24.660000     -0.027890      0.051940
2468     24.670000     -0.028410      0.058100
2469     24.680000     -0.028990      0.064100
2470     24.690000     -0.029630      0.069760
2471     24.700000     -0.030320      0.074890
2472     24.710000     -0.031070      0.079280
2473     24.720000     -0.031870      0.082740
2474     24.730000     -0.032690      0.085080
2475     24.740000     -0.033540      0.086110
2476     24.750000     -0.034410      0.085670
2477     24.760000     -0.035260      0.083630
2478     24.770000     -0.036100      0.079870
2479     24.780000     -0.036900      0.074310
2480     24.790000     -0.037640      0.066890
2481     24.800000     -0.038310      0.057610
2482     24.810000     -0.038890      0.046490
2483     24.820000     -0.039350      0.033590
2484     24.830000     -0.039690      0.019020
2485     24.840000     -0.039880      0.002930
2486     24.850000     -0.039910     -0.014490
2487     24.860000     -0.039760     -0.032980
2488     24.870000     -0.039430     -0.052280
2489     24.880000     -0.038910     -0.072070
2490     24.890000     -0.038190     -0.092010
2491     24.900000     -0.037270     -0.111730
2492     24.910000     -0.036150     -0.130880
2493     24.920000     -0.034840     -0.149090
2494     24.930000     -0.033350     -0.166020
2495     24.940000     -0.031690     -0.181350
2496     24.950000     -0.029880     -0.194790
2497     24.960000     -0.027930     -0.206100
2498     24.970000     -0.025870     -0.215070
2499     24.980000     -0.023720     -0.221550
2500     24.990000     -0.021500     -0.225440
2501     25.000000     -0.019250     -0.226690
2502     25.010000      0.000000      0.000000
2503     25.020000      0.000000      0.000000
2504     25.030000      0.000000      0.000000
2505     25.040000      0.000000      0.000000
2506     25.050000      0.000000      0.000000
2507     25.060000      0.000000      0.000000
2508     25.070000      0.000000      0.000000
2509     25.080000      0.000000      0.000000
2510     25.090000      0.000000      0.000000
2511     25.100000      0.000000      0.000000
2512     25.110000      0.000000      0.000000
2513     25.120000      0.000000      0.000000
2514     25.130000      0.000000      0.000000
2515     25.140000      0.000000      0.000000
2516     25.150000      0.000000      0.000000
2517     25.160000      0.000000      0.000000
2518     25.170000      0.000000      0.000000
2519     25.180000      0.000000      0.000000
2520     25.190000      0.000000      0.000000
2521     25.200000      0.000000      0.000000
2522     25.210000      0.000000      0.000000
2523     25.220000      0.000000      0.000000
2524     25.230000      0.000000      0.000000
2525     25.240000      0.000000      0.000000
2526     25.250000      0.000000      0.000000
2527     25.260000      0.000000      0.000000
2528     25.270000      0.000000      0.000000
2529     25.280000      0.000000      0.000000
2530     25.290000      0.000000      0.000000
2531     25.300000      0.000000      0.000000
2532     25.310000      0.000000      0.000000
2533     25.320000      0.000000      0.000000
2534     25.330000      0.000000      0.000000
2535     25.340000      0.000000      0.000000
2536     25.350000      0.000000      0.000000
2537     25.360000      0.000000      0.000000
2538     25.370000      0.000000      0.000000
2539     25.380000      0.000000      0.000000
2540     25.390000      0.000000      0.000000
2541     25.400000      0.000000      0.000000
2542     25.410000      0.000000      0.000000
2543     25.420000      0.000000      0.000000
2544     25.430000      0.000000      0.000000
2545     25.440000      0.000000      0.000000
2546     25.450000      0.000000      0.000000
2547     25.460000      0.000000      0.000000
2548     25.470000      0.000000      0.000000
2549     25.480000      0.000000      0.000000
2550     25.490000      0.000000      0.000000
2551     25.500000      0.000000      0.000000
2552     25.510000      0.000000      0.000000
2553     25.520000      0.000000      0.000000
2554     25.530000      0.000000      0.000000
2555     25.540000      0.000000      0.000000
2556     25.550000      0.000000      0.000000
2557     25.560000      0.000000      0.000000
2558     25.570000      0.000000      0.000000
2559     25.580000      0.000000      0.000000
2560     25.590000      0.000000      0.000000
2561     25.600000      0.000000      0.000000
2562     25.610000      0.000000      0.000000
2563     25.620000      0.000000      0.000000
2564     25.630000      0.000000      0.000000
2565     25.640000      0.000000      0.000000
2566     25.650000      0.000000      0.000000
2567     25.660000      0.000000      0.000000
2568     25.670000      0.000000      0.000000
2569     25.680000      0.000000      0.000000
2570     25.690000      0.000000      0.000000
2571     25.700000      0.000000      0.000000
2572     25.710000      0.000000      0.000000
2573     25.720000      0.000000      0.000000
2574     25.730000      0.000000      0.000000
2575     25.740000      0.000000      0.000000
2576     25.750000      0.000000      0.000000
2577     25.760000      0.000000      0.000000
2578     25.770000      0.000000      0.000000
2579     25.780000      0.000000      0.000000
2580     25.790000      0.000000      0.000000
2581     25.800000      0.000000      0.000000
2582     25.810000      0.000000      0.000000
2583     25.820000      0.000000      0.000000
2584     25.830000      0.000000      0.000000
2585     25.840000      0.000000      0.000000
2586     25.850000      0.000000      0.000000
2587     25.860000      0.000000      0.000000
2588     25.870000      0.000000      0.000000
2589     25.880000      0.000000      0.000000
2590     25.890000      0.000000      0.000000
2591     25.900000      0.000000      0.000000
2592     25.910000      0.000000      0.000000
2593     25.920000      0.000000      0.000000
2594     25.930000      0.000000      0.000000
2595     25.940000      0.000000      0.000000
2596     25.950000      0.000000      0.000000
2597     25.960000      0.000000      0.000000
2598     25.970000      0.000000      0.000000
2599     25.980000      0.000000      0.000000
2600     25.990000      0.000000      0.000000
2601     26.000000      0.000000      0.000000
2602     26.010000      0.000000      0.000000
2603     26.020000      0.000000      0.000000
2604     26.030000      0.000000      0.000000
2605     26.040000      0.000000      0.000000
2606     26.050000      0.000000      0.000000
2607     26.060000      0.000000      0.000000
2608     26.070000      0.000000      0.000000
2609     26.080000      0.000000      0.000000
2610     26.090000      0.000000      0.000000
2611     26.100000      0.000000      0.000000
2612     26.110000      0.000000      0.000000
2613     26.120000      0.000000      0.000000
2614     26.130000      0.000000      0.000000
2615     26.140000      0.000000      0.000000
2616     26.150000      0.000000      0.000000
2617     26.160000      0.000000      0.000000
2618     26.170000      0.000000      0.000000
2619     26.180000      0.000000      0.000000
2620     26.190000      0.000000      0.000000
2621     26.200000      0.000000      0.000000
2622     26.210000      0.000000      0.000000
2623     26.220000      0.000000      0.000000
2624     26.230000      0.000000      0.000000
2625     26.240000      0.000000      0.000000
2626     26.250000      0.000000      0.000000
2627     26.260000      0.000000      0.000000
2628     26.270000      0.000000      0.000000
2629     26.280000      0.000000      0.000000
2630     26.290000      0.000000      0.000000
2631     26.300000      0.000000      0.000000
2632     26.310000      0.000000      0.000000
2633     26.320000      0.000000      0.000000
2634     26.330000      0.000000      0.000000
2635     26.340000      0.000000      0.000000
2636     26.350000      0.000000      0.000000
2637     26.360000      0.000000      0.000000
2638     26.370000      0.000000      0.000000
2639     26.380000      0.000000      0.000000
2640     26.390000      0.000000      0.000000
2641     26.400000      0.000000      0.000000
2642     26.410000      0.000000      0.000000
2643     26.420000      0.000000      0.000000
2644     26.430000      0.000000      0.000000
2645     26.440000      0.000000      0.000000
2646     26.450000      0.000000      0.000000
2647     26.460000      0.000000      0.000000
2648     26.470000      0.000000      0.000000
2649     26.480000      0.000000      0.000000
2650     26.490000      0.000000      0.000000
2651     26.500000      0.000000      0.000000
2652     26.510000      0.000000      0.000000
2653     26.520000      0.000000      0.000000
2654     26.530000      0.000000      0.000000
2655     26.540000      0.000000      0.000000
2656     26.550000      0.000000      0.000000
2657     26.560000      0.000000      0.000000
2658     26.570000      0.000000      0.000000
2659     26.580000      0.000000      0.000000
2660     26.590000      0.000000      0.000000
2661     26.600000      0.000000      0.000000
2662     26.610000      0.000000      0.000000
2663     26.620000      0.000000      0.000000
2664     26.630000      0.000000      0.000000
2665     26.640000      0.000000      0.000000
2666     26.650000      0.000000      0.000000
2667     26.660000      0.000000      0.000000
2668     26.670000      0.000000      0.000000
2669     26.680000      0.000000      0.000000
2670     26.690000      0.000000      0.000000
2671     26.700000      0.000000      0.000000
2672     26.710000      0.000000      0.000000
2673     26.720000      0.000000      0.000000
2674     26.730000      0.000000      0.000000
2675     26.740000      0.000000      0.000000
2676     26.750000      0.000000      0.000000
2677     26.760000      0.000000      0.000000
2678     26.770000      0.000000      0.000000
2679     26.780000      0.000000      0.000000
2680     26.790000      0.000000      0.000000
2681     26.800000      0.000000      0.000000
2682     26.810000      0.000000      0.000000
2683     26.820000      0.000000      0.000000
2684     26.830000      0.000000      0.000000
2685     26.840000      0.000000      0.000000
2686     26.850000      0.000000      0.000000
2687     26.860000      0.000000      0.000000
2688     26.870000      0.000000      0.000000
2689     26.880000      0.000000      0.000000
2690     26.890000      0.000000      0.000000
2691     26.900000      0.000000      0.000000
2692     26.910000      0.000000      0.000000
2693     26.920000      0.000000      0.000000
2694     26.930000      0.000000      0.000000
2695     26.940000      0.000000      0.000000
2696     26.950000      0.000000      0.000000
2697     26.960000      0.000000      0.000000
2698     26.970000      0.000000      0.000000
2699     26.980000      0.000000      0.000000
2700     26.990000      0.000000      0.000000
2701     27.000000      0.000000      0.000000
2702     27.010000      0.000000      0.000000
2703     27.020000      0.000000      0.000000
2704     27.030000      0.000000      0.000000
2705     27.040000      0.000000      0.000000
2706     27.050000      0.000000      0.000000
2707     27.060000      0.000000      0.000000
2708     27.070000      0.000000      0.000000
2709     27.080000      0.000000      0.000000
2710     27.090000      0.000000      0.000000
2711     27.100000      0.000000      0.000000
2712     27.110000      0.000000      0.000000
2713     27.120000      0.000000      0.000000
2714     27.130000      0.000000      0.000000
2715     27.140000      0.000000      0.000000
2716     27.150000      0.000000      0.000000
2717     27.160000      0.000000      0.000000
2718     27.170000      0.000000      0.000000
2719     27.180000      0.000000      0.000000
2720     27.190000      0.000000      0.000000
2721     27.200000      0.000000      0.000000
2722     27.210000      0.000000      0.000000
2723     27.220000      0.000000      0.000000
2724     27.230000      0.000000      0.000000
2725     27.240000      0.000000      0.000000
2726     27.250000      0.000000      0.000000
2727     27.260000      0.000000      0.000000
2728     27.270000      0.000000      0.000000
2729     27.280000      0.000000      0.000000
2730     27.290000      0.000000      0.000000
2731     27.300000      0.000000      0.000000
2732     27.310000      0.000000      0.000000
2733     27.320000      0.000000      0.000000
2734     27.330000      0.000000      0.000000
2735     27.340000      0.000000      0.000000
2736     27.350000      0.000000      0.000000
2737     27.360000      0.000000      0.000000
2738     27.370000      0.000000      0.000000
2739     27.380000      0.000000      0.000000
2740     27.390000      0.000000      0.000000
2741     27.400000      0.000000      0.000000
2742     27.410000      0.000000      0.000000
2743     27.420000      0.000000      0.000000
2744     27.430000      0.000000      0.000000
2745     27.440000      0.000000      0.000000
2746     27.450000      0.000000      0.000000
2747     27.460000      0.000000      0.000000
2748     27.470000      0.000000      0.000000
2749     27.480000      0.000000      0.000000
2750     27.490000      0.000000      0.000000
2751     27.500000      0.000000      0.000000
2752     27.510000      0.000000      0.000000
2753     27.520000      0.000000      0.000000
2754     27.530000      0.000000      0.000000
2755     27.540000      0.000000      0.000000
2756     27.550000      0.000000      0.000000
2757     27.560000      0.000000      0.000000
2758     27.570000      0.000000      0.000000
2759     27.580000      0.000000      0.000000
2760     27.590000      0.000000      0.000000
2761     27.600000      0.000000      0.000000
2762     27.610000      0.000000      0.000000
2763     27.620000      0.000000      0.000000
2764     27.630000      0.000000      0.000000
2765     27.640000      0.000000      0.000000
2766     27.650000      0.000000      0.000000
2767     27.660000      0.000000      0.000000
2768     27.670000      0.000000      0.000000
2769     27.680000      0.000000      0.000000
2770     27.690000      0.000000      0.000000
2771     27.700000      0.000000      0.000000
2772     27.710000      0.000000      0.000000
2773     27.720000      0.000000      0.000000
2774     27.730000      0.000000      0.000000
2775     27.740000      0.000000      0.000000
2776     27.750000      0.000000      0.000000
2777     27.760000      0.000000      0.000000
2778     27.770000      0.000000      0.000000
2779     27.780000      0.000000      0.000000
2780     27.790000      0.000000      0.000000
2781     27.800000      0.000000      0.000000
2782     27.810000      0.000000      0.000000
2783     27.820000      0.000000      0.000000
2784     27.830000      0.000000      0.000000
2785     27.840000      0.000000      0.000000
2786     27.850000      0.000000      0.000000
2787     27.860000      0.000000      0.000000
2788     27.870000      0.000000      0.000000
2789     27.880000      0.000000      0.000000
2790     27.890000      0.000000      0.000000
2791     27.900000      0.000000      0.000000
2792     27.910000      0.000000      0.000000
2793     27.920000      0.000000      0.000000
2794     27.930000      0.000000      0.000000
2795     27.940000      0.000000      0.000000
2796     27.950000      0.000000      0.000000
2797     27.960000      0.000000      0.000000
2798     27.970000      0.000000      0.000000
2799     27.980000      0.000000      0.000000
2800     27.990000      0.000000      0.000000
2801     28.000000      0.000000      0.000000
2802     28.010000      0.000000      0.000000
2803     28.020000      0.000000      0.000000
2804     28.030000      0.000000      0.000000
2805     28.040000      0.000000      0.000000
2806     28.050000      0.000000      0.000000
2807     28.060000      0.000000      0.000000
2808     28.070000      0.000000      0.000000
2809     28.080000      0.000000      0.000000
2810     28.090000      0.000000      0.000000
2811     28.100000      0.000000      0.000000
2812     28.110000      0.000000      0.000000
2813     28.120000      0.000000      0.000000
2814     28.130000      0.000000      0.000000
2815     28.140000      0.000000      0.000000
2816     28.150000      0.000000      0.000000
2817     28.160000      0.000000      0.000000
2818     28.170000      0.000000      0.000000
2819     28.180000      0.000000      0.000000
2820     28.190000      0.000000      0.000000
2821     28.200000      0.000000      0.000000
2822     28.210000      0.000000      0.000000
2823     28.220000      0.000000      0.000000
2824     28.230000      0.000000      0.000000
2825     28.240000      0.000000      0.000000
2826     28.250000      0.000000      0.000000
2827     28.260000      0.000000      0.000000
2828     28.270000      0.000000      0.000000
2829     28.280000      0.000000      0.000000
2830     28.290000      0.000000      0.000000
2831     28.300000      0.000000      0.000000
2832     28.310000      0.000000      0.000000
2833     28.320000      0.000000      0.000000
2834     28.330000      0.000000      0.000000
2835     28.340000      0.000000      0.000000
2836     28.350000      0.000000      0.000000
2837     28.360000      0.000000      0.000000
2838     28.370000      0.000000      0.000000
2839     28.380000      0.000000      0.000000
2840     28.390000      0.000000      0.000000
2841     28.400000      0.000000      0.000000
2842     28.410000      0.000000      0.000000
2843     28.420000      0.000000      0.000000
2844     28.430000      0.000000      0.000000
2845     28.440000      0.000000      0.000000
2846     28.450000      0.000000      0.000000
2847     28.460000      0.000000      0.000000
2848     28.470000      0.000000      0.000000
2849     28.480000      0.000000      0.000000
2850     28.490000      0.000000      0.000000
2851     28.500000      0.000000      0.000000
2852     28.510000      0.000000      0.000000
2853     28.520000      0.000000      0.000000
2854     28.530000      0.000000      0.000000
2855     28.540000      0.000000      0.000000
2856     28.550000      0.000000      0.000000
2857     28.560000      0.000000      0.000000
2858     28.570000      0.000000      0.000000
2859     28.580000      0.000000      0.000000
2860     28.590000      0.000000      0.000000
2861     28.600000      0.000000      0.000000
2862     28.610000      0.000000      0.000000
2863     28.620000      0.000000      0.000000
2864     28.630000      0.000000      0.000000
2865     28.640000      0.000000      0.000000
2866     28.650000      0.000000      0.000000
2867     28.660000      0.000000      0.000000
2868     28.670000      0.000000      0.000000
2869     28.680000      0.000000      0.000000
2870     28.690000      0.000000      0.000000
2871     28.700000      0.000000      0.000000
2872     28.710000      0.000000      0.000000
2873     28.720000      0.000000      0.000000
2874     28.730000      0.000000      0.000000
2875     28.740000      0.000000      0.000000
2876     28.750000      0.000000      0.000000
2877     28.760000      0.000000      0.000000
2878     28.770000      0.000000      0.000000
2879     28.780000      0.000000      0.000000
2880     28.790000      0.000000      0.000000
2881     28.800000      0.000000      0.000000
2882     28.810000      0.000000      0.000000
2883     28.820000      0.000000      0.000000
2884     28.830000      0.000000      0.000000
2885     28.840000      0.000000      0.000000
2886     28.850000      0.000000      0.000000
2887     28.860000      0.000000      0.000000
2888     28.870000      0.000000      0.000000
2889     28.880000      0.000000      0.000000
2890     28.890000      0.000000      0.000000
2891     28.900000      0.000000      0.000000
2892     28.910000      0.000000      0.000000
2893     28.920000      0.000000      0.000000
2894     28.930000      0.000000      0.000000
2895     28.940000      0.000000      0.000000
2896     28.950000      0.000000      0.000000
2897     28.960000      0.000000      0.000000
2898     28.970000      0.000000      0.000000
2899     28.980000      0.000000      0.000000
2900     28.990000      0.000000      0.000000
2901     29.000000      0.000000      0.000000
2902     29.010000      0.000000      0.000000
2903     29.020000      0.000000      0.000000
2904     29.030000      0.000000      0.000000
2905     29.040000      0.000000      0.000000
2906     29.050000      0.000000      0.000000
2907     29.060000      0.000000      0.000000
2908     29.070000      0.000000      0.000000
2909     29.080000      0.000000      0.000000
2910     29.090000      0.000000      0.000000
2911     29.100000      0.000000      0.000000
2912     29.110000      0.000000      0.000000
2913     29.120000      0.000000      0.000000
2914     29.130000      0.000000      0.000000
2915     29.140000      0.000000      0.000000
2916     29.150000      0.000000      0.000000
2917     29.160000      0.000000      0.000000
2918     29.170000      0.000000      0.000000
2919     29.180000      0.000000      0.000000
2920     29.190000      0.000000      0.000000
2921     29.200000      0.000000      0.000000
2922     29.210000      0.000000      0.000000
2923     29.220000      0.000000      0.000000
2924     29.230000      0.000000      0.000000
2925     29.240000      0.000000      0.000000
2926     29.250000      0.000000      0.000000
2927     29.260000      0.000000      0.000000
2928     29.270000      0.000000      0.000000
2929     29.280000      0.000000      0.000000
2930     29.290000      0.000000      0.000000
2931     29.300000      0.000000      0.000000
2932     29.310000      0.000000      0.000000
2933     29.320000      0.000000      0.000000
2934     29.330000      0.000000      0.000000
2935     29.340000      0.000000      0.000000
2936     29.350000      0.000000      0.000000
2937     29.360000      0.000000      0.000000
2938     29.370000      0.000000      0.000000
2939     29.380000      0.000000      0.000000
2940     29.390000      0.000000      0.000000
2941     29.400000      0.000000      0.000000
2942     29.410000      0.000000      0.000000
2943     29.420000      0.000000      0.000000
2944     29.430000      0.000000      0.000000
2945     29.440000      0.000000      0.000000
2946     29.450000      0.000000      0.000000
2947     29.460000      0.000000      0.000000
2948     29.470000      0.000000      0.000000
2949     29.480000      0.000000      0.000000
2950     29.490000      0.000000      0.000000
2951     29.500000      0.000000      0.000000
2952     29.510000      0.000000      0.000000
2953     29.520000      0.000000      0.000000
2954     29.530000      0.000000      0.000000
2955     29.540000      0.000000      0.000000
2956     29.550000      0.000000      0.000000
2957     29.560000      0.000000      0.000000
2958     29.570000      0.000000      0.000000
2959     29.580000      0.000000      0.000000
2960     29.590000      0.000000      0.000000
2961     29.600000      0.000000      0.000000
2962     29.610000      0.000000      0.000000
2963     29.620000      0.000000      0.000000
2964     29.630000      0.000000      0.000000
2965     29.640000      0.000000      0.000000
2966     29.650000      0.000000      0.000000
2967     29.660000      0.000000      0.000000
2968     29.670000      0.000000      0.000000
2969     29.680000      0.000000      0.000000
2970     29.690000      0.000000      0.000000
2971     29.700000      0.000000      0.000000
2972     29.710000      0.000000      0.000000
2973     29.720000      0.000000      0.000000
2974     29.730000      0.000000      0.000000
2975     29.740000      0.000000      0.000000
2976     29.750000      0.000000      0.000000
2977     29.760000      0.000000      0.000000
2978     29.770000      0.000000      0.000000
2979     29.780000      0.000000      0.000000
2980     29.790000      0.000000      0.000000
2981     29.800000      0.000000      0.000000
2982     29.810000      0.000000      0.000000
2983     29.820000      0.000000      0.000000
2984     29.830000      0.000000      0.000000
2985     29.840000      0.000000      0.000000
2986     29.850000      0.000000      0.000000
2987     29.860000      0.000000      0.000000
2988     29.870000      0.000000      0.000000
2989     29.880000      0.000000      0.000000
2990     29.890000      0.000000      0.000000
2991     29.900000      0.000000      0.000000
2992     29.910000      0.000000      0.000000
2993     29.920000      0.000000      0.000000
2994     29.930000      0.000000      0.000000
2995     29.940000      0.000000      0.000000
2996     29.950000      0.000000      0.000000
2997     29.960000      0.000000      0.000000
2998     29.970000      0.000000      0.000000
2999     29.980000      0.000000      0.000000
3000     29.990000      0.000000      0.000000
3001     30.000000      0.000000      0.000000
3002     30.010000      0.000000      0.000000
3003     30.020000      0.000000      0.000000
3004     30.030000      0.000000      0.000000
3005     30.040000      0.000000      0.000000
3006     30.050000      0.000000      0.000000
3007     30.060000      0.000000      0.000000
3008     30.070000      0.000000      0.000000
3009     30.080000      0.000000      0.000000
3010     30.090000      0.000000      0.000000
3011     30.100000      0.000000      0.000000
3012     30.110000      0.000000      0.000000
3013     30.120000      0.000000      0.000000
3014     30.130000      0.000000      0.000000
3015     30.140000      0.000000      0.000000
3016     30.150000      0.000000      0.000000
3017     30.160000      0.000000      0.000000
3018     30.170000      0.000000      0.000000
3019     30.180000      0.000000      0.000000
3020     30.190000      0.000000      0.000000
3021     30.200000      0.000000      0.000000
3022     30.210000      0.000000      0.000000
3023     30.220000      0.000000      0.000000
3024     30.230000      0.000000      0.000000
3025     30.240000      0.000000      0.000000
3026     30.250000      0.000000      0.000000
3027     30.260000      0.000000      0.000000
3028     30.270000      0.000000      0.000000
3029     30.280000      0.000000      0.000000
3030     30.290000      0.000000      0.000000
3031     30.300000      0.000000      0.000000
3032     30.310000      0.000000      0.000000
3033     30.320000      0.000000      0.000000
3034     30.330000      0.000000      0.000000
3035     30.340000      0.000000      0.000000
3036     30.350000      0.000000      0.000000
3037     30.360000      0.000000      0.000000
3038     30.370000      0.000000      0.000000
3039     30.380000      0.000000      0.000000
3040     30.390000      0.000000      0.000000
3041     30.400000      0.000000      0.000000
3042     30.410000      0.000000      0.000000
3043     30.420000      0.000000      0.000000
3044     30.430000      0.000000      0.000000
3045     30.440000      0.000000      0.000000
3046     30.450000      0.000000      0.000000
3047     30.460000      0.000000      0.000000
3048     30.470000      0.000000      0.000000
3049     30.480000      0.000000      0.000000
3050     30.490000      0.000000      0.000000
3051     30.500000      0.000000      0.000000
3052     30.510000      0.000000      0.000000
3053     30.520000      0.000000      0.000000
3054     30.530000      0.000000      0.000000
3055     30.540000      0.000000      0.000000
3056     30.550000      0.000000      0.000000
3057     30.560000      0.000000      0.000000
3058     30.570000      0.000000      0.000000
3059     30.580000      0.000000      0.000000
3060     30.590000      0.000000      0.000000
3061     30.600000      0.000000      0.000000
3062     30.610000      0.000000      0.000000
3063     30.620000      0.000000      0.000000
3064     30.630000      0.000000      0.000000
3065     30.640000      0.000000      0.000000
3066     30.650000      0.000000      0.000000
3067     30.660000      0.000000      0.000000
3068     30.670000      0.000000      0.000000
3069     30.680000      0.000000      0.000000
3070     30.690000      0.000000      0.000000
3071     30.700000      0.000000      0.000000
3072     30.710000      0.000000      0.000000
3073     30.720000      0.000000      0.000000
3074     30.730000      0.000000      0.000000
3075     30.740000      0.000000      0.000000
3076     30.750000      0.000000      0.000000
3077     30.760000      0.000000      0.000000
3078     30.770000      0.000000      0.000000
3079     30.780000      0.000000      0.000000
3080     30.790000      0.000000      0.000000
3081     30.800000      0.000000      0.000000
3082     30.810000      0.000000      0.000000
3083     30.820000      0.000000      0.000000
3084     30.830000      0.000000      0.000000
3085     30.840000      0.000000      0.000000
3086     30.850000      0.000000      0.000000
3087     30.860000      0.000000      0.000000
3088     30.870000      0.000000      0.000000
3089     30.880000      0.000000      0.000000
3090     30.890000      0.000000      0.000000
3091     30.900000      0.000000      0.000000
3092     30.910000      0.000000      0.000000
3093     30.920000      0.000000      0.000000
3094     30.930000      0.000000      0.000000
3095     30.940000      0.000000      0.000000
3096     30.950000      0.000000      0.000000
3097     30.960000      0.000000      0.000000
3098     30.970000      0.000000      0.000000
3099     30.980000      0.000000      0.000000
3100     30.990000      0.000000      0.000000
3101     31.000000      0.000000      0.000000
3102     31.010000      0.000000      0.000000
3103     31.020000      0.000000      0.000000
3104     31.030000      0.000000      0.000000
3105     31.040000      0.000000      0.000000
3106     31.050000      0.000000      0.000000
3107     31.060000      0.000000      0.000000
3108     31.070000      0.000000      0.000000
3109     31.080000      0.000000      0.000000
3110     31.090000      0.000000      0.000000
3111     31.100000      0.000000      0.000000
3112     31.110000      0.000000      0.000000
3113     31.120000      0.000000      0.000000
3114     31.130000      0.000000      0.000000
3115     31.140000      0.000000      0.000000
3116     31.150000      0.000000      0.000000
3117     31.160000      0.000000      0.000000
3118     31.170000      0.000000      0.000000
3119     31.180000      0.000000      0.000000
3120     31.190000      0.000000      0.000000
3121     31.200000      0.000000      0.000000
3122     31.210000      0.000000      0.000000
3123     31.220000      0.000000      0.000000
3124     31.230000      0.000000      0.000000
3125     31.240000      0.000000      0.000000
3126     31.250000      0.000000      0.000000
3127     31.260000      0.000000      0.000000
3128     31.270000      0.000000      0.000000
3129     31.280000      0.000000      0.000000
3130     31.290000      0.000000      0.000000
3131     31.300000      0.000000      0.000000
3132     31.310000      0.000000      0.000000
3133     31.320000      0.000000      0.000000
3134     31.330000      0.000000      0.000000
3135     31.340000      0.000000      0.000000
3136     31.350000      0.000000      0.000000
3137     31.360000      0.000000      0.000000
3138     31.370000      0.000000      0.000000
3139     31.380000      0.000000      0.000000
3140     31.390000      0.000000      0.000000
3141     31.400000      0.000000      0.000000
3142     31.410000      0.000000      0.000000
3143     31.420000      0.000000      0.000000
3144     31.430000      0.000000      0.000000
3145     31.440000      0.000000      0.000000
3146     31.450000      0.000000      0.000000
3147     31.460000      0.000000      0.000000
3148     31.470000      0.000000      0.000000
3149     31.480000      0.000000      0.000000
3150     31.490000      0.000000      0.000000
3151     31.500000      0.000000      0.000000
3152     31.510000      0.000000      0.000000
3153     31.520000      0.000000      0.000000
3154     31.530000      0.000000      0.000000
3155     31.540000      0.000000      0.000000
3156     31.550000      0.000000      0.000000
3157     31.560000      0.000000      0.000000
3158     31.570000      0.000000      0.000000
3159     31.580000      0.000000      0.000000
3160     31.590000      0.000000      0.000000
3161     31.600000      0.000000      0.000000
3162     31.610000      0.000000      0.000000
3163     31.620000      0.000000      0.000000
3164     31.630000      0.000000      0.000000
3165     31.640000      0.000000      0.000000
3166     31.650000      0.000000      0.000000
3167     31.660000      0.000000      0.000000
3168     31.670000      0.000000      0.000000
3169     31.680000      0.000000      0.000000
3170     31.690000      0.000000      0.000000
3171     31.700000      0.000000      0.000000
3172     31.710000      0.000000      0.000000
3173     31.720000      0.000000      0.000000
3174     31.730000      0.000000      0.000000
3175     31.740000      0.000000      0.000000
3176     31.750000      0.000000      0.000000
3177     31.760000      0.000000      0.000000
3178     31.770000      0.000000      0.000000
3179     31.780000      0.000000      0.000000
3180     31.790000      0.000000      0.000000
3181     31.800000      0.000000      0.000000
3182     31.810000      0.000000      0.000000
3183     31.820000      0.000000      0.000000
3184     31.830000      0.000000      0.000000
3185     31.840000      0.000000      0.000000
3186     31.850000      0.000000      0.000000
3187     31.860000      0.000000      0.000000
3188     31.870000      0.000000      0.000000
3189     31.880000      0.000000      0.000000
3190     31.890000      0.000000      0.000000
3191     31.900000      0.000000      0.000000
3192     31.910000      0.000000      0.000000
3193     31.920000      0.000000      0.000000
3194     31.930000      0.000000      0.000000
3195     31.940000      0.000000      0.000000
3196     31.950000      0.000000      0.000000
3197     31.960000      0.000000      0.000000
3198     31.970000      0.000000      0.000000
3199     31.980000      0.000000      0.000000
3200     31.990000      0.000000      0.000000
3201     32.000000      0.000000      0.000000
3202     32.010000      0.000000      0.000000
3203     32.020000      0.000000      0.000000
3204     32.030000      0.000000      0.000000
3205     32.040000      0.000000      0.000000
3206     32.050000      0.000000      0.000000
3207     32.060000      0.000000      0.000000
3208     32.070000      0.000000      0.000000
3209     32.080000      0.000000      0.000000
3210     32.090000      0.000000      0.000000
3211     32.100000      0.000000      0.000000
3212     32.110000      0.000000      0.000000
3213     32.120000      0.000000      0.000000
3214     32.130000      0.000000      0.000000
3215     32.140000      0.000000      0.000000
3216     32.150000      0.000000      0.000000
3217     32.160000      0.000000      0.000000
3218     32.170000      0.000000      0.000000
3219     32.180000      0.000000      0.000000
3220     32.190000      0.000000      0.000000
3221     32.200000      0.000000      0.000000
3222     32.210000      0.000000      0.000000
3223     32.220000      0.000000      0.000000
3224     32.230000      0.000000      0.000000
3225     32.240000      0.000000      0.000000
3226     32.250000      0.000000      0.000000
3227     32.260000      0.000000      0.000000
3228     32.270000      0.000000      0.000000
3229     32.280000      0.000000      0.000000
3230     32.290000      0.000000      0.000000
3231     32.300000      0.000000      0.000000
3232     32.310000      0.000000      0.000000
3233     32.320000      0.000000      0.000000
3234     32.330000      0.000000      0.000000
3235     32.340000      0.000000      0.000000
3236     32.350000      0.000000      0.000000
3237     32.360000      0.000000      0.000000
3238     32.370000      0.000000      0.000000
3239     32.380000      0.000000      0.000000
3240     32.390000      0.000000      0.000000
3241     32.400000      0.000000      0.000000
3242     32.410000      0.000000      0.000000
3243     32.420000      0.000000      0.000000
3244     32.430000      0.000000      0.000000
3245     32.440000      0.000000      0.000000
3246     32.450000      0.000000      0.000000
3247     32.460000      0.000000      0.000000
3248     32.470000      0.000000      0.000000
3249     32.480000      0.000000      0.000000
3250     32.490000      0.000000      0.000000
3251     32.500000      0.000000      0.000000
3252     32.510000      0.000000      0.000000
3253     32.520000      0.000000      0.000000
3254     32.530000      0.000000      0.000000
3255     32.540000      0.000000      0.000000
3256     32.550000      0.000000      0.000000
3257     32.560000      0.000000      0.000000
3258     32.570000      0.000000      0.000000
3259     32.580000      0.000000      0.000000
3260     32.590000      0.000000      0.000000
3261     32.600000      0.000000      0.000000
3262     32.610000      0.000000      0.000000
3263     32.620000      0.000000      0.000000
3264     32.630000      0.000000      0.000000
3265     32.640000      0.000000      0.000000
3266     32.650000      0.000000      0.000000
3267     32.660000      0.000000      0.000000
3268     32.670000      0.000000      0.000000
3269     32.680000      0.000000      0.000000
3270     32.690000      0.000000      0.000000
3271     32.700000      0.000000      0.000000
3272     32.710000      0.000000      0.000000
3273     32.720000      0.000000      0.000000
3274     32.730000      0.000000      0.000000
3275     32.740000      0.000000      0.000000
3276     32.750000      0.000000      0.000000
3277     32.760000      0.000000      0.000000
3278     32.770000      0.000000      0.000000
3279     32.780000      0.000000      0.000000
3280     32.790000      0.000000      0.000000
3281     32.800000      0.000000      0.000000
3282     32.810000      0.000000      0.000000
3283     32.820000      0.000000      0.000000
3284     32.830000      0.000000      0.000000
3285     32.840000      0.000000      0.000000
3286     32.850000      0.000000      0.000000
3287     32.860000      0.000000      0.000000
3288     32.870000      0.000000      0.000000
3289     32.880000      0.000000      0.000000
3290     32.890000      0.000000      0.000000
3291     32.900000      0.000000      0.000000
3292     32.910000      0.000000      0.000000
3293     32.920000      0.000000      0.000000
3294     32.930000      0.000000      0.000000
3295     32.940000      0.000000      0.000000
3296     32.950000      0.000000      0.000000
3297     32.960000      0.000000      0.000000
3298     32.970000      0.000000      0.000000
3299     32.980000      0.000000      0.000000
3300     32.990000      0.000000      0.000000
3301     33.000000      0.000000      0.000000
3302     33.010000      0.000000      0.000000
3303     33.020000      0.000000      0.000000
3304     33.030000      0.000000      0.000000
3305     33.040000      0.000000      0.000000
3306     33.050000      0.000000      0.000000
3307     33.060000      0.000000      0.000000
3308     33.070000      0.000000      0.000000
3309     33.080000      0.000000      0.000000
3310     33.090000      0.000000      0.000000
3311     33.100000      0.000000      0.000000
3312     33.110000      0.000000      0.000000
3313     33.120000      0.000000      0.000000
3314     33.130000      0.000000      0.000000
3315     33.140000      0.000000      0.000000
3316     33.150000      0.000000      0.000000
3317     33.160000      0.000000      0.000000
3318     33.170000      0.000000      0.000000
3319     33.180000      0.000000      0.000000
3320     33.190000      0.000000      0.000000
3321     33.200000      0.000000      0.000000
3322     33.210000      0.000000      0.000000
3323     33.220000      0.000000      0.000000
3324     33.230000      0.000000      0.000000
3325     33.240000      0.000000      0.000000
3326     33.250000      0.000000      0.000000
3327     33.260000      0.000000      0.000000
3328     33.270000      0.000000      0.000000
3329     33.280000      0.000000      0.000000
3330     33.290000      0.000000      0.000000
3331     33.300000      0.000000      0.000000
3332     33.310000      0.000000      0.000000
3333     33.320000      0.000000      0.000000
3334     33.330000      0.000000      0.000000
3335     33.340000      0.000000      0.000000
3336     33.350000      0.000000      0.000000
3337     33.360000      0.000000      0.000000
3338     33.370000      0.000000      0.000000
3339     33.380000      0.000000      0.000000
3340     33.390000      0.000000      0.000000
3341     33.400000      0.000000      0.000000
3342     33.410000      0.000000      0.000000
3343     33.420000      0.000000      0.000000
3344     33.430000      0.000000      0.000000
3345     33.440000      0.000000      0.000000
3346     33.450000      0.000000      0.000000
3347     33.460000      0.000000      0.000000
3348     33.470000      0.000000      0.000000
3349     33.480000      0.000000      0.000000
3350     33.490000      0.000000      0.000000
3351     33.500000      0.000000      0.000000
3352     33.510000      0.000000      0.000000
3353     33.520000      0.000000      0.000000
3354     33.530000      0.000000      0.000000
3355     33.540000      0.000000      0.000000
3356     33.550000      0.000000      0.000000
3357     33.560000      0.000000      0.000000
3358     33.570000      0.000000      0.000000
3359     33.580000      0.000000      0.000000
3360     33.590000      0.000000      0.000000
3361     33.600000      0.000000      0.000000
3362     33.610000      0.000000      0.000000
3363     33.620000      0.000000      0.000000
3364     33.630000      0.000000      0.000000
3365     33.640000      0.000000      0.000000
3366     33.650000      0.000000      0.000000
3367     33.660000      0.000000      0.000000
3368     33.670000      0.000000      0.000000
3369     33.680000      0.000000      0.000000
3370     33.690000      0.000000      0.000000
3371     33.700000      0.000000      0.000000
3372     33.710000      0.000000      0.000000
3373     33.720000      0.000000      0.000000
3374     33.730000      0.000000      0.000000
3375     33.740000      0.000000      0.000000
3376     33.750000      0.000000      0.000000
3377     33.760000      0.000000      0.000000
3378     33.770000      0.000000      0.000000
3379     33.780000      0.000000      0.000000
3380     33.790000      0.000000      0.000000
3381     33.800000      0.000000      0.000000
3382     33.810000      0.000000      0.000000
3383     33.820000      0.000000      0.000000
3384     33.830000      0.000000      0.000000
3385     33.840000      0.000000      0.000000
3386     33.850000      0.000000      0.000000
3387     33.860000      0.000000      0.000000
3388     33.870000      0.000000      0.000000
3389     33.880000      0.000000      0.000000
3390     33.890000      0.000000      0.000000
3391     33.900000      0.000000      0.000000
3392     33.910000      0.000000      0.000000
3393     33.920000      0.000000      0.000000
3394     33.930000      0.000000      0.000000
3395     33.940000      0.000000      0.000000
3396     33.950000      0.000000      0.000000
3397     33.960000      0.000000      0.000000
3398     33.970000      0.000000      0.000000
3399     33.980000      0.000000      0.000000
3400     33.990000      0.000000      0.000000
3401     34.000000      0.000000      0.000000
3402     34.010000      0.000000      0.000000
3403     34.020000      0.000000      0.000000
3404     34.030000      0.000000      0.000000
3405     34.040000      0.000000      0.000000
3406     34.050000      0.000000      0.000000
3407     34.060000      0.000000      0.000000
3408     34.070000      0.000000      0.000000
3409     34.080000      0.000000      0.000000
3410     34.090000      0.000000      0.000000
3411     34.100000      0.000000      0.000000
3412     34.110000      0.000000      0.000000
3413     34.120000      0.000000      0.000000
3414     34.130000      0.000000      0.000000
3415     34.140000      0.000000      0.000000
3416     34.150000      0.000000      0.000000
3417     34.160000      0.000000      0.000000
3418     34.170000      0.000000      0.000000
3419     34.180000      0.000000      0.000000
3420     34.190000      0.000000      0.000000
3421     34.200000      0.000000      0.000000
3422     34.210000      0.000000      0.000000
3423     34.220000      0.000000      0.000000
3424     34.230000      0.000000      0.000000
3425     34.240000      0.000000      0.000000
3426     34.250000      0.000000      0.000000
3427     34.260000      0.000000      0.000000
3428     34.270000      0.000000      0.000000
3429     34.280000      0.000000      0.000000
3430     34.290000      0.000000      0.000000
3431     34.300000      0.000000      0.000000
3432     34.310000      0.000000      0.000000
3433     34.320000      0.000000      0.000000
3434     34.330000      0.000000      0.000000
3435     34.340000      0.000000      0.000000
3436     34.350000      0.000000      0.000000
3437     34.360000      0.000000      0.000000
3438     34.370000      0.000000      0.000000
3439     34.380000      0.000000      0.000000
3440     34.390000      0.000000      0.000000
3441     34.400000      0.000000      0.000000
3442     34.410000      0.000000      0.000000
3443     34.420000      0.000000      0.000000
3444     34.430000      0.000000      0.000000
3445     34.440000      0.000000      0.000000
3446     34.450000      0.000000      0.000000
3447     34.460000      0.000000      0.000000
3448     34.470000      0.000000      0.000000
3449     34.480000      0.000000      0.000000
3450     34.490000      0.000000      0.000000
3451     34.500000      0.000000      0.000000
3452     34.510000      0.000000      0.000000
3453     34.520000      0.000000      0.000000
3454     34.530000      0.000000      0.000000
3455     34.540000      0.000000      0.000000
3456     34.550000      0.000000      0.000000
3457     34.560000      0.000000      0.000000
3458     34.570000      0.000000      0.000000
3459     34.580000      0.000000      0.000000
3460     34.590000      0.000000      0.000000
3461     34.600000      0.000000      0.000000
3462     34.610000      0.000000      0.000000
3463     34.620000      0.000000      0.000000
3464     34.630000      0.000000      0.000000
3465     34.640000      0.000000      0.000000
3466     34.650000      0.000000      0.000000
3467     34.660000      0.000000      0.000000
3468     34.670000      0.000000      0.000000
3469     34.680000      0.000000      0.000000
3470     34.690000      0.000000      0.000000
3471     34.700000      0.000000      0.000000
3472     34.710000      0.000000      0.000000
3473     34.720000      0.000000      0.000000
3474     34.730000      0.000000      0.000000
3475     34.740000      0.000000      0.000000
3476     34.750000      0.000000      0.000000
3477     34.760000      0.000000      0.000000
3478     34.770000      0.000000      0.000000
3479     34.780000      0.000000      0.000000
3480     34.790000      0.000000      0.000000
3481     34.800000      0.000000      0.000000
3482     34.810000      0.000000      0.000000
3483     34.820000      0.000000      0.000000
3484     34.830000      0.000000      0.000000
3485     34.840000      0.000000      0.000000
3486     34.850000      0.000000      0.000000
3487     34.860000      0.000000      0.000000
3488     34.870000      0.000000      0.000000
3489     34.880000      0.000000      0.000000
3490     34.890000      0.000000      0.000000
3491     34.900000      0.000000      0.000000
3492     34.910000      0.000000      0.000000
3493     34.920000      0.000000      0.000000
3494     34.930000      0.000000      0.000000
3495     34.940000      0.000000      0.000000
3496     34.950000      0.000000      0.000000
3497     34.960000      0.000000      0.000000
3498     34.970000      0.000000      0.000000
3499     34.980000      0.000000      0.000000
3500     34.990000      0.000000      0.000000
3501     35.000000      0.000000      0.000000
3502     35.010000      0.000000      0.000000
3503     35.020000      0.000000      0.000000
3504     35.030000      0.000000      0.000000
3505     35.040000      0.000000      0.000000
3506     35.050000      0.000000      0.000000
3507     35.060000      0.000000      0.000000
3508     35.070000      0.000000      0.000000
3509     35.080000      0.000000      0.000000
3510     35.090000      0.000000      0.000000
3511     35.100000      0.000000      0.000000
3512     35.110000      0.000000      0.000000
3513     35.120000      0.000000      0.000000
3514     35.130000      0.000000      0.000000
3515     35.140000      0.000000      0.000000
3516     35.150000      0.000000      0.000000
3517     35.160000      0.000000      0.000000
3518     35.170000      0.000000      0.000000
3519     35.180000      0.000000      0.000000
3520     35.190000      0.000000      0.000000
3521     35.200000      0.000000      0.000000
3522     35.210000      0.000000      0.000000
3523     35.220000      0.000000      0.000000
3524     35.230000      0.000000      0.000000
3525     35.240000      0.000000      0.000000
3526     35.250000      0.000000      0.000000
3527     35.260000      0.000000      0.000000
3528     35.270000      0.000000      0.000000
3529     35.280000      0.000000      0.000000
3530     35.290000      0.000000      0.000000
3531     35.300000      0.000000      0.000000
3532     35.310000      0.000000      0.000000
3533     35.320000      0.000000      0.000000
3534     35.330000      0.000000      0.000000
3535     35.340000      0.000000      0.000000
3536     35.350000      0.000000      0.000000
3537     35.360000      0.000000      0.000000
3538     35.370000      0.000000      0.000000
3539     35.380000      0.000000      0.000000
3540     35.390000      0.000000      0.000000
3541     35.400000      0.000000      0.000000
3542     35.410000      0.000000      0.000000
3543     35.420000      0.000000      0.000000
3544     35.430000      0.000000      0.000000
3545     35.440000      0.000000      0.000000
3546     35.450000      0.000000      0.000000
3547     35.460000      0.000000      0.000000
3548     35.470000      0.000000      0.000000
3549     35.480000      0.000000      0.000000
3550     35.490000      0.000000      0.000000
3551     35.500000      0.000000      0.000000
3552     35.510000      0.000000      0.000000
3553     35.520000      0.000000      0.000000
3554     35.530000      0.000000      0.000000
3555     35.540000      0.000000      0.000000
3556     35.550000      0.000000      0.000000
3557     35.560000      0.000000      0.000000
3558     35.570000      0.000000      0.000000
3559     35.580000      0.000000      0.000000
3560     35.590000      0.000000      0.000000
3561     35.600000      0.000000      0.000000
3562     35.610000      0.000000      0.000000
3563     35.620000      0.000000      0.000000
3564     35.630000      0.000000      0.000000
3565     35.640000      0.000000      0.000000
3566     35.650000      0.000000      0.000000
3567     35.660000      0.000000      0.000000
3568     35.670000      0.000000      0.000000
3569     35.680000      0.000000      0.000000
3570     35.690000      0.000000      0.000000
3571     35.700000      0.000000      0.000000
3572     35.710000      0.000000      0.000000
3573     35.720000      0.000000      0.000000
3574     35.730000      0.000000      0.000000
3575     35.740000      0.000000      0.000000
3576     35.750000      0.000000      0.000000
3577     35.760000      0.000000      0.000000
3578     35.770000      0.000000      0.000000
3579     35.780000      0.000000      0.000000
3580     35.790000      0.000000      0.000000
3581     35.800000      0.000000      0.000000
3582     35.810000      0.000000      0.000000
3583     35.820000      0.000000      0.000000
3584     35.830000      0.000000      0.000000
3585     35.840000      0.000000      0.000000
3586     35.850000      0.000000      0.000000
3587     35.860000      0.000000      0.000000
3588     35.870000      0.000000      0.000000
3589     35.880000      0.000000      0.000000
3590     35.890000      0.000000      0.000000
3591     35.900000      0.000000      0.000000
3592     35.910000      0.000000      0.000000
3593     35.920000      0.000000      0.000000
3594     35.930000      0.000000      0.000000
3595     35.940000      0.000000      0.000000
3596     35.950000      0.000000      0.000000
3597     35.960000      0.000000      0.000000
3598     35.970000      0.000000      0.000000
3599     35.980000      0.000000      0.000000
3600     35.990000      0.000000      0.000000
3601     36.000000      0.000000      0.000000
3602     36.010000      0.000000      0.000000
3603     36.020000      0.000000      0.000000
3604     36.030000      0.000000      0.000000
3605     36.040000      0.000000      0.000000
3606     36.050000      0.000000      0.000000
3607     36.060000      0.000000      0.000000
3608     36.070000      0.000000      0.000000
3609     36.080000      0.000000      0.000000
3610     36.090000      0.000000      0.000000
3611     36.100000      0.000000      0.000000
3612     36.110000      0.000000      0.000000
3613     36.120000      0.000000      0.000000
3614     36.130000      0.000000      0.000000
3615     36.140000      0.000000      0.000000
3616     36.150000      0.000000      0.000000
3617     36.160000      0.000000      0.000000
3618     36.170000      0.000000      0.000000
3619     36.180000      0.000000      0.000000
3620     36.190000      0.000000      0.000000
3621     36.200000      0.000000      0.000000
3622     36.210000      0.000000      0.000000
3623     36.220000      0.000000      0.000000
3624     36.230000      0.000000      0.000000
3625     36.240000      0.000000      0.000000
3626     36.250000      0.000000      0.000000
3627     36.260000      0.000000      0.000000
3628     36.270000      0.000000      0.000000
3629     36.280000      0.000000      0.000000
3630     36.290000      0.000000      0.000000
3631     36.300000      0.000000      0.000000
3632     36.310000      0.000000      0.000000
3633     36.320000      0.000000      0.000000
3634     36.330000      0.000000      0.000000
3635     36.340000      0.000000      0.000000
3636     36.350000      0.000000      0.000000
3637     36.360000      0.000000      0.000000
3638     36.370000      0.000000      0.000000
3639     36.380000      0.000000      0.000000
3640     36.390000      0.000000      0.000000
3641     36.400000      0.000000      0.000000
3642     36.410000      0.000000      0.000000
3643     36.420000      0.000000      0.000000
3644     36.430000      0.000000      0.000000
3645     36.440000      0.000000      0.000000
3646     36.450000      0.000000      0.000000
3647     36.460000      0.000000      0.000000
3648     36.470000      0.000000      0.000000
3649     36.480000      0.000000      0.000000
3650     36.490000      0.000000      0.000000
3651     36.500000      0.000000      0.000000
3652     36.510000      0.000000      0.000000
3653     36.520000      0.000000      0.000000
3654     36.530000      0.000000      0.000000
3655     36.540000      0.000000      0.000000
3656     36.550000      0.000000      0.000000
3657     36.560000      0.000000      0.000000
3658     36.570000      0.000000      0.000000
3659     36.580000      0.000000      0.000000
3660     36.590000      0.000000      0.000000
3661     36.600000      0.000000      0.000000
3662     36.610000      0.000000      0.000000
3663     36.620000      0.000000      0.000000
3664     36.630000      0.000000      0.000000
3665     36.640000      0.000000      0.000000
3666     36.650000      0.000000      0.000000
3667     36.660000      0.000000      0.000000
3668     36.670000      0.000000      0.000000
3669     36.680000      0.000000      0.000000
3670     36.690000      0.000000      0.000000
3671     36.700000      0.000000      0.000000
3672     36.710000      0.000000      0.000000
3673     36.720000      0.000000      0.000000
3674     36.730000      0.000000      0.000000
3675     36.740000      0.000000      0.000000
3676     36.750000      0.000000      0.000000
3677     36.760000      0.000000      0.000000
3678     36.770000      0.000000      0.000000
3679     36.780000      0.000000      0.000000
3680     36.790000      0.000000      0.000000
3681     36.800000      0.000000      0.000000
3682     36.810000      0.000000      0.000000
3683     36.820000      0.000000      0.000000
3684     36.830000      0.000000      0.000000
3685     36.840000      0.000000      0.000000
3686     36.850000      0.000000      0.000000
3687     36.860000      0.000000      0.000000
3688     36.870000      0.000000      0.000000
3689     36.880000      0.000000      0.000000
3690     36.890000      0.000000      0.000000
3691     36.900000      0.000000      0.000000
3692     36.910000      0.000000      0.000000
3693     36.920000      0.000000      0.000000
3694     36.930000      0.000000      0.000000
3695     36.940000      0.000000      0.000000
3696     36.950000      0.000000      0.000000
3697     36.960000      0.000000      0.000000
3698     36.970000      0.000000      0.000000
3699     36.980000      0.000000      0.000000
3700     36.990000      0.000000      0.000000
3701     37.000000      0.000000      0.000000
3702     37.010000      0.000000      0.000000
3703     37.020000      0.000000      0.000000
3704     37.030000      0.000000      0.000000
3705     37.040000      0.000000      0.000000
3706     37.050000      0.000000      0.000000
3707     37.060000      0.000000      0.000000
3708     37.070000      0.000000      0.000000
3709     37.080000      0.000000      0.000000
3710     37.090000      0.000000      0.000000
3711     37.100000      0.000000      0.000000
3712     37.110000      0.000000      0.000000
3713     37.120000      0.000000      0.000000
3714     37.130000      0.000000      0.000000
3715     37.140000      0.000000      0.000000
3716     37.150000      0.000000      0.000000
3717     37.160000      0.000000      0.000000
3718     37.170000      0.000000      0.000000
3719     37.180000      0.000000      0.000000
3720     37.190000      0.000000      0.000000
3721     37.200000      0.000000      0.000000
3722     37.210000      0.000000      0.000000
3723     37.220000      0.000000      0.000000
3724     37.230000      0.000000      0.000000
3725     37.240000      0.000000      0.000000
3726     37.250000      0.000000      0.000000
3727     37.260000      0.000000      0.000000
3728     37.270000      0.000000      0.000000
3729     37.280000      0.000000      0.000000
3730     37.290000      0.000000      0.000000
3731     37.300000      0.000000      0.000000
3732     37.310000      0.000000      0.000000
3733     37.320000      0.000000      0.000000
3734     37.330000      0.000000      0.000000
3735     37.340000      0.000000      0.000000
3736     37.350000      0.000000      0.000000
3737     37.360000      0.000000      0.000000
3738     37.370000      0.000000      0.000000
3739     37.380000      0.000000      0.000000
3740     37.390000      0.000000      0.000000
3741     37.400000      0.000000      0.000000
3742     37.410000      0.000000      0.000000
3743     37.420000      0.000000      0.000000
3744     37.430000      0.000000      0.000000
3745     37.440000      0.000000      0.000000
3746     37.450000      0.000000      0.000000
3747     37.460000      0.000000      0.000000
3748     37.470000      0.000000      0.000000
3749     37.480000      0.000000      0.000000
3750     37.490000      0.000000      0.000000
3751     37.500000      0.000000      0.000000
3752     37.510000      0.000000      0.000000
3753     37.520000      0.000000      0.000000
3754     37.530000      0.000000      0.000000
3755     37.540000      0.000000      0.000000
3756     37.550000      0.000000      0.000000
3757     37.560000      0.000000      0.000000
3758     37.570000      0.000000      0.000000
3759     37.580000      0.000000      0.000000
3760     37.590000      0.000000      0.000000
3761     37.600000      0.000000      0.000000
3762     37.610000      0.000000      0.000000
3763     37.620000      0.000000      0.000000
3764     37.630000      0.000000      0.000000
3765     37.640000      0.000000      0.000000
3766     37.650000      0.000000      0.000000
3767     37.660000      0.000000      0.000000
3768     37.670000      0.000000      0.000000
3769     37.680000      0.000000      0.000000
3770     37.690000      0.000000      0.000000
3771     37.700000      0.000000      0.000000
3772     37.710000      0.000000      0.000000
3773     37.720000      0.000000      0.000000
3774     37.730000      0.000000      0.000000
3775     37.740000      0.000000      0.000000
3776     37.750000      0.000000      0.000000
3777     37.760000      0.000000      0.000000
3778     37.770000      0.000000      0.000000
3779     37.780000      0.000000      0.000000
3780     37.790000      0.000000      0.000000
3781     37.800000      0.000000      0.000000
3782     37.810000      0.000000      0.000000
3783     37.820000      0.000000      0.000000
3784     37.830000      0.000000      0.000000
3785     37.840000      0.000000      0.000000
3786     37.850000      0.000000      0.000000
3787     37.860000      0.000000      0.000000
3788     37.870000      0.000000      0.000000
3789     37.880000      0.000000      0.000000
3790     37.890000      0.000000      0.000000
3791     37.900000      0.000000      0.000000
3792     37.910000      0.000000      0.000000
3793     37.920000      0.000000      0.000000
3794     37.930000      0.000000      0.000000
3795     37.940000      0.000000      0.000000
3796     37.950000      0.000000      0.000000
3797     37.960000      0.000000      0.000000
3798     37.970000      0.000000      0.000000
3799     37.980000      0.000000      0.000000
3800     37.990000      0.000000      0.000000
3801     38.000000      0.000000      0.000000
3802     38.010000      0.000000      0.000000
3803     38.020000      0.000000      0.000000
3804     38.030000      0.000000      0.000000
3805     38.040000      0.000000      0.000000
3806     38.050000      0.000000      0.000000
3807     38.060000      0.000000      0.000000
3808     38.070000      0.000000      0.000000
3809     38.080000      0.000000      0.000000
3810     38.090000      0.000000      0.000000
3811     38.100000      0.000000      0.000000
3812     38.110000      0.000000      0.000000
3813     38.120000      0.000000      0.000000
3814     38.130000      0.000000      0.000000
3815     38.140000      0.000000      0.000000
3816     38.150000      0.000000      0.000000
3817     38.160000      0.000000      0.000000
3818     38.170000      0.000000      0.000000
3819     38.180000      0.000000      0.000000
3820     38.190000      0.000000      0.000000
3821     38.200000      0.000000      0.000000
3822     38.210000      0.000000      0.000000
3823     38.220000      0.000000      0.000000
3824     38.230000      0.000000      0.000000
3825     38.240000      0.000000      0.000000
3826     38.250000      0.000000      0.000000
3827     38.260000      0.000000      0.000000
3828     38.270000      0.000000      0.000000
3829     38.280000      0.000000      0.000000
3830     38.290000      0.000000      0.000000
3831     38.300000      0.000000      0.000000
3832     38.310000      0.000000      0.000000
3833     38.320000      0.000000      0.000000
3834     38.330000      0.000000      0.000000
3835     38.340000      0.000000      0.000000
3836     38.350000      0.000000      0.000000
3837     38.360000      0.000000      0.000000
3838     38.370000      0.000000      0.000000
3839     38.380000      0.000000      0.000000
3840     38.390000      0.000000      0.000000
3841     38.400000      0.000000      0.000000
3842     38.410000      0.000000      0.000000
3843     38.420000      0.000000      0.000000
3844     38.430000      0.000000      0.000000
3845     38.440000      0.000000      0.000000
3846     38.450000      0.000000      0.000000
3847     38.460000      0.000000      0.000000
3848     38.470000      0.000000      0.000000
3849     38.480000      0.000000      0.000000
3850     38.490000      0.000000      0.000000
3851     38.500000      0.000000      0.000000
3852     38.510000      0.000000      0.000000
3853     38.520000      0.000000      0.000000
3854     38.530000      0.000000      0.000000
3855     38.540000      0.000000      0.000000
3856     38.550000      0.000000      0.000000
3857     38.560000      0.000000      0.000000
3858     38.570000      0.000000      0.000000
3859     38.580000      0.000000      0.000000
3860     38.590000      0.000000      0.000000
3861     38.600000      0.000000      0.000000
3862     38.610000      0.000000      0.000000
3863     38.620000      0.000000      0.000000
3864     38.630000      0.000000      0.000000
3865     38.640000      0.000000      0.000000
3866     38.650000      0.000000      0.000000
3867     38.660000      0.000000      0.000000
3868     38.670000      0.000000      0.000000
3869     38.680000      0.000000      0.000000
3870     38.690000      0.000000      0.000000
3871     38.700000      0.000000      0.000000
3872     38.710000      0.000000      0.000000
3873     38.720000      0.000000      0.000000
3874     38.730000      0.000000      0.000000
3875     38.740000      0.000000      0.000000
3876     38.750000      0.000000      0.000000
3877     38.760000      0.000000      0.000000
3878     38.770000      0.000000      0.000000
3879     38.780000      0.000000      0.000000
3880     38.790000      0.000000      0.000000
3881     38.800000      0.000000      0.000000
3882     38.810000      0.000000      0.000000
3883     38.820000      0.000000      0.000000
3884     38.830000      0.000000      0.000000
3885     38.840000      0.000000      0.000000
3886     38.850000      0.000000      0.000000
3887     38.860000      0.000000      0.000000
3888     38.870000      0.000000      0.000000
3889     38.880000      0.000000      0.000000
3890     38.890000      0.000000      0.000000
3891     38.900000      0.000000      0.000000
3892     38.910000      0.000000      0.000000
3893     38.920000      0.000000      0.000000
3894     38.930000      0.000000      0.000000
3895     38.940000      0.000000      0.000000
3896     38.950000      0.000000      0.000000
3897     38.960000      0.000000      0.000000
3898     38.970000      0.000000      0.000000
3899     38.980000      0.000000      0.000000
3900     38.990000      0.000000      0.000000
3901     39.000000      0.000000      0.000000
3902     39.010000      0.000000      0.000000
3903     39.020000      0.000000      0.000000
3904     39.030000      0.000000      0.000000
3905     39.040000      0.000000      0.000000
3906     39.050000      0.000000      0.000000
3907     39.060000      0.000000      0.000000
3908     39.070000      0.000000      0.000000
3909     39.080000      0.000000      0.000000
3910     39.090000      0.000000      0.000000
3911     39.100000      0.000000      0.000000
3912     39.110000      0.000000      0.000000
3913     39.120000      0.000000      0.000000
3914     39.130000      0.000000      0.000000
3915     39.140000      0.000000      0.000000
3916     39.150000      0.000000      0.000000
3917     39.160000      0.000000      0.000000
3918     39.170000      0.000000      0.000000
3919     39.180000      0.000000      0.000000
3920     39.190000      0.000000      0.000000
3921     39.200000      0.000000      0.000000
3922     39.210000      0.000000      0.000000
3923     39.220000      0.000000      0.000000
3924     39.230000      0.000000      0.000000
3925     39.240000      0.000000      0.000000
3926     39.250000      0.000000      0.000000
3927     39.260000      0.000000      0.000000
3928     39.270000      0.000000      0.000000
3929     39.280000      0.000000      0.000000
3930     39.290000      0.000000      0.000000
3931     39.300000      0.000000      0.000000
3932     39.310000      0.000000      0.000000
3933     39.320000      0.000000      0.000000
3934     39.330000      0.000000      0.000000
3935     39.340000      0.000000      0.000000
3936     39.350000      0.000000      0.000000
3937     39.360000      0.000000      0.000000
3938     39.370000      0.000000      0.000000
3939     39.380000      0.000000      0.000000
3940     39.390000      0.000000      0.000000
3941     39.400000      0.000000      0.000000
3942     39.410000      0.000000      0.000000
3943     39.420000      0.000000      0.000000
3944     39.430000      0.000000      0.000000
3945     39.440000      0.000000      0.000000
3946     39.450000      0.000000      0.000000
3947     39.460000      0.000000      0.000000
3948     39.470000      0.000000      0.000000
3949     39.480000      0.000000      0.000000
3950     39.490000      0.000000      0.000000
3951     39.500000      0.000000      0.000000
3952     39.510000      0.000000      0.000000
3953     39.520000      0.000000      0.000000
3954     39.530000      0.000000      0.000000
3955     39.540000      0.000000      0.000000
3956     39.550000      0.000000      0.000000
3957     39.560000      0.000000      0.000000
3958     39.570000      0.000000      0.000000
3959     39.580000      0.000000      0.000000
3960     39.590000      0.000000      0.000000
3961     39.600000      0.000000      0.000000
3962     39.610000      0.000000      0.000000
3963     39.620000      0.000000      0.000000
3964     39.630000      0.000000      0.000000
3965     39.640000      0.000000      0.000000
3966     39.650000      0.000000      0.000000
3967     39.660000      0.000000      0.000000
3968     39.670000      0.000000      0.000000
3969     39.680000      0.000000      0.000000
3970     39.690000      0.000000      0.000000
3971     39.700000      0.000000      0.000000
3972     39.710000      0.000000      0.000000
3973     39.720000      0.000000      0.000000
3974     39.730000      0.000000      0.000000
3975     39.740000      0.000000      0.000000
3976     39.750000      0.000000      0.000000
3977     39.760000      0.000000      0.000000
3978     39.770000      0.000000      0.000000
3979     39.780000      0.000000      0.000000
3980     39.790000      0.000000      0.000000
3981     39.800000      0.000000      0.000000
3982     39.810000      0.000000      0.000000
3983     39.820000      0.000000      0.000000
3984     39.830000      0.000000      0.000000
3985     39.840000      0.000000      0.000000
3986     39.850000      0.000000      0.000000
3987     39.860000      0.000000      0.000000
3988     39.870000      0.000000      0.000000
3989     39.880000      0.000000      0.000000
3990     39.890000      0.000000      0.000000
3991     39.900000      0.000000      0.000000
3992     39.910000      0.000000      0.000000
3993     39.920000      0.000000      0.000000
3994     39.930000      0.000000      0.000000
3995     39.940000      0.000000      0.000000
3996     39.950000      0.000000      0.000000
3997     39.960000      0.000000      0.000000
3998     39.970000      0.000000      0.000000
3999     39.980000      0.000000      0.000000
4000     39.990000      0.000000      0.000000
4001     40.000000      0.000000      0.000000
