# Supplementary material for: A Bottom-Up Coarse-Grained Model for Nucleosome–Nucleosome Interactions with Explicit Ions
Source: J Chem Theory Comput. 2022 May 17;18(6):3948–60. doi: 10.1021/acs.jctc.2c00083 (PMC9202350; doi:10.1021/acs.jctc.2c00083)
Supplement: Supplementary file 2 — ct2c00083_si_002.zip [file ct2c00083_si_002.zip › archive/CGMD_NCP-CO/pot_tables/CL_TPOL.table]

CL_TPOL
N 4001

1      0.000001    117.999180     57.846280
2      0.010000    117.420720     59.790970
3      0.020000    116.822810     61.531870
4      0.030000    116.207490     63.042540
5      0.040000    115.577070     64.303260
6      0.050000    114.934030     65.302130
7      0.060000    114.281010     66.035600
8      0.070000    113.620660     66.508600
9      0.080000    112.955570     66.733980
10      0.090000    112.288230     66.731660
11      0.100000    111.620910     66.527230
12      0.110000    110.955640     66.150390
13      0.120000    110.294140     65.633340
14      0.130000    109.637800     65.009050
15      0.140000    108.987710     64.309860
16      0.150000    108.344620     63.566180
17      0.160000    107.708950     62.805610
18      0.170000    107.080900     62.052260
19      0.180000    106.460370     61.326410
20      0.190000    105.847110     60.644410
21      0.200000    105.240670     60.018800
22      0.210000    104.640480     59.458480
23      0.220000    104.045890     58.969010
24      0.230000    103.456200     58.553020
25      0.240000    102.870670     58.210490
26      0.250000    102.288570     57.939170
27      0.260000    101.709180     57.734900
28      0.270000    101.131830     57.591950
29      0.280000    100.555910     57.503390
30      0.290000     99.980870     57.461390
31      0.300000     99.406260     57.457570
32      0.310000     98.831680     57.483290
33      0.320000     98.256850     57.529940
34      0.330000     97.681550     57.589220
35      0.340000     97.105660     57.653350
36      0.350000     96.529130     57.715230
37      0.360000     95.951970     57.768560
38      0.370000     95.374290     57.807960
39      0.380000     94.796210     57.828950
40      0.390000     94.217920     57.828000
41      0.400000     93.639640     57.802450
42      0.410000     93.061620     57.750560
43      0.420000     92.484110     57.671400
44      0.430000     91.907400     57.564800
45      0.440000     91.331750     57.431330
46      0.450000     90.757430     57.272240
47      0.460000     90.184710     57.089330
48      0.470000     89.613820     56.884950
49      0.480000     89.044970     56.661840
50      0.490000     88.478350     56.423060
51      0.500000     87.914120     56.171870
52      0.510000     87.352400     55.911580
53      0.520000     86.793290     55.645430
54      0.530000     86.236830     55.376520
55      0.540000     85.683070     55.107660
56      0.550000     85.131990     54.841330
57      0.560000     84.583580     54.579600
58      0.570000     84.037780     54.324150
59      0.580000     83.494540     54.076240
60      0.590000     82.953780     53.836740
61      0.600000     82.415410     53.606160
62      0.610000     81.879350     53.384710
63      0.620000     81.345500     53.172330
64      0.630000     80.813780     52.968730
65      0.640000     80.284090     52.773480
66      0.650000     79.756350     52.586000
67      0.660000     79.230490     52.405630
68      0.670000     78.706440     52.231630
69      0.680000     78.184120     52.063250
70      0.690000     77.663490     51.899700
71      0.700000     77.144490     51.740170
72      0.710000     76.627090     51.583880
73      0.720000     76.111250     51.430020
74      0.730000     75.596950     51.277830
75      0.740000     75.084170     51.126540
76      0.750000     74.572910     50.975420
77      0.760000     74.063150     50.823750
78      0.770000     73.554920     50.670870
79      0.780000     73.048210     50.516150
80      0.790000     72.543050     50.359030
81      0.800000     72.039460     50.199020
82      0.810000     71.537470     50.035720
83      0.820000     71.037110     49.868840
84      0.830000     70.538420     49.698210
85      0.840000     70.041440     49.523770
86      0.850000     69.546200     49.345610
87      0.860000     69.052740     49.163950
88      0.870000     68.561110     48.979130
89      0.880000     68.071310     48.791610
90      0.890000     67.583400     48.601920
91      0.900000     67.097380     48.410650
92      0.910000     66.613270     48.218410
93      0.920000     66.131090     48.025780
94      0.930000     65.650830     47.833310
95      0.940000     65.172500     47.641460
96      0.950000     64.696080     47.450570
97      0.960000     64.221580     47.260910
98      0.970000     63.748970     47.072590
99      0.980000     63.278240     46.885650
100      0.990000     62.809390     46.700020
101      1.000000     62.342380     46.515570
102      1.010000     61.877230     46.332110
103      1.020000     61.413910     46.149430
104      1.030000     60.952410     45.967340
105      1.040000     60.492740     45.785650
106      1.050000     60.034880     45.604240
107      1.060000     59.578840     45.423010
108      1.070000     59.124610     45.241940
109      1.080000     58.672190     45.061060
110      1.090000     58.221580     44.880450
111      1.100000     57.772780     44.700200
112      1.110000     57.325780     44.520450
113      1.120000     56.880570     44.341280
114      1.130000     56.437160     44.162790
115      1.140000     55.995530     43.985000
116      1.150000     55.555680     43.807880
117      1.160000     55.117600     43.631350
118      1.170000     54.681290     43.455270
119      1.180000     54.246730     43.279440
120      1.190000     53.813940     43.103620
121      1.200000     53.382900     42.927560
122      1.210000     52.953630     42.751010
123      1.220000     52.526120     42.573740
124      1.230000     52.100380     42.395560
125      1.240000     51.676430     42.216340
126      1.250000     51.254260     42.036010
127      1.260000     50.833900     41.854620
128      1.270000     50.415360     41.672260
129      1.280000     49.998630     41.489100
130      1.290000     49.583740     41.305370
131      1.300000     49.170690     41.121350
132      1.310000     48.759480     40.937320
133      1.320000     48.350100     40.753540
134      1.330000     47.942570     40.570250
135      1.340000     47.536860     40.387630
136      1.350000     47.132990     40.205770
137      1.360000     46.730930     40.024720
138      1.370000     46.330680     39.844410
139      1.380000     45.932240     39.664730
140      1.390000     45.535590     39.485510
141      1.400000     45.140740     39.306540
142      1.410000     44.747670     39.127580
143      1.420000     44.356400     38.948420
144      1.430000     43.966910     38.768880
145      1.440000     43.579220     38.588790
146      1.450000     43.193330     38.408090
147      1.460000     42.809250     38.226760
148      1.470000     42.426990     38.044860
149      1.480000     42.046540     37.862510
150      1.490000     41.667910     37.679880
151      1.500000     41.291110     37.497190
152      1.510000     40.916140     37.314670
153      1.520000     40.542990     37.132510
154      1.530000     40.171670     36.950900
155      1.540000     39.802160     36.769960
156      1.550000     39.434460     36.589740
157      1.560000     39.068560     36.410250
158      1.570000     38.704460     36.231390
159      1.580000     38.342150     36.053020
160      1.590000     37.981620     35.874950
161      1.600000     37.622870     35.696950
162      1.610000     37.265900     35.518780
163      1.620000     36.910710     35.340240
164      1.630000     36.557310     35.161120
165      1.640000     36.205700     34.981290
166      1.650000     35.855880     34.800690
167      1.660000     35.507880     34.619300
168      1.670000     35.161680     34.437210
169      1.680000     34.817310     34.254560
170      1.690000     34.474770     34.071540
171      1.700000     34.134050     33.888380
172      1.710000     33.795170     33.705320
173      1.720000     33.458110     33.522600
174      1.730000     33.122890     33.340420
175      1.740000     32.789480     33.158900
176      1.750000     32.457890     32.978140
177      1.760000     32.128110     32.798120
178      1.770000     31.800130     32.618780
179      1.780000     31.473940     32.439990
180      1.790000     31.149540     32.261560
181      1.800000     30.826930     32.083260
182      1.810000     30.506100     31.904880
183      1.820000     30.187050     31.726180
184      1.830000     29.869790     31.546980
185      1.840000     29.554320     31.367140
186      1.850000     29.240640     31.186590
187      1.860000     28.928780     31.005310
188      1.870000     28.618730     30.823370
189      1.880000     28.310490     30.640910
190      1.890000     28.004080     30.458110
191      1.900000     27.699500     30.275190
192      1.910000     27.396750     30.092390
193      1.920000     27.095830     29.909910
194      1.930000     26.796730     29.727950
195      1.940000     26.499450     29.546640
196      1.950000     26.203980     29.366050
197      1.960000     25.910320     29.186170
198      1.970000     25.618460     29.006930
199      1.980000     25.328390     28.828180
200      1.990000     25.040110     28.649740
201      2.000000     24.753610     28.471390
202      2.010000     24.468900     28.292890
203      2.020000     24.185970     28.114040
204      2.030000     23.904830     27.934640
205      2.040000     23.625480     27.754560
206      2.050000     23.347930     27.573730
207      2.060000     23.072200     27.392160
208      2.070000     22.798280     27.209910
209      2.080000     22.526180     27.027140
210      2.090000     22.255910     26.844040
211      2.100000     21.987460     26.660840
212      2.110000     21.720860     26.477790
213      2.120000     21.456080     26.295110
214      2.130000     21.193130     26.113010
215      2.140000     20.932000     25.931620
216      2.150000     20.672680     25.751030
217      2.160000     20.415170     25.571240
218      2.170000     20.159460     25.392180
219      2.180000     19.905540     25.213700
220      2.190000     19.653400     25.035630
221      2.200000     19.403040     24.857740
222      2.210000     19.154470     24.679800
223      2.220000     18.907670     24.501590
224      2.230000     18.662650     24.322900
225      2.240000     18.419420     24.143600
226      2.250000     18.177990     23.963590
227      2.260000     17.938350     23.782860
228      2.270000     17.700520     23.601460
229      2.280000     17.464510     23.419500
230      2.290000     17.230310     23.237160
231      2.300000     16.997940     23.054650
232      2.310000     16.767390     22.872160
233      2.320000     16.538670     22.689900
234      2.330000     16.311770     22.508050
235      2.340000     16.086690     22.326720
236      2.350000     15.863430     22.145960
237      2.360000     15.641970     21.965760
238      2.370000     15.422310     21.786030
239      2.380000     15.204450     21.606630
240      2.390000     14.988380     21.427370
241      2.400000     14.774110     21.248030
242      2.410000     14.561630     21.068390
243      2.420000     14.350940     20.888250
244      2.430000     14.142060     20.707440
245      2.440000     13.934990     20.525850
246      2.450000     13.729730     20.343440
247      2.460000     13.526290     20.160260
248      2.470000     13.324690     19.976420
249      2.480000     13.124930     19.792120
250      2.490000     12.927010     19.607610
251      2.500000     12.730930     19.423170
252      2.510000     12.536700     19.239090
253      2.520000     12.344310     19.055680
254      2.530000     12.153750     18.873170
255      2.540000     11.965020     18.691750
256      2.550000     11.778100     18.511550
257      2.560000     11.592990     18.332600
258      2.570000     11.409660     18.154860
259      2.580000     11.228110     17.978200
260      2.590000     11.048330     17.802440
261      2.600000     10.870310     17.627350
262      2.610000     10.694030     17.452670
263      2.620000     10.519510     17.278140
264      2.630000     10.346720     17.103490
265      2.640000     10.175690     16.928530
266      2.650000     10.006400     16.753050
267      2.660000      9.838870     16.576940
268      2.670000      9.673100     16.400130
269      2.680000      9.509100     16.222590
270      2.690000      9.346880     16.044350
271      2.700000      9.186430     15.865450
272      2.710000      9.027780     15.685940
273      2.720000      8.870920     15.505870
274      2.730000      8.715860     15.325250
275      2.740000      8.562610     15.144070
276      2.750000      8.411170     14.962250
277      2.760000      8.261550     14.779680
278      2.770000      8.113750     14.596190
279      2.780000      7.967790     14.411610
280      2.790000      7.823670     14.225710
281      2.800000      7.681410     14.038330
282      2.810000      7.541030     13.849290
283      2.820000      7.402540     13.658520
284      2.830000      7.265950     13.466000
285      2.840000      7.131290     13.271840
286      2.850000      6.998570     13.076270
287      2.860000      6.867810     12.879640
288      2.870000      6.739010     12.682450
289      2.880000      6.612190     12.485290
290      2.890000      6.487340     12.288840
291      2.900000      6.364450     12.093860
292      2.910000      6.243510     11.901120
293      2.920000      6.124500     11.711350
294      2.930000      6.007390     11.525260
295      2.940000      5.892130     11.343430
296      2.950000      5.778700     11.166330
297      2.960000      5.667040     10.994300
298      2.970000      5.557090     10.827490
299      2.980000      5.448820     10.665920
300      2.990000      5.342160     10.509430
301      3.000000      5.237060     10.357690
302      3.010000      5.133490     10.210260
303      3.020000      5.031380     10.066540
304      3.030000      4.930720      9.925800
305      3.040000      4.831460      9.787200
306      3.050000      4.733590      9.649800
307      3.060000      4.637090      9.512560
308      3.070000      4.541970      9.374380
309      3.080000      4.448220      9.234060
310      3.090000      4.355880      9.090370
311      3.100000      4.264980      8.942040
312      3.110000      4.175560      8.787780
313      3.120000      4.087680      8.626300
314      3.130000      4.001420      8.456350
315      3.140000      3.916850      8.276750
316      3.150000      3.834080      8.086380
317      3.160000      3.753220      7.884270
318      3.170000      3.674380      7.669600
319      3.180000      3.597680      7.441790
320      3.190000      3.523260      7.200490
321      3.200000      3.451260      6.945690
322      3.210000      3.381800      6.677760
323      3.220000      3.315030      6.397490
324      3.230000      3.251050      6.106170
325      3.240000      3.189990      5.805610
326      3.250000      3.131930      5.498170
327      3.260000      3.076950      5.186760
328      3.270000      3.025080      4.874840
329      3.280000      2.976330      4.566280
330      3.290000      2.930670      4.265360
331      3.300000      2.888020      3.976610
332      3.310000      2.848250      3.704650
333      3.320000      2.811210      3.454090
334      3.330000      2.776670      3.229360
335      3.340000      2.744370      3.034560
336      3.350000      2.714030      2.873350
337      3.360000      2.685290      2.748870
338      3.370000      2.657800      2.663620
339      3.380000      2.631170      2.619430
340      3.390000      2.604970      2.617400
341      3.400000      2.578800      2.657860
342      3.410000      2.552220      2.740340
343      3.420000      2.524820      2.863560
344      3.430000      2.496180      3.025370
345      3.440000      2.465930      3.222800
346      3.450000      2.433700      3.452040
347      3.460000      2.399180      3.708460
348      3.470000      2.362100      3.986730
349      3.480000      2.322230      4.280910
350      3.490000      2.279420      4.584570
351      3.500000      2.233570      4.890990
352      3.510000      2.184660      5.193360
353      3.520000      2.132730      5.484940
354      3.530000      2.077880      5.759320
355      3.540000      2.020290      6.010550
356      3.550000      1.960180      6.233300
357      3.560000      1.897850      6.422950
358      3.570000      1.833620      6.575740
359      3.580000      1.767860      6.688700
360      3.590000      1.700970      6.759760
361      3.600000      1.633380      6.787740
362      3.610000      1.565500      6.772290
363      3.620000      1.497780      6.713910
364      3.630000      1.430640      6.613930
365      3.640000      1.364500      6.474460
366      3.650000      1.299750      6.298330
367      3.660000      1.236770      6.089070
368      3.670000      1.175880      5.850810
369      3.680000      1.117370      5.588160
370      3.690000      1.061490      5.306090
371      3.700000      1.008430      5.009790
372      3.710000      0.958330      4.704480
373      3.720000      0.911290      4.395300
374      3.730000      0.867330      4.087100
375      3.740000      0.826460      3.784340
376      3.750000      0.788620      3.490960
377      3.760000      0.753710      3.210340
378      3.770000      0.721610      2.945250
379      3.780000      0.692150      2.697820
380      3.790000      0.665180      2.469580
381      3.800000      0.640480      2.261510
382      3.810000      0.617860      2.074020
383      3.820000      0.597120      1.907090
384      3.830000      0.578050      1.760260
385      3.840000      0.560450      1.632690
386      3.850000      0.544120      1.523270
387      3.860000      0.528890      1.430570
388      3.870000      0.514590      1.353000
389      3.880000      0.501060      1.288760
390      3.890000      0.488170      1.235980
391      3.900000      0.475810      1.192710
392      3.910000      0.463880      1.156980
393      3.920000      0.452310      1.126890
394      3.930000      0.441040      1.100620
395      3.940000      0.430040      1.076440
396      3.950000      0.419270      1.052830
397      3.960000      0.408740      1.028390
398      3.970000      0.398460      1.001960
399      3.980000      0.388440      0.972530
400      3.990000      0.378710      0.939320
401      4.000000      0.369320      0.901730
402      4.010000      0.360300      0.859350
403      4.020000      0.351710      0.811950
404      4.030000      0.343590      0.759460
405      4.040000      0.336000      0.701990
406      4.050000      0.328980      0.639790
407      4.060000      0.322580      0.573250
408      4.070000      0.316850      0.502870
409      4.080000      0.311820      0.429250
410      4.090000      0.307520      0.353080
411      4.100000      0.303990      0.275080
412      4.110000      0.301240      0.196000
413      4.120000      0.299280      0.116560
414      4.130000      0.298120      0.037470
415      4.140000      0.297740     -0.040650
416      4.150000      0.298150     -0.117240
417      4.160000      0.299320     -0.191810
418      4.170000      0.301240     -0.264000
419      4.180000      0.303880     -0.333510
420      4.190000      0.307210     -0.400130
421      4.200000      0.311220     -0.463730
422      4.210000      0.315850     -0.524230
423      4.220000      0.321100     -0.581620
424      4.230000      0.326910     -0.635890
425      4.240000      0.333270     -0.687090
426      4.250000      0.340140     -0.735250
427      4.260000      0.347490     -0.780420
428      4.270000      0.355300     -0.822640
429      4.280000      0.363520     -0.861950
430      4.290000      0.372140     -0.898370
431      4.300000      0.381130     -0.931900
432      4.310000      0.390450     -0.962550
433      4.320000      0.400070     -0.990310
434      4.330000      0.409980     -1.015170
435      4.340000      0.420130     -1.037100
436      4.350000      0.430500     -1.056080
437      4.360000      0.441060     -1.072100
438      4.370000      0.451780     -1.085140
439      4.380000      0.462630     -1.095190
440      4.390000      0.473580     -1.102220
441      4.400000      0.484610     -1.106230
442      4.410000      0.495670     -1.107200
443      4.420000      0.506740     -1.105140
444      4.430000      0.517790     -1.100020
445      4.440000      0.528790     -1.091840
446      4.450000      0.539710     -1.080590
447      4.460000      0.550520     -1.066250
448      4.470000      0.561180     -1.048800
449      4.480000      0.571670     -1.028220
450      4.490000      0.581950     -1.004480
451      4.500000      0.591990     -0.977510
452      4.510000      0.601770     -0.947280
453      4.520000      0.611240     -0.913720
454      4.530000      0.620380     -0.876730
455      4.540000      0.629150     -0.836240
456      4.550000      0.637510     -0.792130
457      4.560000      0.645430     -0.744310
458      4.570000      0.652870     -0.692680
459      4.580000      0.659800     -0.637150
460      4.590000      0.666170     -0.577660
461      4.600000      0.671950     -0.514180
462      4.610000      0.677090     -0.446740
463      4.620000      0.681560     -0.375410
464      4.630000      0.685310     -0.300360
465      4.640000      0.688310     -0.221830
466      4.650000      0.690530     -0.140160
467      4.660000      0.691930     -0.055770
468      4.670000      0.692490      0.030840
469      4.680000      0.692180      0.119070
470      4.690000      0.690990      0.208260
471      4.700000      0.688910      0.297750
472      4.710000      0.685930      0.386820
473      4.720000      0.682060      0.474780
474      4.730000      0.677320      0.560980
475      4.740000      0.671710      0.644830
476      4.750000      0.665260      0.725800
477      4.760000      0.658000      0.803460
478      4.770000      0.649970      0.877460
479      4.780000      0.641190      0.947530
480      4.790000      0.631720      1.013500
481      4.800000      0.621580      1.075250
482      4.810000      0.610830      1.132730
483      4.820000      0.599500      1.185920
484      4.830000      0.587640      1.234830
485      4.840000      0.575290      1.279510
486      4.850000      0.562500      1.319980
487      4.860000      0.549300      1.356280
488      4.870000      0.535740      1.388440
489      4.880000      0.521850      1.416460
490      4.890000      0.507690      1.440340
491      4.900000      0.493280      1.460040
492      4.910000      0.478680      1.475540
493      4.920000      0.463930      1.486770
494      4.930000      0.449060      1.493660
495      4.940000      0.434120      1.496170
496      4.950000      0.419160      1.494210
497      4.960000      0.404220      1.487740
498      4.970000      0.389340      1.476700
499      4.980000      0.374580      1.461070
500      4.990000      0.359960      1.440850
501      5.000000      0.345560      1.416080
502      5.010000      0.331400      1.386830
503      5.020000      0.317530      1.353210
504      5.030000      0.304000      1.315420
505      5.040000      0.290840      1.273670
506      5.050000      0.278100      1.228270
507      5.060000      0.265820      1.179570
508      5.070000      0.254030      1.127990
509      5.080000      0.242750      1.073990
510      5.090000      0.232010      1.018060
511      5.100000      0.221830      0.960730
512      5.110000      0.212220      0.902510
513      5.120000      0.203190      0.843920
514      5.130000      0.194750      0.785420
515      5.140000      0.186900      0.727440
516      5.150000      0.179630      0.670360
517      5.160000      0.172920      0.614470
518      5.170000      0.166780      0.560000
519      5.180000      0.161180      0.507130
520      5.190000      0.156110      0.455960
521      5.200000      0.151550      0.406540
522      5.210000      0.147480      0.358860
523      5.220000      0.143890      0.312900
524      5.230000      0.140760      0.268580
525      5.240000      0.138080      0.225820
526      5.250000      0.135820      0.184530
527      5.260000      0.133970      0.144590
528      5.270000      0.132530      0.105920
529      5.280000      0.131470      0.068410
530      5.290000      0.130780      0.031950
531      5.300000      0.130470     -0.003550
532      5.310000      0.130500     -0.038170
533      5.320000      0.130880     -0.072010
534      5.330000      0.131600     -0.105140
535      5.340000      0.132650     -0.137660
536      5.350000      0.134030     -0.169630
537      5.360000      0.135730     -0.201140
538      5.370000      0.137740     -0.232260
539      5.380000      0.140060     -0.263030
540      5.390000      0.142690     -0.293520
541      5.400000      0.145630     -0.323740
542      5.410000      0.148860     -0.353690
543      5.420000      0.152400     -0.383350
544      5.430000      0.156230     -0.412660
545      5.440000      0.160360     -0.441510
546      5.450000      0.164780     -0.469770
547      5.460000      0.169470     -0.497230
548      5.470000      0.174450     -0.523680
549      5.480000      0.179680     -0.548860
550      5.490000      0.185170     -0.572450
551      5.500000      0.190900     -0.594140
552      5.510000      0.196840     -0.613610
553      5.520000      0.202970     -0.630500
554      5.530000      0.209280     -0.644490
555      5.540000      0.215720     -0.655280
556      5.550000      0.222280     -0.662590
557      5.560000      0.228900     -0.666160
558      5.570000      0.235560     -0.665810
559      5.580000      0.242220     -0.661370
560      5.590000      0.248840     -0.652760
561      5.600000      0.255360     -0.639930
562      5.610000      0.261760     -0.622920
563      5.620000      0.267990     -0.601790
564      5.630000      0.274010     -0.576720
565      5.640000      0.279780     -0.547930
566      5.650000      0.285260     -0.515720
567      5.660000      0.290410     -0.480430
568      5.670000      0.295220     -0.442510
569      5.680000      0.299640     -0.402410
570      5.690000      0.303670     -0.360660
571      5.700000      0.307270     -0.317770
572      5.710000      0.310450     -0.274310
573      5.720000      0.313190     -0.230780
574      5.730000      0.315500     -0.187690
575      5.740000      0.317380     -0.145490
576      5.750000      0.318830     -0.104600
577      5.760000      0.319880     -0.065330
578      5.770000      0.320530     -0.027970
579      5.780000      0.320810      0.007270
580      5.790000      0.320740      0.040260
581      5.800000      0.320340      0.070910
582      5.810000      0.319630      0.099190
583      5.820000      0.318640      0.125110
584      5.830000      0.317380      0.148730
585      5.840000      0.315900      0.170120
586      5.850000      0.314200      0.189400
587      5.860000      0.312300      0.206700
588      5.870000      0.310240      0.222160
589      5.880000      0.308010      0.235930
590      5.890000      0.305650      0.248170
591      5.900000      0.303170      0.259040
592      5.910000      0.300580      0.268690
593      5.920000      0.297900      0.277290
594      5.930000      0.295120      0.284970
595      5.940000      0.292270      0.291860
596      5.950000      0.289350      0.298090
597      5.960000      0.286370      0.303770
598      5.970000      0.283340      0.309000
599      5.980000      0.280250      0.313850
600      5.990000      0.277110      0.318390
601      6.000000      0.273920      0.322690
602      6.010000      0.270700      0.326780
603      6.020000      0.267430      0.330690
604      6.030000      0.264120      0.334460
605      6.040000      0.260780      0.338080
606      6.050000      0.257400      0.341560
607      6.060000      0.253980      0.344890
608      6.070000      0.250530      0.348050
609      6.080000      0.247050      0.351030
610      6.090000      0.243540      0.353790
611      6.100000      0.240000      0.356310
612      6.110000      0.236440      0.358550
613      6.120000      0.232850      0.360460
614      6.130000      0.229250      0.362030
615      6.140000      0.225630      0.363210
616      6.150000      0.222000      0.363970
617      6.160000      0.218360      0.364280
618      6.170000      0.214720      0.364130
619      6.180000      0.211070      0.363490
620      6.190000      0.207440      0.362340
621      6.200000      0.203820      0.360690
622      6.210000      0.200210      0.358520
623      6.220000      0.196620      0.355850
624      6.230000      0.193060      0.352690
625      6.240000      0.189540      0.349050
626      6.250000      0.186050      0.344970
627      6.260000      0.182600      0.340460
628      6.270000      0.179190      0.335580
629      6.280000      0.175840      0.330360
630      6.290000      0.172530      0.324850
631      6.300000      0.169290      0.319090
632      6.310000      0.166090      0.313140
633      6.320000      0.162960      0.307050
634      6.330000      0.159890      0.300840
635      6.340000      0.156880      0.294570
636      6.350000      0.153940      0.288250
637      6.360000      0.151060      0.281930
638      6.370000      0.148240      0.275620
639      6.380000      0.145480      0.269330
640      6.390000      0.142790      0.263060
641      6.400000      0.140160      0.256820
642      6.410000      0.137590      0.250620
643      6.420000      0.135080      0.244430
644      6.430000      0.132640      0.238260
645      6.440000      0.130260      0.232090
646      6.450000      0.127930      0.225930
647      6.460000      0.125680      0.219750
648      6.470000      0.123480      0.213570
649      6.480000      0.121340      0.207360
650      6.490000      0.119270      0.201130
651      6.500000      0.117260      0.194870
652      6.510000      0.115310      0.188570
653      6.520000      0.113420      0.182240
654      6.530000      0.111600      0.175860
655      6.540000      0.109840      0.169430
656      6.550000      0.108150      0.162950
657      6.560000      0.106520      0.156400
658      6.570000      0.104950      0.149770
659      6.580000      0.103460      0.143060
660      6.590000      0.102030      0.136250
661      6.600000      0.100660      0.129330
662      6.610000      0.099370      0.122310
663      6.620000      0.098150      0.115190
664      6.630000      0.096990      0.107960
665      6.640000      0.095920      0.100630
666      6.650000      0.094910      0.093220
667      6.660000      0.093980      0.085760
668      6.670000      0.093120      0.078280
669      6.680000      0.092340      0.070800
670      6.690000      0.091630      0.063360
671      6.700000      0.090990      0.056020
672      6.710000      0.090430      0.048810
673      6.720000      0.089950      0.041780
674      6.730000      0.089530      0.034960
675      6.740000      0.089180      0.028400
676      6.750000      0.088900      0.022130
677      6.760000      0.088670      0.016170
678      6.770000      0.088510      0.010550
679      6.780000      0.088410      0.005280
680      6.790000      0.088350      0.000370
681      6.800000      0.088350     -0.004180
682      6.810000      0.088390     -0.008360
683      6.820000      0.088480     -0.012190
684      6.830000      0.088600     -0.015660
685      6.840000      0.088750     -0.018790
686      6.850000      0.088940     -0.021590
687      6.860000      0.089160     -0.024070
688      6.870000      0.089400     -0.026250
689      6.880000      0.089660     -0.028130
690      6.890000      0.089940     -0.029720
691      6.900000      0.090240     -0.031040
692      6.910000      0.090550     -0.032110
693      6.920000      0.090870     -0.032910
694      6.930000      0.091200     -0.033470
695      6.940000      0.091530     -0.033800
696      6.950000      0.091870     -0.033890
697      6.960000      0.092210     -0.033750
698      6.970000      0.092550     -0.033390
699      6.980000      0.092880     -0.032800
700      6.990000      0.093210     -0.032010
701      7.000000      0.093530     -0.030990
702      7.010000      0.093840     -0.029770
703      7.020000      0.094140     -0.028350
704      7.030000      0.094420     -0.026740
705      7.040000      0.094690     -0.024930
706      7.050000      0.094940     -0.022950
707      7.060000      0.095170     -0.020800
708      7.070000      0.095380     -0.018510
709      7.080000      0.095560     -0.016070
710      7.090000      0.095720     -0.013520
711      7.100000      0.095860     -0.010870
712      7.110000      0.095970     -0.008140
713      7.120000      0.096050     -0.005340
714      7.130000      0.096100     -0.002480
715      7.140000      0.096130      0.000410
716      7.150000      0.096120      0.003330
717      7.160000      0.096090      0.006270
718      7.170000      0.096030      0.009220
719      7.180000      0.095930      0.012190
720      7.190000      0.095810      0.015150
721      7.200000      0.095660      0.018130
722      7.210000      0.095480      0.021110
723      7.220000      0.095270      0.024090
724      7.230000      0.095030      0.027070
725      7.240000      0.094760      0.030060
726      7.250000      0.094460      0.033040
727      7.260000      0.094130      0.036010
728      7.270000      0.093770      0.038960
729      7.280000      0.093380      0.041880
730      7.290000      0.092960      0.044760
731      7.300000      0.092510      0.047600
732      7.310000      0.092030      0.050370
733      7.320000      0.091530      0.053060
734      7.330000      0.091000      0.055670
735      7.340000      0.090440      0.058180
736      7.350000      0.089860      0.060580
737      7.360000      0.089250      0.062870
738      7.370000      0.088630      0.065040
739      7.380000      0.087980      0.067080
740      7.390000      0.087300      0.069000
741      7.400000      0.086610      0.070800
742      7.410000      0.085910      0.072480
743      7.420000      0.085180      0.074030
744      7.430000      0.084440      0.075470
745      7.440000      0.083690      0.076790
746      7.450000      0.082920      0.078000
747      7.460000      0.082140      0.079100
748      7.470000      0.081350      0.080100
749      7.480000      0.080550      0.081000
750      7.490000      0.079740      0.081790
751      7.500000      0.078920      0.082490
752      7.510000      0.078090      0.083080
753      7.520000      0.077260      0.083580
754      7.530000      0.076430      0.083980
755      7.540000      0.075590      0.084290
756      7.550000      0.074740      0.084490
757      7.560000      0.073900      0.084600
758      7.570000      0.073050      0.084600
759      7.580000      0.072210      0.084510
760      7.590000      0.071360      0.084310
761      7.600000      0.070520      0.084000
762      7.610000      0.069680      0.083590
763      7.620000      0.068840      0.083070
764      7.630000      0.068010      0.082440
765      7.640000      0.067190      0.081680
766      7.650000      0.066370      0.080810
767      7.660000      0.065560      0.079810
768      7.670000      0.064770      0.078690
769      7.680000      0.063980      0.077430
770      7.690000      0.063200      0.076030
771      7.700000      0.062440      0.074480
772      7.710000      0.061700      0.072780
773      7.720000      0.060970      0.070920
774      7.730000      0.060260      0.068890
775      7.740000      0.059570      0.066680
776      7.750000      0.058910      0.064290
777      7.760000      0.058260      0.061710
778      7.770000      0.057650      0.058940
779      7.780000      0.057060      0.055960
780      7.790000      0.056500      0.052780
781      7.800000      0.055970      0.049400
782      7.810000      0.055480      0.045810
783      7.820000      0.055020      0.042040
784      7.830000      0.054600      0.038100
785      7.840000      0.054220      0.034000
786      7.850000      0.053880      0.029770
787      7.860000      0.053580      0.025440
788      7.870000      0.053320      0.021060
789      7.880000      0.053110      0.016660
790      7.890000      0.052950      0.012290
791      7.900000      0.052820      0.008010
792      7.910000      0.052740      0.003860
793      7.920000      0.052710     -0.000090
794      7.930000      0.052710     -0.003820
795      7.940000      0.052740     -0.007260
796      7.950000      0.052820     -0.010370
797      7.960000      0.052920     -0.013130
798      7.970000      0.053050     -0.015500
799      7.980000      0.053210     -0.017470
800      7.990000      0.053380     -0.019010
801      8.000000      0.053570     -0.020110
802      8.010000      0.053770     -0.020790
803      8.020000      0.053980     -0.021030
804      8.030000      0.054190     -0.020860
805      8.040000      0.054400     -0.020290
806      8.050000      0.054600     -0.019330
807      8.060000      0.054800     -0.018020
808      8.070000      0.054980     -0.016390
809      8.080000      0.055140     -0.014460
810      8.090000      0.055280     -0.012280
811      8.100000      0.055410     -0.009880
812      8.110000      0.055510     -0.007310
813      8.120000      0.055580     -0.004580
814      8.130000      0.055630     -0.001740
815      8.140000      0.055640      0.001180
816      8.150000      0.055630      0.004160
817      8.160000      0.055590      0.007170
818      8.170000      0.055520      0.010200
819      8.180000      0.055420      0.013220
820      8.190000      0.055280      0.016240
821      8.200000      0.055120      0.019240
822      8.210000      0.054930      0.022210
823      8.220000      0.054710      0.025150
824      8.230000      0.054460      0.028060
825      8.240000      0.054170      0.030920
826      8.250000      0.053870      0.033740
827      8.260000      0.053530      0.036490
828      8.270000      0.053160      0.039190
829      8.280000      0.052770      0.041800
830      8.290000      0.052350      0.044320
831      8.300000      0.051910      0.046740
832      8.310000      0.051440      0.049050
833      8.320000      0.050950      0.051220
834      8.330000      0.050440      0.053240
835      8.340000      0.049910      0.055110
836      8.350000      0.049360      0.056810
837      8.360000      0.048790      0.058340
838      8.370000      0.048200      0.059680
839      8.380000      0.047610      0.060840
840      8.390000      0.047000      0.061800
841      8.400000      0.046380      0.062580
842      8.410000      0.045760      0.063180
843      8.420000      0.045120      0.063600
844      8.430000      0.044490      0.063850
845      8.440000      0.043850      0.063940
846      8.450000      0.043210      0.063880
847      8.460000      0.042570      0.063690
848      8.470000      0.041930      0.063380
849      8.480000      0.041300      0.062980
850      8.490000      0.040670      0.062500
851      8.500000      0.040050      0.061960
852      8.510000      0.039430      0.061380
853      8.520000      0.038810      0.060770
854      8.530000      0.038200      0.060160
855      8.540000      0.037600      0.059570
856      8.550000      0.037010      0.059000
857      8.560000      0.036420      0.058470
858      8.570000      0.035830      0.057980
859      8.580000      0.035250      0.057560
860      8.590000      0.034680      0.057190
861      8.600000      0.034110      0.056890
862      8.610000      0.033540      0.056650
863      8.620000      0.032970      0.056470
864      8.630000      0.032410      0.056350
865      8.640000      0.031840      0.056280
866      8.650000      0.031280      0.056250
867      8.660000      0.030720      0.056250
868      8.670000      0.030150      0.056270
869      8.680000      0.029590      0.056290
870      8.690000      0.029030      0.056310
871      8.700000      0.028470      0.056290
872      8.710000      0.027900      0.056240
873      8.720000      0.027340      0.056120
874      8.730000      0.026780      0.055940
875      8.740000      0.026220      0.055660
876      8.750000      0.025660      0.055280
877      8.760000      0.025110      0.054790
878      8.770000      0.024560      0.054180
879      8.780000      0.024020      0.053440
880      8.790000      0.023490      0.052570
881      8.800000      0.022960      0.051550
882      8.810000      0.022440      0.050400
883      8.820000      0.021940      0.049120
884      8.830000      0.021450      0.047720
885      8.840000      0.020970      0.046200
886      8.850000      0.020510      0.044580
887      8.860000      0.020060      0.042880
888      8.870000      0.019640      0.041110
889      8.880000      0.019220      0.039310
890      8.890000      0.018830      0.037490
891      8.900000      0.018460      0.035690
892      8.910000      0.018100      0.033920
893      8.920000      0.017760      0.032220
894      8.930000      0.017440      0.030610
895      8.940000      0.017130      0.029120
896      8.950000      0.016840      0.027770
897      8.960000      0.016560      0.026570
898      8.970000      0.016300      0.025540
899      8.980000      0.016040      0.024690
900      8.990000      0.015800      0.024030
901      9.000000      0.015550      0.023560
902      9.010000      0.015320      0.023270
903      9.020000      0.015090      0.023170
904      9.030000      0.014850      0.023250
905      9.040000      0.014620      0.023500
906      9.050000      0.014390      0.023900
907      9.060000      0.014150      0.024430
908      9.070000      0.013900      0.025070
909      9.080000      0.013650      0.025810
910      9.090000      0.013400      0.026610
911      9.100000      0.013130      0.027450
912      9.110000      0.012850      0.028300
913      9.120000      0.012570      0.029150
914      9.130000      0.012280      0.029960
915      9.140000      0.011980      0.030710
916      9.150000      0.011670      0.031380
917      9.160000      0.011360      0.031960
918      9.170000      0.011040      0.032430
919      9.180000      0.010720      0.032770
920      9.190000      0.010390      0.032990
921      9.200000      0.010060      0.033060
922      9.210000      0.009730      0.032990
923      9.220000      0.009400      0.032780
924      9.230000      0.009070      0.032440
925      9.240000      0.008750      0.031950
926      9.250000      0.008430      0.031330
927      9.260000      0.008110      0.030590
928      9.270000      0.007810      0.029740
929      9.280000      0.007510      0.028780
930      9.290000      0.007220      0.027730
931      9.300000      0.006940      0.026610
932      9.310000      0.006680      0.025410
933      9.320000      0.006420      0.024160
934      9.330000      0.006180      0.022870
935      9.340000      0.005950      0.021540
936      9.350000      0.005740      0.020190
937      9.360000      0.005540      0.018820
938      9.370000      0.005350      0.017440
939      9.380000      0.005170      0.016050
940      9.390000      0.005010      0.014660
941      9.400000      0.004870      0.013280
942      9.410000      0.004730      0.011900
943      9.420000      0.004610      0.010540
944      9.430000      0.004510      0.009190
945      9.440000      0.004420      0.007870
946      9.450000      0.004340      0.006570
947      9.460000      0.004270      0.005320
948      9.470000      0.004220      0.004120
949      9.480000      0.004180      0.002970
950      9.490000      0.004150      0.001910
951      9.500000      0.004130      0.000930
952      9.510000      0.004120      0.000050
953      9.520000      0.004120     -0.000700
954      9.530000      0.004130     -0.001330
955      9.540000      0.004140     -0.001820
956      9.550000      0.004160     -0.002150
957      9.560000      0.004180     -0.002310
958      9.570000      0.004200     -0.002310
959      9.580000      0.004230     -0.002130
960      9.590000      0.004250     -0.001770
961      9.600000      0.004270     -0.001230
962      9.610000      0.004280     -0.000530
963      9.620000      0.004280      0.000340
964      9.630000      0.004280      0.001370
965      9.640000      0.004270      0.002530
966      9.650000      0.004240      0.003800
967      9.660000      0.004200      0.005170
968      9.670000      0.004150      0.006600
969      9.680000      0.004090      0.008070
970      9.690000      0.004000      0.009540
971      9.700000      0.003910      0.010970
972      9.710000      0.003800      0.012330
973      9.720000      0.003680      0.013590
974      9.730000      0.003540      0.014710
975      9.740000      0.003390      0.015670
976      9.750000      0.003240      0.016420
977      9.760000      0.003070      0.016960
978      9.770000      0.002900      0.017260
979      9.780000      0.002730      0.017300
980      9.790000      0.002560      0.017080
981      9.800000      0.002390      0.016590
982      9.810000      0.002220      0.015840
983      9.820000      0.002060      0.014820
984      9.830000      0.001910      0.013570
985      9.840000      0.001780      0.012090
986      9.850000      0.001660      0.010410
987      9.860000      0.001550      0.008560
988      9.870000      0.001470      0.006580
989      9.880000      0.001400      0.004500
990      9.890000      0.001360      0.002370
991      9.900000      0.001330      0.000240
992      9.910000      0.001330     -0.001850
993      9.920000      0.001350     -0.003860
994      9.930000      0.001390     -0.005740
995      9.940000      0.001450     -0.007460
996      9.950000      0.001520     -0.008970
997      9.960000      0.001610     -0.010240
998      9.970000      0.001710     -0.011260
999      9.980000      0.001820     -0.012000
1000      9.990000      0.001940     -0.012450
1001     10.000000      0.002070     -0.012600
1002     10.010000      0.002190     -0.012450
1003     10.020000      0.002320     -0.012010
1004     10.030000      0.002440     -0.011290
1005     10.040000      0.002550     -0.010300
1006     10.050000      0.002660     -0.009080
1007     10.060000      0.002750     -0.007650
1008     10.070000      0.002820     -0.006050
1009     10.080000      0.002880     -0.004300
1010     10.090000      0.002930     -0.002460
1011     10.100000      0.002950     -0.000570
1012     10.110000      0.002960      0.001330
1013     10.120000      0.002940      0.003210
1014     10.130000      0.002910      0.005010
1015     10.140000      0.002860      0.006690
1016     10.150000      0.002790      0.008240
1017     10.160000      0.002710      0.009610
1018     10.170000      0.002620      0.010790
1019     10.180000      0.002510      0.011750
1020     10.190000      0.002390      0.012490
1021     10.200000      0.002270      0.012980
1022     10.210000      0.002140      0.013250
1023     10.220000      0.002000      0.013270
1024     10.230000      0.001870      0.013070
1025     10.240000      0.001740      0.012660
1026     10.250000      0.001610      0.012050
1027     10.260000      0.001490      0.011260
1028     10.270000      0.001380      0.010330
1029     10.280000      0.001280      0.009260
1030     10.290000      0.001180      0.008100
1031     10.300000      0.001100      0.006880
1032     10.310000      0.001030      0.005620
1033     10.320000      0.000980      0.004360
1034     10.330000      0.000930      0.003120
1035     10.340000      0.000900      0.001940
1036     10.350000      0.000880      0.000830
1037     10.360000      0.000880     -0.000180
1038     10.370000      0.000880     -0.001080
1039     10.380000      0.000890     -0.001850
1040     10.390000      0.000910     -0.002480
1041     10.400000      0.000930     -0.002960
1042     10.410000      0.000960     -0.003300
1043     10.420000      0.000990     -0.003490
1044     10.430000      0.001030     -0.003530
1045     10.440000      0.001060     -0.003430
1046     10.450000      0.001100     -0.003200
1047     10.460000      0.001130     -0.002850
1048     10.470000      0.001160     -0.002390
1049     10.480000      0.001180     -0.001830
1050     10.490000      0.001200     -0.001190
1051     10.500000      0.001210     -0.000480
1052     10.510000      0.001220      0.000280
1053     10.520000      0.001210      0.001080
1054     10.530000      0.001200      0.001900
1055     10.540000      0.001180      0.002730
1056     10.550000      0.001160      0.003570
1057     10.560000      0.001120      0.004390
1058     10.570000      0.001080      0.005190
1059     10.580000      0.001030      0.005970
1060     10.590000      0.000970      0.006720
1061     10.600000      0.000900      0.007440
1062     10.610000      0.000820      0.008120
1063     10.620000      0.000740      0.008770
1064     10.630000      0.000660      0.009380
1065     10.640000      0.000560      0.009950
1066     10.650000      0.000460      0.010490
1067     10.660000      0.000360      0.010990
1068     10.670000      0.000250      0.011450
1069     10.680000      0.000130      0.011880
1070     10.690000      0.000010      0.012280
1071     10.700000     -0.000110      0.012650
1072     10.710000     -0.000240      0.012980
1073     10.720000     -0.000360      0.013280
1074     10.730000     -0.000500      0.013550
1075     10.740000     -0.000630      0.013800
1076     10.750000     -0.000770      0.014010
1077     10.760000     -0.000910      0.014190
1078     10.770000     -0.001050      0.014350
1079     10.780000     -0.001200      0.014470
1080     10.790000     -0.001340      0.014570
1081     10.800000     -0.001490      0.014650
1082     10.810000     -0.001630      0.014690
1083     10.820000     -0.001780      0.014710
1084     10.830000     -0.001930      0.014700
1085     10.840000     -0.002070      0.014670
1086     10.850000     -0.002220      0.014620
1087     10.860000     -0.002370      0.014540
1088     10.870000     -0.002510      0.014430
1089     10.880000     -0.002660      0.014310
1090     10.890000     -0.002800      0.014160
1091     10.900000     -0.002940      0.013990
1092     10.910000     -0.003080      0.013790
1093     10.920000     -0.003220      0.013580
1094     10.930000     -0.003360      0.013340
1095     10.940000     -0.003490      0.013080
1096     10.950000     -0.003620      0.012790
1097     10.960000     -0.003750      0.012490
1098     10.970000     -0.003870      0.012160
1099     10.980000     -0.003990      0.011810
1100     10.990000     -0.004110      0.011440
1101     11.000000     -0.004230      0.011040
1102     11.010000     -0.004340      0.010630
1103     11.020000     -0.004440      0.010190
1104     11.030000     -0.004550      0.009730
1105     11.040000     -0.004640      0.009260
1106     11.050000     -0.004740      0.008780
1107     11.060000     -0.004820      0.008280
1108     11.070000     -0.004910      0.007780
1109     11.080000     -0.004980      0.007280
1110     11.090000     -0.005060      0.006790
1111     11.100000     -0.005120      0.006300
1112     11.110000     -0.005190      0.005830
1113     11.120000     -0.005250      0.005390
1114     11.130000     -0.005300      0.004970
1115     11.140000     -0.005350      0.004580
1116     11.150000     -0.005390      0.004230
1117     11.160000     -0.005440      0.003920
1118     11.170000     -0.005480      0.003650
1119     11.180000     -0.005510      0.003430
1120     11.190000     -0.005550      0.003250
1121     11.200000     -0.005580      0.003130
1122     11.210000     -0.005610      0.003050
1123     11.220000     -0.005640      0.003010
1124     11.230000     -0.005670      0.003030
1125     11.240000     -0.005700      0.003080
1126     11.250000     -0.005730      0.003170
1127     11.260000     -0.005760      0.003300
1128     11.270000     -0.005800      0.003450
1129     11.280000     -0.005830      0.003630
1130     11.290000     -0.005870      0.003830
1131     11.300000     -0.005910      0.004050
1132     11.310000     -0.005950      0.004270
1133     11.320000     -0.005990      0.004500
1134     11.330000     -0.006030      0.004720
1135     11.340000     -0.006080      0.004930
1136     11.350000     -0.006130      0.005130
1137     11.360000     -0.006180      0.005320
1138     11.370000     -0.006240      0.005480
1139     11.380000     -0.006290      0.005630
1140     11.390000     -0.006350      0.005750
1141     11.400000     -0.006400      0.005850
1142     11.410000     -0.006460      0.005920
1143     11.420000     -0.006520      0.005970
1144     11.430000     -0.006580      0.005990
1145     11.440000     -0.006640      0.005990
1146     11.450000     -0.006700      0.005970
1147     11.460000     -0.006760      0.005930
1148     11.470000     -0.006820      0.005870
1149     11.480000     -0.006880      0.005790
1150     11.490000     -0.006940      0.005700
1151     11.500000     -0.006990      0.005610
1152     11.510000     -0.007050      0.005500
1153     11.520000     -0.007110      0.005390
1154     11.530000     -0.007160      0.005270
1155     11.540000     -0.007210      0.005160
1156     11.550000     -0.007260      0.005050
1157     11.560000     -0.007310      0.004940
1158     11.570000     -0.007360      0.004840
1159     11.580000     -0.007410      0.004740
1160     11.590000     -0.007460      0.004650
1161     11.600000     -0.007510      0.004560
1162     11.610000     -0.007550      0.004490
1163     11.620000     -0.007600      0.004420
1164     11.630000     -0.007640      0.004360
1165     11.640000     -0.007680      0.004300
1166     11.650000     -0.007730      0.004250
1167     11.660000     -0.007770      0.004210
1168     11.670000     -0.007810      0.004160
1169     11.680000     -0.007850      0.004120
1170     11.690000     -0.007890      0.004080
1171     11.700000     -0.007930      0.004040
1172     11.710000     -0.007980      0.003990
1173     11.720000     -0.008020      0.003940
1174     11.730000     -0.008050      0.003880
1175     11.740000     -0.008090      0.003810
1176     11.750000     -0.008130      0.003740
1177     11.760000     -0.008170      0.003650
1178     11.770000     -0.008210      0.003550
1179     11.780000     -0.008240      0.003440
1180     11.790000     -0.008280      0.003320
1181     11.800000     -0.008310      0.003180
1182     11.810000     -0.008340      0.003020
1183     11.820000     -0.008370      0.002850
1184     11.830000     -0.008400      0.002670
1185     11.840000     -0.008430      0.002470
1186     11.850000     -0.008450      0.002260
1187     11.860000     -0.008470      0.002040
1188     11.870000     -0.008490      0.001810
1189     11.880000     -0.008510      0.001570
1190     11.890000     -0.008530      0.001320
1191     11.900000     -0.008540      0.001060
1192     11.910000     -0.008550      0.000800
1193     11.920000     -0.008560      0.000540
1194     11.930000     -0.008560      0.000280
1195     11.940000     -0.008570      0.000010
1196     11.950000     -0.008570     -0.000250
1197     11.960000     -0.008560     -0.000510
1198     11.970000     -0.008560     -0.000770
1199     11.980000     -0.008550     -0.001030
1200     11.990000     -0.008540     -0.001280
1201     12.000000     -0.008530     -0.001530
1202     12.010000     -0.008510     -0.001780
1203     12.020000     -0.008500     -0.002030
1204     12.030000     -0.008480     -0.002280
1205     12.040000     -0.008450     -0.002530
1206     12.050000     -0.008430     -0.002780
1207     12.060000     -0.008400     -0.003040
1208     12.070000     -0.008370     -0.003290
1209     12.080000     -0.008340     -0.003560
1210     12.090000     -0.008300     -0.003830
1211     12.100000     -0.008260     -0.004100
1212     12.110000     -0.008220     -0.004390
1213     12.120000     -0.008180     -0.004690
1214     12.130000     -0.008130     -0.005000
1215     12.140000     -0.008080     -0.005330
1216     12.150000     -0.008030     -0.005670
1217     12.160000     -0.007970     -0.006030
1218     12.170000     -0.007910     -0.006400
1219     12.180000     -0.007850     -0.006800
1220     12.190000     -0.007780     -0.007210
1221     12.200000     -0.007710     -0.007640
1222     12.210000     -0.007630     -0.008090
1223     12.220000     -0.007550     -0.008570
1224     12.230000     -0.007460     -0.009060
1225     12.240000     -0.007370     -0.009560
1226     12.250000     -0.007280     -0.010080
1227     12.260000     -0.007180     -0.010610
1228     12.270000     -0.007070     -0.011150
1229     12.280000     -0.006960     -0.011690
1230     12.290000     -0.006840     -0.012230
1231     12.300000     -0.006720     -0.012760
1232     12.310000     -0.006590     -0.013270
1233     12.320000     -0.006460     -0.013770
1234     12.330000     -0.006320     -0.014240
1235     12.340000     -0.006180     -0.014690
1236     12.350000     -0.006030     -0.015100
1237     12.360000     -0.005880     -0.015480
1238     12.370000     -0.005730     -0.015820
1239     12.380000     -0.005570     -0.016120
1240     12.390000     -0.005410     -0.016370
1241     12.400000     -0.005240     -0.016580
1242     12.410000     -0.005080     -0.016750
1243     12.420000     -0.004910     -0.016870
1244     12.430000     -0.004740     -0.016950
1245     12.440000     -0.004570     -0.016990
1246     12.450000     -0.004400     -0.016980
1247     12.460000     -0.004230     -0.016930
1248     12.470000     -0.004060     -0.016850
1249     12.480000     -0.003890     -0.016720
1250     12.490000     -0.003730     -0.016560
1251     12.500000     -0.003560     -0.016370
1252     12.510000     -0.003400     -0.016140
1253     12.520000     -0.003240     -0.015890
1254     12.530000     -0.003080     -0.015600
1255     12.540000     -0.002920     -0.015290
1256     12.550000     -0.002770     -0.014950
1257     12.560000     -0.002620     -0.014590
1258     12.570000     -0.002470     -0.014200
1259     12.580000     -0.002330     -0.013780
1260     12.590000     -0.002190     -0.013340
1261     12.600000     -0.002060     -0.012880
1262     12.610000     -0.001930     -0.012390
1263     12.620000     -0.001810     -0.011880
1264     12.630000     -0.001690     -0.011350
1265     12.640000     -0.001570     -0.010810
1266     12.650000     -0.001470     -0.010250
1267     12.660000     -0.001360     -0.009670
1268     12.670000     -0.001270     -0.009090
1269     12.680000     -0.001180     -0.008510
1270     12.690000     -0.001090     -0.007920
1271     12.700000     -0.001010     -0.007350
1272     12.710000     -0.000940     -0.006780
1273     12.720000     -0.000870     -0.006240
1274     12.730000     -0.000810     -0.005710
1275     12.740000     -0.000750     -0.005210
1276     12.750000     -0.000700     -0.004750
1277     12.760000     -0.000650     -0.004310
1278     12.770000     -0.000610     -0.003920
1279     12.780000     -0.000570     -0.003560
1280     12.790000     -0.000530     -0.003240
1281     12.800000     -0.000500     -0.002970
1282     12.810000     -0.000470     -0.002730
1283     12.820000     -0.000440     -0.002530
1284     12.830000     -0.000420     -0.002360
1285     12.840000     -0.000400     -0.002230
1286     12.850000     -0.000370     -0.002140
1287     12.860000     -0.000350     -0.002060
1288     12.870000     -0.000330     -0.002020
1289     12.880000     -0.000310     -0.001990
1290     12.890000     -0.000290     -0.001980
1291     12.900000     -0.000270     -0.001980
1292     12.910000     -0.000250     -0.001980
1293     12.920000     -0.000230     -0.001990
1294     12.930000     -0.000210     -0.001990
1295     12.940000     -0.000190     -0.001990
1296     12.950000     -0.000170     -0.001970
1297     12.960000     -0.000150     -0.001940
1298     12.970000     -0.000130     -0.001900
1299     12.980000     -0.000110     -0.001840
1300     12.990000     -0.000100     -0.001760
1301     13.000000     -0.000080     -0.001660
1302     13.010000     -0.000060     -0.001540
1303     13.020000     -0.000050     -0.001390
1304     13.030000     -0.000030     -0.001240
1305     13.040000     -0.000020     -0.001060
1306     13.050000     -0.000010     -0.000870
1307     13.060000     -0.000000     -0.000670
1308     13.070000      0.000010     -0.000470
1309     13.080000      0.000010     -0.000260
1310     13.090000      0.000010     -0.000050
1311     13.100000      0.000010      0.000150
1312     13.110000      0.000010      0.000340
1313     13.120000      0.000010      0.000510
1314     13.130000      0.000000      0.000660
1315     13.140000     -0.000000      0.000780
1316     13.150000     -0.000010      0.000870
1317     13.160000     -0.000020      0.000930
1318     13.170000     -0.000030      0.000950
1319     13.180000     -0.000040      0.000940
1320     13.190000     -0.000050      0.000890
1321     13.200000     -0.000060      0.000790
1322     13.210000     -0.000060      0.000670
1323     13.220000     -0.000070      0.000500
1324     13.230000     -0.000080      0.000300
1325     13.240000     -0.000080      0.000070
1326     13.250000     -0.000080     -0.000180
1327     13.260000     -0.000080     -0.000450
1328     13.270000     -0.000070     -0.000730
1329     13.280000     -0.000070     -0.001010
1330     13.290000     -0.000060     -0.001290
1331     13.300000     -0.000040     -0.001550
1332     13.310000     -0.000030     -0.001790
1333     13.320000     -0.000010     -0.002000
1334     13.330000      0.000010     -0.002160
1335     13.340000      0.000030     -0.002280
1336     13.350000      0.000050     -0.002340
1337     13.360000      0.000080     -0.002340
1338     13.370000      0.000100     -0.002270
1339     13.380000      0.000120     -0.002130
1340     13.390000      0.000150     -0.001920
1341     13.400000      0.000160     -0.001630
1342     13.410000      0.000180     -0.001270
1343     13.420000      0.000190     -0.000840
1344     13.430000      0.000200     -0.000350
1345     13.440000      0.000210      0.000200
1346     13.450000      0.000200      0.000810
1347     13.460000      0.000200      0.001450
1348     13.470000      0.000180      0.002120
1349     13.480000      0.000160      0.002810
1350     13.490000      0.000130      0.003500
1351     13.500000      0.000100      0.004180
1352     13.510000      0.000050      0.004820
1353     13.520000      0.000010      0.005420
1354     13.530000     -0.000050      0.005970
1355     13.540000     -0.000110      0.006440
1356     13.550000     -0.000170      0.006820
1357     13.560000     -0.000240      0.007110
1358     13.570000     -0.000310      0.007300
1359     13.580000     -0.000380      0.007370
1360     13.590000     -0.000460      0.007330
1361     13.600000     -0.000530      0.007180
1362     13.610000     -0.000600      0.006900
1363     13.620000     -0.000670      0.006510
1364     13.630000     -0.000740      0.006010
1365     13.640000     -0.000800      0.005410
1366     13.650000     -0.000850      0.004710
1367     13.660000     -0.000900      0.003930
1368     13.670000     -0.000940      0.003070
1369     13.680000     -0.000970      0.002160
1370     13.690000     -0.000990      0.001210
1371     13.700000     -0.001000      0.000240
1372     13.710000     -0.001000     -0.000750
1373     13.720000     -0.001000     -0.001730
1374     13.730000     -0.000980     -0.002680
1375     13.740000     -0.000950     -0.003600
1376     13.750000     -0.000920     -0.004470
1377     13.760000     -0.000870     -0.005270
1378     13.770000     -0.000820     -0.006010
1379     13.780000     -0.000760     -0.006670
1380     13.790000     -0.000690     -0.007250
1381     13.800000     -0.000620     -0.007740
1382     13.810000     -0.000540     -0.008140
1383     13.820000     -0.000460     -0.008460
1384     13.830000     -0.000380     -0.008690
1385     13.840000     -0.000290     -0.008840
1386     13.850000     -0.000200     -0.008910
1387     13.860000     -0.000110     -0.008910
1388     13.870000     -0.000020     -0.008830
1389     13.880000      0.000060     -0.008700
1390     13.890000      0.000150     -0.008510
1391     13.900000      0.000240     -0.008260
1392     13.910000      0.000320     -0.007980
1393     13.920000      0.000400     -0.007660
1394     13.930000      0.000480     -0.007300
1395     13.940000      0.000550     -0.006930
1396     13.950000      0.000620     -0.006530
1397     13.960000      0.000680     -0.006110
1398     13.970000      0.000740     -0.005690
1399     13.980000      0.000800     -0.005250
1400     13.990000      0.000850     -0.004810
1401     14.000000      0.000900     -0.004360
1402     14.010000      0.000950     -0.003910
1403     14.020000      0.000980     -0.003450
1404     14.030000      0.001020     -0.003000
1405     14.040000      0.001050     -0.002550
1406     14.050000      0.001070     -0.002110
1407     14.060000      0.001100     -0.001670
1408     14.070000      0.001110     -0.001240
1409     14.080000      0.001120     -0.000830
1410     14.090000      0.001130     -0.000430
1411     14.100000      0.001140     -0.000060
1412     14.110000      0.001140      0.000290
1413     14.120000      0.001140      0.000610
1414     14.130000      0.001130      0.000890
1415     14.140000      0.001120      0.001140
1416     14.150000      0.001110      0.001350
1417     14.160000      0.001100      0.001510
1418     14.170000      0.001080      0.001640
1419     14.180000      0.001060      0.001710
1420     14.190000      0.001050      0.001740
1421     14.200000      0.001030      0.001720
1422     14.210000      0.001010      0.001650
1423     14.220000      0.001000      0.001540
1424     14.230000      0.000980      0.001390
1425     14.240000      0.000970      0.001200
1426     14.250000      0.000950      0.000970
1427     14.260000      0.000940      0.000710
1428     14.270000      0.000940      0.000430
1429     14.280000      0.000930      0.000130
1430     14.290000      0.000930     -0.000180
1431     14.300000      0.000930     -0.000500
1432     14.310000      0.000940     -0.000820
1433     14.320000      0.000950     -0.001120
1434     14.330000      0.000960     -0.001420
1435     14.340000      0.000970     -0.001690
1436     14.350000      0.000990     -0.001940
1437     14.360000      0.001010     -0.002150
1438     14.370000      0.001030     -0.002340
1439     14.380000      0.001050     -0.002480
1440     14.390000      0.001080     -0.002590
1441     14.400000      0.001100     -0.002660
1442     14.410000      0.001130     -0.002690
1443     14.420000      0.001160     -0.002680
1444     14.430000      0.001180     -0.002640
1445     14.440000      0.001210     -0.002570
1446     14.450000      0.001240     -0.002470
1447     14.460000      0.001260     -0.002340
1448     14.470000      0.001280     -0.002200
1449     14.480000      0.001310     -0.002040
1450     14.490000      0.001330     -0.001880
1451     14.500000      0.001350     -0.001730
1452     14.510000      0.001360     -0.001580
1453     14.520000      0.001380     -0.001450
1454     14.530000      0.001390     -0.001340
1455     14.540000      0.001410     -0.001260
1456     14.550000      0.001420     -0.001210
1457     14.560000      0.001430     -0.001210
1458     14.570000      0.001440     -0.001240
1459     14.580000      0.001460     -0.001330
1460     14.590000      0.001470     -0.001460
1461     14.600000      0.001480     -0.001630
1462     14.610000      0.001500     -0.001860
1463     14.620000      0.001520     -0.002130
1464     14.630000      0.001540     -0.002440
1465     14.640000      0.001560     -0.002790
1466     14.650000      0.001590     -0.003170
1467     14.660000      0.001620     -0.003580
1468     14.670000      0.001660     -0.003990
1469     14.680000      0.001700     -0.004420
1470     14.690000      0.001740     -0.004830
1471     14.700000      0.001790     -0.005230
1472     14.710000      0.001840     -0.005610
1473     14.720000      0.001900     -0.005940
1474     14.730000      0.001960     -0.006220
1475     14.740000      0.002020     -0.006440
1476     14.750000      0.002090     -0.006590
1477     14.760000      0.002150     -0.006660
1478     14.770000      0.002220     -0.006650
1479     14.780000      0.002290     -0.006550
1480     14.790000      0.002350     -0.006360
1481     14.800000      0.002410     -0.006070
1482     14.810000      0.002480     -0.005690
1483     14.820000      0.002530     -0.005230
1484     14.830000      0.002580     -0.004670
1485     14.840000      0.002630     -0.004040
1486     14.850000      0.002670     -0.003340
1487     14.860000      0.002710     -0.002580
1488     14.870000      0.002730     -0.001770
1489     14.880000      0.002750     -0.000930
1490     14.890000      0.002760     -0.000070
1491     14.900000      0.002760      0.000800
1492     14.910000      0.002750      0.001640
1493     14.920000      0.002730      0.002460
1494     14.930000      0.002710      0.003240
1495     14.940000      0.002680      0.003950
1496     14.950000      0.002640      0.004600
1497     14.960000      0.002590      0.005160
1498     14.970000      0.002540      0.005630
1499     14.980000      0.002480      0.006000
1500     14.990000      0.002420      0.006270
1501     15.000000      0.002360      0.006440
1502     15.010000      0.002300      0.006510
1503     15.020000      0.002230      0.006470
1504     15.030000      0.002170      0.006330
1505     15.040000      0.002100      0.006100
1506     15.050000      0.002040      0.005790
1507     15.060000      0.001980      0.005400
1508     15.070000      0.001930      0.004940
1509     15.080000      0.001880      0.004440
1510     15.090000      0.001840      0.003890
1511     15.100000      0.001800      0.003320
1512     15.110000      0.001760      0.002740
1513     15.120000      0.001740      0.002160
1514     15.130000      0.001720      0.001600
1515     15.140000      0.001700      0.001070
1516     15.150000      0.001690      0.000570
1517     15.160000      0.001680      0.000120
1518     15.170000      0.001680     -0.000280
1519     15.180000      0.001680     -0.000610
1520     15.190000      0.001690     -0.000880
1521     15.200000      0.001700     -0.001090
1522     15.210000      0.001710     -0.001220
1523     15.220000      0.001720     -0.001300
1524     15.230000      0.001740     -0.001300
1525     15.240000      0.001750     -0.001250
1526     15.250000      0.001760     -0.001150
1527     15.260000      0.001770     -0.001000
1528     15.270000      0.001780     -0.000820
1529     15.280000      0.001790     -0.000600
1530     15.290000      0.001800     -0.000370
1531     15.300000      0.001800     -0.000130
1532     15.310000      0.001800      0.000110
1533     15.320000      0.001800      0.000340
1534     15.330000      0.001800      0.000540
1535     15.340000      0.001790      0.000720
1536     15.350000      0.001790      0.000850
1537     15.360000      0.001780      0.000940
1538     15.370000      0.001770      0.000970
1539     15.380000      0.001760      0.000950
1540     15.390000      0.001750      0.000860
1541     15.400000      0.001740      0.000720
1542     15.410000      0.001730      0.000510
1543     15.420000      0.001730      0.000240
1544     15.430000      0.001720     -0.000090
1545     15.440000      0.001730     -0.000470
1546     15.450000      0.001730     -0.000890
1547     15.460000      0.001740     -0.001360
1548     15.470000      0.001750     -0.001860
1549     15.480000      0.001770     -0.002380
1550     15.490000      0.001800     -0.002910
1551     15.500000      0.001820     -0.003440
1552     15.510000      0.001860     -0.003960
1553     15.520000      0.001900     -0.004460
1554     15.530000      0.001940     -0.004920
1555     15.540000      0.001990     -0.005340
1556     15.550000      0.002050     -0.005710
1557     15.560000      0.002100     -0.006020
1558     15.570000      0.002160     -0.006260
1559     15.580000      0.002230     -0.006440
1560     15.590000      0.002290     -0.006530
1561     15.600000      0.002360     -0.006560
1562     15.610000      0.002420     -0.006500
1563     15.620000      0.002490     -0.006370
1564     15.630000      0.002550     -0.006170
1565     15.640000      0.002610     -0.005900
1566     15.650000      0.002670     -0.005560
1567     15.660000      0.002730     -0.005170
1568     15.670000      0.002780     -0.004730
1569     15.680000      0.002820     -0.004240
1570     15.690000      0.002870     -0.003730
1571     15.700000      0.002900     -0.003190
1572     15.710000      0.002940     -0.002650
1573     15.720000      0.002960     -0.002100
1574     15.730000      0.002980     -0.001560
1575     15.740000      0.003000     -0.001030
1576     15.750000      0.003010     -0.000520
1577     15.760000      0.003020     -0.000050
1578     15.770000      0.003020      0.000390
1579     15.780000      0.003010      0.000800
1580     15.790000      0.003000      0.001160
1581     15.800000      0.002990      0.001480
1582     15.810000      0.002980      0.001750
1583     15.820000      0.002960      0.001980
1584     15.830000      0.002940      0.002180
1585     15.840000      0.002920      0.002330
1586     15.850000      0.002900      0.002440
1587     15.860000      0.002870      0.002520
1588     15.870000      0.002850      0.002570
1589     15.880000      0.002820      0.002600
1590     15.890000      0.002790      0.002610
1591     15.900000      0.002770      0.002600
1592     15.910000      0.002740      0.002580
1593     15.920000      0.002720      0.002550
1594     15.930000      0.002690      0.002520
1595     15.940000      0.002670      0.002500
1596     15.950000      0.002640      0.002480
1597     15.960000      0.002620      0.002470
1598     15.970000      0.002590      0.002470
1599     15.980000      0.002570      0.002490
1600     15.990000      0.002540      0.002530
1601     16.000000      0.002520      0.002580
1602     16.010000      0.002490      0.002640
1603     16.020000      0.002460      0.002730
1604     16.030000      0.002440      0.002830
1605     16.040000      0.002410      0.002950
1606     16.050000      0.002380      0.003080
1607     16.060000      0.002350      0.003220
1608     16.070000      0.002320      0.003360
1609     16.080000      0.002280      0.003510
1610     16.090000      0.002250      0.003660
1611     16.100000      0.002210      0.003800
1612     16.110000      0.002170      0.003940
1613     16.120000      0.002130      0.004060
1614     16.130000      0.002090      0.004170
1615     16.140000      0.002050      0.004260
1616     16.150000      0.002010      0.004320
1617     16.160000      0.001960      0.004360
1618     16.170000      0.001920      0.004360
1619     16.180000      0.001880      0.004340
1620     16.190000      0.001830      0.004290
1621     16.200000      0.001790      0.004210
1622     16.210000      0.001750      0.004090
1623     16.220000      0.001710      0.003950
1624     16.230000      0.001670      0.003780
1625     16.240000      0.001630      0.003580
1626     16.250000      0.001590      0.003370
1627     16.260000      0.001560      0.003130
1628     16.270000      0.001530      0.002890
1629     16.280000      0.001500      0.002640
1630     16.290000      0.001470      0.002390
1631     16.300000      0.001450      0.002150
1632     16.310000      0.001430      0.001920
1633     16.320000      0.001410      0.001710
1634     16.330000      0.001390      0.001520
1635     16.340000      0.001380      0.001370
1636     16.350000      0.001360      0.001260
1637     16.360000      0.001350      0.001180
1638     16.370000      0.001340      0.001150
1639     16.380000      0.001330      0.001170
1640     16.390000      0.001320      0.001240
1641     16.400000      0.001300      0.001350
1642     16.410000      0.001290      0.001510
1643     16.420000      0.001280      0.001720
1644     16.430000      0.001260      0.001970
1645     16.440000      0.001240      0.002250
1646     16.450000      0.001220      0.002570
1647     16.460000      0.001190      0.002910
1648     16.470000      0.001160      0.003260
1649     16.480000      0.001130      0.003610
1650     16.490000      0.001090      0.003960
1651     16.500000      0.001050      0.004300
1652     16.510000      0.001010      0.004600
1653     16.520000      0.000960      0.004860
1654     16.530000      0.000920      0.005070
1655     16.540000      0.000860      0.005220
1656     16.550000      0.000810      0.005300
1657     16.560000      0.000760      0.005300
1658     16.570000      0.000710      0.005220
1659     16.580000      0.000650      0.005050
1660     16.590000      0.000600      0.004780
1661     16.600000      0.000560      0.004420
1662     16.610000      0.000510      0.003970
1663     16.620000      0.000470      0.003430
1664     16.630000      0.000440      0.002800
1665     16.640000      0.000410      0.002090
1666     16.650000      0.000390      0.001320
1667     16.660000      0.000380      0.000480
1668     16.670000      0.000370     -0.000400
1669     16.680000      0.000370     -0.001310
1670     16.690000      0.000390     -0.002230
1671     16.700000      0.000410     -0.003160
1672     16.710000      0.000440     -0.004070
1673     16.720000      0.000480     -0.004940
1674     16.730000      0.000530     -0.005760
1675     16.740000      0.000590     -0.006520
1676     16.750000      0.000650     -0.007200
1677     16.760000      0.000730     -0.007780
1678     16.770000      0.000800     -0.008270
1679     16.780000      0.000890     -0.008660
1680     16.790000      0.000970     -0.008930
1681     16.800000      0.001060     -0.009090
1682     16.810000      0.001150     -0.009130
1683     16.820000      0.001250     -0.009070
1684     16.830000      0.001340     -0.008890
1685     16.840000      0.001420     -0.008610
1686     16.850000      0.001510     -0.008230
1687     16.860000      0.001590     -0.007770
1688     16.870000      0.001670     -0.007240
1689     16.880000      0.001740     -0.006640
1690     16.890000      0.001810     -0.005990
1691     16.900000      0.001870     -0.005300
1692     16.910000      0.001920     -0.004600
1693     16.920000      0.001970     -0.003880
1694     16.930000      0.002010     -0.003170
1695     16.940000      0.002040     -0.002470
1696     16.950000      0.002060     -0.001800
1697     16.960000      0.002080     -0.001170
1698     16.970000      0.002090     -0.000580
1699     16.980000      0.002100     -0.000030
1700     16.990000      0.002100      0.000460
1701     17.000000      0.002100      0.000890
1702     17.010000      0.002090      0.001270
1703     17.020000      0.002070      0.001590
1704     17.030000      0.002060      0.001860
1705     17.040000      0.002040      0.002070
1706     17.050000      0.002020      0.002230
1707     17.060000      0.002000      0.002350
1708     17.070000      0.001970      0.002420
1709     17.080000      0.001950      0.002450
1710     17.090000      0.001920      0.002450
1711     17.100000      0.001900      0.002420
1712     17.110000      0.001880      0.002370
1713     17.120000      0.001850      0.002300
1714     17.130000      0.001830      0.002210
1715     17.140000      0.001810      0.002120
1716     17.150000      0.001790      0.002020
1717     17.160000      0.001760      0.001920
1718     17.170000      0.001750      0.001820
1719     17.180000      0.001730      0.001720
1720     17.190000      0.001710      0.001630
1721     17.200000      0.001690      0.001550
1722     17.210000      0.001680      0.001470
1723     17.220000      0.001660      0.001400
1724     17.230000      0.001650      0.001340
1725     17.240000      0.001640      0.001280
1726     17.250000      0.001620      0.001240
1727     17.260000      0.001610      0.001200
1728     17.270000      0.001600      0.001170
1729     17.280000      0.001590      0.001140
1730     17.290000      0.001580      0.001110
1731     17.300000      0.001570      0.001090
1732     17.310000      0.001550      0.001070
1733     17.320000      0.001540      0.001060
1734     17.330000      0.001530      0.001040
1735     17.340000      0.001520      0.001020
1736     17.350000      0.001510      0.001000
1737     17.360000      0.001500      0.000970
1738     17.370000      0.001490      0.000950
1739     17.380000      0.001480      0.000910
1740     17.390000      0.001470      0.000880
1741     17.400000      0.001470      0.000840
1742     17.410000      0.001460      0.000790
1743     17.420000      0.001450      0.000740
1744     17.430000      0.001440      0.000690
1745     17.440000      0.001430      0.000640
1746     17.450000      0.001430      0.000580
1747     17.460000      0.001420      0.000530
1748     17.470000      0.001420      0.000470
1749     17.480000      0.001410      0.000420
1750     17.490000      0.001410      0.000380
1751     17.500000      0.001400      0.000340
1752     17.510000      0.001400      0.000310
1753     17.520000      0.001400      0.000300
1754     17.530000      0.001390      0.000290
1755     17.540000      0.001390      0.000300
1756     17.550000      0.001390      0.000330
1757     17.560000      0.001390      0.000380
1758     17.570000      0.001380      0.000450
1759     17.580000      0.001380      0.000530
1760     17.590000      0.001370      0.000640
1761     17.600000      0.001370      0.000770
1762     17.610000      0.001360      0.000920
1763     17.620000      0.001350      0.001090
1764     17.630000      0.001340      0.001280
1765     17.640000      0.001330      0.001480
1766     17.650000      0.001310      0.001700
1767     17.660000      0.001290      0.001930
1768     17.670000      0.001270      0.002170
1769     17.680000      0.001250      0.002410
1770     17.690000      0.001230      0.002650
1771     17.700000      0.001200      0.002890
1772     17.710000      0.001170      0.003120
1773     17.720000      0.001140      0.003330
1774     17.730000      0.001110      0.003530
1775     17.740000      0.001070      0.003700
1776     17.750000      0.001040      0.003850
1777     17.760000      0.001000      0.003970
1778     17.770000      0.000960      0.004070
1779     17.780000      0.000920      0.004120
1780     17.790000      0.000880      0.004150
1781     17.800000      0.000830      0.004140
1782     17.810000      0.000790      0.004090
1783     17.820000      0.000750      0.004020
1784     17.830000      0.000710      0.003910
1785     17.840000      0.000670      0.003770
1786     17.850000      0.000640      0.003600
1787     17.860000      0.000600      0.003410
1788     17.870000      0.000570      0.003200
1789     17.880000      0.000530      0.002970
1790     17.890000      0.000500      0.002730
1791     17.900000      0.000480      0.002480
1792     17.910000      0.000450      0.002230
1793     17.920000      0.000430      0.001980
1794     17.930000      0.000410      0.001740
1795     17.940000      0.000390      0.001510
1796     17.950000      0.000380      0.001300
1797     17.960000      0.000360      0.001100
1798     17.970000      0.000350      0.000920
1799     17.980000      0.000340      0.000770
1800     17.990000      0.000340      0.000640
1801     18.000000      0.000330      0.000540
1802     18.010000      0.000320      0.000460
1803     18.020000      0.000320      0.000400
1804     18.030000      0.000320      0.000370
1805     18.040000      0.000310      0.000360
1806     18.050000      0.000310      0.000370
1807     18.060000      0.000300      0.000400
1808     18.070000      0.000300      0.000440
1809     18.080000      0.000300      0.000500
1810     18.090000      0.000290      0.000570
1811     18.100000      0.000290      0.000650
1812     18.110000      0.000280      0.000730
1813     18.120000      0.000270      0.000810
1814     18.130000      0.000260      0.000890
1815     18.140000      0.000250      0.000970
1816     18.150000      0.000240      0.001040
1817     18.160000      0.000230      0.001100
1818     18.170000      0.000220      0.001150
1819     18.180000      0.000210      0.001190
1820     18.190000      0.000200      0.001220
1821     18.200000      0.000190      0.001240
1822     18.210000      0.000180      0.001240
1823     18.220000      0.000160      0.001230
1824     18.230000      0.000150      0.001200
1825     18.240000      0.000140      0.001170
1826     18.250000      0.000130      0.001120
1827     18.260000      0.000120      0.001060
1828     18.270000      0.000110      0.001000
1829     18.280000      0.000100      0.000930
1830     18.290000      0.000090      0.000860
1831     18.300000      0.000080      0.000790
1832     18.310000      0.000070      0.000720
1833     18.320000      0.000060      0.000650
1834     18.330000      0.000060      0.000590
1835     18.340000      0.000050      0.000540
1836     18.350000      0.000040      0.000490
1837     18.360000      0.000040      0.000460
1838     18.370000      0.000030      0.000440
1839     18.380000      0.000030      0.000430
1840     18.390000      0.000030      0.000440
1841     18.400000      0.000020      0.000460
1842     18.410000      0.000020      0.000500
1843     18.420000      0.000010      0.000550
1844     18.430000      0.000010      0.000610
1845     18.440000      0.000000      0.000690
1846     18.450000     -0.000010      0.000780
1847     18.460000     -0.000010      0.000880
1848     18.470000     -0.000020      0.000990
1849     18.480000     -0.000030      0.001110
1850     18.490000     -0.000040      0.001240
1851     18.500000     -0.000060      0.001360
1852     18.510000     -0.000070      0.001490
1853     18.520000     -0.000090      0.001620
1854     18.530000     -0.000100      0.001740
1855     18.540000     -0.000120      0.001870
1856     18.550000     -0.000140      0.001980
1857     18.560000     -0.000160      0.002090
1858     18.570000     -0.000180      0.002190
1859     18.580000     -0.000200      0.002280
1860     18.590000     -0.000220      0.002360
1861     18.600000     -0.000250      0.002430
1862     18.610000     -0.000270      0.002490
1863     18.620000     -0.000300      0.002540
1864     18.630000     -0.000320      0.002580
1865     18.640000     -0.000350      0.002610
1866     18.650000     -0.000370      0.002630
1867     18.660000     -0.000400      0.002640
1868     18.670000     -0.000430      0.002640
1869     18.680000     -0.000450      0.002640
1870     18.690000     -0.000480      0.002630
1871     18.700000     -0.000510      0.002610
1872     18.710000     -0.000530      0.002590
1873     18.720000     -0.000560      0.002560
1874     18.730000     -0.000580      0.002520
1875     18.740000     -0.000610      0.002490
1876     18.750000     -0.000630      0.002450
1877     18.760000     -0.000660      0.002400
1878     18.770000     -0.000680      0.002360
1879     18.780000     -0.000700      0.002310
1880     18.790000     -0.000730      0.002260
1881     18.800000     -0.000750      0.002210
1882     18.810000     -0.000770      0.002150
1883     18.820000     -0.000790      0.002090
1884     18.830000     -0.000810      0.002030
1885     18.840000     -0.000840      0.001970
1886     18.850000     -0.000860      0.001900
1887     18.860000     -0.000870      0.001830
1888     18.870000     -0.000890      0.001760
1889     18.880000     -0.000910      0.001680
1890     18.890000     -0.000930      0.001600
1891     18.900000     -0.000940      0.001520
1892     18.910000     -0.000960      0.001430
1893     18.920000     -0.000970      0.001330
1894     18.930000     -0.000990      0.001230
1895     18.940000     -0.001000      0.001120
1896     18.950000     -0.001010      0.001000
1897     18.960000     -0.001020      0.000880
1898     18.970000     -0.001030      0.000750
1899     18.980000     -0.001040      0.000620
1900     18.990000     -0.001040      0.000470
1901     19.000000     -0.001050      0.000330
1902     19.010000     -0.001050      0.000170
1903     19.020000     -0.001050      0.000010
1904     19.030000     -0.001050     -0.000150
1905     19.040000     -0.001050     -0.000310
1906     19.050000     -0.001050     -0.000470
1907     19.060000     -0.001040     -0.000620
1908     19.070000     -0.001040     -0.000770
1909     19.080000     -0.001030     -0.000900
1910     19.090000     -0.001020     -0.001020
1911     19.100000     -0.001010     -0.001120
1912     19.110000     -0.001000     -0.001200
1913     19.120000     -0.000990     -0.001240
1914     19.130000     -0.000970     -0.001260
1915     19.140000     -0.000960     -0.001240
1916     19.150000     -0.000950     -0.001170
1917     19.160000     -0.000940     -0.001070
1918     19.170000     -0.000930     -0.000920
1919     19.180000     -0.000920     -0.000720
1920     19.190000     -0.000910     -0.000470
1921     19.200000     -0.000900     -0.000180
1922     19.210000     -0.000900      0.000160
1923     19.220000     -0.000900      0.000540
1924     19.230000     -0.000910      0.000960
1925     19.240000     -0.000920      0.001420
1926     19.250000     -0.000930      0.001900
1927     19.260000     -0.000950      0.002410
1928     19.270000     -0.000980      0.002920
1929     19.280000     -0.001010      0.003440
1930     19.290000     -0.001040      0.003950
1931     19.300000     -0.001080      0.004440
1932     19.310000     -0.001120      0.004890
1933     19.320000     -0.001170      0.005300
1934     19.330000     -0.001230      0.005660
1935     19.340000     -0.001280      0.005950
1936     19.350000     -0.001340      0.006160
1937     19.360000     -0.001400      0.006290
1938     19.370000     -0.001470      0.006330
1939     19.380000     -0.001530      0.006280
1940     19.390000     -0.001590      0.006130
1941     19.400000     -0.001650      0.005870
1942     19.410000     -0.001710      0.005530
1943     19.420000     -0.001770      0.005080
1944     19.430000     -0.001820      0.004550
1945     19.440000     -0.001860      0.003930
1946     19.450000     -0.001900      0.003240
1947     19.460000     -0.001940      0.002490
1948     19.470000     -0.001960      0.001690
1949     19.480000     -0.001980      0.000860
1950     19.490000     -0.001990      0.000010
1951     19.500000     -0.001990     -0.000850
1952     19.510000     -0.001980     -0.001680
1953     19.520000     -0.001960     -0.002490
1954     19.530000     -0.001940     -0.003250
1955     19.540000     -0.001900     -0.003940
1956     19.550000     -0.001860     -0.004560
1957     19.560000     -0.001820     -0.005090
1958     19.570000     -0.001770     -0.005520
1959     19.580000     -0.001710     -0.005850
1960     19.590000     -0.001650     -0.006070
1961     19.600000     -0.001590     -0.006170
1962     19.610000     -0.001530     -0.006170
1963     19.620000     -0.001470     -0.006050
1964     19.630000     -0.001410     -0.005830
1965     19.640000     -0.001350     -0.005510
1966     19.650000     -0.001300     -0.005100
1967     19.660000     -0.001250     -0.004600
1968     19.670000     -0.001200     -0.004040
1969     19.680000     -0.001160     -0.003420
1970     19.690000     -0.001130     -0.002760
1971     19.700000     -0.001100     -0.002070
1972     19.710000     -0.001080     -0.001370
1973     19.720000     -0.001060     -0.000670
1974     19.730000     -0.001060      0.000020
1975     19.740000     -0.001060      0.000670
1976     19.750000     -0.001060      0.001280
1977     19.760000     -0.001080      0.001840
1978     19.770000     -0.001090      0.002340
1979     19.780000     -0.001120      0.002780
1980     19.790000     -0.001150      0.003140
1981     19.800000     -0.001180      0.003440
1982     19.810000     -0.001210      0.003660
1983     19.820000     -0.001250      0.003800
1984     19.830000     -0.001290      0.003870
1985     19.840000     -0.001330      0.003880
1986     19.850000     -0.001360      0.003820
1987     19.860000     -0.001400      0.003700
1988     19.870000     -0.001440      0.003530
1989     19.880000     -0.001470      0.003310
1990     19.890000     -0.001510      0.003060
1991     19.900000     -0.001540      0.002780
1992     19.910000     -0.001570      0.002480
1993     19.920000     -0.001590      0.002170
1994     19.930000     -0.001610      0.001850
1995     19.940000     -0.001630      0.001540
1996     19.950000     -0.001650      0.001230
1997     19.960000     -0.001660      0.000940
1998     19.970000     -0.001670      0.000670
1999     19.980000     -0.001670      0.000420
2000     19.990000     -0.001680      0.000200
2001     20.000000     -0.001680     -0.000000
2002     20.010000     -0.001680     -0.000170
2003     20.020000     -0.001680     -0.000310
2004     20.030000     -0.001680     -0.000430
2005     20.040000     -0.001670     -0.000510
2006     20.050000     -0.001670     -0.000580
2007     20.060000     -0.001660     -0.000620
2008     20.070000     -0.001650     -0.000640
2009     20.080000     -0.001650     -0.000640
2010     20.090000     -0.001640     -0.000620
2011     20.100000     -0.001640     -0.000600
2012     20.110000     -0.001630     -0.000570
2013     20.120000     -0.001620     -0.000530
2014     20.130000     -0.001620     -0.000490
2015     20.140000     -0.001610     -0.000450
2016     20.150000     -0.001610     -0.000410
2017     20.160000     -0.001610     -0.000370
2018     20.170000     -0.001600     -0.000350
2019     20.180000     -0.001600     -0.000330
2020     20.190000     -0.001590     -0.000320
2021     20.200000     -0.001590     -0.000330
2022     20.210000     -0.001590     -0.000340
2023     20.220000     -0.001590     -0.000360
2024     20.230000     -0.001580     -0.000400
2025     20.240000     -0.001580     -0.000440
2026     20.250000     -0.001570     -0.000500
2027     20.260000     -0.001570     -0.000570
2028     20.270000     -0.001560     -0.000640
2029     20.280000     -0.001560     -0.000720
2030     20.290000     -0.001550     -0.000810
2031     20.300000     -0.001540     -0.000900
2032     20.310000     -0.001530     -0.000990
2033     20.320000     -0.001520     -0.001090
2034     20.330000     -0.001510     -0.001190
2035     20.340000     -0.001500     -0.001280
2036     20.350000     -0.001490     -0.001380
2037     20.360000     -0.001470     -0.001470
2038     20.370000     -0.001460     -0.001560
2039     20.380000     -0.001440     -0.001650
2040     20.390000     -0.001430     -0.001730
2041     20.400000     -0.001410     -0.001800
2042     20.410000     -0.001390     -0.001870
2043     20.420000     -0.001370     -0.001940
2044     20.430000     -0.001350     -0.001990
2045     20.440000     -0.001330     -0.002050
2046     20.450000     -0.001310     -0.002090
2047     20.460000     -0.001290     -0.002130
2048     20.470000     -0.001270     -0.002160
2049     20.480000     -0.001250     -0.002180
2050     20.490000     -0.001230     -0.002200
2051     20.500000     -0.001200     -0.002200
2052     20.510000     -0.001180     -0.002200
2053     20.520000     -0.001160     -0.002180
2054     20.530000     -0.001140     -0.002150
2055     20.540000     -0.001120     -0.002120
2056     20.550000     -0.001100     -0.002070
2057     20.560000     -0.001080     -0.002000
2058     20.570000     -0.001060     -0.001930
2059     20.580000     -0.001040     -0.001830
2060     20.590000     -0.001020     -0.001730
2061     20.600000     -0.001000     -0.001610
2062     20.610000     -0.000980     -0.001480
2063     20.620000     -0.000970     -0.001330
2064     20.630000     -0.000960     -0.001170
2065     20.640000     -0.000940     -0.001000
2066     20.650000     -0.000930     -0.000810
2067     20.660000     -0.000930     -0.000620
2068     20.670000     -0.000920     -0.000410
2069     20.680000     -0.000920     -0.000200
2070     20.690000     -0.000910      0.000020
2071     20.700000     -0.000910      0.000240
2072     20.710000     -0.000920      0.000470
2073     20.720000     -0.000920      0.000690
2074     20.730000     -0.000930      0.000920
2075     20.740000     -0.000940      0.001140
2076     20.750000     -0.000950      0.001350
2077     20.760000     -0.000960      0.001570
2078     20.770000     -0.000980      0.001770
2079     20.780000     -0.001000      0.001970
2080     20.790000     -0.001020      0.002150
2081     20.800000     -0.001040      0.002330
2082     20.810000     -0.001060      0.002500
2083     20.820000     -0.001090      0.002660
2084     20.830000     -0.001110      0.002810
2085     20.840000     -0.001140      0.002950
2086     20.850000     -0.001170      0.003070
2087     20.860000     -0.001200      0.003170
2088     20.870000     -0.001230      0.003270
2089     20.880000     -0.001260      0.003340
2090     20.890000     -0.001300      0.003390
2091     20.900000     -0.001330      0.003420
2092     20.910000     -0.001370      0.003430
2093     20.920000     -0.001400      0.003410
2094     20.930000     -0.001430      0.003360
2095     20.940000     -0.001470      0.003280
2096     20.950000     -0.001500      0.003160
2097     20.960000     -0.001530      0.003010
2098     20.970000     -0.001560      0.002830
2099     20.980000     -0.001590      0.002610
2100     20.990000     -0.001620      0.002350
2101     21.000000     -0.001640      0.002050
2102     21.010000     -0.001660      0.001720
2103     21.020000     -0.001680      0.001350
2104     21.030000     -0.001690      0.000940
2105     21.040000     -0.001700      0.000510
2106     21.050000     -0.001710      0.000040
2107     21.060000     -0.001710     -0.000440
2108     21.070000     -0.001700     -0.000940
2109     21.080000     -0.001690     -0.001460
2110     21.090000     -0.001680     -0.001980
2111     21.100000     -0.001660     -0.002490
2112     21.110000     -0.001630     -0.003000
2113     21.120000     -0.001600     -0.003500
2114     21.130000     -0.001570     -0.003970
2115     21.140000     -0.001530     -0.004420
2116     21.150000     -0.001480     -0.004830
2117     21.160000     -0.001440     -0.005210
2118     21.170000     -0.001380     -0.005540
2119     21.180000     -0.001330     -0.005830
2120     21.190000     -0.001270     -0.006080
2121     21.200000     -0.001210     -0.006280
2122     21.210000     -0.001150     -0.006440
2123     21.220000     -0.001080     -0.006550
2124     21.230000     -0.001020     -0.006620
2125     21.240000     -0.000950     -0.006650
2126     21.250000     -0.000880     -0.006650
2127     21.260000     -0.000820     -0.006610
2128     21.270000     -0.000750     -0.006550
2129     21.280000     -0.000690     -0.006460
2130     21.290000     -0.000620     -0.006360
2131     21.300000     -0.000560     -0.006240
2132     21.310000     -0.000490     -0.006120
2133     21.320000     -0.000430     -0.006010
2134     21.330000     -0.000370     -0.005900
2135     21.340000     -0.000310     -0.005800
2136     21.350000     -0.000260     -0.005710
2137     21.360000     -0.000200     -0.005650
2138     21.370000     -0.000140     -0.005610
2139     21.380000     -0.000090     -0.005600
2140     21.390000     -0.000030     -0.005610
2141     21.400000      0.000030     -0.005660
2142     21.410000      0.000080     -0.005730
2143     21.420000      0.000140     -0.005830
2144     21.430000      0.000200     -0.005950
2145     21.440000      0.000260     -0.006100
2146     21.450000      0.000320     -0.006270
2147     21.460000      0.000380     -0.006460
2148     21.470000      0.000450     -0.006660
2149     21.480000      0.000510     -0.006870
2150     21.490000      0.000580     -0.007080
2151     21.500000      0.000650     -0.007290
2152     21.510000      0.000720     -0.007490
2153     21.520000      0.000800     -0.007680
2154     21.530000      0.000880     -0.007840
2155     21.540000      0.000950     -0.007980
2156     21.550000      0.001030     -0.008100
2157     21.560000      0.001120     -0.008180
2158     21.570000      0.001200     -0.008220
2159     21.580000      0.001280     -0.008220
2160     21.590000      0.001360     -0.008190
2161     21.600000      0.001440     -0.008110
2162     21.610000      0.001520     -0.007990
2163     21.620000      0.001600     -0.007830
2164     21.630000      0.001680     -0.007630
2165     21.640000      0.001760     -0.007400
2166     21.650000      0.001830     -0.007140
2167     21.660000      0.001900     -0.006850
2168     21.670000      0.001970     -0.006530
2169     21.680000      0.002040     -0.006200
2170     21.690000      0.002100     -0.005870
2171     21.700000      0.002160     -0.005530
2172     21.710000      0.002210     -0.005190
2173     21.720000      0.002270     -0.004870
2174     21.730000      0.002310     -0.004570
2175     21.740000      0.002360     -0.004290
2176     21.750000      0.002400     -0.004030
2177     21.760000      0.002440     -0.003820
2178     21.770000      0.002480     -0.003640
2179     21.780000      0.002520     -0.003500
2180     21.790000      0.002550     -0.003410
2181     21.800000      0.002590     -0.003360
2182     21.810000      0.002620     -0.003360
2183     21.820000      0.002650     -0.003400
2184     21.830000      0.002690     -0.003480
2185     21.840000      0.002720     -0.003610
2186     21.850000      0.002760     -0.003770
2187     21.860000      0.002800     -0.003970
2188     21.870000      0.002840     -0.004200
2189     21.880000      0.002880     -0.004460
2190     21.890000      0.002920     -0.004740
2191     21.900000      0.002970     -0.005030
2192     21.910000      0.003020     -0.005340
2193     21.920000      0.003070     -0.005660
2194     21.930000      0.003130     -0.005980
2195     21.940000      0.003190     -0.006290
2196     21.950000      0.003250     -0.006600
2197     21.960000      0.003320     -0.006900
2198     21.970000      0.003390     -0.007190
2199     21.980000      0.003460     -0.007470
2200     21.990000      0.003540     -0.007730
2201     22.000000      0.003610     -0.007970
2202     22.010000      0.003690     -0.008190
2203     22.020000      0.003770     -0.008400
2204     22.030000      0.003860     -0.008590
2205     22.040000      0.003940     -0.008760
2206     22.050000      0.004030     -0.008910
2207     22.060000      0.004120     -0.009040
2208     22.070000      0.004210     -0.009160
2209     22.080000      0.004300     -0.009260
2210     22.090000      0.004400     -0.009340
2211     22.100000      0.004490     -0.009410
2212     22.110000      0.004580     -0.009460
2213     22.120000      0.004680     -0.009490
2214     22.130000      0.004770     -0.009510
2215     22.140000      0.004870     -0.009510
2216     22.150000      0.004960     -0.009490
2217     22.160000      0.005060     -0.009450
2218     22.170000      0.005150     -0.009400
2219     22.180000      0.005250     -0.009340
2220     22.190000      0.005340     -0.009260
2221     22.200000      0.005430     -0.009160
2222     22.210000      0.005520     -0.009040
2223     22.220000      0.005610     -0.008910
2224     22.230000      0.005700     -0.008770
2225     22.240000      0.005790     -0.008610
2226     22.250000      0.005880     -0.008430
2227     22.260000      0.005960     -0.008250
2228     22.270000      0.006040     -0.008050
2229     22.280000      0.006120     -0.007840
2230     22.290000      0.006200     -0.007630
2231     22.300000      0.006280     -0.007410
2232     22.310000      0.006350     -0.007180
2233     22.320000      0.006420     -0.006960
2234     22.330000      0.006490     -0.006720
2235     22.340000      0.006560     -0.006490
2236     22.350000      0.006630     -0.006260
2237     22.360000      0.006690     -0.006040
2238     22.370000      0.006750     -0.005810
2239     22.380000      0.006810     -0.005590
2240     22.390000      0.006860     -0.005370
2241     22.400000      0.006920     -0.005150
2242     22.410000      0.006970     -0.004940
2243     22.420000      0.007020     -0.004730
2244     22.430000      0.007060     -0.004520
2245     22.440000      0.007110     -0.004330
2246     22.450000      0.007150     -0.004130
2247     22.460000      0.007190     -0.003940
2248     22.470000      0.007230     -0.003760
2249     22.480000      0.007270     -0.003590
2250     22.490000      0.007310     -0.003430
2251     22.500000      0.007340     -0.003280
2252     22.510000      0.007370     -0.003140
2253     22.520000      0.007410     -0.003010
2254     22.530000      0.007440     -0.002900
2255     22.540000      0.007470     -0.002800
2256     22.550000      0.007490     -0.002720
2257     22.560000      0.007520     -0.002660
2258     22.570000      0.007550     -0.002620
2259     22.580000      0.007570     -0.002600
2260     22.590000      0.007600     -0.002590
2261     22.600000      0.007630     -0.002610
2262     22.610000      0.007650     -0.002650
2263     22.620000      0.007680     -0.002700
2264     22.630000      0.007710     -0.002780
2265     22.640000      0.007730     -0.002880
2266     22.650000      0.007760     -0.002990
2267     22.660000      0.007790     -0.003120
2268     22.670000      0.007820     -0.003260
2269     22.680000      0.007860     -0.003420
2270     22.690000      0.007890     -0.003600
2271     22.700000      0.007930     -0.003780
2272     22.710000      0.007960     -0.003980
2273     22.720000      0.008000     -0.004180
2274     22.730000      0.008040     -0.004400
2275     22.740000      0.008090     -0.004610
2276     22.750000      0.008140     -0.004840
2277     22.760000      0.008180     -0.005070
2278     22.770000      0.008230     -0.005300
2279     22.780000      0.008290     -0.005530
2280     22.790000      0.008340     -0.005770
2281     22.800000      0.008400     -0.006010
2282     22.810000      0.008460     -0.006260
2283     22.820000      0.008520     -0.006500
2284     22.830000      0.008590     -0.006750
2285     22.840000      0.008660     -0.006990
2286     22.850000      0.008730     -0.007240
2287     22.860000      0.008800     -0.007480
2288     22.870000      0.008870     -0.007710
2289     22.880000      0.008950     -0.007940
2290     22.890000      0.009030     -0.008160
2291     22.900000      0.009110     -0.008360
2292     22.910000      0.009190     -0.008560
2293     22.920000      0.009280     -0.008730
2294     22.930000      0.009370     -0.008890
2295     22.940000      0.009460     -0.009020
2296     22.950000      0.009550     -0.009130
2297     22.960000      0.009640     -0.009220
2298     22.970000      0.009730     -0.009280
2299     22.980000      0.009820     -0.009310
2300     22.990000      0.009920     -0.009310
2301     23.000000      0.010010     -0.009290
2302     23.010000      0.010100     -0.009230
2303     23.020000      0.010190     -0.009140
2304     23.030000      0.010290     -0.009030
2305     23.040000      0.010380     -0.008890
2306     23.050000      0.010460     -0.008730
2307     23.060000      0.010550     -0.008540
2308     23.070000      0.010640     -0.008340
2309     23.080000      0.010720     -0.008110
2310     23.090000      0.010800     -0.007870
2311     23.100000      0.010880     -0.007620
2312     23.110000      0.010960     -0.007360
2313     23.120000      0.011030     -0.007090
2314     23.130000      0.011100     -0.006810
2315     23.140000      0.011170     -0.006540
2316     23.150000      0.011230     -0.006270
2317     23.160000      0.011300     -0.006000
2318     23.170000      0.011360     -0.005730
2319     23.180000      0.011410     -0.005470
2320     23.190000      0.011470     -0.005220
2321     23.200000      0.011520     -0.004970
2322     23.210000      0.011570     -0.004730
2323     23.220000      0.011620     -0.004500
2324     23.230000      0.011660     -0.004280
2325     23.240000      0.011710     -0.004070
2326     23.250000      0.011750     -0.003870
2327     23.260000      0.011790     -0.003690
2328     23.270000      0.011820     -0.003520
2329     23.280000      0.011860     -0.003360
2330     23.290000      0.011890     -0.003220
2331     23.300000      0.011920     -0.003100
2332     23.310000      0.011950     -0.003000
2333     23.320000      0.011980     -0.002920
2334     23.330000      0.012010     -0.002870
2335     23.340000      0.012040     -0.002840
2336     23.350000      0.012070     -0.002840
2337     23.360000      0.012100     -0.002870
2338     23.370000      0.012130     -0.002930
2339     23.380000      0.012160     -0.003020
2340     23.390000      0.012190     -0.003140
2341     23.400000      0.012220     -0.003290
2342     23.410000      0.012250     -0.003480
2343     23.420000      0.012290     -0.003680
2344     23.430000      0.012320     -0.003920
2345     23.440000      0.012360     -0.004180
2346     23.450000      0.012400     -0.004450
2347     23.460000      0.012450     -0.004750
2348     23.470000      0.012500     -0.005050
2349     23.480000      0.012550     -0.005350
2350     23.490000      0.012600     -0.005660
2351     23.500000      0.012660     -0.005950
2352     23.510000      0.012720     -0.006230
2353     23.520000      0.012780     -0.006490
2354     23.530000      0.012840     -0.006720
2355     23.540000      0.012910     -0.006920
2356     23.550000      0.012980     -0.007080
2357     23.560000      0.013050     -0.007200
2358     23.570000      0.013120     -0.007270
2359     23.580000      0.013200     -0.007290
2360     23.590000      0.013270     -0.007260
2361     23.600000      0.013340     -0.007180
2362     23.610000      0.013410     -0.007050
2363     23.620000      0.013480     -0.006880
2364     23.630000      0.013550     -0.006650
2365     23.640000      0.013620     -0.006380
2366     23.650000      0.013680     -0.006080
2367     23.660000      0.013740     -0.005740
2368     23.670000      0.013800     -0.005370
2369     23.680000      0.013850     -0.004990
2370     23.690000      0.013900     -0.004600
2371     23.700000      0.013950     -0.004200
2372     23.710000      0.013990     -0.003820
2373     23.720000      0.014030     -0.003450
2374     23.730000      0.014060     -0.003100
2375     23.740000      0.014100     -0.002780
2376     23.750000      0.014120     -0.002510
2377     23.760000      0.014150     -0.002270
2378     23.770000      0.014170     -0.002090
2379     23.780000      0.014190     -0.001960
2380     23.790000      0.014210     -0.001880
2381     23.800000      0.014230     -0.001860
2382     23.810000      0.014250     -0.001890
2383     23.820000      0.014270     -0.001980
2384     23.830000      0.014290     -0.002120
2385     23.840000      0.014310     -0.002310
2386     23.850000      0.014330     -0.002540
2387     23.860000      0.014360     -0.002810
2388     23.870000      0.014390     -0.003120
2389     23.880000      0.014420     -0.003450
2390     23.890000      0.014450     -0.003790
2391     23.900000      0.014490     -0.004150
2392     23.910000      0.014530     -0.004510
2393     23.920000      0.014580     -0.004850
2394     23.930000      0.014620     -0.005190
2395     23.940000      0.014680     -0.005500
2396     23.950000      0.014730     -0.005780
2397     23.960000      0.014790     -0.006030
2398     23.970000      0.014850     -0.006240
2399     23.980000      0.014910     -0.006400
2400     23.990000      0.014980     -0.006520
2401     24.000000      0.015040     -0.006600
2402     24.010000      0.015110     -0.006630
2403     24.020000      0.015170     -0.006620
2404     24.030000      0.015240     -0.006570
2405     24.040000      0.015310     -0.006480
2406     24.050000      0.015370     -0.006350
2407     24.060000      0.015430     -0.006200
2408     24.070000      0.015500     -0.006020
2409     24.080000      0.015560     -0.005830
2410     24.090000      0.015610     -0.005640
2411     24.100000      0.015670     -0.005440
2412     24.110000      0.015720     -0.005250
2413     24.120000      0.015780     -0.005070
2414     24.130000      0.015830     -0.004920
2415     24.140000      0.015880     -0.004800
2416     24.150000      0.015930     -0.004720
2417     24.160000      0.015970     -0.004670
2418     24.170000      0.016020     -0.004670
2419     24.180000      0.016070     -0.004720
2420     24.190000      0.016110     -0.004820
2421     24.200000      0.016160     -0.004970
2422     24.210000      0.016210     -0.005170
2423     24.220000      0.016260     -0.005410
2424     24.230000      0.016320     -0.005690
2425     24.240000      0.016370     -0.006010
2426     24.250000      0.016430     -0.006360
2427     24.260000      0.016500     -0.006720
2428     24.270000      0.016560     -0.007100
2429     24.280000      0.016640     -0.007470
2430     24.290000      0.016710     -0.007820
2431     24.300000      0.016790     -0.008140
2432     24.310000      0.016870     -0.008410
2433     24.320000      0.016950     -0.008630
2434     24.330000      0.017040     -0.008780
2435     24.340000      0.017130     -0.008850
2436     24.350000      0.017220     -0.008820
2437     24.360000      0.017300     -0.008690
2438     24.370000      0.017390     -0.008450
2439     24.380000      0.017480     -0.008110
2440     24.390000      0.017560     -0.007640
2441     24.400000      0.017630     -0.007070
2442     24.410000      0.017700     -0.006390
2443     24.420000      0.017770     -0.005610
2444     24.430000      0.017820     -0.004740
2445     24.440000      0.017870     -0.003800
2446     24.450000      0.017910     -0.002810
2447     24.460000      0.017940     -0.001790
2448     24.470000      0.017960     -0.000770
2449     24.480000      0.017960      0.000220
2450     24.490000      0.017960      0.001150
2451     24.500000      0.017950      0.001990
2452     24.510000      0.017930      0.002700
2453     24.520000      0.017900      0.003250
2454     24.530000      0.017870      0.003590
2455     24.540000      0.017830      0.003720
2456     24.550000      0.017800      0.003590
2457     24.560000      0.017760      0.003180
2458     24.570000      0.017730      0.002490
2459     24.580000      0.017700      0.001490
2460     24.590000      0.017690      0.000190
2461     24.600000      0.017690     -0.001410
2462     24.610000      0.017700     -0.003300
2463     24.620000      0.017740     -0.005460
2464     24.630000      0.017790     -0.007840
2465     24.640000      0.017870     -0.010420
2466     24.650000      0.017970     -0.013140
2467     24.660000      0.018100     -0.015930
2468     24.670000      0.018260     -0.018730
2469     24.680000      0.018450     -0.021440
2470     24.690000      0.018660     -0.023980
2471     24.700000      0.018900     -0.026270
2472     24.710000      0.019170     -0.028190
2473     24.720000      0.019450     -0.029670
2474     24.730000      0.019750     -0.030600
2475     24.740000      0.020050     -0.030910
2476     24.750000      0.020360     -0.030510
2477     24.760000      0.020670     -0.029340
2478     24.770000      0.020960     -0.027350
2479     24.780000      0.021230     -0.024490
2480     24.790000      0.021480     -0.020750
2481     24.800000      0.021690     -0.016120
2482     24.810000      0.021850     -0.010600
2483     24.820000      0.021950     -0.004240
2484     24.830000      0.022000      0.002920
2485     24.840000      0.021970      0.010800
2486     24.850000      0.021860      0.019300
2487     24.860000      0.021660      0.028320
2488     24.870000      0.021380      0.037700
2489     24.880000      0.021000      0.047290
2490     24.890000      0.020530      0.056930
2491     24.900000      0.019960      0.066450
2492     24.910000      0.019300      0.075660
2493     24.920000      0.018540      0.084380
2494     24.930000      0.017700      0.092450
2495     24.940000      0.016770      0.099700
2496     24.950000      0.015780      0.106010
2497     24.960000      0.014720      0.111240
2498     24.970000      0.013600      0.115300
2499     24.980000      0.012450      0.118110
2500     24.990000      0.011270      0.119620
2501     25.000000      0.010070      0.119810
2502     25.010000      0.000000      0.000000
2503     25.020000      0.000000      0.000000
2504     25.030000      0.000000      0.000000
2505     25.040000      0.000000      0.000000
2506     25.050000      0.000000      0.000000
2507     25.060000      0.000000      0.000000
2508     25.070000      0.000000      0.000000
2509     25.080000      0.000000      0.000000
2510     25.090000      0.000000      0.000000
2511     25.100000      0.000000      0.000000
2512     25.110000      0.000000      0.000000
2513     25.120000      0.000000      0.000000
2514     25.130000      0.000000      0.000000
2515     25.140000      0.000000      0.000000
2516     25.150000      0.000000      0.000000
2517     25.160000      0.000000      0.000000
2518     25.170000      0.000000      0.000000
2519     25.180000      0.000000      0.000000
2520     25.190000      0.000000      0.000000
2521     25.200000      0.000000      0.000000
2522     25.210000      0.000000      0.000000
2523     25.220000      0.000000      0.000000
2524     25.230000      0.000000      0.000000
2525     25.240000      0.000000      0.000000
2526     25.250000      0.000000      0.000000
2527     25.260000      0.000000      0.000000
2528     25.270000      0.000000      0.000000
2529     25.280000      0.000000      0.000000
2530     25.290000      0.000000      0.000000
2531     25.300000      0.000000      0.000000
2532     25.310000      0.000000      0.000000
2533     25.320000      0.000000      0.000000
2534     25.330000      0.000000      0.000000
2535     25.340000      0.000000      0.000000
2536     25.350000      0.000000      0.000000
2537     25.360000      0.000000      0.000000
2538     25.370000      0.000000      0.000000
2539     25.380000      0.000000      0.000000
2540     25.390000      0.000000      0.000000
2541     25.400000      0.000000      0.000000
2542     25.410000      0.000000      0.000000
2543     25.420000      0.000000      0.000000
2544     25.430000      0.000000      0.000000
2545     25.440000      0.000000      0.000000
2546     25.450000      0.000000      0.000000
2547     25.460000      0.000000      0.000000
2548     25.470000      0.000000      0.000000
2549     25.480000      0.000000      0.000000
2550     25.490000      0.000000      0.000000
2551     25.500000      0.000000      0.000000
2552     25.510000      0.000000      0.000000
2553     25.520000      0.000000      0.000000
2554     25.530000      0.000000      0.000000
2555     25.540000      0.000000      0.000000
2556     25.550000      0.000000      0.000000
2557     25.560000      0.000000      0.000000
2558     25.570000      0.000000      0.000000
2559     25.580000      0.000000      0.000000
2560     25.590000      0.000000      0.000000
2561     25.600000      0.000000      0.000000
2562     25.610000      0.000000      0.000000
2563     25.620000      0.000000      0.000000
2564     25.630000      0.000000      0.000000
2565     25.640000      0.000000      0.000000
2566     25.650000      0.000000      0.000000
2567     25.660000      0.000000      0.000000
2568     25.670000      0.000000      0.000000
2569     25.680000      0.000000      0.000000
2570     25.690000      0.000000      0.000000
2571     25.700000      0.000000      0.000000
2572     25.710000      0.000000      0.000000
2573     25.720000      0.000000      0.000000
2574     25.730000      0.000000      0.000000
2575     25.740000      0.000000      0.000000
2576     25.750000      0.000000      0.000000
2577     25.760000      0.000000      0.000000
2578     25.770000      0.000000      0.000000
2579     25.780000      0.000000      0.000000
2580     25.790000      0.000000      0.000000
2581     25.800000      0.000000      0.000000
2582     25.810000      0.000000      0.000000
2583     25.820000      0.000000      0.000000
2584     25.830000      0.000000      0.000000
2585     25.840000      0.000000      0.000000
2586     25.850000      0.000000      0.000000
2587     25.860000      0.000000      0.000000
2588     25.870000      0.000000      0.000000
2589     25.880000      0.000000      0.000000
2590     25.890000      0.000000      0.000000
2591     25.900000      0.000000      0.000000
2592     25.910000      0.000000      0.000000
2593     25.920000      0.000000      0.000000
2594     25.930000      0.000000      0.000000
2595     25.940000      0.000000      0.000000
2596     25.950000      0.000000      0.000000
2597     25.960000      0.000000      0.000000
2598     25.970000      0.000000      0.000000
2599     25.980000      0.000000      0.000000
2600     25.990000      0.000000      0.000000
2601     26.000000      0.000000      0.000000
2602     26.010000      0.000000      0.000000
2603     26.020000      0.000000      0.000000
2604     26.030000      0.000000      0.000000
2605     26.040000      0.000000      0.000000
2606     26.050000      0.000000      0.000000
2607     26.060000      0.000000      0.000000
2608     26.070000      0.000000      0.000000
2609     26.080000      0.000000      0.000000
2610     26.090000      0.000000      0.000000
2611     26.100000      0.000000      0.000000
2612     26.110000      0.000000      0.000000
2613     26.120000      0.000000      0.000000
2614     26.130000      0.000000      0.000000
2615     26.140000      0.000000      0.000000
2616     26.150000      0.000000      0.000000
2617     26.160000      0.000000      0.000000
2618     26.170000      0.000000      0.000000
2619     26.180000      0.000000      0.000000
2620     26.190000      0.000000      0.000000
2621     26.200000      0.000000      0.000000
2622     26.210000      0.000000      0.000000
2623     26.220000      0.000000      0.000000
2624     26.230000      0.000000      0.000000
2625     26.240000      0.000000      0.000000
2626     26.250000      0.000000      0.000000
2627     26.260000      0.000000      0.000000
2628     26.270000      0.000000      0.000000
2629     26.280000      0.000000      0.000000
2630     26.290000      0.000000      0.000000
2631     26.300000      0.000000      0.000000
2632     26.310000      0.000000      0.000000
2633     26.320000      0.000000      0.000000
2634     26.330000      0.000000      0.000000
2635     26.340000      0.000000      0.000000
2636     26.350000      0.000000      0.000000
2637     26.360000      0.000000      0.000000
2638     26.370000      0.000000      0.000000
2639     26.380000      0.000000      0.000000
2640     26.390000      0.000000      0.000000
2641     26.400000      0.000000      0.000000
2642     26.410000      0.000000      0.000000
2643     26.420000      0.000000      0.000000
2644     26.430000      0.000000      0.000000
2645     26.440000      0.000000      0.000000
2646     26.450000      0.000000      0.000000
2647     26.460000      0.000000      0.000000
2648     26.470000      0.000000      0.000000
2649     26.480000      0.000000      0.000000
2650     26.490000      0.000000      0.000000
2651     26.500000      0.000000      0.000000
2652     26.510000      0.000000      0.000000
2653     26.520000      0.000000      0.000000
2654     26.530000      0.000000      0.000000
2655     26.540000      0.000000      0.000000
2656     26.550000      0.000000      0.000000
2657     26.560000      0.000000      0.000000
2658     26.570000      0.000000      0.000000
2659     26.580000      0.000000      0.000000
2660     26.590000      0.000000      0.000000
2661     26.600000      0.000000      0.000000
2662     26.610000      0.000000      0.000000
2663     26.620000      0.000000      0.000000
2664     26.630000      0.000000      0.000000
2665     26.640000      0.000000      0.000000
2666     26.650000      0.000000      0.000000
2667     26.660000      0.000000      0.000000
2668     26.670000      0.000000      0.000000
2669     26.680000      0.000000      0.000000
2670     26.690000      0.000000      0.000000
2671     26.700000      0.000000      0.000000
2672     26.710000      0.000000      0.000000
2673     26.720000      0.000000      0.000000
2674     26.730000      0.000000      0.000000
2675     26.740000      0.000000      0.000000
2676     26.750000      0.000000      0.000000
2677     26.760000      0.000000      0.000000
2678     26.770000      0.000000      0.000000
2679     26.780000      0.000000      0.000000
2680     26.790000      0.000000      0.000000
2681     26.800000      0.000000      0.000000
2682     26.810000      0.000000      0.000000
2683     26.820000      0.000000      0.000000
2684     26.830000      0.000000      0.000000
2685     26.840000      0.000000      0.000000
2686     26.850000      0.000000      0.000000
2687     26.860000      0.000000      0.000000
2688     26.870000      0.000000      0.000000
2689     26.880000      0.000000      0.000000
2690     26.890000      0.000000      0.000000
2691     26.900000      0.000000      0.000000
2692     26.910000      0.000000      0.000000
2693     26.920000      0.000000      0.000000
2694     26.930000      0.000000      0.000000
2695     26.940000      0.000000      0.000000
2696     26.950000      0.000000      0.000000
2697     26.960000      0.000000      0.000000
2698     26.970000      0.000000      0.000000
2699     26.980000      0.000000      0.000000
2700     26.990000      0.000000      0.000000
2701     27.000000      0.000000      0.000000
2702     27.010000      0.000000      0.000000
2703     27.020000      0.000000      0.000000
2704     27.030000      0.000000      0.000000
2705     27.040000      0.000000      0.000000
2706     27.050000      0.000000      0.000000
2707     27.060000      0.000000      0.000000
2708     27.070000      0.000000      0.000000
2709     27.080000      0.000000      0.000000
2710     27.090000      0.000000      0.000000
2711     27.100000      0.000000      0.000000
2712     27.110000      0.000000      0.000000
2713     27.120000      0.000000      0.000000
2714     27.130000      0.000000      0.000000
2715     27.140000      0.000000      0.000000
2716     27.150000      0.000000      0.000000
2717     27.160000      0.000000      0.000000
2718     27.170000      0.000000      0.000000
2719     27.180000      0.000000      0.000000
2720     27.190000      0.000000      0.000000
2721     27.200000      0.000000      0.000000
2722     27.210000      0.000000      0.000000
2723     27.220000      0.000000      0.000000
2724     27.230000      0.000000      0.000000
2725     27.240000      0.000000      0.000000
2726     27.250000      0.000000      0.000000
2727     27.260000      0.000000      0.000000
2728     27.270000      0.000000      0.000000
2729     27.280000      0.000000      0.000000
2730     27.290000      0.000000      0.000000
2731     27.300000      0.000000      0.000000
2732     27.310000      0.000000      0.000000
2733     27.320000      0.000000      0.000000
2734     27.330000      0.000000      0.000000
2735     27.340000      0.000000      0.000000
2736     27.350000      0.000000      0.000000
2737     27.360000      0.000000      0.000000
2738     27.370000      0.000000      0.000000
2739     27.380000      0.000000      0.000000
2740     27.390000      0.000000      0.000000
2741     27.400000      0.000000      0.000000
2742     27.410000      0.000000      0.000000
2743     27.420000      0.000000      0.000000
2744     27.430000      0.000000      0.000000
2745     27.440000      0.000000      0.000000
2746     27.450000      0.000000      0.000000
2747     27.460000      0.000000      0.000000
2748     27.470000      0.000000      0.000000
2749     27.480000      0.000000      0.000000
2750     27.490000      0.000000      0.000000
2751     27.500000      0.000000      0.000000
2752     27.510000      0.000000      0.000000
2753     27.520000      0.000000      0.000000
2754     27.530000      0.000000      0.000000
2755     27.540000      0.000000      0.000000
2756     27.550000      0.000000      0.000000
2757     27.560000      0.000000      0.000000
2758     27.570000      0.000000      0.000000
2759     27.580000      0.000000      0.000000
2760     27.590000      0.000000      0.000000
2761     27.600000      0.000000      0.000000
2762     27.610000      0.000000      0.000000
2763     27.620000      0.000000      0.000000
2764     27.630000      0.000000      0.000000
2765     27.640000      0.000000      0.000000
2766     27.650000      0.000000      0.000000
2767     27.660000      0.000000      0.000000
2768     27.670000      0.000000      0.000000
2769     27.680000      0.000000      0.000000
2770     27.690000      0.000000      0.000000
2771     27.700000      0.000000      0.000000
2772     27.710000      0.000000      0.000000
2773     27.720000      0.000000      0.000000
2774     27.730000      0.000000      0.000000
2775     27.740000      0.000000      0.000000
2776     27.750000      0.000000      0.000000
2777     27.760000      0.000000      0.000000
2778     27.770000      0.000000      0.000000
2779     27.780000      0.000000      0.000000
2780     27.790000      0.000000      0.000000
2781     27.800000      0.000000      0.000000
2782     27.810000      0.000000      0.000000
2783     27.820000      0.000000      0.000000
2784     27.830000      0.000000      0.000000
2785     27.840000      0.000000      0.000000
2786     27.850000      0.000000      0.000000
2787     27.860000      0.000000      0.000000
2788     27.870000      0.000000      0.000000
2789     27.880000      0.000000      0.000000
2790     27.890000      0.000000      0.000000
2791     27.900000      0.000000      0.000000
2792     27.910000      0.000000      0.000000
2793     27.920000      0.000000      0.000000
2794     27.930000      0.000000      0.000000
2795     27.940000      0.000000      0.000000
2796     27.950000      0.000000      0.000000
2797     27.960000      0.000000      0.000000
2798     27.970000      0.000000      0.000000
2799     27.980000      0.000000      0.000000
2800     27.990000      0.000000      0.000000
2801     28.000000      0.000000      0.000000
2802     28.010000      0.000000      0.000000
2803     28.020000      0.000000      0.000000
2804     28.030000      0.000000      0.000000
2805     28.040000      0.000000      0.000000
2806     28.050000      0.000000      0.000000
2807     28.060000      0.000000      0.000000
2808     28.070000      0.000000      0.000000
2809     28.080000      0.000000      0.000000
2810     28.090000      0.000000      0.000000
2811     28.100000      0.000000      0.000000
2812     28.110000      0.000000      0.000000
2813     28.120000      0.000000      0.000000
2814     28.130000      0.000000      0.000000
2815     28.140000      0.000000      0.000000
2816     28.150000      0.000000      0.000000
2817     28.160000      0.000000      0.000000
2818     28.170000      0.000000      0.000000
2819     28.180000      0.000000      0.000000
2820     28.190000      0.000000      0.000000
2821     28.200000      0.000000      0.000000
2822     28.210000      0.000000      0.000000
2823     28.220000      0.000000      0.000000
2824     28.230000      0.000000      0.000000
2825     28.240000      0.000000      0.000000
2826     28.250000      0.000000      0.000000
2827     28.260000      0.000000      0.000000
2828     28.270000      0.000000      0.000000
2829     28.280000      0.000000      0.000000
2830     28.290000      0.000000      0.000000
2831     28.300000      0.000000      0.000000
2832     28.310000      0.000000      0.000000
2833     28.320000      0.000000      0.000000
2834     28.330000      0.000000      0.000000
2835     28.340000      0.000000      0.000000
2836     28.350000      0.000000      0.000000
2837     28.360000      0.000000      0.000000
2838     28.370000      0.000000      0.000000
2839     28.380000      0.000000      0.000000
2840     28.390000      0.000000      0.000000
2841     28.400000      0.000000      0.000000
2842     28.410000      0.000000      0.000000
2843     28.420000      0.000000      0.000000
2844     28.430000      0.000000      0.000000
2845     28.440000      0.000000      0.000000
2846     28.450000      0.000000      0.000000
2847     28.460000      0.000000      0.000000
2848     28.470000      0.000000      0.000000
2849     28.480000      0.000000      0.000000
2850     28.490000      0.000000      0.000000
2851     28.500000      0.000000      0.000000
2852     28.510000      0.000000      0.000000
2853     28.520000      0.000000      0.000000
2854     28.530000      0.000000      0.000000
2855     28.540000      0.000000      0.000000
2856     28.550000      0.000000      0.000000
2857     28.560000      0.000000      0.000000
2858     28.570000      0.000000      0.000000
2859     28.580000      0.000000      0.000000
2860     28.590000      0.000000      0.000000
2861     28.600000      0.000000      0.000000
2862     28.610000      0.000000      0.000000
2863     28.620000      0.000000      0.000000
2864     28.630000      0.000000      0.000000
2865     28.640000      0.000000      0.000000
2866     28.650000      0.000000      0.000000
2867     28.660000      0.000000      0.000000
2868     28.670000      0.000000      0.000000
2869     28.680000      0.000000      0.000000
2870     28.690000      0.000000      0.000000
2871     28.700000      0.000000      0.000000
2872     28.710000      0.000000      0.000000
2873     28.720000      0.000000      0.000000
2874     28.730000      0.000000      0.000000
2875     28.740000      0.000000      0.000000
2876     28.750000      0.000000      0.000000
2877     28.760000      0.000000      0.000000
2878     28.770000      0.000000      0.000000
2879     28.780000      0.000000      0.000000
2880     28.790000      0.000000      0.000000
2881     28.800000      0.000000      0.000000
2882     28.810000      0.000000      0.000000
2883     28.820000      0.000000      0.000000
2884     28.830000      0.000000      0.000000
2885     28.840000      0.000000      0.000000
2886     28.850000      0.000000      0.000000
2887     28.860000      0.000000      0.000000
2888     28.870000      0.000000      0.000000
2889     28.880000      0.000000      0.000000
2890     28.890000      0.000000      0.000000
2891     28.900000      0.000000      0.000000
2892     28.910000      0.000000      0.000000
2893     28.920000      0.000000      0.000000
2894     28.930000      0.000000      0.000000
2895     28.940000      0.000000      0.000000
2896     28.950000      0.000000      0.000000
2897     28.960000      0.000000      0.000000
2898     28.970000      0.000000      0.000000
2899     28.980000      0.000000      0.000000
2900     28.990000      0.000000      0.000000
2901     29.000000      0.000000      0.000000
2902     29.010000      0.000000      0.000000
2903     29.020000      0.000000      0.000000
2904     29.030000      0.000000      0.000000
2905     29.040000      0.000000      0.000000
2906     29.050000      0.000000      0.000000
2907     29.060000      0.000000      0.000000
2908     29.070000      0.000000      0.000000
2909     29.080000      0.000000      0.000000
2910     29.090000      0.000000      0.000000
2911     29.100000      0.000000      0.000000
2912     29.110000      0.000000      0.000000
2913     29.120000      0.000000      0.000000
2914     29.130000      0.000000      0.000000
2915     29.140000      0.000000      0.000000
2916     29.150000      0.000000      0.000000
2917     29.160000      0.000000      0.000000
2918     29.170000      0.000000      0.000000
2919     29.180000      0.000000      0.000000
2920     29.190000      0.000000      0.000000
2921     29.200000      0.000000      0.000000
2922     29.210000      0.000000      0.000000
2923     29.220000      0.000000      0.000000
2924     29.230000      0.000000      0.000000
2925     29.240000      0.000000      0.000000
2926     29.250000      0.000000      0.000000
2927     29.260000      0.000000      0.000000
2928     29.270000      0.000000      0.000000
2929     29.280000      0.000000      0.000000
2930     29.290000      0.000000      0.000000
2931     29.300000      0.000000      0.000000
2932     29.310000      0.000000      0.000000
2933     29.320000      0.000000      0.000000
2934     29.330000      0.000000      0.000000
2935     29.340000      0.000000      0.000000
2936     29.350000      0.000000      0.000000
2937     29.360000      0.000000      0.000000
2938     29.370000      0.000000      0.000000
2939     29.380000      0.000000      0.000000
2940     29.390000      0.000000      0.000000
2941     29.400000      0.000000      0.000000
2942     29.410000      0.000000      0.000000
2943     29.420000      0.000000      0.000000
2944     29.430000      0.000000      0.000000
2945     29.440000      0.000000      0.000000
2946     29.450000      0.000000      0.000000
2947     29.460000      0.000000      0.000000
2948     29.470000      0.000000      0.000000
2949     29.480000      0.000000      0.000000
2950     29.490000      0.000000      0.000000
2951     29.500000      0.000000      0.000000
2952     29.510000      0.000000      0.000000
2953     29.520000      0.000000      0.000000
2954     29.530000      0.000000      0.000000
2955     29.540000      0.000000      0.000000
2956     29.550000      0.000000      0.000000
2957     29.560000      0.000000      0.000000
2958     29.570000      0.000000      0.000000
2959     29.580000      0.000000      0.000000
2960     29.590000      0.000000      0.000000
2961     29.600000      0.000000      0.000000
2962     29.610000      0.000000      0.000000
2963     29.620000      0.000000      0.000000
2964     29.630000      0.000000      0.000000
2965     29.640000      0.000000      0.000000
2966     29.650000      0.000000      0.000000
2967     29.660000      0.000000      0.000000
2968     29.670000      0.000000      0.000000
2969     29.680000      0.000000      0.000000
2970     29.690000      0.000000      0.000000
2971     29.700000      0.000000      0.000000
2972     29.710000      0.000000      0.000000
2973     29.720000      0.000000      0.000000
2974     29.730000      0.000000      0.000000
2975     29.740000      0.000000      0.000000
2976     29.750000      0.000000      0.000000
2977     29.760000      0.000000      0.000000
2978     29.770000      0.000000      0.000000
2979     29.780000      0.000000      0.000000
2980     29.790000      0.000000      0.000000
2981     29.800000      0.000000      0.000000
2982     29.810000      0.000000      0.000000
2983     29.820000      0.000000      0.000000
2984     29.830000      0.000000      0.000000
2985     29.840000      0.000000      0.000000
2986     29.850000      0.000000      0.000000
2987     29.860000      0.000000      0.000000
2988     29.870000      0.000000      0.000000
2989     29.880000      0.000000      0.000000
2990     29.890000      0.000000      0.000000
2991     29.900000      0.000000      0.000000
2992     29.910000      0.000000      0.000000
2993     29.920000      0.000000      0.000000
2994     29.930000      0.000000      0.000000
2995     29.940000      0.000000      0.000000
2996     29.950000      0.000000      0.000000
2997     29.960000      0.000000      0.000000
2998     29.970000      0.000000      0.000000
2999     29.980000      0.000000      0.000000
3000     29.990000      0.000000      0.000000
3001     30.000000      0.000000      0.000000
3002     30.010000      0.000000      0.000000
3003     30.020000      0.000000      0.000000
3004     30.030000      0.000000      0.000000
3005     30.040000      0.000000      0.000000
3006     30.050000      0.000000      0.000000
3007     30.060000      0.000000      0.000000
3008     30.070000      0.000000      0.000000
3009     30.080000      0.000000      0.000000
3010     30.090000      0.000000      0.000000
3011     30.100000      0.000000      0.000000
3012     30.110000      0.000000      0.000000
3013     30.120000      0.000000      0.000000
3014     30.130000      0.000000      0.000000
3015     30.140000      0.000000      0.000000
3016     30.150000      0.000000      0.000000
3017     30.160000      0.000000      0.000000
3018     30.170000      0.000000      0.000000
3019     30.180000      0.000000      0.000000
3020     30.190000      0.000000      0.000000
3021     30.200000      0.000000      0.000000
3022     30.210000      0.000000      0.000000
3023     30.220000      0.000000      0.000000
3024     30.230000      0.000000      0.000000
3025     30.240000      0.000000      0.000000
3026     30.250000      0.000000      0.000000
3027     30.260000      0.000000      0.000000
3028     30.270000      0.000000      0.000000
3029     30.280000      0.000000      0.000000
3030     30.290000      0.000000      0.000000
3031     30.300000      0.000000      0.000000
3032     30.310000      0.000000      0.000000
3033     30.320000      0.000000      0.000000
3034     30.330000      0.000000      0.000000
3035     30.340000      0.000000      0.000000
3036     30.350000      0.000000      0.000000
3037     30.360000      0.000000      0.000000
3038     30.370000      0.000000      0.000000
3039     30.380000      0.000000      0.000000
3040     30.390000      0.000000      0.000000
3041     30.400000      0.000000      0.000000
3042     30.410000      0.000000      0.000000
3043     30.420000      0.000000      0.000000
3044     30.430000      0.000000      0.000000
3045     30.440000      0.000000      0.000000
3046     30.450000      0.000000      0.000000
3047     30.460000      0.000000      0.000000
3048     30.470000      0.000000      0.000000
3049     30.480000      0.000000      0.000000
3050     30.490000      0.000000      0.000000
3051     30.500000      0.000000      0.000000
3052     30.510000      0.000000      0.000000
3053     30.520000      0.000000      0.000000
3054     30.530000      0.000000      0.000000
3055     30.540000      0.000000      0.000000
3056     30.550000      0.000000      0.000000
3057     30.560000      0.000000      0.000000
3058     30.570000      0.000000      0.000000
3059     30.580000      0.000000      0.000000
3060     30.590000      0.000000      0.000000
3061     30.600000      0.000000      0.000000
3062     30.610000      0.000000      0.000000
3063     30.620000      0.000000      0.000000
3064     30.630000      0.000000      0.000000
3065     30.640000      0.000000      0.000000
3066     30.650000      0.000000      0.000000
3067     30.660000      0.000000      0.000000
3068     30.670000      0.000000      0.000000
3069     30.680000      0.000000      0.000000
3070     30.690000      0.000000      0.000000
3071     30.700000      0.000000      0.000000
3072     30.710000      0.000000      0.000000
3073     30.720000      0.000000      0.000000
3074     30.730000      0.000000      0.000000
3075     30.740000      0.000000      0.000000
3076     30.750000      0.000000      0.000000
3077     30.760000      0.000000      0.000000
3078     30.770000      0.000000      0.000000
3079     30.780000      0.000000      0.000000
3080     30.790000      0.000000      0.000000
3081     30.800000      0.000000      0.000000
3082     30.810000      0.000000      0.000000
3083     30.820000      0.000000      0.000000
3084     30.830000      0.000000      0.000000
3085     30.840000      0.000000      0.000000
3086     30.850000      0.000000      0.000000
3087     30.860000      0.000000      0.000000
3088     30.870000      0.000000      0.000000
3089     30.880000      0.000000      0.000000
3090     30.890000      0.000000      0.000000
3091     30.900000      0.000000      0.000000
3092     30.910000      0.000000      0.000000
3093     30.920000      0.000000      0.000000
3094     30.930000      0.000000      0.000000
3095     30.940000      0.000000      0.000000
3096     30.950000      0.000000      0.000000
3097     30.960000      0.000000      0.000000
3098     30.970000      0.000000      0.000000
3099     30.980000      0.000000      0.000000
3100     30.990000      0.000000      0.000000
3101     31.000000      0.000000      0.000000
3102     31.010000      0.000000      0.000000
3103     31.020000      0.000000      0.000000
3104     31.030000      0.000000      0.000000
3105     31.040000      0.000000      0.000000
3106     31.050000      0.000000      0.000000
3107     31.060000      0.000000      0.000000
3108     31.070000      0.000000      0.000000
3109     31.080000      0.000000      0.000000
3110     31.090000      0.000000      0.000000
3111     31.100000      0.000000      0.000000
3112     31.110000      0.000000      0.000000
3113     31.120000      0.000000      0.000000
3114     31.130000      0.000000      0.000000
3115     31.140000      0.000000      0.000000
3116     31.150000      0.000000      0.000000
3117     31.160000      0.000000      0.000000
3118     31.170000      0.000000      0.000000
3119     31.180000      0.000000      0.000000
3120     31.190000      0.000000      0.000000
3121     31.200000      0.000000      0.000000
3122     31.210000      0.000000      0.000000
3123     31.220000      0.000000      0.000000
3124     31.230000      0.000000      0.000000
3125     31.240000      0.000000      0.000000
3126     31.250000      0.000000      0.000000
3127     31.260000      0.000000      0.000000
3128     31.270000      0.000000      0.000000
3129     31.280000      0.000000      0.000000
3130     31.290000      0.000000      0.000000
3131     31.300000      0.000000      0.000000
3132     31.310000      0.000000      0.000000
3133     31.320000      0.000000      0.000000
3134     31.330000      0.000000      0.000000
3135     31.340000      0.000000      0.000000
3136     31.350000      0.000000      0.000000
3137     31.360000      0.000000      0.000000
3138     31.370000      0.000000      0.000000
3139     31.380000      0.000000      0.000000
3140     31.390000      0.000000      0.000000
3141     31.400000      0.000000      0.000000
3142     31.410000      0.000000      0.000000
3143     31.420000      0.000000      0.000000
3144     31.430000      0.000000      0.000000
3145     31.440000      0.000000      0.000000
3146     31.450000      0.000000      0.000000
3147     31.460000      0.000000      0.000000
3148     31.470000      0.000000      0.000000
3149     31.480000      0.000000      0.000000
3150     31.490000      0.000000      0.000000
3151     31.500000      0.000000      0.000000
3152     31.510000      0.000000      0.000000
3153     31.520000      0.000000      0.000000
3154     31.530000      0.000000      0.000000
3155     31.540000      0.000000      0.000000
3156     31.550000      0.000000      0.000000
3157     31.560000      0.000000      0.000000
3158     31.570000      0.000000      0.000000
3159     31.580000      0.000000      0.000000
3160     31.590000      0.000000      0.000000
3161     31.600000      0.000000      0.000000
3162     31.610000      0.000000      0.000000
3163     31.620000      0.000000      0.000000
3164     31.630000      0.000000      0.000000
3165     31.640000      0.000000      0.000000
3166     31.650000      0.000000      0.000000
3167     31.660000      0.000000      0.000000
3168     31.670000      0.000000      0.000000
3169     31.680000      0.000000      0.000000
3170     31.690000      0.000000      0.000000
3171     31.700000      0.000000      0.000000
3172     31.710000      0.000000      0.000000
3173     31.720000      0.000000      0.000000
3174     31.730000      0.000000      0.000000
3175     31.740000      0.000000      0.000000
3176     31.750000      0.000000      0.000000
3177     31.760000      0.000000      0.000000
3178     31.770000      0.000000      0.000000
3179     31.780000      0.000000      0.000000
3180     31.790000      0.000000      0.000000
3181     31.800000      0.000000      0.000000
3182     31.810000      0.000000      0.000000
3183     31.820000      0.000000      0.000000
3184     31.830000      0.000000      0.000000
3185     31.840000      0.000000      0.000000
3186     31.850000      0.000000      0.000000
3187     31.860000      0.000000      0.000000
3188     31.870000      0.000000      0.000000
3189     31.880000      0.000000      0.000000
3190     31.890000      0.000000      0.000000
3191     31.900000      0.000000      0.000000
3192     31.910000      0.000000      0.000000
3193     31.920000      0.000000      0.000000
3194     31.930000      0.000000      0.000000
3195     31.940000      0.000000      0.000000
3196     31.950000      0.000000      0.000000
3197     31.960000      0.000000      0.000000
3198     31.970000      0.000000      0.000000
3199     31.980000      0.000000      0.000000
3200     31.990000      0.000000      0.000000
3201     32.000000      0.000000      0.000000
3202     32.010000      0.000000      0.000000
3203     32.020000      0.000000      0.000000
3204     32.030000      0.000000      0.000000
3205     32.040000      0.000000      0.000000
3206     32.050000      0.000000      0.000000
3207     32.060000      0.000000      0.000000
3208     32.070000      0.000000      0.000000
3209     32.080000      0.000000      0.000000
3210     32.090000      0.000000      0.000000
3211     32.100000      0.000000      0.000000
3212     32.110000      0.000000      0.000000
3213     32.120000      0.000000      0.000000
3214     32.130000      0.000000      0.000000
3215     32.140000      0.000000      0.000000
3216     32.150000      0.000000      0.000000
3217     32.160000      0.000000      0.000000
3218     32.170000      0.000000      0.000000
3219     32.180000      0.000000      0.000000
3220     32.190000      0.000000      0.000000
3221     32.200000      0.000000      0.000000
3222     32.210000      0.000000      0.000000
3223     32.220000      0.000000      0.000000
3224     32.230000      0.000000      0.000000
3225     32.240000      0.000000      0.000000
3226     32.250000      0.000000      0.000000
3227     32.260000      0.000000      0.000000
3228     32.270000      0.000000      0.000000
3229     32.280000      0.000000      0.000000
3230     32.290000      0.000000      0.000000
3231     32.300000      0.000000      0.000000
3232     32.310000      0.000000      0.000000
3233     32.320000      0.000000      0.000000
3234     32.330000      0.000000      0.000000
3235     32.340000      0.000000      0.000000
3236     32.350000      0.000000      0.000000
3237     32.360000      0.000000      0.000000
3238     32.370000      0.000000      0.000000
3239     32.380000      0.000000      0.000000
3240     32.390000      0.000000      0.000000
3241     32.400000      0.000000      0.000000
3242     32.410000      0.000000      0.000000
3243     32.420000      0.000000      0.000000
3244     32.430000      0.000000      0.000000
3245     32.440000      0.000000      0.000000
3246     32.450000      0.000000      0.000000
3247     32.460000      0.000000      0.000000
3248     32.470000      0.000000      0.000000
3249     32.480000      0.000000      0.000000
3250     32.490000      0.000000      0.000000
3251     32.500000      0.000000      0.000000
3252     32.510000      0.000000      0.000000
3253     32.520000      0.000000      0.000000
3254     32.530000      0.000000      0.000000
3255     32.540000      0.000000      0.000000
3256     32.550000      0.000000      0.000000
3257     32.560000      0.000000      0.000000
3258     32.570000      0.000000      0.000000
3259     32.580000      0.000000      0.000000
3260     32.590000      0.000000      0.000000
3261     32.600000      0.000000      0.000000
3262     32.610000      0.000000      0.000000
3263     32.620000      0.000000      0.000000
3264     32.630000      0.000000      0.000000
3265     32.640000      0.000000      0.000000
3266     32.650000      0.000000      0.000000
3267     32.660000      0.000000      0.000000
3268     32.670000      0.000000      0.000000
3269     32.680000      0.000000      0.000000
3270     32.690000      0.000000      0.000000
3271     32.700000      0.000000      0.000000
3272     32.710000      0.000000      0.000000
3273     32.720000      0.000000      0.000000
3274     32.730000      0.000000      0.000000
3275     32.740000      0.000000      0.000000
3276     32.750000      0.000000      0.000000
3277     32.760000      0.000000      0.000000
3278     32.770000      0.000000      0.000000
3279     32.780000      0.000000      0.000000
3280     32.790000      0.000000      0.000000
3281     32.800000      0.000000      0.000000
3282     32.810000      0.000000      0.000000
3283     32.820000      0.000000      0.000000
3284     32.830000      0.000000      0.000000
3285     32.840000      0.000000      0.000000
3286     32.850000      0.000000      0.000000
3287     32.860000      0.000000      0.000000
3288     32.870000      0.000000      0.000000
3289     32.880000      0.000000      0.000000
3290     32.890000      0.000000      0.000000
3291     32.900000      0.000000      0.000000
3292     32.910000      0.000000      0.000000
3293     32.920000      0.000000      0.000000
3294     32.930000      0.000000      0.000000
3295     32.940000      0.000000      0.000000
3296     32.950000      0.000000      0.000000
3297     32.960000      0.000000      0.000000
3298     32.970000      0.000000      0.000000
3299     32.980000      0.000000      0.000000
3300     32.990000      0.000000      0.000000
3301     33.000000      0.000000      0.000000
3302     33.010000      0.000000      0.000000
3303     33.020000      0.000000      0.000000
3304     33.030000      0.000000      0.000000
3305     33.040000      0.000000      0.000000
3306     33.050000      0.000000      0.000000
3307     33.060000      0.000000      0.000000
3308     33.070000      0.000000      0.000000
3309     33.080000      0.000000      0.000000
3310     33.090000      0.000000      0.000000
3311     33.100000      0.000000      0.000000
3312     33.110000      0.000000      0.000000
3313     33.120000      0.000000      0.000000
3314     33.130000      0.000000      0.000000
3315     33.140000      0.000000      0.000000
3316     33.150000      0.000000      0.000000
3317     33.160000      0.000000      0.000000
3318     33.170000      0.000000      0.000000
3319     33.180000      0.000000      0.000000
3320     33.190000      0.000000      0.000000
3321     33.200000      0.000000      0.000000
3322     33.210000      0.000000      0.000000
3323     33.220000      0.000000      0.000000
3324     33.230000      0.000000      0.000000
3325     33.240000      0.000000      0.000000
3326     33.250000      0.000000      0.000000
3327     33.260000      0.000000      0.000000
3328     33.270000      0.000000      0.000000
3329     33.280000      0.000000      0.000000
3330     33.290000      0.000000      0.000000
3331     33.300000      0.000000      0.000000
3332     33.310000      0.000000      0.000000
3333     33.320000      0.000000      0.000000
3334     33.330000      0.000000      0.000000
3335     33.340000      0.000000      0.000000
3336     33.350000      0.000000      0.000000
3337     33.360000      0.000000      0.000000
3338     33.370000      0.000000      0.000000
3339     33.380000      0.000000      0.000000
3340     33.390000      0.000000      0.000000
3341     33.400000      0.000000      0.000000
3342     33.410000      0.000000      0.000000
3343     33.420000      0.000000      0.000000
3344     33.430000      0.000000      0.000000
3345     33.440000      0.000000      0.000000
3346     33.450000      0.000000      0.000000
3347     33.460000      0.000000      0.000000
3348     33.470000      0.000000      0.000000
3349     33.480000      0.000000      0.000000
3350     33.490000      0.000000      0.000000
3351     33.500000      0.000000      0.000000
3352     33.510000      0.000000      0.000000
3353     33.520000      0.000000      0.000000
3354     33.530000      0.000000      0.000000
3355     33.540000      0.000000      0.000000
3356     33.550000      0.000000      0.000000
3357     33.560000      0.000000      0.000000
3358     33.570000      0.000000      0.000000
3359     33.580000      0.000000      0.000000
3360     33.590000      0.000000      0.000000
3361     33.600000      0.000000      0.000000
3362     33.610000      0.000000      0.000000
3363     33.620000      0.000000      0.000000
3364     33.630000      0.000000      0.000000
3365     33.640000      0.000000      0.000000
3366     33.650000      0.000000      0.000000
3367     33.660000      0.000000      0.000000
3368     33.670000      0.000000      0.000000
3369     33.680000      0.000000      0.000000
3370     33.690000      0.000000      0.000000
3371     33.700000      0.000000      0.000000
3372     33.710000      0.000000      0.000000
3373     33.720000      0.000000      0.000000
3374     33.730000      0.000000      0.000000
3375     33.740000      0.000000      0.000000
3376     33.750000      0.000000      0.000000
3377     33.760000      0.000000      0.000000
3378     33.770000      0.000000      0.000000
3379     33.780000      0.000000      0.000000
3380     33.790000      0.000000      0.000000
3381     33.800000      0.000000      0.000000
3382     33.810000      0.000000      0.000000
3383     33.820000      0.000000      0.000000
3384     33.830000      0.000000      0.000000
3385     33.840000      0.000000      0.000000
3386     33.850000      0.000000      0.000000
3387     33.860000      0.000000      0.000000
3388     33.870000      0.000000      0.000000
3389     33.880000      0.000000      0.000000
3390     33.890000      0.000000      0.000000
3391     33.900000      0.000000      0.000000
3392     33.910000      0.000000      0.000000
3393     33.920000      0.000000      0.000000
3394     33.930000      0.000000      0.000000
3395     33.940000      0.000000      0.000000
3396     33.950000      0.000000      0.000000
3397     33.960000      0.000000      0.000000
3398     33.970000      0.000000      0.000000
3399     33.980000      0.000000      0.000000
3400     33.990000      0.000000      0.000000
3401     34.000000      0.000000      0.000000
3402     34.010000      0.000000      0.000000
3403     34.020000      0.000000      0.000000
3404     34.030000      0.000000      0.000000
3405     34.040000      0.000000      0.000000
3406     34.050000      0.000000      0.000000
3407     34.060000      0.000000      0.000000
3408     34.070000      0.000000      0.000000
3409     34.080000      0.000000      0.000000
3410     34.090000      0.000000      0.000000
3411     34.100000      0.000000      0.000000
3412     34.110000      0.000000      0.000000
3413     34.120000      0.000000      0.000000
3414     34.130000      0.000000      0.000000
3415     34.140000      0.000000      0.000000
3416     34.150000      0.000000      0.000000
3417     34.160000      0.000000      0.000000
3418     34.170000      0.000000      0.000000
3419     34.180000      0.000000      0.000000
3420     34.190000      0.000000      0.000000
3421     34.200000      0.000000      0.000000
3422     34.210000      0.000000      0.000000
3423     34.220000      0.000000      0.000000
3424     34.230000      0.000000      0.000000
3425     34.240000      0.000000      0.000000
3426     34.250000      0.000000      0.000000
3427     34.260000      0.000000      0.000000
3428     34.270000      0.000000      0.000000
3429     34.280000      0.000000      0.000000
3430     34.290000      0.000000      0.000000
3431     34.300000      0.000000      0.000000
3432     34.310000      0.000000      0.000000
3433     34.320000      0.000000      0.000000
3434     34.330000      0.000000      0.000000
3435     34.340000      0.000000      0.000000
3436     34.350000      0.000000      0.000000
3437     34.360000      0.000000      0.000000
3438     34.370000      0.000000      0.000000
3439     34.380000      0.000000      0.000000
3440     34.390000      0.000000      0.000000
3441     34.400000      0.000000      0.000000
3442     34.410000      0.000000      0.000000
3443     34.420000      0.000000      0.000000
3444     34.430000      0.000000      0.000000
3445     34.440000      0.000000      0.000000
3446     34.450000      0.000000      0.000000
3447     34.460000      0.000000      0.000000
3448     34.470000      0.000000      0.000000
3449     34.480000      0.000000      0.000000
3450     34.490000      0.000000      0.000000
3451     34.500000      0.000000      0.000000
3452     34.510000      0.000000      0.000000
3453     34.520000      0.000000      0.000000
3454     34.530000      0.000000      0.000000
3455     34.540000      0.000000      0.000000
3456     34.550000      0.000000      0.000000
3457     34.560000      0.000000      0.000000
3458     34.570000      0.000000      0.000000
3459     34.580000      0.000000      0.000000
3460     34.590000      0.000000      0.000000
3461     34.600000      0.000000      0.000000
3462     34.610000      0.000000      0.000000
3463     34.620000      0.000000      0.000000
3464     34.630000      0.000000      0.000000
3465     34.640000      0.000000      0.000000
3466     34.650000      0.000000      0.000000
3467     34.660000      0.000000      0.000000
3468     34.670000      0.000000      0.000000
3469     34.680000      0.000000      0.000000
3470     34.690000      0.000000      0.000000
3471     34.700000      0.000000      0.000000
3472     34.710000      0.000000      0.000000
3473     34.720000      0.000000      0.000000
3474     34.730000      0.000000      0.000000
3475     34.740000      0.000000      0.000000
3476     34.750000      0.000000      0.000000
3477     34.760000      0.000000      0.000000
3478     34.770000      0.000000      0.000000
3479     34.780000      0.000000      0.000000
3480     34.790000      0.000000      0.000000
3481     34.800000      0.000000      0.000000
3482     34.810000      0.000000      0.000000
3483     34.820000      0.000000      0.000000
3484     34.830000      0.000000      0.000000
3485     34.840000      0.000000      0.000000
3486     34.850000      0.000000      0.000000
3487     34.860000      0.000000      0.000000
3488     34.870000      0.000000      0.000000
3489     34.880000      0.000000      0.000000
3490     34.890000      0.000000      0.000000
3491     34.900000      0.000000      0.000000
3492     34.910000      0.000000      0.000000
3493     34.920000      0.000000      0.000000
3494     34.930000      0.000000      0.000000
3495     34.940000      0.000000      0.000000
3496     34.950000      0.000000      0.000000
3497     34.960000      0.000000      0.000000
3498     34.970000      0.000000      0.000000
3499     34.980000      0.000000      0.000000
3500     34.990000      0.000000      0.000000
3501     35.000000      0.000000      0.000000
3502     35.010000      0.000000      0.000000
3503     35.020000      0.000000      0.000000
3504     35.030000      0.000000      0.000000
3505     35.040000      0.000000      0.000000
3506     35.050000      0.000000      0.000000
3507     35.060000      0.000000      0.000000
3508     35.070000      0.000000      0.000000
3509     35.080000      0.000000      0.000000
3510     35.090000      0.000000      0.000000
3511     35.100000      0.000000      0.000000
3512     35.110000      0.000000      0.000000
3513     35.120000      0.000000      0.000000
3514     35.130000      0.000000      0.000000
3515     35.140000      0.000000      0.000000
3516     35.150000      0.000000      0.000000
3517     35.160000      0.000000      0.000000
3518     35.170000      0.000000      0.000000
3519     35.180000      0.000000      0.000000
3520     35.190000      0.000000      0.000000
3521     35.200000      0.000000      0.000000
3522     35.210000      0.000000      0.000000
3523     35.220000      0.000000      0.000000
3524     35.230000      0.000000      0.000000
3525     35.240000      0.000000      0.000000
3526     35.250000      0.000000      0.000000
3527     35.260000      0.000000      0.000000
3528     35.270000      0.000000      0.000000
3529     35.280000      0.000000      0.000000
3530     35.290000      0.000000      0.000000
3531     35.300000      0.000000      0.000000
3532     35.310000      0.000000      0.000000
3533     35.320000      0.000000      0.000000
3534     35.330000      0.000000      0.000000
3535     35.340000      0.000000      0.000000
3536     35.350000      0.000000      0.000000
3537     35.360000      0.000000      0.000000
3538     35.370000      0.000000      0.000000
3539     35.380000      0.000000      0.000000
3540     35.390000      0.000000      0.000000
3541     35.400000      0.000000      0.000000
3542     35.410000      0.000000      0.000000
3543     35.420000      0.000000      0.000000
3544     35.430000      0.000000      0.000000
3545     35.440000      0.000000      0.000000
3546     35.450000      0.000000      0.000000
3547     35.460000      0.000000      0.000000
3548     35.470000      0.000000      0.000000
3549     35.480000      0.000000      0.000000
3550     35.490000      0.000000      0.000000
3551     35.500000      0.000000      0.000000
3552     35.510000      0.000000      0.000000
3553     35.520000      0.000000      0.000000
3554     35.530000      0.000000      0.000000
3555     35.540000      0.000000      0.000000
3556     35.550000      0.000000      0.000000
3557     35.560000      0.000000      0.000000
3558     35.570000      0.000000      0.000000
3559     35.580000      0.000000      0.000000
3560     35.590000      0.000000      0.000000
3561     35.600000      0.000000      0.000000
3562     35.610000      0.000000      0.000000
3563     35.620000      0.000000      0.000000
3564     35.630000      0.000000      0.000000
3565     35.640000      0.000000      0.000000
3566     35.650000      0.000000      0.000000
3567     35.660000      0.000000      0.000000
3568     35.670000      0.000000      0.000000
3569     35.680000      0.000000      0.000000
3570     35.690000      0.000000      0.000000
3571     35.700000      0.000000      0.000000
3572     35.710000      0.000000      0.000000
3573     35.720000      0.000000      0.000000
3574     35.730000      0.000000      0.000000
3575     35.740000      0.000000      0.000000
3576     35.750000      0.000000      0.000000
3577     35.760000      0.000000      0.000000
3578     35.770000      0.000000      0.000000
3579     35.780000      0.000000      0.000000
3580     35.790000      0.000000      0.000000
3581     35.800000      0.000000      0.000000
3582     35.810000      0.000000      0.000000
3583     35.820000      0.000000      0.000000
3584     35.830000      0.000000      0.000000
3585     35.840000      0.000000      0.000000
3586     35.850000      0.000000      0.000000
3587     35.860000      0.000000      0.000000
3588     35.870000      0.000000      0.000000
3589     35.880000      0.000000      0.000000
3590     35.890000      0.000000      0.000000
3591     35.900000      0.000000      0.000000
3592     35.910000      0.000000      0.000000
3593     35.920000      0.000000      0.000000
3594     35.930000      0.000000      0.000000
3595     35.940000      0.000000      0.000000
3596     35.950000      0.000000      0.000000
3597     35.960000      0.000000      0.000000
3598     35.970000      0.000000      0.000000
3599     35.980000      0.000000      0.000000
3600     35.990000      0.000000      0.000000
3601     36.000000      0.000000      0.000000
3602     36.010000      0.000000      0.000000
3603     36.020000      0.000000      0.000000
3604     36.030000      0.000000      0.000000
3605     36.040000      0.000000      0.000000
3606     36.050000      0.000000      0.000000
3607     36.060000      0.000000      0.000000
3608     36.070000      0.000000      0.000000
3609     36.080000      0.000000      0.000000
3610     36.090000      0.000000      0.000000
3611     36.100000      0.000000      0.000000
3612     36.110000      0.000000      0.000000
3613     36.120000      0.000000      0.000000
3614     36.130000      0.000000      0.000000
3615     36.140000      0.000000      0.000000
3616     36.150000      0.000000      0.000000
3617     36.160000      0.000000      0.000000
3618     36.170000      0.000000      0.000000
3619     36.180000      0.000000      0.000000
3620     36.190000      0.000000      0.000000
3621     36.200000      0.000000      0.000000
3622     36.210000      0.000000      0.000000
3623     36.220000      0.000000      0.000000
3624     36.230000      0.000000      0.000000
3625     36.240000      0.000000      0.000000
3626     36.250000      0.000000      0.000000
3627     36.260000      0.000000      0.000000
3628     36.270000      0.000000      0.000000
3629     36.280000      0.000000      0.000000
3630     36.290000      0.000000      0.000000
3631     36.300000      0.000000      0.000000
3632     36.310000      0.000000      0.000000
3633     36.320000      0.000000      0.000000
3634     36.330000      0.000000      0.000000
3635     36.340000      0.000000      0.000000
3636     36.350000      0.000000      0.000000
3637     36.360000      0.000000      0.000000
3638     36.370000      0.000000      0.000000
3639     36.380000      0.000000      0.000000
3640     36.390000      0.000000      0.000000
3641     36.400000      0.000000      0.000000
3642     36.410000      0.000000      0.000000
3643     36.420000      0.000000      0.000000
3644     36.430000      0.000000      0.000000
3645     36.440000      0.000000      0.000000
3646     36.450000      0.000000      0.000000
3647     36.460000      0.000000      0.000000
3648     36.470000      0.000000      0.000000
3649     36.480000      0.000000      0.000000
3650     36.490000      0.000000      0.000000
3651     36.500000      0.000000      0.000000
3652     36.510000      0.000000      0.000000
3653     36.520000      0.000000      0.000000
3654     36.530000      0.000000      0.000000
3655     36.540000      0.000000      0.000000
3656     36.550000      0.000000      0.000000
3657     36.560000      0.000000      0.000000
3658     36.570000      0.000000      0.000000
3659     36.580000      0.000000      0.000000
3660     36.590000      0.000000      0.000000
3661     36.600000      0.000000      0.000000
3662     36.610000      0.000000      0.000000
3663     36.620000      0.000000      0.000000
3664     36.630000      0.000000      0.000000
3665     36.640000      0.000000      0.000000
3666     36.650000      0.000000      0.000000
3667     36.660000      0.000000      0.000000
3668     36.670000      0.000000      0.000000
3669     36.680000      0.000000      0.000000
3670     36.690000      0.000000      0.000000
3671     36.700000      0.000000      0.000000
3672     36.710000      0.000000      0.000000
3673     36.720000      0.000000      0.000000
3674     36.730000      0.000000      0.000000
3675     36.740000      0.000000      0.000000
3676     36.750000      0.000000      0.000000
3677     36.760000      0.000000      0.000000
3678     36.770000      0.000000      0.000000
3679     36.780000      0.000000      0.000000
3680     36.790000      0.000000      0.000000
3681     36.800000      0.000000      0.000000
3682     36.810000      0.000000      0.000000
3683     36.820000      0.000000      0.000000
3684     36.830000      0.000000      0.000000
3685     36.840000      0.000000      0.000000
3686     36.850000      0.000000      0.000000
3687     36.860000      0.000000      0.000000
3688     36.870000      0.000000      0.000000
3689     36.880000      0.000000      0.000000
3690     36.890000      0.000000      0.000000
3691     36.900000      0.000000      0.000000
3692     36.910000      0.000000      0.000000
3693     36.920000      0.000000      0.000000
3694     36.930000      0.000000      0.000000
3695     36.940000      0.000000      0.000000
3696     36.950000      0.000000      0.000000
3697     36.960000      0.000000      0.000000
3698     36.970000      0.000000      0.000000
3699     36.980000      0.000000      0.000000
3700     36.990000      0.000000      0.000000
3701     37.000000      0.000000      0.000000
3702     37.010000      0.000000      0.000000
3703     37.020000      0.000000      0.000000
3704     37.030000      0.000000      0.000000
3705     37.040000      0.000000      0.000000
3706     37.050000      0.000000      0.000000
3707     37.060000      0.000000      0.000000
3708     37.070000      0.000000      0.000000
3709     37.080000      0.000000      0.000000
3710     37.090000      0.000000      0.000000
3711     37.100000      0.000000      0.000000
3712     37.110000      0.000000      0.000000
3713     37.120000      0.000000      0.000000
3714     37.130000      0.000000      0.000000
3715     37.140000      0.000000      0.000000
3716     37.150000      0.000000      0.000000
3717     37.160000      0.000000      0.000000
3718     37.170000      0.000000      0.000000
3719     37.180000      0.000000      0.000000
3720     37.190000      0.000000      0.000000
3721     37.200000      0.000000      0.000000
3722     37.210000      0.000000      0.000000
3723     37.220000      0.000000      0.000000
3724     37.230000      0.000000      0.000000
3725     37.240000      0.000000      0.000000
3726     37.250000      0.000000      0.000000
3727     37.260000      0.000000      0.000000
3728     37.270000      0.000000      0.000000
3729     37.280000      0.000000      0.000000
3730     37.290000      0.000000      0.000000
3731     37.300000      0.000000      0.000000
3732     37.310000      0.000000      0.000000
3733     37.320000      0.000000      0.000000
3734     37.330000      0.000000      0.000000
3735     37.340000      0.000000      0.000000
3736     37.350000      0.000000      0.000000
3737     37.360000      0.000000      0.000000
3738     37.370000      0.000000      0.000000
3739     37.380000      0.000000      0.000000
3740     37.390000      0.000000      0.000000
3741     37.400000      0.000000      0.000000
3742     37.410000      0.000000      0.000000
3743     37.420000      0.000000      0.000000
3744     37.430000      0.000000      0.000000
3745     37.440000      0.000000      0.000000
3746     37.450000      0.000000      0.000000
3747     37.460000      0.000000      0.000000
3748     37.470000      0.000000      0.000000
3749     37.480000      0.000000      0.000000
3750     37.490000      0.000000      0.000000
3751     37.500000      0.000000      0.000000
3752     37.510000      0.000000      0.000000
3753     37.520000      0.000000      0.000000
3754     37.530000      0.000000      0.000000
3755     37.540000      0.000000      0.000000
3756     37.550000      0.000000      0.000000
3757     37.560000      0.000000      0.000000
3758     37.570000      0.000000      0.000000
3759     37.580000      0.000000      0.000000
3760     37.590000      0.000000      0.000000
3761     37.600000      0.000000      0.000000
3762     37.610000      0.000000      0.000000
3763     37.620000      0.000000      0.000000
3764     37.630000      0.000000      0.000000
3765     37.640000      0.000000      0.000000
3766     37.650000      0.000000      0.000000
3767     37.660000      0.000000      0.000000
3768     37.670000      0.000000      0.000000
3769     37.680000      0.000000      0.000000
3770     37.690000      0.000000      0.000000
3771     37.700000      0.000000      0.000000
3772     37.710000      0.000000      0.000000
3773     37.720000      0.000000      0.000000
3774     37.730000      0.000000      0.000000
3775     37.740000      0.000000      0.000000
3776     37.750000      0.000000      0.000000
3777     37.760000      0.000000      0.000000
3778     37.770000      0.000000      0.000000
3779     37.780000      0.000000      0.000000
3780     37.790000      0.000000      0.000000
3781     37.800000      0.000000      0.000000
3782     37.810000      0.000000      0.000000
3783     37.820000      0.000000      0.000000
3784     37.830000      0.000000      0.000000
3785     37.840000      0.000000      0.000000
3786     37.850000      0.000000      0.000000
3787     37.860000      0.000000      0.000000
3788     37.870000      0.000000      0.000000
3789     37.880000      0.000000      0.000000
3790     37.890000      0.000000      0.000000
3791     37.900000      0.000000      0.000000
3792     37.910000      0.000000      0.000000
3793     37.920000      0.000000      0.000000
3794     37.930000      0.000000      0.000000
3795     37.940000      0.000000      0.000000
3796     37.950000      0.000000      0.000000
3797     37.960000      0.000000      0.000000
3798     37.970000      0.000000      0.000000
3799     37.980000      0.000000      0.000000
3800     37.990000      0.000000      0.000000
3801     38.000000      0.000000      0.000000
3802     38.010000      0.000000      0.000000
3803     38.020000      0.000000      0.000000
3804     38.030000      0.000000      0.000000
3805     38.040000      0.000000      0.000000
3806     38.050000      0.000000      0.000000
3807     38.060000      0.000000      0.000000
3808     38.070000      0.000000      0.000000
3809     38.080000      0.000000      0.000000
3810     38.090000      0.000000      0.000000
3811     38.100000      0.000000      0.000000
3812     38.110000      0.000000      0.000000
3813     38.120000      0.000000      0.000000
3814     38.130000      0.000000      0.000000
3815     38.140000      0.000000      0.000000
3816     38.150000      0.000000      0.000000
3817     38.160000      0.000000      0.000000
3818     38.170000      0.000000      0.000000
3819     38.180000      0.000000      0.000000
3820     38.190000      0.000000      0.000000
3821     38.200000      0.000000      0.000000
3822     38.210000      0.000000      0.000000
3823     38.220000      0.000000      0.000000
3824     38.230000      0.000000      0.000000
3825     38.240000      0.000000      0.000000
3826     38.250000      0.000000      0.000000
3827     38.260000      0.000000      0.000000
3828     38.270000      0.000000      0.000000
3829     38.280000      0.000000      0.000000
3830     38.290000      0.000000      0.000000
3831     38.300000      0.000000      0.000000
3832     38.310000      0.000000      0.000000
3833     38.320000      0.000000      0.000000
3834     38.330000      0.000000      0.000000
3835     38.340000      0.000000      0.000000
3836     38.350000      0.000000      0.000000
3837     38.360000      0.000000      0.000000
3838     38.370000      0.000000      0.000000
3839     38.380000      0.000000      0.000000
3840     38.390000      0.000000      0.000000
3841     38.400000      0.000000      0.000000
3842     38.410000      0.000000      0.000000
3843     38.420000      0.000000      0.000000
3844     38.430000      0.000000      0.000000
3845     38.440000      0.000000      0.000000
3846     38.450000      0.000000      0.000000
3847     38.460000      0.000000      0.000000
3848     38.470000      0.000000      0.000000
3849     38.480000      0.000000      0.000000
3850     38.490000      0.000000      0.000000
3851     38.500000      0.000000      0.000000
3852     38.510000      0.000000      0.000000
3853     38.520000      0.000000      0.000000
3854     38.530000      0.000000      0.000000
3855     38.540000      0.000000      0.000000
3856     38.550000      0.000000      0.000000
3857     38.560000      0.000000      0.000000
3858     38.570000      0.000000      0.000000
3859     38.580000      0.000000      0.000000
3860     38.590000      0.000000      0.000000
3861     38.600000      0.000000      0.000000
3862     38.610000      0.000000      0.000000
3863     38.620000      0.000000      0.000000
3864     38.630000      0.000000      0.000000
3865     38.640000      0.000000      0.000000
3866     38.650000      0.000000      0.000000
3867     38.660000      0.000000      0.000000
3868     38.670000      0.000000      0.000000
3869     38.680000      0.000000      0.000000
3870     38.690000      0.000000      0.000000
3871     38.700000      0.000000      0.000000
3872     38.710000      0.000000      0.000000
3873     38.720000      0.000000      0.000000
3874     38.730000      0.000000      0.000000
3875     38.740000      0.000000      0.000000
3876     38.750000      0.000000      0.000000
3877     38.760000      0.000000      0.000000
3878     38.770000      0.000000      0.000000
3879     38.780000      0.000000      0.000000
3880     38.790000      0.000000      0.000000
3881     38.800000      0.000000      0.000000
3882     38.810000      0.000000      0.000000
3883     38.820000      0.000000      0.000000
3884     38.830000      0.000000      0.000000
3885     38.840000      0.000000      0.000000
3886     38.850000      0.000000      0.000000
3887     38.860000      0.000000      0.000000
3888     38.870000      0.000000      0.000000
3889     38.880000      0.000000      0.000000
3890     38.890000      0.000000      0.000000
3891     38.900000      0.000000      0.000000
3892     38.910000      0.000000      0.000000
3893     38.920000      0.000000      0.000000
3894     38.930000      0.000000      0.000000
3895     38.940000      0.000000      0.000000
3896     38.950000      0.000000      0.000000
3897     38.960000      0.000000      0.000000
3898     38.970000      0.000000      0.000000
3899     38.980000      0.000000      0.000000
3900     38.990000      0.000000      0.000000
3901     39.000000      0.000000      0.000000
3902     39.010000      0.000000      0.000000
3903     39.020000      0.000000      0.000000
3904     39.030000      0.000000      0.000000
3905     39.040000      0.000000      0.000000
3906     39.050000      0.000000      0.000000
3907     39.060000      0.000000      0.000000
3908     39.070000      0.000000      0.000000
3909     39.080000      0.000000      0.000000
3910     39.090000      0.000000      0.000000
3911     39.100000      0.000000      0.000000
3912     39.110000      0.000000      0.000000
3913     39.120000      0.000000      0.000000
3914     39.130000      0.000000      0.000000
3915     39.140000      0.000000      0.000000
3916     39.150000      0.000000      0.000000
3917     39.160000      0.000000      0.000000
3918     39.170000      0.000000      0.000000
3919     39.180000      0.000000      0.000000
3920     39.190000      0.000000      0.000000
3921     39.200000      0.000000      0.000000
3922     39.210000      0.000000      0.000000
3923     39.220000      0.000000      0.000000
3924     39.230000      0.000000      0.000000
3925     39.240000      0.000000      0.000000
3926     39.250000      0.000000      0.000000
3927     39.260000      0.000000      0.000000
3928     39.270000      0.000000      0.000000
3929     39.280000      0.000000      0.000000
3930     39.290000      0.000000      0.000000
3931     39.300000      0.000000      0.000000
3932     39.310000      0.000000      0.000000
3933     39.320000      0.000000      0.000000
3934     39.330000      0.000000      0.000000
3935     39.340000      0.000000      0.000000
3936     39.350000      0.000000      0.000000
3937     39.360000      0.000000      0.000000
3938     39.370000      0.000000      0.000000
3939     39.380000      0.000000      0.000000
3940     39.390000      0.000000      0.000000
3941     39.400000      0.000000      0.000000
3942     39.410000      0.000000      0.000000
3943     39.420000      0.000000      0.000000
3944     39.430000      0.000000      0.000000
3945     39.440000      0.000000      0.000000
3946     39.450000      0.000000      0.000000
3947     39.460000      0.000000      0.000000
3948     39.470000      0.000000      0.000000
3949     39.480000      0.000000      0.000000
3950     39.490000      0.000000      0.000000
3951     39.500000      0.000000      0.000000
3952     39.510000      0.000000      0.000000
3953     39.520000      0.000000      0.000000
3954     39.530000      0.000000      0.000000
3955     39.540000      0.000000      0.000000
3956     39.550000      0.000000      0.000000
3957     39.560000      0.000000      0.000000
3958     39.570000      0.000000      0.000000
3959     39.580000      0.000000      0.000000
3960     39.590000      0.000000      0.000000
3961     39.600000      0.000000      0.000000
3962     39.610000      0.000000      0.000000
3963     39.620000      0.000000      0.000000
3964     39.630000      0.000000      0.000000
3965     39.640000      0.000000      0.000000
3966     39.650000      0.000000      0.000000
3967     39.660000      0.000000      0.000000
3968     39.670000      0.000000      0.000000
3969     39.680000      0.000000      0.000000
3970     39.690000      0.000000      0.000000
3971     39.700000      0.000000      0.000000
3972     39.710000      0.000000      0.000000
3973     39.720000      0.000000      0.000000
3974     39.730000      0.000000      0.000000
3975     39.740000      0.000000      0.000000
3976     39.750000      0.000000      0.000000
3977     39.760000      0.000000      0.000000
3978     39.770000      0.000000      0.000000
3979     39.780000      0.000000      0.000000
3980     39.790000      0.000000      0.000000
3981     39.800000      0.000000      0.000000
3982     39.810000      0.000000      0.000000
3983     39.820000      0.000000      0.000000
3984     39.830000      0.000000      0.000000
3985     39.840000      0.000000      0.000000
3986     39.850000      0.000000      0.000000
3987     39.860000      0.000000      0.000000
3988     39.870000      0.000000      0.000000
3989     39.880000      0.000000      0.000000
3990     39.890000      0.000000      0.000000
3991     39.900000      0.000000      0.000000
3992     39.910000      0.000000      0.000000
3993     39.920000      0.000000      0.000000
3994     39.930000      0.000000      0.000000
3995     39.940000      0.000000      0.000000
3996     39.950000      0.000000      0.000000
3997     39.960000      0.000000      0.000000
3998     39.970000      0.000000      0.000000
3999     39.980000      0.000000      0.000000
4000     39.990000      0.000000      0.000000
4001     40.000000      0.000000      0.000000
