# Supplementary material for: A Bottom-Up Coarse-Grained Model for Nucleosome–Nucleosome Interactions with Explicit Ions
Source: J Chem Theory Comput. 2022 May 17;18(6):3948–60. doi: 10.1021/acs.jctc.2c00083 (PMC9202350; doi:10.1021/acs.jctc.2c00083)
Supplement: Supplementary file 2 — ct2c00083_si_002.zip [file ct2c00083_si_002.zip › archive/CGMD_NCP-CO/pot_tables/CNPL_TNEG.table]

CNPL_TNEG
N 4001

1      0.000001    127.964050     59.849190
2      0.010000    127.365560     61.857640
3      0.020000    126.746980     63.656260
4      0.030000    126.110420     65.217800
5      0.040000    125.458240     66.521950
6      0.050000    124.793020     67.556400
7      0.060000    124.117460     68.317510
8      0.070000    123.434280     68.810310
9      0.080000    122.746180     69.048060
10      0.090000    122.055700     69.051230
11      0.100000    121.365190     68.846180
12      0.110000    120.676730     68.463520
13      0.120000    119.992090     67.936380
14      0.130000    119.312730     67.298740
15      0.140000    118.639740     66.583900
16      0.150000    117.973900     65.823210
17      0.160000    117.315670     65.045090
18      0.170000    116.665220     64.274370
19      0.180000    116.022470     63.531960
20      0.190000    115.387150     62.834730
21      0.200000    114.758810     62.195580
22      0.210000    114.136850     61.623690
23      0.220000    113.520610     61.124810
24      0.230000    112.909370     60.701650
25      0.240000    112.302350     60.354190
26      0.250000    111.698810     60.080120
27      0.260000    111.098010     59.875150
28      0.270000    110.499260     59.733380
29      0.280000    109.901920     59.647660
30      0.290000    109.305440     59.609930
31      0.300000    108.709350     59.611530
32      0.310000    108.113230     59.643560
33      0.320000    107.516790     59.697150
34      0.330000    106.919820     59.763730
35      0.340000    106.322190     59.835290
36      0.350000    105.723830     59.904500
37      0.360000    105.124790     59.964900
38      0.370000    104.525140     60.010910
39      0.380000    103.925030     60.037950
40      0.390000    103.324650     60.042360
41      0.400000    102.724230     60.021440
42      0.410000    102.124010     59.973380
43      0.420000    101.524280     59.897220
44      0.430000    100.925310     59.792820
45      0.440000    100.327380     59.660760
46      0.450000     99.730770     59.502310
47      0.460000     99.135750     59.319360
48      0.470000     98.542550     59.114300
49      0.480000     97.951410     58.889960
50      0.490000     97.362510     58.649500
51      0.500000     96.776020     58.396250
52      0.510000     96.192050     58.133610
53      0.520000     95.610720     57.864940
54      0.530000     95.032070     57.593400
55      0.540000     94.456130     57.321890
56      0.550000     93.882920     57.052960
57      0.560000     93.312390     56.788750
58      0.570000     92.744500     56.530990
59      0.580000     92.179190     56.280990
60      0.590000     91.616380     56.039640
61      0.600000     91.055980     55.807480
62      0.610000     90.497910     55.584730
63      0.620000     89.942060     55.371320
64      0.630000     89.388350     55.166990
65      0.640000     88.836680     54.971270
66      0.650000     88.286960     54.783590
67      0.660000     87.739130     54.603240
68      0.670000     87.193100     54.429490
69      0.680000     86.648800     54.261540
70      0.690000     86.106190     54.098570
71      0.700000     85.565200     53.939750
72      0.710000     85.025800     53.784260
73      0.720000     84.487960     53.631280
74      0.730000     83.951650     53.479990
75      0.740000     83.416850     53.329610
76      0.750000     82.883550     53.179380
77      0.760000     82.351760     53.028570
78      0.770000     81.821470     52.876480
79      0.780000     81.292710     52.722490
80      0.790000     80.765480     52.566010
81      0.800000     80.239820     52.406560
82      0.810000     79.715760     52.243720
83      0.820000     79.193320     52.077200
84      0.830000     78.672550     51.906820
85      0.840000     78.153480     51.732540
86      0.850000     77.636150     51.554460
87      0.860000     77.120610     51.372790
88      0.870000     76.606880     51.187890
89      0.880000     76.095000     51.000210
90      0.890000     75.585000     50.810320
91      0.900000     75.076900     50.618800
92      0.910000     74.570710     50.426270
93      0.920000     74.066450     50.233350
94      0.930000     73.564110     50.040560
95      0.940000     73.063710     49.848390
96      0.950000     72.565220     49.657190
97      0.960000     72.068650     49.467230
98      0.970000     71.573980     49.278640
99      0.980000     71.081190     49.091450
100      0.990000     70.590280     48.905600
101      1.000000     70.101220     48.720960
102      1.010000     69.614010     48.537350
103      1.020000     69.128640     48.354550
104      1.030000     68.645090     48.172370
105      1.040000     68.163370     47.990630
106      1.050000     67.683460     47.809190
107      1.060000     67.205370     47.627960
108      1.070000     66.729090     47.446920
109      1.080000     66.254620     47.266090
110      1.090000     65.781960     47.085540
111      1.100000     65.311110     46.905380
112      1.110000     64.842050     46.725720
113      1.120000     64.374800     46.546660
114      1.130000     63.909330     46.368270
115      1.140000     63.445650     46.190590
116      1.150000     62.983740     46.013580
117      1.160000     62.523600     45.837150
118      1.170000     62.065230     45.661170
119      1.180000     61.608620     45.485420
120      1.190000     61.153770     45.309680
121      1.200000     60.700670     45.133690
122      1.210000     60.249330     44.957200
123      1.220000     59.799760     44.779970
124      1.230000     59.351960     44.601830
125      1.240000     58.905940     44.422620
126      1.250000     58.461720     44.242310
127      1.260000     58.019290     44.060920
128      1.270000     57.578680     43.878550
129      1.280000     57.139900     43.695370
130      1.290000     56.702950     43.511620
131      1.300000     56.267830     43.327580
132      1.310000     55.834550     43.143510
133      1.320000     55.403120     42.959690
134      1.330000     54.973520     42.776370
135      1.340000     54.545760     42.593710
136      1.350000     54.119820     42.411810
137      1.360000     53.695700     42.230720
138      1.370000     53.273400     42.050380
139      1.380000     52.852890     41.870670
140      1.390000     52.434180     41.691420
141      1.400000     52.017270     41.512420
142      1.410000     51.602150     41.333440
143      1.420000     51.188810     41.154270
144      1.430000     50.777270     40.974710
145      1.440000     50.367520     40.794610
146      1.450000     49.959580     40.613900
147      1.460000     49.553440     40.432570
148      1.470000     49.149110     40.250660
149      1.480000     48.746600     40.068310
150      1.490000     48.345920     39.885690
151      1.500000     47.947060     39.703010
152      1.510000     47.550030     39.520490
153      1.520000     47.154830     39.338340
154      1.530000     46.761450     39.156740
155      1.540000     46.369880     38.975810
156      1.550000     45.980120     38.795610
157      1.560000     45.592170     38.616130
158      1.570000     45.206000     38.437290
159      1.580000     44.821630     38.258930
160      1.590000     44.439040     38.080880
161      1.600000     44.058230     37.902890
162      1.610000     43.679200     37.724750
163      1.620000     43.301960     37.546220
164      1.630000     42.926490     37.367120
165      1.640000     42.552820     37.187310
166      1.650000     42.180950     37.006720
167      1.660000     41.810880     36.825350
168      1.670000     41.442630     36.643280
169      1.680000     41.076200     36.460640
170      1.690000     40.711590     36.277630
171      1.700000     40.348810     36.094480
172      1.710000     39.987870     35.911430
173      1.720000     39.628750     35.728710
174      1.730000     39.271470     35.546520
175      1.740000     38.916000     35.365000
176      1.750000     38.562350     35.184230
177      1.760000     38.210510     35.004200
178      1.770000     37.860470     34.824850
179      1.780000     37.512220     34.646030
180      1.790000     37.165760     34.467580
181      1.800000     36.821080     34.289250
182      1.810000     36.478190     34.110830
183      1.820000     36.137080     33.932100
184      1.830000     35.797760     33.752860
185      1.840000     35.460230     33.572980
186      1.850000     35.124500     33.392380
187      1.860000     34.790580     33.211050
188      1.870000     34.458470     33.029070
189      1.880000     34.128180     32.846570
190      1.890000     33.799710     32.663730
191      1.900000     33.473080     32.480770
192      1.910000     33.148270     32.297940
193      1.920000     32.825290     32.115440
194      1.930000     32.504130     31.933470
195      1.940000     32.184800     31.752170
196      1.950000     31.867280     31.571590
197      1.960000     31.551560     31.391730
198      1.970000     31.237640     31.212520
199      1.980000     30.925520     31.033830
200      1.990000     30.615180     30.855450
201      2.000000     30.306630     30.677180
202      2.010000     29.999850     30.498780
203      2.020000     29.694870     30.320030
204      2.030000     29.391670     30.140750
205      2.040000     29.090260     29.960790
206      2.050000     28.790650     29.780090
207      2.060000     28.492850     29.598650
208      2.070000     28.196860     29.416540
209      2.080000     27.902700     29.233890
210      2.090000     27.610360     29.050910
211      2.100000     27.319850     28.867810
212      2.110000     27.031170     28.684840
213      2.120000     26.744320     28.502230
214      2.130000     26.459300     28.320160
215      2.140000     26.176100     28.138780
216      2.150000     25.894710     27.958160
217      2.160000     25.615130     27.778300
218      2.170000     25.337350     27.599120
219      2.180000     25.061360     27.420500
220      2.190000     24.787150     27.242240
221      2.200000     24.514730     27.064120
222      2.210000     24.244090     26.885910
223      2.220000     23.975230     26.707400
224      2.230000     23.708150     26.528380
225      2.240000     23.442870     26.348720
226      2.250000     23.179380     26.168330
227      2.260000     22.917700     25.987220
228      2.270000     22.657830     25.805440
229      2.280000     22.399770     25.623120
230      2.290000     22.143540     25.440440
231      2.300000     21.889140     25.257630
232      2.310000     21.636560     25.074890
233      2.320000     21.385810     24.892460
234      2.330000     21.136890     24.710510
235      2.340000     20.889780     24.529160
236      2.350000     20.644490     24.348490
237      2.360000     20.401010     24.168490
238      2.370000     20.159320     23.989070
239      2.380000     19.919430     23.810090
240      2.390000     19.681330     23.631380
241      2.400000     19.445020     23.452700
242      2.410000     19.210490     23.273840
243      2.420000     18.977750     23.094570
244      2.430000     18.746800     22.914730
245      2.440000     18.517660     22.734170
246      2.450000     18.290320     22.552850
247      2.460000     18.064790     22.370780
248      2.470000     17.841080     22.188040
249      2.480000     17.619200     22.004800
250      2.490000     17.399150     21.821270
251      2.500000     17.180940     21.637700
252      2.510000     16.964560     21.454340
253      2.520000     16.750020     21.271450
254      2.530000     16.537300     21.089230
255      2.540000     16.326410     20.907850
256      2.550000     16.117330     20.727400
257      2.560000     15.910060     20.547880
258      2.570000     15.704580     20.369230
259      2.580000     15.500890     20.191330
260      2.590000     15.298970     20.013980
261      2.600000     15.098830     19.836970
262      2.610000     14.900460     19.660040
263      2.620000     14.703860     19.482960
264      2.630000     14.509030     19.305530
265      2.640000     14.315980     19.127560
266      2.650000     14.124700     18.948940
267      2.660000     13.935210     18.769630
268      2.670000     13.747520     18.589640
269      2.680000     13.561620     18.409040
270      2.690000     13.377530     18.227960
271      2.700000     13.195250     18.046550
272      2.710000     13.014790     17.864970
273      2.720000     12.836140     17.683390
274      2.730000     12.659300     17.501910
275      2.740000     12.484280     17.320630
276      2.750000     12.311080     17.139540
277      2.760000     12.139680     16.958620
278      2.770000     11.970100     16.777730
279      2.780000     11.802320     16.596740
280      2.790000     11.636350     16.415440
281      2.800000     11.472200     16.233620
282      2.810000     11.309860     16.051090
283      2.820000     11.149350     15.867670
284      2.830000     10.990670     15.683240
285      2.840000     10.833840     15.497770
286      2.850000     10.678860     15.311290
287      2.860000     10.525750     15.123960
288      2.870000     10.374510     14.935990
289      2.880000     10.225150     14.747710
290      2.890000     10.077670     14.559500
291      2.900000      9.932080     14.371800
292      2.910000      9.788360     14.185040
293      2.920000      9.646510     13.999660
294      2.930000      9.506510     13.816050
295      2.940000      9.368350     13.634510
296      2.950000      9.232010     13.455280
297      2.960000      9.097450     13.278480
298      2.970000      8.964670     13.104130
299      2.980000      8.833630     12.932140
300      2.990000      8.704310     12.762340
301      3.000000      8.576680     12.594470
302      3.010000      8.450740     12.428200
303      3.020000      8.326460     12.263170
304      3.030000      8.203830     12.098990
305      3.040000      8.082840     11.935230
306      3.050000      7.963480     11.771490
307      3.060000      7.845770     11.607370
308      3.070000      7.729690     11.442460
309      3.080000      7.615270     11.276400
310      3.090000      7.502510     11.108830
311      3.100000      7.391420     10.939380
312      3.110000      7.282020     10.767690
313      3.120000      7.174350     10.593410
314      3.130000      7.068410     10.416170
315      3.140000      6.964250     10.235570
316      3.150000      6.861900     10.051230
317      3.160000      6.761380      9.862750
318      3.170000      6.662760      9.669770
319      3.180000      6.566060      9.471970
320      3.190000      6.471340      9.269080
321      3.200000      6.378650      9.060960
322      3.210000      6.288040      8.847590
323      3.220000      6.199560      8.629130
324      3.230000      6.113270      8.405960
325      3.240000      6.029210      8.178690
326      3.250000      5.947420      7.948180
327      3.260000      5.867940      7.715560
328      3.270000      5.790790      7.482190
329      3.280000      5.715970      7.249680
330      3.290000      5.643470      7.019790
331      3.300000      5.573270      6.794430
332      3.310000      5.505330      6.575550
333      3.320000      5.439570      6.365080
334      3.330000      5.375920      6.164890
335      3.340000      5.314270      5.976690
336      3.350000      5.254500      5.801980
337      3.360000      5.196480      5.642040
338      3.370000      5.140060      5.497900
339      3.380000      5.085080      5.370310
340      3.390000      5.031380      5.259750
341      3.400000      4.978780      5.166430
342      3.410000      4.927120      5.090310
343      3.420000      4.876220      5.031110
344      3.430000      4.825910      4.988330
345      3.440000      4.776020      4.961240
346      3.450000      4.726410      4.948940
347      3.460000      4.676920      4.950370
348      3.470000      4.627420      4.964310
349      3.480000      4.577770      4.989430
350      3.490000      4.527880      5.024330
351      3.500000      4.477640      5.067580
352      3.510000      4.426960      5.117730
353      3.520000      4.375780      5.173410
354      3.530000      4.324050      5.233280
355      3.540000      4.271720      5.296160
356      3.550000      4.218750      5.360970
357      3.560000      4.165140      5.426770
358      3.570000      4.110880      5.492770
359      3.580000      4.055950      5.558310
360      3.590000      4.000370      5.622850
361      3.600000      3.944140      5.685940
362      3.610000      3.887280      5.747200
363      3.620000      3.829810      5.806290
364      3.630000      3.771740      5.862910
365      3.640000      3.713110      5.916720
366      3.650000      3.653950      5.967390
367      3.660000      3.594270      6.014500
368      3.670000      3.534130      6.057640
369      3.680000      3.473550      6.096300
370      3.690000      3.412590      6.129950
371      3.700000      3.351290      6.158010
372      3.710000      3.289710      6.179880
373      3.720000      3.227910      6.194940
374      3.730000      3.165960      6.202590
375      3.740000      3.103930      6.202250
376      3.750000      3.041910      6.193390
377      3.760000      2.979980      6.175530
378      3.770000      2.918220      6.148270
379      3.780000      2.856740      6.111280
380      3.790000      2.795630      6.064320
381      3.800000      2.734980      6.007260
382      3.810000      2.674910      5.940090
383      3.820000      2.615510      5.862910
384      3.830000      2.556880      5.775940
385      3.840000      2.499120      5.679540
386      3.850000      2.442330      5.574210
387      3.860000      2.386590      5.460570
388      3.870000      2.331980      5.339340
389      3.880000      2.278590      5.211350
390      3.890000      2.226470      5.077510
391      3.900000      2.175700      4.938750
392      3.910000      2.126310      4.796010
393      3.920000      2.078350      4.650180
394      3.930000      2.031850      4.502120
395      3.940000      1.986830      4.352570
396      3.950000      1.943300      4.202170
397      3.960000      1.901280      4.051440
398      3.970000      1.860760      3.900780
399      3.980000      1.821760      3.750500
400      3.990000      1.784250      3.600810
401      4.000000      1.748240      3.451890
402      4.010000      1.713730      3.303860
403      4.020000      1.680690      3.156880
404      4.030000      1.649120      3.011120
405      4.040000      1.619010      2.866840
406      4.050000      1.590340      2.724350
407      4.060000      1.563090      2.584100
408      4.070000      1.537250      2.446620
409      4.080000      1.512790      2.312540
410      4.090000      1.489660      2.182570
411      4.100000      1.467840      2.057500
412      4.110000      1.447260      1.938130
413      4.120000      1.427880      1.825270
414      4.130000      1.409630      1.719710
415      4.140000      1.392430      1.622180
416      4.150000      1.376210      1.533320
417      4.160000      1.360880      1.453670
418      4.170000      1.346340      1.383680
419      4.180000      1.332500      1.323650
420      4.190000      1.319270      1.273800
421      4.200000      1.306530      1.234200
422      4.210000      1.294190      1.204820
423      4.220000      1.282140      1.185540
424      4.230000      1.270280      1.176110
425      4.240000      1.258520      1.176200
426      4.250000      1.246760      1.185410
427      4.260000      1.234900      1.203250
428      4.270000      1.222870      1.229160
429      4.280000      1.210580      1.262550
430      4.290000      1.197950      1.302810
431      4.300000      1.184930      1.349280
432      4.310000      1.171430      1.401360
433      4.320000      1.157420      1.458440
434      4.330000      1.142840      1.519980
435      4.340000      1.127640      1.585470
436      4.350000      1.111780      1.654510
437      4.360000      1.095240      1.726720
438      4.370000      1.077970      1.801800
439      4.380000      1.059950      1.879500
440      4.390000      1.041160      1.959590
441      4.400000      1.021560      2.041860
442      4.410000      1.001140      2.126080
443      4.420000      0.979880      2.211980
444      4.430000      0.957760      2.299230
445      4.440000      0.934770      2.387420
446      4.450000      0.910890      2.476040
447      4.460000      0.886130      2.564480
448      4.470000      0.860490      2.652020
449      4.480000      0.833970      2.737850
450      4.490000      0.806590      2.821070
451      4.500000      0.778380      2.900740
452      4.510000      0.749370      2.975870
453      4.520000      0.719610      3.045500
454      4.530000      0.689160      3.108680
455      4.540000      0.658070      3.164550
456      4.550000      0.626430      3.212310
457      4.560000      0.594300      3.251300
458      4.570000      0.561790      3.280980
459      4.580000      0.528980      3.300920
460      4.590000      0.495970      3.310860
461      4.600000      0.462860      3.310650
462      4.610000      0.429760      3.300330
463      4.620000      0.396750      3.280030
464      4.630000      0.363950      3.250060
465      4.640000      0.331450      3.210840
466      4.650000      0.299340      3.162950
467      4.660000      0.267710      3.107080
468      4.670000      0.236640      3.044010
469      4.680000      0.206200      2.974620
470      4.690000      0.176460      2.899870
471      4.700000      0.147460      2.820720
472      4.710000      0.119250      2.738160
473      4.720000      0.091870      2.653130
474      4.730000      0.065340      2.566530
475      4.740000      0.039670      2.479140
476      4.750000      0.014880      2.391680
477      4.760000     -0.009040      2.304720
478      4.770000     -0.032080      2.218730
479      4.780000     -0.054270      2.134060
480      4.790000     -0.075610      2.050940
481      4.800000     -0.096120      1.969520
482      4.810000     -0.115810      1.889880
483      4.820000     -0.134710      1.812010
484      4.830000     -0.152830      1.735890
485      4.840000     -0.170190      1.661450
486      4.850000     -0.186810      1.588610
487      4.860000     -0.202690      1.517290
488      4.870000     -0.217870      1.447400
489      4.880000     -0.232340      1.378860
490      4.890000     -0.246130      1.311620
491      4.900000     -0.259250      1.245620
492      4.910000     -0.271700      1.180780
493      4.920000     -0.283510      1.117070
494      4.930000     -0.294680      1.054420
495      4.940000     -0.305220      0.992750
496      4.950000     -0.315150      0.931980
497      4.960000     -0.324470      0.872030
498      4.970000     -0.333190      0.812780
499      4.980000     -0.341320      0.754120
500      4.990000     -0.348860      0.695940
501      5.000000     -0.355820      0.638120
502      5.010000     -0.362200      0.580550
503      5.020000     -0.368010      0.523160
504      5.030000     -0.373240      0.465860
505      5.040000     -0.377900      0.408630
506      5.050000     -0.381980      0.351450
507      5.060000     -0.385500      0.294360
508      5.070000     -0.388440      0.237410
509      5.080000     -0.390820      0.180700
510      5.090000     -0.392620      0.124350
511      5.100000     -0.393870      0.068480
512      5.110000     -0.394550      0.013230
513      5.120000     -0.394680     -0.041240
514      5.130000     -0.394270     -0.094800
515      5.140000     -0.393320     -0.147350
516      5.150000     -0.391850     -0.198790
517      5.160000     -0.389860     -0.249040
518      5.170000     -0.387370     -0.298060
519      5.180000     -0.384390     -0.345830
520      5.190000     -0.380930     -0.392340
521      5.200000     -0.377010     -0.437590
522      5.210000     -0.372630     -0.481600
523      5.220000     -0.367820     -0.524360
524      5.230000     -0.362570     -0.565870
525      5.240000     -0.356910     -0.606110
526      5.250000     -0.350850     -0.645020
527      5.260000     -0.344400     -0.682530
528      5.270000     -0.337580     -0.718540
529      5.280000     -0.330390     -0.752910
530      5.290000     -0.322860     -0.785500
531      5.300000     -0.315010     -0.816140
532      5.310000     -0.306850     -0.844640
533      5.320000     -0.298400     -0.870810
534      5.330000     -0.289690     -0.894480
535      5.340000     -0.280750     -0.915470
536      5.350000     -0.271590     -0.933630
537      5.360000     -0.262260     -0.948820
538      5.370000     -0.252770     -0.960940
539      5.380000     -0.243160     -0.969920
540      5.390000     -0.233460     -0.975700
541      5.400000     -0.223700     -0.978270
542      5.410000     -0.213920     -0.977650
543      5.420000     -0.204140     -0.973890
544      5.430000     -0.194400     -0.967090
545      5.440000     -0.184730     -0.957350
546      5.450000     -0.175160     -0.944840
547      5.460000     -0.165710     -0.929740
548      5.470000     -0.156410     -0.912250
549      5.480000     -0.147290     -0.892620
550      5.490000     -0.138370     -0.871080
551      5.500000     -0.129660     -0.847900
552      5.510000     -0.121180     -0.823310
553      5.520000     -0.112940     -0.797580
554      5.530000     -0.104970     -0.770920
555      5.540000     -0.097260     -0.743530
556      5.550000     -0.089820     -0.715600
557      5.560000     -0.082670     -0.687260
558      5.570000     -0.075790     -0.658640
559      5.580000     -0.069210     -0.629820
560      5.590000     -0.062910     -0.600870
561      5.600000     -0.056900     -0.571850
562      5.610000     -0.051180     -0.542800
563      5.620000     -0.045750     -0.513760
564      5.630000     -0.040620     -0.484780
565      5.640000     -0.035770     -0.455910
566      5.650000     -0.031210     -0.427250
567      5.660000     -0.026940     -0.398880
568      5.670000     -0.022950     -0.370910
569      5.680000     -0.019240     -0.343500
570      5.690000     -0.015800     -0.316780
571      5.700000     -0.012640     -0.290940
572      5.710000     -0.009730     -0.266130
573      5.720000     -0.007070     -0.242540
574      5.730000     -0.004640     -0.220320
575      5.740000     -0.002440     -0.199630
576      5.750000     -0.000440     -0.180610
577      5.760000      0.001370     -0.163360
578      5.770000      0.003000     -0.147980
579      5.780000      0.004480     -0.134520
580      5.790000      0.005820     -0.123030
581      5.800000      0.007050     -0.113510
582      5.810000      0.008190     -0.105960
583      5.820000      0.009250     -0.100350
584      5.830000      0.010250     -0.096620
585      5.840000      0.011220     -0.094720
586      5.850000      0.012170     -0.094550
587      5.860000      0.013110     -0.096020
588      5.870000      0.014070     -0.099030
589      5.880000      0.015060     -0.103450
590      5.890000      0.016100     -0.109170
591      5.900000      0.017190     -0.116060
592      5.910000      0.018350     -0.124020
593      5.920000      0.019590     -0.132920
594      5.930000      0.020920     -0.142670
595      5.940000      0.022340     -0.153170
596      5.950000      0.023880     -0.164340
597      5.960000      0.025520     -0.176130
598      5.970000      0.027280     -0.188480
599      5.980000      0.029170     -0.201350
600      5.990000      0.031180     -0.214710
601      6.000000      0.033330     -0.228540
602      6.010000      0.035610     -0.242830
603      6.020000      0.038040     -0.257550
604      6.030000      0.040620     -0.272680
605      6.040000      0.043340     -0.288210
606      6.050000      0.046220     -0.304100
607      6.060000      0.049270     -0.320300
608      6.070000      0.052470     -0.336770
609      6.080000      0.055840     -0.353460
610      6.090000      0.059370     -0.370290
611      6.100000      0.063070     -0.387200
612      6.110000      0.066950     -0.404120
613      6.120000      0.070990     -0.420980
614      6.130000      0.075200     -0.437730
615      6.140000      0.079570     -0.454290
616      6.150000      0.084120     -0.470630
617      6.160000      0.088820     -0.486710
618      6.170000      0.093690     -0.502490
619      6.180000      0.098720     -0.517950
620      6.190000      0.103890     -0.533080
621      6.200000      0.109230     -0.547850
622      6.210000      0.114700     -0.562250
623      6.220000      0.120330     -0.576250
624      6.230000      0.126090     -0.589820
625      6.240000      0.131990     -0.602930
626      6.250000      0.138020     -0.615500
627      6.260000      0.144170     -0.627480
628      6.270000      0.150450     -0.638770
629      6.280000      0.156830     -0.649270
630      6.290000      0.163330     -0.658870
631      6.300000      0.169920     -0.667450
632      6.310000      0.176590     -0.674870
633      6.320000      0.183340     -0.681010
634      6.330000      0.190150     -0.685740
635      6.340000      0.197010     -0.688930
636      6.350000      0.203900     -0.690470
637      6.360000      0.210800     -0.690260
638      6.370000      0.217700     -0.688220
639      6.380000      0.224580     -0.684280
640      6.390000      0.231430     -0.678390
641      6.400000      0.238210     -0.670530
642      6.410000      0.244920     -0.660690
643      6.420000      0.251520     -0.648890
644      6.430000      0.258010     -0.635200
645      6.440000      0.264360     -0.619660
646      6.450000      0.270560     -0.602390
647      6.460000      0.276580     -0.583520
648      6.470000      0.282420     -0.563170
649      6.480000      0.288050     -0.541530
650      6.490000      0.293470     -0.518760
651      6.500000      0.298650     -0.495060
652      6.510000      0.303610     -0.470610
653      6.520000      0.308310     -0.445580
654      6.530000      0.312770     -0.420150
655      6.540000      0.316970     -0.394460
656      6.550000      0.320910     -0.368640
657      6.560000      0.324600     -0.342800
658      6.570000      0.328030     -0.317010
659      6.580000      0.331200     -0.291340
660      6.590000      0.334110     -0.265830
661      6.600000      0.336770     -0.240490
662      6.610000      0.339170     -0.215360
663      6.620000      0.341330     -0.190440
664      6.630000      0.343230     -0.165750
665      6.640000      0.344890     -0.141310
666      6.650000      0.346300     -0.117160
667      6.660000      0.347470     -0.093340
668      6.670000      0.348410     -0.069900
669      6.680000      0.349110     -0.046930
670      6.690000      0.349580     -0.024490
671      6.700000      0.349820     -0.002680
672      6.710000      0.349850      0.018400
673      6.720000      0.349660      0.038670
674      6.730000      0.349280      0.058030
675      6.740000      0.348700      0.076400
676      6.750000      0.347930      0.093720
677      6.760000      0.347000      0.109930
678      6.770000      0.345900      0.125000
679      6.780000      0.344650      0.138900
680      6.790000      0.343260      0.151620
681      6.800000      0.341740      0.163190
682      6.810000      0.340110      0.173620
683      6.820000      0.338370      0.182940
684      6.830000      0.336540      0.191220
685      6.840000      0.334630      0.198510
686      6.850000      0.332650      0.204880
687      6.860000      0.330600      0.210410
688      6.870000      0.328490      0.215180
689      6.880000      0.326340      0.219270
690      6.890000      0.324150      0.222790
691      6.900000      0.321920      0.225810
692      6.910000      0.319660      0.228440
693      6.920000      0.317380      0.230750
694      6.930000      0.315070      0.232840
695      6.940000      0.312740      0.234770
696      6.950000      0.310400      0.236610
697      6.960000      0.308030      0.238440
698      6.970000      0.305640      0.240290
699      6.980000      0.303240      0.242220
700      6.990000      0.300820      0.244240
701      7.000000      0.298380      0.246400
702      7.010000      0.295910      0.248700
703      7.020000      0.293430      0.251150
704      7.030000      0.290910      0.253740
705      7.040000      0.288380      0.256460
706      7.050000      0.285810      0.259290
707      7.060000      0.283220      0.262210
708      7.070000      0.280600      0.265170
709      7.080000      0.277950      0.268140
710      7.090000      0.275260      0.271070
711      7.100000      0.272550      0.273910
712      7.110000      0.269810      0.276610
713      7.120000      0.267050      0.279120
714      7.130000      0.264260      0.281400
715      7.140000      0.261440      0.283400
716      7.150000      0.258610      0.285080
717      7.160000      0.255760      0.286400
718      7.170000      0.252890      0.287330
719      7.180000      0.250020      0.287860
720      7.190000      0.247140      0.287960
721      7.200000      0.244260      0.287630
722      7.210000      0.241390      0.286880
723      7.220000      0.238520      0.285700
724      7.230000      0.235660      0.284110
725      7.240000      0.232820      0.282140
726      7.250000      0.230000      0.279820
727      7.260000      0.227200      0.277180
728      7.270000      0.224430      0.274270
729      7.280000      0.221690      0.271130
730      7.290000      0.218970      0.267820
731      7.300000      0.216300      0.264400
732      7.310000      0.213650      0.260910
733      7.320000      0.211040      0.257420
734      7.330000      0.208470      0.253970
735      7.340000      0.205930      0.250610
736      7.350000      0.203420      0.247390
737      7.360000      0.200950      0.244340
738      7.370000      0.198510      0.241480
739      7.380000      0.196090      0.238840
740      7.390000      0.193700      0.236430
741      7.400000      0.191340      0.234260
742      7.410000      0.189000      0.232320
743      7.420000      0.186670      0.230610
744      7.430000      0.184370      0.229120
745      7.440000      0.182080      0.227830
746      7.450000      0.179800      0.226710
747      7.460000      0.177530      0.225740
748      7.470000      0.175270      0.224880
749      7.480000      0.173020      0.224100
750      7.490000      0.170780      0.223360
751      7.500000      0.168550      0.222630
752      7.510000      0.166320      0.221850
753      7.520000      0.164100      0.221000
754      7.530000      0.161890      0.220030
755      7.540000      0.159690      0.218900
756      7.550000      0.157510      0.217580
757      7.560000      0.155330      0.216040
758      7.570000      0.153170      0.214250
759      7.580000      0.151030      0.212170
760      7.590000      0.148910      0.209800
761      7.600000      0.146810      0.207120
762      7.610000      0.144740      0.204100
763      7.620000      0.142700      0.200740
764      7.630000      0.140690      0.197030
765      7.640000      0.138720      0.192970
766      7.650000      0.136790      0.188560
767      7.660000      0.134900      0.183810
768      7.670000      0.133060      0.178720
769      7.680000      0.131280      0.173300
770      7.690000      0.129540      0.167560
771      7.700000      0.127870      0.161510
772      7.710000      0.126250      0.155170
773      7.720000      0.124700      0.148550
774      7.730000      0.123220      0.141650
775      7.740000      0.121800      0.134480
776      7.750000      0.120450      0.127050
777      7.760000      0.119180      0.119370
778      7.770000      0.117990      0.111420
779      7.780000      0.116880      0.103230
780      7.790000      0.115840      0.094800
781      7.800000      0.114900      0.086130
782      7.810000      0.114030      0.077250
783      7.820000      0.113260      0.068190
784      7.830000      0.112580      0.058980
785      7.840000      0.111990      0.049680
786      7.850000      0.111490      0.040350
787      7.860000      0.111090      0.031080
788      7.870000      0.110780      0.021960
789      7.880000      0.110560      0.013090
790      7.890000      0.110430      0.004610
791      7.900000      0.110380     -0.003370
792      7.910000      0.110420     -0.010720
793      7.920000      0.110520     -0.017310
794      7.930000      0.110700     -0.023010
795      7.940000      0.110930     -0.027700
796      7.950000      0.111200     -0.031280
797      7.960000      0.111520     -0.033650
798      7.970000      0.111850     -0.034760
799      7.980000      0.112200     -0.034530
800      7.990000      0.112550     -0.032940
801      8.000000      0.112880     -0.029970
802      8.010000      0.113180     -0.025630
803      8.020000      0.113430     -0.019960
804      8.030000      0.113630     -0.013020
805      8.040000      0.113760     -0.004870
806      8.050000      0.113810      0.004360
807      8.060000      0.113770      0.014540
808      8.070000      0.113620      0.025540
809      8.080000      0.113370      0.037170
810      8.090000      0.112990      0.049260
811      8.100000      0.112500      0.061620
812      8.110000      0.111890      0.074040
813      8.120000      0.111140      0.086360
814      8.130000      0.110280      0.098380
815      8.140000      0.109300      0.109930
816      8.150000      0.108200      0.120880
817      8.160000      0.106990      0.131100
818      8.170000      0.105680      0.140480
819      8.180000      0.104270      0.148950
820      8.190000      0.102780      0.156450
821      8.200000      0.101220      0.162950
822      8.210000      0.099590      0.168440
823      8.220000      0.097910      0.172910
824      8.230000      0.096180      0.176400
825      8.240000      0.094410      0.178940
826      8.250000      0.092620      0.180590
827      8.260000      0.090820      0.181400
828      8.270000      0.089000      0.181470
829      8.280000      0.087190      0.180850
830      8.290000      0.085380      0.179650
831      8.300000      0.083580      0.177940
832      8.310000      0.081800      0.175830
833      8.320000      0.080050      0.173380
834      8.330000      0.078310      0.170690
835      8.340000      0.076600      0.167820
836      8.350000      0.074930      0.164850
837      8.360000      0.073280      0.161820
838      8.370000      0.071660      0.158790
839      8.380000      0.070070      0.155780
840      8.390000      0.068510      0.152830
841      8.400000      0.066990      0.149950
842      8.410000      0.065490      0.147140
843      8.420000      0.064020      0.144410
844      8.430000      0.062570      0.141750
845      8.440000      0.061150      0.139150
846      8.450000      0.059760      0.136580
847      8.460000      0.058400      0.134020
848      8.470000      0.057060      0.131450
849      8.480000      0.055740      0.128840
850      8.490000      0.054450      0.126140
851      8.500000      0.053190      0.123330
852      8.510000      0.051960      0.120360
853      8.520000      0.050750      0.117210
854      8.530000      0.049580      0.113830
855      8.540000      0.048440      0.110180
856      8.550000      0.047340      0.106250
857      8.560000      0.046280      0.101990
858      8.570000      0.045260      0.097380
859      8.580000      0.044290      0.092400
860      8.590000      0.043360      0.087040
861      8.600000      0.042490      0.081280
862      8.610000      0.041680      0.075140
863      8.620000      0.040930      0.068620
864      8.630000      0.040240      0.061750
865      8.640000      0.039620      0.054560
866      8.650000      0.039080      0.047090
867      8.660000      0.038610      0.039410
868      8.670000      0.038210      0.031580
869      8.680000      0.037900      0.023690
870      8.690000      0.037660      0.015820
871      8.700000      0.037500      0.008060
872      8.710000      0.037420      0.000520
873      8.720000      0.037420     -0.006720
874      8.730000      0.037480     -0.013570
875      8.740000      0.037620     -0.019930
876      8.750000      0.037820     -0.025740
877      8.760000      0.038080     -0.030930
878      8.770000      0.038390     -0.035430
879      8.780000      0.038740     -0.039210
880      8.790000      0.039130     -0.042240
881      8.800000      0.039550     -0.044480
882      8.810000      0.040000     -0.045930
883      8.820000      0.040460     -0.046590
884      8.830000      0.040920     -0.046450
885      8.840000      0.041390     -0.045520
886      8.850000      0.041840     -0.043840
887      8.860000      0.042280     -0.041400
888      8.870000      0.042700     -0.038260
889      8.880000      0.043080     -0.034420
890      8.890000      0.043420     -0.029920
891      8.900000      0.043720     -0.024790
892      8.910000      0.043970     -0.019070
893      8.920000      0.044160     -0.012770
894      8.930000      0.044290     -0.005920
895      8.940000      0.044350      0.001460
896      8.950000      0.044330      0.009350
897      8.960000      0.044240      0.017750
898      8.970000      0.044060      0.026630
899      8.980000      0.043800      0.035990
900      8.990000      0.043440      0.045830
901      9.000000      0.042980      0.056110
902      9.010000      0.042420      0.066830
903      9.020000      0.041750      0.077940
904      9.030000      0.040970      0.089420
905      9.040000      0.040070      0.101190
906      9.050000      0.039060      0.113190
907      9.060000      0.037930      0.125330
908      9.070000      0.036680      0.137510
909      9.080000      0.035300      0.149600
910      9.090000      0.033810      0.161480
911      9.100000      0.032190      0.173020
912      9.110000      0.030460      0.184070
913      9.120000      0.028620      0.194500
914      9.130000      0.026680      0.204160
915      9.140000      0.024630      0.212950
916      9.150000      0.022500      0.220740
917      9.160000      0.020300      0.227450
918      9.170000      0.018020      0.233010
919      9.180000      0.015690      0.237350
920      9.190000      0.013320      0.240440
921      9.200000      0.010920      0.242270
922      9.210000      0.008490      0.242850
923      9.220000      0.006060      0.242210
924      9.230000      0.003640      0.240390
925      9.240000      0.001240      0.237460
926      9.250000     -0.001140      0.233510
927      9.260000     -0.003470      0.228650
928      9.270000     -0.005760      0.223000
929      9.280000     -0.007990      0.216690
930      9.290000     -0.010160      0.209860
931      9.300000     -0.012250      0.202680
932      9.310000     -0.014280      0.195280
933      9.320000     -0.016230      0.187810
934      9.330000     -0.018110      0.180430
935      9.340000     -0.019920      0.173250
936      9.350000     -0.021650      0.166390
937      9.360000     -0.023310      0.159950
938      9.370000     -0.024910      0.154010
939      9.380000     -0.026450      0.148640
940      9.390000     -0.027940      0.143880
941      9.400000     -0.029380      0.139770
942      9.410000     -0.030770      0.136320
943      9.420000     -0.032140      0.133530
944      9.430000     -0.033470      0.131390
945      9.440000     -0.034790      0.129880
946      9.450000     -0.036090      0.128970
947      9.460000     -0.037380      0.128610
948      9.470000     -0.038660      0.128750
949      9.480000     -0.039950      0.129350
950      9.490000     -0.041240      0.130350
951      9.500000     -0.042550      0.131690
952      9.510000     -0.043860      0.133300
953      9.520000     -0.045200      0.135140
954      9.530000     -0.046550      0.137140
955      9.540000     -0.047920      0.139270
956      9.550000     -0.049310      0.141470
957      9.560000     -0.050730      0.143700
958      9.570000     -0.052160      0.145930
959      9.580000     -0.053620      0.148140
960      9.590000     -0.055100      0.150300
961      9.600000     -0.056610      0.152400
962      9.610000     -0.058130      0.154420
963      9.620000     -0.059680      0.156350
964      9.630000     -0.061240      0.158180
965      9.640000     -0.062820      0.159910
966      9.650000     -0.064420      0.161540
967      9.660000     -0.066040      0.163050
968      9.670000     -0.067670      0.164430
969      9.680000     -0.069310      0.165690
970      9.690000     -0.070970      0.166810
971      9.700000     -0.072630      0.167780
972      9.710000     -0.074310      0.168610
973      9.720000     -0.076000      0.169270
974      9.730000     -0.077690      0.169760
975      9.740000     -0.079390      0.170070
976      9.750000     -0.081090      0.170190
977      9.760000     -0.082790      0.170120
978      9.770000     -0.084490      0.169850
979      9.780000     -0.086190      0.169360
980      9.790000     -0.087890      0.168670
981      9.800000     -0.089570      0.167750
982      9.810000     -0.091250      0.166620
983      9.820000     -0.092920      0.165260
984      9.830000     -0.094570      0.163680
985      9.840000     -0.096200      0.161880
986      9.850000     -0.097820      0.159850
987      9.860000     -0.099420      0.157600
988      9.870000     -0.101000      0.155130
989      9.880000     -0.102550      0.152440
990      9.890000     -0.104070      0.149530
991      9.900000     -0.105570      0.146420
992      9.910000     -0.107030      0.143090
993      9.920000     -0.108460      0.139540
994      9.930000     -0.109860      0.135790
995      9.940000     -0.111220      0.131820
996      9.950000     -0.112540      0.127630
997      9.960000     -0.113810      0.123210
998      9.970000     -0.115040      0.118560
999      9.980000     -0.116230      0.113680
1000      9.990000     -0.117370      0.108540
1001     10.000000     -0.118450      0.103160
1002     10.010000     -0.119480      0.097520
1003     10.020000     -0.120460      0.091610
1004     10.030000     -0.121370      0.085450
1005     10.040000     -0.122230      0.079040
1006     10.050000     -0.123020      0.072380
1007     10.060000     -0.123740      0.065490
1008     10.070000     -0.124400      0.058390
1009     10.080000     -0.124980      0.051090
1010     10.090000     -0.125490      0.043630
1011     10.100000     -0.125930      0.036010
1012     10.110000     -0.126290      0.028280
1013     10.120000     -0.126570      0.020460
1014     10.130000     -0.126780      0.012560
1015     10.140000     -0.126900      0.004610
1016     10.150000     -0.126950     -0.003380
1017     10.160000     -0.126910     -0.011400
1018     10.170000     -0.126800     -0.019440
1019     10.180000     -0.126610     -0.027500
1020     10.190000     -0.126330     -0.035570
1021     10.200000     -0.125980     -0.043660
1022     10.210000     -0.125540     -0.051770
1023     10.220000     -0.125020     -0.059890
1024     10.230000     -0.124420     -0.068010
1025     10.240000     -0.123740     -0.076120
1026     10.250000     -0.122980     -0.084210
1027     10.260000     -0.122140     -0.092250
1028     10.270000     -0.121220     -0.100220
1029     10.280000     -0.120210     -0.108070
1030     10.290000     -0.119130     -0.115760
1031     10.300000     -0.117980     -0.123260
1032     10.310000     -0.116740     -0.130520
1033     10.320000     -0.115440     -0.137480
1034     10.330000     -0.114060     -0.144110
1035     10.340000     -0.112620     -0.150360
1036     10.350000     -0.111120     -0.156210
1037     10.360000     -0.109560     -0.161610
1038     10.370000     -0.107940     -0.166560
1039     10.380000     -0.106280     -0.171030
1040     10.390000     -0.104560     -0.175010
1041     10.400000     -0.102810     -0.178500
1042     10.410000     -0.101030     -0.181500
1043     10.420000     -0.099210     -0.184030
1044     10.430000     -0.097370     -0.186080
1045     10.440000     -0.095510     -0.187680
1046     10.450000     -0.093640     -0.188860
1047     10.460000     -0.091750     -0.189620
1048     10.470000     -0.089850     -0.190000
1049     10.480000     -0.087950     -0.190020
1050     10.490000     -0.086050     -0.189710
1051     10.500000     -0.084150     -0.189100
1052     10.510000     -0.082260     -0.188220
1053     10.520000     -0.080380     -0.187080
1054     10.530000     -0.078510     -0.185720
1055     10.540000     -0.076650     -0.184150
1056     10.550000     -0.074810     -0.182390
1057     10.560000     -0.072990     -0.180450
1058     10.570000     -0.071180     -0.178350
1059     10.580000     -0.069400     -0.176090
1060     10.590000     -0.067640     -0.173680
1061     10.600000     -0.065900     -0.171130
1062     10.610000     -0.064190     -0.168440
1063     10.620000     -0.062510     -0.165610
1064     10.630000     -0.060850     -0.162640
1065     10.640000     -0.059220     -0.159530
1066     10.650000     -0.057630     -0.156300
1067     10.660000     -0.056070     -0.152940
1068     10.670000     -0.054540     -0.149470
1069     10.680000     -0.053040     -0.145880
1070     10.690000     -0.051580     -0.142190
1071     10.700000     -0.050160     -0.138400
1072     10.710000     -0.048780     -0.134530
1073     10.720000     -0.047430     -0.130570
1074     10.730000     -0.046130     -0.126550
1075     10.740000     -0.044860     -0.122450
1076     10.750000     -0.043640     -0.118290
1077     10.760000     -0.042450     -0.114070
1078     10.770000     -0.041310     -0.109780
1079     10.780000     -0.040210     -0.105430
1080     10.790000     -0.039160     -0.101020
1081     10.800000     -0.038150     -0.096540
1082     10.810000     -0.037180     -0.091990
1083     10.820000     -0.036260     -0.087380
1084     10.830000     -0.035390     -0.082720
1085     10.840000     -0.034560     -0.078010
1086     10.850000     -0.033780     -0.073270
1087     10.860000     -0.033050     -0.068510
1088     10.870000     -0.032370     -0.063750
1089     10.880000     -0.031730     -0.059030
1090     10.890000     -0.031140     -0.054380
1091     10.900000     -0.030590     -0.049810
1092     10.910000     -0.030100     -0.045370
1093     10.920000     -0.029640     -0.041090
1094     10.930000     -0.029230     -0.036990
1095     10.940000     -0.028860     -0.033120
1096     10.950000     -0.028530     -0.029480
1097     10.960000     -0.028240     -0.026100
1098     10.970000     -0.027970     -0.023000
1099     10.980000     -0.027740     -0.020190
1100     10.990000     -0.027540     -0.017670
1101     11.000000     -0.027370     -0.015450
1102     11.010000     -0.027210     -0.013510
1103     11.020000     -0.027080     -0.011850
1104     11.030000     -0.026960     -0.010470
1105     11.040000     -0.026850     -0.009340
1106     11.050000     -0.026760     -0.008440
1107     11.060000     -0.026680     -0.007760
1108     11.070000     -0.026600     -0.007270
1109     11.080000     -0.026530     -0.006940
1110     11.090000     -0.026460     -0.006750
1111     11.100000     -0.026390     -0.006670
1112     11.110000     -0.026320     -0.006670
1113     11.120000     -0.026260     -0.006720
1114     11.130000     -0.026190     -0.006800
1115     11.140000     -0.026120     -0.006880
1116     11.150000     -0.026050     -0.006940
1117     11.160000     -0.025980     -0.006970
1118     11.170000     -0.025910     -0.006950
1119     11.180000     -0.025840     -0.006860
1120     11.190000     -0.025770     -0.006690
1121     11.200000     -0.025710     -0.006450
1122     11.210000     -0.025640     -0.006120
1123     11.220000     -0.025580     -0.005700
1124     11.230000     -0.025520     -0.005200
1125     11.240000     -0.025470     -0.004620
1126     11.250000     -0.025430     -0.003970
1127     11.260000     -0.025390     -0.003260
1128     11.270000     -0.025350     -0.002500
1129     11.280000     -0.025330     -0.001700
1130     11.290000     -0.025310     -0.000880
1131     11.300000     -0.025300     -0.000060
1132     11.310000     -0.025300      0.000760
1133     11.320000     -0.025310      0.001560
1134     11.330000     -0.025330      0.002320
1135     11.340000     -0.025350      0.003020
1136     11.350000     -0.025380      0.003670
1137     11.360000     -0.025420      0.004240
1138     11.370000     -0.025460      0.004730
1139     11.380000     -0.025510      0.005130
1140     11.390000     -0.025560      0.005440
1141     11.400000     -0.025610      0.005660
1142     11.410000     -0.025670      0.005790
1143     11.420000     -0.025730      0.005840
1144     11.430000     -0.025780      0.005810
1145     11.440000     -0.025840      0.005700
1146     11.450000     -0.025900      0.005550
1147     11.460000     -0.025950      0.005340
1148     11.470000     -0.026010      0.005110
1149     11.480000     -0.026060      0.004870
1150     11.490000     -0.026110      0.004650
1151     11.500000     -0.026150      0.004450
1152     11.510000     -0.026200      0.004300
1153     11.520000     -0.026240      0.004230
1154     11.530000     -0.026280      0.004240
1155     11.540000     -0.026330      0.004370
1156     11.550000     -0.026370      0.004630
1157     11.560000     -0.026420      0.005030
1158     11.570000     -0.026470      0.005590
1159     11.580000     -0.026520      0.006310
1160     11.590000     -0.026590      0.007200
1161     11.600000     -0.026660      0.008270
1162     11.610000     -0.026740      0.009520
1163     11.620000     -0.026840      0.010940
1164     11.630000     -0.026950      0.012530
1165     11.640000     -0.027070      0.014280
1166     11.650000     -0.027210      0.016160
1167     11.660000     -0.027370      0.018170
1168     11.670000     -0.027560      0.020290
1169     11.680000     -0.027760      0.022480
1170     11.690000     -0.027980      0.024730
1171     11.700000     -0.028230      0.027000
1172     11.710000     -0.028500      0.029270
1173     11.720000     -0.028790      0.031510
1174     11.730000     -0.029110      0.033690
1175     11.740000     -0.029450      0.035800
1176     11.750000     -0.029800      0.037800
1177     11.760000     -0.030180      0.039690
1178     11.770000     -0.030580      0.041450
1179     11.780000     -0.030990      0.043060
1180     11.790000     -0.031420      0.044530
1181     11.800000     -0.031870      0.045850
1182     11.810000     -0.032330      0.047020
1183     11.820000     -0.032800      0.048040
1184     11.830000     -0.033280      0.048930
1185     11.840000     -0.033770      0.049680
1186     11.850000     -0.034260      0.050320
1187     11.860000     -0.034770      0.050850
1188     11.870000     -0.035280      0.051290
1189     11.880000     -0.035790      0.051660
1190     11.890000     -0.036310      0.051980
1191     11.900000     -0.036830      0.052270
1192     11.910000     -0.037350      0.052540
1193     11.920000     -0.037870      0.052820
1194     11.930000     -0.038400      0.053110
1195     11.940000     -0.038930      0.053450
1196     11.950000     -0.039470      0.053840
1197     11.960000     -0.040010      0.054300
1198     11.970000     -0.040550      0.054830
1199     11.980000     -0.041100      0.055450
1200     11.990000     -0.041650      0.056160
1201     12.000000     -0.042210      0.056970
1202     12.010000     -0.042780      0.057880
1203     12.020000     -0.043360      0.058880
1204     12.030000     -0.043950      0.059970
1205     12.040000     -0.044550      0.061140
1206     12.050000     -0.045160      0.062380
1207     12.060000     -0.045790      0.063670
1208     12.070000     -0.046420      0.064990
1209     12.080000     -0.047070      0.066330
1210     12.090000     -0.047740      0.067660
1211     12.100000     -0.048410      0.068950
1212     12.110000     -0.049100      0.070190
1213     12.120000     -0.049800      0.071350
1214     12.130000     -0.050520      0.072390
1215     12.140000     -0.051240      0.073310
1216     12.150000     -0.051970      0.074090
1217     12.160000     -0.052720      0.074690
1218     12.170000     -0.053460      0.075120
1219     12.180000     -0.054210      0.075350
1220     12.190000     -0.054970      0.075370
1221     12.200000     -0.055720      0.075190
1222     12.210000     -0.056470      0.074790
1223     12.220000     -0.057220      0.074180
1224     12.230000     -0.057960      0.073350
1225     12.240000     -0.058700      0.072310
1226     12.250000     -0.059420      0.071060
1227     12.260000     -0.060130      0.069620
1228     12.270000     -0.060830      0.067980
1229     12.280000     -0.061510      0.066170
1230     12.290000     -0.062170      0.064180
1231     12.300000     -0.062810      0.062030
1232     12.310000     -0.063430      0.059740
1233     12.320000     -0.064030      0.057300
1234     12.330000     -0.064600      0.054740
1235     12.340000     -0.065150      0.052050
1236     12.350000     -0.065670      0.049250
1237     12.360000     -0.066160      0.046330
1238     12.370000     -0.066620      0.043300
1239     12.380000     -0.067060      0.040150
1240     12.390000     -0.067460      0.036900
1241     12.400000     -0.067830      0.033540
1242     12.410000     -0.068160      0.030070
1243     12.420000     -0.068460      0.026490
1244     12.430000     -0.068730      0.022800
1245     12.440000     -0.068960      0.019020
1246     12.450000     -0.069150      0.015140
1247     12.460000     -0.069300      0.011190
1248     12.470000     -0.069410      0.007160
1249     12.480000     -0.069480      0.003090
1250     12.490000     -0.069510     -0.001020
1251     12.500000     -0.069500     -0.005130
1252     12.510000     -0.069450     -0.009250
1253     12.520000     -0.069360     -0.013340
1254     12.530000     -0.069220     -0.017390
1255     12.540000     -0.069050     -0.021380
1256     12.550000     -0.068840     -0.025290
1257     12.560000     -0.068580     -0.029130
1258     12.570000     -0.068290     -0.032880
1259     12.580000     -0.067960     -0.036540
1260     12.590000     -0.067600     -0.040100
1261     12.600000     -0.067200     -0.043560
1262     12.610000     -0.066760     -0.046930
1263     12.620000     -0.066290     -0.050200
1264     12.630000     -0.065790     -0.053380
1265     12.640000     -0.065260     -0.056480
1266     12.650000     -0.064690     -0.059480
1267     12.660000     -0.064100     -0.062380
1268     12.670000     -0.063470     -0.065200
1269     12.680000     -0.062820     -0.067910
1270     12.690000     -0.062140     -0.070520
1271     12.700000     -0.061440     -0.073020
1272     12.710000     -0.060710     -0.075410
1273     12.720000     -0.059950     -0.077670
1274     12.730000     -0.059180     -0.079810
1275     12.740000     -0.058380     -0.081800
1276     12.750000     -0.057560     -0.083660
1277     12.760000     -0.056720     -0.085370
1278     12.770000     -0.055870     -0.086930
1279     12.780000     -0.055000     -0.088330
1280     12.790000     -0.054120     -0.089580
1281     12.800000     -0.053220     -0.090680
1282     12.810000     -0.052310     -0.091630
1283     12.820000     -0.051400     -0.092420
1284     12.830000     -0.050470     -0.093060
1285     12.840000     -0.049540     -0.093540
1286     12.850000     -0.048610     -0.093880
1287     12.860000     -0.047670     -0.094070
1288     12.870000     -0.046730     -0.094110
1289     12.880000     -0.045790     -0.094000
1290     12.890000     -0.044850     -0.093750
1291     12.900000     -0.043910     -0.093340
1292     12.910000     -0.042980     -0.092790
1293     12.920000     -0.042050     -0.092080
1294     12.930000     -0.041130     -0.091230
1295     12.940000     -0.040220     -0.090210
1296     12.950000     -0.039310     -0.089040
1297     12.960000     -0.038420     -0.087710
1298     12.970000     -0.037550     -0.086210
1299     12.980000     -0.036680     -0.084560
1300     12.990000     -0.035840     -0.082740
1301     13.000000     -0.035010     -0.080750
1302     13.010000     -0.034200     -0.078610
1303     13.020000     -0.033420     -0.076320
1304     13.030000     -0.032650     -0.073880
1305     13.040000     -0.031910     -0.071320
1306     13.050000     -0.031200     -0.068650
1307     13.060000     -0.030510     -0.065890
1308     13.070000     -0.029860     -0.063060
1309     13.080000     -0.029230     -0.060200
1310     13.090000     -0.028620     -0.057340
1311     13.100000     -0.028050     -0.054500
1312     13.110000     -0.027510     -0.051720
1313     13.120000     -0.026990     -0.049030
1314     13.130000     -0.026500     -0.046470
1315     13.140000     -0.026030     -0.044070
1316     13.150000     -0.025590     -0.041840
1317     13.160000     -0.025170     -0.039810
1318     13.170000     -0.024780     -0.038000
1319     13.180000     -0.024400     -0.036420
1320     13.190000     -0.024030     -0.035070
1321     13.200000     -0.023680     -0.033970
1322     13.210000     -0.023340     -0.033110
1323     13.220000     -0.023010     -0.032490
1324     13.230000     -0.022690     -0.032090
1325     13.240000     -0.022360     -0.031910
1326     13.250000     -0.022050     -0.031930
1327     13.260000     -0.021730     -0.032130
1328     13.270000     -0.021400     -0.032500
1329     13.280000     -0.021080     -0.033000
1330     13.290000     -0.020750     -0.033610
1331     13.300000     -0.020410     -0.034310
1332     13.310000     -0.020070     -0.035070
1333     13.320000     -0.019720     -0.035870
1334     13.330000     -0.019360     -0.036680
1335     13.340000     -0.018990     -0.037490
1336     13.350000     -0.018620     -0.038260
1337     13.360000     -0.018240     -0.038990
1338     13.370000     -0.017850     -0.039660
1339     13.380000     -0.017450     -0.040270
1340     13.390000     -0.017050     -0.040790
1341     13.400000     -0.016640     -0.041240
1342     13.410000     -0.016230     -0.041600
1343     13.420000     -0.015810     -0.041870
1344     13.430000     -0.015390     -0.042070
1345     13.440000     -0.014970     -0.042190
1346     13.450000     -0.014550     -0.042230
1347     13.460000     -0.014130     -0.042220
1348     13.470000     -0.013710     -0.042160
1349     13.480000     -0.013280     -0.042060
1350     13.490000     -0.012860     -0.041930
1351     13.500000     -0.012440     -0.041800
1352     13.510000     -0.012030     -0.041660
1353     13.520000     -0.011610     -0.041530
1354     13.530000     -0.011190     -0.041440
1355     13.540000     -0.010780     -0.041380
1356     13.550000     -0.010370     -0.041370
1357     13.560000     -0.009950     -0.041420
1358     13.570000     -0.009540     -0.041530
1359     13.580000     -0.009120     -0.041720
1360     13.590000     -0.008710     -0.041990
1361     13.600000     -0.008290     -0.042350
1362     13.610000     -0.007860     -0.042780
1363     13.620000     -0.007430     -0.043300
1364     13.630000     -0.007000     -0.043900
1365     13.640000     -0.006560     -0.044570
1366     13.650000     -0.006120     -0.045320
1367     13.660000     -0.005660     -0.046130
1368     13.670000     -0.005200     -0.046990
1369     13.680000     -0.004730     -0.047900
1370     13.690000     -0.004250     -0.048850
1371     13.700000     -0.003760     -0.049810
1372     13.710000     -0.003270     -0.050790
1373     13.720000     -0.002760     -0.051760
1374     13.730000     -0.002240     -0.052720
1375     13.740000     -0.001710     -0.053660
1376     13.750000     -0.001180     -0.054560
1377     13.760000     -0.000630     -0.055430
1378     13.770000     -0.000080     -0.056250
1379     13.780000      0.000490     -0.057020
1380     13.790000      0.001060     -0.057730
1381     13.800000      0.001630     -0.058380
1382     13.810000      0.002220     -0.058970
1383     13.820000      0.002810     -0.059500
1384     13.830000      0.003400     -0.059960
1385     13.840000      0.004000     -0.060360
1386     13.850000      0.004600     -0.060690
1387     13.860000      0.005210     -0.060950
1388     13.870000      0.005820     -0.061140
1389     13.880000      0.006430     -0.061260
1390     13.890000      0.007040     -0.061310
1391     13.900000      0.007660     -0.061280
1392     13.910000      0.008270     -0.061170
1393     13.920000      0.008880     -0.060980
1394     13.930000      0.009490     -0.060700
1395     13.940000      0.010100     -0.060330
1396     13.950000      0.010700     -0.059870
1397     13.960000      0.011300     -0.059320
1398     13.970000      0.011890     -0.058670
1399     13.980000      0.012480     -0.057910
1400     13.990000      0.013060     -0.057050
1401     14.000000      0.013630     -0.056090
1402     14.010000      0.014190     -0.055020
1403     14.020000      0.014740     -0.053840
1404     14.030000      0.015280     -0.052550
1405     14.040000      0.015810     -0.051170
1406     14.050000      0.016320     -0.049680
1407     14.060000      0.016810     -0.048090
1408     14.070000      0.017290     -0.046410
1409     14.080000      0.017760     -0.044640
1410     14.090000      0.018210     -0.042790
1411     14.100000      0.018630     -0.040870
1412     14.110000      0.019040     -0.038880
1413     14.120000      0.019430     -0.036830
1414     14.130000      0.019800     -0.034730
1415     14.140000      0.020150     -0.032570
1416     14.150000      0.020470     -0.030360
1417     14.160000      0.020780     -0.028110
1418     14.170000      0.021060     -0.025820
1419     14.180000      0.021310     -0.023480
1420     14.190000      0.021550     -0.021100
1421     14.200000      0.021760     -0.018670
1422     14.210000      0.021950     -0.016200
1423     14.220000      0.022110     -0.013690
1424     14.230000      0.022250     -0.011140
1425     14.240000      0.022360     -0.008560
1426     14.250000      0.022440     -0.005940
1427     14.260000      0.022500     -0.003310
1428     14.270000      0.022540     -0.000670
1429     14.280000      0.022540      0.001970
1430     14.290000      0.022520      0.004590
1431     14.300000      0.022480      0.007180
1432     14.310000      0.022410      0.009720
1433     14.320000      0.022310      0.012190
1434     14.330000      0.022190      0.014590
1435     14.340000      0.022040      0.016900
1436     14.350000      0.021870      0.019100
1437     14.360000      0.021680      0.021190
1438     14.370000      0.021470      0.023160
1439     14.380000      0.021240      0.025000
1440     14.390000      0.020990      0.026720
1441     14.400000      0.020720      0.028310
1442     14.410000      0.020440      0.029770
1443     14.420000      0.020140      0.031100
1444     14.430000      0.019830      0.032310
1445     14.440000      0.019500      0.033400
1446     14.450000      0.019170      0.034370
1447     14.460000      0.018830      0.035240
1448     14.470000      0.018470      0.036000
1449     14.480000      0.018110      0.036660
1450     14.490000      0.017750      0.037230
1451     14.500000      0.017380      0.037700
1452     14.510000      0.017000      0.038100
1453     14.520000      0.016620      0.038410
1454     14.530000      0.016230      0.038640
1455     14.540000      0.015850      0.038810
1456     14.550000      0.015460      0.038900
1457     14.560000      0.015070      0.038920
1458     14.570000      0.014680      0.038880
1459     14.580000      0.014290      0.038780
1460     14.590000      0.013900      0.038610
1461     14.600000      0.013520      0.038390
1462     14.610000      0.013130      0.038100
1463     14.620000      0.012750      0.037760
1464     14.630000      0.012380      0.037360
1465     14.640000      0.012000      0.036910
1466     14.650000      0.011630      0.036410
1467     14.660000      0.011270      0.035860
1468     14.670000      0.010910      0.035260
1469     14.680000      0.010560      0.034620
1470     14.690000      0.010210      0.033940
1471     14.700000      0.009870      0.033220
1472     14.710000      0.009540      0.032470
1473     14.720000      0.009220      0.031690
1474     14.730000      0.008900      0.030880
1475     14.740000      0.008590      0.030040
1476     14.750000      0.008290      0.029180
1477     14.760000      0.008000      0.028290
1478     14.770000      0.007710      0.027380
1479     14.780000      0.007440      0.026450
1480     14.790000      0.007180      0.025490
1481     14.800000      0.006920      0.024510
1482     14.810000      0.006680      0.023500
1483     14.820000      0.006440      0.022460
1484     14.830000      0.006220      0.021400
1485     14.840000      0.006000      0.020310
1486     14.850000      0.005800      0.019200
1487     14.860000      0.005610      0.018060
1488     14.870000      0.005430      0.016890
1489     14.880000      0.005260      0.015710
1490     14.890000      0.005100      0.014510
1491     14.900000      0.004960      0.013290
1492     14.910000      0.004820      0.012060
1493     14.920000      0.004700      0.010820
1494     14.930000      0.004590      0.009580
1495     14.940000      0.004500      0.008330
1496     14.950000      0.004420      0.007070
1497     14.960000      0.004340      0.005810
1498     14.970000      0.004290      0.004550
1499     14.980000      0.004240      0.003290
1500     14.990000      0.004210      0.002020
1501     15.000000      0.004190      0.000750
1502     15.010000      0.004180     -0.000530
1503     15.020000      0.004190     -0.001810
1504     15.030000      0.004200     -0.003090
1505     15.040000      0.004230     -0.004380
1506     15.050000      0.004280     -0.005670
1507     15.060000      0.004340     -0.006950
1508     15.070000      0.004400     -0.008230
1509     15.080000      0.004490     -0.009490
1510     15.090000      0.004580     -0.010740
1511     15.100000      0.004690     -0.011970
1512     15.110000      0.004810     -0.013170
1513     15.120000      0.004940     -0.014330
1514     15.130000      0.005080     -0.015460
1515     15.140000      0.005240     -0.016530
1516     15.150000      0.005400     -0.017560
1517     15.160000      0.005580     -0.018530
1518     15.170000      0.005760     -0.019450
1519     15.180000      0.005960     -0.020310
1520     15.190000      0.006160     -0.021110
1521     15.200000      0.006370     -0.021850
1522     15.210000      0.006590     -0.022530
1523     15.220000      0.006820     -0.023160
1524     15.230000      0.007050     -0.023740
1525     15.240000      0.007290     -0.024270
1526     15.250000      0.007530     -0.024750
1527     15.260000      0.007780     -0.025200
1528     15.270000      0.008030     -0.025600
1529     15.280000      0.008280     -0.025980
1530     15.290000      0.008540     -0.026320
1531     15.300000      0.008810     -0.026650
1532     15.310000      0.009070     -0.026960
1533     15.320000      0.009340     -0.027250
1534     15.330000      0.009620     -0.027540
1535     15.340000      0.009890     -0.027820
1536     15.350000      0.010170     -0.028100
1537     15.360000      0.010450     -0.028390
1538     15.370000      0.010730     -0.028680
1539     15.380000      0.011020     -0.028980
1540     15.390000      0.011310     -0.029290
1541     15.400000      0.011600     -0.029620
1542     15.410000      0.011900     -0.029950
1543     15.420000      0.012200     -0.030300
1544     15.430000      0.012500     -0.030650
1545     15.440000      0.012810     -0.031020
1546     15.450000      0.013120     -0.031390
1547     15.460000      0.013430     -0.031770
1548     15.470000      0.013750     -0.032140
1549     15.480000      0.014070     -0.032510
1550     15.490000      0.014400     -0.032870
1551     15.500000      0.014730     -0.033210
1552     15.510000      0.015060     -0.033540
1553     15.520000      0.015390     -0.033830
1554     15.530000      0.015730     -0.034100
1555     15.540000      0.016070     -0.034330
1556     15.550000      0.016420     -0.034510
1557     15.560000      0.016760     -0.034660
1558     15.570000      0.017110     -0.034750
1559     15.580000      0.017460     -0.034790
1560     15.590000      0.017800     -0.034780
1561     15.600000      0.018150     -0.034710
1562     15.610000      0.018500     -0.034590
1563     15.620000      0.018840     -0.034420
1564     15.630000      0.019190     -0.034190
1565     15.640000      0.019530     -0.033910
1566     15.650000      0.019870     -0.033580
1567     15.660000      0.020210     -0.033200
1568     15.670000      0.020540     -0.032790
1569     15.680000      0.020870     -0.032330
1570     15.690000      0.021190     -0.031840
1571     15.700000      0.021510     -0.031320
1572     15.710000      0.021820     -0.030780
1573     15.720000      0.022130     -0.030210
1574     15.730000      0.022430     -0.029630
1575     15.740000      0.022730     -0.029040
1576     15.750000      0.023020     -0.028430
1577     15.760000      0.023300     -0.027820
1578     15.770000      0.023580     -0.027200
1579     15.780000      0.023850     -0.026570
1580     15.790000      0.024120     -0.025940
1581     15.800000      0.024380     -0.025300
1582     15.810000      0.024630     -0.024660
1583     15.820000      0.024880     -0.024000
1584     15.830000      0.025120     -0.023340
1585     15.840000      0.025350     -0.022660
1586     15.850000      0.025580     -0.021970
1587     15.860000      0.025800     -0.021270
1588     15.870000      0.026010     -0.020540
1589     15.880000      0.026210     -0.019800
1590     15.890000      0.026410     -0.019030
1591     15.900000      0.026600     -0.018240
1592     15.910000      0.026780     -0.017420
1593     15.920000      0.026960     -0.016570
1594     15.930000      0.027120     -0.015690
1595     15.940000      0.027280     -0.014770
1596     15.950000      0.027430     -0.013810
1597     15.960000      0.027570     -0.012810
1598     15.970000      0.027700     -0.011780
1599     15.980000      0.027810     -0.010690
1600     15.990000      0.027920     -0.009560
1601     16.000000      0.028020     -0.008390
1602     16.010000      0.028100     -0.007170
1603     16.020000      0.028170     -0.005910
1604     16.030000      0.028230     -0.004610
1605     16.040000      0.028280     -0.003280
1606     16.050000      0.028310     -0.001920
1607     16.060000      0.028330     -0.000550
1608     16.070000      0.028330      0.000830
1609     16.080000      0.028330      0.002200
1610     16.090000      0.028300      0.003540
1611     16.100000      0.028270      0.004850
1612     16.110000      0.028220      0.006110
1613     16.120000      0.028160      0.007290
1614     16.130000      0.028090      0.008400
1615     16.140000      0.028000      0.009400
1616     16.150000      0.027910      0.010300
1617     16.160000      0.027800      0.011080
1618     16.170000      0.027690      0.011730
1619     16.180000      0.027580      0.012250
1620     16.190000      0.027450      0.012630
1621     16.200000      0.027330      0.012880
1622     16.210000      0.027200      0.012990
1623     16.220000      0.027070      0.012970
1624     16.230000      0.026940      0.012820
1625     16.240000      0.026810      0.012560
1626     16.250000      0.026690      0.012200
1627     16.260000      0.026560      0.011750
1628     16.270000      0.026450      0.011220
1629     16.280000      0.026330      0.010640
1630     16.290000      0.026230      0.010020
1631     16.300000      0.026130      0.009380
1632     16.310000      0.026030      0.008750
1633     16.320000      0.025950      0.008130
1634     16.330000      0.025860      0.007560
1635     16.340000      0.025790      0.007040
1636     16.350000      0.025720      0.006590
1637     16.360000      0.025650      0.006230
1638     16.370000      0.025590      0.005970
1639     16.380000      0.025530      0.005810
1640     16.390000      0.025470      0.005760
1641     16.400000      0.025420      0.005830
1642     16.410000      0.025360      0.006000
1643     16.420000      0.025300      0.006290
1644     16.430000      0.025230      0.006680
1645     16.440000      0.025170      0.007170
1646     16.450000      0.025100      0.007740
1647     16.460000      0.025020      0.008390
1648     16.470000      0.024930      0.009100
1649     16.480000      0.024840      0.009840
1650     16.490000      0.024740      0.010610
1651     16.500000      0.024640      0.011380
1652     16.510000      0.024520      0.012140
1653     16.520000      0.024400      0.012860
1654     16.530000      0.024270      0.013520
1655     16.540000      0.024140      0.014110
1656     16.550000      0.024000      0.014610
1657     16.560000      0.023850      0.015010
1658     16.570000      0.023700      0.015300
1659     16.580000      0.023550      0.015470
1660     16.590000      0.023390      0.015510
1661     16.600000      0.023240      0.015430
1662     16.610000      0.023090      0.015210
1663     16.620000      0.022930      0.014870
1664     16.630000      0.022780      0.014410
1665     16.640000      0.022640      0.013830
1666     16.650000      0.022500      0.013150
1667     16.660000      0.022370      0.012390
1668     16.670000      0.022250      0.011550
1669     16.680000      0.022130      0.010650
1670     16.690000      0.022020      0.009720
1671     16.700000      0.021930      0.008780
1672     16.710000      0.021840      0.007830
1673     16.720000      0.021760      0.006910
1674     16.730000      0.021690      0.006040
1675     16.740000      0.021630      0.005220
1676     16.750000      0.021580      0.004480
1677     16.760000      0.021530      0.003830
1678     16.770000      0.021500      0.003270
1679     16.780000      0.021460      0.002830
1680     16.790000      0.021440      0.002500
1681     16.800000      0.021410      0.002290
1682     16.810000      0.021390      0.002200
1683     16.820000      0.021370      0.002230
1684     16.830000      0.021340      0.002360
1685     16.840000      0.021320      0.002610
1686     16.850000      0.021290      0.002950
1687     16.860000      0.021260      0.003380
1688     16.870000      0.021230      0.003890
1689     16.880000      0.021190      0.004460
1690     16.890000      0.021150      0.005070
1691     16.900000      0.021100      0.005720
1692     16.910000      0.021040      0.006380
1693     16.920000      0.020970      0.007050
1694     16.930000      0.020900      0.007700
1695     16.940000      0.020830      0.008330
1696     16.950000      0.020740      0.008920
1697     16.960000      0.020650      0.009460
1698     16.970000      0.020560      0.009950
1699     16.980000      0.020460      0.010370
1700     16.990000      0.020360      0.010730
1701     17.000000      0.020250      0.011020
1702     17.010000      0.020140      0.011240
1703     17.020000      0.020030      0.011390
1704     17.030000      0.019910      0.011480
1705     17.040000      0.019800      0.011510
1706     17.050000      0.019680      0.011490
1707     17.060000      0.019570      0.011430
1708     17.070000      0.019450      0.011330
1709     17.080000      0.019340      0.011210
1710     17.090000      0.019230      0.011070
1711     17.100000      0.019120      0.010940
1712     17.110000      0.019010      0.010810
1713     17.120000      0.018900      0.010710
1714     17.130000      0.018790      0.010650
1715     17.140000      0.018690      0.010620
1716     17.150000      0.018580      0.010660
1717     17.160000      0.018470      0.010750
1718     17.170000      0.018370      0.010920
1719     17.180000      0.018260      0.011160
1720     17.190000      0.018150      0.011480
1721     17.200000      0.018030      0.011880
1722     17.210000      0.017910      0.012360
1723     17.220000      0.017790      0.012910
1724     17.230000      0.017660      0.013540
1725     17.240000      0.017520      0.014230
1726     17.250000      0.017380      0.014980
1727     17.260000      0.017230      0.015770
1728     17.270000      0.017070      0.016600
1729     17.280000      0.016910      0.017440
1730     17.290000      0.016730      0.018290
1731     17.300000      0.016550      0.019120
1732     17.310000      0.016360      0.019910
1733     17.320000      0.016160      0.020660
1734     17.330000      0.015950      0.021340
1735     17.340000      0.015740      0.021950
1736     17.350000      0.015520      0.022450
1737     17.360000      0.015300      0.022860
1738     17.370000      0.015070      0.023150
1739     17.380000      0.014840      0.023310
1740     17.390000      0.014600      0.023350
1741     17.400000      0.014370      0.023270
1742     17.410000      0.014140      0.023050
1743     17.420000      0.013910      0.022710
1744     17.430000      0.013680      0.022250
1745     17.440000      0.013460      0.021680
1746     17.450000      0.013240      0.021010
1747     17.460000      0.013030      0.020260
1748     17.470000      0.012830      0.019440
1749     17.480000      0.012630      0.018560
1750     17.490000      0.012450      0.017650
1751     17.500000      0.012270      0.016730
1752     17.510000      0.012100      0.015810
1753     17.520000      0.011950      0.014920
1754     17.530000      0.011800      0.014080
1755     17.540000      0.011660      0.013290
1756     17.550000      0.011520      0.012590
1757     17.560000      0.011400      0.011970
1758     17.570000      0.011280      0.011460
1759     17.580000      0.011160      0.011060
1760     17.590000      0.011050      0.010770
1761     17.600000      0.010940      0.010600
1762     17.610000      0.010840      0.010550
1763     17.620000      0.010730      0.010620
1764     17.630000      0.010630      0.010800
1765     17.640000      0.010520      0.011080
1766     17.650000      0.010410      0.011450
1767     17.660000      0.010290      0.011910
1768     17.670000      0.010170      0.012440
1769     17.680000      0.010050      0.013020
1770     17.690000      0.009920      0.013640
1771     17.700000      0.009780      0.014270
1772     17.710000      0.009640      0.014910
1773     17.720000      0.009490      0.015530
1774     17.730000      0.009340      0.016120
1775     17.740000      0.009180      0.016650
1776     17.750000      0.009010      0.017130
1777     17.760000      0.008840      0.017530
1778     17.770000      0.008660      0.017850
1779     17.780000      0.008480      0.018080
1780     17.790000      0.008300      0.018220
1781     17.800000      0.008120      0.018250
1782     17.810000      0.007940      0.018190
1783     17.820000      0.007760      0.018030
1784     17.830000      0.007580      0.017770
1785     17.840000      0.007400      0.017430
1786     17.850000      0.007220      0.017010
1787     17.860000      0.007050      0.016530
1788     17.870000      0.006890      0.015990
1789     17.880000      0.006730      0.015410
1790     17.890000      0.006570      0.014810
1791     17.900000      0.006430      0.014200
1792     17.910000      0.006280      0.013600
1793     17.920000      0.006150      0.013020
1794     17.930000      0.006020      0.012470
1795     17.940000      0.005890      0.011980
1796     17.950000      0.005770      0.011560
1797     17.960000      0.005660      0.011210
1798     17.970000      0.005550      0.010950
1799     17.980000      0.005440      0.010780
1800     17.990000      0.005330      0.010710
1801     18.000000      0.005220      0.010730
1802     18.010000      0.005110      0.010860
1803     18.020000      0.005010      0.011090
1804     18.030000      0.004890      0.011420
1805     18.040000      0.004780      0.011830
1806     18.050000      0.004660      0.012330
1807     18.060000      0.004540      0.012910
1808     18.070000      0.004410      0.013540
1809     18.080000      0.004270      0.014230
1810     18.090000      0.004130      0.014950
1811     18.100000      0.003980      0.015700
1812     18.110000      0.003830      0.016460
1813     18.120000      0.003660      0.017210
1814     18.130000      0.003490      0.017950
1815     18.140000      0.003310      0.018660
1816     18.150000      0.003120      0.019330
1817     18.160000      0.002930      0.019940
1818     18.170000      0.002730      0.020500
1819     18.180000      0.002520      0.021000
1820     18.190000      0.002310      0.021430
1821     18.200000      0.002100      0.021790
1822     18.210000      0.001880      0.022080
1823     18.220000      0.001660      0.022300
1824     18.230000      0.001440      0.022450
1825     18.240000      0.001210      0.022530
1826     18.250000      0.000990      0.022550
1827     18.260000      0.000760      0.022510
1828     18.270000      0.000540      0.022410
1829     18.280000      0.000310      0.022270
1830     18.290000      0.000090      0.022090
1831     18.300000     -0.000130      0.021870
1832     18.310000     -0.000350      0.021620
1833     18.320000     -0.000560      0.021350
1834     18.330000     -0.000780      0.021060
1835     18.340000     -0.000990      0.020750
1836     18.350000     -0.001200      0.020440
1837     18.360000     -0.001400      0.020130
1838     18.370000     -0.001600      0.019810
1839     18.380000     -0.001800      0.019500
1840     18.390000     -0.001990      0.019190
1841     18.400000     -0.002190      0.018880
1842     18.410000     -0.002380      0.018580
1843     18.420000     -0.002560      0.018280
1844     18.430000     -0.002740      0.017980
1845     18.440000     -0.002920      0.017680
1846     18.450000     -0.003100      0.017380
1847     18.460000     -0.003270      0.017070
1848     18.470000     -0.003450      0.016750
1849     18.480000     -0.003610      0.016420
1850     18.490000     -0.003780      0.016070
1851     18.500000     -0.003940      0.015700
1852     18.510000     -0.004090      0.015310
1853     18.520000     -0.004250      0.014890
1854     18.530000     -0.004400      0.014430
1855     18.540000     -0.004540      0.013940
1856     18.550000     -0.004680      0.013410
1857     18.560000     -0.004810      0.012830
1858     18.570000     -0.004940      0.012210
1859     18.580000     -0.005060      0.011530
1860     18.590000     -0.005180      0.010810
1861     18.600000     -0.005290      0.010030
1862     18.610000     -0.005390      0.009190
1863     18.620000     -0.005480      0.008310
1864     18.630000     -0.005560      0.007370
1865     18.640000     -0.005640      0.006390
1866     18.650000     -0.005700      0.005360
1867     18.660000     -0.005750      0.004300
1868     18.670000     -0.005800      0.003210
1869     18.680000     -0.005830      0.002090
1870     18.690000     -0.005850      0.000970
1871     18.700000     -0.005860     -0.000150
1872     18.710000     -0.005860     -0.001270
1873     18.720000     -0.005850     -0.002360
1874     18.730000     -0.005820     -0.003430
1875     18.740000     -0.005790     -0.004460
1876     18.750000     -0.005740     -0.005440
1877     18.760000     -0.005690     -0.006370
1878     18.770000     -0.005630     -0.007250
1879     18.780000     -0.005550     -0.008070
1880     18.790000     -0.005470     -0.008830
1881     18.800000     -0.005380     -0.009520
1882     18.810000     -0.005290     -0.010150
1883     18.820000     -0.005190     -0.010720
1884     18.830000     -0.005080     -0.011220
1885     18.840000     -0.004970     -0.011670
1886     18.850000     -0.004850     -0.012060
1887     18.860000     -0.004730     -0.012400
1888     18.870000     -0.004610     -0.012700
1889     18.880000     -0.004480     -0.012940
1890     18.890000     -0.004350     -0.013150
1891     18.900000     -0.004220     -0.013320
1892     18.910000     -0.004090     -0.013460
1893     18.920000     -0.003950     -0.013580
1894     18.930000     -0.003810     -0.013660
1895     18.940000     -0.003680     -0.013730
1896     18.950000     -0.003540     -0.013780
1897     18.960000     -0.003400     -0.013810
1898     18.970000     -0.003270     -0.013830
1899     18.980000     -0.003130     -0.013840
1900     18.990000     -0.002990     -0.013840
1901     19.000000     -0.002850     -0.013840
1902     19.010000     -0.002710     -0.013820
1903     19.020000     -0.002570     -0.013800
1904     19.030000     -0.002440     -0.013770
1905     19.040000     -0.002300     -0.013740
1906     19.050000     -0.002160     -0.013700
1907     19.060000     -0.002020     -0.013660
1908     19.070000     -0.001890     -0.013610
1909     19.080000     -0.001750     -0.013550
1910     19.090000     -0.001610     -0.013490
1911     19.100000     -0.001480     -0.013420
1912     19.110000     -0.001350     -0.013340
1913     19.120000     -0.001210     -0.013260
1914     19.130000     -0.001080     -0.013160
1915     19.140000     -0.000950     -0.013060
1916     19.150000     -0.000820     -0.012950
1917     19.160000     -0.000690     -0.012820
1918     19.170000     -0.000560     -0.012690
1919     19.180000     -0.000430     -0.012540
1920     19.190000     -0.000310     -0.012380
1921     19.200000     -0.000180     -0.012210
1922     19.210000     -0.000060     -0.012020
1923     19.220000      0.000060     -0.011820
1924     19.230000      0.000180     -0.011600
1925     19.240000      0.000290     -0.011360
1926     19.250000      0.000410     -0.011100
1927     19.260000      0.000520     -0.010820
1928     19.270000      0.000630     -0.010510
1929     19.280000      0.000730     -0.010190
1930     19.290000      0.000830     -0.009840
1931     19.300000      0.000930     -0.009460
1932     19.310000      0.001030     -0.009060
1933     19.320000      0.001120     -0.008620
1934     19.330000      0.001200     -0.008160
1935     19.340000      0.001280     -0.007660
1936     19.350000      0.001360     -0.007130
1937     19.360000      0.001430     -0.006560
1938     19.370000      0.001500     -0.005960
1939     19.380000      0.001560     -0.005310
1940     19.390000      0.001610     -0.004630
1941     19.400000      0.001660     -0.003920
1942     19.410000      0.001700     -0.003160
1943     19.420000      0.001730     -0.002380
1944     19.430000      0.001750     -0.001560
1945     19.440000      0.001770     -0.000710
1946     19.450000      0.001770      0.000150
1947     19.460000      0.001770      0.001030
1948     19.470000      0.001760      0.001900
1949     19.480000      0.001740      0.002780
1950     19.490000      0.001710      0.003630
1951     19.500000      0.001680      0.004450
1952     19.510000      0.001630      0.005240
1953     19.520000      0.001580      0.005960
1954     19.530000      0.001520      0.006630
1955     19.540000      0.001460      0.007220
1956     19.550000      0.001380      0.007720
1957     19.560000      0.001310      0.008130
1958     19.570000      0.001230      0.008440
1959     19.580000      0.001140      0.008650
1960     19.590000      0.001050      0.008750
1961     19.600000      0.000970      0.008750
1962     19.610000      0.000880      0.008650
1963     19.620000      0.000790      0.008440
1964     19.630000      0.000710      0.008140
1965     19.640000      0.000630      0.007760
1966     19.650000      0.000550      0.007310
1967     19.660000      0.000480      0.006800
1968     19.670000      0.000410      0.006240
1969     19.680000      0.000350      0.005650
1970     19.690000      0.000290      0.005060
1971     19.700000      0.000240      0.004480
1972     19.710000      0.000190      0.003920
1973     19.720000      0.000150      0.003420
1974     19.730000      0.000120      0.002990
1975     19.740000      0.000090      0.002640
1976     19.750000      0.000060      0.002390
1977     19.760000      0.000040      0.002260
1978     19.770000      0.000020      0.002250
1979     19.780000     -0.000000      0.002380
1980     19.790000     -0.000030      0.002650
1981     19.800000     -0.000050      0.003070
1982     19.810000     -0.000090      0.003630
1983     19.820000     -0.000120      0.004340
1984     19.830000     -0.000170      0.005200
1985     19.840000     -0.000220      0.006190
1986     19.850000     -0.000280      0.007300
1987     19.860000     -0.000350      0.008530
1988     19.870000     -0.000440      0.009860
1989     19.880000     -0.000540      0.011270
1990     19.890000     -0.000650      0.012750
1991     19.900000     -0.000780      0.014280
1992     19.910000     -0.000920      0.015840
1993     19.920000     -0.001080      0.017410
1994     19.930000     -0.001250      0.018980
1995     19.940000     -0.001440      0.020530
1996     19.950000     -0.001650      0.022050
1997     19.960000     -0.001870      0.023530
1998     19.970000     -0.002100      0.024950
1999     19.980000     -0.002350      0.026320
2000     19.990000     -0.002620      0.027620
2001     20.000000     -0.002890      0.028850
2002     20.010000     -0.003180      0.030020
2003     20.020000     -0.003480      0.031120
2004     20.030000     -0.003790      0.032150
2005     20.040000     -0.004110      0.033110
2006     20.050000     -0.004440      0.034010
2007     20.060000     -0.004780      0.034850
2008     20.070000     -0.005130      0.035640
2009     20.080000     -0.005490      0.036370
2010     20.090000     -0.005850      0.037040
2011     20.100000     -0.006220      0.037670
2012     20.110000     -0.006600      0.038260
2013     20.120000     -0.006980      0.038800
2014     20.130000     -0.007370      0.039300
2015     20.140000     -0.007760      0.039760
2016     20.150000     -0.008160      0.040180
2017     20.160000     -0.008560      0.040570
2018     20.170000     -0.008970      0.040930
2019     20.180000     -0.009380      0.041260
2020     20.190000     -0.009790      0.041560
2021     20.200000     -0.010210      0.041840
2022     20.210000     -0.010620      0.042090
2023     20.220000     -0.011050      0.042320
2024     20.230000     -0.011470      0.042530
2025     20.240000     -0.011890      0.042710
2026     20.250000     -0.012320      0.042880
2027     20.260000     -0.012750      0.043040
2028     20.270000     -0.013180      0.043170
2029     20.280000     -0.013610      0.043300
2030     20.290000     -0.014040      0.043400
2031     20.300000     -0.014480      0.043500
2032     20.310000     -0.014910      0.043580
2033     20.320000     -0.015350      0.043660
2034     20.330000     -0.015790      0.043720
2035     20.340000     -0.016220      0.043780
2036     20.350000     -0.016660      0.043820
2037     20.360000     -0.017100      0.043860
2038     20.370000     -0.017540      0.043890
2039     20.380000     -0.017980      0.043910
2040     20.390000     -0.018420      0.043920
2041     20.400000     -0.018860      0.043920
2042     20.410000     -0.019290      0.043900
2043     20.420000     -0.019730      0.043870
2044     20.430000     -0.020170      0.043820
2045     20.440000     -0.020610      0.043760
2046     20.450000     -0.021050      0.043670
2047     20.460000     -0.021480      0.043550
2048     20.470000     -0.021920      0.043400
2049     20.480000     -0.022350      0.043200
2050     20.490000     -0.022790      0.042970
2051     20.500000     -0.023220      0.042680
2052     20.510000     -0.023640      0.042340
2053     20.520000     -0.024070      0.041930
2054     20.530000     -0.024490      0.041450
2055     20.540000     -0.024900      0.040900
2056     20.550000     -0.025310      0.040260
2057     20.560000     -0.025710      0.039530
2058     20.570000     -0.026110      0.038710
2059     20.580000     -0.026490      0.037790
2060     20.590000     -0.026870      0.036770
2061     20.600000     -0.027240      0.035650
2062     20.610000     -0.027600      0.034430
2063     20.620000     -0.027940      0.033110
2064     20.630000     -0.028270      0.031690
2065     20.640000     -0.028590      0.030170
2066     20.650000     -0.028890      0.028580
2067     20.660000     -0.029180      0.026910
2068     20.670000     -0.029440      0.025180
2069     20.680000     -0.029700      0.023390
2070     20.690000     -0.029930      0.021570
2071     20.700000     -0.030150      0.019740
2072     20.710000     -0.030340      0.017890
2073     20.720000     -0.030520      0.016060
2074     20.730000     -0.030680      0.014260
2075     20.740000     -0.030830      0.012490
2076     20.750000     -0.030950      0.010770
2077     20.760000     -0.031060      0.009110
2078     20.770000     -0.031150      0.007510
2079     20.780000     -0.031220      0.005990
2080     20.790000     -0.031280      0.004540
2081     20.800000     -0.031330      0.003160
2082     20.810000     -0.031360      0.001870
2083     20.820000     -0.031380      0.000650
2084     20.830000     -0.031390     -0.000500
2085     20.840000     -0.031380     -0.001570
2086     20.850000     -0.031370     -0.002570
2087     20.860000     -0.031340     -0.003510
2088     20.870000     -0.031300     -0.004380
2089     20.880000     -0.031260     -0.005190
2090     20.890000     -0.031210     -0.005940
2091     20.900000     -0.031150     -0.006640
2092     20.910000     -0.031080     -0.007290
2093     20.920000     -0.031010     -0.007880
2094     20.930000     -0.030930     -0.008420
2095     20.940000     -0.030850     -0.008920
2096     20.950000     -0.030760     -0.009370
2097     20.960000     -0.030660     -0.009780
2098     20.970000     -0.030570     -0.010150
2099     20.980000     -0.030470     -0.010470
2100     20.990000     -0.030360     -0.010750
2101     21.000000     -0.030250     -0.011000
2102     21.010000     -0.030140     -0.011200
2103     21.020000     -0.030030     -0.011370
2104     21.030000     -0.029920     -0.011490
2105     21.040000     -0.029800     -0.011580
2106     21.050000     -0.029690     -0.011630
2107     21.060000     -0.029570     -0.011630
2108     21.070000     -0.029450     -0.011600
2109     21.080000     -0.029340     -0.011520
2110     21.090000     -0.029220     -0.011400
2111     21.100000     -0.029110     -0.011220
2112     21.110000     -0.029000     -0.011000
2113     21.120000     -0.028890     -0.010730
2114     21.130000     -0.028780     -0.010400
2115     21.140000     -0.028680     -0.010010
2116     21.150000     -0.028580     -0.009570
2117     21.160000     -0.028480     -0.009060
2118     21.170000     -0.028390     -0.008490
2119     21.180000     -0.028300     -0.007850
2120     21.190000     -0.028230     -0.007150
2121     21.200000     -0.028150     -0.006380
2122     21.210000     -0.028090     -0.005550
2123     21.220000     -0.028030     -0.004660
2124     21.230000     -0.027990     -0.003710
2125     21.240000     -0.027950     -0.002710
2126     21.250000     -0.027920     -0.001660
2127     21.260000     -0.027910     -0.000580
2128     21.270000     -0.027900      0.000530
2129     21.280000     -0.027910      0.001650
2130     21.290000     -0.027920      0.002780
2131     21.300000     -0.027950      0.003890
2132     21.310000     -0.027990      0.004980
2133     21.320000     -0.028040      0.006030
2134     21.330000     -0.028100      0.007030
2135     21.340000     -0.028170      0.007960
2136     21.350000     -0.028250      0.008820
2137     21.360000     -0.028340      0.009600
2138     21.370000     -0.028430      0.010290
2139     21.380000     -0.028540      0.010890
2140     21.390000     -0.028650      0.011390
2141     21.400000     -0.028760      0.011800
2142     21.410000     -0.028880      0.012110
2143     21.420000     -0.029000      0.012330
2144     21.430000     -0.029120      0.012460
2145     21.440000     -0.029250      0.012520
2146     21.450000     -0.029370      0.012510
2147     21.460000     -0.029500      0.012440
2148     21.470000     -0.029620      0.012330
2149     21.480000     -0.029740      0.012190
2150     21.490000     -0.029870      0.012040
2151     21.500000     -0.029990      0.011890
2152     21.510000     -0.030110      0.011760
2153     21.520000     -0.030220      0.011660
2154     21.530000     -0.030340      0.011610
2155     21.540000     -0.030460      0.011630
2156     21.550000     -0.030570      0.011730
2157     21.560000     -0.030690      0.011910
2158     21.570000     -0.030810      0.012190
2159     21.580000     -0.030930      0.012570
2160     21.590000     -0.031060      0.013070
2161     21.600000     -0.031190      0.013670
2162     21.610000     -0.031320      0.014390
2163     21.620000     -0.031470      0.015210
2164     21.630000     -0.031620      0.016140
2165     21.640000     -0.031780      0.017160
2166     21.650000     -0.031950      0.018260
2167     21.660000     -0.032140      0.019430
2168     21.670000     -0.032330      0.020650
2169     21.680000     -0.032540      0.021900
2170     21.690000     -0.032760      0.023160
2171     21.700000     -0.032990      0.024410
2172     21.710000     -0.033230      0.025620
2173     21.720000     -0.033490      0.026780
2174     21.730000     -0.033760      0.027860
2175     21.740000     -0.034030      0.028850
2176     21.750000     -0.034320      0.029720
2177     21.760000     -0.034620      0.030460
2178     21.770000     -0.034920      0.031060
2179     21.780000     -0.035230      0.031510
2180     21.790000     -0.035550      0.031810
2181     21.800000     -0.035870      0.031950
2182     21.810000     -0.036190      0.031940
2183     21.820000     -0.036510      0.031770
2184     21.830000     -0.036820      0.031460
2185     21.840000     -0.037140      0.031020
2186     21.850000     -0.037450      0.030450
2187     21.860000     -0.037750      0.029790
2188     21.870000     -0.038050      0.029050
2189     21.880000     -0.038340      0.028250
2190     21.890000     -0.038620      0.027410
2191     21.900000     -0.038900      0.026570
2192     21.910000     -0.039160      0.025740
2193     21.920000     -0.039420      0.024950
2194     21.930000     -0.039670      0.024230
2195     21.940000     -0.039910      0.023590
2196     21.950000     -0.040150      0.023060
2197     21.960000     -0.040380      0.022660
2198     21.970000     -0.040610      0.022390
2199     21.980000     -0.040830      0.022280
2200     21.990000     -0.041050      0.022320
2201     22.000000     -0.041280      0.022520
2202     22.010000     -0.041500      0.022890
2203     22.020000     -0.041730      0.023410
2204     22.030000     -0.041960      0.024080
2205     22.040000     -0.042210      0.024900
2206     22.050000     -0.042450      0.025840
2207     22.060000     -0.042710      0.026900
2208     22.070000     -0.042980      0.028040
2209     22.080000     -0.043260      0.029250
2210     22.090000     -0.043560      0.030510
2211     22.100000     -0.043860      0.031790
2212     22.110000     -0.044180      0.033050
2213     22.120000     -0.044510      0.034290
2214     22.130000     -0.044850      0.035470
2215     22.140000     -0.045210      0.036570
2216     22.150000     -0.045570      0.037570
2217     22.160000     -0.045950      0.038460
2218     22.170000     -0.046330      0.039220
2219     22.180000     -0.046720      0.039830
2220     22.190000     -0.047120      0.040300
2221     22.200000     -0.047530      0.040610
2222     22.210000     -0.047930      0.040770
2223     22.220000     -0.048340      0.040770
2224     22.230000     -0.048750      0.040630
2225     22.240000     -0.049150      0.040340
2226     22.250000     -0.049560      0.039920
2227     22.260000     -0.049960      0.039380
2228     22.270000     -0.050350      0.038740
2229     22.280000     -0.050740      0.038010
2230     22.290000     -0.051120      0.037200
2231     22.300000     -0.051490      0.036340
2232     22.310000     -0.051850      0.035440
2233     22.320000     -0.052210      0.034530
2234     22.330000     -0.052550      0.033610
2235     22.340000     -0.052890      0.032700
2236     22.350000     -0.053220      0.031820
2237     22.360000     -0.053530      0.030970
2238     22.370000     -0.053840      0.030170
2239     22.380000     -0.054150      0.029430
2240     22.390000     -0.054440      0.028740
2241     22.400000     -0.054730      0.028110
2242     22.410000     -0.055010      0.027540
2243     22.420000     -0.055280      0.027040
2244     22.430000     -0.055550      0.026590
2245     22.440000     -0.055820      0.026190
2246     22.450000     -0.056080      0.025840
2247     22.460000     -0.056340      0.025530
2248     22.470000     -0.056600      0.025250
2249     22.480000     -0.056850      0.025000
2250     22.490000     -0.057100      0.024760
2251     22.500000     -0.057350      0.024520
2252     22.510000     -0.057590      0.024270
2253     22.520000     -0.057830      0.024000
2254     22.530000     -0.058070      0.023710
2255     22.540000     -0.058310      0.023390
2256     22.550000     -0.058540      0.023010
2257     22.560000     -0.058770      0.022590
2258     22.570000     -0.059000      0.022100
2259     22.580000     -0.059220      0.021550
2260     22.590000     -0.059440      0.020930
2261     22.600000     -0.059650      0.020240
2262     22.610000     -0.059850      0.019470
2263     22.620000     -0.060040      0.018640
2264     22.630000     -0.060230      0.017730
2265     22.640000     -0.060410      0.016750
2266     22.650000     -0.060570      0.015710
2267     22.660000     -0.060730      0.014620
2268     22.670000     -0.060880      0.013480
2269     22.680000     -0.061010      0.012300
2270     22.690000     -0.061140      0.011090
2271     22.700000     -0.061250      0.009870
2272     22.710000     -0.061350      0.008640
2273     22.720000     -0.061430      0.007420
2274     22.730000     -0.061510      0.006210
2275     22.740000     -0.061570      0.005030
2276     22.750000     -0.061620      0.003880
2277     22.760000     -0.061660      0.002780
2278     22.770000     -0.061680      0.001710
2279     22.780000     -0.061700      0.000700
2280     22.790000     -0.061710     -0.000260
2281     22.800000     -0.061710     -0.001170
2282     22.810000     -0.061690     -0.002020
2283     22.820000     -0.061670     -0.002820
2284     22.830000     -0.061650     -0.003570
2285     22.840000     -0.061610     -0.004280
2286     22.850000     -0.061570     -0.004930
2287     22.860000     -0.061520     -0.005550
2288     22.870000     -0.061460     -0.006120
2289     22.880000     -0.061400     -0.006660
2290     22.890000     -0.061340     -0.007170
2291     22.900000     -0.061260     -0.007660
2292     22.910000     -0.061190     -0.008110
2293     22.920000     -0.061110     -0.008550
2294     22.930000     -0.061020     -0.008970
2295     22.940000     -0.060930     -0.009370
2296     22.950000     -0.060840     -0.009760
2297     22.960000     -0.060740     -0.010150
2298     22.970000     -0.060640     -0.010520
2299     22.980000     -0.060530     -0.010890
2300     22.990000     -0.060420     -0.011260
2301     23.000000     -0.060310     -0.011630
2302     23.010000     -0.060190     -0.011990
2303     23.020000     -0.060070     -0.012350
2304     23.030000     -0.059950     -0.012710
2305     23.040000     -0.059820     -0.013060
2306     23.050000     -0.059690     -0.013410
2307     23.060000     -0.059560     -0.013740
2308     23.070000     -0.059420     -0.014070
2309     23.080000     -0.059280     -0.014380
2310     23.090000     -0.059140     -0.014670
2311     23.100000     -0.058990     -0.014930
2312     23.110000     -0.058840     -0.015170
2313     23.120000     -0.058690     -0.015370
2314     23.130000     -0.058540     -0.015530
2315     23.140000     -0.058380     -0.015650
2316     23.150000     -0.058220     -0.015730
2317     23.160000     -0.058070     -0.015750
2318     23.170000     -0.057910     -0.015720
2319     23.180000     -0.057750     -0.015640
2320     23.190000     -0.057600     -0.015500
2321     23.200000     -0.057440     -0.015300
2322     23.210000     -0.057290     -0.015050
2323     23.220000     -0.057140     -0.014740
2324     23.230000     -0.056990     -0.014380
2325     23.240000     -0.056850     -0.013980
2326     23.250000     -0.056710     -0.013530
2327     23.260000     -0.056570     -0.013050
2328     23.270000     -0.056440     -0.012540
2329     23.280000     -0.056320     -0.012010
2330     23.290000     -0.056200     -0.011470
2331     23.300000     -0.056080     -0.010930
2332     23.310000     -0.055970     -0.010390
2333     23.320000     -0.055870     -0.009870
2334     23.330000     -0.055770     -0.009380
2335     23.340000     -0.055670     -0.008910
2336     23.350000     -0.055590     -0.008490
2337     23.360000     -0.055500     -0.008110
2338     23.370000     -0.055420     -0.007790
2339     23.380000     -0.055340     -0.007520
2340     23.390000     -0.055270     -0.007300
2341     23.400000     -0.055190     -0.007140
2342     23.410000     -0.055120     -0.007040
2343     23.420000     -0.055050     -0.007000
2344     23.430000     -0.054980     -0.007010
2345     23.440000     -0.054910     -0.007070
2346     23.450000     -0.054840     -0.007170
2347     23.460000     -0.054770     -0.007310
2348     23.470000     -0.054700     -0.007480
2349     23.480000     -0.054620     -0.007680
2350     23.490000     -0.054540     -0.007890
2351     23.500000     -0.054470     -0.008110
2352     23.510000     -0.054380     -0.008320
2353     23.520000     -0.054300     -0.008530
2354     23.530000     -0.054220     -0.008710
2355     23.540000     -0.054130     -0.008870
2356     23.550000     -0.054040     -0.009000
2357     23.560000     -0.053950     -0.009090
2358     23.570000     -0.053860     -0.009130
2359     23.580000     -0.053770     -0.009120
2360     23.590000     -0.053680     -0.009070
2361     23.600000     -0.053590     -0.008960
2362     23.610000     -0.053500     -0.008800
2363     23.620000     -0.053410     -0.008590
2364     23.630000     -0.053320     -0.008330
2365     23.640000     -0.053240     -0.008030
2366     23.650000     -0.053160     -0.007690
2367     23.660000     -0.053080     -0.007320
2368     23.670000     -0.053010     -0.006920
2369     23.680000     -0.052940     -0.006500
2370     23.690000     -0.052870     -0.006070
2371     23.700000     -0.052810     -0.005650
2372     23.710000     -0.052760     -0.005230
2373     23.720000     -0.052710     -0.004840
2374     23.730000     -0.052660     -0.004470
2375     23.740000     -0.052610     -0.004140
2376     23.750000     -0.052570     -0.003850
2377     23.760000     -0.052530     -0.003620
2378     23.770000     -0.052500     -0.003440
2379     23.780000     -0.052460     -0.003320
2380     23.790000     -0.052430     -0.003260
2381     23.800000     -0.052400     -0.003270
2382     23.810000     -0.052360     -0.003330
2383     23.820000     -0.052330     -0.003460
2384     23.830000     -0.052300     -0.003650
2385     23.840000     -0.052260     -0.003890
2386     23.850000     -0.052220     -0.004180
2387     23.860000     -0.052180     -0.004520
2388     23.870000     -0.052130     -0.004880
2389     23.880000     -0.052080     -0.005270
2390     23.890000     -0.052030     -0.005680
2391     23.900000     -0.051970     -0.006090
2392     23.910000     -0.051910     -0.006490
2393     23.920000     -0.051850     -0.006880
2394     23.930000     -0.051780     -0.007240
2395     23.940000     -0.051710     -0.007570
2396     23.950000     -0.051630     -0.007850
2397     23.960000     -0.051550     -0.008090
2398     23.970000     -0.051470     -0.008270
2399     23.980000     -0.051390     -0.008380
2400     23.990000     -0.051310     -0.008440
2401     24.000000     -0.051220     -0.008420
2402     24.010000     -0.051140     -0.008340
2403     24.020000     -0.051050     -0.008190
2404     24.030000     -0.050970     -0.007970
2405     24.040000     -0.050890     -0.007680
2406     24.050000     -0.050820     -0.007340
2407     24.060000     -0.050740     -0.006940
2408     24.070000     -0.050670     -0.006480
2409     24.080000     -0.050610     -0.005980
2410     24.090000     -0.050550     -0.005440
2411     24.100000     -0.050490     -0.004860
2412     24.110000     -0.050450     -0.004260
2413     24.120000     -0.050400     -0.003640
2414     24.130000     -0.050370     -0.003000
2415     24.140000     -0.050340     -0.002360
2416     24.150000     -0.050310     -0.001710
2417     24.160000     -0.050300     -0.001070
2418     24.170000     -0.050280     -0.000430
2419     24.180000     -0.050280      0.000200
2420     24.190000     -0.050280      0.000810
2421     24.200000     -0.050290      0.001400
2422     24.210000     -0.050300      0.001970
2423     24.220000     -0.050320      0.002510
2424     24.230000     -0.050350      0.003010
2425     24.240000     -0.050380      0.003470
2426     24.250000     -0.050410      0.003880
2427     24.260000     -0.050450      0.004230
2428     24.270000     -0.050500      0.004500
2429     24.280000     -0.050540      0.004690
2430     24.290000     -0.050590      0.004770
2431     24.300000     -0.050630      0.004740
2432     24.310000     -0.050680      0.004590
2433     24.320000     -0.050730      0.004290
2434     24.330000     -0.050770      0.003830
2435     24.340000     -0.050810      0.003200
2436     24.350000     -0.050840      0.002390
2437     24.360000     -0.050870      0.001390
2438     24.370000     -0.050880      0.000190
2439     24.380000     -0.050880     -0.001200
2440     24.390000     -0.050870     -0.002790
2441     24.400000     -0.050840     -0.004570
2442     24.410000     -0.050800     -0.006520
2443     24.420000     -0.050730     -0.008630
2444     24.430000     -0.050640     -0.010870
2445     24.440000     -0.050540     -0.013200
2446     24.450000     -0.050400     -0.015570
2447     24.460000     -0.050250     -0.017950
2448     24.470000     -0.050070     -0.020260
2449     24.480000     -0.049870     -0.022440
2450     24.490000     -0.049640     -0.024430
2451     24.500000     -0.049400     -0.026150
2452     24.510000     -0.049140     -0.027520
2453     24.520000     -0.048860     -0.028470
2454     24.530000     -0.048580     -0.028920
2455     24.540000     -0.048290     -0.028810
2456     24.550000     -0.048000     -0.028080
2457     24.560000     -0.047720     -0.026680
2458     24.570000     -0.047450     -0.024580
2459     24.580000     -0.047200     -0.021750
2460     24.590000     -0.046990     -0.018190
2461     24.600000     -0.046810     -0.013910
2462     24.610000     -0.046670     -0.008940
2463     24.620000     -0.046580     -0.003340
2464     24.630000     -0.046540      0.002810
2465     24.640000     -0.046570      0.009430
2466     24.650000     -0.046670      0.016360
2467     24.660000     -0.046830      0.023480
2468     24.670000     -0.047060      0.030590
2469     24.680000     -0.047370      0.037500
2470     24.690000     -0.047740      0.044010
2471     24.700000     -0.048180      0.049880
2472     24.710000     -0.048680      0.054880
2473     24.720000     -0.049230      0.058800
2474     24.730000     -0.049820      0.061410
2475     24.740000     -0.050430      0.062500
2476     24.750000     -0.051060      0.061900
2477     24.760000     -0.051680      0.059440
2478     24.770000     -0.052270      0.055000
2479     24.780000     -0.052820      0.048470
2480     24.790000     -0.053310      0.039820
2481     24.800000     -0.053710      0.029010
2482     24.810000     -0.054000      0.016080
2483     24.820000     -0.054160      0.001120
2484     24.830000     -0.054170     -0.015760
2485     24.840000     -0.054010     -0.034380
2486     24.850000     -0.053670     -0.054490
2487     24.860000     -0.053120     -0.075830
2488     24.870000     -0.052360     -0.098050
2489     24.880000     -0.051380     -0.120800
2490     24.890000     -0.050170     -0.143650
2491     24.900000     -0.048740     -0.166210
2492     24.910000     -0.047080     -0.188030
2493     24.920000     -0.045200     -0.208680
2494     24.930000     -0.043110     -0.227770
2495     24.940000     -0.040830     -0.244910
2496     24.950000     -0.038380     -0.259770
2497     24.960000     -0.035780     -0.272050
2498     24.970000     -0.033060     -0.281520
2499     24.980000     -0.030250     -0.287990
2500     24.990000     -0.027370     -0.291350
2501     25.000000     -0.024460     -0.291530
2502     25.010000      0.000000      0.000000
2503     25.020000      0.000000      0.000000
2504     25.030000      0.000000      0.000000
2505     25.040000      0.000000      0.000000
2506     25.050000      0.000000      0.000000
2507     25.060000      0.000000      0.000000
2508     25.070000      0.000000      0.000000
2509     25.080000      0.000000      0.000000
2510     25.090000      0.000000      0.000000
2511     25.100000      0.000000      0.000000
2512     25.110000      0.000000      0.000000
2513     25.120000      0.000000      0.000000
2514     25.130000      0.000000      0.000000
2515     25.140000      0.000000      0.000000
2516     25.150000      0.000000      0.000000
2517     25.160000      0.000000      0.000000
2518     25.170000      0.000000      0.000000
2519     25.180000      0.000000      0.000000
2520     25.190000      0.000000      0.000000
2521     25.200000      0.000000      0.000000
2522     25.210000      0.000000      0.000000
2523     25.220000      0.000000      0.000000
2524     25.230000      0.000000      0.000000
2525     25.240000      0.000000      0.000000
2526     25.250000      0.000000      0.000000
2527     25.260000      0.000000      0.000000
2528     25.270000      0.000000      0.000000
2529     25.280000      0.000000      0.000000
2530     25.290000      0.000000      0.000000
2531     25.300000      0.000000      0.000000
2532     25.310000      0.000000      0.000000
2533     25.320000      0.000000      0.000000
2534     25.330000      0.000000      0.000000
2535     25.340000      0.000000      0.000000
2536     25.350000      0.000000      0.000000
2537     25.360000      0.000000      0.000000
2538     25.370000      0.000000      0.000000
2539     25.380000      0.000000      0.000000
2540     25.390000      0.000000      0.000000
2541     25.400000      0.000000      0.000000
2542     25.410000      0.000000      0.000000
2543     25.420000      0.000000      0.000000
2544     25.430000      0.000000      0.000000
2545     25.440000      0.000000      0.000000
2546     25.450000      0.000000      0.000000
2547     25.460000      0.000000      0.000000
2548     25.470000      0.000000      0.000000
2549     25.480000      0.000000      0.000000
2550     25.490000      0.000000      0.000000
2551     25.500000      0.000000      0.000000
2552     25.510000      0.000000      0.000000
2553     25.520000      0.000000      0.000000
2554     25.530000      0.000000      0.000000
2555     25.540000      0.000000      0.000000
2556     25.550000      0.000000      0.000000
2557     25.560000      0.000000      0.000000
2558     25.570000      0.000000      0.000000
2559     25.580000      0.000000      0.000000
2560     25.590000      0.000000      0.000000
2561     25.600000      0.000000      0.000000
2562     25.610000      0.000000      0.000000
2563     25.620000      0.000000      0.000000
2564     25.630000      0.000000      0.000000
2565     25.640000      0.000000      0.000000
2566     25.650000      0.000000      0.000000
2567     25.660000      0.000000      0.000000
2568     25.670000      0.000000      0.000000
2569     25.680000      0.000000      0.000000
2570     25.690000      0.000000      0.000000
2571     25.700000      0.000000      0.000000
2572     25.710000      0.000000      0.000000
2573     25.720000      0.000000      0.000000
2574     25.730000      0.000000      0.000000
2575     25.740000      0.000000      0.000000
2576     25.750000      0.000000      0.000000
2577     25.760000      0.000000      0.000000
2578     25.770000      0.000000      0.000000
2579     25.780000      0.000000      0.000000
2580     25.790000      0.000000      0.000000
2581     25.800000      0.000000      0.000000
2582     25.810000      0.000000      0.000000
2583     25.820000      0.000000      0.000000
2584     25.830000      0.000000      0.000000
2585     25.840000      0.000000      0.000000
2586     25.850000      0.000000      0.000000
2587     25.860000      0.000000      0.000000
2588     25.870000      0.000000      0.000000
2589     25.880000      0.000000      0.000000
2590     25.890000      0.000000      0.000000
2591     25.900000      0.000000      0.000000
2592     25.910000      0.000000      0.000000
2593     25.920000      0.000000      0.000000
2594     25.930000      0.000000      0.000000
2595     25.940000      0.000000      0.000000
2596     25.950000      0.000000      0.000000
2597     25.960000      0.000000      0.000000
2598     25.970000      0.000000      0.000000
2599     25.980000      0.000000      0.000000
2600     25.990000      0.000000      0.000000
2601     26.000000      0.000000      0.000000
2602     26.010000      0.000000      0.000000
2603     26.020000      0.000000      0.000000
2604     26.030000      0.000000      0.000000
2605     26.040000      0.000000      0.000000
2606     26.050000      0.000000      0.000000
2607     26.060000      0.000000      0.000000
2608     26.070000      0.000000      0.000000
2609     26.080000      0.000000      0.000000
2610     26.090000      0.000000      0.000000
2611     26.100000      0.000000      0.000000
2612     26.110000      0.000000      0.000000
2613     26.120000      0.000000      0.000000
2614     26.130000      0.000000      0.000000
2615     26.140000      0.000000      0.000000
2616     26.150000      0.000000      0.000000
2617     26.160000      0.000000      0.000000
2618     26.170000      0.000000      0.000000
2619     26.180000      0.000000      0.000000
2620     26.190000      0.000000      0.000000
2621     26.200000      0.000000      0.000000
2622     26.210000      0.000000      0.000000
2623     26.220000      0.000000      0.000000
2624     26.230000      0.000000      0.000000
2625     26.240000      0.000000      0.000000
2626     26.250000      0.000000      0.000000
2627     26.260000      0.000000      0.000000
2628     26.270000      0.000000      0.000000
2629     26.280000      0.000000      0.000000
2630     26.290000      0.000000      0.000000
2631     26.300000      0.000000      0.000000
2632     26.310000      0.000000      0.000000
2633     26.320000      0.000000      0.000000
2634     26.330000      0.000000      0.000000
2635     26.340000      0.000000      0.000000
2636     26.350000      0.000000      0.000000
2637     26.360000      0.000000      0.000000
2638     26.370000      0.000000      0.000000
2639     26.380000      0.000000      0.000000
2640     26.390000      0.000000      0.000000
2641     26.400000      0.000000      0.000000
2642     26.410000      0.000000      0.000000
2643     26.420000      0.000000      0.000000
2644     26.430000      0.000000      0.000000
2645     26.440000      0.000000      0.000000
2646     26.450000      0.000000      0.000000
2647     26.460000      0.000000      0.000000
2648     26.470000      0.000000      0.000000
2649     26.480000      0.000000      0.000000
2650     26.490000      0.000000      0.000000
2651     26.500000      0.000000      0.000000
2652     26.510000      0.000000      0.000000
2653     26.520000      0.000000      0.000000
2654     26.530000      0.000000      0.000000
2655     26.540000      0.000000      0.000000
2656     26.550000      0.000000      0.000000
2657     26.560000      0.000000      0.000000
2658     26.570000      0.000000      0.000000
2659     26.580000      0.000000      0.000000
2660     26.590000      0.000000      0.000000
2661     26.600000      0.000000      0.000000
2662     26.610000      0.000000      0.000000
2663     26.620000      0.000000      0.000000
2664     26.630000      0.000000      0.000000
2665     26.640000      0.000000      0.000000
2666     26.650000      0.000000      0.000000
2667     26.660000      0.000000      0.000000
2668     26.670000      0.000000      0.000000
2669     26.680000      0.000000      0.000000
2670     26.690000      0.000000      0.000000
2671     26.700000      0.000000      0.000000
2672     26.710000      0.000000      0.000000
2673     26.720000      0.000000      0.000000
2674     26.730000      0.000000      0.000000
2675     26.740000      0.000000      0.000000
2676     26.750000      0.000000      0.000000
2677     26.760000      0.000000      0.000000
2678     26.770000      0.000000      0.000000
2679     26.780000      0.000000      0.000000
2680     26.790000      0.000000      0.000000
2681     26.800000      0.000000      0.000000
2682     26.810000      0.000000      0.000000
2683     26.820000      0.000000      0.000000
2684     26.830000      0.000000      0.000000
2685     26.840000      0.000000      0.000000
2686     26.850000      0.000000      0.000000
2687     26.860000      0.000000      0.000000
2688     26.870000      0.000000      0.000000
2689     26.880000      0.000000      0.000000
2690     26.890000      0.000000      0.000000
2691     26.900000      0.000000      0.000000
2692     26.910000      0.000000      0.000000
2693     26.920000      0.000000      0.000000
2694     26.930000      0.000000      0.000000
2695     26.940000      0.000000      0.000000
2696     26.950000      0.000000      0.000000
2697     26.960000      0.000000      0.000000
2698     26.970000      0.000000      0.000000
2699     26.980000      0.000000      0.000000
2700     26.990000      0.000000      0.000000
2701     27.000000      0.000000      0.000000
2702     27.010000      0.000000      0.000000
2703     27.020000      0.000000      0.000000
2704     27.030000      0.000000      0.000000
2705     27.040000      0.000000      0.000000
2706     27.050000      0.000000      0.000000
2707     27.060000      0.000000      0.000000
2708     27.070000      0.000000      0.000000
2709     27.080000      0.000000      0.000000
2710     27.090000      0.000000      0.000000
2711     27.100000      0.000000      0.000000
2712     27.110000      0.000000      0.000000
2713     27.120000      0.000000      0.000000
2714     27.130000      0.000000      0.000000
2715     27.140000      0.000000      0.000000
2716     27.150000      0.000000      0.000000
2717     27.160000      0.000000      0.000000
2718     27.170000      0.000000      0.000000
2719     27.180000      0.000000      0.000000
2720     27.190000      0.000000      0.000000
2721     27.200000      0.000000      0.000000
2722     27.210000      0.000000      0.000000
2723     27.220000      0.000000      0.000000
2724     27.230000      0.000000      0.000000
2725     27.240000      0.000000      0.000000
2726     27.250000      0.000000      0.000000
2727     27.260000      0.000000      0.000000
2728     27.270000      0.000000      0.000000
2729     27.280000      0.000000      0.000000
2730     27.290000      0.000000      0.000000
2731     27.300000      0.000000      0.000000
2732     27.310000      0.000000      0.000000
2733     27.320000      0.000000      0.000000
2734     27.330000      0.000000      0.000000
2735     27.340000      0.000000      0.000000
2736     27.350000      0.000000      0.000000
2737     27.360000      0.000000      0.000000
2738     27.370000      0.000000      0.000000
2739     27.380000      0.000000      0.000000
2740     27.390000      0.000000      0.000000
2741     27.400000      0.000000      0.000000
2742     27.410000      0.000000      0.000000
2743     27.420000      0.000000      0.000000
2744     27.430000      0.000000      0.000000
2745     27.440000      0.000000      0.000000
2746     27.450000      0.000000      0.000000
2747     27.460000      0.000000      0.000000
2748     27.470000      0.000000      0.000000
2749     27.480000      0.000000      0.000000
2750     27.490000      0.000000      0.000000
2751     27.500000      0.000000      0.000000
2752     27.510000      0.000000      0.000000
2753     27.520000      0.000000      0.000000
2754     27.530000      0.000000      0.000000
2755     27.540000      0.000000      0.000000
2756     27.550000      0.000000      0.000000
2757     27.560000      0.000000      0.000000
2758     27.570000      0.000000      0.000000
2759     27.580000      0.000000      0.000000
2760     27.590000      0.000000      0.000000
2761     27.600000      0.000000      0.000000
2762     27.610000      0.000000      0.000000
2763     27.620000      0.000000      0.000000
2764     27.630000      0.000000      0.000000
2765     27.640000      0.000000      0.000000
2766     27.650000      0.000000      0.000000
2767     27.660000      0.000000      0.000000
2768     27.670000      0.000000      0.000000
2769     27.680000      0.000000      0.000000
2770     27.690000      0.000000      0.000000
2771     27.700000      0.000000      0.000000
2772     27.710000      0.000000      0.000000
2773     27.720000      0.000000      0.000000
2774     27.730000      0.000000      0.000000
2775     27.740000      0.000000      0.000000
2776     27.750000      0.000000      0.000000
2777     27.760000      0.000000      0.000000
2778     27.770000      0.000000      0.000000
2779     27.780000      0.000000      0.000000
2780     27.790000      0.000000      0.000000
2781     27.800000      0.000000      0.000000
2782     27.810000      0.000000      0.000000
2783     27.820000      0.000000      0.000000
2784     27.830000      0.000000      0.000000
2785     27.840000      0.000000      0.000000
2786     27.850000      0.000000      0.000000
2787     27.860000      0.000000      0.000000
2788     27.870000      0.000000      0.000000
2789     27.880000      0.000000      0.000000
2790     27.890000      0.000000      0.000000
2791     27.900000      0.000000      0.000000
2792     27.910000      0.000000      0.000000
2793     27.920000      0.000000      0.000000
2794     27.930000      0.000000      0.000000
2795     27.940000      0.000000      0.000000
2796     27.950000      0.000000      0.000000
2797     27.960000      0.000000      0.000000
2798     27.970000      0.000000      0.000000
2799     27.980000      0.000000      0.000000
2800     27.990000      0.000000      0.000000
2801     28.000000      0.000000      0.000000
2802     28.010000      0.000000      0.000000
2803     28.020000      0.000000      0.000000
2804     28.030000      0.000000      0.000000
2805     28.040000      0.000000      0.000000
2806     28.050000      0.000000      0.000000
2807     28.060000      0.000000      0.000000
2808     28.070000      0.000000      0.000000
2809     28.080000      0.000000      0.000000
2810     28.090000      0.000000      0.000000
2811     28.100000      0.000000      0.000000
2812     28.110000      0.000000      0.000000
2813     28.120000      0.000000      0.000000
2814     28.130000      0.000000      0.000000
2815     28.140000      0.000000      0.000000
2816     28.150000      0.000000      0.000000
2817     28.160000      0.000000      0.000000
2818     28.170000      0.000000      0.000000
2819     28.180000      0.000000      0.000000
2820     28.190000      0.000000      0.000000
2821     28.200000      0.000000      0.000000
2822     28.210000      0.000000      0.000000
2823     28.220000      0.000000      0.000000
2824     28.230000      0.000000      0.000000
2825     28.240000      0.000000      0.000000
2826     28.250000      0.000000      0.000000
2827     28.260000      0.000000      0.000000
2828     28.270000      0.000000      0.000000
2829     28.280000      0.000000      0.000000
2830     28.290000      0.000000      0.000000
2831     28.300000      0.000000      0.000000
2832     28.310000      0.000000      0.000000
2833     28.320000      0.000000      0.000000
2834     28.330000      0.000000      0.000000
2835     28.340000      0.000000      0.000000
2836     28.350000      0.000000      0.000000
2837     28.360000      0.000000      0.000000
2838     28.370000      0.000000      0.000000
2839     28.380000      0.000000      0.000000
2840     28.390000      0.000000      0.000000
2841     28.400000      0.000000      0.000000
2842     28.410000      0.000000      0.000000
2843     28.420000      0.000000      0.000000
2844     28.430000      0.000000      0.000000
2845     28.440000      0.000000      0.000000
2846     28.450000      0.000000      0.000000
2847     28.460000      0.000000      0.000000
2848     28.470000      0.000000      0.000000
2849     28.480000      0.000000      0.000000
2850     28.490000      0.000000      0.000000
2851     28.500000      0.000000      0.000000
2852     28.510000      0.000000      0.000000
2853     28.520000      0.000000      0.000000
2854     28.530000      0.000000      0.000000
2855     28.540000      0.000000      0.000000
2856     28.550000      0.000000      0.000000
2857     28.560000      0.000000      0.000000
2858     28.570000      0.000000      0.000000
2859     28.580000      0.000000      0.000000
2860     28.590000      0.000000      0.000000
2861     28.600000      0.000000      0.000000
2862     28.610000      0.000000      0.000000
2863     28.620000      0.000000      0.000000
2864     28.630000      0.000000      0.000000
2865     28.640000      0.000000      0.000000
2866     28.650000      0.000000      0.000000
2867     28.660000      0.000000      0.000000
2868     28.670000      0.000000      0.000000
2869     28.680000      0.000000      0.000000
2870     28.690000      0.000000      0.000000
2871     28.700000      0.000000      0.000000
2872     28.710000      0.000000      0.000000
2873     28.720000      0.000000      0.000000
2874     28.730000      0.000000      0.000000
2875     28.740000      0.000000      0.000000
2876     28.750000      0.000000      0.000000
2877     28.760000      0.000000      0.000000
2878     28.770000      0.000000      0.000000
2879     28.780000      0.000000      0.000000
2880     28.790000      0.000000      0.000000
2881     28.800000      0.000000      0.000000
2882     28.810000      0.000000      0.000000
2883     28.820000      0.000000      0.000000
2884     28.830000      0.000000      0.000000
2885     28.840000      0.000000      0.000000
2886     28.850000      0.000000      0.000000
2887     28.860000      0.000000      0.000000
2888     28.870000      0.000000      0.000000
2889     28.880000      0.000000      0.000000
2890     28.890000      0.000000      0.000000
2891     28.900000      0.000000      0.000000
2892     28.910000      0.000000      0.000000
2893     28.920000      0.000000      0.000000
2894     28.930000      0.000000      0.000000
2895     28.940000      0.000000      0.000000
2896     28.950000      0.000000      0.000000
2897     28.960000      0.000000      0.000000
2898     28.970000      0.000000      0.000000
2899     28.980000      0.000000      0.000000
2900     28.990000      0.000000      0.000000
2901     29.000000      0.000000      0.000000
2902     29.010000      0.000000      0.000000
2903     29.020000      0.000000      0.000000
2904     29.030000      0.000000      0.000000
2905     29.040000      0.000000      0.000000
2906     29.050000      0.000000      0.000000
2907     29.060000      0.000000      0.000000
2908     29.070000      0.000000      0.000000
2909     29.080000      0.000000      0.000000
2910     29.090000      0.000000      0.000000
2911     29.100000      0.000000      0.000000
2912     29.110000      0.000000      0.000000
2913     29.120000      0.000000      0.000000
2914     29.130000      0.000000      0.000000
2915     29.140000      0.000000      0.000000
2916     29.150000      0.000000      0.000000
2917     29.160000      0.000000      0.000000
2918     29.170000      0.000000      0.000000
2919     29.180000      0.000000      0.000000
2920     29.190000      0.000000      0.000000
2921     29.200000      0.000000      0.000000
2922     29.210000      0.000000      0.000000
2923     29.220000      0.000000      0.000000
2924     29.230000      0.000000      0.000000
2925     29.240000      0.000000      0.000000
2926     29.250000      0.000000      0.000000
2927     29.260000      0.000000      0.000000
2928     29.270000      0.000000      0.000000
2929     29.280000      0.000000      0.000000
2930     29.290000      0.000000      0.000000
2931     29.300000      0.000000      0.000000
2932     29.310000      0.000000      0.000000
2933     29.320000      0.000000      0.000000
2934     29.330000      0.000000      0.000000
2935     29.340000      0.000000      0.000000
2936     29.350000      0.000000      0.000000
2937     29.360000      0.000000      0.000000
2938     29.370000      0.000000      0.000000
2939     29.380000      0.000000      0.000000
2940     29.390000      0.000000      0.000000
2941     29.400000      0.000000      0.000000
2942     29.410000      0.000000      0.000000
2943     29.420000      0.000000      0.000000
2944     29.430000      0.000000      0.000000
2945     29.440000      0.000000      0.000000
2946     29.450000      0.000000      0.000000
2947     29.460000      0.000000      0.000000
2948     29.470000      0.000000      0.000000
2949     29.480000      0.000000      0.000000
2950     29.490000      0.000000      0.000000
2951     29.500000      0.000000      0.000000
2952     29.510000      0.000000      0.000000
2953     29.520000      0.000000      0.000000
2954     29.530000      0.000000      0.000000
2955     29.540000      0.000000      0.000000
2956     29.550000      0.000000      0.000000
2957     29.560000      0.000000      0.000000
2958     29.570000      0.000000      0.000000
2959     29.580000      0.000000      0.000000
2960     29.590000      0.000000      0.000000
2961     29.600000      0.000000      0.000000
2962     29.610000      0.000000      0.000000
2963     29.620000      0.000000      0.000000
2964     29.630000      0.000000      0.000000
2965     29.640000      0.000000      0.000000
2966     29.650000      0.000000      0.000000
2967     29.660000      0.000000      0.000000
2968     29.670000      0.000000      0.000000
2969     29.680000      0.000000      0.000000
2970     29.690000      0.000000      0.000000
2971     29.700000      0.000000      0.000000
2972     29.710000      0.000000      0.000000
2973     29.720000      0.000000      0.000000
2974     29.730000      0.000000      0.000000
2975     29.740000      0.000000      0.000000
2976     29.750000      0.000000      0.000000
2977     29.760000      0.000000      0.000000
2978     29.770000      0.000000      0.000000
2979     29.780000      0.000000      0.000000
2980     29.790000      0.000000      0.000000
2981     29.800000      0.000000      0.000000
2982     29.810000      0.000000      0.000000
2983     29.820000      0.000000      0.000000
2984     29.830000      0.000000      0.000000
2985     29.840000      0.000000      0.000000
2986     29.850000      0.000000      0.000000
2987     29.860000      0.000000      0.000000
2988     29.870000      0.000000      0.000000
2989     29.880000      0.000000      0.000000
2990     29.890000      0.000000      0.000000
2991     29.900000      0.000000      0.000000
2992     29.910000      0.000000      0.000000
2993     29.920000      0.000000      0.000000
2994     29.930000      0.000000      0.000000
2995     29.940000      0.000000      0.000000
2996     29.950000      0.000000      0.000000
2997     29.960000      0.000000      0.000000
2998     29.970000      0.000000      0.000000
2999     29.980000      0.000000      0.000000
3000     29.990000      0.000000      0.000000
3001     30.000000      0.000000      0.000000
3002     30.010000      0.000000      0.000000
3003     30.020000      0.000000      0.000000
3004     30.030000      0.000000      0.000000
3005     30.040000      0.000000      0.000000
3006     30.050000      0.000000      0.000000
3007     30.060000      0.000000      0.000000
3008     30.070000      0.000000      0.000000
3009     30.080000      0.000000      0.000000
3010     30.090000      0.000000      0.000000
3011     30.100000      0.000000      0.000000
3012     30.110000      0.000000      0.000000
3013     30.120000      0.000000      0.000000
3014     30.130000      0.000000      0.000000
3015     30.140000      0.000000      0.000000
3016     30.150000      0.000000      0.000000
3017     30.160000      0.000000      0.000000
3018     30.170000      0.000000      0.000000
3019     30.180000      0.000000      0.000000
3020     30.190000      0.000000      0.000000
3021     30.200000      0.000000      0.000000
3022     30.210000      0.000000      0.000000
3023     30.220000      0.000000      0.000000
3024     30.230000      0.000000      0.000000
3025     30.240000      0.000000      0.000000
3026     30.250000      0.000000      0.000000
3027     30.260000      0.000000      0.000000
3028     30.270000      0.000000      0.000000
3029     30.280000      0.000000      0.000000
3030     30.290000      0.000000      0.000000
3031     30.300000      0.000000      0.000000
3032     30.310000      0.000000      0.000000
3033     30.320000      0.000000      0.000000
3034     30.330000      0.000000      0.000000
3035     30.340000      0.000000      0.000000
3036     30.350000      0.000000      0.000000
3037     30.360000      0.000000      0.000000
3038     30.370000      0.000000      0.000000
3039     30.380000      0.000000      0.000000
3040     30.390000      0.000000      0.000000
3041     30.400000      0.000000      0.000000
3042     30.410000      0.000000      0.000000
3043     30.420000      0.000000      0.000000
3044     30.430000      0.000000      0.000000
3045     30.440000      0.000000      0.000000
3046     30.450000      0.000000      0.000000
3047     30.460000      0.000000      0.000000
3048     30.470000      0.000000      0.000000
3049     30.480000      0.000000      0.000000
3050     30.490000      0.000000      0.000000
3051     30.500000      0.000000      0.000000
3052     30.510000      0.000000      0.000000
3053     30.520000      0.000000      0.000000
3054     30.530000      0.000000      0.000000
3055     30.540000      0.000000      0.000000
3056     30.550000      0.000000      0.000000
3057     30.560000      0.000000      0.000000
3058     30.570000      0.000000      0.000000
3059     30.580000      0.000000      0.000000
3060     30.590000      0.000000      0.000000
3061     30.600000      0.000000      0.000000
3062     30.610000      0.000000      0.000000
3063     30.620000      0.000000      0.000000
3064     30.630000      0.000000      0.000000
3065     30.640000      0.000000      0.000000
3066     30.650000      0.000000      0.000000
3067     30.660000      0.000000      0.000000
3068     30.670000      0.000000      0.000000
3069     30.680000      0.000000      0.000000
3070     30.690000      0.000000      0.000000
3071     30.700000      0.000000      0.000000
3072     30.710000      0.000000      0.000000
3073     30.720000      0.000000      0.000000
3074     30.730000      0.000000      0.000000
3075     30.740000      0.000000      0.000000
3076     30.750000      0.000000      0.000000
3077     30.760000      0.000000      0.000000
3078     30.770000      0.000000      0.000000
3079     30.780000      0.000000      0.000000
3080     30.790000      0.000000      0.000000
3081     30.800000      0.000000      0.000000
3082     30.810000      0.000000      0.000000
3083     30.820000      0.000000      0.000000
3084     30.830000      0.000000      0.000000
3085     30.840000      0.000000      0.000000
3086     30.850000      0.000000      0.000000
3087     30.860000      0.000000      0.000000
3088     30.870000      0.000000      0.000000
3089     30.880000      0.000000      0.000000
3090     30.890000      0.000000      0.000000
3091     30.900000      0.000000      0.000000
3092     30.910000      0.000000      0.000000
3093     30.920000      0.000000      0.000000
3094     30.930000      0.000000      0.000000
3095     30.940000      0.000000      0.000000
3096     30.950000      0.000000      0.000000
3097     30.960000      0.000000      0.000000
3098     30.970000      0.000000      0.000000
3099     30.980000      0.000000      0.000000
3100     30.990000      0.000000      0.000000
3101     31.000000      0.000000      0.000000
3102     31.010000      0.000000      0.000000
3103     31.020000      0.000000      0.000000
3104     31.030000      0.000000      0.000000
3105     31.040000      0.000000      0.000000
3106     31.050000      0.000000      0.000000
3107     31.060000      0.000000      0.000000
3108     31.070000      0.000000      0.000000
3109     31.080000      0.000000      0.000000
3110     31.090000      0.000000      0.000000
3111     31.100000      0.000000      0.000000
3112     31.110000      0.000000      0.000000
3113     31.120000      0.000000      0.000000
3114     31.130000      0.000000      0.000000
3115     31.140000      0.000000      0.000000
3116     31.150000      0.000000      0.000000
3117     31.160000      0.000000      0.000000
3118     31.170000      0.000000      0.000000
3119     31.180000      0.000000      0.000000
3120     31.190000      0.000000      0.000000
3121     31.200000      0.000000      0.000000
3122     31.210000      0.000000      0.000000
3123     31.220000      0.000000      0.000000
3124     31.230000      0.000000      0.000000
3125     31.240000      0.000000      0.000000
3126     31.250000      0.000000      0.000000
3127     31.260000      0.000000      0.000000
3128     31.270000      0.000000      0.000000
3129     31.280000      0.000000      0.000000
3130     31.290000      0.000000      0.000000
3131     31.300000      0.000000      0.000000
3132     31.310000      0.000000      0.000000
3133     31.320000      0.000000      0.000000
3134     31.330000      0.000000      0.000000
3135     31.340000      0.000000      0.000000
3136     31.350000      0.000000      0.000000
3137     31.360000      0.000000      0.000000
3138     31.370000      0.000000      0.000000
3139     31.380000      0.000000      0.000000
3140     31.390000      0.000000      0.000000
3141     31.400000      0.000000      0.000000
3142     31.410000      0.000000      0.000000
3143     31.420000      0.000000      0.000000
3144     31.430000      0.000000      0.000000
3145     31.440000      0.000000      0.000000
3146     31.450000      0.000000      0.000000
3147     31.460000      0.000000      0.000000
3148     31.470000      0.000000      0.000000
3149     31.480000      0.000000      0.000000
3150     31.490000      0.000000      0.000000
3151     31.500000      0.000000      0.000000
3152     31.510000      0.000000      0.000000
3153     31.520000      0.000000      0.000000
3154     31.530000      0.000000      0.000000
3155     31.540000      0.000000      0.000000
3156     31.550000      0.000000      0.000000
3157     31.560000      0.000000      0.000000
3158     31.570000      0.000000      0.000000
3159     31.580000      0.000000      0.000000
3160     31.590000      0.000000      0.000000
3161     31.600000      0.000000      0.000000
3162     31.610000      0.000000      0.000000
3163     31.620000      0.000000      0.000000
3164     31.630000      0.000000      0.000000
3165     31.640000      0.000000      0.000000
3166     31.650000      0.000000      0.000000
3167     31.660000      0.000000      0.000000
3168     31.670000      0.000000      0.000000
3169     31.680000      0.000000      0.000000
3170     31.690000      0.000000      0.000000
3171     31.700000      0.000000      0.000000
3172     31.710000      0.000000      0.000000
3173     31.720000      0.000000      0.000000
3174     31.730000      0.000000      0.000000
3175     31.740000      0.000000      0.000000
3176     31.750000      0.000000      0.000000
3177     31.760000      0.000000      0.000000
3178     31.770000      0.000000      0.000000
3179     31.780000      0.000000      0.000000
3180     31.790000      0.000000      0.000000
3181     31.800000      0.000000      0.000000
3182     31.810000      0.000000      0.000000
3183     31.820000      0.000000      0.000000
3184     31.830000      0.000000      0.000000
3185     31.840000      0.000000      0.000000
3186     31.850000      0.000000      0.000000
3187     31.860000      0.000000      0.000000
3188     31.870000      0.000000      0.000000
3189     31.880000      0.000000      0.000000
3190     31.890000      0.000000      0.000000
3191     31.900000      0.000000      0.000000
3192     31.910000      0.000000      0.000000
3193     31.920000      0.000000      0.000000
3194     31.930000      0.000000      0.000000
3195     31.940000      0.000000      0.000000
3196     31.950000      0.000000      0.000000
3197     31.960000      0.000000      0.000000
3198     31.970000      0.000000      0.000000
3199     31.980000      0.000000      0.000000
3200     31.990000      0.000000      0.000000
3201     32.000000      0.000000      0.000000
3202     32.010000      0.000000      0.000000
3203     32.020000      0.000000      0.000000
3204     32.030000      0.000000      0.000000
3205     32.040000      0.000000      0.000000
3206     32.050000      0.000000      0.000000
3207     32.060000      0.000000      0.000000
3208     32.070000      0.000000      0.000000
3209     32.080000      0.000000      0.000000
3210     32.090000      0.000000      0.000000
3211     32.100000      0.000000      0.000000
3212     32.110000      0.000000      0.000000
3213     32.120000      0.000000      0.000000
3214     32.130000      0.000000      0.000000
3215     32.140000      0.000000      0.000000
3216     32.150000      0.000000      0.000000
3217     32.160000      0.000000      0.000000
3218     32.170000      0.000000      0.000000
3219     32.180000      0.000000      0.000000
3220     32.190000      0.000000      0.000000
3221     32.200000      0.000000      0.000000
3222     32.210000      0.000000      0.000000
3223     32.220000      0.000000      0.000000
3224     32.230000      0.000000      0.000000
3225     32.240000      0.000000      0.000000
3226     32.250000      0.000000      0.000000
3227     32.260000      0.000000      0.000000
3228     32.270000      0.000000      0.000000
3229     32.280000      0.000000      0.000000
3230     32.290000      0.000000      0.000000
3231     32.300000      0.000000      0.000000
3232     32.310000      0.000000      0.000000
3233     32.320000      0.000000      0.000000
3234     32.330000      0.000000      0.000000
3235     32.340000      0.000000      0.000000
3236     32.350000      0.000000      0.000000
3237     32.360000      0.000000      0.000000
3238     32.370000      0.000000      0.000000
3239     32.380000      0.000000      0.000000
3240     32.390000      0.000000      0.000000
3241     32.400000      0.000000      0.000000
3242     32.410000      0.000000      0.000000
3243     32.420000      0.000000      0.000000
3244     32.430000      0.000000      0.000000
3245     32.440000      0.000000      0.000000
3246     32.450000      0.000000      0.000000
3247     32.460000      0.000000      0.000000
3248     32.470000      0.000000      0.000000
3249     32.480000      0.000000      0.000000
3250     32.490000      0.000000      0.000000
3251     32.500000      0.000000      0.000000
3252     32.510000      0.000000      0.000000
3253     32.520000      0.000000      0.000000
3254     32.530000      0.000000      0.000000
3255     32.540000      0.000000      0.000000
3256     32.550000      0.000000      0.000000
3257     32.560000      0.000000      0.000000
3258     32.570000      0.000000      0.000000
3259     32.580000      0.000000      0.000000
3260     32.590000      0.000000      0.000000
3261     32.600000      0.000000      0.000000
3262     32.610000      0.000000      0.000000
3263     32.620000      0.000000      0.000000
3264     32.630000      0.000000      0.000000
3265     32.640000      0.000000      0.000000
3266     32.650000      0.000000      0.000000
3267     32.660000      0.000000      0.000000
3268     32.670000      0.000000      0.000000
3269     32.680000      0.000000      0.000000
3270     32.690000      0.000000      0.000000
3271     32.700000      0.000000      0.000000
3272     32.710000      0.000000      0.000000
3273     32.720000      0.000000      0.000000
3274     32.730000      0.000000      0.000000
3275     32.740000      0.000000      0.000000
3276     32.750000      0.000000      0.000000
3277     32.760000      0.000000      0.000000
3278     32.770000      0.000000      0.000000
3279     32.780000      0.000000      0.000000
3280     32.790000      0.000000      0.000000
3281     32.800000      0.000000      0.000000
3282     32.810000      0.000000      0.000000
3283     32.820000      0.000000      0.000000
3284     32.830000      0.000000      0.000000
3285     32.840000      0.000000      0.000000
3286     32.850000      0.000000      0.000000
3287     32.860000      0.000000      0.000000
3288     32.870000      0.000000      0.000000
3289     32.880000      0.000000      0.000000
3290     32.890000      0.000000      0.000000
3291     32.900000      0.000000      0.000000
3292     32.910000      0.000000      0.000000
3293     32.920000      0.000000      0.000000
3294     32.930000      0.000000      0.000000
3295     32.940000      0.000000      0.000000
3296     32.950000      0.000000      0.000000
3297     32.960000      0.000000      0.000000
3298     32.970000      0.000000      0.000000
3299     32.980000      0.000000      0.000000
3300     32.990000      0.000000      0.000000
3301     33.000000      0.000000      0.000000
3302     33.010000      0.000000      0.000000
3303     33.020000      0.000000      0.000000
3304     33.030000      0.000000      0.000000
3305     33.040000      0.000000      0.000000
3306     33.050000      0.000000      0.000000
3307     33.060000      0.000000      0.000000
3308     33.070000      0.000000      0.000000
3309     33.080000      0.000000      0.000000
3310     33.090000      0.000000      0.000000
3311     33.100000      0.000000      0.000000
3312     33.110000      0.000000      0.000000
3313     33.120000      0.000000      0.000000
3314     33.130000      0.000000      0.000000
3315     33.140000      0.000000      0.000000
3316     33.150000      0.000000      0.000000
3317     33.160000      0.000000      0.000000
3318     33.170000      0.000000      0.000000
3319     33.180000      0.000000      0.000000
3320     33.190000      0.000000      0.000000
3321     33.200000      0.000000      0.000000
3322     33.210000      0.000000      0.000000
3323     33.220000      0.000000      0.000000
3324     33.230000      0.000000      0.000000
3325     33.240000      0.000000      0.000000
3326     33.250000      0.000000      0.000000
3327     33.260000      0.000000      0.000000
3328     33.270000      0.000000      0.000000
3329     33.280000      0.000000      0.000000
3330     33.290000      0.000000      0.000000
3331     33.300000      0.000000      0.000000
3332     33.310000      0.000000      0.000000
3333     33.320000      0.000000      0.000000
3334     33.330000      0.000000      0.000000
3335     33.340000      0.000000      0.000000
3336     33.350000      0.000000      0.000000
3337     33.360000      0.000000      0.000000
3338     33.370000      0.000000      0.000000
3339     33.380000      0.000000      0.000000
3340     33.390000      0.000000      0.000000
3341     33.400000      0.000000      0.000000
3342     33.410000      0.000000      0.000000
3343     33.420000      0.000000      0.000000
3344     33.430000      0.000000      0.000000
3345     33.440000      0.000000      0.000000
3346     33.450000      0.000000      0.000000
3347     33.460000      0.000000      0.000000
3348     33.470000      0.000000      0.000000
3349     33.480000      0.000000      0.000000
3350     33.490000      0.000000      0.000000
3351     33.500000      0.000000      0.000000
3352     33.510000      0.000000      0.000000
3353     33.520000      0.000000      0.000000
3354     33.530000      0.000000      0.000000
3355     33.540000      0.000000      0.000000
3356     33.550000      0.000000      0.000000
3357     33.560000      0.000000      0.000000
3358     33.570000      0.000000      0.000000
3359     33.580000      0.000000      0.000000
3360     33.590000      0.000000      0.000000
3361     33.600000      0.000000      0.000000
3362     33.610000      0.000000      0.000000
3363     33.620000      0.000000      0.000000
3364     33.630000      0.000000      0.000000
3365     33.640000      0.000000      0.000000
3366     33.650000      0.000000      0.000000
3367     33.660000      0.000000      0.000000
3368     33.670000      0.000000      0.000000
3369     33.680000      0.000000      0.000000
3370     33.690000      0.000000      0.000000
3371     33.700000      0.000000      0.000000
3372     33.710000      0.000000      0.000000
3373     33.720000      0.000000      0.000000
3374     33.730000      0.000000      0.000000
3375     33.740000      0.000000      0.000000
3376     33.750000      0.000000      0.000000
3377     33.760000      0.000000      0.000000
3378     33.770000      0.000000      0.000000
3379     33.780000      0.000000      0.000000
3380     33.790000      0.000000      0.000000
3381     33.800000      0.000000      0.000000
3382     33.810000      0.000000      0.000000
3383     33.820000      0.000000      0.000000
3384     33.830000      0.000000      0.000000
3385     33.840000      0.000000      0.000000
3386     33.850000      0.000000      0.000000
3387     33.860000      0.000000      0.000000
3388     33.870000      0.000000      0.000000
3389     33.880000      0.000000      0.000000
3390     33.890000      0.000000      0.000000
3391     33.900000      0.000000      0.000000
3392     33.910000      0.000000      0.000000
3393     33.920000      0.000000      0.000000
3394     33.930000      0.000000      0.000000
3395     33.940000      0.000000      0.000000
3396     33.950000      0.000000      0.000000
3397     33.960000      0.000000      0.000000
3398     33.970000      0.000000      0.000000
3399     33.980000      0.000000      0.000000
3400     33.990000      0.000000      0.000000
3401     34.000000      0.000000      0.000000
3402     34.010000      0.000000      0.000000
3403     34.020000      0.000000      0.000000
3404     34.030000      0.000000      0.000000
3405     34.040000      0.000000      0.000000
3406     34.050000      0.000000      0.000000
3407     34.060000      0.000000      0.000000
3408     34.070000      0.000000      0.000000
3409     34.080000      0.000000      0.000000
3410     34.090000      0.000000      0.000000
3411     34.100000      0.000000      0.000000
3412     34.110000      0.000000      0.000000
3413     34.120000      0.000000      0.000000
3414     34.130000      0.000000      0.000000
3415     34.140000      0.000000      0.000000
3416     34.150000      0.000000      0.000000
3417     34.160000      0.000000      0.000000
3418     34.170000      0.000000      0.000000
3419     34.180000      0.000000      0.000000
3420     34.190000      0.000000      0.000000
3421     34.200000      0.000000      0.000000
3422     34.210000      0.000000      0.000000
3423     34.220000      0.000000      0.000000
3424     34.230000      0.000000      0.000000
3425     34.240000      0.000000      0.000000
3426     34.250000      0.000000      0.000000
3427     34.260000      0.000000      0.000000
3428     34.270000      0.000000      0.000000
3429     34.280000      0.000000      0.000000
3430     34.290000      0.000000      0.000000
3431     34.300000      0.000000      0.000000
3432     34.310000      0.000000      0.000000
3433     34.320000      0.000000      0.000000
3434     34.330000      0.000000      0.000000
3435     34.340000      0.000000      0.000000
3436     34.350000      0.000000      0.000000
3437     34.360000      0.000000      0.000000
3438     34.370000      0.000000      0.000000
3439     34.380000      0.000000      0.000000
3440     34.390000      0.000000      0.000000
3441     34.400000      0.000000      0.000000
3442     34.410000      0.000000      0.000000
3443     34.420000      0.000000      0.000000
3444     34.430000      0.000000      0.000000
3445     34.440000      0.000000      0.000000
3446     34.450000      0.000000      0.000000
3447     34.460000      0.000000      0.000000
3448     34.470000      0.000000      0.000000
3449     34.480000      0.000000      0.000000
3450     34.490000      0.000000      0.000000
3451     34.500000      0.000000      0.000000
3452     34.510000      0.000000      0.000000
3453     34.520000      0.000000      0.000000
3454     34.530000      0.000000      0.000000
3455     34.540000      0.000000      0.000000
3456     34.550000      0.000000      0.000000
3457     34.560000      0.000000      0.000000
3458     34.570000      0.000000      0.000000
3459     34.580000      0.000000      0.000000
3460     34.590000      0.000000      0.000000
3461     34.600000      0.000000      0.000000
3462     34.610000      0.000000      0.000000
3463     34.620000      0.000000      0.000000
3464     34.630000      0.000000      0.000000
3465     34.640000      0.000000      0.000000
3466     34.650000      0.000000      0.000000
3467     34.660000      0.000000      0.000000
3468     34.670000      0.000000      0.000000
3469     34.680000      0.000000      0.000000
3470     34.690000      0.000000      0.000000
3471     34.700000      0.000000      0.000000
3472     34.710000      0.000000      0.000000
3473     34.720000      0.000000      0.000000
3474     34.730000      0.000000      0.000000
3475     34.740000      0.000000      0.000000
3476     34.750000      0.000000      0.000000
3477     34.760000      0.000000      0.000000
3478     34.770000      0.000000      0.000000
3479     34.780000      0.000000      0.000000
3480     34.790000      0.000000      0.000000
3481     34.800000      0.000000      0.000000
3482     34.810000      0.000000      0.000000
3483     34.820000      0.000000      0.000000
3484     34.830000      0.000000      0.000000
3485     34.840000      0.000000      0.000000
3486     34.850000      0.000000      0.000000
3487     34.860000      0.000000      0.000000
3488     34.870000      0.000000      0.000000
3489     34.880000      0.000000      0.000000
3490     34.890000      0.000000      0.000000
3491     34.900000      0.000000      0.000000
3492     34.910000      0.000000      0.000000
3493     34.920000      0.000000      0.000000
3494     34.930000      0.000000      0.000000
3495     34.940000      0.000000      0.000000
3496     34.950000      0.000000      0.000000
3497     34.960000      0.000000      0.000000
3498     34.970000      0.000000      0.000000
3499     34.980000      0.000000      0.000000
3500     34.990000      0.000000      0.000000
3501     35.000000      0.000000      0.000000
3502     35.010000      0.000000      0.000000
3503     35.020000      0.000000      0.000000
3504     35.030000      0.000000      0.000000
3505     35.040000      0.000000      0.000000
3506     35.050000      0.000000      0.000000
3507     35.060000      0.000000      0.000000
3508     35.070000      0.000000      0.000000
3509     35.080000      0.000000      0.000000
3510     35.090000      0.000000      0.000000
3511     35.100000      0.000000      0.000000
3512     35.110000      0.000000      0.000000
3513     35.120000      0.000000      0.000000
3514     35.130000      0.000000      0.000000
3515     35.140000      0.000000      0.000000
3516     35.150000      0.000000      0.000000
3517     35.160000      0.000000      0.000000
3518     35.170000      0.000000      0.000000
3519     35.180000      0.000000      0.000000
3520     35.190000      0.000000      0.000000
3521     35.200000      0.000000      0.000000
3522     35.210000      0.000000      0.000000
3523     35.220000      0.000000      0.000000
3524     35.230000      0.000000      0.000000
3525     35.240000      0.000000      0.000000
3526     35.250000      0.000000      0.000000
3527     35.260000      0.000000      0.000000
3528     35.270000      0.000000      0.000000
3529     35.280000      0.000000      0.000000
3530     35.290000      0.000000      0.000000
3531     35.300000      0.000000      0.000000
3532     35.310000      0.000000      0.000000
3533     35.320000      0.000000      0.000000
3534     35.330000      0.000000      0.000000
3535     35.340000      0.000000      0.000000
3536     35.350000      0.000000      0.000000
3537     35.360000      0.000000      0.000000
3538     35.370000      0.000000      0.000000
3539     35.380000      0.000000      0.000000
3540     35.390000      0.000000      0.000000
3541     35.400000      0.000000      0.000000
3542     35.410000      0.000000      0.000000
3543     35.420000      0.000000      0.000000
3544     35.430000      0.000000      0.000000
3545     35.440000      0.000000      0.000000
3546     35.450000      0.000000      0.000000
3547     35.460000      0.000000      0.000000
3548     35.470000      0.000000      0.000000
3549     35.480000      0.000000      0.000000
3550     35.490000      0.000000      0.000000
3551     35.500000      0.000000      0.000000
3552     35.510000      0.000000      0.000000
3553     35.520000      0.000000      0.000000
3554     35.530000      0.000000      0.000000
3555     35.540000      0.000000      0.000000
3556     35.550000      0.000000      0.000000
3557     35.560000      0.000000      0.000000
3558     35.570000      0.000000      0.000000
3559     35.580000      0.000000      0.000000
3560     35.590000      0.000000      0.000000
3561     35.600000      0.000000      0.000000
3562     35.610000      0.000000      0.000000
3563     35.620000      0.000000      0.000000
3564     35.630000      0.000000      0.000000
3565     35.640000      0.000000      0.000000
3566     35.650000      0.000000      0.000000
3567     35.660000      0.000000      0.000000
3568     35.670000      0.000000      0.000000
3569     35.680000      0.000000      0.000000
3570     35.690000      0.000000      0.000000
3571     35.700000      0.000000      0.000000
3572     35.710000      0.000000      0.000000
3573     35.720000      0.000000      0.000000
3574     35.730000      0.000000      0.000000
3575     35.740000      0.000000      0.000000
3576     35.750000      0.000000      0.000000
3577     35.760000      0.000000      0.000000
3578     35.770000      0.000000      0.000000
3579     35.780000      0.000000      0.000000
3580     35.790000      0.000000      0.000000
3581     35.800000      0.000000      0.000000
3582     35.810000      0.000000      0.000000
3583     35.820000      0.000000      0.000000
3584     35.830000      0.000000      0.000000
3585     35.840000      0.000000      0.000000
3586     35.850000      0.000000      0.000000
3587     35.860000      0.000000      0.000000
3588     35.870000      0.000000      0.000000
3589     35.880000      0.000000      0.000000
3590     35.890000      0.000000      0.000000
3591     35.900000      0.000000      0.000000
3592     35.910000      0.000000      0.000000
3593     35.920000      0.000000      0.000000
3594     35.930000      0.000000      0.000000
3595     35.940000      0.000000      0.000000
3596     35.950000      0.000000      0.000000
3597     35.960000      0.000000      0.000000
3598     35.970000      0.000000      0.000000
3599     35.980000      0.000000      0.000000
3600     35.990000      0.000000      0.000000
3601     36.000000      0.000000      0.000000
3602     36.010000      0.000000      0.000000
3603     36.020000      0.000000      0.000000
3604     36.030000      0.000000      0.000000
3605     36.040000      0.000000      0.000000
3606     36.050000      0.000000      0.000000
3607     36.060000      0.000000      0.000000
3608     36.070000      0.000000      0.000000
3609     36.080000      0.000000      0.000000
3610     36.090000      0.000000      0.000000
3611     36.100000      0.000000      0.000000
3612     36.110000      0.000000      0.000000
3613     36.120000      0.000000      0.000000
3614     36.130000      0.000000      0.000000
3615     36.140000      0.000000      0.000000
3616     36.150000      0.000000      0.000000
3617     36.160000      0.000000      0.000000
3618     36.170000      0.000000      0.000000
3619     36.180000      0.000000      0.000000
3620     36.190000      0.000000      0.000000
3621     36.200000      0.000000      0.000000
3622     36.210000      0.000000      0.000000
3623     36.220000      0.000000      0.000000
3624     36.230000      0.000000      0.000000
3625     36.240000      0.000000      0.000000
3626     36.250000      0.000000      0.000000
3627     36.260000      0.000000      0.000000
3628     36.270000      0.000000      0.000000
3629     36.280000      0.000000      0.000000
3630     36.290000      0.000000      0.000000
3631     36.300000      0.000000      0.000000
3632     36.310000      0.000000      0.000000
3633     36.320000      0.000000      0.000000
3634     36.330000      0.000000      0.000000
3635     36.340000      0.000000      0.000000
3636     36.350000      0.000000      0.000000
3637     36.360000      0.000000      0.000000
3638     36.370000      0.000000      0.000000
3639     36.380000      0.000000      0.000000
3640     36.390000      0.000000      0.000000
3641     36.400000      0.000000      0.000000
3642     36.410000      0.000000      0.000000
3643     36.420000      0.000000      0.000000
3644     36.430000      0.000000      0.000000
3645     36.440000      0.000000      0.000000
3646     36.450000      0.000000      0.000000
3647     36.460000      0.000000      0.000000
3648     36.470000      0.000000      0.000000
3649     36.480000      0.000000      0.000000
3650     36.490000      0.000000      0.000000
3651     36.500000      0.000000      0.000000
3652     36.510000      0.000000      0.000000
3653     36.520000      0.000000      0.000000
3654     36.530000      0.000000      0.000000
3655     36.540000      0.000000      0.000000
3656     36.550000      0.000000      0.000000
3657     36.560000      0.000000      0.000000
3658     36.570000      0.000000      0.000000
3659     36.580000      0.000000      0.000000
3660     36.590000      0.000000      0.000000
3661     36.600000      0.000000      0.000000
3662     36.610000      0.000000      0.000000
3663     36.620000      0.000000      0.000000
3664     36.630000      0.000000      0.000000
3665     36.640000      0.000000      0.000000
3666     36.650000      0.000000      0.000000
3667     36.660000      0.000000      0.000000
3668     36.670000      0.000000      0.000000
3669     36.680000      0.000000      0.000000
3670     36.690000      0.000000      0.000000
3671     36.700000      0.000000      0.000000
3672     36.710000      0.000000      0.000000
3673     36.720000      0.000000      0.000000
3674     36.730000      0.000000      0.000000
3675     36.740000      0.000000      0.000000
3676     36.750000      0.000000      0.000000
3677     36.760000      0.000000      0.000000
3678     36.770000      0.000000      0.000000
3679     36.780000      0.000000      0.000000
3680     36.790000      0.000000      0.000000
3681     36.800000      0.000000      0.000000
3682     36.810000      0.000000      0.000000
3683     36.820000      0.000000      0.000000
3684     36.830000      0.000000      0.000000
3685     36.840000      0.000000      0.000000
3686     36.850000      0.000000      0.000000
3687     36.860000      0.000000      0.000000
3688     36.870000      0.000000      0.000000
3689     36.880000      0.000000      0.000000
3690     36.890000      0.000000      0.000000
3691     36.900000      0.000000      0.000000
3692     36.910000      0.000000      0.000000
3693     36.920000      0.000000      0.000000
3694     36.930000      0.000000      0.000000
3695     36.940000      0.000000      0.000000
3696     36.950000      0.000000      0.000000
3697     36.960000      0.000000      0.000000
3698     36.970000      0.000000      0.000000
3699     36.980000      0.000000      0.000000
3700     36.990000      0.000000      0.000000
3701     37.000000      0.000000      0.000000
3702     37.010000      0.000000      0.000000
3703     37.020000      0.000000      0.000000
3704     37.030000      0.000000      0.000000
3705     37.040000      0.000000      0.000000
3706     37.050000      0.000000      0.000000
3707     37.060000      0.000000      0.000000
3708     37.070000      0.000000      0.000000
3709     37.080000      0.000000      0.000000
3710     37.090000      0.000000      0.000000
3711     37.100000      0.000000      0.000000
3712     37.110000      0.000000      0.000000
3713     37.120000      0.000000      0.000000
3714     37.130000      0.000000      0.000000
3715     37.140000      0.000000      0.000000
3716     37.150000      0.000000      0.000000
3717     37.160000      0.000000      0.000000
3718     37.170000      0.000000      0.000000
3719     37.180000      0.000000      0.000000
3720     37.190000      0.000000      0.000000
3721     37.200000      0.000000      0.000000
3722     37.210000      0.000000      0.000000
3723     37.220000      0.000000      0.000000
3724     37.230000      0.000000      0.000000
3725     37.240000      0.000000      0.000000
3726     37.250000      0.000000      0.000000
3727     37.260000      0.000000      0.000000
3728     37.270000      0.000000      0.000000
3729     37.280000      0.000000      0.000000
3730     37.290000      0.000000      0.000000
3731     37.300000      0.000000      0.000000
3732     37.310000      0.000000      0.000000
3733     37.320000      0.000000      0.000000
3734     37.330000      0.000000      0.000000
3735     37.340000      0.000000      0.000000
3736     37.350000      0.000000      0.000000
3737     37.360000      0.000000      0.000000
3738     37.370000      0.000000      0.000000
3739     37.380000      0.000000      0.000000
3740     37.390000      0.000000      0.000000
3741     37.400000      0.000000      0.000000
3742     37.410000      0.000000      0.000000
3743     37.420000      0.000000      0.000000
3744     37.430000      0.000000      0.000000
3745     37.440000      0.000000      0.000000
3746     37.450000      0.000000      0.000000
3747     37.460000      0.000000      0.000000
3748     37.470000      0.000000      0.000000
3749     37.480000      0.000000      0.000000
3750     37.490000      0.000000      0.000000
3751     37.500000      0.000000      0.000000
3752     37.510000      0.000000      0.000000
3753     37.520000      0.000000      0.000000
3754     37.530000      0.000000      0.000000
3755     37.540000      0.000000      0.000000
3756     37.550000      0.000000      0.000000
3757     37.560000      0.000000      0.000000
3758     37.570000      0.000000      0.000000
3759     37.580000      0.000000      0.000000
3760     37.590000      0.000000      0.000000
3761     37.600000      0.000000      0.000000
3762     37.610000      0.000000      0.000000
3763     37.620000      0.000000      0.000000
3764     37.630000      0.000000      0.000000
3765     37.640000      0.000000      0.000000
3766     37.650000      0.000000      0.000000
3767     37.660000      0.000000      0.000000
3768     37.670000      0.000000      0.000000
3769     37.680000      0.000000      0.000000
3770     37.690000      0.000000      0.000000
3771     37.700000      0.000000      0.000000
3772     37.710000      0.000000      0.000000
3773     37.720000      0.000000      0.000000
3774     37.730000      0.000000      0.000000
3775     37.740000      0.000000      0.000000
3776     37.750000      0.000000      0.000000
3777     37.760000      0.000000      0.000000
3778     37.770000      0.000000      0.000000
3779     37.780000      0.000000      0.000000
3780     37.790000      0.000000      0.000000
3781     37.800000      0.000000      0.000000
3782     37.810000      0.000000      0.000000
3783     37.820000      0.000000      0.000000
3784     37.830000      0.000000      0.000000
3785     37.840000      0.000000      0.000000
3786     37.850000      0.000000      0.000000
3787     37.860000      0.000000      0.000000
3788     37.870000      0.000000      0.000000
3789     37.880000      0.000000      0.000000
3790     37.890000      0.000000      0.000000
3791     37.900000      0.000000      0.000000
3792     37.910000      0.000000      0.000000
3793     37.920000      0.000000      0.000000
3794     37.930000      0.000000      0.000000
3795     37.940000      0.000000      0.000000
3796     37.950000      0.000000      0.000000
3797     37.960000      0.000000      0.000000
3798     37.970000      0.000000      0.000000
3799     37.980000      0.000000      0.000000
3800     37.990000      0.000000      0.000000
3801     38.000000      0.000000      0.000000
3802     38.010000      0.000000      0.000000
3803     38.020000      0.000000      0.000000
3804     38.030000      0.000000      0.000000
3805     38.040000      0.000000      0.000000
3806     38.050000      0.000000      0.000000
3807     38.060000      0.000000      0.000000
3808     38.070000      0.000000      0.000000
3809     38.080000      0.000000      0.000000
3810     38.090000      0.000000      0.000000
3811     38.100000      0.000000      0.000000
3812     38.110000      0.000000      0.000000
3813     38.120000      0.000000      0.000000
3814     38.130000      0.000000      0.000000
3815     38.140000      0.000000      0.000000
3816     38.150000      0.000000      0.000000
3817     38.160000      0.000000      0.000000
3818     38.170000      0.000000      0.000000
3819     38.180000      0.000000      0.000000
3820     38.190000      0.000000      0.000000
3821     38.200000      0.000000      0.000000
3822     38.210000      0.000000      0.000000
3823     38.220000      0.000000      0.000000
3824     38.230000      0.000000      0.000000
3825     38.240000      0.000000      0.000000
3826     38.250000      0.000000      0.000000
3827     38.260000      0.000000      0.000000
3828     38.270000      0.000000      0.000000
3829     38.280000      0.000000      0.000000
3830     38.290000      0.000000      0.000000
3831     38.300000      0.000000      0.000000
3832     38.310000      0.000000      0.000000
3833     38.320000      0.000000      0.000000
3834     38.330000      0.000000      0.000000
3835     38.340000      0.000000      0.000000
3836     38.350000      0.000000      0.000000
3837     38.360000      0.000000      0.000000
3838     38.370000      0.000000      0.000000
3839     38.380000      0.000000      0.000000
3840     38.390000      0.000000      0.000000
3841     38.400000      0.000000      0.000000
3842     38.410000      0.000000      0.000000
3843     38.420000      0.000000      0.000000
3844     38.430000      0.000000      0.000000
3845     38.440000      0.000000      0.000000
3846     38.450000      0.000000      0.000000
3847     38.460000      0.000000      0.000000
3848     38.470000      0.000000      0.000000
3849     38.480000      0.000000      0.000000
3850     38.490000      0.000000      0.000000
3851     38.500000      0.000000      0.000000
3852     38.510000      0.000000      0.000000
3853     38.520000      0.000000      0.000000
3854     38.530000      0.000000      0.000000
3855     38.540000      0.000000      0.000000
3856     38.550000      0.000000      0.000000
3857     38.560000      0.000000      0.000000
3858     38.570000      0.000000      0.000000
3859     38.580000      0.000000      0.000000
3860     38.590000      0.000000      0.000000
3861     38.600000      0.000000      0.000000
3862     38.610000      0.000000      0.000000
3863     38.620000      0.000000      0.000000
3864     38.630000      0.000000      0.000000
3865     38.640000      0.000000      0.000000
3866     38.650000      0.000000      0.000000
3867     38.660000      0.000000      0.000000
3868     38.670000      0.000000      0.000000
3869     38.680000      0.000000      0.000000
3870     38.690000      0.000000      0.000000
3871     38.700000      0.000000      0.000000
3872     38.710000      0.000000      0.000000
3873     38.720000      0.000000      0.000000
3874     38.730000      0.000000      0.000000
3875     38.740000      0.000000      0.000000
3876     38.750000      0.000000      0.000000
3877     38.760000      0.000000      0.000000
3878     38.770000      0.000000      0.000000
3879     38.780000      0.000000      0.000000
3880     38.790000      0.000000      0.000000
3881     38.800000      0.000000      0.000000
3882     38.810000      0.000000      0.000000
3883     38.820000      0.000000      0.000000
3884     38.830000      0.000000      0.000000
3885     38.840000      0.000000      0.000000
3886     38.850000      0.000000      0.000000
3887     38.860000      0.000000      0.000000
3888     38.870000      0.000000      0.000000
3889     38.880000      0.000000      0.000000
3890     38.890000      0.000000      0.000000
3891     38.900000      0.000000      0.000000
3892     38.910000      0.000000      0.000000
3893     38.920000      0.000000      0.000000
3894     38.930000      0.000000      0.000000
3895     38.940000      0.000000      0.000000
3896     38.950000      0.000000      0.000000
3897     38.960000      0.000000      0.000000
3898     38.970000      0.000000      0.000000
3899     38.980000      0.000000      0.000000
3900     38.990000      0.000000      0.000000
3901     39.000000      0.000000      0.000000
3902     39.010000      0.000000      0.000000
3903     39.020000      0.000000      0.000000
3904     39.030000      0.000000      0.000000
3905     39.040000      0.000000      0.000000
3906     39.050000      0.000000      0.000000
3907     39.060000      0.000000      0.000000
3908     39.070000      0.000000      0.000000
3909     39.080000      0.000000      0.000000
3910     39.090000      0.000000      0.000000
3911     39.100000      0.000000      0.000000
3912     39.110000      0.000000      0.000000
3913     39.120000      0.000000      0.000000
3914     39.130000      0.000000      0.000000
3915     39.140000      0.000000      0.000000
3916     39.150000      0.000000      0.000000
3917     39.160000      0.000000      0.000000
3918     39.170000      0.000000      0.000000
3919     39.180000      0.000000      0.000000
3920     39.190000      0.000000      0.000000
3921     39.200000      0.000000      0.000000
3922     39.210000      0.000000      0.000000
3923     39.220000      0.000000      0.000000
3924     39.230000      0.000000      0.000000
3925     39.240000      0.000000      0.000000
3926     39.250000      0.000000      0.000000
3927     39.260000      0.000000      0.000000
3928     39.270000      0.000000      0.000000
3929     39.280000      0.000000      0.000000
3930     39.290000      0.000000      0.000000
3931     39.300000      0.000000      0.000000
3932     39.310000      0.000000      0.000000
3933     39.320000      0.000000      0.000000
3934     39.330000      0.000000      0.000000
3935     39.340000      0.000000      0.000000
3936     39.350000      0.000000      0.000000
3937     39.360000      0.000000      0.000000
3938     39.370000      0.000000      0.000000
3939     39.380000      0.000000      0.000000
3940     39.390000      0.000000      0.000000
3941     39.400000      0.000000      0.000000
3942     39.410000      0.000000      0.000000
3943     39.420000      0.000000      0.000000
3944     39.430000      0.000000      0.000000
3945     39.440000      0.000000      0.000000
3946     39.450000      0.000000      0.000000
3947     39.460000      0.000000      0.000000
3948     39.470000      0.000000      0.000000
3949     39.480000      0.000000      0.000000
3950     39.490000      0.000000      0.000000
3951     39.500000      0.000000      0.000000
3952     39.510000      0.000000      0.000000
3953     39.520000      0.000000      0.000000
3954     39.530000      0.000000      0.000000
3955     39.540000      0.000000      0.000000
3956     39.550000      0.000000      0.000000
3957     39.560000      0.000000      0.000000
3958     39.570000      0.000000      0.000000
3959     39.580000      0.000000      0.000000
3960     39.590000      0.000000      0.000000
3961     39.600000      0.000000      0.000000
3962     39.610000      0.000000      0.000000
3963     39.620000      0.000000      0.000000
3964     39.630000      0.000000      0.000000
3965     39.640000      0.000000      0.000000
3966     39.650000      0.000000      0.000000
3967     39.660000      0.000000      0.000000
3968     39.670000      0.000000      0.000000
3969     39.680000      0.000000      0.000000
3970     39.690000      0.000000      0.000000
3971     39.700000      0.000000      0.000000
3972     39.710000      0.000000      0.000000
3973     39.720000      0.000000      0.000000
3974     39.730000      0.000000      0.000000
3975     39.740000      0.000000      0.000000
3976     39.750000      0.000000      0.000000
3977     39.760000      0.000000      0.000000
3978     39.770000      0.000000      0.000000
3979     39.780000      0.000000      0.000000
3980     39.790000      0.000000      0.000000
3981     39.800000      0.000000      0.000000
3982     39.810000      0.000000      0.000000
3983     39.820000      0.000000      0.000000
3984     39.830000      0.000000      0.000000
3985     39.840000      0.000000      0.000000
3986     39.850000      0.000000      0.000000
3987     39.860000      0.000000      0.000000
3988     39.870000      0.000000      0.000000
3989     39.880000      0.000000      0.000000
3990     39.890000      0.000000      0.000000
3991     39.900000      0.000000      0.000000
3992     39.910000      0.000000      0.000000
3993     39.920000      0.000000      0.000000
3994     39.930000      0.000000      0.000000
3995     39.940000      0.000000      0.000000
3996     39.950000      0.000000      0.000000
3997     39.960000      0.000000      0.000000
3998     39.970000      0.000000      0.000000
3999     39.980000      0.000000      0.000000
4000     39.990000      0.000000      0.000000
4001     40.000000      0.000000      0.000000
