# Supplementary material for: A Bottom-Up Coarse-Grained Model for Nucleosome–Nucleosome Interactions with Explicit Ions
Source: J Chem Theory Comput. 2022 May 17;18(6):3948–60. doi: 10.1021/acs.jctc.2c00083 (PMC9202350; doi:10.1021/acs.jctc.2c00083)
Supplement: Supplementary file 2 — ct2c00083_si_002.zip [file ct2c00083_si_002.zip › archive/CGMD_NCP-CO/pot_tables/CNPL_TGLY.table]

CNPL_TGLY
N 4001

1      0.000001    121.512980     58.665310
2      0.010000    120.926330     60.636580
3      0.020000    120.319960     62.401540
4      0.030000    119.695950     63.933420
5      0.040000    119.056610     65.212250
6      0.050000    118.404490     66.225950
7      0.060000    117.742230     66.970950
8      0.070000    117.072520     67.452200
9      0.080000    116.398000     67.682740
10      0.090000    115.721170     67.682710
11      0.100000    115.044350     67.478010
12      0.110000    114.369560     67.098750
13      0.120000    113.698580     66.577490
14      0.130000    113.032800     65.947640
15      0.140000    112.373330     65.241920
16      0.150000    111.720910     64.491150
17      0.160000    111.076000     63.723270
18      0.170000    110.438760     62.962670
19      0.180000    109.809140     62.229920
20      0.190000    109.186840     61.541570
21      0.200000    108.571420     60.910320
22      0.210000    107.962320     60.345170
23      0.220000    107.358870     59.851780
24      0.230000    106.760350     59.432800
25      0.240000    106.166020     59.088220
26      0.250000    105.575140     58.815750
27      0.260000    104.986980     58.611180
28      0.270000    104.400870     58.468730
29      0.280000    103.816180     58.381350
30      0.290000    103.232370     58.341130
31      0.300000    102.648960     58.339570
32      0.310000    102.065560     58.367920
33      0.320000    101.481880     58.417470
34      0.330000    100.897710     58.479790
35      0.340000    100.312910     58.547020
36      0.350000     99.727440     58.611950
37      0.360000     99.141320     58.668230
38      0.370000     98.554640     58.710390
39      0.380000     97.967530     58.733900
40      0.390000     97.380190     58.735180
41      0.400000     96.792840     58.711560
42      0.410000     96.205730     58.661270
43      0.420000     95.619110     58.583360
44      0.430000     95.033280     58.477680
45      0.440000     94.448500     58.344800
46      0.450000     93.865060     58.185970
47      0.460000     93.283200     58.003040
48      0.470000     92.703170     57.798380
49      0.480000     92.125180     57.574760
50      0.490000     91.549430     57.335280
51      0.500000     90.976080     57.083230
52      0.510000     90.405250     56.821960
53      0.520000     89.837030     56.554760
54      0.530000     89.271480     56.284750
55      0.540000     88.708630     56.014790
56      0.550000     88.148490     55.747370
57      0.560000     87.591010     55.484610
58      0.570000     87.036170     55.228200
59      0.580000     86.483880     54.979410
60      0.590000     85.934090     54.739140
61      0.600000     85.386700     54.507910
62      0.610000     84.841620     54.285920
63      0.620000     84.298760     54.073110
64      0.630000     83.758030     53.869200
65      0.640000     83.219340     53.673760
66      0.650000     82.682600     53.486190
67      0.660000     82.147740     53.305830
68      0.670000     81.614680     53.131940
69      0.680000     81.083360     52.963730
70      0.690000     80.553720     52.800420
71      0.700000     80.025720     52.641190
72      0.710000     79.499310     52.485230
73      0.720000     78.974450     52.331740
74      0.730000     78.451140     52.179930
75      0.740000     77.929340     52.029020
76      0.750000     77.409050     51.878270
77      0.760000     76.890270     51.726960
78      0.770000     76.373000     51.574410
79      0.780000     75.857250     51.419990
80      0.790000     75.343050     51.263140
81      0.800000     74.830420     51.103360
82      0.810000     74.319390     50.940250
83      0.820000     73.809980     50.773520
84      0.830000     73.302250     50.603000
85      0.840000     72.796220     50.428620
86      0.850000     72.291930     50.250490
87      0.860000     71.789430     50.068830
88      0.870000     71.288740     49.883980
89      0.880000     70.789900     49.696390
90      0.890000     70.292940     49.506620
91      0.900000     69.797870     49.315240
92      0.910000     69.304720     49.122880
93      0.920000     68.813490     48.930130
94      0.930000     68.324190     48.737530
95      0.940000     67.836810     48.545540
96      0.950000     67.351360     48.354530
97      0.960000     66.867810     48.164740
98      0.970000     66.386160     47.976310
99      0.980000     65.906400     47.789260
100      0.990000     65.428510     47.603550
101      1.000000     64.952470     47.419010
102      1.010000     64.478280     47.235490
103      1.020000     64.005930     47.052760
104      1.030000     63.535400     46.870630
105      1.040000     63.066690     46.688920
106      1.050000     62.599800     46.507500
107      1.060000     62.134730     46.326270
108      1.070000     61.671470     46.145210
109      1.080000     61.210010     45.964350
110      1.090000     60.750370     45.783770
111      1.100000     60.292530     45.603560
112      1.110000     59.836500     45.423840
113      1.120000     59.382260     45.244720
114      1.130000     58.929810     45.066270
115      1.140000     58.479150     44.888520
116      1.150000     58.030260     44.711450
117      1.160000     57.583150     44.534970
118      1.170000     57.137800     44.358930
119      1.180000     56.694210     44.183130
120      1.190000     56.252380     44.007340
121      1.200000     55.812310     43.831310
122      1.210000     55.373990     43.654790
123      1.220000     54.937450     43.477540
124      1.230000     54.502670     43.299370
125      1.240000     54.069680     43.120150
126      1.250000     53.638470     42.939840
127      1.260000     53.209080     42.758440
128      1.270000     52.781490     42.576070
129      1.280000     52.355730     42.392910
130      1.290000     51.931800     42.209170
131      1.300000     51.509710     42.025140
132      1.310000     51.089460     41.841090
133      1.320000     50.671050     41.657300
134      1.330000     50.254480     41.473990
135      1.340000     49.839740     41.291350
136      1.350000     49.426820     41.109480
137      1.360000     49.015730     40.928410
138      1.370000     48.606440     40.748090
139      1.380000     48.198960     40.568400
140      1.390000     47.793280     40.389170
141      1.400000     47.389390     40.210180
142      1.410000     46.987280     40.031220
143      1.420000     46.586970     39.852060
144      1.430000     46.188450     39.672500
145      1.440000     45.791730     39.492420
146      1.450000     45.396800     39.311710
147      1.460000     45.003690     39.130380
148      1.470000     44.612380     38.948480
149      1.480000     44.222900     38.766130
150      1.490000     43.835240     38.583510
151      1.500000     43.449400     38.400830
152      1.510000     43.065390     38.218300
153      1.520000     42.683210     38.036150
154      1.530000     42.302850     37.854540
155      1.540000     41.924300     37.673610
156      1.550000     41.547570     37.493400
157      1.560000     41.172630     37.313910
158      1.570000     40.799490     37.135060
159      1.580000     40.428140     36.956690
160      1.590000     40.058580     36.778620
161      1.600000     39.690790     36.600630
162      1.610000     39.324780     36.422470
163      1.620000     38.960560     36.243930
164      1.630000     38.598120     36.064810
165      1.640000     38.237470     35.884990
166      1.650000     37.878620     35.704390
167      1.660000     37.521580     35.523000
168      1.670000     37.166350     35.340910
169      1.680000     36.812940     35.158260
170      1.690000     36.461360     34.975240
171      1.700000     36.111600     34.792080
172      1.710000     35.763680     34.609030
173      1.720000     35.417590     34.426310
174      1.730000     35.073330     34.244120
175      1.740000     34.730890     34.062600
176      1.750000     34.390260     33.881830
177      1.760000     34.051440     33.701810
178      1.770000     33.714420     33.522470
179      1.780000     33.379200     33.343680
180      1.790000     33.045760     33.165240
181      1.800000     32.714110     32.986940
182      1.810000     32.384240     32.808550
183      1.820000     32.056160     32.629850
184      1.830000     31.729860     32.450640
185      1.840000     31.405350     32.270800
186      1.850000     31.082640     32.090240
187      1.860000     30.761740     31.908950
188      1.870000     30.442650     31.727010
189      1.880000     30.125380     31.544540
190      1.890000     29.809940     31.361740
191      1.900000     29.496320     31.178810
192      1.910000     29.184530     30.996000
193      1.920000     28.874570     30.813530
194      1.930000     28.566430     30.631570
195      1.940000     28.260120     30.450260
196      1.950000     27.955620     30.269670
197      1.960000     27.652920     30.089790
198      1.970000     27.352020     29.910550
199      1.980000     27.052920     29.731810
200      1.990000     26.755600     29.553380
201      2.000000     26.460060     29.375040
202      2.010000     26.166310     29.196560
203      2.020000     25.874350     29.017720
204      2.030000     25.584170     28.838340
205      2.040000     25.295790     28.658270
206      2.050000     25.009210     28.477460
207      2.060000     24.724430     28.295910
208      2.070000     24.441470     28.113680
209      2.080000     24.160330     27.930930
210      2.090000     23.881030     27.747840
211      2.100000     23.603550     27.564660
212      2.110000     23.327900     27.381610
213      2.120000     23.054080     27.198950
214      2.130000     22.782090     27.016850
215      2.140000     22.511930     26.835470
216      2.150000     22.243570     26.654870
217      2.160000     21.977020     26.475070
218      2.170000     21.712270     26.295990
219      2.180000     21.449310     26.117490
220      2.190000     21.188140     25.939390
221      2.200000     20.928740     25.761470
222      2.210000     20.671130     25.583500
223      2.220000     20.415290     25.405240
224      2.230000     20.161240     25.226510
225      2.240000     19.908980     25.047160
226      2.250000     19.658500     24.867100
227      2.260000     19.409830     24.686310
228      2.270000     19.162970     24.504860
229      2.280000     18.917920     24.322860
230      2.290000     18.674690     24.140470
231      2.300000     18.433290     23.957910
232      2.310000     18.193710     23.775390
233      2.320000     17.955960     23.593120
234      2.330000     17.720020     23.411250
235      2.340000     17.485910     23.229920
236      2.350000     17.253610     23.049170
237      2.360000     17.023120     22.869000
238      2.370000     16.794430     22.689310
239      2.380000     16.567540     22.509970
240      2.390000     16.342440     22.330780
241      2.400000     16.119130     22.151530
242      2.410000     15.897610     21.972000
243      2.420000     15.677900     21.791970
244      2.430000     15.459980     21.611290
245      2.440000     15.243860     21.429850
246      2.450000     15.029560     21.247590
247      2.460000     14.817090     21.064560
248      2.470000     14.606440     20.880870
249      2.480000     14.397630     20.696720
250      2.490000     14.190670     20.512340
251      2.500000     13.985540     20.328020
252      2.510000     13.782260     20.144040
253      2.520000     13.580820     19.960700
254      2.530000     13.381220     19.778230
255      2.540000     13.183430     19.596820
256      2.550000     12.987470     19.416580
257      2.560000     12.793300     19.237550
258      2.570000     12.600920     19.059690
259      2.580000     12.410330     18.882860
260      2.590000     12.221500     18.706880
261      2.600000     12.034430     18.531530
262      2.610000     11.849110     18.356540
263      2.620000     11.665550     18.181660
264      2.630000     11.483730     18.006630
265      2.640000     11.303670     17.831250
266      2.650000     11.125350     17.655350
267      2.660000     10.948800     17.478800
268      2.670000     10.774010     17.301560
269      2.680000     10.601000     17.123600
270      2.690000     10.429760     16.944970
271      2.700000     10.260310     16.765730
272      2.710000     10.092650     16.585930
273      2.720000      9.926790     16.405660
274      2.730000      9.762740     16.224920
275      2.740000      9.600490     16.043720
276      2.750000      9.440050     15.862010
277      2.760000      9.281430     15.679660
278      2.770000      9.124630     15.496530
279      2.780000      8.969670     15.312430
280      2.790000      8.816540     15.127170
281      2.800000      8.665270     14.940540
282      2.810000      8.515870     14.752400
283      2.820000      8.368340     14.562630
284      2.830000      8.222720     14.371210
285      2.840000      8.079010     14.178240
286      2.850000      7.937220     13.983920
287      2.860000      7.797380     13.788560
288      2.870000      7.659500     13.592630
289      2.880000      7.523570     13.396680
290      2.890000      7.389600     13.201370
291      2.900000      7.257590     13.007380
292      2.910000      7.127520     12.815460
293      2.920000      6.999360     12.626290
294      2.930000      6.873100     12.440540
295      2.940000      6.748690     12.258750
296      2.950000      6.626110     12.081360
297      2.960000      6.505290     11.908670
298      2.970000      6.386210     11.740840
299      2.980000      6.268800     11.577840
300      2.990000      6.153020     11.419520
301      3.000000      6.038820     11.265580
302      3.010000      5.926170     11.115580
303      3.020000      5.815010     10.968940
304      3.030000      5.705320     10.824990
305      3.040000      5.597070     10.682950
306      3.050000      5.490240     10.541950
307      3.060000      5.384820     10.401040
308      3.070000      5.280810     10.259200
309      3.080000      5.178220     10.115360
310      3.090000      5.077070      9.968410
311      3.100000      4.977380      9.817180
312      3.110000      4.879210      9.660530
313      3.120000      4.782610      9.497300
314      3.130000      4.687630      9.326340
315      3.140000      4.594370      9.146590
316      3.150000      4.502910      8.957040
317      3.160000      4.413330      8.756780
318      3.170000      4.325770      8.545060
319      3.180000      4.240320      8.321340
320      3.190000      4.157100      8.085290
321      3.200000      4.076250      7.836870
322      3.210000      3.997880      7.576400
323      3.220000      3.922120      7.304590
324      3.230000      3.849070      7.022600
325      3.240000      3.778850      6.732090
326      3.250000      3.711520      6.435220
327      3.260000      3.647170      6.134650
328      3.270000      3.585830      5.833550
329      3.280000      3.527490      5.535500
330      3.290000      3.472140      5.244420
331      3.300000      3.419690      4.964490
332      3.310000      3.370050      4.699970
333      3.320000      3.323050      4.455110
334      3.330000      3.278500      4.233970
335      3.340000      3.236160      4.040320
336      3.350000      3.195750      3.877540
337      3.360000      3.156980      3.748490
338      3.370000      3.119490      3.655450
339      3.380000      3.082940      3.600100
340      3.390000      3.046940      3.583410
341      3.400000      3.011100      3.605670
342      3.410000      2.975050      3.666430
343      3.420000      2.938380      3.764470
344      3.430000      2.900740      3.897810
345      3.440000      2.861760      4.063690
346      3.450000      2.821120      4.258600
347      3.460000      2.778540      4.478300
348      3.470000      2.733750      4.717890
349      3.480000      2.686570      4.971890
350      3.490000      2.636860      5.234430
351      3.500000      2.584510      5.499350
352      3.510000      2.529520      5.760380
353      3.520000      2.471910      6.011370
354      3.530000      2.411800      6.246430
355      3.540000      2.349340      6.460090
356      3.550000      2.284730      6.647470
357      3.560000      2.218260      6.804330
358      3.570000      2.150220      6.927180
359      3.580000      2.080950      7.013310
360      3.590000      2.010810      7.060820
361      3.600000      1.940200      7.068610
362      3.610000      1.869520      7.036370
363      3.620000      1.799150      6.964600
364      3.630000      1.729510      6.854530
365      3.640000      1.660960      6.708170
366      3.650000      1.593880      6.528200
367      3.660000      1.528600      6.317950
368      3.670000      1.465420      6.081330
369      3.680000      1.404610      5.822720
370      3.690000      1.346380      5.546830
371      3.700000      1.290910      5.258590
372      3.710000      1.238320      4.962970
373      3.720000      1.188700      4.664850
374      3.730000      1.142050      4.368860
375      3.740000      1.098360      4.079230
376      3.750000      1.057570      3.799740
377      3.760000      1.019570      3.533610
378      3.770000      0.984230      3.283450
379      3.780000      0.951400      3.051320
380      3.790000      0.920880      2.838680
381      3.800000      0.892500      2.646410
382      3.810000      0.866030      2.474940
383      3.820000      0.841280      2.324180
384      3.830000      0.818040      2.193690
385      3.840000      0.796110      2.082620
386      3.850000      0.775280      1.989830
387      3.860000      0.755380      1.913920
388      3.870000      0.736240      1.853290
389      3.880000      0.717710      1.806130
390      3.890000      0.699650      1.770570
391      3.900000      0.681940      1.744650
392      3.910000      0.664500      1.726410
393      3.920000      0.647230      1.713950
394      3.930000      0.630090      1.705430
395      3.940000      0.613040      1.699170
396      3.950000      0.596050      1.693640
397      3.960000      0.579110      1.687500
398      3.970000      0.562230      1.679580
399      3.980000      0.545440      1.668950
400      3.990000      0.528750      1.654870
401      4.000000      0.512200      1.636780
402      4.010000      0.495830      1.614340
403      4.020000      0.479690      1.587360
404      4.030000      0.463820      1.555850
405      4.040000      0.448260      1.519970
406      4.050000      0.433060      1.480010
407      4.060000      0.418260      1.436410
408      4.070000      0.403890      1.389730
409      4.080000      0.390000      1.340610
410      4.090000      0.376590      1.289770
411      4.100000      0.363690      1.237980
412      4.110000      0.351310      1.186030
413      4.120000      0.339450      1.134700
414      4.130000      0.328110      1.084730
415      4.140000      0.317260      1.036810
416      4.150000      0.306890      0.991560
417      4.160000      0.296970      0.949530
418      4.170000      0.287480      0.911130
419      4.180000      0.278370      0.876740
420      4.190000      0.269600      0.846580
421      4.200000      0.261130      0.820830
422      4.210000      0.252930      0.799540
423      4.220000      0.244930      0.782720
424      4.230000      0.237100      0.770280
425      4.240000      0.229400      0.762060
426      4.250000      0.221780      0.757850
427      4.260000      0.214200      0.757390
428      4.270000      0.206630      0.760360
429      4.280000      0.199020      0.766420
430      4.290000      0.191360      0.775210
431      4.300000      0.183610      0.786340
432      4.310000      0.175740      0.799430
433      4.320000      0.167750      0.814110
434      4.330000      0.159610      0.830040
435      4.340000      0.151310      0.846880
436      4.350000      0.142840      0.864360
437      4.360000      0.134200      0.882240
438      4.370000      0.125370      0.900300
439      4.380000      0.116370      0.918390
440      4.390000      0.107190      0.936370
441      4.400000      0.097820      0.954140
442      4.410000      0.088280      0.971620
443      4.420000      0.078570      0.988740
444      4.430000      0.068680      1.005470
445      4.440000      0.058620      1.021740
446      4.450000      0.048410      1.037500
447      4.460000      0.038030      1.052710
448      4.470000      0.027500      1.067310
449      4.480000      0.016830      1.081220
450      4.490000      0.006020      1.094360
451      4.500000     -0.004930      1.106660
452      4.510000     -0.015990      1.118020
453      4.520000     -0.027170      1.128370
454      4.530000     -0.038460      1.137610
455      4.540000     -0.049830      1.145660
456      4.550000     -0.061290      1.152460
457      4.560000     -0.072810      1.157940
458      4.570000     -0.084390      1.162050
459      4.580000     -0.096010      1.164760
460      4.590000     -0.107660      1.166050
461      4.600000     -0.119320      1.165890
462      4.610000     -0.130980      1.164290
463      4.620000     -0.142620      1.161260
464      4.630000     -0.154240      1.156820
465      4.640000     -0.165800      1.151010
466      4.650000     -0.177310      1.143850
467      4.660000     -0.188750      1.135410
468      4.670000     -0.200110      1.125740
469      4.680000     -0.211360      1.114890
470      4.690000     -0.222510      1.102930
471      4.700000     -0.233540      1.089910
472      4.710000     -0.244440      1.075900
473      4.720000     -0.255200      1.060940
474      4.730000     -0.265810      1.045090
475      4.740000     -0.276260      1.028380
476      4.750000     -0.286540      1.010820
477      4.760000     -0.296650      0.992450
478      4.770000     -0.306580      0.973260
479      4.780000     -0.316310      0.953260
480      4.790000     -0.325840      0.932450
481      4.800000     -0.335170      0.910810
482      4.810000     -0.344270      0.888350
483      4.820000     -0.353160      0.865080
484      4.830000     -0.361810      0.841000
485      4.840000     -0.370220      0.816140
486      4.850000     -0.378380      0.790560
487      4.860000     -0.386290      0.764290
488      4.870000     -0.393930      0.737430
489      4.880000     -0.401300      0.710050
490      4.890000     -0.408400      0.682240
491      4.900000     -0.415230      0.654120
492      4.910000     -0.421770      0.625790
493      4.920000     -0.428030      0.597350
494      4.930000     -0.434000      0.568880
495      4.940000     -0.439690      0.540470
496      4.950000     -0.445090      0.512190
497      4.960000     -0.450210      0.484070
498      4.970000     -0.455050      0.456140
499      4.980000     -0.459620      0.428420
500      4.990000     -0.463900      0.400910
501      5.000000     -0.467910      0.373590
502      5.010000     -0.471650      0.346460
503      5.020000     -0.475110      0.319500
504      5.030000     -0.478300      0.292680
505      5.040000     -0.481230      0.266020
506      5.050000     -0.483890      0.239500
507      5.060000     -0.486290      0.213150
508      5.070000     -0.488420      0.186980
509      5.080000     -0.490290      0.161050
510      5.090000     -0.491900      0.135390
511      5.100000     -0.493250      0.110060
512      5.110000     -0.494350      0.085120
513      5.120000     -0.495200      0.060630
514      5.130000     -0.495810      0.036630
515      5.140000     -0.496180      0.013190
516      5.150000     -0.496310     -0.009680
517      5.160000     -0.496210     -0.031940
518      5.170000     -0.495890     -0.053580
519      5.180000     -0.495360     -0.074590
520      5.190000     -0.494610     -0.094970
521      5.200000     -0.493660     -0.114740
522      5.210000     -0.492510     -0.133900
523      5.220000     -0.491170     -0.152470
524      5.230000     -0.489650     -0.170460
525      5.240000     -0.487950     -0.187870
526      5.250000     -0.486070     -0.204700
527      5.260000     -0.484020     -0.220930
528      5.270000     -0.481810     -0.236530
529      5.280000     -0.479450     -0.251480
530      5.290000     -0.476930     -0.265740
531      5.300000     -0.474270     -0.279250
532      5.310000     -0.471480     -0.291970
533      5.320000     -0.468560     -0.303840
534      5.330000     -0.465520     -0.314810
535      5.340000     -0.462370     -0.324830
536      5.350000     -0.459130     -0.333850
537      5.360000     -0.455790     -0.341850
538      5.370000     -0.452370     -0.348780
539      5.380000     -0.448880     -0.354630
540      5.390000     -0.445330     -0.359400
541      5.400000     -0.441740     -0.363090
542      5.410000     -0.438110     -0.365700
543      5.420000     -0.434450     -0.367250
544      5.430000     -0.430780     -0.367790
545      5.440000     -0.427100     -0.367350
546      5.450000     -0.423430     -0.365990
547      5.460000     -0.419770     -0.363750
548      5.470000     -0.416130     -0.360720
549      5.480000     -0.412520     -0.356950
550      5.490000     -0.408950     -0.352530
551      5.500000     -0.405430     -0.347540
552      5.510000     -0.401950     -0.342050
553      5.520000     -0.398530     -0.336130
554      5.530000     -0.395170     -0.329870
555      5.540000     -0.391870     -0.323310
556      5.550000     -0.388640     -0.316510
557      5.560000     -0.385480     -0.309520
558      5.570000     -0.382380     -0.302370
559      5.580000     -0.379360     -0.295100
560      5.590000     -0.376410     -0.287730
561      5.600000     -0.373530     -0.280280
562      5.610000     -0.370730     -0.272780
563      5.620000     -0.368000     -0.265240
564      5.630000     -0.365350     -0.257680
565      5.640000     -0.362770     -0.250140
566      5.650000     -0.360270     -0.242640
567      5.660000     -0.357840     -0.235240
568      5.670000     -0.355490     -0.227980
569      5.680000     -0.353210     -0.220920
570      5.690000     -0.351000     -0.214120
571      5.700000     -0.348860     -0.207650
572      5.710000     -0.346780     -0.201590
573      5.720000     -0.344770     -0.195990
574      5.730000     -0.342810     -0.190930
575      5.740000     -0.340900     -0.186480
576      5.750000     -0.339030     -0.182690
577      5.760000     -0.337210     -0.179610
578      5.770000     -0.335410     -0.177290
579      5.780000     -0.333640     -0.175750
580      5.790000     -0.331880     -0.175030
581      5.800000     -0.330130     -0.175130
582      5.810000     -0.328380     -0.176080
583      5.820000     -0.326620     -0.177860
584      5.830000     -0.324840     -0.180470
585      5.840000     -0.323030     -0.183890
586      5.850000     -0.321190     -0.188090
587      5.860000     -0.319310     -0.193070
588      5.870000     -0.317380     -0.198770
589      5.880000     -0.315390     -0.205160
590      5.890000     -0.313340     -0.212220
591      5.900000     -0.311220     -0.219890
592      5.910000     -0.309020     -0.228140
593      5.920000     -0.306740     -0.236930
594      5.930000     -0.304370     -0.246240
595      5.940000     -0.301910     -0.256050
596      5.950000     -0.299350     -0.266330
597      5.960000     -0.296690     -0.277060
598      5.970000     -0.293910     -0.288240
599      5.980000     -0.291030     -0.299870
600      5.990000     -0.288030     -0.311930
601      6.000000     -0.284910     -0.324430
602      6.010000     -0.281670     -0.337340
603      6.020000     -0.278300     -0.350660
604      6.030000     -0.274790     -0.364350
605      6.040000     -0.271150     -0.378370
606      6.050000     -0.267360     -0.392690
607      6.060000     -0.263440     -0.407230
608      6.070000     -0.259360     -0.421920
609      6.080000     -0.255140     -0.436670
610      6.090000     -0.250780     -0.451380
611      6.100000     -0.246260     -0.465940
612      6.110000     -0.241600     -0.480250
613      6.120000     -0.236800     -0.494210
614      6.130000     -0.231860     -0.507710
615      6.140000     -0.226780     -0.520660
616      6.150000     -0.221580     -0.532990
617      6.160000     -0.216250     -0.544610
618      6.170000     -0.210800     -0.555480
619      6.180000     -0.205250     -0.565560
620      6.190000     -0.199590     -0.574810
621      6.200000     -0.193840     -0.583230
622      6.210000     -0.188010     -0.590800
623      6.220000     -0.182100     -0.597530
624      6.230000     -0.176130     -0.603420
625      6.240000     -0.170090     -0.608490
626      6.250000     -0.164010     -0.612750
627      6.260000     -0.157880     -0.616220
628      6.270000     -0.151720     -0.618920
629      6.280000     -0.145530     -0.620860
630      6.290000     -0.139320     -0.622060
631      6.300000     -0.133100     -0.622530
632      6.310000     -0.126870     -0.622290
633      6.320000     -0.120650     -0.621340
634      6.330000     -0.114440     -0.619690
635      6.340000     -0.108240     -0.617340
636      6.350000     -0.102070     -0.614290
637      6.360000     -0.095920     -0.610550
638      6.370000     -0.089820     -0.606110
639      6.380000     -0.083760     -0.600970
640      6.390000     -0.077750     -0.595120
641      6.400000     -0.071800     -0.588590
642      6.410000     -0.065910     -0.581360
643      6.420000     -0.060100     -0.573460
644      6.430000     -0.054360     -0.564910
645      6.440000     -0.048710     -0.555730
646      6.450000     -0.043160     -0.545970
647      6.460000     -0.037700     -0.535680
648      6.470000     -0.032340     -0.524900
649      6.480000     -0.027090     -0.513700
650      6.490000     -0.021950     -0.502170
651      6.500000     -0.016930     -0.490350
652      6.510000     -0.012030     -0.478340
653      6.520000     -0.007250     -0.466200
654      6.530000     -0.002580     -0.453990
655      6.540000      0.001960     -0.441770
656      6.550000      0.006370     -0.429590
657      6.560000      0.010670     -0.417490
658      6.570000      0.014850     -0.405500
659      6.580000      0.018900     -0.393610
660      6.590000      0.022840     -0.381860
661      6.600000      0.026650     -0.370220
662      6.610000      0.030360     -0.358700
663      6.620000      0.033940     -0.347270
664      6.630000      0.037420     -0.335930
665      6.640000      0.040780     -0.324660
666      6.650000      0.044020     -0.313450
667      6.660000      0.047160     -0.302270
668      6.670000      0.050180     -0.291120
669      6.680000      0.053090     -0.279990
670      6.690000      0.055890     -0.268870
671      6.700000      0.058580     -0.257760
672      6.710000      0.061160     -0.246640
673      6.720000      0.063620     -0.235520
674      6.730000      0.065980     -0.224380
675      6.740000      0.068220     -0.213220
676      6.750000      0.070360     -0.202020
677      6.760000      0.072380     -0.190770
678      6.770000      0.074280     -0.179460
679      6.780000      0.076080     -0.168060
680      6.790000      0.077760     -0.156560
681      6.800000      0.079320     -0.144950
682      6.810000      0.080770     -0.133210
683      6.820000      0.082110     -0.121350
684      6.830000      0.083320     -0.109370
685      6.840000      0.084410     -0.097270
686      6.850000      0.085390     -0.085070
687      6.860000      0.086240     -0.072820
688      6.870000      0.086960     -0.060550
689      6.880000      0.087570     -0.048310
690      6.890000      0.088050     -0.036150
691      6.900000      0.088410     -0.024150
692      6.910000      0.088660     -0.012360
693      6.920000      0.088780     -0.000850
694      6.930000      0.088790      0.010310
695      6.940000      0.088680      0.021090
696      6.950000      0.088470      0.031420
697      6.960000      0.088160      0.041260
698      6.970000      0.087750      0.050600
699      6.980000      0.087240      0.059400
700      6.990000      0.086650      0.067650
701      7.000000      0.085970      0.075350
702      7.010000      0.085220      0.082510
703      7.020000      0.084390      0.089110
704      7.030000      0.083500      0.095190
705      7.040000      0.082550      0.100730
706      7.050000      0.081540      0.105770
707      7.060000      0.080480      0.110310
708      7.070000      0.079380      0.114360
709      7.080000      0.078240      0.117930
710      7.090000      0.077060      0.121040
711      7.100000      0.075850      0.123680
712      7.110000      0.074610      0.125870
713      7.120000      0.073350      0.127610
714      7.130000      0.072080      0.128910
715      7.140000      0.070790      0.129750
716      7.150000      0.069490      0.130150
717      7.160000      0.068190      0.130100
718      7.170000      0.066890      0.129610
719      7.180000      0.065590      0.128670
720      7.190000      0.064300      0.127280
721      7.200000      0.063030      0.125460
722      7.210000      0.061780      0.123200
723      7.220000      0.060550      0.120500
724      7.230000      0.059340      0.117400
725      7.240000      0.058170      0.113880
726      7.250000      0.057030      0.109990
727      7.260000      0.055930      0.105720
728      7.270000      0.054870      0.101130
729      7.280000      0.053860      0.096220
730      7.290000      0.052900      0.091030
731      7.300000      0.051990      0.085590
732      7.310000      0.051130      0.079930
733      7.320000      0.050330      0.074090
734      7.330000      0.049590      0.068080
735      7.340000      0.048910      0.061930
736      7.350000      0.048290      0.055660
737      7.360000      0.047730      0.049290
738      7.370000      0.047240      0.042820
739      7.380000      0.046810      0.036270
740      7.390000      0.046450      0.029630
741      7.400000      0.046150      0.022920
742      7.410000      0.045920      0.016130
743      7.420000      0.045760      0.009280
744      7.430000      0.045670      0.002370
745      7.440000      0.045650     -0.004590
746      7.450000      0.045690     -0.011570
747      7.460000      0.045810     -0.018550
748      7.470000      0.045990     -0.025500
749      7.480000      0.046250     -0.032390
750      7.490000      0.046570     -0.039170
751      7.500000      0.046960     -0.045800
752      7.510000      0.047420     -0.052240
753      7.520000      0.047940     -0.058440
754      7.530000      0.048530     -0.064360
755      7.540000      0.049170     -0.069970
756      7.550000      0.049870     -0.075230
757      7.560000      0.050620     -0.080100
758      7.570000      0.051430     -0.084580
759      7.580000      0.052270     -0.088630
760      7.590000      0.053160     -0.092260
761      7.600000      0.054080     -0.095460
762      7.610000      0.055030     -0.098230
763      7.620000      0.056020     -0.100580
764      7.630000      0.057020     -0.102520
765      7.640000      0.058050     -0.104050
766      7.650000      0.059090     -0.105210
767      7.660000      0.060140     -0.106010
768      7.670000      0.061200     -0.106470
769      7.680000      0.062270     -0.106620
770      7.690000      0.063330     -0.106480
771      7.700000      0.064400     -0.106060
772      7.710000      0.065460     -0.105410
773      7.720000      0.066510     -0.104530
774      7.730000      0.067560     -0.103450
775      7.740000      0.068590     -0.102190
776      7.750000      0.069610     -0.100760
777      7.760000      0.070620     -0.099180
778      7.770000      0.071610     -0.097450
779      7.780000      0.072590     -0.095580
780      7.790000      0.073540     -0.093590
781      7.800000      0.074480     -0.091480
782      7.810000      0.075390     -0.089250
783      7.820000      0.076290     -0.086900
784      7.830000      0.077150     -0.084450
785      7.840000      0.078000     -0.081890
786      7.850000      0.078820     -0.079250
787      7.860000      0.079610     -0.076510
788      7.870000      0.080380     -0.073710
789      7.880000      0.081110     -0.070840
790      7.890000      0.081820     -0.067920
791      7.900000      0.082500     -0.064960
792      7.910000      0.083150     -0.061980
793      7.920000      0.083770     -0.059000
794      7.930000      0.084360     -0.056010
795      7.940000      0.084920     -0.053040
796      7.950000      0.085450     -0.050100
797      7.960000      0.085950     -0.047180
798      7.970000      0.086420     -0.044300
799      7.980000      0.086870     -0.041450
800      7.990000      0.087280     -0.038650
801      8.000000      0.087670     -0.035880
802      8.010000      0.088030     -0.033160
803      8.020000      0.088360     -0.030470
804      8.030000      0.088660     -0.027820
805      8.040000      0.088940     -0.025220
806      8.050000      0.089190     -0.022650
807      8.060000      0.089420     -0.020130
808      8.070000      0.089620     -0.017670
809      8.080000      0.089800     -0.015260
810      8.090000      0.089950     -0.012910
811      8.100000      0.090080     -0.010640
812      8.110000      0.090190     -0.008450
813      8.120000      0.090270     -0.006340
814      8.130000      0.090330     -0.004340
815      8.140000      0.090380     -0.002430
816      8.150000      0.090400     -0.000640
817      8.160000      0.090410      0.001040
818      8.170000      0.090400      0.002610
819      8.180000      0.090370      0.004060
820      8.190000      0.090330      0.005410
821      8.200000      0.090280      0.006660
822      8.210000      0.090210      0.007820
823      8.220000      0.090130      0.008900
824      8.230000      0.090040      0.009920
825      8.240000      0.089940      0.010900
826      8.250000      0.089830      0.011860
827      8.260000      0.089720      0.012840
828      8.270000      0.089590      0.013850
829      8.280000      0.089450      0.014930
830      8.290000      0.089300      0.016110
831      8.300000      0.089140      0.017440
832      8.310000      0.088960      0.018940
833      8.320000      0.088770      0.020650
834      8.330000      0.088570      0.022620
835      8.340000      0.088340      0.024860
836      8.350000      0.088090      0.027420
837      8.360000      0.087820      0.030330
838      8.370000      0.087520      0.033600
839      8.380000      0.087180      0.037250
840      8.390000      0.086810      0.041310
841      8.400000      0.086390      0.045770
842      8.410000      0.085940      0.050640
843      8.420000      0.085430      0.055910
844      8.430000      0.084870      0.061560
845      8.440000      0.084260      0.067560
846      8.450000      0.083580      0.073880
847      8.460000      0.082840      0.080460
848      8.470000      0.082040      0.087260
849      8.480000      0.081160      0.094210
850      8.490000      0.080220      0.101240
851      8.500000      0.079210      0.108270
852      8.510000      0.078130      0.115240
853      8.520000      0.076970      0.122050
854      8.530000      0.075750      0.128650
855      8.540000      0.074470      0.134970
856      8.550000      0.073120      0.140950
857      8.560000      0.071710      0.146540
858      8.570000      0.070240      0.151690
859      8.580000      0.068730      0.156380
860      8.590000      0.067160      0.160570
861      8.600000      0.065560      0.164260
862      8.610000      0.063910      0.167420
863      8.620000      0.062240      0.170060
864      8.630000      0.060540      0.172180
865      8.640000      0.058820      0.173780
866      8.650000      0.057080      0.174860
867      8.660000      0.055330      0.175430
868      8.670000      0.053580      0.175500
869      8.680000      0.051820      0.175090
870      8.690000      0.050070      0.174190
871      8.700000      0.048330      0.172830
872      8.710000      0.046600      0.171000
873      8.720000      0.044890      0.168710
874      8.730000      0.043200      0.165970
875      8.740000      0.041540      0.162780
876      8.750000      0.039920      0.159150
877      8.760000      0.038320      0.155070
878      8.770000      0.036770      0.150550
879      8.780000      0.035270      0.145590
880      8.790000      0.033810      0.140210
881      8.800000      0.032410      0.134430
882      8.810000      0.031070      0.128260
883      8.820000      0.029780      0.121740
884      8.830000      0.028570      0.114910
885      8.840000      0.027420      0.107830
886      8.850000      0.026340      0.100570
887      8.860000      0.025330      0.093210
888      8.870000      0.024400      0.085850
889      8.880000      0.023540      0.078600
890      8.890000      0.022760      0.071580
891      8.900000      0.022040      0.064910
892      8.910000      0.021390      0.058730
893      8.920000      0.020800      0.053150
894      8.930000      0.020270      0.048310
895      8.940000      0.019790      0.044310
896      8.950000      0.019350      0.041260
897      8.960000      0.018930      0.039260
898      8.970000      0.018540      0.038360
899      8.980000      0.018160      0.038630
900      8.990000      0.017770      0.040100
901      9.000000      0.017370      0.042790
902      9.010000      0.016940      0.046690
903      9.020000      0.016480      0.051770
904      9.030000      0.015960      0.057990
905      9.040000      0.015380      0.065270
906      9.050000      0.014720      0.073510
907      9.060000      0.013990      0.082610
908      9.070000      0.013160      0.092420
909      9.080000      0.012240      0.102800
910      9.090000      0.011210      0.113580
911      9.100000      0.010080      0.124590
912      9.110000      0.008830      0.135660
913      9.120000      0.007470      0.146620
914      9.130000      0.006010      0.157310
915      9.140000      0.004430      0.167570
916      9.150000      0.002760      0.177290
917      9.160000      0.000980      0.186330
918      9.170000     -0.000880      0.194620
919      9.180000     -0.002820      0.202070
920      9.190000     -0.004850      0.208630
921      9.200000     -0.006930      0.214270
922      9.210000     -0.009070      0.218980
923      9.220000     -0.011260      0.222750
924      9.230000     -0.013490      0.225600
925      9.240000     -0.015750      0.227560
926      9.250000     -0.018020      0.228660
927      9.260000     -0.020310      0.228950
928      9.270000     -0.022600      0.228480
929      9.280000     -0.024880      0.227320
930      9.290000     -0.027160      0.225530
931      9.300000     -0.029410      0.223180
932      9.310000     -0.031640      0.220320
933      9.320000     -0.033850      0.217030
934      9.330000     -0.036020      0.213350
935      9.340000     -0.038150      0.209340
936      9.350000     -0.040240      0.205050
937      9.360000     -0.042300      0.200520
938      9.370000     -0.044300      0.195770
939      9.380000     -0.046260      0.190830
940      9.390000     -0.048170      0.185730
941      9.400000     -0.050020      0.180470
942      9.410000     -0.051830      0.175060
943      9.420000     -0.053580      0.169520
944      9.430000     -0.055270      0.163860
945      9.440000     -0.056910      0.158080
946      9.450000     -0.058490      0.152200
947      9.460000     -0.060020      0.146230
948      9.470000     -0.061480      0.140180
949      9.480000     -0.062880      0.134070
950      9.490000     -0.064220      0.127930
951      9.500000     -0.065500      0.121770
952      9.510000     -0.066720      0.115610
953      9.520000     -0.067870      0.109480
954      9.530000     -0.068970      0.103390
955      9.540000     -0.070000      0.097360
956      9.550000     -0.070980      0.091400
957      9.560000     -0.071890      0.085530
958      9.570000     -0.072750      0.079740
959      9.580000     -0.073540      0.074050
960      9.590000     -0.074280      0.068450
961      9.600000     -0.074970      0.062950
962      9.610000     -0.075600      0.057540
963      9.620000     -0.076170      0.052220
964      9.630000     -0.076690      0.047000
965      9.640000     -0.077160      0.041880
966      9.650000     -0.077580      0.036870
967      9.660000     -0.077950      0.031980
968      9.670000     -0.078270      0.027230
969      9.680000     -0.078540      0.022620
970      9.690000     -0.078770      0.018190
971      9.700000     -0.078950      0.013960
972      9.710000     -0.079090      0.009950
973      9.720000     -0.079190      0.006190
974      9.730000     -0.079250      0.002690
975      9.740000     -0.079280     -0.000510
976      9.750000     -0.079280     -0.003400
977      9.760000     -0.079240     -0.005960
978      9.770000     -0.079180     -0.008180
979      9.780000     -0.079100     -0.010050
980      9.790000     -0.079000     -0.011570
981      9.800000     -0.078880     -0.012740
982      9.810000     -0.078760     -0.013560
983      9.820000     -0.078620     -0.014060
984      9.830000     -0.078480     -0.014240
985      9.840000     -0.078340     -0.014120
986      9.850000     -0.078200     -0.013730
987      9.860000     -0.078060     -0.013090
988      9.870000     -0.077930     -0.012250
989      9.880000     -0.077810     -0.011240
990      9.890000     -0.077690     -0.010090
991      9.900000     -0.077590     -0.008840
992      9.910000     -0.077500     -0.007540
993      9.920000     -0.077430     -0.006230
994      9.930000     -0.077370     -0.004930
995      9.940000     -0.077320     -0.003690
996      9.950000     -0.077280     -0.002540
997      9.960000     -0.077260     -0.001500
998      9.970000     -0.077240     -0.000600
999      9.980000     -0.077230      0.000150
1000      9.990000     -0.077240      0.000730
1001     10.000000     -0.077240      0.001130
1002     10.010000     -0.077250      0.001350
1003     10.020000     -0.077270      0.001370
1004     10.030000     -0.077280      0.001220
1005     10.040000     -0.077290      0.000870
1006     10.050000     -0.077300      0.000350
1007     10.060000     -0.077310     -0.000340
1008     10.070000     -0.077300     -0.001190
1009     10.080000     -0.077290     -0.002190
1010     10.090000     -0.077270     -0.003330
1011     10.100000     -0.077240     -0.004600
1012     10.110000     -0.077190     -0.005990
1013     10.120000     -0.077130     -0.007470
1014     10.130000     -0.077050     -0.009060
1015     10.140000     -0.076960     -0.010720
1016     10.150000     -0.076860     -0.012470
1017     10.160000     -0.076730     -0.014280
1018     10.170000     -0.076590     -0.016170
1019     10.180000     -0.076430     -0.018110
1020     10.190000     -0.076250     -0.020120
1021     10.200000     -0.076050     -0.022180
1022     10.210000     -0.075820     -0.024310
1023     10.220000     -0.075580     -0.026490
1024     10.230000     -0.075320     -0.028720
1025     10.240000     -0.075030     -0.031000
1026     10.250000     -0.074720     -0.033320
1027     10.260000     -0.074390     -0.035680
1028     10.270000     -0.074030     -0.038070
1029     10.280000     -0.073650     -0.040480
1030     10.290000     -0.073240     -0.042900
1031     10.300000     -0.072810     -0.045320
1032     10.310000     -0.072360     -0.047730
1033     10.320000     -0.071880     -0.050120
1034     10.330000     -0.071380     -0.052470
1035     10.340000     -0.070860     -0.054780
1036     10.350000     -0.070310     -0.057050
1037     10.360000     -0.069740     -0.059260
1038     10.370000     -0.069150     -0.061410
1039     10.380000     -0.068530     -0.063500
1040     10.390000     -0.067900     -0.065530
1041     10.400000     -0.067240     -0.067490
1042     10.410000     -0.066570     -0.069400
1043     10.420000     -0.065870     -0.071250
1044     10.430000     -0.065160     -0.073040
1045     10.440000     -0.064430     -0.074770
1046     10.450000     -0.063680     -0.076450
1047     10.460000     -0.062920     -0.078080
1048     10.470000     -0.062140     -0.079650
1049     10.480000     -0.061340     -0.081160
1050     10.490000     -0.060530     -0.082620
1051     10.500000     -0.059700     -0.084030
1052     10.510000     -0.058860     -0.085370
1053     10.520000     -0.058010     -0.086650
1054     10.530000     -0.057140     -0.087870
1055     10.540000     -0.056260     -0.089020
1056     10.550000     -0.055370     -0.090110
1057     10.560000     -0.054470     -0.091120
1058     10.570000     -0.053560     -0.092070
1059     10.580000     -0.052640     -0.092940
1060     10.590000     -0.051710     -0.093750
1061     10.600000     -0.050770     -0.094480
1062     10.610000     -0.049830     -0.095140
1063     10.620000     -0.048880     -0.095730
1064     10.630000     -0.047920     -0.096250
1065     10.640000     -0.046960     -0.096690
1066     10.650000     -0.045990     -0.097050
1067     10.660000     -0.045020     -0.097330
1068     10.670000     -0.044050     -0.097530
1069     10.680000     -0.043070     -0.097640
1070     10.690000     -0.042100     -0.097660
1071     10.700000     -0.041120     -0.097580
1072     10.710000     -0.040140     -0.097400
1073     10.720000     -0.039170     -0.097110
1074     10.730000     -0.038200     -0.096700
1075     10.740000     -0.037230     -0.096160
1076     10.750000     -0.036270     -0.095500
1077     10.760000     -0.035320     -0.094700
1078     10.770000     -0.034370     -0.093760
1079     10.780000     -0.033430     -0.092680
1080     10.790000     -0.032500     -0.091440
1081     10.800000     -0.031590     -0.090050
1082     10.810000     -0.030690     -0.088500
1083     10.820000     -0.029800     -0.086800
1084     10.830000     -0.028940     -0.084950
1085     10.840000     -0.028090     -0.082950
1086     10.850000     -0.027260     -0.080800
1087     10.860000     -0.026450     -0.078510
1088     10.870000     -0.025660     -0.076090
1089     10.880000     -0.024900     -0.073550
1090     10.890000     -0.024170     -0.070910
1091     10.900000     -0.023460     -0.068160
1092     10.910000     -0.022780     -0.065330
1093     10.920000     -0.022120     -0.062430
1094     10.930000     -0.021500     -0.059460
1095     10.940000     -0.020900     -0.056430
1096     10.950000     -0.020340     -0.053360
1097     10.960000     -0.019810     -0.050240
1098     10.970000     -0.019300     -0.047070
1099     10.980000     -0.018830     -0.043870
1100     10.990000     -0.018390     -0.040630
1101     11.000000     -0.017990     -0.037350
1102     11.010000     -0.017610     -0.034040
1103     11.020000     -0.017270     -0.030690
1104     11.030000     -0.016970     -0.027310
1105     11.040000     -0.016690     -0.023910
1106     11.050000     -0.016460     -0.020490
1107     11.060000     -0.016250     -0.017060
1108     11.070000     -0.016080     -0.013640
1109     11.080000     -0.015940     -0.010250
1110     11.090000     -0.015840     -0.006900
1111     11.100000     -0.015770     -0.003610
1112     11.110000     -0.015740     -0.000410
1113     11.120000     -0.015730      0.002690
1114     11.130000     -0.015760      0.005670
1115     11.140000     -0.015820      0.008510
1116     11.150000     -0.015900      0.011190
1117     11.160000     -0.016010      0.013700
1118     11.170000     -0.016150      0.016040
1119     11.180000     -0.016310      0.018190
1120     11.190000     -0.016490      0.020160
1121     11.200000     -0.016690      0.021940
1122     11.210000     -0.016910      0.023530
1123     11.220000     -0.017150      0.024940
1124     11.230000     -0.017400      0.026170
1125     11.240000     -0.017660      0.027230
1126     11.250000     -0.017930      0.028130
1127     11.260000     -0.018210      0.028870
1128     11.270000     -0.018500      0.029480
1129     11.280000     -0.018800      0.029960
1130     11.290000     -0.019100      0.030330
1131     11.300000     -0.019400      0.030580
1132     11.310000     -0.019700      0.030750
1133     11.320000     -0.020010      0.030830
1134     11.330000     -0.020320      0.030840
1135     11.340000     -0.020630      0.030790
1136     11.350000     -0.020940      0.030680
1137     11.360000     -0.021240      0.030520
1138     11.370000     -0.021550      0.030330
1139     11.380000     -0.021850      0.030090
1140     11.390000     -0.022150      0.029830
1141     11.400000     -0.022450      0.029530
1142     11.410000     -0.022750      0.029210
1143     11.420000     -0.023040      0.028860
1144     11.430000     -0.023330      0.028480
1145     11.440000     -0.023610      0.028070
1146     11.450000     -0.023890      0.027640
1147     11.460000     -0.024170      0.027180
1148     11.470000     -0.024440      0.026700
1149     11.480000     -0.024710      0.026180
1150     11.490000     -0.024970      0.025640
1151     11.500000     -0.025230      0.025060
1152     11.510000     -0.025480      0.024450
1153     11.520000     -0.025720      0.023810
1154     11.530000     -0.025960      0.023130
1155     11.540000     -0.026190      0.022410
1156     11.550000     -0.026410      0.021650
1157     11.560000     -0.026630      0.020850
1158     11.570000     -0.026840      0.020010
1159     11.580000     -0.027040      0.019110
1160     11.590000     -0.027230      0.018170
1161     11.600000     -0.027410      0.017190
1162     11.610000     -0.027580      0.016150
1163     11.620000     -0.027750      0.015060
1164     11.630000     -0.027900      0.013920
1165     11.640000     -0.028040      0.012740
1166     11.650000     -0.028160      0.011520
1167     11.660000     -0.028280      0.010260
1168     11.670000     -0.028380      0.008960
1169     11.680000     -0.028470      0.007640
1170     11.690000     -0.028550      0.006310
1171     11.700000     -0.028610      0.004960
1172     11.710000     -0.028660      0.003610
1173     11.720000     -0.028700      0.002270
1174     11.730000     -0.028720      0.000940
1175     11.740000     -0.028730     -0.000370
1176     11.750000     -0.028720     -0.001660
1177     11.760000     -0.028710     -0.002920
1178     11.770000     -0.028680     -0.004140
1179     11.780000     -0.028640     -0.005330
1180     11.790000     -0.028580     -0.006480
1181     11.800000     -0.028520     -0.007600
1182     11.810000     -0.028440     -0.008680
1183     11.820000     -0.028360     -0.009740
1184     11.830000     -0.028260     -0.010760
1185     11.840000     -0.028150     -0.011750
1186     11.850000     -0.028030     -0.012720
1187     11.860000     -0.027910     -0.013660
1188     11.870000     -0.027770     -0.014580
1189     11.880000     -0.027620     -0.015490
1190     11.890000     -0.027470     -0.016380
1191     11.900000     -0.027310     -0.017260
1192     11.910000     -0.027130     -0.018120
1193     11.920000     -0.026950     -0.018980
1194     11.930000     -0.026760     -0.019830
1195     11.940000     -0.026560     -0.020670
1196     11.950000     -0.026360     -0.021510
1197     11.960000     -0.026140     -0.022360
1198     11.970000     -0.025920     -0.023200
1199     11.980000     -0.025690     -0.024040
1200     11.990000     -0.025450     -0.024880
1201     12.000000     -0.025200     -0.025730
1202     12.010000     -0.024940     -0.026580
1203     12.020000     -0.024670     -0.027420
1204     12.030000     -0.024400     -0.028260
1205     12.040000     -0.024120     -0.029100
1206     12.050000     -0.023830     -0.029910
1207     12.060000     -0.023530     -0.030710
1208     12.070000     -0.023220     -0.031470
1209     12.080000     -0.022900     -0.032200
1210     12.090000     -0.022580     -0.032870
1211     12.100000     -0.022250     -0.033470
1212     12.110000     -0.021920     -0.034000
1213     12.120000     -0.021580     -0.034440
1214     12.130000     -0.021240     -0.034770
1215     12.140000     -0.020890     -0.034990
1216     12.150000     -0.020540     -0.035090
1217     12.160000     -0.020190     -0.035050
1218     12.170000     -0.019840     -0.034870
1219     12.180000     -0.019490     -0.034550
1220     12.190000     -0.019140     -0.034080
1221     12.200000     -0.018800     -0.033450
1222     12.210000     -0.018470     -0.032680
1223     12.220000     -0.018140     -0.031760
1224     12.230000     -0.017820     -0.030700
1225     12.240000     -0.017520     -0.029520
1226     12.250000     -0.017220     -0.028210
1227     12.260000     -0.016940     -0.026810
1228     12.270000     -0.016670     -0.025320
1229     12.280000     -0.016420     -0.023780
1230     12.290000     -0.016180     -0.022190
1231     12.300000     -0.015960     -0.020580
1232     12.310000     -0.015750     -0.018980
1233     12.320000     -0.015560     -0.017400
1234     12.330000     -0.015390     -0.015880
1235     12.340000     -0.015230     -0.014420
1236     12.350000     -0.015080     -0.013060
1237     12.360000     -0.014950     -0.011790
1238     12.370000     -0.014840     -0.010640
1239     12.380000     -0.014730     -0.009620
1240     12.390000     -0.014630     -0.008720
1241     12.400000     -0.014550     -0.007960
1242     12.410000     -0.014470     -0.007330
1243     12.420000     -0.014390     -0.006840
1244     12.430000     -0.014320     -0.006470
1245     12.440000     -0.014260     -0.006230
1246     12.450000     -0.014200     -0.006100
1247     12.460000     -0.014140     -0.006070
1248     12.470000     -0.014080     -0.006130
1249     12.480000     -0.014010     -0.006280
1250     12.490000     -0.013950     -0.006490
1251     12.500000     -0.013890     -0.006750
1252     12.510000     -0.013820     -0.007050
1253     12.520000     -0.013750     -0.007380
1254     12.530000     -0.013680     -0.007720
1255     12.540000     -0.013600     -0.008060
1256     12.550000     -0.013520     -0.008390
1257     12.560000     -0.013430     -0.008700
1258     12.570000     -0.013350     -0.008990
1259     12.580000     -0.013260     -0.009240
1260     12.590000     -0.013160     -0.009460
1261     12.600000     -0.013070     -0.009650
1262     12.610000     -0.012970     -0.009790
1263     12.620000     -0.012880     -0.009900
1264     12.630000     -0.012780     -0.009980
1265     12.640000     -0.012680     -0.010030
1266     12.650000     -0.012580     -0.010050
1267     12.660000     -0.012480     -0.010060
1268     12.670000     -0.012380     -0.010060
1269     12.680000     -0.012270     -0.010070
1270     12.690000     -0.012170     -0.010090
1271     12.700000     -0.012070     -0.010130
1272     12.710000     -0.011970     -0.010210
1273     12.720000     -0.011870     -0.010330
1274     12.730000     -0.011770     -0.010520
1275     12.740000     -0.011660     -0.010770
1276     12.750000     -0.011550     -0.011090
1277     12.760000     -0.011440     -0.011500
1278     12.770000     -0.011330     -0.012010
1279     12.780000     -0.011210     -0.012610
1280     12.790000     -0.011080     -0.013310
1281     12.800000     -0.010950     -0.014120
1282     12.810000     -0.010810     -0.015030
1283     12.820000     -0.010660     -0.016050
1284     12.830000     -0.010500     -0.017160
1285     12.840000     -0.010320     -0.018370
1286     12.850000     -0.010140     -0.019650
1287     12.860000     -0.009940     -0.021010
1288     12.870000     -0.009730     -0.022430
1289     12.880000     -0.009510     -0.023890
1290     12.890000     -0.009270     -0.025380
1291     12.900000     -0.009020     -0.026880
1292     12.910000     -0.008750     -0.028370
1293     12.920000     -0.008460     -0.029830
1294     12.930000     -0.008170     -0.031260
1295     12.940000     -0.007850     -0.032620
1296     12.950000     -0.007530     -0.033920
1297     12.960000     -0.007190     -0.035140
1298     12.970000     -0.006840     -0.036270
1299     12.980000     -0.006470     -0.037300
1300     12.990000     -0.006100     -0.038230
1301     13.000000     -0.005720     -0.039050
1302     13.010000     -0.005330     -0.039780
1303     13.020000     -0.004930     -0.040390
1304     13.030000     -0.004530     -0.040910
1305     13.040000     -0.004120     -0.041340
1306     13.050000     -0.003700     -0.041670
1307     13.060000     -0.003290     -0.041920
1308     13.070000     -0.002870     -0.042100
1309     13.080000     -0.002450     -0.042210
1310     13.090000     -0.002030     -0.042250
1311     13.100000     -0.001600     -0.042250
1312     13.110000     -0.001180     -0.042210
1313     13.120000     -0.000760     -0.042130
1314     13.130000     -0.000340     -0.042030
1315     13.140000      0.000080     -0.041910
1316     13.150000      0.000500     -0.041780
1317     13.160000      0.000920     -0.041640
1318     13.170000      0.001340     -0.041500
1319     13.180000      0.001750     -0.041360
1320     13.190000      0.002170     -0.041230
1321     13.200000      0.002580     -0.041100
1322     13.210000      0.002990     -0.040980
1323     13.220000      0.003400     -0.040860
1324     13.230000      0.003810     -0.040750
1325     13.240000      0.004210     -0.040640
1326     13.250000      0.004620     -0.040530
1327     13.260000      0.005030     -0.040420
1328     13.270000      0.005430     -0.040300
1329     13.280000      0.005830     -0.040160
1330     13.290000      0.006240     -0.040000
1331     13.300000      0.006640     -0.039820
1332     13.310000      0.007030     -0.039610
1333     13.320000      0.007430     -0.039360
1334     13.330000      0.007820     -0.039060
1335     13.340000      0.008210     -0.038720
1336     13.350000      0.008600     -0.038320
1337     13.360000      0.008980     -0.037860
1338     13.370000      0.009360     -0.037340
1339     13.380000      0.009740     -0.036740
1340     13.390000      0.010100     -0.036080
1341     13.400000      0.010460     -0.035350
1342     13.410000      0.010820     -0.034540
1343     13.420000      0.011160     -0.033660
1344     13.430000      0.011500     -0.032700
1345     13.440000      0.011830     -0.031680
1346     13.450000      0.012140     -0.030590
1347     13.460000      0.012450     -0.029450
1348     13.470000      0.012740     -0.028250
1349     13.480000      0.013030     -0.027000
1350     13.490000      0.013300     -0.025720
1351     13.500000      0.013550     -0.024420
1352     13.510000      0.013800     -0.023090
1353     13.520000      0.014030     -0.021760
1354     13.530000      0.014250     -0.020420
1355     13.540000      0.014450     -0.019090
1356     13.550000      0.014640     -0.017770
1357     13.560000      0.014820     -0.016470
1358     13.570000      0.014980     -0.015180
1359     13.580000      0.015140     -0.013920
1360     13.590000      0.015270     -0.012690
1361     13.600000      0.015400     -0.011470
1362     13.610000      0.015520     -0.010290
1363     13.620000      0.015620     -0.009120
1364     13.630000      0.015710     -0.007980
1365     13.640000      0.015790     -0.006850
1366     13.650000      0.015860     -0.005740
1367     13.660000      0.015920     -0.004650
1368     13.670000      0.015960     -0.003570
1369     13.680000      0.016000     -0.002510
1370     13.690000      0.016020     -0.001450
1371     13.700000      0.016040     -0.000410
1372     13.710000      0.016040      0.000620
1373     13.720000      0.016040      0.001650
1374     13.730000      0.016020      0.002660
1375     13.740000      0.015990      0.003680
1376     13.750000      0.015960      0.004680
1377     13.760000      0.015910      0.005690
1378     13.770000      0.015850      0.006690
1379     13.780000      0.015790      0.007690
1380     13.790000      0.015710      0.008700
1381     13.800000      0.015620      0.009700
1382     13.810000      0.015520      0.010720
1383     13.820000      0.015420      0.011730
1384     13.830000      0.015300      0.012760
1385     13.840000      0.015170      0.013780
1386     13.850000      0.015030      0.014810
1387     13.860000      0.014890      0.015840
1388     13.870000      0.014730      0.016870
1389     13.880000      0.014560      0.017890
1390     13.890000      0.014380      0.018900
1391     13.900000      0.014190      0.019900
1392     13.910000      0.013990      0.020870
1393     13.920000      0.013780      0.021820
1394     13.930000      0.013570      0.022730
1395     13.940000      0.013340      0.023620
1396     13.950000      0.013100      0.024460
1397     13.960000      0.012860      0.025260
1398     13.970000      0.012600      0.026010
1399     13.980000      0.012340      0.026720
1400     13.990000      0.012080      0.027380
1401     14.000000      0.011800      0.028000
1402     14.010000      0.011520      0.028570
1403     14.020000      0.011240      0.029090
1404     14.030000      0.010950      0.029570
1405     14.040000      0.010650      0.030010
1406     14.050000      0.010350      0.030400
1407     14.060000      0.010050      0.030760
1408     14.070000      0.009740      0.031080
1409     14.080000      0.009430      0.031370
1410     14.090000      0.009110      0.031620
1411     14.100000      0.008800      0.031840
1412     14.110000      0.008480      0.032040
1413     14.120000      0.008160      0.032200
1414     14.130000      0.007840      0.032340
1415     14.140000      0.007510      0.032460
1416     14.150000      0.007190      0.032550
1417     14.160000      0.006860      0.032620
1418     14.170000      0.006540      0.032670
1419     14.180000      0.006210      0.032700
1420     14.190000      0.005880      0.032710
1421     14.200000      0.005560      0.032700
1422     14.210000      0.005230      0.032670
1423     14.220000      0.004900      0.032620
1424     14.230000      0.004580      0.032540
1425     14.240000      0.004250      0.032440
1426     14.250000      0.003930      0.032320
1427     14.260000      0.003600      0.032180
1428     14.270000      0.003280      0.032010
1429     14.280000      0.002960      0.031810
1430     14.290000      0.002640      0.031580
1431     14.300000      0.002330      0.031320
1432     14.310000      0.002020      0.031030
1433     14.320000      0.001700      0.030710
1434     14.330000      0.001400      0.030340
1435     14.340000      0.001090      0.029940
1436     14.350000      0.000800      0.029490
1437     14.360000      0.000500      0.029000
1438     14.370000      0.000210      0.028460
1439     14.380000     -0.000070      0.027880
1440     14.390000     -0.000350      0.027250
1441     14.400000     -0.000630      0.026570
1442     14.410000     -0.000890      0.025850
1443     14.420000     -0.001150      0.025080
1444     14.430000     -0.001400      0.024270
1445     14.440000     -0.001640      0.023410
1446     14.450000     -0.001880      0.022530
1447     14.460000     -0.002100      0.021620
1448     14.470000     -0.002320      0.020690
1449     14.480000     -0.002530      0.019750
1450     14.490000     -0.002720      0.018800
1451     14.500000     -0.002910      0.017870
1452     14.510000     -0.003090      0.016950
1453     14.520000     -0.003260      0.016070
1454     14.530000     -0.003420      0.015220
1455     14.540000     -0.003570      0.014420
1456     14.550000     -0.003720      0.013680
1457     14.560000     -0.003850      0.013000
1458     14.570000     -0.003980      0.012380
1459     14.580000     -0.004110      0.011840
1460     14.590000     -0.004230      0.011360
1461     14.600000     -0.004340      0.010960
1462     14.610000     -0.004450      0.010630
1463     14.620000     -0.004560      0.010360
1464     14.630000     -0.004660      0.010160
1465     14.640000     -0.004760      0.010020
1466     14.650000     -0.004860      0.009920
1467     14.660000     -0.004960      0.009860
1468     14.670000     -0.005060      0.009840
1469     14.680000     -0.005160      0.009840
1470     14.690000     -0.005260      0.009840
1471     14.700000     -0.005350      0.009840
1472     14.710000     -0.005450      0.009820
1473     14.720000     -0.005550      0.009780
1474     14.730000     -0.005650      0.009690
1475     14.740000     -0.005750      0.009560
1476     14.750000     -0.005840      0.009360
1477     14.760000     -0.005930      0.009100
1478     14.770000     -0.006030      0.008750
1479     14.780000     -0.006110      0.008330
1480     14.790000     -0.006200      0.007810
1481     14.800000     -0.006270      0.007210
1482     14.810000     -0.006350      0.006520
1483     14.820000     -0.006410      0.005730
1484     14.830000     -0.006470      0.004870
1485     14.840000     -0.006520      0.003920
1486     14.850000     -0.006560      0.002890
1487     14.860000     -0.006590      0.001810
1488     14.870000     -0.006600      0.000670
1489     14.880000     -0.006610     -0.000510
1490     14.890000     -0.006610     -0.001720
1491     14.900000     -0.006590     -0.002940
1492     14.910000     -0.006560     -0.004160
1493     14.920000     -0.006520     -0.005360
1494     14.930000     -0.006460     -0.006530
1495     14.940000     -0.006400     -0.007650
1496     14.950000     -0.006320     -0.008720
1497     14.960000     -0.006230     -0.009730
1498     14.970000     -0.006140     -0.010660
1499     14.980000     -0.006030     -0.011510
1500     14.990000     -0.005920     -0.012290
1501     15.000000     -0.005790     -0.012970
1502     15.010000     -0.005660     -0.013580
1503     15.020000     -0.005530     -0.014090
1504     15.030000     -0.005390     -0.014530
1505     15.040000     -0.005240     -0.014880
1506     15.050000     -0.005090     -0.015150
1507     15.060000     -0.004940     -0.015350
1508     15.070000     -0.004790     -0.015480
1509     15.080000     -0.004630     -0.015550
1510     15.090000     -0.004480     -0.015560
1511     15.100000     -0.004320     -0.015520
1512     15.110000     -0.004170     -0.015430
1513     15.120000     -0.004010     -0.015300
1514     15.130000     -0.003860     -0.015140
1515     15.140000     -0.003710     -0.014940
1516     15.150000     -0.003560     -0.014710
1517     15.160000     -0.003410     -0.014450
1518     15.170000     -0.003270     -0.014180
1519     15.180000     -0.003120     -0.013880
1520     15.190000     -0.002990     -0.013560
1521     15.200000     -0.002850     -0.013230
1522     15.210000     -0.002720     -0.012880
1523     15.220000     -0.002590     -0.012510
1524     15.230000     -0.002460     -0.012130
1525     15.240000     -0.002340     -0.011730
1526     15.250000     -0.002230     -0.011310
1527     15.260000     -0.002110     -0.010880
1528     15.270000     -0.002000     -0.010430
1529     15.280000     -0.001900     -0.009970
1530     15.290000     -0.001800     -0.009490
1531     15.300000     -0.001700     -0.009000
1532     15.310000     -0.001610     -0.008490
1533     15.320000     -0.001530     -0.007970
1534     15.330000     -0.001450     -0.007440
1535     15.340000     -0.001380     -0.006890
1536     15.350000     -0.001310     -0.006330
1537     15.360000     -0.001240     -0.005760
1538     15.370000     -0.001190     -0.005160
1539     15.380000     -0.001130     -0.004560
1540     15.390000     -0.001090     -0.003940
1541     15.400000     -0.001050     -0.003300
1542     15.410000     -0.001020     -0.002650
1543     15.420000     -0.000990     -0.001980
1544     15.430000     -0.000970     -0.001300
1545     15.440000     -0.000960     -0.000600
1546     15.450000     -0.000950      0.000100
1547     15.460000     -0.000950      0.000810
1548     15.470000     -0.000960      0.001530
1549     15.480000     -0.000980      0.002240
1550     15.490000     -0.001000      0.002940
1551     15.500000     -0.001030      0.003630
1552     15.510000     -0.001060      0.004300
1553     15.520000     -0.001110      0.004940
1554     15.530000     -0.001160      0.005560
1555     15.540000     -0.001210      0.006140
1556     15.550000     -0.001270      0.006680
1557     15.560000     -0.001340      0.007170
1558     15.570000     -0.001410      0.007630
1559     15.580000     -0.001490      0.008030
1560     15.590000     -0.001570      0.008380
1561     15.600000     -0.001650      0.008690
1562     15.610000     -0.001740      0.008940
1563     15.620000     -0.001830      0.009150
1564     15.630000     -0.001920      0.009310
1565     15.640000     -0.002010      0.009430
1566     15.650000     -0.002110      0.009510
1567     15.660000     -0.002200      0.009550
1568     15.670000     -0.002300      0.009560
1569     15.680000     -0.002390      0.009540
1570     15.690000     -0.002490      0.009500
1571     15.700000     -0.002580      0.009440
1572     15.710000     -0.002680      0.009370
1573     15.720000     -0.002770      0.009290
1574     15.730000     -0.002860      0.009200
1575     15.740000     -0.002960      0.009120
1576     15.750000     -0.003050      0.009040
1577     15.760000     -0.003140      0.008970
1578     15.770000     -0.003230      0.008920
1579     15.780000     -0.003320      0.008870
1580     15.790000     -0.003410      0.008840
1581     15.800000     -0.003490      0.008830
1582     15.810000     -0.003580      0.008840
1583     15.820000     -0.003670      0.008860
1584     15.830000     -0.003760      0.008900
1585     15.840000     -0.003850      0.008970
1586     15.850000     -0.003940      0.009050
1587     15.860000     -0.004030      0.009140
1588     15.870000     -0.004120      0.009260
1589     15.880000     -0.004210      0.009390
1590     15.890000     -0.004310      0.009530
1591     15.900000     -0.004400      0.009690
1592     15.910000     -0.004500      0.009850
1593     15.920000     -0.004600      0.010030
1594     15.930000     -0.004700      0.010220
1595     15.940000     -0.004800      0.010420
1596     15.950000     -0.004900      0.010620
1597     15.960000     -0.005010      0.010840
1598     15.970000     -0.005120      0.011060
1599     15.980000     -0.005230      0.011280
1600     15.990000     -0.005340      0.011510
1601     16.000000     -0.005460      0.011740
1602     16.010000     -0.005570      0.011980
1603     16.020000     -0.005690      0.012220
1604     16.030000     -0.005820      0.012460
1605     16.040000     -0.005940      0.012690
1606     16.050000     -0.006070      0.012930
1607     16.060000     -0.006200      0.013160
1608     16.070000     -0.006330      0.013380
1609     16.080000     -0.006460      0.013580
1610     16.090000     -0.006600      0.013780
1611     16.100000     -0.006740      0.013950
1612     16.110000     -0.006880      0.014100
1613     16.120000     -0.007020      0.014220
1614     16.130000     -0.007160      0.014310
1615     16.140000     -0.007300      0.014360
1616     16.150000     -0.007450      0.014380
1617     16.160000     -0.007590      0.014350
1618     16.170000     -0.007730      0.014290
1619     16.180000     -0.007880      0.014170
1620     16.190000     -0.008020      0.014020
1621     16.200000     -0.008160      0.013810
1622     16.210000     -0.008300      0.013560
1623     16.220000     -0.008430      0.013270
1624     16.230000     -0.008560      0.012940
1625     16.240000     -0.008690      0.012570
1626     16.250000     -0.008820      0.012170
1627     16.260000     -0.008940      0.011740
1628     16.270000     -0.009060      0.011290
1629     16.280000     -0.009170      0.010830
1630     16.290000     -0.009280      0.010360
1631     16.300000     -0.009380      0.009900
1632     16.310000     -0.009480      0.009450
1633     16.320000     -0.009580      0.009020
1634     16.330000     -0.009670      0.008620
1635     16.340000     -0.009750      0.008260
1636     16.350000     -0.009840      0.007940
1637     16.360000     -0.009910      0.007660
1638     16.370000     -0.009990      0.007440
1639     16.380000     -0.010070      0.007280
1640     16.390000     -0.010140      0.007170
1641     16.400000     -0.010210      0.007120
1642     16.410000     -0.010280      0.007140
1643     16.420000     -0.010350      0.007210
1644     16.430000     -0.010420      0.007330
1645     16.440000     -0.010500      0.007500
1646     16.450000     -0.010570      0.007720
1647     16.460000     -0.010650      0.007980
1648     16.470000     -0.010730      0.008270
1649     16.480000     -0.010810      0.008580
1650     16.490000     -0.010900      0.008910
1651     16.500000     -0.010990      0.009240
1652     16.510000     -0.011080      0.009570
1653     16.520000     -0.011180      0.009890
1654     16.530000     -0.011270      0.010190
1655     16.540000     -0.011380      0.010460
1656     16.550000     -0.011480      0.010690
1657     16.560000     -0.011590      0.010880
1658     16.570000     -0.011700      0.011020
1659     16.580000     -0.011810      0.011120
1660     16.590000     -0.011920      0.011160
1661     16.600000     -0.012030      0.011150
1662     16.610000     -0.012140      0.011090
1663     16.620000     -0.012250      0.010980
1664     16.630000     -0.012360      0.010820
1665     16.640000     -0.012470      0.010630
1666     16.650000     -0.012580      0.010400
1667     16.660000     -0.012680      0.010150
1668     16.670000     -0.012780      0.009890
1669     16.680000     -0.012880      0.009620
1670     16.690000     -0.012980      0.009370
1671     16.700000     -0.013070      0.009140
1672     16.710000     -0.013160      0.008940
1673     16.720000     -0.013250      0.008790
1674     16.730000     -0.013340      0.008700
1675     16.740000     -0.013430      0.008680
1676     16.750000     -0.013510      0.008740
1677     16.760000     -0.013600      0.008900
1678     16.770000     -0.013690      0.009150
1679     16.780000     -0.013780      0.009510
1680     16.790000     -0.013880      0.009970
1681     16.800000     -0.013980      0.010540
1682     16.810000     -0.014080      0.011220
1683     16.820000     -0.014190      0.012000
1684     16.830000     -0.014310      0.012880
1685     16.840000     -0.014440      0.013850
1686     16.850000     -0.014580      0.014900
1687     16.860000     -0.014730      0.016010
1688     16.870000     -0.014890      0.017160
1689     16.880000     -0.015060      0.018350
1690     16.890000     -0.015250      0.019540
1691     16.900000     -0.015440      0.020730
1692     16.910000     -0.015650      0.021870
1693     16.920000     -0.015870      0.022960
1694     16.930000     -0.016100      0.023980
1695     16.940000     -0.016340      0.024900
1696     16.950000     -0.016580      0.025710
1697     16.960000     -0.016840      0.026390
1698     16.970000     -0.017110      0.026930
1699     16.980000     -0.017380      0.027330
1700     16.990000     -0.017650      0.027570
1701     17.000000     -0.017920      0.027650
1702     17.010000     -0.018200      0.027580
1703     17.020000     -0.018480      0.027360
1704     17.030000     -0.018750      0.026980
1705     17.040000     -0.019020      0.026460
1706     17.050000     -0.019280      0.025820
1707     17.060000     -0.019540      0.025060
1708     17.070000     -0.019790      0.024190
1709     17.080000     -0.020040      0.023250
1710     17.090000     -0.020270      0.022240
1711     17.100000     -0.020490      0.021190
1712     17.110000     -0.020700      0.020110
1713     17.120000     -0.020900      0.019020
1714     17.130000     -0.021090      0.017950
1715     17.140000     -0.021270      0.016910
1716     17.150000     -0.021440      0.015910
1717     17.160000     -0.021600      0.014980
1718     17.170000     -0.021750      0.014110
1719     17.180000     -0.021890      0.013310
1720     17.190000     -0.022020      0.012600
1721     17.200000     -0.022150      0.011970
1722     17.210000     -0.022270      0.011430
1723     17.220000     -0.022380      0.010970
1724     17.230000     -0.022490      0.010600
1725     17.240000     -0.022600      0.010310
1726     17.250000     -0.022700      0.010090
1727     17.260000     -0.022800      0.009930
1728     17.270000     -0.022900      0.009830
1729     17.280000     -0.023000      0.009780
1730     17.290000     -0.023100      0.009760
1731     17.300000     -0.023200      0.009780
1732     17.310000     -0.023300      0.009810
1733     17.320000     -0.023390      0.009840
1734     17.330000     -0.023490      0.009880
1735     17.340000     -0.023590      0.009900
1736     17.350000     -0.023690      0.009910
1737     17.360000     -0.023790      0.009880
1738     17.370000     -0.023890      0.009820
1739     17.380000     -0.023990      0.009720
1740     17.390000     -0.024080      0.009590
1741     17.400000     -0.024180      0.009400
1742     17.410000     -0.024270      0.009170
1743     17.420000     -0.024360      0.008890
1744     17.430000     -0.024450      0.008560
1745     17.440000     -0.024540      0.008190
1746     17.450000     -0.024620      0.007770
1747     17.460000     -0.024700      0.007320
1748     17.470000     -0.024770      0.006830
1749     17.480000     -0.024840      0.006310
1750     17.490000     -0.024900      0.005770
1751     17.500000     -0.024960      0.005210
1752     17.510000     -0.025010      0.004630
1753     17.520000     -0.025060      0.004050
1754     17.530000     -0.025100      0.003470
1755     17.540000     -0.025130      0.002890
1756     17.550000     -0.025160      0.002310
1757     17.560000     -0.025190      0.001750
1758     17.570000     -0.025200      0.001200
1759     17.580000     -0.025220      0.000670
1760     17.590000     -0.025220      0.000150
1761     17.600000     -0.025220     -0.000350
1762     17.610000     -0.025220     -0.000830
1763     17.620000     -0.025210     -0.001290
1764     17.630000     -0.025200     -0.001740
1765     17.640000     -0.025180     -0.002180
1766     17.650000     -0.025160     -0.002600
1767     17.660000     -0.025130     -0.003010
1768     17.670000     -0.025100     -0.003400
1769     17.680000     -0.025070     -0.003790
1770     17.690000     -0.025030     -0.004170
1771     17.700000     -0.024990     -0.004550
1772     17.710000     -0.024950     -0.004920
1773     17.720000     -0.024900     -0.005290
1774     17.730000     -0.024840     -0.005660
1775     17.740000     -0.024790     -0.006030
1776     17.750000     -0.024730     -0.006400
1777     17.760000     -0.024660     -0.006780
1778     17.770000     -0.024590     -0.007170
1779     17.780000     -0.024520     -0.007560
1780     17.790000     -0.024450     -0.007960
1781     17.800000     -0.024370     -0.008370
1782     17.810000     -0.024280     -0.008790
1783     17.820000     -0.024200     -0.009220
1784     17.830000     -0.024100     -0.009660
1785     17.840000     -0.024010     -0.010110
1786     17.850000     -0.023910     -0.010570
1787     17.860000     -0.023800     -0.011030
1788     17.870000     -0.023690     -0.011500
1789     17.880000     -0.023580     -0.011970
1790     17.890000     -0.023460     -0.012440
1791     17.900000     -0.023330     -0.012900
1792     17.910000     -0.023200     -0.013360
1793     17.920000     -0.023070     -0.013800
1794     17.930000     -0.022930     -0.014240
1795     17.940000     -0.022790     -0.014660
1796     17.950000     -0.022640     -0.015060
1797     17.960000     -0.022490     -0.015440
1798     17.970000     -0.022340     -0.015800
1799     17.980000     -0.022180     -0.016140
1800     17.990000     -0.022020     -0.016450
1801     18.000000     -0.021850     -0.016750
1802     18.010000     -0.021690     -0.017020
1803     18.020000     -0.021510     -0.017260
1804     18.030000     -0.021340     -0.017490
1805     18.040000     -0.021170     -0.017690
1806     18.050000     -0.020990     -0.017870
1807     18.060000     -0.020810     -0.018040
1808     18.070000     -0.020630     -0.018180
1809     18.080000     -0.020450     -0.018310
1810     18.090000     -0.020270     -0.018420
1811     18.100000     -0.020080     -0.018510
1812     18.110000     -0.019900     -0.018590
1813     18.120000     -0.019710     -0.018660
1814     18.130000     -0.019520     -0.018720
1815     18.140000     -0.019340     -0.018760
1816     18.150000     -0.019150     -0.018790
1817     18.160000     -0.018960     -0.018810
1818     18.170000     -0.018770     -0.018830
1819     18.180000     -0.018590     -0.018830
1820     18.190000     -0.018400     -0.018820
1821     18.200000     -0.018210     -0.018810
1822     18.210000     -0.018020     -0.018790
1823     18.220000     -0.017830     -0.018760
1824     18.230000     -0.017650     -0.018730
1825     18.240000     -0.017460     -0.018690
1826     18.250000     -0.017270     -0.018640
1827     18.260000     -0.017090     -0.018590
1828     18.270000     -0.016900     -0.018530
1829     18.280000     -0.016710     -0.018480
1830     18.290000     -0.016530     -0.018420
1831     18.300000     -0.016340     -0.018350
1832     18.310000     -0.016160     -0.018290
1833     18.320000     -0.015980     -0.018230
1834     18.330000     -0.015800     -0.018170
1835     18.340000     -0.015610     -0.018110
1836     18.350000     -0.015430     -0.018050
1837     18.360000     -0.015250     -0.017990
1838     18.370000     -0.015070     -0.017940
1839     18.380000     -0.014890     -0.017890
1840     18.390000     -0.014710     -0.017840
1841     18.400000     -0.014540     -0.017800
1842     18.410000     -0.014360     -0.017760
1843     18.420000     -0.014180     -0.017720
1844     18.430000     -0.014000     -0.017670
1845     18.440000     -0.013830     -0.017630
1846     18.450000     -0.013650     -0.017590
1847     18.460000     -0.013470     -0.017540
1848     18.470000     -0.013300     -0.017480
1849     18.480000     -0.013120     -0.017420
1850     18.490000     -0.012950     -0.017340
1851     18.500000     -0.012780     -0.017250
1852     18.510000     -0.012600     -0.017150
1853     18.520000     -0.012430     -0.017030
1854     18.530000     -0.012260     -0.016890
1855     18.540000     -0.012090     -0.016720
1856     18.550000     -0.011930     -0.016540
1857     18.560000     -0.011760     -0.016320
1858     18.570000     -0.011600     -0.016080
1859     18.580000     -0.011440     -0.015800
1860     18.590000     -0.011280     -0.015500
1861     18.600000     -0.011120     -0.015170
1862     18.610000     -0.010970     -0.014800
1863     18.620000     -0.010820     -0.014410
1864     18.630000     -0.010680     -0.013990
1865     18.640000     -0.010540     -0.013540
1866     18.650000     -0.010410     -0.013070
1867     18.660000     -0.010270     -0.012590
1868     18.670000     -0.010150     -0.012090
1869     18.680000     -0.010030     -0.011590
1870     18.690000     -0.009910     -0.011080
1871     18.700000     -0.009800     -0.010580
1872     18.710000     -0.009690     -0.010090
1873     18.720000     -0.009590     -0.009620
1874     18.730000     -0.009500     -0.009170
1875     18.740000     -0.009410     -0.008760
1876     18.750000     -0.009320     -0.008370
1877     18.760000     -0.009230     -0.008030
1878     18.770000     -0.009150     -0.007730
1879     18.780000     -0.009080     -0.007470
1880     18.790000     -0.009000     -0.007260
1881     18.800000     -0.008930     -0.007100
1882     18.810000     -0.008860     -0.006980
1883     18.820000     -0.008790     -0.006910
1884     18.830000     -0.008720     -0.006880
1885     18.840000     -0.008650     -0.006900
1886     18.850000     -0.008580     -0.006950
1887     18.860000     -0.008510     -0.007040
1888     18.870000     -0.008440     -0.007150
1889     18.880000     -0.008370     -0.007290
1890     18.890000     -0.008300     -0.007450
1891     18.900000     -0.008220     -0.007620
1892     18.910000     -0.008150     -0.007800
1893     18.920000     -0.008070     -0.007980
1894     18.930000     -0.007990     -0.008160
1895     18.940000     -0.007910     -0.008330
1896     18.950000     -0.007820     -0.008480
1897     18.960000     -0.007740     -0.008620
1898     18.970000     -0.007650     -0.008740
1899     18.980000     -0.007570     -0.008830
1900     18.990000     -0.007480     -0.008910
1901     19.000000     -0.007390     -0.008950
1902     19.010000     -0.007300     -0.008980
1903     19.020000     -0.007210     -0.008970
1904     19.030000     -0.007120     -0.008940
1905     19.040000     -0.007030     -0.008890
1906     19.050000     -0.006940     -0.008820
1907     19.060000     -0.006850     -0.008730
1908     19.070000     -0.006770     -0.008630
1909     19.080000     -0.006680     -0.008510
1910     19.090000     -0.006590     -0.008390
1911     19.100000     -0.006510     -0.008260
1912     19.110000     -0.006430     -0.008140
1913     19.120000     -0.006350     -0.008020
1914     19.130000     -0.006270     -0.007900
1915     19.140000     -0.006190     -0.007800
1916     19.150000     -0.006110     -0.007710
1917     19.160000     -0.006030     -0.007640
1918     19.170000     -0.005960     -0.007590
1919     19.180000     -0.005880     -0.007570
1920     19.190000     -0.005800     -0.007560
1921     19.200000     -0.005730     -0.007580
1922     19.210000     -0.005650     -0.007620
1923     19.220000     -0.005580     -0.007680
1924     19.230000     -0.005500     -0.007770
1925     19.240000     -0.005420     -0.007880
1926     19.250000     -0.005340     -0.008000
1927     19.260000     -0.005260     -0.008150
1928     19.270000     -0.005180     -0.008300
1929     19.280000     -0.005100     -0.008470
1930     19.290000     -0.005010     -0.008650
1931     19.300000     -0.004930     -0.008830
1932     19.310000     -0.004840     -0.009010
1933     19.320000     -0.004750     -0.009190
1934     19.330000     -0.004660     -0.009360
1935     19.340000     -0.004560     -0.009530
1936     19.350000     -0.004470     -0.009680
1937     19.360000     -0.004370     -0.009820
1938     19.370000     -0.004270     -0.009950
1939     19.380000     -0.004170     -0.010050
1940     19.390000     -0.004070     -0.010140
1941     19.400000     -0.003970     -0.010210
1942     19.410000     -0.003870     -0.010270
1943     19.420000     -0.003770     -0.010310
1944     19.430000     -0.003660     -0.010330
1945     19.440000     -0.003560     -0.010340
1946     19.450000     -0.003460     -0.010330
1947     19.460000     -0.003350     -0.010310
1948     19.470000     -0.003250     -0.010290
1949     19.480000     -0.003150     -0.010270
1950     19.490000     -0.003050     -0.010240
1951     19.500000     -0.002940     -0.010220
1952     19.510000     -0.002840     -0.010200
1953     19.520000     -0.002740     -0.010190
1954     19.530000     -0.002640     -0.010190
1955     19.540000     -0.002530     -0.010220
1956     19.550000     -0.002430     -0.010260
1957     19.560000     -0.002330     -0.010320
1958     19.570000     -0.002230     -0.010400
1959     19.580000     -0.002120     -0.010520
1960     19.590000     -0.002020     -0.010650
1961     19.600000     -0.001910     -0.010820
1962     19.610000     -0.001800     -0.011010
1963     19.620000     -0.001690     -0.011230
1964     19.630000     -0.001580     -0.011470
1965     19.640000     -0.001470     -0.011730
1966     19.650000     -0.001350     -0.012020
1967     19.660000     -0.001230     -0.012320
1968     19.670000     -0.001110     -0.012640
1969     19.680000     -0.000980     -0.012960
1970     19.690000     -0.000850     -0.013290
1971     19.700000     -0.000720     -0.013610
1972     19.710000     -0.000580     -0.013930
1973     19.720000     -0.000440     -0.014230
1974     19.730000     -0.000300     -0.014520
1975     19.740000     -0.000150     -0.014780
1976     19.750000     -0.000010     -0.015020
1977     19.760000      0.000140     -0.015230
1978     19.770000      0.000300     -0.015410
1979     19.780000      0.000450     -0.015550
1980     19.790000      0.000610     -0.015650
1981     19.800000      0.000760     -0.015710
1982     19.810000      0.000920     -0.015740
1983     19.820000      0.001080     -0.015720
1984     19.830000      0.001230     -0.015670
1985     19.840000      0.001390     -0.015570
1986     19.850000      0.001550     -0.015440
1987     19.860000      0.001700     -0.015270
1988     19.870000      0.001850     -0.015060
1989     19.880000      0.002000     -0.014820
1990     19.890000      0.002150     -0.014540
1991     19.900000      0.002300     -0.014240
1992     19.910000      0.002440     -0.013910
1993     19.920000      0.002580     -0.013550
1994     19.930000      0.002720     -0.013160
1995     19.940000      0.002850     -0.012750
1996     19.950000      0.002970     -0.012320
1997     19.960000      0.003100     -0.011860
1998     19.970000      0.003220     -0.011390
1999     19.980000      0.003330     -0.010890
2000     19.990000      0.003440     -0.010360
2001     20.000000      0.003540     -0.009820
2002     20.010000      0.003640     -0.009260
2003     20.020000      0.003730     -0.008680
2004     20.030000      0.003820     -0.008080
2005     20.040000      0.003900     -0.007470
2006     20.050000      0.003980     -0.006840
2007     20.060000      0.004040     -0.006210
2008     20.070000      0.004110     -0.005570
2009     20.080000      0.004160     -0.004930
2010     20.090000      0.004210     -0.004300
2011     20.100000      0.004250     -0.003670
2012     20.110000      0.004290     -0.003070
2013     20.120000      0.004320     -0.002480
2014     20.130000      0.004350     -0.001930
2015     20.140000      0.004370     -0.001400
2016     20.150000      0.004380     -0.000910
2017     20.160000      0.004390     -0.000470
2018     20.170000      0.004390     -0.000060
2019     20.180000      0.004390      0.000300
2020     20.190000      0.004390      0.000610
2021     20.200000      0.004390      0.000870
2022     20.210000      0.004380      0.001090
2023     20.220000      0.004370      0.001260
2024     20.230000      0.004350      0.001390
2025     20.240000      0.004340      0.001470
2026     20.250000      0.004320      0.001520
2027     20.260000      0.004310      0.001530
2028     20.270000      0.004290      0.001500
2029     20.280000      0.004280      0.001450
2030     20.290000      0.004260      0.001370
2031     20.300000      0.004250      0.001270
2032     20.310000      0.004240      0.001150
2033     20.320000      0.004230      0.001020
2034     20.330000      0.004220      0.000880
2035     20.340000      0.004210      0.000730
2036     20.350000      0.004200      0.000580
2037     20.360000      0.004190      0.000430
2038     20.370000      0.004190      0.000280
2039     20.380000      0.004190      0.000140
2040     20.390000      0.004190     -0.000010
2041     20.400000      0.004190     -0.000140
2042     20.410000      0.004190     -0.000280
2043     20.420000      0.004190     -0.000410
2044     20.430000      0.004190     -0.000530
2045     20.440000      0.004200     -0.000650
2046     20.450000      0.004210     -0.000770
2047     20.460000      0.004210     -0.000890
2048     20.470000      0.004220     -0.001020
2049     20.480000      0.004230     -0.001140
2050     20.490000      0.004240     -0.001270
2051     20.500000      0.004260     -0.001410
2052     20.510000      0.004270     -0.001560
2053     20.520000      0.004290     -0.001720
2054     20.530000      0.004300     -0.001890
2055     20.540000      0.004320     -0.002090
2056     20.550000      0.004340     -0.002300
2057     20.560000      0.004370     -0.002530
2058     20.570000      0.004390     -0.002780
2059     20.580000      0.004420     -0.003060
2060     20.590000      0.004450     -0.003360
2061     20.600000      0.004480     -0.003680
2062     20.610000      0.004520     -0.004030
2063     20.620000      0.004560     -0.004400
2064     20.630000      0.004600     -0.004790
2065     20.640000      0.004650     -0.005210
2066     20.650000      0.004700     -0.005640
2067     20.660000      0.004760     -0.006080
2068     20.670000      0.004820     -0.006530
2069     20.680000      0.004890     -0.006990
2070     20.690000      0.004960     -0.007450
2071     20.700000      0.005030     -0.007890
2072     20.710000      0.005110     -0.008330
2073     20.720000      0.005190     -0.008750
2074     20.730000      0.005280     -0.009150
2075     20.740000      0.005370     -0.009510
2076     20.750000      0.005470     -0.009850
2077     20.760000      0.005570     -0.010150
2078     20.770000      0.005670     -0.010410
2079     20.780000      0.005770     -0.010630
2080     20.790000      0.005880     -0.010800
2081     20.800000      0.005990     -0.010940
2082     20.810000      0.006100     -0.011030
2083     20.820000      0.006210     -0.011080
2084     20.830000      0.006320     -0.011090
2085     20.840000      0.006430     -0.011070
2086     20.850000      0.006540     -0.011010
2087     20.860000      0.006650     -0.010930
2088     20.870000      0.006760     -0.010830
2089     20.880000      0.006870     -0.010710
2090     20.890000      0.006970     -0.010570
2091     20.900000      0.007080     -0.010440
2092     20.910000      0.007180     -0.010300
2093     20.920000      0.007290     -0.010170
2094     20.930000      0.007390     -0.010060
2095     20.940000      0.007490     -0.009960
2096     20.950000      0.007590     -0.009880
2097     20.960000      0.007690     -0.009840
2098     20.970000      0.007790     -0.009820
2099     20.980000      0.007880     -0.009830
2100     20.990000      0.007980     -0.009870
2101     21.000000      0.008080     -0.009940
2102     21.010000      0.008180     -0.010040
2103     21.020000      0.008280     -0.010170
2104     21.030000      0.008380     -0.010310
2105     21.040000      0.008490     -0.010470
2106     21.050000      0.008590     -0.010630
2107     21.060000      0.008700     -0.010780
2108     21.070000      0.008800     -0.010920
2109     21.080000      0.008910     -0.011020
2110     21.090000      0.009020     -0.011090
2111     21.100000      0.009130     -0.011090
2112     21.110000      0.009240     -0.011020
2113     21.120000      0.009360     -0.010870
2114     21.130000      0.009460     -0.010610
2115     21.140000      0.009570     -0.010230
2116     21.150000      0.009670     -0.009730
2117     21.160000      0.009770     -0.009090
2118     21.170000      0.009860     -0.008300
2119     21.180000      0.009940     -0.007350
2120     21.190000      0.010020     -0.006240
2121     21.200000      0.010080     -0.004980
2122     21.210000      0.010130     -0.003550
2123     21.220000      0.010160     -0.001960
2124     21.230000      0.010180     -0.000230
2125     21.240000      0.010190      0.001630
2126     21.250000      0.010170      0.003610
2127     21.260000      0.010130      0.005690
2128     21.270000      0.010080      0.007850
2129     21.280000      0.010000      0.010050
2130     21.290000      0.009900      0.012270
2131     21.300000      0.009780      0.014490
2132     21.310000      0.009630      0.016660
2133     21.320000      0.009460      0.018750
2134     21.330000      0.009280      0.020750
2135     21.340000      0.009070      0.022610
2136     21.350000      0.008840      0.024330
2137     21.360000      0.008600      0.025870
2138     21.370000      0.008340      0.027220
2139     21.380000      0.008070      0.028360
2140     21.390000      0.007790      0.029300
2141     21.400000      0.007490      0.030030
2142     21.410000      0.007190      0.030540
2143     21.420000      0.006890      0.030840
2144     21.430000      0.006580      0.030930
2145     21.440000      0.006270      0.030840
2146     21.450000      0.005960      0.030560
2147     21.460000      0.005660      0.030130
2148     21.470000      0.005350      0.029560
2149     21.480000      0.005060      0.028870
2150     21.490000      0.004770      0.028090
2151     21.500000      0.004490      0.027240
2152     21.510000      0.004220      0.026340
2153     21.520000      0.003950      0.025420
2154     21.530000      0.003700      0.024510
2155     21.540000      0.003450      0.023620
2156     21.550000      0.003220      0.022780
2157     21.560000      0.002990      0.022000
2158     21.570000      0.002770      0.021290
2159     21.580000      0.002560      0.020660
2160     21.590000      0.002350      0.020120
2161     21.600000      0.002150      0.019690
2162     21.610000      0.001950      0.019350
2163     21.620000      0.001760      0.019110
2164     21.630000      0.001570      0.018960
2165     21.640000      0.001380      0.018900
2166     21.650000      0.001190      0.018930
2167     21.660000      0.001000      0.019040
2168     21.670000      0.000810      0.019210
2169     21.680000      0.000620      0.019430
2170     21.690000      0.000420      0.019690
2171     21.700000      0.000230      0.019980
2172     21.710000      0.000030      0.020290
2173     21.720000     -0.000180      0.020590
2174     21.730000     -0.000380      0.020890
2175     21.740000     -0.000590      0.021160
2176     21.750000     -0.000800      0.021410
2177     21.760000     -0.001020      0.021610
2178     21.770000     -0.001230      0.021760
2179     21.780000     -0.001450      0.021860
2180     21.790000     -0.001670      0.021890
2181     21.800000     -0.001890      0.021870
2182     21.810000     -0.002110      0.021780
2183     21.820000     -0.002330      0.021620
2184     21.830000     -0.002540      0.021400
2185     21.840000     -0.002760      0.021120
2186     21.850000     -0.002970      0.020780
2187     21.860000     -0.003170      0.020390
2188     21.870000     -0.003380      0.019950
2189     21.880000     -0.003580      0.019470
2190     21.890000     -0.003770      0.018950
2191     21.900000     -0.003960      0.018410
2192     21.910000     -0.004150      0.017850
2193     21.920000     -0.004320      0.017280
2194     21.930000     -0.004500      0.016700
2195     21.940000     -0.004660      0.016120
2196     21.950000     -0.004830      0.015550
2197     21.960000     -0.004980      0.014990
2198     21.970000     -0.005130      0.014440
2199     21.980000     -0.005280      0.013910
2200     21.990000     -0.005410      0.013400
2201     22.000000     -0.005550      0.012910
2202     22.010000     -0.005680      0.012450
2203     22.020000     -0.005800      0.012000
2204     22.030000     -0.005920      0.011580
2205     22.040000     -0.006040      0.011180
2206     22.050000     -0.006150      0.010800
2207     22.060000     -0.006260      0.010440
2208     22.070000     -0.006360      0.010100
2209     22.080000     -0.006460      0.009780
2210     22.090000     -0.006560      0.009470
2211     22.100000     -0.006660      0.009190
2212     22.110000     -0.006750      0.008920
2213     22.120000     -0.006840      0.008670
2214     22.130000     -0.006920      0.008430
2215     22.140000     -0.007010      0.008210
2216     22.150000     -0.007090      0.008000
2217     22.160000     -0.007170      0.007800
2218     22.170000     -0.007250      0.007620
2219     22.180000     -0.007320      0.007460
2220     22.190000     -0.007400      0.007300
2221     22.200000     -0.007470      0.007160
2222     22.210000     -0.007540      0.007020
2223     22.220000     -0.007610      0.006900
2224     22.230000     -0.007680      0.006790
2225     22.240000     -0.007750      0.006680
2226     22.250000     -0.007820      0.006590
2227     22.260000     -0.007880      0.006500
2228     22.270000     -0.007950      0.006410
2229     22.280000     -0.008010      0.006340
2230     22.290000     -0.008080      0.006270
2231     22.300000     -0.008140      0.006200
2232     22.310000     -0.008200      0.006140
2233     22.320000     -0.008260      0.006080
2234     22.330000     -0.008320      0.006020
2235     22.340000     -0.008380      0.005970
2236     22.350000     -0.008440      0.005920
2237     22.360000     -0.008500      0.005870
2238     22.370000     -0.008560      0.005820
2239     22.380000     -0.008620      0.005770
2240     22.390000     -0.008680      0.005730
2241     22.400000     -0.008730      0.005680
2242     22.410000     -0.008790      0.005640
2243     22.420000     -0.008850      0.005600
2244     22.430000     -0.008900      0.005560
2245     22.440000     -0.008960      0.005520
2246     22.450000     -0.009010      0.005490
2247     22.460000     -0.009070      0.005460
2248     22.470000     -0.009120      0.005440
2249     22.480000     -0.009180      0.005430
2250     22.490000     -0.009230      0.005420
2251     22.500000     -0.009290      0.005420
2252     22.510000     -0.009340      0.005440
2253     22.520000     -0.009390      0.005470
2254     22.530000     -0.009450      0.005510
2255     22.540000     -0.009500      0.005570
2256     22.550000     -0.009560      0.005650
2257     22.560000     -0.009620      0.005750
2258     22.570000     -0.009670      0.005870
2259     22.580000     -0.009730      0.006010
2260     22.590000     -0.009790      0.006180
2261     22.600000     -0.009850      0.006370
2262     22.610000     -0.009920      0.006580
2263     22.620000     -0.009980      0.006810
2264     22.630000     -0.010050      0.007070
2265     22.640000     -0.010120      0.007360
2266     22.650000     -0.010200      0.007660
2267     22.660000     -0.010270      0.007990
2268     22.670000     -0.010350      0.008340
2269     22.680000     -0.010440      0.008710
2270     22.690000     -0.010520      0.009100
2271     22.700000     -0.010610      0.009510
2272     22.710000     -0.010710      0.009930
2273     22.720000     -0.010810      0.010360
2274     22.730000     -0.010910      0.010810
2275     22.740000     -0.011020      0.011270
2276     22.750000     -0.011130      0.011740
2277     22.760000     -0.011250      0.012230
2278     22.770000     -0.011370      0.012720
2279     22.780000     -0.011500      0.013220
2280     22.790000     -0.011630      0.013730
2281     22.800000     -0.011770      0.014240
2282     22.810000     -0.011910      0.014770
2283     22.820000     -0.012060      0.015300
2284     22.830000     -0.012210      0.015840
2285     22.840000     -0.012370      0.016380
2286     22.850000     -0.012530      0.016920
2287     22.860000     -0.012700      0.017460
2288     22.870000     -0.012880      0.017990
2289     22.880000     -0.013060      0.018510
2290     22.890000     -0.013240      0.019020
2291     22.900000     -0.013430      0.019500
2292     22.910000     -0.013630      0.019960
2293     22.920000     -0.013830      0.020390
2294     22.930000     -0.014030      0.020770
2295     22.940000     -0.014240      0.021120
2296     22.950000     -0.014450      0.021430
2297     22.960000     -0.014670      0.021680
2298     22.970000     -0.014880      0.021880
2299     22.980000     -0.015100      0.022030
2300     22.990000     -0.015320      0.022120
2301     23.000000     -0.015540      0.022160
2302     23.010000     -0.015760      0.022150
2303     23.020000     -0.015990      0.022090
2304     23.030000     -0.016210      0.021980
2305     23.040000     -0.016430      0.021820
2306     23.050000     -0.016640      0.021630
2307     23.060000     -0.016860      0.021410
2308     23.070000     -0.017080      0.021170
2309     23.080000     -0.017290      0.020910
2310     23.090000     -0.017500      0.020650
2311     23.100000     -0.017700      0.020390
2312     23.110000     -0.017910      0.020140
2313     23.120000     -0.018110      0.019910
2314     23.130000     -0.018310      0.019720
2315     23.140000     -0.018500      0.019560
2316     23.150000     -0.018700      0.019450
2317     23.160000     -0.018890      0.019400
2318     23.170000     -0.019090      0.019400
2319     23.180000     -0.019280      0.019470
2320     23.190000     -0.019480      0.019600
2321     23.200000     -0.019670      0.019800
2322     23.210000     -0.019870      0.020060
2323     23.220000     -0.020070      0.020390
2324     23.230000     -0.020280      0.020770
2325     23.240000     -0.020480      0.021210
2326     23.250000     -0.020690      0.021700
2327     23.260000     -0.020910      0.022230
2328     23.270000     -0.021130      0.022790
2329     23.280000     -0.021360      0.023360
2330     23.290000     -0.021600      0.023950
2331     23.300000     -0.021840      0.024530
2332     23.310000     -0.022080      0.025090
2333     23.320000     -0.022330      0.025620
2334     23.330000     -0.022590      0.026100
2335     23.340000     -0.022850      0.026540
2336     23.350000     -0.023110      0.026910
2337     23.360000     -0.023380      0.027210
2338     23.370000     -0.023660      0.027430
2339     23.380000     -0.023930      0.027570
2340     23.390000     -0.024210      0.027620
2341     23.400000     -0.024480      0.027580
2342     23.410000     -0.024760      0.027460
2343     23.420000     -0.025030      0.027250
2344     23.430000     -0.025300      0.026960
2345     23.440000     -0.025570      0.026600
2346     23.450000     -0.025840      0.026170
2347     23.460000     -0.026100      0.025680
2348     23.470000     -0.026360      0.025150
2349     23.480000     -0.026610      0.024590
2350     23.490000     -0.026860      0.024010
2351     23.500000     -0.027100      0.023420
2352     23.510000     -0.027330      0.022850
2353     23.520000     -0.027560      0.022310
2354     23.530000     -0.027780      0.021810
2355     23.540000     -0.028000      0.021360
2356     23.550000     -0.028210      0.020970
2357     23.560000     -0.028420      0.020670
2358     23.570000     -0.028630      0.020440
2359     23.580000     -0.028830      0.020310
2360     23.590000     -0.029040      0.020270
2361     23.600000     -0.029240      0.020320
2362     23.610000     -0.029440      0.020470
2363     23.620000     -0.029650      0.020720
2364     23.630000     -0.029850      0.021050
2365     23.640000     -0.030070      0.021470
2366     23.650000     -0.030280      0.021960
2367     23.660000     -0.030500      0.022510
2368     23.670000     -0.030720      0.023120
2369     23.680000     -0.030960      0.023760
2370     23.690000     -0.031190      0.024430
2371     23.700000     -0.031440      0.025100
2372     23.710000     -0.031690      0.025760
2373     23.720000     -0.031950      0.026400
2374     23.730000     -0.032210      0.027000
2375     23.740000     -0.032480      0.027550
2376     23.750000     -0.032760      0.028030
2377     23.760000     -0.033040      0.028430
2378     23.770000     -0.033320      0.028750
2379     23.780000     -0.033610      0.028970
2380     23.790000     -0.033900      0.029100
2381     23.800000     -0.034190      0.029130
2382     23.810000     -0.034480      0.029060
2383     23.820000     -0.034770      0.028890
2384     23.830000     -0.035060      0.028620
2385     23.840000     -0.035350      0.028260
2386     23.850000     -0.035630      0.027820
2387     23.860000     -0.035910      0.027310
2388     23.870000     -0.036180      0.026730
2389     23.880000     -0.036450      0.026100
2390     23.890000     -0.036710      0.025430
2391     23.900000     -0.036960      0.024730
2392     23.910000     -0.037210      0.024020
2393     23.920000     -0.037450      0.023310
2394     23.930000     -0.037680      0.022610
2395     23.940000     -0.037910      0.021930
2396     23.950000     -0.038130      0.021290
2397     23.960000     -0.038340      0.020690
2398     23.970000     -0.038550      0.020140
2399     23.980000     -0.038750      0.019650
2400     23.990000     -0.038950      0.019230
2401     24.000000     -0.039140      0.018860
2402     24.010000     -0.039330      0.018570
2403     24.020000     -0.039510      0.018340
2404     24.030000     -0.039700      0.018180
2405     24.040000     -0.039880      0.018100
2406     24.050000     -0.040060      0.018080
2407     24.060000     -0.040240      0.018130
2408     24.070000     -0.040420      0.018240
2409     24.080000     -0.040600      0.018420
2410     24.090000     -0.040790      0.018660
2411     24.100000     -0.040970      0.018960
2412     24.110000     -0.041160      0.019320
2413     24.120000     -0.041360      0.019730
2414     24.130000     -0.041550      0.020190
2415     24.140000     -0.041760      0.020710
2416     24.150000     -0.041960      0.021280
2417     24.160000     -0.042180      0.021890
2418     24.170000     -0.042400      0.022550
2419     24.180000     -0.042620      0.023260
2420     24.190000     -0.042850      0.024000
2421     24.200000     -0.043090      0.024780
2422     24.210000     -0.043340      0.025590
2423     24.220000     -0.043600      0.026420
2424     24.230000     -0.043860      0.027260
2425     24.240000     -0.044130      0.028100
2426     24.250000     -0.044410      0.028930
2427     24.260000     -0.044700      0.029720
2428     24.270000     -0.045000      0.030450
2429     24.280000     -0.045310      0.031110
2430     24.290000     -0.045620      0.031670
2431     24.300000     -0.045930      0.032100
2432     24.310000     -0.046250      0.032380
2433     24.320000     -0.046580      0.032480
2434     24.330000     -0.046900      0.032380
2435     24.340000     -0.047230      0.032050
2436     24.350000     -0.047550      0.031470
2437     24.360000     -0.047860      0.030640
2438     24.370000     -0.048170      0.029530
2439     24.380000     -0.048460      0.028140
2440     24.390000     -0.048750      0.026480
2441     24.400000     -0.049010      0.024540
2442     24.410000     -0.049260      0.022340
2443     24.420000     -0.049480      0.019900
2444     24.430000     -0.049680      0.017270
2445     24.440000     -0.049850      0.014470
2446     24.450000     -0.050000      0.011560
2447     24.460000     -0.050110      0.008600
2448     24.470000     -0.050200      0.005670
2449     24.480000     -0.050250      0.002850
2450     24.490000     -0.050280      0.000210
2451     24.500000     -0.050280     -0.002150
2452     24.510000     -0.050260     -0.004140
2453     24.520000     -0.050220     -0.005670
2454     24.530000     -0.050160     -0.006640
2455     24.540000     -0.050100     -0.006990
2456     24.550000     -0.050030     -0.006640
2457     24.560000     -0.049960     -0.005540
2458     24.570000     -0.049910     -0.003640
2459     24.580000     -0.049870     -0.000910
2460     24.590000     -0.049860      0.002650
2461     24.600000     -0.049890      0.007040
2462     24.610000     -0.049960      0.012200
2463     24.620000     -0.050080      0.018090
2464     24.630000     -0.050260      0.024610
2465     24.640000     -0.050510      0.031640
2466     24.650000     -0.050820      0.039040
2467     24.660000     -0.051210      0.046630
2468     24.670000     -0.051680      0.054210
2469     24.680000     -0.052220      0.061550
2470     24.690000     -0.052840      0.068410
2471     24.700000     -0.053520      0.074530
2472     24.710000     -0.054270      0.079650
2473     24.720000     -0.055060      0.083510
2474     24.730000     -0.055900      0.085850
2475     24.740000     -0.056760      0.086450
2476     24.750000     -0.057620      0.085080
2477     24.760000     -0.058470      0.081570
2478     24.770000     -0.059290      0.075760
2479     24.780000     -0.060050      0.067550
2480     24.790000     -0.060720      0.056880
2481     24.800000     -0.061290      0.043720
2482     24.810000     -0.061730      0.028110
2483     24.820000     -0.062010      0.010150
2484     24.830000     -0.062110     -0.010030
2485     24.840000     -0.062010     -0.032210
2486     24.850000     -0.061690     -0.056120
2487     24.860000     -0.061130     -0.081430
2488     24.870000     -0.060310     -0.107760
2489     24.880000     -0.059230     -0.134680
2490     24.890000     -0.057890     -0.161720
2491     24.900000     -0.056270     -0.188390
2492     24.910000     -0.054390     -0.214190
2493     24.920000     -0.052240     -0.238610
2494     24.930000     -0.049860     -0.261200
2495     24.940000     -0.047250     -0.281490
2496     24.950000     -0.044430     -0.299110
2497     24.960000     -0.041440     -0.313720
2498     24.970000     -0.038300     -0.325020
2499     24.980000     -0.035050     -0.332830
2500     24.990000     -0.031720     -0.336990
2501     25.000000     -0.028350     -0.337430
2502     25.010000      0.000000      0.000000
2503     25.020000      0.000000      0.000000
2504     25.030000      0.000000      0.000000
2505     25.040000      0.000000      0.000000
2506     25.050000      0.000000      0.000000
2507     25.060000      0.000000      0.000000
2508     25.070000      0.000000      0.000000
2509     25.080000      0.000000      0.000000
2510     25.090000      0.000000      0.000000
2511     25.100000      0.000000      0.000000
2512     25.110000      0.000000      0.000000
2513     25.120000      0.000000      0.000000
2514     25.130000      0.000000      0.000000
2515     25.140000      0.000000      0.000000
2516     25.150000      0.000000      0.000000
2517     25.160000      0.000000      0.000000
2518     25.170000      0.000000      0.000000
2519     25.180000      0.000000      0.000000
2520     25.190000      0.000000      0.000000
2521     25.200000      0.000000      0.000000
2522     25.210000      0.000000      0.000000
2523     25.220000      0.000000      0.000000
2524     25.230000      0.000000      0.000000
2525     25.240000      0.000000      0.000000
2526     25.250000      0.000000      0.000000
2527     25.260000      0.000000      0.000000
2528     25.270000      0.000000      0.000000
2529     25.280000      0.000000      0.000000
2530     25.290000      0.000000      0.000000
2531     25.300000      0.000000      0.000000
2532     25.310000      0.000000      0.000000
2533     25.320000      0.000000      0.000000
2534     25.330000      0.000000      0.000000
2535     25.340000      0.000000      0.000000
2536     25.350000      0.000000      0.000000
2537     25.360000      0.000000      0.000000
2538     25.370000      0.000000      0.000000
2539     25.380000      0.000000      0.000000
2540     25.390000      0.000000      0.000000
2541     25.400000      0.000000      0.000000
2542     25.410000      0.000000      0.000000
2543     25.420000      0.000000      0.000000
2544     25.430000      0.000000      0.000000
2545     25.440000      0.000000      0.000000
2546     25.450000      0.000000      0.000000
2547     25.460000      0.000000      0.000000
2548     25.470000      0.000000      0.000000
2549     25.480000      0.000000      0.000000
2550     25.490000      0.000000      0.000000
2551     25.500000      0.000000      0.000000
2552     25.510000      0.000000      0.000000
2553     25.520000      0.000000      0.000000
2554     25.530000      0.000000      0.000000
2555     25.540000      0.000000      0.000000
2556     25.550000      0.000000      0.000000
2557     25.560000      0.000000      0.000000
2558     25.570000      0.000000      0.000000
2559     25.580000      0.000000      0.000000
2560     25.590000      0.000000      0.000000
2561     25.600000      0.000000      0.000000
2562     25.610000      0.000000      0.000000
2563     25.620000      0.000000      0.000000
2564     25.630000      0.000000      0.000000
2565     25.640000      0.000000      0.000000
2566     25.650000      0.000000      0.000000
2567     25.660000      0.000000      0.000000
2568     25.670000      0.000000      0.000000
2569     25.680000      0.000000      0.000000
2570     25.690000      0.000000      0.000000
2571     25.700000      0.000000      0.000000
2572     25.710000      0.000000      0.000000
2573     25.720000      0.000000      0.000000
2574     25.730000      0.000000      0.000000
2575     25.740000      0.000000      0.000000
2576     25.750000      0.000000      0.000000
2577     25.760000      0.000000      0.000000
2578     25.770000      0.000000      0.000000
2579     25.780000      0.000000      0.000000
2580     25.790000      0.000000      0.000000
2581     25.800000      0.000000      0.000000
2582     25.810000      0.000000      0.000000
2583     25.820000      0.000000      0.000000
2584     25.830000      0.000000      0.000000
2585     25.840000      0.000000      0.000000
2586     25.850000      0.000000      0.000000
2587     25.860000      0.000000      0.000000
2588     25.870000      0.000000      0.000000
2589     25.880000      0.000000      0.000000
2590     25.890000      0.000000      0.000000
2591     25.900000      0.000000      0.000000
2592     25.910000      0.000000      0.000000
2593     25.920000      0.000000      0.000000
2594     25.930000      0.000000      0.000000
2595     25.940000      0.000000      0.000000
2596     25.950000      0.000000      0.000000
2597     25.960000      0.000000      0.000000
2598     25.970000      0.000000      0.000000
2599     25.980000      0.000000      0.000000
2600     25.990000      0.000000      0.000000
2601     26.000000      0.000000      0.000000
2602     26.010000      0.000000      0.000000
2603     26.020000      0.000000      0.000000
2604     26.030000      0.000000      0.000000
2605     26.040000      0.000000      0.000000
2606     26.050000      0.000000      0.000000
2607     26.060000      0.000000      0.000000
2608     26.070000      0.000000      0.000000
2609     26.080000      0.000000      0.000000
2610     26.090000      0.000000      0.000000
2611     26.100000      0.000000      0.000000
2612     26.110000      0.000000      0.000000
2613     26.120000      0.000000      0.000000
2614     26.130000      0.000000      0.000000
2615     26.140000      0.000000      0.000000
2616     26.150000      0.000000      0.000000
2617     26.160000      0.000000      0.000000
2618     26.170000      0.000000      0.000000
2619     26.180000      0.000000      0.000000
2620     26.190000      0.000000      0.000000
2621     26.200000      0.000000      0.000000
2622     26.210000      0.000000      0.000000
2623     26.220000      0.000000      0.000000
2624     26.230000      0.000000      0.000000
2625     26.240000      0.000000      0.000000
2626     26.250000      0.000000      0.000000
2627     26.260000      0.000000      0.000000
2628     26.270000      0.000000      0.000000
2629     26.280000      0.000000      0.000000
2630     26.290000      0.000000      0.000000
2631     26.300000      0.000000      0.000000
2632     26.310000      0.000000      0.000000
2633     26.320000      0.000000      0.000000
2634     26.330000      0.000000      0.000000
2635     26.340000      0.000000      0.000000
2636     26.350000      0.000000      0.000000
2637     26.360000      0.000000      0.000000
2638     26.370000      0.000000      0.000000
2639     26.380000      0.000000      0.000000
2640     26.390000      0.000000      0.000000
2641     26.400000      0.000000      0.000000
2642     26.410000      0.000000      0.000000
2643     26.420000      0.000000      0.000000
2644     26.430000      0.000000      0.000000
2645     26.440000      0.000000      0.000000
2646     26.450000      0.000000      0.000000
2647     26.460000      0.000000      0.000000
2648     26.470000      0.000000      0.000000
2649     26.480000      0.000000      0.000000
2650     26.490000      0.000000      0.000000
2651     26.500000      0.000000      0.000000
2652     26.510000      0.000000      0.000000
2653     26.520000      0.000000      0.000000
2654     26.530000      0.000000      0.000000
2655     26.540000      0.000000      0.000000
2656     26.550000      0.000000      0.000000
2657     26.560000      0.000000      0.000000
2658     26.570000      0.000000      0.000000
2659     26.580000      0.000000      0.000000
2660     26.590000      0.000000      0.000000
2661     26.600000      0.000000      0.000000
2662     26.610000      0.000000      0.000000
2663     26.620000      0.000000      0.000000
2664     26.630000      0.000000      0.000000
2665     26.640000      0.000000      0.000000
2666     26.650000      0.000000      0.000000
2667     26.660000      0.000000      0.000000
2668     26.670000      0.000000      0.000000
2669     26.680000      0.000000      0.000000
2670     26.690000      0.000000      0.000000
2671     26.700000      0.000000      0.000000
2672     26.710000      0.000000      0.000000
2673     26.720000      0.000000      0.000000
2674     26.730000      0.000000      0.000000
2675     26.740000      0.000000      0.000000
2676     26.750000      0.000000      0.000000
2677     26.760000      0.000000      0.000000
2678     26.770000      0.000000      0.000000
2679     26.780000      0.000000      0.000000
2680     26.790000      0.000000      0.000000
2681     26.800000      0.000000      0.000000
2682     26.810000      0.000000      0.000000
2683     26.820000      0.000000      0.000000
2684     26.830000      0.000000      0.000000
2685     26.840000      0.000000      0.000000
2686     26.850000      0.000000      0.000000
2687     26.860000      0.000000      0.000000
2688     26.870000      0.000000      0.000000
2689     26.880000      0.000000      0.000000
2690     26.890000      0.000000      0.000000
2691     26.900000      0.000000      0.000000
2692     26.910000      0.000000      0.000000
2693     26.920000      0.000000      0.000000
2694     26.930000      0.000000      0.000000
2695     26.940000      0.000000      0.000000
2696     26.950000      0.000000      0.000000
2697     26.960000      0.000000      0.000000
2698     26.970000      0.000000      0.000000
2699     26.980000      0.000000      0.000000
2700     26.990000      0.000000      0.000000
2701     27.000000      0.000000      0.000000
2702     27.010000      0.000000      0.000000
2703     27.020000      0.000000      0.000000
2704     27.030000      0.000000      0.000000
2705     27.040000      0.000000      0.000000
2706     27.050000      0.000000      0.000000
2707     27.060000      0.000000      0.000000
2708     27.070000      0.000000      0.000000
2709     27.080000      0.000000      0.000000
2710     27.090000      0.000000      0.000000
2711     27.100000      0.000000      0.000000
2712     27.110000      0.000000      0.000000
2713     27.120000      0.000000      0.000000
2714     27.130000      0.000000      0.000000
2715     27.140000      0.000000      0.000000
2716     27.150000      0.000000      0.000000
2717     27.160000      0.000000      0.000000
2718     27.170000      0.000000      0.000000
2719     27.180000      0.000000      0.000000
2720     27.190000      0.000000      0.000000
2721     27.200000      0.000000      0.000000
2722     27.210000      0.000000      0.000000
2723     27.220000      0.000000      0.000000
2724     27.230000      0.000000      0.000000
2725     27.240000      0.000000      0.000000
2726     27.250000      0.000000      0.000000
2727     27.260000      0.000000      0.000000
2728     27.270000      0.000000      0.000000
2729     27.280000      0.000000      0.000000
2730     27.290000      0.000000      0.000000
2731     27.300000      0.000000      0.000000
2732     27.310000      0.000000      0.000000
2733     27.320000      0.000000      0.000000
2734     27.330000      0.000000      0.000000
2735     27.340000      0.000000      0.000000
2736     27.350000      0.000000      0.000000
2737     27.360000      0.000000      0.000000
2738     27.370000      0.000000      0.000000
2739     27.380000      0.000000      0.000000
2740     27.390000      0.000000      0.000000
2741     27.400000      0.000000      0.000000
2742     27.410000      0.000000      0.000000
2743     27.420000      0.000000      0.000000
2744     27.430000      0.000000      0.000000
2745     27.440000      0.000000      0.000000
2746     27.450000      0.000000      0.000000
2747     27.460000      0.000000      0.000000
2748     27.470000      0.000000      0.000000
2749     27.480000      0.000000      0.000000
2750     27.490000      0.000000      0.000000
2751     27.500000      0.000000      0.000000
2752     27.510000      0.000000      0.000000
2753     27.520000      0.000000      0.000000
2754     27.530000      0.000000      0.000000
2755     27.540000      0.000000      0.000000
2756     27.550000      0.000000      0.000000
2757     27.560000      0.000000      0.000000
2758     27.570000      0.000000      0.000000
2759     27.580000      0.000000      0.000000
2760     27.590000      0.000000      0.000000
2761     27.600000      0.000000      0.000000
2762     27.610000      0.000000      0.000000
2763     27.620000      0.000000      0.000000
2764     27.630000      0.000000      0.000000
2765     27.640000      0.000000      0.000000
2766     27.650000      0.000000      0.000000
2767     27.660000      0.000000      0.000000
2768     27.670000      0.000000      0.000000
2769     27.680000      0.000000      0.000000
2770     27.690000      0.000000      0.000000
2771     27.700000      0.000000      0.000000
2772     27.710000      0.000000      0.000000
2773     27.720000      0.000000      0.000000
2774     27.730000      0.000000      0.000000
2775     27.740000      0.000000      0.000000
2776     27.750000      0.000000      0.000000
2777     27.760000      0.000000      0.000000
2778     27.770000      0.000000      0.000000
2779     27.780000      0.000000      0.000000
2780     27.790000      0.000000      0.000000
2781     27.800000      0.000000      0.000000
2782     27.810000      0.000000      0.000000
2783     27.820000      0.000000      0.000000
2784     27.830000      0.000000      0.000000
2785     27.840000      0.000000      0.000000
2786     27.850000      0.000000      0.000000
2787     27.860000      0.000000      0.000000
2788     27.870000      0.000000      0.000000
2789     27.880000      0.000000      0.000000
2790     27.890000      0.000000      0.000000
2791     27.900000      0.000000      0.000000
2792     27.910000      0.000000      0.000000
2793     27.920000      0.000000      0.000000
2794     27.930000      0.000000      0.000000
2795     27.940000      0.000000      0.000000
2796     27.950000      0.000000      0.000000
2797     27.960000      0.000000      0.000000
2798     27.970000      0.000000      0.000000
2799     27.980000      0.000000      0.000000
2800     27.990000      0.000000      0.000000
2801     28.000000      0.000000      0.000000
2802     28.010000      0.000000      0.000000
2803     28.020000      0.000000      0.000000
2804     28.030000      0.000000      0.000000
2805     28.040000      0.000000      0.000000
2806     28.050000      0.000000      0.000000
2807     28.060000      0.000000      0.000000
2808     28.070000      0.000000      0.000000
2809     28.080000      0.000000      0.000000
2810     28.090000      0.000000      0.000000
2811     28.100000      0.000000      0.000000
2812     28.110000      0.000000      0.000000
2813     28.120000      0.000000      0.000000
2814     28.130000      0.000000      0.000000
2815     28.140000      0.000000      0.000000
2816     28.150000      0.000000      0.000000
2817     28.160000      0.000000      0.000000
2818     28.170000      0.000000      0.000000
2819     28.180000      0.000000      0.000000
2820     28.190000      0.000000      0.000000
2821     28.200000      0.000000      0.000000
2822     28.210000      0.000000      0.000000
2823     28.220000      0.000000      0.000000
2824     28.230000      0.000000      0.000000
2825     28.240000      0.000000      0.000000
2826     28.250000      0.000000      0.000000
2827     28.260000      0.000000      0.000000
2828     28.270000      0.000000      0.000000
2829     28.280000      0.000000      0.000000
2830     28.290000      0.000000      0.000000
2831     28.300000      0.000000      0.000000
2832     28.310000      0.000000      0.000000
2833     28.320000      0.000000      0.000000
2834     28.330000      0.000000      0.000000
2835     28.340000      0.000000      0.000000
2836     28.350000      0.000000      0.000000
2837     28.360000      0.000000      0.000000
2838     28.370000      0.000000      0.000000
2839     28.380000      0.000000      0.000000
2840     28.390000      0.000000      0.000000
2841     28.400000      0.000000      0.000000
2842     28.410000      0.000000      0.000000
2843     28.420000      0.000000      0.000000
2844     28.430000      0.000000      0.000000
2845     28.440000      0.000000      0.000000
2846     28.450000      0.000000      0.000000
2847     28.460000      0.000000      0.000000
2848     28.470000      0.000000      0.000000
2849     28.480000      0.000000      0.000000
2850     28.490000      0.000000      0.000000
2851     28.500000      0.000000      0.000000
2852     28.510000      0.000000      0.000000
2853     28.520000      0.000000      0.000000
2854     28.530000      0.000000      0.000000
2855     28.540000      0.000000      0.000000
2856     28.550000      0.000000      0.000000
2857     28.560000      0.000000      0.000000
2858     28.570000      0.000000      0.000000
2859     28.580000      0.000000      0.000000
2860     28.590000      0.000000      0.000000
2861     28.600000      0.000000      0.000000
2862     28.610000      0.000000      0.000000
2863     28.620000      0.000000      0.000000
2864     28.630000      0.000000      0.000000
2865     28.640000      0.000000      0.000000
2866     28.650000      0.000000      0.000000
2867     28.660000      0.000000      0.000000
2868     28.670000      0.000000      0.000000
2869     28.680000      0.000000      0.000000
2870     28.690000      0.000000      0.000000
2871     28.700000      0.000000      0.000000
2872     28.710000      0.000000      0.000000
2873     28.720000      0.000000      0.000000
2874     28.730000      0.000000      0.000000
2875     28.740000      0.000000      0.000000
2876     28.750000      0.000000      0.000000
2877     28.760000      0.000000      0.000000
2878     28.770000      0.000000      0.000000
2879     28.780000      0.000000      0.000000
2880     28.790000      0.000000      0.000000
2881     28.800000      0.000000      0.000000
2882     28.810000      0.000000      0.000000
2883     28.820000      0.000000      0.000000
2884     28.830000      0.000000      0.000000
2885     28.840000      0.000000      0.000000
2886     28.850000      0.000000      0.000000
2887     28.860000      0.000000      0.000000
2888     28.870000      0.000000      0.000000
2889     28.880000      0.000000      0.000000
2890     28.890000      0.000000      0.000000
2891     28.900000      0.000000      0.000000
2892     28.910000      0.000000      0.000000
2893     28.920000      0.000000      0.000000
2894     28.930000      0.000000      0.000000
2895     28.940000      0.000000      0.000000
2896     28.950000      0.000000      0.000000
2897     28.960000      0.000000      0.000000
2898     28.970000      0.000000      0.000000
2899     28.980000      0.000000      0.000000
2900     28.990000      0.000000      0.000000
2901     29.000000      0.000000      0.000000
2902     29.010000      0.000000      0.000000
2903     29.020000      0.000000      0.000000
2904     29.030000      0.000000      0.000000
2905     29.040000      0.000000      0.000000
2906     29.050000      0.000000      0.000000
2907     29.060000      0.000000      0.000000
2908     29.070000      0.000000      0.000000
2909     29.080000      0.000000      0.000000
2910     29.090000      0.000000      0.000000
2911     29.100000      0.000000      0.000000
2912     29.110000      0.000000      0.000000
2913     29.120000      0.000000      0.000000
2914     29.130000      0.000000      0.000000
2915     29.140000      0.000000      0.000000
2916     29.150000      0.000000      0.000000
2917     29.160000      0.000000      0.000000
2918     29.170000      0.000000      0.000000
2919     29.180000      0.000000      0.000000
2920     29.190000      0.000000      0.000000
2921     29.200000      0.000000      0.000000
2922     29.210000      0.000000      0.000000
2923     29.220000      0.000000      0.000000
2924     29.230000      0.000000      0.000000
2925     29.240000      0.000000      0.000000
2926     29.250000      0.000000      0.000000
2927     29.260000      0.000000      0.000000
2928     29.270000      0.000000      0.000000
2929     29.280000      0.000000      0.000000
2930     29.290000      0.000000      0.000000
2931     29.300000      0.000000      0.000000
2932     29.310000      0.000000      0.000000
2933     29.320000      0.000000      0.000000
2934     29.330000      0.000000      0.000000
2935     29.340000      0.000000      0.000000
2936     29.350000      0.000000      0.000000
2937     29.360000      0.000000      0.000000
2938     29.370000      0.000000      0.000000
2939     29.380000      0.000000      0.000000
2940     29.390000      0.000000      0.000000
2941     29.400000      0.000000      0.000000
2942     29.410000      0.000000      0.000000
2943     29.420000      0.000000      0.000000
2944     29.430000      0.000000      0.000000
2945     29.440000      0.000000      0.000000
2946     29.450000      0.000000      0.000000
2947     29.460000      0.000000      0.000000
2948     29.470000      0.000000      0.000000
2949     29.480000      0.000000      0.000000
2950     29.490000      0.000000      0.000000
2951     29.500000      0.000000      0.000000
2952     29.510000      0.000000      0.000000
2953     29.520000      0.000000      0.000000
2954     29.530000      0.000000      0.000000
2955     29.540000      0.000000      0.000000
2956     29.550000      0.000000      0.000000
2957     29.560000      0.000000      0.000000
2958     29.570000      0.000000      0.000000
2959     29.580000      0.000000      0.000000
2960     29.590000      0.000000      0.000000
2961     29.600000      0.000000      0.000000
2962     29.610000      0.000000      0.000000
2963     29.620000      0.000000      0.000000
2964     29.630000      0.000000      0.000000
2965     29.640000      0.000000      0.000000
2966     29.650000      0.000000      0.000000
2967     29.660000      0.000000      0.000000
2968     29.670000      0.000000      0.000000
2969     29.680000      0.000000      0.000000
2970     29.690000      0.000000      0.000000
2971     29.700000      0.000000      0.000000
2972     29.710000      0.000000      0.000000
2973     29.720000      0.000000      0.000000
2974     29.730000      0.000000      0.000000
2975     29.740000      0.000000      0.000000
2976     29.750000      0.000000      0.000000
2977     29.760000      0.000000      0.000000
2978     29.770000      0.000000      0.000000
2979     29.780000      0.000000      0.000000
2980     29.790000      0.000000      0.000000
2981     29.800000      0.000000      0.000000
2982     29.810000      0.000000      0.000000
2983     29.820000      0.000000      0.000000
2984     29.830000      0.000000      0.000000
2985     29.840000      0.000000      0.000000
2986     29.850000      0.000000      0.000000
2987     29.860000      0.000000      0.000000
2988     29.870000      0.000000      0.000000
2989     29.880000      0.000000      0.000000
2990     29.890000      0.000000      0.000000
2991     29.900000      0.000000      0.000000
2992     29.910000      0.000000      0.000000
2993     29.920000      0.000000      0.000000
2994     29.930000      0.000000      0.000000
2995     29.940000      0.000000      0.000000
2996     29.950000      0.000000      0.000000
2997     29.960000      0.000000      0.000000
2998     29.970000      0.000000      0.000000
2999     29.980000      0.000000      0.000000
3000     29.990000      0.000000      0.000000
3001     30.000000      0.000000      0.000000
3002     30.010000      0.000000      0.000000
3003     30.020000      0.000000      0.000000
3004     30.030000      0.000000      0.000000
3005     30.040000      0.000000      0.000000
3006     30.050000      0.000000      0.000000
3007     30.060000      0.000000      0.000000
3008     30.070000      0.000000      0.000000
3009     30.080000      0.000000      0.000000
3010     30.090000      0.000000      0.000000
3011     30.100000      0.000000      0.000000
3012     30.110000      0.000000      0.000000
3013     30.120000      0.000000      0.000000
3014     30.130000      0.000000      0.000000
3015     30.140000      0.000000      0.000000
3016     30.150000      0.000000      0.000000
3017     30.160000      0.000000      0.000000
3018     30.170000      0.000000      0.000000
3019     30.180000      0.000000      0.000000
3020     30.190000      0.000000      0.000000
3021     30.200000      0.000000      0.000000
3022     30.210000      0.000000      0.000000
3023     30.220000      0.000000      0.000000
3024     30.230000      0.000000      0.000000
3025     30.240000      0.000000      0.000000
3026     30.250000      0.000000      0.000000
3027     30.260000      0.000000      0.000000
3028     30.270000      0.000000      0.000000
3029     30.280000      0.000000      0.000000
3030     30.290000      0.000000      0.000000
3031     30.300000      0.000000      0.000000
3032     30.310000      0.000000      0.000000
3033     30.320000      0.000000      0.000000
3034     30.330000      0.000000      0.000000
3035     30.340000      0.000000      0.000000
3036     30.350000      0.000000      0.000000
3037     30.360000      0.000000      0.000000
3038     30.370000      0.000000      0.000000
3039     30.380000      0.000000      0.000000
3040     30.390000      0.000000      0.000000
3041     30.400000      0.000000      0.000000
3042     30.410000      0.000000      0.000000
3043     30.420000      0.000000      0.000000
3044     30.430000      0.000000      0.000000
3045     30.440000      0.000000      0.000000
3046     30.450000      0.000000      0.000000
3047     30.460000      0.000000      0.000000
3048     30.470000      0.000000      0.000000
3049     30.480000      0.000000      0.000000
3050     30.490000      0.000000      0.000000
3051     30.500000      0.000000      0.000000
3052     30.510000      0.000000      0.000000
3053     30.520000      0.000000      0.000000
3054     30.530000      0.000000      0.000000
3055     30.540000      0.000000      0.000000
3056     30.550000      0.000000      0.000000
3057     30.560000      0.000000      0.000000
3058     30.570000      0.000000      0.000000
3059     30.580000      0.000000      0.000000
3060     30.590000      0.000000      0.000000
3061     30.600000      0.000000      0.000000
3062     30.610000      0.000000      0.000000
3063     30.620000      0.000000      0.000000
3064     30.630000      0.000000      0.000000
3065     30.640000      0.000000      0.000000
3066     30.650000      0.000000      0.000000
3067     30.660000      0.000000      0.000000
3068     30.670000      0.000000      0.000000
3069     30.680000      0.000000      0.000000
3070     30.690000      0.000000      0.000000
3071     30.700000      0.000000      0.000000
3072     30.710000      0.000000      0.000000
3073     30.720000      0.000000      0.000000
3074     30.730000      0.000000      0.000000
3075     30.740000      0.000000      0.000000
3076     30.750000      0.000000      0.000000
3077     30.760000      0.000000      0.000000
3078     30.770000      0.000000      0.000000
3079     30.780000      0.000000      0.000000
3080     30.790000      0.000000      0.000000
3081     30.800000      0.000000      0.000000
3082     30.810000      0.000000      0.000000
3083     30.820000      0.000000      0.000000
3084     30.830000      0.000000      0.000000
3085     30.840000      0.000000      0.000000
3086     30.850000      0.000000      0.000000
3087     30.860000      0.000000      0.000000
3088     30.870000      0.000000      0.000000
3089     30.880000      0.000000      0.000000
3090     30.890000      0.000000      0.000000
3091     30.900000      0.000000      0.000000
3092     30.910000      0.000000      0.000000
3093     30.920000      0.000000      0.000000
3094     30.930000      0.000000      0.000000
3095     30.940000      0.000000      0.000000
3096     30.950000      0.000000      0.000000
3097     30.960000      0.000000      0.000000
3098     30.970000      0.000000      0.000000
3099     30.980000      0.000000      0.000000
3100     30.990000      0.000000      0.000000
3101     31.000000      0.000000      0.000000
3102     31.010000      0.000000      0.000000
3103     31.020000      0.000000      0.000000
3104     31.030000      0.000000      0.000000
3105     31.040000      0.000000      0.000000
3106     31.050000      0.000000      0.000000
3107     31.060000      0.000000      0.000000
3108     31.070000      0.000000      0.000000
3109     31.080000      0.000000      0.000000
3110     31.090000      0.000000      0.000000
3111     31.100000      0.000000      0.000000
3112     31.110000      0.000000      0.000000
3113     31.120000      0.000000      0.000000
3114     31.130000      0.000000      0.000000
3115     31.140000      0.000000      0.000000
3116     31.150000      0.000000      0.000000
3117     31.160000      0.000000      0.000000
3118     31.170000      0.000000      0.000000
3119     31.180000      0.000000      0.000000
3120     31.190000      0.000000      0.000000
3121     31.200000      0.000000      0.000000
3122     31.210000      0.000000      0.000000
3123     31.220000      0.000000      0.000000
3124     31.230000      0.000000      0.000000
3125     31.240000      0.000000      0.000000
3126     31.250000      0.000000      0.000000
3127     31.260000      0.000000      0.000000
3128     31.270000      0.000000      0.000000
3129     31.280000      0.000000      0.000000
3130     31.290000      0.000000      0.000000
3131     31.300000      0.000000      0.000000
3132     31.310000      0.000000      0.000000
3133     31.320000      0.000000      0.000000
3134     31.330000      0.000000      0.000000
3135     31.340000      0.000000      0.000000
3136     31.350000      0.000000      0.000000
3137     31.360000      0.000000      0.000000
3138     31.370000      0.000000      0.000000
3139     31.380000      0.000000      0.000000
3140     31.390000      0.000000      0.000000
3141     31.400000      0.000000      0.000000
3142     31.410000      0.000000      0.000000
3143     31.420000      0.000000      0.000000
3144     31.430000      0.000000      0.000000
3145     31.440000      0.000000      0.000000
3146     31.450000      0.000000      0.000000
3147     31.460000      0.000000      0.000000
3148     31.470000      0.000000      0.000000
3149     31.480000      0.000000      0.000000
3150     31.490000      0.000000      0.000000
3151     31.500000      0.000000      0.000000
3152     31.510000      0.000000      0.000000
3153     31.520000      0.000000      0.000000
3154     31.530000      0.000000      0.000000
3155     31.540000      0.000000      0.000000
3156     31.550000      0.000000      0.000000
3157     31.560000      0.000000      0.000000
3158     31.570000      0.000000      0.000000
3159     31.580000      0.000000      0.000000
3160     31.590000      0.000000      0.000000
3161     31.600000      0.000000      0.000000
3162     31.610000      0.000000      0.000000
3163     31.620000      0.000000      0.000000
3164     31.630000      0.000000      0.000000
3165     31.640000      0.000000      0.000000
3166     31.650000      0.000000      0.000000
3167     31.660000      0.000000      0.000000
3168     31.670000      0.000000      0.000000
3169     31.680000      0.000000      0.000000
3170     31.690000      0.000000      0.000000
3171     31.700000      0.000000      0.000000
3172     31.710000      0.000000      0.000000
3173     31.720000      0.000000      0.000000
3174     31.730000      0.000000      0.000000
3175     31.740000      0.000000      0.000000
3176     31.750000      0.000000      0.000000
3177     31.760000      0.000000      0.000000
3178     31.770000      0.000000      0.000000
3179     31.780000      0.000000      0.000000
3180     31.790000      0.000000      0.000000
3181     31.800000      0.000000      0.000000
3182     31.810000      0.000000      0.000000
3183     31.820000      0.000000      0.000000
3184     31.830000      0.000000      0.000000
3185     31.840000      0.000000      0.000000
3186     31.850000      0.000000      0.000000
3187     31.860000      0.000000      0.000000
3188     31.870000      0.000000      0.000000
3189     31.880000      0.000000      0.000000
3190     31.890000      0.000000      0.000000
3191     31.900000      0.000000      0.000000
3192     31.910000      0.000000      0.000000
3193     31.920000      0.000000      0.000000
3194     31.930000      0.000000      0.000000
3195     31.940000      0.000000      0.000000
3196     31.950000      0.000000      0.000000
3197     31.960000      0.000000      0.000000
3198     31.970000      0.000000      0.000000
3199     31.980000      0.000000      0.000000
3200     31.990000      0.000000      0.000000
3201     32.000000      0.000000      0.000000
3202     32.010000      0.000000      0.000000
3203     32.020000      0.000000      0.000000
3204     32.030000      0.000000      0.000000
3205     32.040000      0.000000      0.000000
3206     32.050000      0.000000      0.000000
3207     32.060000      0.000000      0.000000
3208     32.070000      0.000000      0.000000
3209     32.080000      0.000000      0.000000
3210     32.090000      0.000000      0.000000
3211     32.100000      0.000000      0.000000
3212     32.110000      0.000000      0.000000
3213     32.120000      0.000000      0.000000
3214     32.130000      0.000000      0.000000
3215     32.140000      0.000000      0.000000
3216     32.150000      0.000000      0.000000
3217     32.160000      0.000000      0.000000
3218     32.170000      0.000000      0.000000
3219     32.180000      0.000000      0.000000
3220     32.190000      0.000000      0.000000
3221     32.200000      0.000000      0.000000
3222     32.210000      0.000000      0.000000
3223     32.220000      0.000000      0.000000
3224     32.230000      0.000000      0.000000
3225     32.240000      0.000000      0.000000
3226     32.250000      0.000000      0.000000
3227     32.260000      0.000000      0.000000
3228     32.270000      0.000000      0.000000
3229     32.280000      0.000000      0.000000
3230     32.290000      0.000000      0.000000
3231     32.300000      0.000000      0.000000
3232     32.310000      0.000000      0.000000
3233     32.320000      0.000000      0.000000
3234     32.330000      0.000000      0.000000
3235     32.340000      0.000000      0.000000
3236     32.350000      0.000000      0.000000
3237     32.360000      0.000000      0.000000
3238     32.370000      0.000000      0.000000
3239     32.380000      0.000000      0.000000
3240     32.390000      0.000000      0.000000
3241     32.400000      0.000000      0.000000
3242     32.410000      0.000000      0.000000
3243     32.420000      0.000000      0.000000
3244     32.430000      0.000000      0.000000
3245     32.440000      0.000000      0.000000
3246     32.450000      0.000000      0.000000
3247     32.460000      0.000000      0.000000
3248     32.470000      0.000000      0.000000
3249     32.480000      0.000000      0.000000
3250     32.490000      0.000000      0.000000
3251     32.500000      0.000000      0.000000
3252     32.510000      0.000000      0.000000
3253     32.520000      0.000000      0.000000
3254     32.530000      0.000000      0.000000
3255     32.540000      0.000000      0.000000
3256     32.550000      0.000000      0.000000
3257     32.560000      0.000000      0.000000
3258     32.570000      0.000000      0.000000
3259     32.580000      0.000000      0.000000
3260     32.590000      0.000000      0.000000
3261     32.600000      0.000000      0.000000
3262     32.610000      0.000000      0.000000
3263     32.620000      0.000000      0.000000
3264     32.630000      0.000000      0.000000
3265     32.640000      0.000000      0.000000
3266     32.650000      0.000000      0.000000
3267     32.660000      0.000000      0.000000
3268     32.670000      0.000000      0.000000
3269     32.680000      0.000000      0.000000
3270     32.690000      0.000000      0.000000
3271     32.700000      0.000000      0.000000
3272     32.710000      0.000000      0.000000
3273     32.720000      0.000000      0.000000
3274     32.730000      0.000000      0.000000
3275     32.740000      0.000000      0.000000
3276     32.750000      0.000000      0.000000
3277     32.760000      0.000000      0.000000
3278     32.770000      0.000000      0.000000
3279     32.780000      0.000000      0.000000
3280     32.790000      0.000000      0.000000
3281     32.800000      0.000000      0.000000
3282     32.810000      0.000000      0.000000
3283     32.820000      0.000000      0.000000
3284     32.830000      0.000000      0.000000
3285     32.840000      0.000000      0.000000
3286     32.850000      0.000000      0.000000
3287     32.860000      0.000000      0.000000
3288     32.870000      0.000000      0.000000
3289     32.880000      0.000000      0.000000
3290     32.890000      0.000000      0.000000
3291     32.900000      0.000000      0.000000
3292     32.910000      0.000000      0.000000
3293     32.920000      0.000000      0.000000
3294     32.930000      0.000000      0.000000
3295     32.940000      0.000000      0.000000
3296     32.950000      0.000000      0.000000
3297     32.960000      0.000000      0.000000
3298     32.970000      0.000000      0.000000
3299     32.980000      0.000000      0.000000
3300     32.990000      0.000000      0.000000
3301     33.000000      0.000000      0.000000
3302     33.010000      0.000000      0.000000
3303     33.020000      0.000000      0.000000
3304     33.030000      0.000000      0.000000
3305     33.040000      0.000000      0.000000
3306     33.050000      0.000000      0.000000
3307     33.060000      0.000000      0.000000
3308     33.070000      0.000000      0.000000
3309     33.080000      0.000000      0.000000
3310     33.090000      0.000000      0.000000
3311     33.100000      0.000000      0.000000
3312     33.110000      0.000000      0.000000
3313     33.120000      0.000000      0.000000
3314     33.130000      0.000000      0.000000
3315     33.140000      0.000000      0.000000
3316     33.150000      0.000000      0.000000
3317     33.160000      0.000000      0.000000
3318     33.170000      0.000000      0.000000
3319     33.180000      0.000000      0.000000
3320     33.190000      0.000000      0.000000
3321     33.200000      0.000000      0.000000
3322     33.210000      0.000000      0.000000
3323     33.220000      0.000000      0.000000
3324     33.230000      0.000000      0.000000
3325     33.240000      0.000000      0.000000
3326     33.250000      0.000000      0.000000
3327     33.260000      0.000000      0.000000
3328     33.270000      0.000000      0.000000
3329     33.280000      0.000000      0.000000
3330     33.290000      0.000000      0.000000
3331     33.300000      0.000000      0.000000
3332     33.310000      0.000000      0.000000
3333     33.320000      0.000000      0.000000
3334     33.330000      0.000000      0.000000
3335     33.340000      0.000000      0.000000
3336     33.350000      0.000000      0.000000
3337     33.360000      0.000000      0.000000
3338     33.370000      0.000000      0.000000
3339     33.380000      0.000000      0.000000
3340     33.390000      0.000000      0.000000
3341     33.400000      0.000000      0.000000
3342     33.410000      0.000000      0.000000
3343     33.420000      0.000000      0.000000
3344     33.430000      0.000000      0.000000
3345     33.440000      0.000000      0.000000
3346     33.450000      0.000000      0.000000
3347     33.460000      0.000000      0.000000
3348     33.470000      0.000000      0.000000
3349     33.480000      0.000000      0.000000
3350     33.490000      0.000000      0.000000
3351     33.500000      0.000000      0.000000
3352     33.510000      0.000000      0.000000
3353     33.520000      0.000000      0.000000
3354     33.530000      0.000000      0.000000
3355     33.540000      0.000000      0.000000
3356     33.550000      0.000000      0.000000
3357     33.560000      0.000000      0.000000
3358     33.570000      0.000000      0.000000
3359     33.580000      0.000000      0.000000
3360     33.590000      0.000000      0.000000
3361     33.600000      0.000000      0.000000
3362     33.610000      0.000000      0.000000
3363     33.620000      0.000000      0.000000
3364     33.630000      0.000000      0.000000
3365     33.640000      0.000000      0.000000
3366     33.650000      0.000000      0.000000
3367     33.660000      0.000000      0.000000
3368     33.670000      0.000000      0.000000
3369     33.680000      0.000000      0.000000
3370     33.690000      0.000000      0.000000
3371     33.700000      0.000000      0.000000
3372     33.710000      0.000000      0.000000
3373     33.720000      0.000000      0.000000
3374     33.730000      0.000000      0.000000
3375     33.740000      0.000000      0.000000
3376     33.750000      0.000000      0.000000
3377     33.760000      0.000000      0.000000
3378     33.770000      0.000000      0.000000
3379     33.780000      0.000000      0.000000
3380     33.790000      0.000000      0.000000
3381     33.800000      0.000000      0.000000
3382     33.810000      0.000000      0.000000
3383     33.820000      0.000000      0.000000
3384     33.830000      0.000000      0.000000
3385     33.840000      0.000000      0.000000
3386     33.850000      0.000000      0.000000
3387     33.860000      0.000000      0.000000
3388     33.870000      0.000000      0.000000
3389     33.880000      0.000000      0.000000
3390     33.890000      0.000000      0.000000
3391     33.900000      0.000000      0.000000
3392     33.910000      0.000000      0.000000
3393     33.920000      0.000000      0.000000
3394     33.930000      0.000000      0.000000
3395     33.940000      0.000000      0.000000
3396     33.950000      0.000000      0.000000
3397     33.960000      0.000000      0.000000
3398     33.970000      0.000000      0.000000
3399     33.980000      0.000000      0.000000
3400     33.990000      0.000000      0.000000
3401     34.000000      0.000000      0.000000
3402     34.010000      0.000000      0.000000
3403     34.020000      0.000000      0.000000
3404     34.030000      0.000000      0.000000
3405     34.040000      0.000000      0.000000
3406     34.050000      0.000000      0.000000
3407     34.060000      0.000000      0.000000
3408     34.070000      0.000000      0.000000
3409     34.080000      0.000000      0.000000
3410     34.090000      0.000000      0.000000
3411     34.100000      0.000000      0.000000
3412     34.110000      0.000000      0.000000
3413     34.120000      0.000000      0.000000
3414     34.130000      0.000000      0.000000
3415     34.140000      0.000000      0.000000
3416     34.150000      0.000000      0.000000
3417     34.160000      0.000000      0.000000
3418     34.170000      0.000000      0.000000
3419     34.180000      0.000000      0.000000
3420     34.190000      0.000000      0.000000
3421     34.200000      0.000000      0.000000
3422     34.210000      0.000000      0.000000
3423     34.220000      0.000000      0.000000
3424     34.230000      0.000000      0.000000
3425     34.240000      0.000000      0.000000
3426     34.250000      0.000000      0.000000
3427     34.260000      0.000000      0.000000
3428     34.270000      0.000000      0.000000
3429     34.280000      0.000000      0.000000
3430     34.290000      0.000000      0.000000
3431     34.300000      0.000000      0.000000
3432     34.310000      0.000000      0.000000
3433     34.320000      0.000000      0.000000
3434     34.330000      0.000000      0.000000
3435     34.340000      0.000000      0.000000
3436     34.350000      0.000000      0.000000
3437     34.360000      0.000000      0.000000
3438     34.370000      0.000000      0.000000
3439     34.380000      0.000000      0.000000
3440     34.390000      0.000000      0.000000
3441     34.400000      0.000000      0.000000
3442     34.410000      0.000000      0.000000
3443     34.420000      0.000000      0.000000
3444     34.430000      0.000000      0.000000
3445     34.440000      0.000000      0.000000
3446     34.450000      0.000000      0.000000
3447     34.460000      0.000000      0.000000
3448     34.470000      0.000000      0.000000
3449     34.480000      0.000000      0.000000
3450     34.490000      0.000000      0.000000
3451     34.500000      0.000000      0.000000
3452     34.510000      0.000000      0.000000
3453     34.520000      0.000000      0.000000
3454     34.530000      0.000000      0.000000
3455     34.540000      0.000000      0.000000
3456     34.550000      0.000000      0.000000
3457     34.560000      0.000000      0.000000
3458     34.570000      0.000000      0.000000
3459     34.580000      0.000000      0.000000
3460     34.590000      0.000000      0.000000
3461     34.600000      0.000000      0.000000
3462     34.610000      0.000000      0.000000
3463     34.620000      0.000000      0.000000
3464     34.630000      0.000000      0.000000
3465     34.640000      0.000000      0.000000
3466     34.650000      0.000000      0.000000
3467     34.660000      0.000000      0.000000
3468     34.670000      0.000000      0.000000
3469     34.680000      0.000000      0.000000
3470     34.690000      0.000000      0.000000
3471     34.700000      0.000000      0.000000
3472     34.710000      0.000000      0.000000
3473     34.720000      0.000000      0.000000
3474     34.730000      0.000000      0.000000
3475     34.740000      0.000000      0.000000
3476     34.750000      0.000000      0.000000
3477     34.760000      0.000000      0.000000
3478     34.770000      0.000000      0.000000
3479     34.780000      0.000000      0.000000
3480     34.790000      0.000000      0.000000
3481     34.800000      0.000000      0.000000
3482     34.810000      0.000000      0.000000
3483     34.820000      0.000000      0.000000
3484     34.830000      0.000000      0.000000
3485     34.840000      0.000000      0.000000
3486     34.850000      0.000000      0.000000
3487     34.860000      0.000000      0.000000
3488     34.870000      0.000000      0.000000
3489     34.880000      0.000000      0.000000
3490     34.890000      0.000000      0.000000
3491     34.900000      0.000000      0.000000
3492     34.910000      0.000000      0.000000
3493     34.920000      0.000000      0.000000
3494     34.930000      0.000000      0.000000
3495     34.940000      0.000000      0.000000
3496     34.950000      0.000000      0.000000
3497     34.960000      0.000000      0.000000
3498     34.970000      0.000000      0.000000
3499     34.980000      0.000000      0.000000
3500     34.990000      0.000000      0.000000
3501     35.000000      0.000000      0.000000
3502     35.010000      0.000000      0.000000
3503     35.020000      0.000000      0.000000
3504     35.030000      0.000000      0.000000
3505     35.040000      0.000000      0.000000
3506     35.050000      0.000000      0.000000
3507     35.060000      0.000000      0.000000
3508     35.070000      0.000000      0.000000
3509     35.080000      0.000000      0.000000
3510     35.090000      0.000000      0.000000
3511     35.100000      0.000000      0.000000
3512     35.110000      0.000000      0.000000
3513     35.120000      0.000000      0.000000
3514     35.130000      0.000000      0.000000
3515     35.140000      0.000000      0.000000
3516     35.150000      0.000000      0.000000
3517     35.160000      0.000000      0.000000
3518     35.170000      0.000000      0.000000
3519     35.180000      0.000000      0.000000
3520     35.190000      0.000000      0.000000
3521     35.200000      0.000000      0.000000
3522     35.210000      0.000000      0.000000
3523     35.220000      0.000000      0.000000
3524     35.230000      0.000000      0.000000
3525     35.240000      0.000000      0.000000
3526     35.250000      0.000000      0.000000
3527     35.260000      0.000000      0.000000
3528     35.270000      0.000000      0.000000
3529     35.280000      0.000000      0.000000
3530     35.290000      0.000000      0.000000
3531     35.300000      0.000000      0.000000
3532     35.310000      0.000000      0.000000
3533     35.320000      0.000000      0.000000
3534     35.330000      0.000000      0.000000
3535     35.340000      0.000000      0.000000
3536     35.350000      0.000000      0.000000
3537     35.360000      0.000000      0.000000
3538     35.370000      0.000000      0.000000
3539     35.380000      0.000000      0.000000
3540     35.390000      0.000000      0.000000
3541     35.400000      0.000000      0.000000
3542     35.410000      0.000000      0.000000
3543     35.420000      0.000000      0.000000
3544     35.430000      0.000000      0.000000
3545     35.440000      0.000000      0.000000
3546     35.450000      0.000000      0.000000
3547     35.460000      0.000000      0.000000
3548     35.470000      0.000000      0.000000
3549     35.480000      0.000000      0.000000
3550     35.490000      0.000000      0.000000
3551     35.500000      0.000000      0.000000
3552     35.510000      0.000000      0.000000
3553     35.520000      0.000000      0.000000
3554     35.530000      0.000000      0.000000
3555     35.540000      0.000000      0.000000
3556     35.550000      0.000000      0.000000
3557     35.560000      0.000000      0.000000
3558     35.570000      0.000000      0.000000
3559     35.580000      0.000000      0.000000
3560     35.590000      0.000000      0.000000
3561     35.600000      0.000000      0.000000
3562     35.610000      0.000000      0.000000
3563     35.620000      0.000000      0.000000
3564     35.630000      0.000000      0.000000
3565     35.640000      0.000000      0.000000
3566     35.650000      0.000000      0.000000
3567     35.660000      0.000000      0.000000
3568     35.670000      0.000000      0.000000
3569     35.680000      0.000000      0.000000
3570     35.690000      0.000000      0.000000
3571     35.700000      0.000000      0.000000
3572     35.710000      0.000000      0.000000
3573     35.720000      0.000000      0.000000
3574     35.730000      0.000000      0.000000
3575     35.740000      0.000000      0.000000
3576     35.750000      0.000000      0.000000
3577     35.760000      0.000000      0.000000
3578     35.770000      0.000000      0.000000
3579     35.780000      0.000000      0.000000
3580     35.790000      0.000000      0.000000
3581     35.800000      0.000000      0.000000
3582     35.810000      0.000000      0.000000
3583     35.820000      0.000000      0.000000
3584     35.830000      0.000000      0.000000
3585     35.840000      0.000000      0.000000
3586     35.850000      0.000000      0.000000
3587     35.860000      0.000000      0.000000
3588     35.870000      0.000000      0.000000
3589     35.880000      0.000000      0.000000
3590     35.890000      0.000000      0.000000
3591     35.900000      0.000000      0.000000
3592     35.910000      0.000000      0.000000
3593     35.920000      0.000000      0.000000
3594     35.930000      0.000000      0.000000
3595     35.940000      0.000000      0.000000
3596     35.950000      0.000000      0.000000
3597     35.960000      0.000000      0.000000
3598     35.970000      0.000000      0.000000
3599     35.980000      0.000000      0.000000
3600     35.990000      0.000000      0.000000
3601     36.000000      0.000000      0.000000
3602     36.010000      0.000000      0.000000
3603     36.020000      0.000000      0.000000
3604     36.030000      0.000000      0.000000
3605     36.040000      0.000000      0.000000
3606     36.050000      0.000000      0.000000
3607     36.060000      0.000000      0.000000
3608     36.070000      0.000000      0.000000
3609     36.080000      0.000000      0.000000
3610     36.090000      0.000000      0.000000
3611     36.100000      0.000000      0.000000
3612     36.110000      0.000000      0.000000
3613     36.120000      0.000000      0.000000
3614     36.130000      0.000000      0.000000
3615     36.140000      0.000000      0.000000
3616     36.150000      0.000000      0.000000
3617     36.160000      0.000000      0.000000
3618     36.170000      0.000000      0.000000
3619     36.180000      0.000000      0.000000
3620     36.190000      0.000000      0.000000
3621     36.200000      0.000000      0.000000
3622     36.210000      0.000000      0.000000
3623     36.220000      0.000000      0.000000
3624     36.230000      0.000000      0.000000
3625     36.240000      0.000000      0.000000
3626     36.250000      0.000000      0.000000
3627     36.260000      0.000000      0.000000
3628     36.270000      0.000000      0.000000
3629     36.280000      0.000000      0.000000
3630     36.290000      0.000000      0.000000
3631     36.300000      0.000000      0.000000
3632     36.310000      0.000000      0.000000
3633     36.320000      0.000000      0.000000
3634     36.330000      0.000000      0.000000
3635     36.340000      0.000000      0.000000
3636     36.350000      0.000000      0.000000
3637     36.360000      0.000000      0.000000
3638     36.370000      0.000000      0.000000
3639     36.380000      0.000000      0.000000
3640     36.390000      0.000000      0.000000
3641     36.400000      0.000000      0.000000
3642     36.410000      0.000000      0.000000
3643     36.420000      0.000000      0.000000
3644     36.430000      0.000000      0.000000
3645     36.440000      0.000000      0.000000
3646     36.450000      0.000000      0.000000
3647     36.460000      0.000000      0.000000
3648     36.470000      0.000000      0.000000
3649     36.480000      0.000000      0.000000
3650     36.490000      0.000000      0.000000
3651     36.500000      0.000000      0.000000
3652     36.510000      0.000000      0.000000
3653     36.520000      0.000000      0.000000
3654     36.530000      0.000000      0.000000
3655     36.540000      0.000000      0.000000
3656     36.550000      0.000000      0.000000
3657     36.560000      0.000000      0.000000
3658     36.570000      0.000000      0.000000
3659     36.580000      0.000000      0.000000
3660     36.590000      0.000000      0.000000
3661     36.600000      0.000000      0.000000
3662     36.610000      0.000000      0.000000
3663     36.620000      0.000000      0.000000
3664     36.630000      0.000000      0.000000
3665     36.640000      0.000000      0.000000
3666     36.650000      0.000000      0.000000
3667     36.660000      0.000000      0.000000
3668     36.670000      0.000000      0.000000
3669     36.680000      0.000000      0.000000
3670     36.690000      0.000000      0.000000
3671     36.700000      0.000000      0.000000
3672     36.710000      0.000000      0.000000
3673     36.720000      0.000000      0.000000
3674     36.730000      0.000000      0.000000
3675     36.740000      0.000000      0.000000
3676     36.750000      0.000000      0.000000
3677     36.760000      0.000000      0.000000
3678     36.770000      0.000000      0.000000
3679     36.780000      0.000000      0.000000
3680     36.790000      0.000000      0.000000
3681     36.800000      0.000000      0.000000
3682     36.810000      0.000000      0.000000
3683     36.820000      0.000000      0.000000
3684     36.830000      0.000000      0.000000
3685     36.840000      0.000000      0.000000
3686     36.850000      0.000000      0.000000
3687     36.860000      0.000000      0.000000
3688     36.870000      0.000000      0.000000
3689     36.880000      0.000000      0.000000
3690     36.890000      0.000000      0.000000
3691     36.900000      0.000000      0.000000
3692     36.910000      0.000000      0.000000
3693     36.920000      0.000000      0.000000
3694     36.930000      0.000000      0.000000
3695     36.940000      0.000000      0.000000
3696     36.950000      0.000000      0.000000
3697     36.960000      0.000000      0.000000
3698     36.970000      0.000000      0.000000
3699     36.980000      0.000000      0.000000
3700     36.990000      0.000000      0.000000
3701     37.000000      0.000000      0.000000
3702     37.010000      0.000000      0.000000
3703     37.020000      0.000000      0.000000
3704     37.030000      0.000000      0.000000
3705     37.040000      0.000000      0.000000
3706     37.050000      0.000000      0.000000
3707     37.060000      0.000000      0.000000
3708     37.070000      0.000000      0.000000
3709     37.080000      0.000000      0.000000
3710     37.090000      0.000000      0.000000
3711     37.100000      0.000000      0.000000
3712     37.110000      0.000000      0.000000
3713     37.120000      0.000000      0.000000
3714     37.130000      0.000000      0.000000
3715     37.140000      0.000000      0.000000
3716     37.150000      0.000000      0.000000
3717     37.160000      0.000000      0.000000
3718     37.170000      0.000000      0.000000
3719     37.180000      0.000000      0.000000
3720     37.190000      0.000000      0.000000
3721     37.200000      0.000000      0.000000
3722     37.210000      0.000000      0.000000
3723     37.220000      0.000000      0.000000
3724     37.230000      0.000000      0.000000
3725     37.240000      0.000000      0.000000
3726     37.250000      0.000000      0.000000
3727     37.260000      0.000000      0.000000
3728     37.270000      0.000000      0.000000
3729     37.280000      0.000000      0.000000
3730     37.290000      0.000000      0.000000
3731     37.300000      0.000000      0.000000
3732     37.310000      0.000000      0.000000
3733     37.320000      0.000000      0.000000
3734     37.330000      0.000000      0.000000
3735     37.340000      0.000000      0.000000
3736     37.350000      0.000000      0.000000
3737     37.360000      0.000000      0.000000
3738     37.370000      0.000000      0.000000
3739     37.380000      0.000000      0.000000
3740     37.390000      0.000000      0.000000
3741     37.400000      0.000000      0.000000
3742     37.410000      0.000000      0.000000
3743     37.420000      0.000000      0.000000
3744     37.430000      0.000000      0.000000
3745     37.440000      0.000000      0.000000
3746     37.450000      0.000000      0.000000
3747     37.460000      0.000000      0.000000
3748     37.470000      0.000000      0.000000
3749     37.480000      0.000000      0.000000
3750     37.490000      0.000000      0.000000
3751     37.500000      0.000000      0.000000
3752     37.510000      0.000000      0.000000
3753     37.520000      0.000000      0.000000
3754     37.530000      0.000000      0.000000
3755     37.540000      0.000000      0.000000
3756     37.550000      0.000000      0.000000
3757     37.560000      0.000000      0.000000
3758     37.570000      0.000000      0.000000
3759     37.580000      0.000000      0.000000
3760     37.590000      0.000000      0.000000
3761     37.600000      0.000000      0.000000
3762     37.610000      0.000000      0.000000
3763     37.620000      0.000000      0.000000
3764     37.630000      0.000000      0.000000
3765     37.640000      0.000000      0.000000
3766     37.650000      0.000000      0.000000
3767     37.660000      0.000000      0.000000
3768     37.670000      0.000000      0.000000
3769     37.680000      0.000000      0.000000
3770     37.690000      0.000000      0.000000
3771     37.700000      0.000000      0.000000
3772     37.710000      0.000000      0.000000
3773     37.720000      0.000000      0.000000
3774     37.730000      0.000000      0.000000
3775     37.740000      0.000000      0.000000
3776     37.750000      0.000000      0.000000
3777     37.760000      0.000000      0.000000
3778     37.770000      0.000000      0.000000
3779     37.780000      0.000000      0.000000
3780     37.790000      0.000000      0.000000
3781     37.800000      0.000000      0.000000
3782     37.810000      0.000000      0.000000
3783     37.820000      0.000000      0.000000
3784     37.830000      0.000000      0.000000
3785     37.840000      0.000000      0.000000
3786     37.850000      0.000000      0.000000
3787     37.860000      0.000000      0.000000
3788     37.870000      0.000000      0.000000
3789     37.880000      0.000000      0.000000
3790     37.890000      0.000000      0.000000
3791     37.900000      0.000000      0.000000
3792     37.910000      0.000000      0.000000
3793     37.920000      0.000000      0.000000
3794     37.930000      0.000000      0.000000
3795     37.940000      0.000000      0.000000
3796     37.950000      0.000000      0.000000
3797     37.960000      0.000000      0.000000
3798     37.970000      0.000000      0.000000
3799     37.980000      0.000000      0.000000
3800     37.990000      0.000000      0.000000
3801     38.000000      0.000000      0.000000
3802     38.010000      0.000000      0.000000
3803     38.020000      0.000000      0.000000
3804     38.030000      0.000000      0.000000
3805     38.040000      0.000000      0.000000
3806     38.050000      0.000000      0.000000
3807     38.060000      0.000000      0.000000
3808     38.070000      0.000000      0.000000
3809     38.080000      0.000000      0.000000
3810     38.090000      0.000000      0.000000
3811     38.100000      0.000000      0.000000
3812     38.110000      0.000000      0.000000
3813     38.120000      0.000000      0.000000
3814     38.130000      0.000000      0.000000
3815     38.140000      0.000000      0.000000
3816     38.150000      0.000000      0.000000
3817     38.160000      0.000000      0.000000
3818     38.170000      0.000000      0.000000
3819     38.180000      0.000000      0.000000
3820     38.190000      0.000000      0.000000
3821     38.200000      0.000000      0.000000
3822     38.210000      0.000000      0.000000
3823     38.220000      0.000000      0.000000
3824     38.230000      0.000000      0.000000
3825     38.240000      0.000000      0.000000
3826     38.250000      0.000000      0.000000
3827     38.260000      0.000000      0.000000
3828     38.270000      0.000000      0.000000
3829     38.280000      0.000000      0.000000
3830     38.290000      0.000000      0.000000
3831     38.300000      0.000000      0.000000
3832     38.310000      0.000000      0.000000
3833     38.320000      0.000000      0.000000
3834     38.330000      0.000000      0.000000
3835     38.340000      0.000000      0.000000
3836     38.350000      0.000000      0.000000
3837     38.360000      0.000000      0.000000
3838     38.370000      0.000000      0.000000
3839     38.380000      0.000000      0.000000
3840     38.390000      0.000000      0.000000
3841     38.400000      0.000000      0.000000
3842     38.410000      0.000000      0.000000
3843     38.420000      0.000000      0.000000
3844     38.430000      0.000000      0.000000
3845     38.440000      0.000000      0.000000
3846     38.450000      0.000000      0.000000
3847     38.460000      0.000000      0.000000
3848     38.470000      0.000000      0.000000
3849     38.480000      0.000000      0.000000
3850     38.490000      0.000000      0.000000
3851     38.500000      0.000000      0.000000
3852     38.510000      0.000000      0.000000
3853     38.520000      0.000000      0.000000
3854     38.530000      0.000000      0.000000
3855     38.540000      0.000000      0.000000
3856     38.550000      0.000000      0.000000
3857     38.560000      0.000000      0.000000
3858     38.570000      0.000000      0.000000
3859     38.580000      0.000000      0.000000
3860     38.590000      0.000000      0.000000
3861     38.600000      0.000000      0.000000
3862     38.610000      0.000000      0.000000
3863     38.620000      0.000000      0.000000
3864     38.630000      0.000000      0.000000
3865     38.640000      0.000000      0.000000
3866     38.650000      0.000000      0.000000
3867     38.660000      0.000000      0.000000
3868     38.670000      0.000000      0.000000
3869     38.680000      0.000000      0.000000
3870     38.690000      0.000000      0.000000
3871     38.700000      0.000000      0.000000
3872     38.710000      0.000000      0.000000
3873     38.720000      0.000000      0.000000
3874     38.730000      0.000000      0.000000
3875     38.740000      0.000000      0.000000
3876     38.750000      0.000000      0.000000
3877     38.760000      0.000000      0.000000
3878     38.770000      0.000000      0.000000
3879     38.780000      0.000000      0.000000
3880     38.790000      0.000000      0.000000
3881     38.800000      0.000000      0.000000
3882     38.810000      0.000000      0.000000
3883     38.820000      0.000000      0.000000
3884     38.830000      0.000000      0.000000
3885     38.840000      0.000000      0.000000
3886     38.850000      0.000000      0.000000
3887     38.860000      0.000000      0.000000
3888     38.870000      0.000000      0.000000
3889     38.880000      0.000000      0.000000
3890     38.890000      0.000000      0.000000
3891     38.900000      0.000000      0.000000
3892     38.910000      0.000000      0.000000
3893     38.920000      0.000000      0.000000
3894     38.930000      0.000000      0.000000
3895     38.940000      0.000000      0.000000
3896     38.950000      0.000000      0.000000
3897     38.960000      0.000000      0.000000
3898     38.970000      0.000000      0.000000
3899     38.980000      0.000000      0.000000
3900     38.990000      0.000000      0.000000
3901     39.000000      0.000000      0.000000
3902     39.010000      0.000000      0.000000
3903     39.020000      0.000000      0.000000
3904     39.030000      0.000000      0.000000
3905     39.040000      0.000000      0.000000
3906     39.050000      0.000000      0.000000
3907     39.060000      0.000000      0.000000
3908     39.070000      0.000000      0.000000
3909     39.080000      0.000000      0.000000
3910     39.090000      0.000000      0.000000
3911     39.100000      0.000000      0.000000
3912     39.110000      0.000000      0.000000
3913     39.120000      0.000000      0.000000
3914     39.130000      0.000000      0.000000
3915     39.140000      0.000000      0.000000
3916     39.150000      0.000000      0.000000
3917     39.160000      0.000000      0.000000
3918     39.170000      0.000000      0.000000
3919     39.180000      0.000000      0.000000
3920     39.190000      0.000000      0.000000
3921     39.200000      0.000000      0.000000
3922     39.210000      0.000000      0.000000
3923     39.220000      0.000000      0.000000
3924     39.230000      0.000000      0.000000
3925     39.240000      0.000000      0.000000
3926     39.250000      0.000000      0.000000
3927     39.260000      0.000000      0.000000
3928     39.270000      0.000000      0.000000
3929     39.280000      0.000000      0.000000
3930     39.290000      0.000000      0.000000
3931     39.300000      0.000000      0.000000
3932     39.310000      0.000000      0.000000
3933     39.320000      0.000000      0.000000
3934     39.330000      0.000000      0.000000
3935     39.340000      0.000000      0.000000
3936     39.350000      0.000000      0.000000
3937     39.360000      0.000000      0.000000
3938     39.370000      0.000000      0.000000
3939     39.380000      0.000000      0.000000
3940     39.390000      0.000000      0.000000
3941     39.400000      0.000000      0.000000
3942     39.410000      0.000000      0.000000
3943     39.420000      0.000000      0.000000
3944     39.430000      0.000000      0.000000
3945     39.440000      0.000000      0.000000
3946     39.450000      0.000000      0.000000
3947     39.460000      0.000000      0.000000
3948     39.470000      0.000000      0.000000
3949     39.480000      0.000000      0.000000
3950     39.490000      0.000000      0.000000
3951     39.500000      0.000000      0.000000
3952     39.510000      0.000000      0.000000
3953     39.520000      0.000000      0.000000
3954     39.530000      0.000000      0.000000
3955     39.540000      0.000000      0.000000
3956     39.550000      0.000000      0.000000
3957     39.560000      0.000000      0.000000
3958     39.570000      0.000000      0.000000
3959     39.580000      0.000000      0.000000
3960     39.590000      0.000000      0.000000
3961     39.600000      0.000000      0.000000
3962     39.610000      0.000000      0.000000
3963     39.620000      0.000000      0.000000
3964     39.630000      0.000000      0.000000
3965     39.640000      0.000000      0.000000
3966     39.650000      0.000000      0.000000
3967     39.660000      0.000000      0.000000
3968     39.670000      0.000000      0.000000
3969     39.680000      0.000000      0.000000
3970     39.690000      0.000000      0.000000
3971     39.700000      0.000000      0.000000
3972     39.710000      0.000000      0.000000
3973     39.720000      0.000000      0.000000
3974     39.730000      0.000000      0.000000
3975     39.740000      0.000000      0.000000
3976     39.750000      0.000000      0.000000
3977     39.760000      0.000000      0.000000
3978     39.770000      0.000000      0.000000
3979     39.780000      0.000000      0.000000
3980     39.790000      0.000000      0.000000
3981     39.800000      0.000000      0.000000
3982     39.810000      0.000000      0.000000
3983     39.820000      0.000000      0.000000
3984     39.830000      0.000000      0.000000
3985     39.840000      0.000000      0.000000
3986     39.850000      0.000000      0.000000
3987     39.860000      0.000000      0.000000
3988     39.870000      0.000000      0.000000
3989     39.880000      0.000000      0.000000
3990     39.890000      0.000000      0.000000
3991     39.900000      0.000000      0.000000
3992     39.910000      0.000000      0.000000
3993     39.920000      0.000000      0.000000
3994     39.930000      0.000000      0.000000
3995     39.940000      0.000000      0.000000
3996     39.950000      0.000000      0.000000
3997     39.960000      0.000000      0.000000
3998     39.970000      0.000000      0.000000
3999     39.980000      0.000000      0.000000
4000     39.990000      0.000000      0.000000
4001     40.000000      0.000000      0.000000
