# Supplementary material for: A Bottom-Up Coarse-Grained Model for Nucleosome–Nucleosome Interactions with Explicit Ions
Source: J Chem Theory Comput. 2022 May 17;18(6):3948–60. doi: 10.1021/acs.jctc.2c00083 (PMC9202350; doi:10.1021/acs.jctc.2c00083)
Supplement: Supplementary file 2 — ct2c00083_si_002.zip [file ct2c00083_si_002.zip › archive/CGMD_NCP-CO/pot_tables/K_TPOL.table]

K_TPOL
N 4001

1      0.000001    109.581550     55.633640
2      0.010000    109.025220     57.505540
3      0.020000    108.450160     59.180520
4      0.030000    107.858350     60.633090
5      0.040000    107.252020     61.844230
6      0.050000    106.633580     62.802450
7      0.060000    106.005560     63.504370
8      0.070000    105.370510     63.954740
9      0.080000    104.730970     64.166020
10      0.090000    104.089310     64.157420
11      0.100000    103.447730     63.953680
12      0.110000    102.808200     63.583510
13      0.120000    102.172360     63.077970
14      0.130000    101.541580     62.468930
15      0.140000    100.916890     61.787600
16      0.150000    100.299020     61.063360
17      0.160000     99.688380     60.322840
18      0.170000     99.085150     59.589310
19      0.180000     98.489260     58.882360
20      0.190000     97.900440     58.217770
21      0.200000     97.318260     57.607620
22      0.210000     96.742180     57.060500
23      0.220000     96.171580     56.581780
24      0.230000     95.605760     56.173980
25      0.240000     95.044020     55.837080
26      0.250000     94.485650     55.568900
27      0.260000     93.929960     55.365430
28      0.270000     93.376310     55.221130
29      0.280000     92.824090     55.129330
30      0.290000     92.272800     55.082470
31      0.300000     91.721980     55.072450
32      0.310000     91.171250     55.090960
33      0.320000     90.620340     55.129690
34      0.330000     90.069050     55.180630
35      0.340000     89.517240     55.236280
36      0.350000     88.964880     55.289770
37      0.360000     88.411980     55.335050
38      0.370000     87.858630     55.366890
39      0.380000     87.304960     55.380980
40      0.390000     86.751150     55.373890
41      0.400000     86.197410     55.343070
42      0.410000     85.643980     55.286810
43      0.420000     85.091110     55.204210
44      0.430000     84.539070     55.095100
45      0.440000     83.988120     54.960030
46      0.450000     83.438520     54.800190
47      0.460000     82.890520     54.617330
48      0.470000     82.344340     54.413720
49      0.480000     81.800210     54.192020
50      0.490000     81.258290     53.955180
51      0.500000     80.718730     53.706340
52      0.510000     80.181670     53.448720
53      0.520000     79.647180     53.185460
54      0.530000     79.115330     52.919560
55      0.540000     78.586130     52.653720
56      0.550000     78.059600     52.390340
57      0.560000     77.535690     52.131440
58      0.570000     77.014380     51.878620
59      0.580000     76.495590     51.633110
60      0.590000     75.979260     51.395720
61      0.600000     75.465300     51.166950
62      0.610000     74.953630     50.946990
63      0.620000     74.444160     50.735770
64      0.630000     73.936810     50.533020
65      0.640000     73.431480     50.338300
66      0.650000     72.928090     50.151060
67      0.660000     72.426580     49.970650
68      0.670000     71.926880     49.796380
69      0.680000     71.428910     49.627510
70      0.690000     70.932640     49.463280
71      0.700000     70.438000     49.302940
72      0.710000     69.944980     49.145730
73      0.720000     69.453520     48.990880
74      0.730000     68.963610     48.837660
75      0.740000     68.475230     48.685330
76      0.750000     67.988380     48.533190
77      0.760000     67.503050     48.380550
78      0.770000     67.019240     48.226750
79      0.780000     66.536970     48.071210
80      0.790000     66.056260     47.913350
81      0.800000     65.577130     47.752710
82      0.810000     65.099600     47.588890
83      0.820000     64.623710     47.421610
84      0.830000     64.149500     47.250680
85      0.840000     63.676990     47.076050
86      0.850000     63.206230     46.897810
87      0.860000     62.737250     46.716160
88      0.870000     62.270090     46.531440
89      0.880000     61.804780     46.344090
90      0.890000     61.341330     46.154630
91      0.900000     60.879790     45.963650
92      0.910000     60.420150     45.771730
93      0.920000     59.962430     45.579450
94      0.930000     59.506640     45.387350
95      0.940000     59.052770     45.195850
96      0.950000     58.600810     45.005320
97      0.960000     58.150750     44.815990
98      0.970000     57.702590     44.627990
99      0.980000     57.256310     44.441340
100      0.990000     56.811900     44.255960
101      1.000000     56.369340     44.071720
102      1.010000     55.928620     43.888430
103      1.020000     55.489740     43.705890
104      1.030000     55.052680     43.523890
105      1.040000     54.617440     43.342270
106      1.050000     54.184020     43.160870
107      1.060000     53.752410     42.979630
108      1.070000     53.322610     42.798530
109      1.080000     52.894630     42.617590
110      1.090000     52.468450     42.436890
111      1.100000     52.044080     42.256550
112      1.110000     51.621520     42.076690
113      1.120000     51.200750     41.897400
114      1.130000     50.781780     41.718790
115      1.140000     50.364590     41.540870
116      1.150000     49.949180     41.363630
117      1.160000     49.535550     41.186990
118      1.170000     49.123680     41.010800
119      1.180000     48.713570     40.834870
120      1.190000     48.305220     40.658970
121      1.200000     47.898630     40.482850
122      1.210000     47.493800     40.306240
123      1.220000     47.090740     40.128930
124      1.230000     46.689450     39.950720
125      1.240000     46.289940     39.771480
126      1.250000     45.892230     39.591160
127      1.260000     45.496320     39.409770
128      1.270000     45.102220     39.227430
129      1.280000     44.709940     39.044300
130      1.290000     44.319500     38.860610
131      1.300000     43.930890     38.676630
132      1.310000     43.544130     38.492640
133      1.320000     43.159200     38.308910
134      1.330000     42.776110     38.125670
135      1.340000     42.394860     37.943090
136      1.350000     42.015420     37.761270
137      1.360000     41.637810     37.580250
138      1.370000     41.262010     37.399980
139      1.380000     40.888010     37.220320
140      1.390000     40.515810     37.041120
141      1.400000     40.145400     36.862150
142      1.410000     39.776770     36.683200
143      1.420000     39.409940     36.504040
144      1.430000     39.044900     36.324480
145      1.440000     38.681660     36.144380
146      1.450000     38.320210     35.963650
147      1.460000     37.960580     35.782290
148      1.470000     37.602750     35.600360
149      1.480000     37.246750     35.417980
150      1.490000     36.892570     35.235320
151      1.500000     36.540220     35.052600
152      1.510000     36.189690     34.870040
153      1.520000     35.840990     34.687860
154      1.530000     35.494110     34.506220
155      1.540000     35.149050     34.325270
156      1.550000     34.805800     34.145050
157      1.560000     34.464350     33.965550
158      1.570000     34.124690     33.786700
159      1.580000     33.786820     33.608350
160      1.590000     33.450740     33.430310
161      1.600000     33.116440     33.252340
162      1.610000     32.783910     33.074230
163      1.620000     32.453170     32.895740
164      1.630000     32.124210     32.716680
165      1.640000     31.797050     32.536920
166      1.650000     31.471680     32.356390
167      1.660000     31.148110     32.175080
168      1.670000     30.826360     31.993070
169      1.680000     30.506430     31.810490
170      1.690000     30.188330     31.627540
171      1.700000     29.872050     31.444450
172      1.710000     29.557610     31.261450
173      1.720000     29.244990     31.078770
174      1.730000     28.934210     30.896610
175      1.740000     28.625240     30.715100
176      1.750000     28.318090     30.534320
177      1.760000     28.012750     30.354270
178      1.770000     27.709200     30.174880
179      1.780000     27.407450     29.996000
180      1.790000     27.107490     29.817470
181      1.800000     26.809320     29.639040
182      1.810000     26.512930     29.460500
183      1.820000     26.218320     29.281630
184      1.830000     25.925510     29.102240
185      1.840000     25.634490     28.922190
186      1.850000     25.345260     28.741420
187      1.860000     25.057850     28.559910
188      1.870000     24.772250     28.377750
189      1.880000     24.488470     28.195080
190      1.890000     24.206520     28.012080
191      1.900000     23.926400     27.828980
192      1.910000     23.648110     27.646030
193      1.920000     23.371650     27.463440
194      1.930000     23.097020     27.281420
195      1.940000     22.824200     27.100110
196      1.950000     22.553200     26.919570
197      1.960000     22.284010     26.739800
198      1.970000     22.016610     26.560740
199      1.980000     21.751000     26.382240
200      1.990000     21.487180     26.204120
201      2.000000     21.225140     26.026160
202      2.010000     20.964870     25.848120
203      2.020000     20.706390     25.669770
204      2.030000     20.449700     25.490940
205      2.040000     20.194790     25.311460
206      2.050000     19.941670     25.131270
207      2.060000     19.690360     24.950330
208      2.070000     19.440860     24.768730
209      2.080000     19.193170     24.586570
210      2.090000     18.947300     24.404040
211      2.100000     18.703260     24.221350
212      2.110000     18.461050     24.038710
213      2.120000     18.220660     23.856340
214      2.130000     17.982100     23.674410
215      2.140000     17.745350     23.493050
216      2.150000     17.510420     23.312310
217      2.160000     17.277300     23.132190
218      2.170000     17.045980     22.952600
219      2.180000     16.816450     22.773410
220      2.190000     16.588720     22.594410
221      2.200000     16.362770     22.415400
222      2.210000     16.138620     22.236160
223      2.220000     15.916260     22.056460
224      2.230000     15.695690     21.876140
225      2.240000     15.476930     21.695090
226      2.250000     15.259980     21.513240
227      2.260000     15.044850     21.330640
228      2.270000     14.831540     21.147370
229      2.280000     14.620070     20.963630
230      2.290000     14.410430     20.779620
231      2.300000     14.202640     20.595640
232      2.310000     13.996680     20.411940
233      2.320000     13.792560     20.228800
234      2.330000     13.590270     20.046450
235      2.340000     13.389810     19.865060
236      2.350000     13.191160     19.684730
237      2.360000     12.994310     19.505500
238      2.370000     12.799260     19.327290
239      2.380000     12.605980     19.150000
240      2.390000     12.414480     18.973420
241      2.400000     12.224750     18.797340
242      2.410000     12.036780     18.621500
243      2.420000     11.850560     18.445650
244      2.430000     11.666100     18.269570
245      2.440000     11.483410     18.093050
246      2.450000     11.302480     17.915950
247      2.460000     11.123320     17.738180
248      2.470000     10.945940     17.559720
249      2.480000     10.770340     17.380600
250      2.490000     10.596530     17.200880
251      2.500000     10.424520     17.020670
252      2.510000     10.254320     16.840090
253      2.520000     10.085920     16.659230
254      2.530000      9.919320     16.478170
255      2.540000      9.754540     16.296930
256      2.550000      9.591570     16.115490
257      2.560000      9.430420     15.933760
258      2.570000      9.271080     15.751620
259      2.580000      9.113560     15.568900
260      2.590000      8.957880     15.385380
261      2.600000      8.804020     15.200880
262      2.610000      8.652010     15.015210
263      2.620000      8.501860     14.828240
264      2.630000      8.353580     14.639920
265      2.640000      8.207180     14.450260
266      2.650000      8.062680     14.259400
267      2.660000      7.920080     14.067590
268      2.670000      7.779410     13.875170
269      2.680000      7.640660     13.682610
270      2.690000      7.503830     13.490440
271      2.700000      7.368920     13.299230
272      2.710000      7.235930     13.109590
273      2.720000      7.104840     12.922090
274      2.730000      6.975620     12.737280
275      2.740000      6.848240     12.555610
276      2.750000      6.722690     12.377410
277      2.760000      6.598910     12.202900
278      2.770000      6.476880     12.032190
279      2.780000      6.356560     11.865220
280      2.790000      6.237910     11.701830
281      2.800000      6.120890     11.541740
282      2.810000      6.005470     11.384550
283      2.820000      5.891630     11.229790
284      2.830000      5.779330     11.076910
285      2.840000      5.668560     10.925280
286      2.850000      5.559310     10.774230
287      2.860000      5.451570     10.623070
288      2.870000      5.345340     10.471040
289      2.880000      5.240630     10.317390
290      2.890000      5.137450     10.161320
291      2.900000      5.035840     10.002050
292      2.910000      4.935820      9.838750
293      2.920000      4.837430      9.670640
294      2.930000      4.740720      9.496900
295      2.940000      4.645750      9.316770
296      2.950000      4.552590      9.129510
297      2.960000      4.461290      8.934450
298      2.970000      4.371950      8.731010
299      2.980000      4.284640      8.518730
300      2.990000      4.199450      8.297320
301      3.000000      4.116480      8.066690
302      3.010000      4.035810      7.827030
303      3.020000      3.957540      7.578790
304      3.030000      3.881750      7.322790
305      3.040000      3.808520      7.060220
306      3.050000      3.737920      6.792680
307      3.060000      3.669990      6.522150
308      3.070000      3.604770      6.251000
309      3.080000      3.542260      5.981940
310      3.090000      3.482440      5.717950
311      3.100000      3.425260      5.462190
312      3.110000      3.370640      5.217900
313      3.120000      3.318460      4.988320
314      3.130000      3.268580      4.776530
315      3.140000      3.220820      4.585400
316      3.150000      3.174960      4.417460
317      3.160000      3.130790      4.274890
318      3.170000      3.088040      4.159400
319      3.180000      3.046440      4.072240
320      3.190000      3.005720      4.014170
321      3.200000      2.965580      3.985420
322      3.210000      2.925730      3.985710
323      3.220000      2.885870      4.014190
324      3.230000      2.845730      4.069530
325      3.240000      2.805030      4.149820
326      3.250000      2.763530      4.252660
327      3.260000      2.721010      4.375170
328      3.270000      2.677250      4.514000
329      3.280000      2.632110      4.665470
330      3.290000      2.585460      4.825600
331      3.300000      2.537200      4.990250
332      3.310000      2.487300      5.155220
333      3.320000      2.435750      5.316380
334      3.330000      2.382590      5.469800
335      3.340000      2.327890      5.611820
336      3.350000      2.271770      5.739180
337      3.360000      2.214380      5.849050
338      3.370000      2.155890      5.939080
339      3.380000      2.096500      6.007430
340      3.390000      2.036420      6.052780
341      3.400000      1.975890      6.074310
342      3.410000      1.915150      6.071720
343      3.420000      1.854430      6.045150
344      3.430000      1.793980      5.995240
345      3.440000      1.734030      5.923040
346      3.450000      1.674800      5.830020
347      3.460000      1.616500      5.718020
348      3.470000      1.559320      5.589180
349      3.480000      1.503430      5.445940
350      3.490000      1.448970      5.290910
351      3.500000      1.396060      5.126790
352      3.510000      1.344790      4.956340
353      3.520000      1.295230      4.782240
354      3.530000      1.247400      4.607030
355      3.540000      1.201330      4.433010
356      3.550000      1.157000      4.262270
357      3.560000      1.114380      4.096530
358      3.570000      1.073420      3.937240
359      3.580000      1.034040      3.785510
360      3.590000      0.996190      3.642120
361      3.600000      0.959770      3.507610
362      3.610000      0.924690      3.382230
363      3.620000      0.890870      3.266010
364      3.630000      0.858210      3.158790
365      3.640000      0.826620      3.060250
366      3.650000      0.796020      2.969950
367      3.660000      0.766320      2.887330
368      3.670000      0.737450      2.811760
369      3.680000      0.709330      2.742560
370      3.690000      0.681900      2.679010
371      3.700000      0.655110      2.620360
372      3.710000      0.628910      2.565880
373      3.720000      0.603250      2.514850
374      3.730000      0.578100      2.466570
375      3.740000      0.553440      2.420400
376      3.750000      0.529230      2.375730
377      3.760000      0.505470      2.332030
378      3.770000      0.482150      2.288800
379      3.780000      0.459270      2.245640
380      3.790000      0.436810      2.202190
381      3.800000      0.414790      2.158170
382      3.810000      0.393210      2.113370
383      3.820000      0.372070      2.067650
384      3.830000      0.351400      2.020930
385      3.840000      0.331190      1.973210
386      3.850000      0.311460      1.924550
387      3.860000      0.292210      1.875060
388      3.870000      0.273460      1.824940
389      3.880000      0.255210      1.774400
390      3.890000      0.237470      1.723700
391      3.900000      0.220230      1.673130
392      3.910000      0.203500      1.623000
393      3.920000      0.187270      1.573600
394      3.930000      0.171530      1.525210
395      3.940000      0.156280      1.478100
396      3.950000      0.141500      1.432480
397      3.960000      0.127170      1.388550
398      3.970000      0.113290      1.346430
399      3.980000      0.099820      1.306250
400      3.990000      0.086760      1.268050
401      4.000000      0.074080      1.231850
402      4.010000      0.061760      1.197650
403      4.020000      0.049790      1.165410
404      4.030000      0.038130      1.135080
405      4.040000      0.026780      1.106580
406      4.050000      0.015720      1.079830
407      4.060000      0.004920      1.054740
408      4.070000     -0.005630      1.031210
409      4.080000     -0.015940      1.009150
410      4.090000     -0.026030      0.988460
411      4.100000     -0.035920      0.969050
412      4.110000     -0.045610      0.950820
413      4.120000     -0.055120      0.933700
414      4.130000     -0.064450      0.917590
415      4.140000     -0.073630      0.902430
416      4.150000     -0.082650      0.888140
417      4.160000     -0.091540      0.874650
418      4.170000     -0.100280      0.861890
419      4.180000     -0.108900      0.849800
420      4.190000     -0.117400      0.838330
421      4.200000     -0.125780      0.827420
422      4.210000     -0.134060      0.817010
423      4.220000     -0.142230      0.807050
424      4.230000     -0.150300      0.797480
425      4.240000     -0.158270      0.788250
426      4.250000     -0.166160      0.779300
427      4.260000     -0.173950      0.770570
428      4.270000     -0.181650      0.762020
429      4.280000     -0.189270      0.753570
430      4.290000     -0.196810      0.745170
431      4.300000     -0.204260      0.736760
432      4.310000     -0.211630      0.728280
433      4.320000     -0.218910      0.719660
434      4.330000     -0.226110      0.710860
435      4.340000     -0.233220      0.701800
436      4.350000     -0.240240      0.692430
437      4.360000     -0.247160      0.682700
438      4.370000     -0.253990      0.672570
439      4.380000     -0.260710      0.661980
440      4.390000     -0.267330      0.650900
441      4.400000     -0.273840      0.639290
442      4.410000     -0.280230      0.627110
443      4.420000     -0.286500      0.614340
444      4.430000     -0.292650      0.600960
445      4.440000     -0.298660      0.586960
446      4.450000     -0.304530      0.572330
447      4.460000     -0.310250      0.557070
448      4.470000     -0.315820      0.541180
449      4.480000     -0.321230      0.524670
450      4.490000     -0.326480      0.507540
451      4.500000     -0.331560      0.489820
452      4.510000     -0.336450      0.471500
453      4.520000     -0.341170      0.452600
454      4.530000     -0.345690      0.433110
455      4.540000     -0.350030      0.413030
456      4.550000     -0.354160      0.392340
457      4.560000     -0.358080      0.371040
458      4.570000     -0.361790      0.349090
459      4.580000     -0.365280      0.326460
460      4.590000     -0.368550      0.303140
461      4.600000     -0.371580      0.279090
462      4.610000     -0.374370      0.254290
463      4.620000     -0.376910      0.228730
464      4.630000     -0.379200      0.202400
465      4.640000     -0.381220      0.175320
466      4.650000     -0.382970      0.147510
467      4.660000     -0.384450      0.119020
468      4.670000     -0.385640      0.089910
469      4.680000     -0.386540      0.060250
470      4.690000     -0.387140      0.030120
471      4.700000     -0.387440     -0.000390
472      4.710000     -0.387440     -0.031180
473      4.720000     -0.387130     -0.062170
474      4.730000     -0.386510     -0.093290
475      4.740000     -0.385570     -0.124460
476      4.750000     -0.384330     -0.155630
477      4.760000     -0.382770     -0.186790
478      4.770000     -0.380900     -0.217900
479      4.780000     -0.378730     -0.248960
480      4.790000     -0.376240     -0.279990
481      4.800000     -0.373440     -0.311000
482      4.810000     -0.370330     -0.342010
483      4.820000     -0.366910     -0.373040
484      4.830000     -0.363170     -0.404090
485      4.840000     -0.359130     -0.435170
486      4.850000     -0.354780     -0.466260
487      4.860000     -0.350120     -0.497330
488      4.870000     -0.345150     -0.528330
489      4.880000     -0.339860     -0.559200
490      4.890000     -0.334270     -0.589860
491      4.900000     -0.328370     -0.620240
492      4.910000     -0.322170     -0.650230
493      4.920000     -0.315670     -0.679760
494      4.930000     -0.308870     -0.708750
495      4.940000     -0.301780     -0.737110
496      4.950000     -0.294410     -0.764790
497      4.960000     -0.286760     -0.791750
498      4.970000     -0.278850     -0.817940
499      4.980000     -0.270670     -0.843340
500      4.990000     -0.262230     -0.867950
501      5.000000     -0.253550     -0.891740
502      5.010000     -0.244640     -0.914710
503      5.020000     -0.235490     -0.936850
504      5.030000     -0.226120     -0.958140
505      5.040000     -0.216540     -0.978520
506      5.050000     -0.206750     -0.997970
507      5.060000     -0.196770     -1.016410
508      5.070000     -0.186610     -1.033740
509      5.080000     -0.176270     -1.049870
510      5.090000     -0.165770     -1.064680
511      5.100000     -0.155130     -1.078030
512      5.110000     -0.144350     -1.089780
513      5.120000     -0.133450     -1.099790
514      5.130000     -0.122450     -1.107910
515      5.140000     -0.111370     -1.114020
516      5.150000     -0.100230     -1.117970
517      5.160000     -0.089050     -1.119670
518      5.170000     -0.077860     -1.119020
519      5.180000     -0.066670     -1.115940
520      5.190000     -0.055510     -1.110390
521      5.200000     -0.044400     -1.102340
522      5.210000     -0.033380     -1.091790
523      5.220000     -0.022460     -1.078770
524      5.230000     -0.011670     -1.063330
525      5.240000     -0.001040     -1.045570
526      5.250000      0.009420     -1.025610
527      5.260000      0.019670     -1.003580
528      5.270000      0.029710     -0.979670
529      5.280000      0.039500     -0.954060
530      5.290000      0.049050     -0.926980
531      5.300000      0.058310     -0.898620
532      5.310000      0.067300     -0.869220
533      5.320000      0.075990     -0.838980
534      5.330000      0.084380     -0.808090
535      5.340000      0.092460     -0.776730
536      5.350000      0.100230     -0.745030
537      5.360000      0.107680     -0.713120
538      5.370000      0.114810     -0.681090
539      5.380000      0.121620     -0.649000
540      5.390000      0.128110     -0.616880
541      5.400000      0.134280     -0.584770
542      5.410000      0.140130     -0.552680
543      5.420000      0.145660     -0.520610
544      5.430000      0.150860     -0.488590
545      5.440000      0.155750     -0.456640
546      5.450000      0.160320     -0.424790
547      5.460000      0.164560     -0.393090
548      5.470000      0.168490     -0.361610
549      5.480000      0.172110     -0.330430
550      5.490000      0.175410     -0.299660
551      5.500000      0.178410     -0.269390
552      5.510000      0.181110     -0.239740
553      5.520000      0.183500     -0.210820
554      5.530000      0.185610     -0.182740
555      5.540000      0.187440     -0.155570
556      5.550000      0.188990     -0.129410
557      5.560000      0.190290     -0.104300
558      5.570000      0.191330     -0.080290
559      5.580000      0.192130     -0.057390
560      5.590000      0.192710     -0.035610
561      5.600000      0.193060     -0.014930
562      5.610000      0.193210      0.004670
563      5.620000      0.193170      0.023220
564      5.630000      0.192930      0.040780
565      5.640000      0.192530      0.057390
566      5.650000      0.191950      0.073090
567      5.660000      0.191220      0.087940
568      5.670000      0.190340      0.101980
569      5.680000      0.189320      0.115250
570      5.690000      0.188170      0.127800
571      5.700000      0.186890      0.139660
572      5.710000      0.185500      0.150870
573      5.720000      0.183990      0.161470
574      5.730000      0.182370      0.171470
575      5.740000      0.180660      0.180910
576      5.750000      0.178850      0.189820
577      5.760000      0.176950      0.198230
578      5.770000      0.174970      0.206150
579      5.780000      0.172910      0.213620
580      5.790000      0.170770      0.220660
581      5.800000      0.168560      0.227300
582      5.810000      0.166290      0.233550
583      5.820000      0.163950      0.239440
584      5.830000      0.161560      0.244980
585      5.840000      0.159110      0.250200
586      5.850000      0.156610      0.255100
587      5.860000      0.154060      0.259700
588      5.870000      0.151460      0.263990
589      5.880000      0.148820      0.268000
590      5.890000      0.146140      0.271710
591      5.900000      0.143420      0.275120
592      5.910000      0.140670      0.278240
593      5.920000      0.137890      0.281070
594      5.930000      0.135080      0.283590
595      5.940000      0.132240      0.285800
596      5.950000      0.129390      0.287700
597      5.960000      0.126510      0.289290
598      5.970000      0.123620      0.290570
599      5.980000      0.120710      0.291520
600      5.990000      0.117790      0.292160
601      6.000000      0.114870      0.292490
602      6.010000      0.111950      0.292500
603      6.020000      0.109020      0.292210
604      6.030000      0.106100      0.291630
605      6.040000      0.103180      0.290760
606      6.050000      0.100280      0.289610
607      6.060000      0.097380      0.288210
608      6.070000      0.094500      0.286560
609      6.080000      0.091630      0.284690
610      6.090000      0.088790      0.282620
611      6.100000      0.085960      0.280350
612      6.110000      0.083160      0.277920
613      6.120000      0.080380      0.275330
614      6.130000      0.077620      0.272610
615      6.140000      0.074900      0.269770
616      6.150000      0.072200      0.266810
617      6.160000      0.069530      0.263750
618      6.170000      0.066890      0.260600
619      6.180000      0.064290      0.257350
620      6.190000      0.061720      0.254010
621      6.200000      0.059180      0.250580
622      6.210000      0.056670      0.247060
623      6.220000      0.054200      0.243450
624      6.230000      0.051760      0.239750
625      6.240000      0.049370      0.235960
626      6.250000      0.047010      0.232080
627      6.260000      0.044690      0.228120
628      6.270000      0.042410      0.224090
629      6.280000      0.040160      0.219990
630      6.290000      0.037960      0.215830
631      6.300000      0.035810      0.211630
632      6.310000      0.033690      0.207390
633      6.320000      0.031620      0.203120
634      6.330000      0.029580      0.198840
635      6.340000      0.027600      0.194540
636      6.350000      0.025650      0.190240
637      6.360000      0.023750      0.185940
638      6.370000      0.021890      0.181640
639      6.380000      0.020070      0.177330
640      6.390000      0.018300      0.173020
641      6.400000      0.016570      0.168710
642      6.410000      0.014880      0.164380
643      6.420000      0.013240      0.160040
644      6.430000      0.011640      0.155680
645      6.440000      0.010080      0.151310
646      6.450000      0.008570      0.146930
647      6.460000      0.007100      0.142540
648      6.470000      0.005670      0.138150
649      6.480000      0.004290      0.133770
650      6.490000      0.002950      0.129400
651      6.500000      0.001660      0.125070
652      6.510000      0.000410      0.120780
653      6.520000     -0.000800      0.116550
654      6.530000     -0.001960      0.112380
655      6.540000     -0.003090      0.108300
656      6.550000     -0.004170      0.104290
657      6.560000     -0.005210      0.100380
658      6.570000     -0.006220      0.096550
659      6.580000     -0.007180      0.092820
660      6.590000     -0.008110      0.089180
661      6.600000     -0.009000      0.085610
662      6.610000     -0.009860      0.082130
663      6.620000     -0.010680      0.078710
664      6.630000     -0.011470      0.075350
665      6.640000     -0.012220      0.072040
666      6.650000     -0.012940      0.068770
667      6.660000     -0.013630      0.065520
668      6.670000     -0.014280      0.062290
669      6.680000     -0.014910      0.059060
670      6.690000     -0.015500      0.055830
671      6.700000     -0.016060      0.052580
672      6.710000     -0.016580      0.049300
673      6.720000     -0.017070      0.045990
674      6.730000     -0.017530      0.042630
675      6.740000     -0.017960      0.039200
676      6.750000     -0.018350      0.035710
677      6.760000     -0.018710      0.032130
678      6.770000     -0.019030      0.028460
679      6.780000     -0.019320      0.024690
680      6.790000     -0.019560      0.020810
681      6.800000     -0.019770      0.016800
682      6.810000     -0.019940      0.012680
683      6.820000     -0.020070      0.008430
684      6.830000     -0.020150      0.004060
685      6.840000     -0.020190     -0.000430
686      6.850000     -0.020190     -0.005030
687      6.860000     -0.020140     -0.009720
688      6.870000     -0.020040     -0.014500
689      6.880000     -0.019890     -0.019330
690      6.890000     -0.019700     -0.024210
691      6.900000     -0.019460     -0.029090
692      6.910000     -0.019170     -0.033970
693      6.920000     -0.018830     -0.038820
694      6.930000     -0.018440     -0.043600
695      6.940000     -0.018000     -0.048310
696      6.950000     -0.017520     -0.052930
697      6.960000     -0.016990     -0.057440
698      6.970000     -0.016420     -0.061830
699      6.980000     -0.015800     -0.066100
700      6.990000     -0.015140     -0.070250
701      7.000000     -0.014440     -0.074270
702      7.010000     -0.013690     -0.078170
703      7.020000     -0.012910     -0.081940
704      7.030000     -0.012090     -0.085610
705      7.040000     -0.011240     -0.089160
706      7.050000     -0.010340     -0.092610
707      7.060000     -0.009420     -0.095960
708      7.070000     -0.008460     -0.099210
709      7.080000     -0.007470     -0.102360
710      7.090000     -0.006440     -0.105420
711      7.100000     -0.005390     -0.108380
712      7.110000     -0.004300     -0.111260
713      7.120000     -0.003190     -0.114040
714      7.130000     -0.002050     -0.116720
715      7.140000     -0.000880     -0.119320
716      7.150000      0.000310     -0.121820
717      7.160000      0.001530     -0.124230
718      7.170000      0.002770     -0.126550
719      7.180000      0.004030     -0.128780
720      7.190000      0.005320     -0.130920
721      7.200000      0.006630     -0.132980
722      7.210000      0.007960     -0.134960
723      7.220000      0.009310     -0.136850
724      7.230000      0.010680     -0.138650
725      7.240000      0.012070     -0.140360
726      7.250000      0.013470     -0.141980
727      7.260000      0.014890     -0.143490
728      7.270000      0.016320     -0.144890
729      7.280000      0.017770     -0.146170
730      7.290000      0.019240     -0.147310
731      7.300000      0.020710     -0.148310
732      7.310000      0.022190     -0.149140
733      7.320000      0.023680     -0.149790
734      7.330000      0.025180     -0.150250
735      7.340000      0.026680     -0.150500
736      7.350000      0.028190     -0.150530
737      7.360000      0.029690     -0.150330
738      7.370000      0.031200     -0.149880
739      7.380000      0.032700     -0.149190
740      7.390000      0.034190     -0.148230
741      7.400000      0.035670     -0.147010
742      7.410000      0.037140     -0.145520
743      7.420000      0.038600     -0.143770
744      7.430000      0.040030     -0.141770
745      7.440000      0.041450     -0.139510
746      7.450000      0.042850     -0.137010
747      7.460000      0.044220     -0.134290
748      7.470000      0.045560     -0.131350
749      7.480000      0.046870     -0.128230
750      7.490000      0.048150     -0.124930
751      7.500000      0.049400     -0.121480
752      7.510000      0.050620     -0.117900
753      7.520000      0.051800     -0.114220
754      7.530000      0.052940     -0.110440
755      7.540000      0.054040     -0.106590
756      7.550000      0.055110     -0.102670
757      7.560000      0.056140     -0.098710
758      7.570000      0.057120     -0.094700
759      7.580000      0.058070     -0.090660
760      7.590000      0.058980     -0.086580
761      7.600000      0.059840     -0.082480
762      7.610000      0.060670     -0.078350
763      7.620000      0.061450     -0.074210
764      7.630000      0.062190     -0.070050
765      7.640000      0.062890     -0.065880
766      7.650000      0.063550     -0.061730
767      7.660000      0.064170     -0.057590
768      7.670000      0.064750     -0.053500
769      7.680000      0.065280     -0.049480
770      7.690000      0.065780     -0.045540
771      7.700000      0.066230     -0.041710
772      7.710000      0.066650     -0.038030
773      7.720000      0.067030     -0.034520
774      7.730000      0.067370     -0.031210
775      7.740000      0.067690     -0.028110
776      7.750000      0.067970     -0.025260
777      7.760000      0.068220     -0.022660
778      7.770000      0.068450     -0.020340
779      7.780000      0.068650     -0.018290
780      7.790000      0.068830     -0.016530
781      7.800000      0.069000     -0.015050
782      7.810000      0.069150     -0.013860
783      7.820000      0.069290     -0.012930
784      7.830000      0.069420     -0.012260
785      7.840000      0.069540     -0.011840
786      7.850000      0.069660     -0.011630
787      7.860000      0.069770     -0.011620
788      7.870000      0.069890     -0.011780
789      7.880000      0.070010     -0.012080
790      7.890000      0.070130     -0.012490
791      7.900000      0.070250     -0.012980
792      7.910000      0.070380     -0.013510
793      7.920000      0.070520     -0.014060
794      7.930000      0.070660     -0.014590
795      7.940000      0.070800     -0.015080
796      7.950000      0.070960     -0.015500
797      7.960000      0.071110     -0.015820
798      7.970000      0.071270     -0.016040
799      7.980000      0.071430     -0.016120
800      7.990000      0.071590     -0.016070
801      8.000000      0.071750     -0.015880
802      8.010000      0.071910     -0.015530
803      8.020000      0.072070     -0.015020
804      8.030000      0.072220     -0.014370
805      8.040000      0.072360     -0.013560
806      8.050000      0.072490     -0.012600
807      8.060000      0.072620     -0.011510
808      8.070000      0.072740     -0.010290
809      8.080000      0.072840     -0.008950
810      8.090000      0.072930     -0.007500
811      8.100000      0.073000     -0.005960
812      8.110000      0.073060     -0.004350
813      8.120000      0.073110     -0.002660
814      8.130000      0.073130     -0.000910
815      8.140000      0.073140      0.000880
816      8.150000      0.073130      0.002720
817      8.160000      0.073110      0.004590
818      8.170000      0.073060      0.006490
819      8.180000      0.072990      0.008410
820      8.190000      0.072910      0.010360
821      8.200000      0.072810      0.012330
822      8.210000      0.072680      0.014330
823      8.220000      0.072540      0.016350
824      8.230000      0.072380      0.018400
825      8.240000      0.072190      0.020460
826      8.250000      0.071990      0.022560
827      8.260000      0.071760      0.024680
828      8.270000      0.071520      0.026820
829      8.280000      0.071250      0.028980
830      8.290000      0.070960      0.031160
831      8.300000      0.070650      0.033350
832      8.310000      0.070310      0.035560
833      8.320000      0.069960      0.037770
834      8.330000      0.069580      0.039990
835      8.340000      0.069180      0.042220
836      8.350000      0.068760      0.044460
837      8.360000      0.068310      0.046700
838      8.370000      0.067850      0.048940
839      8.380000      0.067360      0.051200
840      8.390000      0.066840      0.053470
841      8.400000      0.066310      0.055750
842      8.410000      0.065750      0.058050
843      8.420000      0.065170      0.060380
844      8.430000      0.064570      0.062720
845      8.440000      0.063940      0.065090
846      8.450000      0.063290      0.067480
847      8.460000      0.062620      0.069900
848      8.470000      0.061920      0.072330
849      8.480000      0.061190      0.074780
850      8.490000      0.060450      0.077240
851      8.500000      0.059670      0.079710
852      8.510000      0.058880      0.082180
853      8.520000      0.058050      0.084640
854      8.530000      0.057210      0.087090
855      8.540000      0.056340      0.089530
856      8.550000      0.055440      0.091950
857      8.560000      0.054520      0.094350
858      8.570000      0.053580      0.096730
859      8.580000      0.052610      0.099080
860      8.590000      0.051620      0.101410
861      8.600000      0.050610      0.103710
862      8.610000      0.049570      0.105980
863      8.620000      0.048510      0.108210
864      8.630000      0.047430      0.110410
865      8.640000      0.046320      0.112560
866      8.650000      0.045200      0.114650
867      8.660000      0.044050      0.116660
868      8.670000      0.042880      0.118590
869      8.680000      0.041700      0.120410
870      8.690000      0.040490      0.122100
871      8.700000      0.039270      0.123640
872      8.710000      0.038040      0.125010
873      8.720000      0.036790      0.126170
874      8.730000      0.035530      0.127120
875      8.740000      0.034250      0.127820
876      8.750000      0.032980      0.128250
877      8.760000      0.031690      0.128400
878      8.770000      0.030410      0.128260
879      8.780000      0.029130      0.127810
880      8.790000      0.027850      0.127040
881      8.800000      0.026580      0.125960
882      8.810000      0.025320      0.124550
883      8.820000      0.024070      0.122840
884      8.830000      0.022840      0.120820
885      8.840000      0.021640      0.118510
886      8.850000      0.020450      0.115930
887      8.860000      0.019290      0.113100
888      8.870000      0.018160      0.110050
889      8.880000      0.017060      0.106820
890      8.890000      0.015990      0.103420
891      8.900000      0.014960      0.099910
892      8.910000      0.013960      0.096310
893      8.920000      0.013000      0.092660
894      8.930000      0.012070      0.088980
895      8.940000      0.011180      0.085320
896      8.950000      0.010330      0.081680
897      8.960000      0.009510      0.078100
898      8.970000      0.008730      0.074580
899      8.980000      0.007980      0.071140
900      8.990000      0.007270      0.067790
901      9.000000      0.006590      0.064530
902      9.010000      0.005950      0.061360
903      9.020000      0.005330      0.058280
904      9.030000      0.004750      0.055290
905      9.040000      0.004200      0.052380
906      9.050000      0.003670      0.049540
907      9.060000      0.003180      0.046770
908      9.070000      0.002710      0.044070
909      9.080000      0.002270      0.041420
910      9.090000      0.001860      0.038830
911      9.100000      0.001470      0.036280
912      9.110000      0.001110      0.033780
913      9.120000      0.000770      0.031320
914      9.130000      0.000450      0.028890
915      9.140000      0.000170      0.026480
916      9.150000     -0.000100      0.024100
917      9.160000     -0.000340      0.021740
918      9.170000     -0.000560      0.019380
919      9.180000     -0.000750      0.017040
920      9.190000     -0.000920      0.014700
921      9.200000     -0.001070      0.012360
922      9.210000     -0.001190      0.010010
923      9.220000     -0.001290      0.007660
924      9.230000     -0.001370      0.005300
925      9.240000     -0.001420      0.002950
926      9.250000     -0.001450      0.000590
927      9.260000     -0.001460     -0.001760
928      9.270000     -0.001440     -0.004080
929      9.280000     -0.001400     -0.006380
930      9.290000     -0.001330     -0.008640
931      9.300000     -0.001250     -0.010840
932      9.310000     -0.001140     -0.012960
933      9.320000     -0.001010     -0.015010
934      9.330000     -0.000860     -0.016960
935      9.340000     -0.000690     -0.018790
936      9.350000     -0.000500     -0.020510
937      9.360000     -0.000300     -0.022090
938      9.370000     -0.000080     -0.023540
939      9.380000      0.000160     -0.024840
940      9.390000      0.000410     -0.026000
941      9.400000      0.000670     -0.027010
942      9.410000      0.000940     -0.027880
943      9.420000      0.001220     -0.028610
944      9.430000      0.001500     -0.029200
945      9.440000      0.001790     -0.029660
946      9.450000      0.002090     -0.030000
947      9.460000      0.002390     -0.030240
948      9.470000      0.002690     -0.030370
949      9.480000      0.003000     -0.030410
950      9.490000      0.003300     -0.030380
951      9.500000      0.003600     -0.030290
952      9.510000      0.003910     -0.030140
953      9.520000      0.004210     -0.029960
954      9.530000      0.004510     -0.029750
955      9.540000      0.004810     -0.029520
956      9.550000      0.005100     -0.029280
957      9.560000      0.005390     -0.029040
958      9.570000      0.005680     -0.028810
959      9.580000      0.005970     -0.028590
960      9.590000      0.006260     -0.028380
961      9.600000      0.006540     -0.028190
962      9.610000      0.006820     -0.028020
963      9.620000      0.007100     -0.027870
964      9.630000      0.007380     -0.027740
965      9.640000      0.007660     -0.027630
966      9.650000      0.007940     -0.027520
967      9.660000      0.008210     -0.027430
968      9.670000      0.008490     -0.027340
969      9.680000      0.008760     -0.027250
970      9.690000      0.009030     -0.027160
971      9.700000      0.009300     -0.027050
972      9.710000      0.009570     -0.026930
973      9.720000      0.009840     -0.026780
974      9.730000      0.010110     -0.026610
975      9.740000      0.010380     -0.026400
976      9.750000      0.010640     -0.026160
977      9.760000      0.010900     -0.025870
978      9.770000      0.011160     -0.025530
979      9.780000      0.011420     -0.025140
980      9.790000      0.011670     -0.024700
981      9.800000      0.011910     -0.024200
982      9.810000      0.012160     -0.023640
983      9.820000      0.012390     -0.023030
984      9.830000      0.012620     -0.022360
985      9.840000      0.012850     -0.021630
986      9.850000      0.013060     -0.020850
987      9.860000      0.013270     -0.020020
988      9.870000      0.013470     -0.019140
989      9.880000      0.013660     -0.018220
990      9.890000      0.013850     -0.017270
991      9.900000      0.014020     -0.016290
992      9.910000      0.014180     -0.015290
993      9.920000      0.014330     -0.014270
994      9.930000      0.014480     -0.013230
995      9.940000      0.014610     -0.012190
996      9.950000      0.014730     -0.011150
997      9.960000      0.014840     -0.010100
998      9.970000      0.014940     -0.009060
999      9.980000      0.015030     -0.008030
1000      9.990000      0.015110     -0.006990
1001     10.000000      0.015180     -0.005970
1002     10.010000      0.015240     -0.004950
1003     10.020000      0.015290     -0.003940
1004     10.030000      0.015330     -0.002940
1005     10.040000      0.015360     -0.001960
1006     10.050000      0.015380     -0.000980
1007     10.060000      0.015390     -0.000020
1008     10.070000      0.015390      0.000910
1009     10.080000      0.015380      0.001820
1010     10.090000      0.015360      0.002700
1011     10.100000      0.015340      0.003550
1012     10.110000      0.015300      0.004350
1013     10.120000      0.015260      0.005110
1014     10.130000      0.015210      0.005810
1015     10.140000      0.015150      0.006450
1016     10.150000      0.015090      0.007030
1017     10.160000      0.015010      0.007550
1018     10.170000      0.014940      0.007990
1019     10.180000      0.014860      0.008360
1020     10.190000      0.014780      0.008670
1021     10.200000      0.014690      0.008900
1022     10.210000      0.014600      0.009050
1023     10.220000      0.014510      0.009150
1024     10.230000      0.014420      0.009170
1025     10.240000      0.014330      0.009140
1026     10.250000      0.014230      0.009050
1027     10.260000      0.014140      0.008920
1028     10.270000      0.014060      0.008750
1029     10.280000      0.013970      0.008540
1030     10.290000      0.013880      0.008310
1031     10.300000      0.013800      0.008070
1032     10.310000      0.013720      0.007820
1033     10.320000      0.013640      0.007570
1034     10.330000      0.013560      0.007340
1035     10.340000      0.013490      0.007130
1036     10.350000      0.013420      0.006940
1037     10.360000      0.013350      0.006790
1038     10.370000      0.013280      0.006680
1039     10.380000      0.013220      0.006620
1040     10.390000      0.013150      0.006600
1041     10.400000      0.013080      0.006640
1042     10.410000      0.013020      0.006720
1043     10.420000      0.012950      0.006860
1044     10.430000      0.012880      0.007050
1045     10.440000      0.012810      0.007300
1046     10.450000      0.012740      0.007600
1047     10.460000      0.012660      0.007950
1048     10.470000      0.012580      0.008350
1049     10.480000      0.012500      0.008800
1050     10.490000      0.012410      0.009290
1051     10.500000      0.012320      0.009820
1052     10.510000      0.012220      0.010400
1053     10.520000      0.012120      0.011010
1054     10.530000      0.012010      0.011650
1055     10.540000      0.011890      0.012330
1056     10.550000      0.011770      0.013030
1057     10.560000      0.011640      0.013770
1058     10.570000      0.011500      0.014540
1059     10.580000      0.011350      0.015330
1060     10.590000      0.011200      0.016150
1061     10.600000      0.011040      0.017000
1062     10.610000      0.010870      0.017860
1063     10.620000      0.010690      0.018750
1064     10.630000      0.010500      0.019650
1065     10.640000      0.010310      0.020550
1066     10.650000      0.010100      0.021460
1067     10.660000      0.009880      0.022370
1068     10.670000      0.009660      0.023250
1069     10.680000      0.009430      0.024110
1070     10.690000      0.009190      0.024930
1071     10.700000      0.008940      0.025700
1072     10.710000      0.008680      0.026400
1073     10.720000      0.008420      0.027020
1074     10.730000      0.008150      0.027550
1075     10.740000      0.007870      0.027980
1076     10.750000      0.007590      0.028300
1077     10.760000      0.007310      0.028490
1078     10.770000      0.007020      0.028550
1079     10.780000      0.006740      0.028470
1080     10.790000      0.006450      0.028250
1081     10.800000      0.006170      0.027900
1082     10.810000      0.005890      0.027400
1083     10.820000      0.005620      0.026780
1084     10.830000      0.005350      0.026020
1085     10.840000      0.005090      0.025150
1086     10.850000      0.004840      0.024170
1087     10.860000      0.004600      0.023100
1088     10.870000      0.004370      0.021950
1089     10.880000      0.004150      0.020750
1090     10.890000      0.003940      0.019520
1091     10.900000      0.003740      0.018270
1092     10.910000      0.003560      0.017030
1093     10.920000      0.003390      0.015820
1094     10.930000      0.003230      0.014660
1095     10.940000      0.003090      0.013570
1096     10.950000      0.002950      0.012560
1097     10.960000      0.002820      0.011660
1098     10.970000      0.002710      0.010860
1099     10.980000      0.002600      0.010190
1100     10.990000      0.002500      0.009650
1101     11.000000      0.002400      0.009230
1102     11.010000      0.002310      0.008940
1103     11.020000      0.002220      0.008780
1104     11.030000      0.002130      0.008740
1105     11.040000      0.002040      0.008820
1106     11.050000      0.001960      0.008990
1107     11.060000      0.001870      0.009260
1108     11.070000      0.001770      0.009610
1109     11.080000      0.001680      0.010020
1110     11.090000      0.001580      0.010470
1111     11.100000      0.001470      0.010950
1112     11.110000      0.001360      0.011430
1113     11.120000      0.001250      0.011910
1114     11.130000      0.001130      0.012370
1115     11.140000      0.001010      0.012780
1116     11.150000      0.000880      0.013140
1117     11.160000      0.000750      0.013430
1118     11.170000      0.000610      0.013640
1119     11.180000      0.000480      0.013770
1120     11.190000      0.000340      0.013800
1121     11.200000      0.000200      0.013750
1122     11.210000      0.000060      0.013590
1123     11.220000     -0.000070      0.013340
1124     11.230000     -0.000210      0.013000
1125     11.240000     -0.000340      0.012570
1126     11.250000     -0.000460      0.012050
1127     11.260000     -0.000580      0.011470
1128     11.270000     -0.000700      0.010820
1129     11.280000     -0.000810      0.010120
1130     11.290000     -0.000910      0.009370
1131     11.300000     -0.001000      0.008600
1132     11.310000     -0.001090      0.007810
1133     11.320000     -0.001160      0.007020
1134     11.330000     -0.001230      0.006240
1135     11.340000     -0.001300      0.005480
1136     11.350000     -0.001350      0.004750
1137     11.360000     -0.001400      0.004060
1138     11.370000     -0.001440      0.003410
1139     11.380000     -0.001470      0.002800
1140     11.390000     -0.001500      0.002260
1141     11.400000     -0.001520      0.001760
1142     11.410000     -0.001540      0.001330
1143     11.420000     -0.001560      0.000940
1144     11.430000     -0.001560      0.000620
1145     11.440000     -0.001570      0.000340
1146     11.450000     -0.001570      0.000110
1147     11.460000     -0.001580     -0.000080
1148     11.470000     -0.001570     -0.000230
1149     11.480000     -0.001570     -0.000350
1150     11.490000     -0.001570     -0.000440
1151     11.500000     -0.001560     -0.000510
1152     11.510000     -0.001560     -0.000560
1153     11.520000     -0.001550     -0.000610
1154     11.530000     -0.001550     -0.000660
1155     11.540000     -0.001540     -0.000710
1156     11.550000     -0.001530     -0.000760
1157     11.560000     -0.001530     -0.000830
1158     11.570000     -0.001520     -0.000910
1159     11.580000     -0.001510     -0.001010
1160     11.590000     -0.001500     -0.001140
1161     11.600000     -0.001490     -0.001280
1162     11.610000     -0.001470     -0.001450
1163     11.620000     -0.001460     -0.001630
1164     11.630000     -0.001440     -0.001840
1165     11.640000     -0.001430     -0.002070
1166     11.650000     -0.001400     -0.002320
1167     11.660000     -0.001380     -0.002590
1168     11.670000     -0.001360     -0.002860
1169     11.680000     -0.001330     -0.003140
1170     11.690000     -0.001300     -0.003430
1171     11.700000     -0.001260     -0.003710
1172     11.710000     -0.001220     -0.003990
1173     11.720000     -0.001180     -0.004260
1174     11.730000     -0.001140     -0.004510
1175     11.740000     -0.001100     -0.004740
1176     11.750000     -0.001050     -0.004940
1177     11.760000     -0.001000     -0.005120
1178     11.770000     -0.000950     -0.005270
1179     11.780000     -0.000900     -0.005380
1180     11.790000     -0.000840     -0.005470
1181     11.800000     -0.000790     -0.005510
1182     11.810000     -0.000730     -0.005520
1183     11.820000     -0.000680     -0.005500
1184     11.830000     -0.000620     -0.005440
1185     11.840000     -0.000570     -0.005350
1186     11.850000     -0.000510     -0.005220
1187     11.860000     -0.000460     -0.005060
1188     11.870000     -0.000410     -0.004870
1189     11.880000     -0.000360     -0.004660
1190     11.890000     -0.000320     -0.004420
1191     11.900000     -0.000270     -0.004160
1192     11.910000     -0.000230     -0.003890
1193     11.920000     -0.000190     -0.003590
1194     11.930000     -0.000160     -0.003290
1195     11.940000     -0.000120     -0.002970
1196     11.950000     -0.000090     -0.002640
1197     11.960000     -0.000070     -0.002310
1198     11.970000     -0.000040     -0.001970
1199     11.980000     -0.000020     -0.001620
1200     11.990000     -0.000010     -0.001270
1201     12.000000      0.000010     -0.000910
1202     12.010000      0.000010     -0.000560
1203     12.020000      0.000020     -0.000200
1204     12.030000      0.000020      0.000150
1205     12.040000      0.000020      0.000500
1206     12.050000      0.000020      0.000850
1207     12.060000      0.000010      0.001190
1208     12.070000     -0.000010      0.001510
1209     12.080000     -0.000020      0.001820
1210     12.090000     -0.000040      0.002110
1211     12.100000     -0.000060      0.002380
1212     12.110000     -0.000080      0.002610
1213     12.120000     -0.000110      0.002820
1214     12.130000     -0.000140      0.002980
1215     12.140000     -0.000170      0.003110
1216     12.150000     -0.000200      0.003180
1217     12.160000     -0.000230      0.003220
1218     12.170000     -0.000260      0.003200
1219     12.180000     -0.000290      0.003130
1220     12.190000     -0.000330      0.003000
1221     12.200000     -0.000360      0.002830
1222     12.210000     -0.000380      0.002600
1223     12.220000     -0.000410      0.002330
1224     12.230000     -0.000430      0.002020
1225     12.240000     -0.000450      0.001670
1226     12.250000     -0.000470      0.001280
1227     12.260000     -0.000480      0.000880
1228     12.270000     -0.000490      0.000460
1229     12.280000     -0.000500      0.000040
1230     12.290000     -0.000500     -0.000370
1231     12.300000     -0.000490     -0.000750
1232     12.310000     -0.000490     -0.001110
1233     12.320000     -0.000470     -0.001420
1234     12.330000     -0.000460     -0.001670
1235     12.340000     -0.000440     -0.001850
1236     12.350000     -0.000430     -0.001960
1237     12.360000     -0.000410     -0.001980
1238     12.370000     -0.000390     -0.001900
1239     12.380000     -0.000370     -0.001730
1240     12.390000     -0.000350     -0.001450
1241     12.400000     -0.000330     -0.001070
1242     12.410000     -0.000320     -0.000580
1243     12.420000     -0.000320      0.000000
1244     12.430000     -0.000320      0.000690
1245     12.440000     -0.000330      0.001470
1246     12.450000     -0.000340      0.002330
1247     12.460000     -0.000360      0.003260
1248     12.470000     -0.000400      0.004250
1249     12.480000     -0.000440      0.005290
1250     12.490000     -0.000490      0.006360
1251     12.500000     -0.000550      0.007440
1252     12.510000     -0.000630      0.008530
1253     12.520000     -0.000710      0.009590
1254     12.530000     -0.000810      0.010630
1255     12.540000     -0.000920      0.011620
1256     12.550000     -0.001030      0.012550
1257     12.560000     -0.001160      0.013410
1258     12.570000     -0.001290      0.014200
1259     12.580000     -0.001430      0.014900
1260     12.590000     -0.001580      0.015510
1261     12.600000     -0.001740      0.016040
1262     12.610000     -0.001900      0.016470
1263     12.620000     -0.002060      0.016810
1264     12.630000     -0.002230      0.017060
1265     12.640000     -0.002400      0.017220
1266     12.650000     -0.002570      0.017300
1267     12.660000     -0.002750      0.017310
1268     12.670000     -0.002920      0.017260
1269     12.680000     -0.003090      0.017140
1270     12.690000     -0.003260      0.016960
1271     12.700000     -0.003430      0.016750
1272     12.710000     -0.003600      0.016490
1273     12.720000     -0.003770      0.016210
1274     12.730000     -0.003930      0.015900
1275     12.740000     -0.004090      0.015580
1276     12.750000     -0.004240      0.015250
1277     12.760000     -0.004400      0.014920
1278     12.770000     -0.004550      0.014580
1279     12.780000     -0.004690      0.014250
1280     12.790000     -0.004830      0.013920
1281     12.800000     -0.004970      0.013600
1282     12.810000     -0.005110      0.013280
1283     12.820000     -0.005240      0.012970
1284     12.830000     -0.005370      0.012660
1285     12.840000     -0.005500      0.012350
1286     12.850000     -0.005620      0.012040
1287     12.860000     -0.005740      0.011730
1288     12.870000     -0.005860      0.011400
1289     12.880000     -0.005970      0.011070
1290     12.890000     -0.006080      0.010720
1291     12.900000     -0.006190      0.010340
1292     12.910000     -0.006290      0.009950
1293     12.920000     -0.006390      0.009510
1294     12.930000     -0.006490      0.009050
1295     12.940000     -0.006580      0.008540
1296     12.950000     -0.006660      0.007990
1297     12.960000     -0.006740      0.007390
1298     12.970000     -0.006820      0.006740
1299     12.980000     -0.006890      0.006040
1300     12.990000     -0.006950      0.005270
1301     13.000000     -0.007000      0.004460
1302     13.010000     -0.007040      0.003580
1303     13.020000     -0.007080      0.002660
1304     13.030000     -0.007110      0.001680
1305     13.040000     -0.007120      0.000660
1306     13.050000     -0.007130     -0.000400
1307     13.060000     -0.007130     -0.001490
1308     13.070000     -0.007110     -0.002600
1309     13.080000     -0.007080     -0.003710
1310     13.090000     -0.007050     -0.004820
1311     13.100000     -0.007000     -0.005910
1312     13.110000     -0.006940     -0.006960
1313     13.120000     -0.006870     -0.007970
1314     13.130000     -0.006790     -0.008920
1315     13.140000     -0.006700     -0.009800
1316     13.150000     -0.006600     -0.010590
1317     13.160000     -0.006500     -0.011290
1318     13.170000     -0.006390     -0.011890
1319     13.180000     -0.006270     -0.012380
1320     13.190000     -0.006140     -0.012770
1321     13.200000     -0.006010     -0.013050
1322     13.210000     -0.005880     -0.013220
1323     13.220000     -0.005750     -0.013280
1324     13.230000     -0.005620     -0.013240
1325     13.240000     -0.005490     -0.013120
1326     13.250000     -0.005360     -0.012910
1327     13.260000     -0.005230     -0.012620
1328     13.270000     -0.005100     -0.012280
1329     13.280000     -0.004980     -0.011890
1330     13.290000     -0.004860     -0.011460
1331     13.300000     -0.004740     -0.011020
1332     13.310000     -0.004630     -0.010590
1333     13.320000     -0.004530     -0.010160
1334     13.330000     -0.004430     -0.009760
1335     13.340000     -0.004330     -0.009410
1336     13.350000     -0.004230     -0.009110
1337     13.360000     -0.004140     -0.008880
1338     13.370000     -0.004050     -0.008720
1339     13.380000     -0.003970     -0.008640
1340     13.390000     -0.003880     -0.008650
1341     13.400000     -0.003790     -0.008740
1342     13.410000     -0.003710     -0.008930
1343     13.420000     -0.003620     -0.009200
1344     13.430000     -0.003530     -0.009550
1345     13.440000     -0.003430     -0.009980
1346     13.450000     -0.003330     -0.010480
1347     13.460000     -0.003230     -0.011030
1348     13.470000     -0.003120     -0.011640
1349     13.480000     -0.003000     -0.012290
1350     13.490000     -0.002880     -0.012950
1351     13.500000     -0.002750     -0.013630
1352     13.510000     -0.002610     -0.014300
1353     13.520000     -0.002470     -0.014950
1354     13.530000     -0.002320     -0.015560
1355     13.540000     -0.002160     -0.016130
1356     13.550000     -0.002000     -0.016640
1357     13.560000     -0.001830     -0.017080
1358     13.570000     -0.001660     -0.017450
1359     13.580000     -0.001490     -0.017730
1360     13.590000     -0.001310     -0.017930
1361     13.600000     -0.001130     -0.018040
1362     13.610000     -0.000950     -0.018060
1363     13.620000     -0.000770     -0.018000
1364     13.630000     -0.000590     -0.017840
1365     13.640000     -0.000410     -0.017610
1366     13.650000     -0.000240     -0.017300
1367     13.660000     -0.000060     -0.016920
1368     13.670000      0.000100     -0.016480
1369     13.680000      0.000270     -0.015990
1370     13.690000      0.000430     -0.015460
1371     13.700000      0.000580     -0.014910
1372     13.710000      0.000730     -0.014340
1373     13.720000      0.000880     -0.013760
1374     13.730000      0.001010     -0.013190
1375     13.740000      0.001150     -0.012630
1376     13.750000      0.001270     -0.012090
1377     13.760000      0.001390     -0.011580
1378     13.770000      0.001510     -0.011110
1379     13.780000      0.001620     -0.010680
1380     13.790000      0.001730     -0.010290
1381     13.800000      0.001830     -0.009950
1382     13.810000      0.001930     -0.009660
1383     13.820000      0.002030     -0.009420
1384     13.830000      0.002120     -0.009230
1385     13.840000      0.002210     -0.009080
1386     13.850000      0.002300     -0.008990
1387     13.860000      0.002390     -0.008940
1388     13.870000      0.002480     -0.008940
1389     13.880000      0.002570     -0.008980
1390     13.890000      0.002660     -0.009060
1391     13.900000      0.002750     -0.009170
1392     13.910000      0.002840     -0.009330
1393     13.920000      0.002940     -0.009510
1394     13.930000      0.003030     -0.009730
1395     13.940000      0.003130     -0.009980
1396     13.950000      0.003230     -0.010260
1397     13.960000      0.003330     -0.010560
1398     13.970000      0.003440     -0.010890
1399     13.980000      0.003550     -0.011240
1400     13.990000      0.003660     -0.011610
1401     14.000000      0.003770     -0.012010
1402     14.010000      0.003900     -0.012420
1403     14.020000      0.004020     -0.012840
1404     14.030000      0.004150     -0.013280
1405     14.040000      0.004280     -0.013730
1406     14.050000      0.004420     -0.014170
1407     14.060000      0.004560     -0.014610
1408     14.070000      0.004710     -0.015040
1409     14.080000      0.004860     -0.015450
1410     14.090000      0.005010     -0.015830
1411     14.100000      0.005170     -0.016170
1412     14.110000      0.005330     -0.016460
1413     14.120000      0.005500     -0.016700
1414     14.130000      0.005660     -0.016860
1415     14.140000      0.005830     -0.016960
1416     14.150000      0.006000     -0.016960
1417     14.160000      0.006170     -0.016880
1418     14.170000      0.006340     -0.016700
1419     14.180000      0.006510     -0.016430
1420     14.190000      0.006670     -0.016050
1421     14.200000      0.006830     -0.015570
1422     14.210000      0.006990     -0.014990
1423     14.220000      0.007140     -0.014310
1424     14.230000      0.007280     -0.013540
1425     14.240000      0.007410     -0.012690
1426     14.250000      0.007540     -0.011760
1427     14.260000      0.007660     -0.010770
1428     14.270000      0.007770     -0.009740
1429     14.280000      0.007860     -0.008670
1430     14.290000      0.007950     -0.007590
1431     14.300000      0.008030     -0.006520
1432     14.310000      0.008090     -0.005470
1433     14.320000      0.008150     -0.004460
1434     14.330000      0.008190     -0.003510
1435     14.340000      0.008230     -0.002640
1436     14.350000      0.008250     -0.001860
1437     14.360000      0.008270     -0.001170
1438     14.370000      0.008280     -0.000600
1439     14.380000      0.008290     -0.000150
1440     14.390000      0.008290      0.000180
1441     14.400000      0.008290      0.000380
1442     14.410000      0.008290      0.000460
1443     14.420000      0.008280      0.000430
1444     14.430000      0.008280      0.000280
1445     14.440000      0.008270      0.000020
1446     14.450000      0.008270     -0.000320
1447     14.460000      0.008280     -0.000740
1448     14.470000      0.008280     -0.001220
1449     14.480000      0.008300     -0.001740
1450     14.490000      0.008310     -0.002280
1451     14.500000      0.008340     -0.002820
1452     14.510000      0.008360     -0.003330
1453     14.520000      0.008400     -0.003810
1454     14.530000      0.008440     -0.004220
1455     14.540000      0.008480     -0.004550
1456     14.550000      0.008520     -0.004790
1457     14.560000      0.008570     -0.004910
1458     14.570000      0.008620     -0.004900
1459     14.580000      0.008670     -0.004760
1460     14.590000      0.008720     -0.004490
1461     14.600000      0.008760     -0.004070
1462     14.610000      0.008800     -0.003500
1463     14.620000      0.008840     -0.002800
1464     14.630000      0.008870     -0.001970
1465     14.640000      0.008890     -0.001020
1466     14.650000      0.008900      0.000030
1467     14.660000      0.008900      0.001180
1468     14.670000      0.008880      0.002400
1469     14.680000      0.008860      0.003660
1470     14.690000      0.008820      0.004940
1471     14.700000      0.008770      0.006220
1472     14.710000      0.008710      0.007460
1473     14.720000      0.008640      0.008650
1474     14.730000      0.008550      0.009760
1475     14.740000      0.008450      0.010770
1476     14.750000      0.008350      0.011640
1477     14.760000      0.008230      0.012380
1478     14.770000      0.008100      0.012960
1479     14.780000      0.007980      0.013370
1480     14.790000      0.007840      0.013600
1481     14.800000      0.007710      0.013650
1482     14.810000      0.007570      0.013520
1483     14.820000      0.007430      0.013220
1484     14.830000      0.007300      0.012750
1485     14.840000      0.007170      0.012120
1486     14.850000      0.007050      0.011340
1487     14.860000      0.006940      0.010440
1488     14.870000      0.006840      0.009430
1489     14.880000      0.006740      0.008330
1490     14.890000      0.006660      0.007170
1491     14.900000      0.006590      0.005980
1492     14.910000      0.006530      0.004780
1493     14.920000      0.006480      0.003600
1494     14.930000      0.006440      0.002450
1495     14.940000      0.006420      0.001370
1496     14.950000      0.006400      0.000370
1497     14.960000      0.006400     -0.000540
1498     14.970000      0.006410     -0.001330
1499     14.980000      0.006420     -0.001990
1500     14.990000      0.006440     -0.002530
1501     15.000000      0.006460     -0.002920
1502     15.010000      0.006490     -0.003180
1503     15.020000      0.006530     -0.003300
1504     15.030000      0.006560     -0.003290
1505     15.040000      0.006590     -0.003150
1506     15.050000      0.006620     -0.002880
1507     15.060000      0.006650     -0.002510
1508     15.070000      0.006680     -0.002040
1509     15.080000      0.006700     -0.001490
1510     15.090000      0.006710     -0.000870
1511     15.100000      0.006720     -0.000200
1512     15.110000      0.006720      0.000520
1513     15.120000      0.006720      0.001260
1514     15.130000      0.006700      0.002000
1515     15.140000      0.006680      0.002750
1516     15.150000      0.006660      0.003470
1517     15.160000      0.006620      0.004180
1518     15.170000      0.006580      0.004840
1519     15.180000      0.006530      0.005470
1520     15.190000      0.006480      0.006050
1521     15.200000      0.006420      0.006580
1522     15.210000      0.006350      0.007070
1523     15.220000      0.006280      0.007490
1524     15.230000      0.006210      0.007870
1525     15.240000      0.006130      0.008190
1526     15.250000      0.006050      0.008460
1527     15.260000      0.005960      0.008680
1528     15.270000      0.005870      0.008850
1529     15.280000      0.005790      0.008980
1530     15.290000      0.005700      0.009070
1531     15.300000      0.005600      0.009110
1532     15.310000      0.005510      0.009120
1533     15.320000      0.005420      0.009090
1534     15.330000      0.005330      0.009030
1535     15.340000      0.005240      0.008930
1536     15.350000      0.005150      0.008810
1537     15.360000      0.005060      0.008650
1538     15.370000      0.004980      0.008470
1539     15.380000      0.004890      0.008270
1540     15.390000      0.004810      0.008030
1541     15.400000      0.004730      0.007780
1542     15.410000      0.004650      0.007490
1543     15.420000      0.004580      0.007190
1544     15.430000      0.004510      0.006870
1545     15.440000      0.004440      0.006520
1546     15.450000      0.004370      0.006160
1547     15.460000      0.004310      0.005780
1548     15.470000      0.004250      0.005380
1549     15.480000      0.004200      0.004980
1550     15.490000      0.004150      0.004570
1551     15.500000      0.004100      0.004150
1552     15.510000      0.004060      0.003730
1553     15.520000      0.004020      0.003310
1554     15.530000      0.003990      0.002890
1555     15.540000      0.003960      0.002480
1556     15.550000      0.003940      0.002080
1557     15.560000      0.003920      0.001680
1558     15.570000      0.003900      0.001300
1559     15.580000      0.003890      0.000930
1560     15.590000      0.003880      0.000570
1561     15.600000      0.003870      0.000230
1562     15.610000      0.003870     -0.000100
1563     15.620000      0.003870     -0.000420
1564     15.630000      0.003870     -0.000730
1565     15.640000      0.003880     -0.001030
1566     15.650000      0.003890     -0.001310
1567     15.660000      0.003910     -0.001590
1568     15.670000      0.003920     -0.001850
1569     15.680000      0.003940     -0.002100
1570     15.690000      0.003960     -0.002350
1571     15.700000      0.003980     -0.002580
1572     15.710000      0.004010     -0.002800
1573     15.720000      0.004040     -0.003020
1574     15.730000      0.004070     -0.003220
1575     15.740000      0.004100     -0.003410
1576     15.750000      0.004130     -0.003600
1577     15.760000      0.004170     -0.003770
1578     15.770000      0.004210     -0.003930
1579     15.780000      0.004250     -0.004090
1580     15.790000      0.004290     -0.004230
1581     15.800000      0.004330     -0.004370
1582     15.810000      0.004370     -0.004490
1583     15.820000      0.004420     -0.004610
1584     15.830000      0.004470     -0.004720
1585     15.840000      0.004510     -0.004820
1586     15.850000      0.004560     -0.004900
1587     15.860000      0.004610     -0.004980
1588     15.870000      0.004660     -0.005050
1589     15.880000      0.004710     -0.005100
1590     15.890000      0.004760     -0.005150
1591     15.900000      0.004810     -0.005180
1592     15.910000      0.004860     -0.005190
1593     15.920000      0.004920     -0.005190
1594     15.930000      0.004970     -0.005180
1595     15.940000      0.005020     -0.005150
1596     15.950000      0.005070     -0.005100
1597     15.960000      0.005120     -0.005030
1598     15.970000      0.005170     -0.004950
1599     15.980000      0.005220     -0.004850
1600     15.990000      0.005270     -0.004720
1601     16.000000      0.005320     -0.004580
1602     16.010000      0.005360     -0.004420
1603     16.020000      0.005410     -0.004250
1604     16.030000      0.005450     -0.004060
1605     16.040000      0.005490     -0.003850
1606     16.050000      0.005530     -0.003640
1607     16.060000      0.005570     -0.003420
1608     16.070000      0.005600     -0.003190
1609     16.080000      0.005630     -0.002960
1610     16.090000      0.005660     -0.002740
1611     16.100000      0.005690     -0.002520
1612     16.110000      0.005710     -0.002320
1613     16.120000      0.005740     -0.002130
1614     16.130000      0.005760     -0.001970
1615     16.140000      0.005780     -0.001830
1616     16.150000      0.005800     -0.001720
1617     16.160000      0.005810     -0.001640
1618     16.170000      0.005830     -0.001590
1619     16.180000      0.005850     -0.001580
1620     16.190000      0.005860     -0.001610
1621     16.200000      0.005880     -0.001680
1622     16.210000      0.005900     -0.001780
1623     16.220000      0.005910     -0.001920
1624     16.230000      0.005930     -0.002090
1625     16.240000      0.005950     -0.002290
1626     16.250000      0.005980     -0.002510
1627     16.260000      0.006000     -0.002760
1628     16.270000      0.006030     -0.003030
1629     16.280000      0.006060     -0.003310
1630     16.290000      0.006090     -0.003590
1631     16.300000      0.006130     -0.003870
1632     16.310000      0.006170     -0.004150
1633     16.320000      0.006210     -0.004400
1634     16.330000      0.006250     -0.004640
1635     16.340000      0.006300     -0.004850
1636     16.350000      0.006350     -0.005030
1637     16.360000      0.006400     -0.005160
1638     16.370000      0.006450     -0.005260
1639     16.380000      0.006500     -0.005310
1640     16.390000      0.006550     -0.005320
1641     16.400000      0.006610     -0.005280
1642     16.410000      0.006660     -0.005190
1643     16.420000      0.006710     -0.005060
1644     16.430000      0.006760     -0.004870
1645     16.440000      0.006810     -0.004650
1646     16.450000      0.006860     -0.004390
1647     16.460000      0.006900     -0.004090
1648     16.470000      0.006940     -0.003760
1649     16.480000      0.006980     -0.003400
1650     16.490000      0.007010     -0.003020
1651     16.500000      0.007040     -0.002630
1652     16.510000      0.007070     -0.002230
1653     16.520000      0.007090     -0.001830
1654     16.530000      0.007110     -0.001440
1655     16.540000      0.007130     -0.001050
1656     16.550000      0.007140     -0.000680
1657     16.560000      0.007140     -0.000320
1658     16.570000      0.007150      0.000010
1659     16.580000      0.007150      0.000330
1660     16.590000      0.007140      0.000620
1661     16.600000      0.007140      0.000880
1662     16.610000      0.007130      0.001120
1663     16.620000      0.007120      0.001330
1664     16.630000      0.007100      0.001520
1665     16.640000      0.007090      0.001680
1666     16.650000      0.007070      0.001830
1667     16.660000      0.007050      0.001950
1668     16.670000      0.007030      0.002060
1669     16.680000      0.007010      0.002150
1670     16.690000      0.006990      0.002230
1671     16.700000      0.006970      0.002310
1672     16.710000      0.006950      0.002380
1673     16.720000      0.006920      0.002440
1674     16.730000      0.006900      0.002510
1675     16.740000      0.006870      0.002580
1676     16.750000      0.006850      0.002650
1677     16.760000      0.006820      0.002730
1678     16.770000      0.006790      0.002820
1679     16.780000      0.006770      0.002910
1680     16.790000      0.006740      0.003020
1681     16.800000      0.006710      0.003130
1682     16.810000      0.006680      0.003260
1683     16.820000      0.006640      0.003390
1684     16.830000      0.006610      0.003530
1685     16.840000      0.006570      0.003670
1686     16.850000      0.006540      0.003810
1687     16.860000      0.006500      0.003950
1688     16.870000      0.006460      0.004090
1689     16.880000      0.006420      0.004210
1690     16.890000      0.006380      0.004320
1691     16.900000      0.006330      0.004400
1692     16.910000      0.006290      0.004460
1693     16.920000      0.006240      0.004480
1694     16.930000      0.006200      0.004470
1695     16.940000      0.006150      0.004410
1696     16.950000      0.006110      0.004310
1697     16.960000      0.006070      0.004150
1698     16.970000      0.006030      0.003930
1699     16.980000      0.005990      0.003660
1700     16.990000      0.005950      0.003330
1701     17.000000      0.005920      0.002940
1702     17.010000      0.005890      0.002490
1703     17.020000      0.005860      0.001980
1704     17.030000      0.005840      0.001410
1705     17.040000      0.005830      0.000800
1706     17.050000      0.005820      0.000150
1707     17.060000      0.005820     -0.000540
1708     17.070000      0.005820     -0.001260
1709     17.080000      0.005840     -0.002000
1710     17.090000      0.005860     -0.002740
1711     17.100000      0.005880     -0.003480
1712     17.110000      0.005920     -0.004210
1713     17.120000      0.005960     -0.004900
1714     17.130000      0.006010     -0.005560
1715     17.140000      0.006070     -0.006170
1716     17.150000      0.006130     -0.006730
1717     17.160000      0.006200     -0.007220
1718     17.170000      0.006270     -0.007640
1719     17.180000      0.006340     -0.007990
1720     17.190000      0.006420     -0.008260
1721     17.200000      0.006510     -0.008450
1722     17.210000      0.006590     -0.008560
1723     17.220000      0.006680     -0.008600
1724     17.230000      0.006760     -0.008560
1725     17.240000      0.006850     -0.008450
1726     17.250000      0.006930     -0.008280
1727     17.260000      0.007020     -0.008050
1728     17.270000      0.007100     -0.007780
1729     17.280000      0.007170     -0.007470
1730     17.290000      0.007250     -0.007130
1731     17.300000      0.007320     -0.006770
1732     17.310000      0.007390     -0.006400
1733     17.320000      0.007450     -0.006040
1734     17.330000      0.007510     -0.005690
1735     17.340000      0.007570     -0.005360
1736     17.350000      0.007620     -0.005060
1737     17.360000      0.007670     -0.004800
1738     17.370000      0.007720     -0.004570
1739     17.380000      0.007770     -0.004400
1740     17.390000      0.007810     -0.004280
1741     17.400000      0.007850     -0.004200
1742     17.410000      0.007900     -0.004180
1743     17.420000      0.007940     -0.004210
1744     17.430000      0.007980     -0.004280
1745     17.440000      0.008020     -0.004400
1746     17.450000      0.008070     -0.004570
1747     17.460000      0.008110     -0.004760
1748     17.470000      0.008160     -0.004980
1749     17.480000      0.008210     -0.005230
1750     17.490000      0.008260     -0.005490
1751     17.500000      0.008320     -0.005750
1752     17.510000      0.008370     -0.006000
1753     17.520000      0.008430     -0.006250
1754     17.530000      0.008500     -0.006470
1755     17.540000      0.008560     -0.006670
1756     17.550000      0.008630     -0.006820
1757     17.560000      0.008700     -0.006940
1758     17.570000      0.008770     -0.007020
1759     17.580000      0.008840     -0.007040
1760     17.590000      0.008910     -0.007010
1761     17.600000      0.008980     -0.006930
1762     17.610000      0.009050     -0.006790
1763     17.620000      0.009110     -0.006600
1764     17.630000      0.009180     -0.006360
1765     17.640000      0.009240     -0.006070
1766     17.650000      0.009300     -0.005740
1767     17.660000      0.009360     -0.005370
1768     17.670000      0.009410     -0.004970
1769     17.680000      0.009460     -0.004550
1770     17.690000      0.009510     -0.004100
1771     17.700000      0.009550     -0.003650
1772     17.710000      0.009590     -0.003200
1773     17.720000      0.009620     -0.002760
1774     17.730000      0.009650     -0.002330
1775     17.740000      0.009670     -0.001920
1776     17.750000      0.009690     -0.001540
1777     17.760000      0.009700     -0.001200
1778     17.770000      0.009720     -0.000900
1779     17.780000      0.009730     -0.000640
1780     17.790000      0.009730     -0.000420
1781     17.800000      0.009740     -0.000250
1782     17.810000      0.009740     -0.000120
1783     17.820000      0.009740     -0.000050
1784     17.830000      0.009740     -0.000010
1785     17.840000      0.009740     -0.000020
1786     17.850000      0.009740     -0.000070
1787     17.860000      0.009740     -0.000160
1788     17.870000      0.009740     -0.000270
1789     17.880000      0.009750     -0.000420
1790     17.890000      0.009750     -0.000580
1791     17.900000      0.009760     -0.000770
1792     17.910000      0.009760     -0.000960
1793     17.920000      0.009770     -0.001170
1794     17.930000      0.009780     -0.001370
1795     17.940000      0.009800     -0.001580
1796     17.950000      0.009810     -0.001770
1797     17.960000      0.009830     -0.001960
1798     17.970000      0.009850     -0.002140
1799     17.980000      0.009870     -0.002300
1800     17.990000      0.009900     -0.002440
1801     18.000000      0.009920     -0.002570
1802     18.010000      0.009950     -0.002680
1803     18.020000      0.009970     -0.002780
1804     18.030000      0.010000     -0.002850
1805     18.040000      0.010030     -0.002910
1806     18.050000      0.010060     -0.002960
1807     18.060000      0.010090     -0.002990
1808     18.070000      0.010120     -0.003010
1809     18.080000      0.010150     -0.003020
1810     18.090000      0.010180     -0.003020
1811     18.100000      0.010210     -0.003010
1812     18.110000      0.010240     -0.003000
1813     18.120000      0.010270     -0.002990
1814     18.130000      0.010300     -0.002980
1815     18.140000      0.010330     -0.002980
1816     18.150000      0.010360     -0.002970
1817     18.160000      0.010390     -0.002970
1818     18.170000      0.010420     -0.002980
1819     18.180000      0.010450     -0.003000
1820     18.190000      0.010480     -0.003020
1821     18.200000      0.010510     -0.003050
1822     18.210000      0.010540     -0.003090
1823     18.220000      0.010570     -0.003140
1824     18.230000      0.010600     -0.003190
1825     18.240000      0.010630     -0.003250
1826     18.250000      0.010660     -0.003310
1827     18.260000      0.010700     -0.003370
1828     18.270000      0.010730     -0.003440
1829     18.280000      0.010770     -0.003500
1830     18.290000      0.010800     -0.003550
1831     18.300000      0.010840     -0.003590
1832     18.310000      0.010870     -0.003620
1833     18.320000      0.010910     -0.003640
1834     18.330000      0.010940     -0.003630
1835     18.340000      0.010980     -0.003610
1836     18.350000      0.011020     -0.003560
1837     18.360000      0.011050     -0.003490
1838     18.370000      0.011090     -0.003380
1839     18.380000      0.011120     -0.003250
1840     18.390000      0.011150     -0.003090
1841     18.400000      0.011190     -0.002900
1842     18.410000      0.011210     -0.002680
1843     18.420000      0.011240     -0.002430
1844     18.430000      0.011270     -0.002150
1845     18.440000      0.011290     -0.001850
1846     18.450000      0.011310     -0.001530
1847     18.460000      0.011320     -0.001190
1848     18.470000      0.011330     -0.000830
1849     18.480000      0.011340     -0.000470
1850     18.490000      0.011350     -0.000110
1851     18.500000      0.011350      0.000240
1852     18.510000      0.011340      0.000590
1853     18.520000      0.011340      0.000920
1854     18.530000      0.011330      0.001220
1855     18.540000      0.011320      0.001500
1856     18.550000      0.011300      0.001750
1857     18.560000      0.011280      0.001960
1858     18.570000      0.011260      0.002130
1859     18.580000      0.011240      0.002250
1860     18.590000      0.011220      0.002340
1861     18.600000      0.011200      0.002370
1862     18.610000      0.011170      0.002360
1863     18.620000      0.011150      0.002310
1864     18.630000      0.011130      0.002210
1865     18.640000      0.011100      0.002080
1866     18.650000      0.011080      0.001900
1867     18.660000      0.011070      0.001700
1868     18.670000      0.011050      0.001460
1869     18.680000      0.011030      0.001200
1870     18.690000      0.011020      0.000930
1871     18.700000      0.011010      0.000640
1872     18.710000      0.011010      0.000350
1873     18.720000      0.011000      0.000060
1874     18.730000      0.011000     -0.000220
1875     18.740000      0.011000     -0.000490
1876     18.750000      0.011010     -0.000750
1877     18.760000      0.011020     -0.000990
1878     18.770000      0.011030     -0.001200
1879     18.780000      0.011040     -0.001390
1880     18.790000      0.011050     -0.001550
1881     18.800000      0.011070     -0.001680
1882     18.810000      0.011080     -0.001780
1883     18.820000      0.011100     -0.001850
1884     18.830000      0.011120     -0.001880
1885     18.840000      0.011140     -0.001890
1886     18.850000      0.011160     -0.001870
1887     18.860000      0.011180     -0.001820
1888     18.870000      0.011200     -0.001740
1889     18.880000      0.011210     -0.001630
1890     18.890000      0.011230     -0.001510
1891     18.900000      0.011240     -0.001350
1892     18.910000      0.011260     -0.001180
1893     18.920000      0.011270     -0.000990
1894     18.930000      0.011280     -0.000780
1895     18.940000      0.011290     -0.000550
1896     18.950000      0.011290     -0.000310
1897     18.960000      0.011300     -0.000050
1898     18.970000      0.011300      0.000220
1899     18.980000      0.011290      0.000500
1900     18.990000      0.011290      0.000800
1901     19.000000      0.011280      0.001100
1902     19.010000      0.011270      0.001420
1903     19.020000      0.011260      0.001740
1904     19.030000      0.011240      0.002070
1905     19.040000      0.011220      0.002400
1906     19.050000      0.011190      0.002730
1907     19.060000      0.011170      0.003050
1908     19.070000      0.011140      0.003360
1909     19.080000      0.011100      0.003660
1910     19.090000      0.011070      0.003940
1911     19.100000      0.011030      0.004200
1912     19.110000      0.010980      0.004420
1913     19.120000      0.010940      0.004600
1914     19.130000      0.010890      0.004740
1915     19.140000      0.010850      0.004840
1916     19.150000      0.010800      0.004870
1917     19.160000      0.010750      0.004850
1918     19.170000      0.010700      0.004770
1919     19.180000      0.010650      0.004620
1920     19.190000      0.010610      0.004410
1921     19.200000      0.010560      0.004130
1922     19.210000      0.010520      0.003790
1923     19.220000      0.010480      0.003390
1924     19.230000      0.010450      0.002930
1925     19.240000      0.010420      0.002420
1926     19.250000      0.010400      0.001870
1927     19.260000      0.010380      0.001290
1928     19.270000      0.010370      0.000680
1929     19.280000      0.010360      0.000050
1930     19.290000      0.010360     -0.000570
1931     19.300000      0.010360     -0.001190
1932     19.310000      0.010380     -0.001770
1933     19.320000      0.010390     -0.002320
1934     19.330000      0.010420     -0.002810
1935     19.340000      0.010440     -0.003250
1936     19.350000      0.010480     -0.003610
1937     19.360000      0.010510     -0.003880
1938     19.370000      0.010550     -0.004070
1939     19.380000      0.010590     -0.004160
1940     19.390000      0.010630     -0.004150
1941     19.400000      0.010680     -0.004050
1942     19.410000      0.010720     -0.003840
1943     19.420000      0.010750     -0.003540
1944     19.430000      0.010790     -0.003140
1945     19.440000      0.010820     -0.002650
1946     19.450000      0.010850     -0.002090
1947     19.460000      0.010870     -0.001460
1948     19.470000      0.010880     -0.000780
1949     19.480000      0.010890     -0.000050
1950     19.490000      0.010890      0.000700
1951     19.500000      0.010880      0.001470
1952     19.510000      0.010870      0.002220
1953     19.520000      0.010850      0.002960
1954     19.530000      0.010820      0.003670
1955     19.540000      0.010780      0.004330
1956     19.550000      0.010740      0.004920
1957     19.560000      0.010690      0.005450
1958     19.570000      0.010630      0.005900
1959     19.580000      0.010580      0.006260
1960     19.590000      0.010510      0.006530
1961     19.600000      0.010450      0.006710
1962     19.610000      0.010380      0.006800
1963     19.620000      0.010310      0.006790
1964     19.630000      0.010240      0.006700
1965     19.640000      0.010180      0.006520
1966     19.650000      0.010110      0.006270
1967     19.660000      0.010050      0.005950
1968     19.670000      0.009990      0.005570
1969     19.680000      0.009930      0.005140
1970     19.690000      0.009880      0.004680
1971     19.700000      0.009840      0.004200
1972     19.710000      0.009790      0.003700
1973     19.720000      0.009760      0.003200
1974     19.730000      0.009720      0.002720
1975     19.740000      0.009700      0.002250
1976     19.750000      0.009680      0.001820
1977     19.760000      0.009660      0.001430
1978     19.770000      0.009640      0.001090
1979     19.780000      0.009630      0.000800
1980     19.790000      0.009620      0.000570
1981     19.800000      0.009620      0.000390
1982     19.810000      0.009610      0.000270
1983     19.820000      0.009610      0.000210
1984     19.830000      0.009610      0.000210
1985     19.840000      0.009610      0.000250
1986     19.850000      0.009600      0.000350
1987     19.860000      0.009600      0.000490
1988     19.870000      0.009600      0.000660
1989     19.880000      0.009590      0.000870
1990     19.890000      0.009580      0.001090
1991     19.900000      0.009570      0.001330
1992     19.910000      0.009560      0.001570
1993     19.920000      0.009540      0.001800
1994     19.930000      0.009520      0.002030
1995     19.940000      0.009500      0.002240
1996     19.950000      0.009480      0.002420
1997     19.960000      0.009460      0.002570
1998     19.970000      0.009430      0.002680
1999     19.980000      0.009400      0.002760
2000     19.990000      0.009380      0.002800
2001     20.000000      0.009350      0.002790
2002     20.010000      0.009320      0.002740
2003     20.020000      0.009290      0.002650
2004     20.030000      0.009270      0.002520
2005     20.040000      0.009240      0.002350
2006     20.050000      0.009220      0.002150
2007     20.060000      0.009200      0.001930
2008     20.070000      0.009180      0.001680
2009     20.080000      0.009160      0.001410
2010     20.090000      0.009150      0.001140
2011     20.100000      0.009130      0.000870
2012     20.110000      0.009130      0.000610
2013     20.120000      0.009120      0.000360
2014     20.130000      0.009120      0.000140
2015     20.140000      0.009110     -0.000060
2016     20.150000      0.009120     -0.000220
2017     20.160000      0.009120     -0.000340
2018     20.170000      0.009120     -0.000410
2019     20.180000      0.009120     -0.000430
2020     20.190000      0.009130     -0.000410
2021     20.200000      0.009130     -0.000330
2022     20.210000      0.009140     -0.000200
2023     20.220000      0.009140     -0.000010
2024     20.230000      0.009140      0.000220
2025     20.240000      0.009140      0.000500
2026     20.250000      0.009130      0.000810
2027     20.260000      0.009120      0.001170
2028     20.270000      0.009110      0.001560
2029     20.280000      0.009100      0.001970
2030     20.290000      0.009080      0.002390
2031     20.300000      0.009050      0.002830
2032     20.310000      0.009020      0.003260
2033     20.320000      0.008990      0.003690
2034     20.330000      0.008950      0.004100
2035     20.340000      0.008910      0.004490
2036     20.350000      0.008870      0.004850
2037     20.360000      0.008820      0.005180
2038     20.370000      0.008770      0.005470
2039     20.380000      0.008710      0.005720
2040     20.390000      0.008660      0.005920
2041     20.400000      0.008600      0.006080
2042     20.410000      0.008540      0.006200
2043     20.420000      0.008470      0.006270
2044     20.430000      0.008410      0.006300
2045     20.440000      0.008350      0.006290
2046     20.450000      0.008290      0.006230
2047     20.460000      0.008220      0.006150
2048     20.470000      0.008160      0.006030
2049     20.480000      0.008100      0.005890
2050     20.490000      0.008040      0.005730
2051     20.500000      0.007990      0.005560
2052     20.510000      0.007930      0.005370
2053     20.520000      0.007880      0.005180
2054     20.530000      0.007820      0.004990
2055     20.540000      0.007770      0.004810
2056     20.550000      0.007730      0.004630
2057     20.560000      0.007680      0.004470
2058     20.570000      0.007640      0.004320
2059     20.580000      0.007590      0.004190
2060     20.590000      0.007550      0.004080
2061     20.600000      0.007510      0.003990
2062     20.610000      0.007470      0.003920
2063     20.620000      0.007430      0.003870
2064     20.630000      0.007390      0.003840
2065     20.640000      0.007350      0.003830
2066     20.650000      0.007320      0.003830
2067     20.660000      0.007280      0.003850
2068     20.670000      0.007240      0.003880
2069     20.680000      0.007200      0.003930
2070     20.690000      0.007160      0.003970
2071     20.700000      0.007120      0.004030
2072     20.710000      0.007080      0.004080
2073     20.720000      0.007040      0.004130
2074     20.730000      0.007000      0.004180
2075     20.740000      0.006960      0.004210
2076     20.750000      0.006910      0.004240
2077     20.760000      0.006870      0.004250
2078     20.770000      0.006830      0.004250
2079     20.780000      0.006790      0.004230
2080     20.790000      0.006740      0.004190
2081     20.800000      0.006700      0.004140
2082     20.810000      0.006660      0.004070
2083     20.820000      0.006620      0.003970
2084     20.830000      0.006580      0.003860
2085     20.840000      0.006540      0.003730
2086     20.850000      0.006500      0.003590
2087     20.860000      0.006470      0.003420
2088     20.870000      0.006430      0.003250
2089     20.880000      0.006400      0.003060
2090     20.890000      0.006370      0.002850
2091     20.900000      0.006340      0.002640
2092     20.910000      0.006320      0.002420
2093     20.920000      0.006290      0.002200
2094     20.930000      0.006270      0.001970
2095     20.940000      0.006250      0.001750
2096     20.950000      0.006230      0.001520
2097     20.960000      0.006220      0.001290
2098     20.970000      0.006210      0.001060
2099     20.980000      0.006190      0.000840
2100     20.990000      0.006190      0.000620
2101     21.000000      0.006180      0.000410
2102     21.010000      0.006180      0.000200
2103     21.020000      0.006170      0.000000
2104     21.030000      0.006170     -0.000190
2105     21.040000      0.006180     -0.000380
2106     21.050000      0.006180     -0.000550
2107     21.060000      0.006190     -0.000710
2108     21.070000      0.006190     -0.000860
2109     21.080000      0.006200     -0.000990
2110     21.090000      0.006210     -0.001090
2111     21.100000      0.006220     -0.001180
2112     21.110000      0.006230     -0.001240
2113     21.120000      0.006250     -0.001270
2114     21.130000      0.006260     -0.001270
2115     21.140000      0.006270     -0.001240
2116     21.150000      0.006280     -0.001170
2117     21.160000      0.006300     -0.001060
2118     21.170000      0.006310     -0.000910
2119     21.180000      0.006320     -0.000720
2120     21.190000      0.006320     -0.000480
2121     21.200000      0.006330     -0.000200
2122     21.210000      0.006330      0.000120
2123     21.220000      0.006330      0.000490
2124     21.230000      0.006320      0.000890
2125     21.240000      0.006310      0.001340
2126     21.250000      0.006300      0.001810
2127     21.260000      0.006280      0.002310
2128     21.270000      0.006260      0.002840
2129     21.280000      0.006230      0.003390
2130     21.290000      0.006200      0.003940
2131     21.300000      0.006160      0.004500
2132     21.310000      0.006110      0.005050
2133     21.320000      0.006060      0.005600
2134     21.330000      0.006010      0.006130
2135     21.340000      0.005940      0.006630
2136     21.350000      0.005880      0.007110
2137     21.360000      0.005810      0.007560
2138     21.370000      0.005730      0.007970
2139     21.380000      0.005650      0.008340
2140     21.390000      0.005570      0.008670
2141     21.400000      0.005480      0.008950
2142     21.410000      0.005390      0.009200
2143     21.420000      0.005300      0.009400
2144     21.430000      0.005210      0.009560
2145     21.440000      0.005110      0.009680
2146     21.450000      0.005010      0.009770
2147     21.460000      0.004920      0.009820
2148     21.470000      0.004820      0.009830
2149     21.480000      0.004720      0.009820
2150     21.490000      0.004620      0.009780
2151     21.500000      0.004520      0.009720
2152     21.510000      0.004430      0.009640
2153     21.520000      0.004330      0.009540
2154     21.530000      0.004230      0.009430
2155     21.540000      0.004140      0.009300
2156     21.550000      0.004050      0.009170
2157     21.560000      0.003960      0.009030
2158     21.570000      0.003870      0.008880
2159     21.580000      0.003780      0.008730
2160     21.590000      0.003690      0.008580
2161     21.600000      0.003600      0.008430
2162     21.610000      0.003520      0.008270
2163     21.620000      0.003440      0.008110
2164     21.630000      0.003360      0.007950
2165     21.640000      0.003280      0.007790
2166     21.650000      0.003200      0.007620
2167     21.660000      0.003120      0.007460
2168     21.670000      0.003050      0.007290
2169     21.680000      0.002970      0.007120
2170     21.690000      0.002900      0.006950
2171     21.700000      0.002830      0.006770
2172     21.710000      0.002770      0.006590
2173     21.720000      0.002700      0.006410
2174     21.730000      0.002640      0.006220
2175     21.740000      0.002570      0.006030
2176     21.750000      0.002510      0.005830
2177     21.760000      0.002460      0.005630
2178     21.770000      0.002400      0.005430
2179     21.780000      0.002340      0.005210
2180     21.790000      0.002290      0.005000
2181     21.800000      0.002240      0.004780
2182     21.810000      0.002190      0.004560
2183     21.820000      0.002150      0.004330
2184     21.830000      0.002110      0.004100
2185     21.840000      0.002070      0.003870
2186     21.850000      0.002030      0.003640
2187     21.860000      0.001990      0.003420
2188     21.870000      0.001960      0.003200
2189     21.880000      0.001920      0.003000
2190     21.890000      0.001890      0.002810
2191     21.900000      0.001870      0.002640
2192     21.910000      0.001840      0.002490
2193     21.920000      0.001810      0.002370
2194     21.930000      0.001790      0.002270
2195     21.940000      0.001770      0.002220
2196     21.950000      0.001750      0.002200
2197     21.960000      0.001720      0.002220
2198     21.970000      0.001700      0.002280
2199     21.980000      0.001680      0.002390
2200     21.990000      0.001660      0.002540
2201     22.000000      0.001630      0.002740
2202     22.010000      0.001600      0.002980
2203     22.020000      0.001570      0.003260
2204     22.030000      0.001540      0.003580
2205     22.040000      0.001500      0.003930
2206     22.050000      0.001460      0.004310
2207     22.060000      0.001420      0.004720
2208     22.070000      0.001370      0.005130
2209     22.080000      0.001320      0.005560
2210     22.090000      0.001270      0.005980
2211     22.100000      0.001210      0.006380
2212     22.110000      0.001140      0.006770
2213     22.120000      0.001080      0.007120
2214     22.130000      0.001010      0.007430
2215     22.140000      0.000930      0.007690
2216     22.150000      0.000850      0.007890
2217     22.160000      0.000780      0.008030
2218     22.170000      0.000690      0.008100
2219     22.180000      0.000610      0.008090
2220     22.190000      0.000530      0.008010
2221     22.200000      0.000450      0.007860
2222     22.210000      0.000370      0.007620
2223     22.220000      0.000300      0.007320
2224     22.230000      0.000220      0.006940
2225     22.240000      0.000160      0.006500
2226     22.250000      0.000090      0.006010
2227     22.260000      0.000030      0.005470
2228     22.270000     -0.000020      0.004900
2229     22.280000     -0.000070      0.004310
2230     22.290000     -0.000120      0.003700
2231     22.300000     -0.000150      0.003110
2232     22.310000     -0.000180      0.002530
2233     22.320000     -0.000210      0.001990
2234     22.330000     -0.000230      0.001500
2235     22.340000     -0.000240      0.001060
2236     22.350000     -0.000260      0.000700
2237     22.360000     -0.000260      0.000420
2238     22.370000     -0.000270      0.000220
2239     22.380000     -0.000270      0.000130
2240     22.390000     -0.000270      0.000130
2241     22.400000     -0.000270      0.000230
2242     22.410000     -0.000270      0.000420
2243     22.420000     -0.000280      0.000720
2244     22.430000     -0.000290      0.001110
2245     22.440000     -0.000300      0.001580
2246     22.450000     -0.000310      0.002130
2247     22.460000     -0.000330      0.002750
2248     22.470000     -0.000360      0.003410
2249     22.480000     -0.000390      0.004110
2250     22.490000     -0.000440      0.004840
2251     22.500000     -0.000480      0.005560
2252     22.510000     -0.000540      0.006280
2253     22.520000     -0.000600      0.006960
2254     22.530000     -0.000670      0.007600
2255     22.540000     -0.000750      0.008180
2256     22.550000     -0.000830      0.008690
2257     22.560000     -0.000920      0.009110
2258     22.570000     -0.001010      0.009440
2259     22.580000     -0.001100      0.009670
2260     22.590000     -0.001200      0.009800
2261     22.600000     -0.001300      0.009810
2262     22.610000     -0.001400      0.009720
2263     22.620000     -0.001490      0.009520
2264     22.630000     -0.001590      0.009230
2265     22.640000     -0.001680      0.008830
2266     22.650000     -0.001770      0.008360
2267     22.660000     -0.001850      0.007810
2268     22.670000     -0.001930      0.007190
2269     22.680000     -0.002000      0.006540
2270     22.690000     -0.002070      0.005850
2271     22.700000     -0.002130      0.005140
2272     22.710000     -0.002180      0.004440
2273     22.720000     -0.002220      0.003750
2274     22.730000     -0.002260      0.003100
2275     22.740000     -0.002290      0.002490
2276     22.750000     -0.002320      0.001940
2277     22.760000     -0.002330      0.001470
2278     22.770000     -0.002350      0.001070
2279     22.780000     -0.002360      0.000770
2280     22.790000     -0.002370      0.000550
2281     22.800000     -0.002370      0.000420
2282     22.810000     -0.002380      0.000400
2283     22.820000     -0.002380      0.000460
2284     22.830000     -0.002390      0.000610
2285     22.840000     -0.002390      0.000840
2286     22.850000     -0.002400      0.001150
2287     22.860000     -0.002410      0.001520
2288     22.870000     -0.002430      0.001950
2289     22.880000     -0.002450      0.002420
2290     22.890000     -0.002470      0.002910
2291     22.900000     -0.002500      0.003420
2292     22.910000     -0.002530      0.003930
2293     22.920000     -0.002570      0.004420
2294     22.930000     -0.002620      0.004880
2295     22.940000     -0.002670      0.005310
2296     22.950000     -0.002720      0.005680
2297     22.960000     -0.002780      0.005990
2298     22.970000     -0.002840      0.006230
2299     22.980000     -0.002900      0.006400
2300     22.990000     -0.002960      0.006480
2301     23.000000     -0.003030      0.006490
2302     23.010000     -0.003090      0.006410
2303     23.020000     -0.003160      0.006250
2304     23.030000     -0.003220      0.006020
2305     23.040000     -0.003280      0.005720
2306     23.050000     -0.003340      0.005350
2307     23.060000     -0.003390      0.004930
2308     23.070000     -0.003440      0.004460
2309     23.080000     -0.003480      0.003960
2310     23.090000     -0.003520      0.003440
2311     23.100000     -0.003560      0.002920
2312     23.110000     -0.003590      0.002400
2313     23.120000     -0.003610      0.001900
2314     23.130000     -0.003630      0.001440
2315     23.140000     -0.003640      0.001010
2316     23.150000     -0.003650      0.000650
2317     23.160000     -0.003660      0.000350
2318     23.170000     -0.003660      0.000120
2319     23.180000     -0.003670     -0.000030
2320     23.190000     -0.003670     -0.000100
2321     23.200000     -0.003660     -0.000090
2322     23.210000     -0.003660      0.000010
2323     23.220000     -0.003660      0.000180
2324     23.230000     -0.003670      0.000440
2325     23.240000     -0.003670      0.000770
2326     23.250000     -0.003680      0.001160
2327     23.260000     -0.003690      0.001610
2328     23.270000     -0.003700      0.002100
2329     23.280000     -0.003730      0.002630
2330     23.290000     -0.003750      0.003170
2331     23.300000     -0.003780      0.003730
2332     23.310000     -0.003820      0.004280
2333     23.320000     -0.003860      0.004810
2334     23.330000     -0.003910      0.005310
2335     23.340000     -0.003970      0.005770
2336     23.350000     -0.004020      0.006170
2337     23.360000     -0.004080      0.006510
2338     23.370000     -0.004150      0.006770
2339     23.380000     -0.004220      0.006970
2340     23.390000     -0.004290      0.007080
2341     23.400000     -0.004360      0.007110
2342     23.410000     -0.004430      0.007060
2343     23.420000     -0.004500      0.006920
2344     23.430000     -0.004570      0.006710
2345     23.440000     -0.004640      0.006430
2346     23.450000     -0.004700      0.006080
2347     23.460000     -0.004760      0.005670
2348     23.470000     -0.004820      0.005210
2349     23.480000     -0.004870      0.004710
2350     23.490000     -0.004920      0.004190
2351     23.500000     -0.004960      0.003650
2352     23.510000     -0.005000      0.003110
2353     23.520000     -0.005030      0.002570
2354     23.530000     -0.005050      0.002060
2355     23.540000     -0.005070      0.001570
2356     23.550000     -0.005090      0.001130
2357     23.560000     -0.005100      0.000730
2358     23.570000     -0.005110      0.000380
2359     23.580000     -0.005110      0.000090
2360     23.590000     -0.005110     -0.000130
2361     23.600000     -0.005110     -0.000290
2362     23.610000     -0.005110     -0.000380
2363     23.620000     -0.005100     -0.000410
2364     23.630000     -0.005100     -0.000380
2365     23.640000     -0.005100     -0.000290
2366     23.650000     -0.005090     -0.000140
2367     23.660000     -0.005090      0.000050
2368     23.670000     -0.005090      0.000290
2369     23.680000     -0.005090      0.000560
2370     23.690000     -0.005100      0.000850
2371     23.700000     -0.005110      0.001170
2372     23.710000     -0.005120      0.001500
2373     23.720000     -0.005140      0.001830
2374     23.730000     -0.005150      0.002150
2375     23.740000     -0.005180      0.002460
2376     23.750000     -0.005200      0.002750
2377     23.760000     -0.005230      0.003010
2378     23.770000     -0.005260      0.003250
2379     23.780000     -0.005290      0.003450
2380     23.790000     -0.005320      0.003620
2381     23.800000     -0.005360      0.003750
2382     23.810000     -0.005400      0.003840
2383     23.820000     -0.005440      0.003890
2384     23.830000     -0.005480      0.003900
2385     23.840000     -0.005510      0.003880
2386     23.850000     -0.005550      0.003830
2387     23.860000     -0.005590      0.003740
2388     23.870000     -0.005630      0.003630
2389     23.880000     -0.005670      0.003500
2390     23.890000     -0.005700      0.003350
2391     23.900000     -0.005730      0.003190
2392     23.910000     -0.005770      0.003020
2393     23.920000     -0.005800      0.002840
2394     23.930000     -0.005820      0.002660
2395     23.940000     -0.005850      0.002490
2396     23.950000     -0.005880      0.002330
2397     23.960000     -0.005900      0.002180
2398     23.970000     -0.005920      0.002040
2399     23.980000     -0.005940      0.001920
2400     23.990000     -0.005960      0.001810
2401     24.000000     -0.005980      0.001720
2402     24.010000     -0.006000      0.001660
2403     24.020000     -0.006010      0.001610
2404     24.030000     -0.006030      0.001580
2405     24.040000     -0.006040      0.001560
2406     24.050000     -0.006060      0.001570
2407     24.060000     -0.006080      0.001590
2408     24.070000     -0.006090      0.001620
2409     24.080000     -0.006110      0.001670
2410     24.090000     -0.006120      0.001720
2411     24.100000     -0.006140      0.001790
2412     24.110000     -0.006160      0.001860
2413     24.120000     -0.006180      0.001940
2414     24.130000     -0.006200      0.002020
2415     24.140000     -0.006220      0.002100
2416     24.150000     -0.006240      0.002180
2417     24.160000     -0.006260      0.002260
2418     24.170000     -0.006280      0.002340
2419     24.180000     -0.006310      0.002410
2420     24.190000     -0.006330      0.002480
2421     24.200000     -0.006360      0.002540
2422     24.210000     -0.006380      0.002600
2423     24.220000     -0.006410      0.002650
2424     24.230000     -0.006430      0.002690
2425     24.240000     -0.006460      0.002720
2426     24.250000     -0.006490      0.002750
2427     24.260000     -0.006510      0.002770
2428     24.270000     -0.006540      0.002780
2429     24.280000     -0.006570      0.002780
2430     24.290000     -0.006600      0.002770
2431     24.300000     -0.006630      0.002740
2432     24.310000     -0.006650      0.002710
2433     24.320000     -0.006680      0.002660
2434     24.330000     -0.006710      0.002600
2435     24.340000     -0.006730      0.002530
2436     24.350000     -0.006760      0.002440
2437     24.360000     -0.006780      0.002340
2438     24.370000     -0.006810      0.002230
2439     24.380000     -0.006830      0.002090
2440     24.390000     -0.006850      0.001950
2441     24.400000     -0.006870      0.001790
2442     24.410000     -0.006890      0.001620
2443     24.420000     -0.006900      0.001440
2444     24.430000     -0.006920      0.001250
2445     24.440000     -0.006930      0.001050
2446     24.450000     -0.006940      0.000850
2447     24.460000     -0.006950      0.000660
2448     24.470000     -0.006960      0.000470
2449     24.480000     -0.006960      0.000300
2450     24.490000     -0.006960      0.000140
2451     24.500000     -0.006960      0.000000
2452     24.510000     -0.006960     -0.000100
2453     24.520000     -0.006960     -0.000170
2454     24.530000     -0.006960     -0.000200
2455     24.540000     -0.006960     -0.000180
2456     24.550000     -0.006960     -0.000110
2457     24.560000     -0.006960      0.000010
2458     24.570000     -0.006960      0.000190
2459     24.580000     -0.006960      0.000430
2460     24.590000     -0.006960      0.000730
2461     24.600000     -0.006970      0.001080
2462     24.610000     -0.006980      0.001490
2463     24.620000     -0.007000      0.001940
2464     24.630000     -0.007020      0.002420
2465     24.640000     -0.007040      0.002940
2466     24.650000     -0.007070      0.003470
2467     24.660000     -0.007100      0.003990
2468     24.670000     -0.007140      0.004500
2469     24.680000     -0.007190      0.004960
2470     24.690000     -0.007240      0.005370
2471     24.700000     -0.007290      0.005690
2472     24.710000     -0.007350      0.005910
2473     24.720000     -0.007410      0.005990
2474     24.730000     -0.007470      0.005930
2475     24.740000     -0.007530      0.005680
2476     24.750000     -0.007580      0.005250
2477     24.760000     -0.007640      0.004610
2478     24.770000     -0.007680      0.003750
2479     24.780000     -0.007720      0.002660
2480     24.790000     -0.007750      0.001330
2481     24.800000     -0.007760     -0.000240
2482     24.810000     -0.007760     -0.002040
2483     24.820000     -0.007740     -0.004070
2484     24.830000     -0.007700     -0.006300
2485     24.840000     -0.007630     -0.008720
2486     24.850000     -0.007550     -0.011290
2487     24.860000     -0.007430     -0.013990
2488     24.870000     -0.007290     -0.016780
2489     24.880000     -0.007130     -0.019610
2490     24.890000     -0.006930     -0.022430
2491     24.900000     -0.006710     -0.025190
2492     24.910000     -0.006450     -0.027840
2493     24.920000     -0.006170     -0.030330
2494     24.930000     -0.005870     -0.032610
2495     24.940000     -0.005550     -0.034630
2496     24.950000     -0.005200     -0.036360
2497     24.960000     -0.004840     -0.037750
2498     24.970000     -0.004460     -0.038780
2499     24.980000     -0.004070     -0.039430
2500     24.990000     -0.003680     -0.039680
2501     25.000000     -0.003280     -0.039530
2502     25.010000      0.000000      0.000000
2503     25.020000      0.000000      0.000000
2504     25.030000      0.000000      0.000000
2505     25.040000      0.000000      0.000000
2506     25.050000      0.000000      0.000000
2507     25.060000      0.000000      0.000000
2508     25.070000      0.000000      0.000000
2509     25.080000      0.000000      0.000000
2510     25.090000      0.000000      0.000000
2511     25.100000      0.000000      0.000000
2512     25.110000      0.000000      0.000000
2513     25.120000      0.000000      0.000000
2514     25.130000      0.000000      0.000000
2515     25.140000      0.000000      0.000000
2516     25.150000      0.000000      0.000000
2517     25.160000      0.000000      0.000000
2518     25.170000      0.000000      0.000000
2519     25.180000      0.000000      0.000000
2520     25.190000      0.000000      0.000000
2521     25.200000      0.000000      0.000000
2522     25.210000      0.000000      0.000000
2523     25.220000      0.000000      0.000000
2524     25.230000      0.000000      0.000000
2525     25.240000      0.000000      0.000000
2526     25.250000      0.000000      0.000000
2527     25.260000      0.000000      0.000000
2528     25.270000      0.000000      0.000000
2529     25.280000      0.000000      0.000000
2530     25.290000      0.000000      0.000000
2531     25.300000      0.000000      0.000000
2532     25.310000      0.000000      0.000000
2533     25.320000      0.000000      0.000000
2534     25.330000      0.000000      0.000000
2535     25.340000      0.000000      0.000000
2536     25.350000      0.000000      0.000000
2537     25.360000      0.000000      0.000000
2538     25.370000      0.000000      0.000000
2539     25.380000      0.000000      0.000000
2540     25.390000      0.000000      0.000000
2541     25.400000      0.000000      0.000000
2542     25.410000      0.000000      0.000000
2543     25.420000      0.000000      0.000000
2544     25.430000      0.000000      0.000000
2545     25.440000      0.000000      0.000000
2546     25.450000      0.000000      0.000000
2547     25.460000      0.000000      0.000000
2548     25.470000      0.000000      0.000000
2549     25.480000      0.000000      0.000000
2550     25.490000      0.000000      0.000000
2551     25.500000      0.000000      0.000000
2552     25.510000      0.000000      0.000000
2553     25.520000      0.000000      0.000000
2554     25.530000      0.000000      0.000000
2555     25.540000      0.000000      0.000000
2556     25.550000      0.000000      0.000000
2557     25.560000      0.000000      0.000000
2558     25.570000      0.000000      0.000000
2559     25.580000      0.000000      0.000000
2560     25.590000      0.000000      0.000000
2561     25.600000      0.000000      0.000000
2562     25.610000      0.000000      0.000000
2563     25.620000      0.000000      0.000000
2564     25.630000      0.000000      0.000000
2565     25.640000      0.000000      0.000000
2566     25.650000      0.000000      0.000000
2567     25.660000      0.000000      0.000000
2568     25.670000      0.000000      0.000000
2569     25.680000      0.000000      0.000000
2570     25.690000      0.000000      0.000000
2571     25.700000      0.000000      0.000000
2572     25.710000      0.000000      0.000000
2573     25.720000      0.000000      0.000000
2574     25.730000      0.000000      0.000000
2575     25.740000      0.000000      0.000000
2576     25.750000      0.000000      0.000000
2577     25.760000      0.000000      0.000000
2578     25.770000      0.000000      0.000000
2579     25.780000      0.000000      0.000000
2580     25.790000      0.000000      0.000000
2581     25.800000      0.000000      0.000000
2582     25.810000      0.000000      0.000000
2583     25.820000      0.000000      0.000000
2584     25.830000      0.000000      0.000000
2585     25.840000      0.000000      0.000000
2586     25.850000      0.000000      0.000000
2587     25.860000      0.000000      0.000000
2588     25.870000      0.000000      0.000000
2589     25.880000      0.000000      0.000000
2590     25.890000      0.000000      0.000000
2591     25.900000      0.000000      0.000000
2592     25.910000      0.000000      0.000000
2593     25.920000      0.000000      0.000000
2594     25.930000      0.000000      0.000000
2595     25.940000      0.000000      0.000000
2596     25.950000      0.000000      0.000000
2597     25.960000      0.000000      0.000000
2598     25.970000      0.000000      0.000000
2599     25.980000      0.000000      0.000000
2600     25.990000      0.000000      0.000000
2601     26.000000      0.000000      0.000000
2602     26.010000      0.000000      0.000000
2603     26.020000      0.000000      0.000000
2604     26.030000      0.000000      0.000000
2605     26.040000      0.000000      0.000000
2606     26.050000      0.000000      0.000000
2607     26.060000      0.000000      0.000000
2608     26.070000      0.000000      0.000000
2609     26.080000      0.000000      0.000000
2610     26.090000      0.000000      0.000000
2611     26.100000      0.000000      0.000000
2612     26.110000      0.000000      0.000000
2613     26.120000      0.000000      0.000000
2614     26.130000      0.000000      0.000000
2615     26.140000      0.000000      0.000000
2616     26.150000      0.000000      0.000000
2617     26.160000      0.000000      0.000000
2618     26.170000      0.000000      0.000000
2619     26.180000      0.000000      0.000000
2620     26.190000      0.000000      0.000000
2621     26.200000      0.000000      0.000000
2622     26.210000      0.000000      0.000000
2623     26.220000      0.000000      0.000000
2624     26.230000      0.000000      0.000000
2625     26.240000      0.000000      0.000000
2626     26.250000      0.000000      0.000000
2627     26.260000      0.000000      0.000000
2628     26.270000      0.000000      0.000000
2629     26.280000      0.000000      0.000000
2630     26.290000      0.000000      0.000000
2631     26.300000      0.000000      0.000000
2632     26.310000      0.000000      0.000000
2633     26.320000      0.000000      0.000000
2634     26.330000      0.000000      0.000000
2635     26.340000      0.000000      0.000000
2636     26.350000      0.000000      0.000000
2637     26.360000      0.000000      0.000000
2638     26.370000      0.000000      0.000000
2639     26.380000      0.000000      0.000000
2640     26.390000      0.000000      0.000000
2641     26.400000      0.000000      0.000000
2642     26.410000      0.000000      0.000000
2643     26.420000      0.000000      0.000000
2644     26.430000      0.000000      0.000000
2645     26.440000      0.000000      0.000000
2646     26.450000      0.000000      0.000000
2647     26.460000      0.000000      0.000000
2648     26.470000      0.000000      0.000000
2649     26.480000      0.000000      0.000000
2650     26.490000      0.000000      0.000000
2651     26.500000      0.000000      0.000000
2652     26.510000      0.000000      0.000000
2653     26.520000      0.000000      0.000000
2654     26.530000      0.000000      0.000000
2655     26.540000      0.000000      0.000000
2656     26.550000      0.000000      0.000000
2657     26.560000      0.000000      0.000000
2658     26.570000      0.000000      0.000000
2659     26.580000      0.000000      0.000000
2660     26.590000      0.000000      0.000000
2661     26.600000      0.000000      0.000000
2662     26.610000      0.000000      0.000000
2663     26.620000      0.000000      0.000000
2664     26.630000      0.000000      0.000000
2665     26.640000      0.000000      0.000000
2666     26.650000      0.000000      0.000000
2667     26.660000      0.000000      0.000000
2668     26.670000      0.000000      0.000000
2669     26.680000      0.000000      0.000000
2670     26.690000      0.000000      0.000000
2671     26.700000      0.000000      0.000000
2672     26.710000      0.000000      0.000000
2673     26.720000      0.000000      0.000000
2674     26.730000      0.000000      0.000000
2675     26.740000      0.000000      0.000000
2676     26.750000      0.000000      0.000000
2677     26.760000      0.000000      0.000000
2678     26.770000      0.000000      0.000000
2679     26.780000      0.000000      0.000000
2680     26.790000      0.000000      0.000000
2681     26.800000      0.000000      0.000000
2682     26.810000      0.000000      0.000000
2683     26.820000      0.000000      0.000000
2684     26.830000      0.000000      0.000000
2685     26.840000      0.000000      0.000000
2686     26.850000      0.000000      0.000000
2687     26.860000      0.000000      0.000000
2688     26.870000      0.000000      0.000000
2689     26.880000      0.000000      0.000000
2690     26.890000      0.000000      0.000000
2691     26.900000      0.000000      0.000000
2692     26.910000      0.000000      0.000000
2693     26.920000      0.000000      0.000000
2694     26.930000      0.000000      0.000000
2695     26.940000      0.000000      0.000000
2696     26.950000      0.000000      0.000000
2697     26.960000      0.000000      0.000000
2698     26.970000      0.000000      0.000000
2699     26.980000      0.000000      0.000000
2700     26.990000      0.000000      0.000000
2701     27.000000      0.000000      0.000000
2702     27.010000      0.000000      0.000000
2703     27.020000      0.000000      0.000000
2704     27.030000      0.000000      0.000000
2705     27.040000      0.000000      0.000000
2706     27.050000      0.000000      0.000000
2707     27.060000      0.000000      0.000000
2708     27.070000      0.000000      0.000000
2709     27.080000      0.000000      0.000000
2710     27.090000      0.000000      0.000000
2711     27.100000      0.000000      0.000000
2712     27.110000      0.000000      0.000000
2713     27.120000      0.000000      0.000000
2714     27.130000      0.000000      0.000000
2715     27.140000      0.000000      0.000000
2716     27.150000      0.000000      0.000000
2717     27.160000      0.000000      0.000000
2718     27.170000      0.000000      0.000000
2719     27.180000      0.000000      0.000000
2720     27.190000      0.000000      0.000000
2721     27.200000      0.000000      0.000000
2722     27.210000      0.000000      0.000000
2723     27.220000      0.000000      0.000000
2724     27.230000      0.000000      0.000000
2725     27.240000      0.000000      0.000000
2726     27.250000      0.000000      0.000000
2727     27.260000      0.000000      0.000000
2728     27.270000      0.000000      0.000000
2729     27.280000      0.000000      0.000000
2730     27.290000      0.000000      0.000000
2731     27.300000      0.000000      0.000000
2732     27.310000      0.000000      0.000000
2733     27.320000      0.000000      0.000000
2734     27.330000      0.000000      0.000000
2735     27.340000      0.000000      0.000000
2736     27.350000      0.000000      0.000000
2737     27.360000      0.000000      0.000000
2738     27.370000      0.000000      0.000000
2739     27.380000      0.000000      0.000000
2740     27.390000      0.000000      0.000000
2741     27.400000      0.000000      0.000000
2742     27.410000      0.000000      0.000000
2743     27.420000      0.000000      0.000000
2744     27.430000      0.000000      0.000000
2745     27.440000      0.000000      0.000000
2746     27.450000      0.000000      0.000000
2747     27.460000      0.000000      0.000000
2748     27.470000      0.000000      0.000000
2749     27.480000      0.000000      0.000000
2750     27.490000      0.000000      0.000000
2751     27.500000      0.000000      0.000000
2752     27.510000      0.000000      0.000000
2753     27.520000      0.000000      0.000000
2754     27.530000      0.000000      0.000000
2755     27.540000      0.000000      0.000000
2756     27.550000      0.000000      0.000000
2757     27.560000      0.000000      0.000000
2758     27.570000      0.000000      0.000000
2759     27.580000      0.000000      0.000000
2760     27.590000      0.000000      0.000000
2761     27.600000      0.000000      0.000000
2762     27.610000      0.000000      0.000000
2763     27.620000      0.000000      0.000000
2764     27.630000      0.000000      0.000000
2765     27.640000      0.000000      0.000000
2766     27.650000      0.000000      0.000000
2767     27.660000      0.000000      0.000000
2768     27.670000      0.000000      0.000000
2769     27.680000      0.000000      0.000000
2770     27.690000      0.000000      0.000000
2771     27.700000      0.000000      0.000000
2772     27.710000      0.000000      0.000000
2773     27.720000      0.000000      0.000000
2774     27.730000      0.000000      0.000000
2775     27.740000      0.000000      0.000000
2776     27.750000      0.000000      0.000000
2777     27.760000      0.000000      0.000000
2778     27.770000      0.000000      0.000000
2779     27.780000      0.000000      0.000000
2780     27.790000      0.000000      0.000000
2781     27.800000      0.000000      0.000000
2782     27.810000      0.000000      0.000000
2783     27.820000      0.000000      0.000000
2784     27.830000      0.000000      0.000000
2785     27.840000      0.000000      0.000000
2786     27.850000      0.000000      0.000000
2787     27.860000      0.000000      0.000000
2788     27.870000      0.000000      0.000000
2789     27.880000      0.000000      0.000000
2790     27.890000      0.000000      0.000000
2791     27.900000      0.000000      0.000000
2792     27.910000      0.000000      0.000000
2793     27.920000      0.000000      0.000000
2794     27.930000      0.000000      0.000000
2795     27.940000      0.000000      0.000000
2796     27.950000      0.000000      0.000000
2797     27.960000      0.000000      0.000000
2798     27.970000      0.000000      0.000000
2799     27.980000      0.000000      0.000000
2800     27.990000      0.000000      0.000000
2801     28.000000      0.000000      0.000000
2802     28.010000      0.000000      0.000000
2803     28.020000      0.000000      0.000000
2804     28.030000      0.000000      0.000000
2805     28.040000      0.000000      0.000000
2806     28.050000      0.000000      0.000000
2807     28.060000      0.000000      0.000000
2808     28.070000      0.000000      0.000000
2809     28.080000      0.000000      0.000000
2810     28.090000      0.000000      0.000000
2811     28.100000      0.000000      0.000000
2812     28.110000      0.000000      0.000000
2813     28.120000      0.000000      0.000000
2814     28.130000      0.000000      0.000000
2815     28.140000      0.000000      0.000000
2816     28.150000      0.000000      0.000000
2817     28.160000      0.000000      0.000000
2818     28.170000      0.000000      0.000000
2819     28.180000      0.000000      0.000000
2820     28.190000      0.000000      0.000000
2821     28.200000      0.000000      0.000000
2822     28.210000      0.000000      0.000000
2823     28.220000      0.000000      0.000000
2824     28.230000      0.000000      0.000000
2825     28.240000      0.000000      0.000000
2826     28.250000      0.000000      0.000000
2827     28.260000      0.000000      0.000000
2828     28.270000      0.000000      0.000000
2829     28.280000      0.000000      0.000000
2830     28.290000      0.000000      0.000000
2831     28.300000      0.000000      0.000000
2832     28.310000      0.000000      0.000000
2833     28.320000      0.000000      0.000000
2834     28.330000      0.000000      0.000000
2835     28.340000      0.000000      0.000000
2836     28.350000      0.000000      0.000000
2837     28.360000      0.000000      0.000000
2838     28.370000      0.000000      0.000000
2839     28.380000      0.000000      0.000000
2840     28.390000      0.000000      0.000000
2841     28.400000      0.000000      0.000000
2842     28.410000      0.000000      0.000000
2843     28.420000      0.000000      0.000000
2844     28.430000      0.000000      0.000000
2845     28.440000      0.000000      0.000000
2846     28.450000      0.000000      0.000000
2847     28.460000      0.000000      0.000000
2848     28.470000      0.000000      0.000000
2849     28.480000      0.000000      0.000000
2850     28.490000      0.000000      0.000000
2851     28.500000      0.000000      0.000000
2852     28.510000      0.000000      0.000000
2853     28.520000      0.000000      0.000000
2854     28.530000      0.000000      0.000000
2855     28.540000      0.000000      0.000000
2856     28.550000      0.000000      0.000000
2857     28.560000      0.000000      0.000000
2858     28.570000      0.000000      0.000000
2859     28.580000      0.000000      0.000000
2860     28.590000      0.000000      0.000000
2861     28.600000      0.000000      0.000000
2862     28.610000      0.000000      0.000000
2863     28.620000      0.000000      0.000000
2864     28.630000      0.000000      0.000000
2865     28.640000      0.000000      0.000000
2866     28.650000      0.000000      0.000000
2867     28.660000      0.000000      0.000000
2868     28.670000      0.000000      0.000000
2869     28.680000      0.000000      0.000000
2870     28.690000      0.000000      0.000000
2871     28.700000      0.000000      0.000000
2872     28.710000      0.000000      0.000000
2873     28.720000      0.000000      0.000000
2874     28.730000      0.000000      0.000000
2875     28.740000      0.000000      0.000000
2876     28.750000      0.000000      0.000000
2877     28.760000      0.000000      0.000000
2878     28.770000      0.000000      0.000000
2879     28.780000      0.000000      0.000000
2880     28.790000      0.000000      0.000000
2881     28.800000      0.000000      0.000000
2882     28.810000      0.000000      0.000000
2883     28.820000      0.000000      0.000000
2884     28.830000      0.000000      0.000000
2885     28.840000      0.000000      0.000000
2886     28.850000      0.000000      0.000000
2887     28.860000      0.000000      0.000000
2888     28.870000      0.000000      0.000000
2889     28.880000      0.000000      0.000000
2890     28.890000      0.000000      0.000000
2891     28.900000      0.000000      0.000000
2892     28.910000      0.000000      0.000000
2893     28.920000      0.000000      0.000000
2894     28.930000      0.000000      0.000000
2895     28.940000      0.000000      0.000000
2896     28.950000      0.000000      0.000000
2897     28.960000      0.000000      0.000000
2898     28.970000      0.000000      0.000000
2899     28.980000      0.000000      0.000000
2900     28.990000      0.000000      0.000000
2901     29.000000      0.000000      0.000000
2902     29.010000      0.000000      0.000000
2903     29.020000      0.000000      0.000000
2904     29.030000      0.000000      0.000000
2905     29.040000      0.000000      0.000000
2906     29.050000      0.000000      0.000000
2907     29.060000      0.000000      0.000000
2908     29.070000      0.000000      0.000000
2909     29.080000      0.000000      0.000000
2910     29.090000      0.000000      0.000000
2911     29.100000      0.000000      0.000000
2912     29.110000      0.000000      0.000000
2913     29.120000      0.000000      0.000000
2914     29.130000      0.000000      0.000000
2915     29.140000      0.000000      0.000000
2916     29.150000      0.000000      0.000000
2917     29.160000      0.000000      0.000000
2918     29.170000      0.000000      0.000000
2919     29.180000      0.000000      0.000000
2920     29.190000      0.000000      0.000000
2921     29.200000      0.000000      0.000000
2922     29.210000      0.000000      0.000000
2923     29.220000      0.000000      0.000000
2924     29.230000      0.000000      0.000000
2925     29.240000      0.000000      0.000000
2926     29.250000      0.000000      0.000000
2927     29.260000      0.000000      0.000000
2928     29.270000      0.000000      0.000000
2929     29.280000      0.000000      0.000000
2930     29.290000      0.000000      0.000000
2931     29.300000      0.000000      0.000000
2932     29.310000      0.000000      0.000000
2933     29.320000      0.000000      0.000000
2934     29.330000      0.000000      0.000000
2935     29.340000      0.000000      0.000000
2936     29.350000      0.000000      0.000000
2937     29.360000      0.000000      0.000000
2938     29.370000      0.000000      0.000000
2939     29.380000      0.000000      0.000000
2940     29.390000      0.000000      0.000000
2941     29.400000      0.000000      0.000000
2942     29.410000      0.000000      0.000000
2943     29.420000      0.000000      0.000000
2944     29.430000      0.000000      0.000000
2945     29.440000      0.000000      0.000000
2946     29.450000      0.000000      0.000000
2947     29.460000      0.000000      0.000000
2948     29.470000      0.000000      0.000000
2949     29.480000      0.000000      0.000000
2950     29.490000      0.000000      0.000000
2951     29.500000      0.000000      0.000000
2952     29.510000      0.000000      0.000000
2953     29.520000      0.000000      0.000000
2954     29.530000      0.000000      0.000000
2955     29.540000      0.000000      0.000000
2956     29.550000      0.000000      0.000000
2957     29.560000      0.000000      0.000000
2958     29.570000      0.000000      0.000000
2959     29.580000      0.000000      0.000000
2960     29.590000      0.000000      0.000000
2961     29.600000      0.000000      0.000000
2962     29.610000      0.000000      0.000000
2963     29.620000      0.000000      0.000000
2964     29.630000      0.000000      0.000000
2965     29.640000      0.000000      0.000000
2966     29.650000      0.000000      0.000000
2967     29.660000      0.000000      0.000000
2968     29.670000      0.000000      0.000000
2969     29.680000      0.000000      0.000000
2970     29.690000      0.000000      0.000000
2971     29.700000      0.000000      0.000000
2972     29.710000      0.000000      0.000000
2973     29.720000      0.000000      0.000000
2974     29.730000      0.000000      0.000000
2975     29.740000      0.000000      0.000000
2976     29.750000      0.000000      0.000000
2977     29.760000      0.000000      0.000000
2978     29.770000      0.000000      0.000000
2979     29.780000      0.000000      0.000000
2980     29.790000      0.000000      0.000000
2981     29.800000      0.000000      0.000000
2982     29.810000      0.000000      0.000000
2983     29.820000      0.000000      0.000000
2984     29.830000      0.000000      0.000000
2985     29.840000      0.000000      0.000000
2986     29.850000      0.000000      0.000000
2987     29.860000      0.000000      0.000000
2988     29.870000      0.000000      0.000000
2989     29.880000      0.000000      0.000000
2990     29.890000      0.000000      0.000000
2991     29.900000      0.000000      0.000000
2992     29.910000      0.000000      0.000000
2993     29.920000      0.000000      0.000000
2994     29.930000      0.000000      0.000000
2995     29.940000      0.000000      0.000000
2996     29.950000      0.000000      0.000000
2997     29.960000      0.000000      0.000000
2998     29.970000      0.000000      0.000000
2999     29.980000      0.000000      0.000000
3000     29.990000      0.000000      0.000000
3001     30.000000      0.000000      0.000000
3002     30.010000      0.000000      0.000000
3003     30.020000      0.000000      0.000000
3004     30.030000      0.000000      0.000000
3005     30.040000      0.000000      0.000000
3006     30.050000      0.000000      0.000000
3007     30.060000      0.000000      0.000000
3008     30.070000      0.000000      0.000000
3009     30.080000      0.000000      0.000000
3010     30.090000      0.000000      0.000000
3011     30.100000      0.000000      0.000000
3012     30.110000      0.000000      0.000000
3013     30.120000      0.000000      0.000000
3014     30.130000      0.000000      0.000000
3015     30.140000      0.000000      0.000000
3016     30.150000      0.000000      0.000000
3017     30.160000      0.000000      0.000000
3018     30.170000      0.000000      0.000000
3019     30.180000      0.000000      0.000000
3020     30.190000      0.000000      0.000000
3021     30.200000      0.000000      0.000000
3022     30.210000      0.000000      0.000000
3023     30.220000      0.000000      0.000000
3024     30.230000      0.000000      0.000000
3025     30.240000      0.000000      0.000000
3026     30.250000      0.000000      0.000000
3027     30.260000      0.000000      0.000000
3028     30.270000      0.000000      0.000000
3029     30.280000      0.000000      0.000000
3030     30.290000      0.000000      0.000000
3031     30.300000      0.000000      0.000000
3032     30.310000      0.000000      0.000000
3033     30.320000      0.000000      0.000000
3034     30.330000      0.000000      0.000000
3035     30.340000      0.000000      0.000000
3036     30.350000      0.000000      0.000000
3037     30.360000      0.000000      0.000000
3038     30.370000      0.000000      0.000000
3039     30.380000      0.000000      0.000000
3040     30.390000      0.000000      0.000000
3041     30.400000      0.000000      0.000000
3042     30.410000      0.000000      0.000000
3043     30.420000      0.000000      0.000000
3044     30.430000      0.000000      0.000000
3045     30.440000      0.000000      0.000000
3046     30.450000      0.000000      0.000000
3047     30.460000      0.000000      0.000000
3048     30.470000      0.000000      0.000000
3049     30.480000      0.000000      0.000000
3050     30.490000      0.000000      0.000000
3051     30.500000      0.000000      0.000000
3052     30.510000      0.000000      0.000000
3053     30.520000      0.000000      0.000000
3054     30.530000      0.000000      0.000000
3055     30.540000      0.000000      0.000000
3056     30.550000      0.000000      0.000000
3057     30.560000      0.000000      0.000000
3058     30.570000      0.000000      0.000000
3059     30.580000      0.000000      0.000000
3060     30.590000      0.000000      0.000000
3061     30.600000      0.000000      0.000000
3062     30.610000      0.000000      0.000000
3063     30.620000      0.000000      0.000000
3064     30.630000      0.000000      0.000000
3065     30.640000      0.000000      0.000000
3066     30.650000      0.000000      0.000000
3067     30.660000      0.000000      0.000000
3068     30.670000      0.000000      0.000000
3069     30.680000      0.000000      0.000000
3070     30.690000      0.000000      0.000000
3071     30.700000      0.000000      0.000000
3072     30.710000      0.000000      0.000000
3073     30.720000      0.000000      0.000000
3074     30.730000      0.000000      0.000000
3075     30.740000      0.000000      0.000000
3076     30.750000      0.000000      0.000000
3077     30.760000      0.000000      0.000000
3078     30.770000      0.000000      0.000000
3079     30.780000      0.000000      0.000000
3080     30.790000      0.000000      0.000000
3081     30.800000      0.000000      0.000000
3082     30.810000      0.000000      0.000000
3083     30.820000      0.000000      0.000000
3084     30.830000      0.000000      0.000000
3085     30.840000      0.000000      0.000000
3086     30.850000      0.000000      0.000000
3087     30.860000      0.000000      0.000000
3088     30.870000      0.000000      0.000000
3089     30.880000      0.000000      0.000000
3090     30.890000      0.000000      0.000000
3091     30.900000      0.000000      0.000000
3092     30.910000      0.000000      0.000000
3093     30.920000      0.000000      0.000000
3094     30.930000      0.000000      0.000000
3095     30.940000      0.000000      0.000000
3096     30.950000      0.000000      0.000000
3097     30.960000      0.000000      0.000000
3098     30.970000      0.000000      0.000000
3099     30.980000      0.000000      0.000000
3100     30.990000      0.000000      0.000000
3101     31.000000      0.000000      0.000000
3102     31.010000      0.000000      0.000000
3103     31.020000      0.000000      0.000000
3104     31.030000      0.000000      0.000000
3105     31.040000      0.000000      0.000000
3106     31.050000      0.000000      0.000000
3107     31.060000      0.000000      0.000000
3108     31.070000      0.000000      0.000000
3109     31.080000      0.000000      0.000000
3110     31.090000      0.000000      0.000000
3111     31.100000      0.000000      0.000000
3112     31.110000      0.000000      0.000000
3113     31.120000      0.000000      0.000000
3114     31.130000      0.000000      0.000000
3115     31.140000      0.000000      0.000000
3116     31.150000      0.000000      0.000000
3117     31.160000      0.000000      0.000000
3118     31.170000      0.000000      0.000000
3119     31.180000      0.000000      0.000000
3120     31.190000      0.000000      0.000000
3121     31.200000      0.000000      0.000000
3122     31.210000      0.000000      0.000000
3123     31.220000      0.000000      0.000000
3124     31.230000      0.000000      0.000000
3125     31.240000      0.000000      0.000000
3126     31.250000      0.000000      0.000000
3127     31.260000      0.000000      0.000000
3128     31.270000      0.000000      0.000000
3129     31.280000      0.000000      0.000000
3130     31.290000      0.000000      0.000000
3131     31.300000      0.000000      0.000000
3132     31.310000      0.000000      0.000000
3133     31.320000      0.000000      0.000000
3134     31.330000      0.000000      0.000000
3135     31.340000      0.000000      0.000000
3136     31.350000      0.000000      0.000000
3137     31.360000      0.000000      0.000000
3138     31.370000      0.000000      0.000000
3139     31.380000      0.000000      0.000000
3140     31.390000      0.000000      0.000000
3141     31.400000      0.000000      0.000000
3142     31.410000      0.000000      0.000000
3143     31.420000      0.000000      0.000000
3144     31.430000      0.000000      0.000000
3145     31.440000      0.000000      0.000000
3146     31.450000      0.000000      0.000000
3147     31.460000      0.000000      0.000000
3148     31.470000      0.000000      0.000000
3149     31.480000      0.000000      0.000000
3150     31.490000      0.000000      0.000000
3151     31.500000      0.000000      0.000000
3152     31.510000      0.000000      0.000000
3153     31.520000      0.000000      0.000000
3154     31.530000      0.000000      0.000000
3155     31.540000      0.000000      0.000000
3156     31.550000      0.000000      0.000000
3157     31.560000      0.000000      0.000000
3158     31.570000      0.000000      0.000000
3159     31.580000      0.000000      0.000000
3160     31.590000      0.000000      0.000000
3161     31.600000      0.000000      0.000000
3162     31.610000      0.000000      0.000000
3163     31.620000      0.000000      0.000000
3164     31.630000      0.000000      0.000000
3165     31.640000      0.000000      0.000000
3166     31.650000      0.000000      0.000000
3167     31.660000      0.000000      0.000000
3168     31.670000      0.000000      0.000000
3169     31.680000      0.000000      0.000000
3170     31.690000      0.000000      0.000000
3171     31.700000      0.000000      0.000000
3172     31.710000      0.000000      0.000000
3173     31.720000      0.000000      0.000000
3174     31.730000      0.000000      0.000000
3175     31.740000      0.000000      0.000000
3176     31.750000      0.000000      0.000000
3177     31.760000      0.000000      0.000000
3178     31.770000      0.000000      0.000000
3179     31.780000      0.000000      0.000000
3180     31.790000      0.000000      0.000000
3181     31.800000      0.000000      0.000000
3182     31.810000      0.000000      0.000000
3183     31.820000      0.000000      0.000000
3184     31.830000      0.000000      0.000000
3185     31.840000      0.000000      0.000000
3186     31.850000      0.000000      0.000000
3187     31.860000      0.000000      0.000000
3188     31.870000      0.000000      0.000000
3189     31.880000      0.000000      0.000000
3190     31.890000      0.000000      0.000000
3191     31.900000      0.000000      0.000000
3192     31.910000      0.000000      0.000000
3193     31.920000      0.000000      0.000000
3194     31.930000      0.000000      0.000000
3195     31.940000      0.000000      0.000000
3196     31.950000      0.000000      0.000000
3197     31.960000      0.000000      0.000000
3198     31.970000      0.000000      0.000000
3199     31.980000      0.000000      0.000000
3200     31.990000      0.000000      0.000000
3201     32.000000      0.000000      0.000000
3202     32.010000      0.000000      0.000000
3203     32.020000      0.000000      0.000000
3204     32.030000      0.000000      0.000000
3205     32.040000      0.000000      0.000000
3206     32.050000      0.000000      0.000000
3207     32.060000      0.000000      0.000000
3208     32.070000      0.000000      0.000000
3209     32.080000      0.000000      0.000000
3210     32.090000      0.000000      0.000000
3211     32.100000      0.000000      0.000000
3212     32.110000      0.000000      0.000000
3213     32.120000      0.000000      0.000000
3214     32.130000      0.000000      0.000000
3215     32.140000      0.000000      0.000000
3216     32.150000      0.000000      0.000000
3217     32.160000      0.000000      0.000000
3218     32.170000      0.000000      0.000000
3219     32.180000      0.000000      0.000000
3220     32.190000      0.000000      0.000000
3221     32.200000      0.000000      0.000000
3222     32.210000      0.000000      0.000000
3223     32.220000      0.000000      0.000000
3224     32.230000      0.000000      0.000000
3225     32.240000      0.000000      0.000000
3226     32.250000      0.000000      0.000000
3227     32.260000      0.000000      0.000000
3228     32.270000      0.000000      0.000000
3229     32.280000      0.000000      0.000000
3230     32.290000      0.000000      0.000000
3231     32.300000      0.000000      0.000000
3232     32.310000      0.000000      0.000000
3233     32.320000      0.000000      0.000000
3234     32.330000      0.000000      0.000000
3235     32.340000      0.000000      0.000000
3236     32.350000      0.000000      0.000000
3237     32.360000      0.000000      0.000000
3238     32.370000      0.000000      0.000000
3239     32.380000      0.000000      0.000000
3240     32.390000      0.000000      0.000000
3241     32.400000      0.000000      0.000000
3242     32.410000      0.000000      0.000000
3243     32.420000      0.000000      0.000000
3244     32.430000      0.000000      0.000000
3245     32.440000      0.000000      0.000000
3246     32.450000      0.000000      0.000000
3247     32.460000      0.000000      0.000000
3248     32.470000      0.000000      0.000000
3249     32.480000      0.000000      0.000000
3250     32.490000      0.000000      0.000000
3251     32.500000      0.000000      0.000000
3252     32.510000      0.000000      0.000000
3253     32.520000      0.000000      0.000000
3254     32.530000      0.000000      0.000000
3255     32.540000      0.000000      0.000000
3256     32.550000      0.000000      0.000000
3257     32.560000      0.000000      0.000000
3258     32.570000      0.000000      0.000000
3259     32.580000      0.000000      0.000000
3260     32.590000      0.000000      0.000000
3261     32.600000      0.000000      0.000000
3262     32.610000      0.000000      0.000000
3263     32.620000      0.000000      0.000000
3264     32.630000      0.000000      0.000000
3265     32.640000      0.000000      0.000000
3266     32.650000      0.000000      0.000000
3267     32.660000      0.000000      0.000000
3268     32.670000      0.000000      0.000000
3269     32.680000      0.000000      0.000000
3270     32.690000      0.000000      0.000000
3271     32.700000      0.000000      0.000000
3272     32.710000      0.000000      0.000000
3273     32.720000      0.000000      0.000000
3274     32.730000      0.000000      0.000000
3275     32.740000      0.000000      0.000000
3276     32.750000      0.000000      0.000000
3277     32.760000      0.000000      0.000000
3278     32.770000      0.000000      0.000000
3279     32.780000      0.000000      0.000000
3280     32.790000      0.000000      0.000000
3281     32.800000      0.000000      0.000000
3282     32.810000      0.000000      0.000000
3283     32.820000      0.000000      0.000000
3284     32.830000      0.000000      0.000000
3285     32.840000      0.000000      0.000000
3286     32.850000      0.000000      0.000000
3287     32.860000      0.000000      0.000000
3288     32.870000      0.000000      0.000000
3289     32.880000      0.000000      0.000000
3290     32.890000      0.000000      0.000000
3291     32.900000      0.000000      0.000000
3292     32.910000      0.000000      0.000000
3293     32.920000      0.000000      0.000000
3294     32.930000      0.000000      0.000000
3295     32.940000      0.000000      0.000000
3296     32.950000      0.000000      0.000000
3297     32.960000      0.000000      0.000000
3298     32.970000      0.000000      0.000000
3299     32.980000      0.000000      0.000000
3300     32.990000      0.000000      0.000000
3301     33.000000      0.000000      0.000000
3302     33.010000      0.000000      0.000000
3303     33.020000      0.000000      0.000000
3304     33.030000      0.000000      0.000000
3305     33.040000      0.000000      0.000000
3306     33.050000      0.000000      0.000000
3307     33.060000      0.000000      0.000000
3308     33.070000      0.000000      0.000000
3309     33.080000      0.000000      0.000000
3310     33.090000      0.000000      0.000000
3311     33.100000      0.000000      0.000000
3312     33.110000      0.000000      0.000000
3313     33.120000      0.000000      0.000000
3314     33.130000      0.000000      0.000000
3315     33.140000      0.000000      0.000000
3316     33.150000      0.000000      0.000000
3317     33.160000      0.000000      0.000000
3318     33.170000      0.000000      0.000000
3319     33.180000      0.000000      0.000000
3320     33.190000      0.000000      0.000000
3321     33.200000      0.000000      0.000000
3322     33.210000      0.000000      0.000000
3323     33.220000      0.000000      0.000000
3324     33.230000      0.000000      0.000000
3325     33.240000      0.000000      0.000000
3326     33.250000      0.000000      0.000000
3327     33.260000      0.000000      0.000000
3328     33.270000      0.000000      0.000000
3329     33.280000      0.000000      0.000000
3330     33.290000      0.000000      0.000000
3331     33.300000      0.000000      0.000000
3332     33.310000      0.000000      0.000000
3333     33.320000      0.000000      0.000000
3334     33.330000      0.000000      0.000000
3335     33.340000      0.000000      0.000000
3336     33.350000      0.000000      0.000000
3337     33.360000      0.000000      0.000000
3338     33.370000      0.000000      0.000000
3339     33.380000      0.000000      0.000000
3340     33.390000      0.000000      0.000000
3341     33.400000      0.000000      0.000000
3342     33.410000      0.000000      0.000000
3343     33.420000      0.000000      0.000000
3344     33.430000      0.000000      0.000000
3345     33.440000      0.000000      0.000000
3346     33.450000      0.000000      0.000000
3347     33.460000      0.000000      0.000000
3348     33.470000      0.000000      0.000000
3349     33.480000      0.000000      0.000000
3350     33.490000      0.000000      0.000000
3351     33.500000      0.000000      0.000000
3352     33.510000      0.000000      0.000000
3353     33.520000      0.000000      0.000000
3354     33.530000      0.000000      0.000000
3355     33.540000      0.000000      0.000000
3356     33.550000      0.000000      0.000000
3357     33.560000      0.000000      0.000000
3358     33.570000      0.000000      0.000000
3359     33.580000      0.000000      0.000000
3360     33.590000      0.000000      0.000000
3361     33.600000      0.000000      0.000000
3362     33.610000      0.000000      0.000000
3363     33.620000      0.000000      0.000000
3364     33.630000      0.000000      0.000000
3365     33.640000      0.000000      0.000000
3366     33.650000      0.000000      0.000000
3367     33.660000      0.000000      0.000000
3368     33.670000      0.000000      0.000000
3369     33.680000      0.000000      0.000000
3370     33.690000      0.000000      0.000000
3371     33.700000      0.000000      0.000000
3372     33.710000      0.000000      0.000000
3373     33.720000      0.000000      0.000000
3374     33.730000      0.000000      0.000000
3375     33.740000      0.000000      0.000000
3376     33.750000      0.000000      0.000000
3377     33.760000      0.000000      0.000000
3378     33.770000      0.000000      0.000000
3379     33.780000      0.000000      0.000000
3380     33.790000      0.000000      0.000000
3381     33.800000      0.000000      0.000000
3382     33.810000      0.000000      0.000000
3383     33.820000      0.000000      0.000000
3384     33.830000      0.000000      0.000000
3385     33.840000      0.000000      0.000000
3386     33.850000      0.000000      0.000000
3387     33.860000      0.000000      0.000000
3388     33.870000      0.000000      0.000000
3389     33.880000      0.000000      0.000000
3390     33.890000      0.000000      0.000000
3391     33.900000      0.000000      0.000000
3392     33.910000      0.000000      0.000000
3393     33.920000      0.000000      0.000000
3394     33.930000      0.000000      0.000000
3395     33.940000      0.000000      0.000000
3396     33.950000      0.000000      0.000000
3397     33.960000      0.000000      0.000000
3398     33.970000      0.000000      0.000000
3399     33.980000      0.000000      0.000000
3400     33.990000      0.000000      0.000000
3401     34.000000      0.000000      0.000000
3402     34.010000      0.000000      0.000000
3403     34.020000      0.000000      0.000000
3404     34.030000      0.000000      0.000000
3405     34.040000      0.000000      0.000000
3406     34.050000      0.000000      0.000000
3407     34.060000      0.000000      0.000000
3408     34.070000      0.000000      0.000000
3409     34.080000      0.000000      0.000000
3410     34.090000      0.000000      0.000000
3411     34.100000      0.000000      0.000000
3412     34.110000      0.000000      0.000000
3413     34.120000      0.000000      0.000000
3414     34.130000      0.000000      0.000000
3415     34.140000      0.000000      0.000000
3416     34.150000      0.000000      0.000000
3417     34.160000      0.000000      0.000000
3418     34.170000      0.000000      0.000000
3419     34.180000      0.000000      0.000000
3420     34.190000      0.000000      0.000000
3421     34.200000      0.000000      0.000000
3422     34.210000      0.000000      0.000000
3423     34.220000      0.000000      0.000000
3424     34.230000      0.000000      0.000000
3425     34.240000      0.000000      0.000000
3426     34.250000      0.000000      0.000000
3427     34.260000      0.000000      0.000000
3428     34.270000      0.000000      0.000000
3429     34.280000      0.000000      0.000000
3430     34.290000      0.000000      0.000000
3431     34.300000      0.000000      0.000000
3432     34.310000      0.000000      0.000000
3433     34.320000      0.000000      0.000000
3434     34.330000      0.000000      0.000000
3435     34.340000      0.000000      0.000000
3436     34.350000      0.000000      0.000000
3437     34.360000      0.000000      0.000000
3438     34.370000      0.000000      0.000000
3439     34.380000      0.000000      0.000000
3440     34.390000      0.000000      0.000000
3441     34.400000      0.000000      0.000000
3442     34.410000      0.000000      0.000000
3443     34.420000      0.000000      0.000000
3444     34.430000      0.000000      0.000000
3445     34.440000      0.000000      0.000000
3446     34.450000      0.000000      0.000000
3447     34.460000      0.000000      0.000000
3448     34.470000      0.000000      0.000000
3449     34.480000      0.000000      0.000000
3450     34.490000      0.000000      0.000000
3451     34.500000      0.000000      0.000000
3452     34.510000      0.000000      0.000000
3453     34.520000      0.000000      0.000000
3454     34.530000      0.000000      0.000000
3455     34.540000      0.000000      0.000000
3456     34.550000      0.000000      0.000000
3457     34.560000      0.000000      0.000000
3458     34.570000      0.000000      0.000000
3459     34.580000      0.000000      0.000000
3460     34.590000      0.000000      0.000000
3461     34.600000      0.000000      0.000000
3462     34.610000      0.000000      0.000000
3463     34.620000      0.000000      0.000000
3464     34.630000      0.000000      0.000000
3465     34.640000      0.000000      0.000000
3466     34.650000      0.000000      0.000000
3467     34.660000      0.000000      0.000000
3468     34.670000      0.000000      0.000000
3469     34.680000      0.000000      0.000000
3470     34.690000      0.000000      0.000000
3471     34.700000      0.000000      0.000000
3472     34.710000      0.000000      0.000000
3473     34.720000      0.000000      0.000000
3474     34.730000      0.000000      0.000000
3475     34.740000      0.000000      0.000000
3476     34.750000      0.000000      0.000000
3477     34.760000      0.000000      0.000000
3478     34.770000      0.000000      0.000000
3479     34.780000      0.000000      0.000000
3480     34.790000      0.000000      0.000000
3481     34.800000      0.000000      0.000000
3482     34.810000      0.000000      0.000000
3483     34.820000      0.000000      0.000000
3484     34.830000      0.000000      0.000000
3485     34.840000      0.000000      0.000000
3486     34.850000      0.000000      0.000000
3487     34.860000      0.000000      0.000000
3488     34.870000      0.000000      0.000000
3489     34.880000      0.000000      0.000000
3490     34.890000      0.000000      0.000000
3491     34.900000      0.000000      0.000000
3492     34.910000      0.000000      0.000000
3493     34.920000      0.000000      0.000000
3494     34.930000      0.000000      0.000000
3495     34.940000      0.000000      0.000000
3496     34.950000      0.000000      0.000000
3497     34.960000      0.000000      0.000000
3498     34.970000      0.000000      0.000000
3499     34.980000      0.000000      0.000000
3500     34.990000      0.000000      0.000000
3501     35.000000      0.000000      0.000000
3502     35.010000      0.000000      0.000000
3503     35.020000      0.000000      0.000000
3504     35.030000      0.000000      0.000000
3505     35.040000      0.000000      0.000000
3506     35.050000      0.000000      0.000000
3507     35.060000      0.000000      0.000000
3508     35.070000      0.000000      0.000000
3509     35.080000      0.000000      0.000000
3510     35.090000      0.000000      0.000000
3511     35.100000      0.000000      0.000000
3512     35.110000      0.000000      0.000000
3513     35.120000      0.000000      0.000000
3514     35.130000      0.000000      0.000000
3515     35.140000      0.000000      0.000000
3516     35.150000      0.000000      0.000000
3517     35.160000      0.000000      0.000000
3518     35.170000      0.000000      0.000000
3519     35.180000      0.000000      0.000000
3520     35.190000      0.000000      0.000000
3521     35.200000      0.000000      0.000000
3522     35.210000      0.000000      0.000000
3523     35.220000      0.000000      0.000000
3524     35.230000      0.000000      0.000000
3525     35.240000      0.000000      0.000000
3526     35.250000      0.000000      0.000000
3527     35.260000      0.000000      0.000000
3528     35.270000      0.000000      0.000000
3529     35.280000      0.000000      0.000000
3530     35.290000      0.000000      0.000000
3531     35.300000      0.000000      0.000000
3532     35.310000      0.000000      0.000000
3533     35.320000      0.000000      0.000000
3534     35.330000      0.000000      0.000000
3535     35.340000      0.000000      0.000000
3536     35.350000      0.000000      0.000000
3537     35.360000      0.000000      0.000000
3538     35.370000      0.000000      0.000000
3539     35.380000      0.000000      0.000000
3540     35.390000      0.000000      0.000000
3541     35.400000      0.000000      0.000000
3542     35.410000      0.000000      0.000000
3543     35.420000      0.000000      0.000000
3544     35.430000      0.000000      0.000000
3545     35.440000      0.000000      0.000000
3546     35.450000      0.000000      0.000000
3547     35.460000      0.000000      0.000000
3548     35.470000      0.000000      0.000000
3549     35.480000      0.000000      0.000000
3550     35.490000      0.000000      0.000000
3551     35.500000      0.000000      0.000000
3552     35.510000      0.000000      0.000000
3553     35.520000      0.000000      0.000000
3554     35.530000      0.000000      0.000000
3555     35.540000      0.000000      0.000000
3556     35.550000      0.000000      0.000000
3557     35.560000      0.000000      0.000000
3558     35.570000      0.000000      0.000000
3559     35.580000      0.000000      0.000000
3560     35.590000      0.000000      0.000000
3561     35.600000      0.000000      0.000000
3562     35.610000      0.000000      0.000000
3563     35.620000      0.000000      0.000000
3564     35.630000      0.000000      0.000000
3565     35.640000      0.000000      0.000000
3566     35.650000      0.000000      0.000000
3567     35.660000      0.000000      0.000000
3568     35.670000      0.000000      0.000000
3569     35.680000      0.000000      0.000000
3570     35.690000      0.000000      0.000000
3571     35.700000      0.000000      0.000000
3572     35.710000      0.000000      0.000000
3573     35.720000      0.000000      0.000000
3574     35.730000      0.000000      0.000000
3575     35.740000      0.000000      0.000000
3576     35.750000      0.000000      0.000000
3577     35.760000      0.000000      0.000000
3578     35.770000      0.000000      0.000000
3579     35.780000      0.000000      0.000000
3580     35.790000      0.000000      0.000000
3581     35.800000      0.000000      0.000000
3582     35.810000      0.000000      0.000000
3583     35.820000      0.000000      0.000000
3584     35.830000      0.000000      0.000000
3585     35.840000      0.000000      0.000000
3586     35.850000      0.000000      0.000000
3587     35.860000      0.000000      0.000000
3588     35.870000      0.000000      0.000000
3589     35.880000      0.000000      0.000000
3590     35.890000      0.000000      0.000000
3591     35.900000      0.000000      0.000000
3592     35.910000      0.000000      0.000000
3593     35.920000      0.000000      0.000000
3594     35.930000      0.000000      0.000000
3595     35.940000      0.000000      0.000000
3596     35.950000      0.000000      0.000000
3597     35.960000      0.000000      0.000000
3598     35.970000      0.000000      0.000000
3599     35.980000      0.000000      0.000000
3600     35.990000      0.000000      0.000000
3601     36.000000      0.000000      0.000000
3602     36.010000      0.000000      0.000000
3603     36.020000      0.000000      0.000000
3604     36.030000      0.000000      0.000000
3605     36.040000      0.000000      0.000000
3606     36.050000      0.000000      0.000000
3607     36.060000      0.000000      0.000000
3608     36.070000      0.000000      0.000000
3609     36.080000      0.000000      0.000000
3610     36.090000      0.000000      0.000000
3611     36.100000      0.000000      0.000000
3612     36.110000      0.000000      0.000000
3613     36.120000      0.000000      0.000000
3614     36.130000      0.000000      0.000000
3615     36.140000      0.000000      0.000000
3616     36.150000      0.000000      0.000000
3617     36.160000      0.000000      0.000000
3618     36.170000      0.000000      0.000000
3619     36.180000      0.000000      0.000000
3620     36.190000      0.000000      0.000000
3621     36.200000      0.000000      0.000000
3622     36.210000      0.000000      0.000000
3623     36.220000      0.000000      0.000000
3624     36.230000      0.000000      0.000000
3625     36.240000      0.000000      0.000000
3626     36.250000      0.000000      0.000000
3627     36.260000      0.000000      0.000000
3628     36.270000      0.000000      0.000000
3629     36.280000      0.000000      0.000000
3630     36.290000      0.000000      0.000000
3631     36.300000      0.000000      0.000000
3632     36.310000      0.000000      0.000000
3633     36.320000      0.000000      0.000000
3634     36.330000      0.000000      0.000000
3635     36.340000      0.000000      0.000000
3636     36.350000      0.000000      0.000000
3637     36.360000      0.000000      0.000000
3638     36.370000      0.000000      0.000000
3639     36.380000      0.000000      0.000000
3640     36.390000      0.000000      0.000000
3641     36.400000      0.000000      0.000000
3642     36.410000      0.000000      0.000000
3643     36.420000      0.000000      0.000000
3644     36.430000      0.000000      0.000000
3645     36.440000      0.000000      0.000000
3646     36.450000      0.000000      0.000000
3647     36.460000      0.000000      0.000000
3648     36.470000      0.000000      0.000000
3649     36.480000      0.000000      0.000000
3650     36.490000      0.000000      0.000000
3651     36.500000      0.000000      0.000000
3652     36.510000      0.000000      0.000000
3653     36.520000      0.000000      0.000000
3654     36.530000      0.000000      0.000000
3655     36.540000      0.000000      0.000000
3656     36.550000      0.000000      0.000000
3657     36.560000      0.000000      0.000000
3658     36.570000      0.000000      0.000000
3659     36.580000      0.000000      0.000000
3660     36.590000      0.000000      0.000000
3661     36.600000      0.000000      0.000000
3662     36.610000      0.000000      0.000000
3663     36.620000      0.000000      0.000000
3664     36.630000      0.000000      0.000000
3665     36.640000      0.000000      0.000000
3666     36.650000      0.000000      0.000000
3667     36.660000      0.000000      0.000000
3668     36.670000      0.000000      0.000000
3669     36.680000      0.000000      0.000000
3670     36.690000      0.000000      0.000000
3671     36.700000      0.000000      0.000000
3672     36.710000      0.000000      0.000000
3673     36.720000      0.000000      0.000000
3674     36.730000      0.000000      0.000000
3675     36.740000      0.000000      0.000000
3676     36.750000      0.000000      0.000000
3677     36.760000      0.000000      0.000000
3678     36.770000      0.000000      0.000000
3679     36.780000      0.000000      0.000000
3680     36.790000      0.000000      0.000000
3681     36.800000      0.000000      0.000000
3682     36.810000      0.000000      0.000000
3683     36.820000      0.000000      0.000000
3684     36.830000      0.000000      0.000000
3685     36.840000      0.000000      0.000000
3686     36.850000      0.000000      0.000000
3687     36.860000      0.000000      0.000000
3688     36.870000      0.000000      0.000000
3689     36.880000      0.000000      0.000000
3690     36.890000      0.000000      0.000000
3691     36.900000      0.000000      0.000000
3692     36.910000      0.000000      0.000000
3693     36.920000      0.000000      0.000000
3694     36.930000      0.000000      0.000000
3695     36.940000      0.000000      0.000000
3696     36.950000      0.000000      0.000000
3697     36.960000      0.000000      0.000000
3698     36.970000      0.000000      0.000000
3699     36.980000      0.000000      0.000000
3700     36.990000      0.000000      0.000000
3701     37.000000      0.000000      0.000000
3702     37.010000      0.000000      0.000000
3703     37.020000      0.000000      0.000000
3704     37.030000      0.000000      0.000000
3705     37.040000      0.000000      0.000000
3706     37.050000      0.000000      0.000000
3707     37.060000      0.000000      0.000000
3708     37.070000      0.000000      0.000000
3709     37.080000      0.000000      0.000000
3710     37.090000      0.000000      0.000000
3711     37.100000      0.000000      0.000000
3712     37.110000      0.000000      0.000000
3713     37.120000      0.000000      0.000000
3714     37.130000      0.000000      0.000000
3715     37.140000      0.000000      0.000000
3716     37.150000      0.000000      0.000000
3717     37.160000      0.000000      0.000000
3718     37.170000      0.000000      0.000000
3719     37.180000      0.000000      0.000000
3720     37.190000      0.000000      0.000000
3721     37.200000      0.000000      0.000000
3722     37.210000      0.000000      0.000000
3723     37.220000      0.000000      0.000000
3724     37.230000      0.000000      0.000000
3725     37.240000      0.000000      0.000000
3726     37.250000      0.000000      0.000000
3727     37.260000      0.000000      0.000000
3728     37.270000      0.000000      0.000000
3729     37.280000      0.000000      0.000000
3730     37.290000      0.000000      0.000000
3731     37.300000      0.000000      0.000000
3732     37.310000      0.000000      0.000000
3733     37.320000      0.000000      0.000000
3734     37.330000      0.000000      0.000000
3735     37.340000      0.000000      0.000000
3736     37.350000      0.000000      0.000000
3737     37.360000      0.000000      0.000000
3738     37.370000      0.000000      0.000000
3739     37.380000      0.000000      0.000000
3740     37.390000      0.000000      0.000000
3741     37.400000      0.000000      0.000000
3742     37.410000      0.000000      0.000000
3743     37.420000      0.000000      0.000000
3744     37.430000      0.000000      0.000000
3745     37.440000      0.000000      0.000000
3746     37.450000      0.000000      0.000000
3747     37.460000      0.000000      0.000000
3748     37.470000      0.000000      0.000000
3749     37.480000      0.000000      0.000000
3750     37.490000      0.000000      0.000000
3751     37.500000      0.000000      0.000000
3752     37.510000      0.000000      0.000000
3753     37.520000      0.000000      0.000000
3754     37.530000      0.000000      0.000000
3755     37.540000      0.000000      0.000000
3756     37.550000      0.000000      0.000000
3757     37.560000      0.000000      0.000000
3758     37.570000      0.000000      0.000000
3759     37.580000      0.000000      0.000000
3760     37.590000      0.000000      0.000000
3761     37.600000      0.000000      0.000000
3762     37.610000      0.000000      0.000000
3763     37.620000      0.000000      0.000000
3764     37.630000      0.000000      0.000000
3765     37.640000      0.000000      0.000000
3766     37.650000      0.000000      0.000000
3767     37.660000      0.000000      0.000000
3768     37.670000      0.000000      0.000000
3769     37.680000      0.000000      0.000000
3770     37.690000      0.000000      0.000000
3771     37.700000      0.000000      0.000000
3772     37.710000      0.000000      0.000000
3773     37.720000      0.000000      0.000000
3774     37.730000      0.000000      0.000000
3775     37.740000      0.000000      0.000000
3776     37.750000      0.000000      0.000000
3777     37.760000      0.000000      0.000000
3778     37.770000      0.000000      0.000000
3779     37.780000      0.000000      0.000000
3780     37.790000      0.000000      0.000000
3781     37.800000      0.000000      0.000000
3782     37.810000      0.000000      0.000000
3783     37.820000      0.000000      0.000000
3784     37.830000      0.000000      0.000000
3785     37.840000      0.000000      0.000000
3786     37.850000      0.000000      0.000000
3787     37.860000      0.000000      0.000000
3788     37.870000      0.000000      0.000000
3789     37.880000      0.000000      0.000000
3790     37.890000      0.000000      0.000000
3791     37.900000      0.000000      0.000000
3792     37.910000      0.000000      0.000000
3793     37.920000      0.000000      0.000000
3794     37.930000      0.000000      0.000000
3795     37.940000      0.000000      0.000000
3796     37.950000      0.000000      0.000000
3797     37.960000      0.000000      0.000000
3798     37.970000      0.000000      0.000000
3799     37.980000      0.000000      0.000000
3800     37.990000      0.000000      0.000000
3801     38.000000      0.000000      0.000000
3802     38.010000      0.000000      0.000000
3803     38.020000      0.000000      0.000000
3804     38.030000      0.000000      0.000000
3805     38.040000      0.000000      0.000000
3806     38.050000      0.000000      0.000000
3807     38.060000      0.000000      0.000000
3808     38.070000      0.000000      0.000000
3809     38.080000      0.000000      0.000000
3810     38.090000      0.000000      0.000000
3811     38.100000      0.000000      0.000000
3812     38.110000      0.000000      0.000000
3813     38.120000      0.000000      0.000000
3814     38.130000      0.000000      0.000000
3815     38.140000      0.000000      0.000000
3816     38.150000      0.000000      0.000000
3817     38.160000      0.000000      0.000000
3818     38.170000      0.000000      0.000000
3819     38.180000      0.000000      0.000000
3820     38.190000      0.000000      0.000000
3821     38.200000      0.000000      0.000000
3822     38.210000      0.000000      0.000000
3823     38.220000      0.000000      0.000000
3824     38.230000      0.000000      0.000000
3825     38.240000      0.000000      0.000000
3826     38.250000      0.000000      0.000000
3827     38.260000      0.000000      0.000000
3828     38.270000      0.000000      0.000000
3829     38.280000      0.000000      0.000000
3830     38.290000      0.000000      0.000000
3831     38.300000      0.000000      0.000000
3832     38.310000      0.000000      0.000000
3833     38.320000      0.000000      0.000000
3834     38.330000      0.000000      0.000000
3835     38.340000      0.000000      0.000000
3836     38.350000      0.000000      0.000000
3837     38.360000      0.000000      0.000000
3838     38.370000      0.000000      0.000000
3839     38.380000      0.000000      0.000000
3840     38.390000      0.000000      0.000000
3841     38.400000      0.000000      0.000000
3842     38.410000      0.000000      0.000000
3843     38.420000      0.000000      0.000000
3844     38.430000      0.000000      0.000000
3845     38.440000      0.000000      0.000000
3846     38.450000      0.000000      0.000000
3847     38.460000      0.000000      0.000000
3848     38.470000      0.000000      0.000000
3849     38.480000      0.000000      0.000000
3850     38.490000      0.000000      0.000000
3851     38.500000      0.000000      0.000000
3852     38.510000      0.000000      0.000000
3853     38.520000      0.000000      0.000000
3854     38.530000      0.000000      0.000000
3855     38.540000      0.000000      0.000000
3856     38.550000      0.000000      0.000000
3857     38.560000      0.000000      0.000000
3858     38.570000      0.000000      0.000000
3859     38.580000      0.000000      0.000000
3860     38.590000      0.000000      0.000000
3861     38.600000      0.000000      0.000000
3862     38.610000      0.000000      0.000000
3863     38.620000      0.000000      0.000000
3864     38.630000      0.000000      0.000000
3865     38.640000      0.000000      0.000000
3866     38.650000      0.000000      0.000000
3867     38.660000      0.000000      0.000000
3868     38.670000      0.000000      0.000000
3869     38.680000      0.000000      0.000000
3870     38.690000      0.000000      0.000000
3871     38.700000      0.000000      0.000000
3872     38.710000      0.000000      0.000000
3873     38.720000      0.000000      0.000000
3874     38.730000      0.000000      0.000000
3875     38.740000      0.000000      0.000000
3876     38.750000      0.000000      0.000000
3877     38.760000      0.000000      0.000000
3878     38.770000      0.000000      0.000000
3879     38.780000      0.000000      0.000000
3880     38.790000      0.000000      0.000000
3881     38.800000      0.000000      0.000000
3882     38.810000      0.000000      0.000000
3883     38.820000      0.000000      0.000000
3884     38.830000      0.000000      0.000000
3885     38.840000      0.000000      0.000000
3886     38.850000      0.000000      0.000000
3887     38.860000      0.000000      0.000000
3888     38.870000      0.000000      0.000000
3889     38.880000      0.000000      0.000000
3890     38.890000      0.000000      0.000000
3891     38.900000      0.000000      0.000000
3892     38.910000      0.000000      0.000000
3893     38.920000      0.000000      0.000000
3894     38.930000      0.000000      0.000000
3895     38.940000      0.000000      0.000000
3896     38.950000      0.000000      0.000000
3897     38.960000      0.000000      0.000000
3898     38.970000      0.000000      0.000000
3899     38.980000      0.000000      0.000000
3900     38.990000      0.000000      0.000000
3901     39.000000      0.000000      0.000000
3902     39.010000      0.000000      0.000000
3903     39.020000      0.000000      0.000000
3904     39.030000      0.000000      0.000000
3905     39.040000      0.000000      0.000000
3906     39.050000      0.000000      0.000000
3907     39.060000      0.000000      0.000000
3908     39.070000      0.000000      0.000000
3909     39.080000      0.000000      0.000000
3910     39.090000      0.000000      0.000000
3911     39.100000      0.000000      0.000000
3912     39.110000      0.000000      0.000000
3913     39.120000      0.000000      0.000000
3914     39.130000      0.000000      0.000000
3915     39.140000      0.000000      0.000000
3916     39.150000      0.000000      0.000000
3917     39.160000      0.000000      0.000000
3918     39.170000      0.000000      0.000000
3919     39.180000      0.000000      0.000000
3920     39.190000      0.000000      0.000000
3921     39.200000      0.000000      0.000000
3922     39.210000      0.000000      0.000000
3923     39.220000      0.000000      0.000000
3924     39.230000      0.000000      0.000000
3925     39.240000      0.000000      0.000000
3926     39.250000      0.000000      0.000000
3927     39.260000      0.000000      0.000000
3928     39.270000      0.000000      0.000000
3929     39.280000      0.000000      0.000000
3930     39.290000      0.000000      0.000000
3931     39.300000      0.000000      0.000000
3932     39.310000      0.000000      0.000000
3933     39.320000      0.000000      0.000000
3934     39.330000      0.000000      0.000000
3935     39.340000      0.000000      0.000000
3936     39.350000      0.000000      0.000000
3937     39.360000      0.000000      0.000000
3938     39.370000      0.000000      0.000000
3939     39.380000      0.000000      0.000000
3940     39.390000      0.000000      0.000000
3941     39.400000      0.000000      0.000000
3942     39.410000      0.000000      0.000000
3943     39.420000      0.000000      0.000000
3944     39.430000      0.000000      0.000000
3945     39.440000      0.000000      0.000000
3946     39.450000      0.000000      0.000000
3947     39.460000      0.000000      0.000000
3948     39.470000      0.000000      0.000000
3949     39.480000      0.000000      0.000000
3950     39.490000      0.000000      0.000000
3951     39.500000      0.000000      0.000000
3952     39.510000      0.000000      0.000000
3953     39.520000      0.000000      0.000000
3954     39.530000      0.000000      0.000000
3955     39.540000      0.000000      0.000000
3956     39.550000      0.000000      0.000000
3957     39.560000      0.000000      0.000000
3958     39.570000      0.000000      0.000000
3959     39.580000      0.000000      0.000000
3960     39.590000      0.000000      0.000000
3961     39.600000      0.000000      0.000000
3962     39.610000      0.000000      0.000000
3963     39.620000      0.000000      0.000000
3964     39.630000      0.000000      0.000000
3965     39.640000      0.000000      0.000000
3966     39.650000      0.000000      0.000000
3967     39.660000      0.000000      0.000000
3968     39.670000      0.000000      0.000000
3969     39.680000      0.000000      0.000000
3970     39.690000      0.000000      0.000000
3971     39.700000      0.000000      0.000000
3972     39.710000      0.000000      0.000000
3973     39.720000      0.000000      0.000000
3974     39.730000      0.000000      0.000000
3975     39.740000      0.000000      0.000000
3976     39.750000      0.000000      0.000000
3977     39.760000      0.000000      0.000000
3978     39.770000      0.000000      0.000000
3979     39.780000      0.000000      0.000000
3980     39.790000      0.000000      0.000000
3981     39.800000      0.000000      0.000000
3982     39.810000      0.000000      0.000000
3983     39.820000      0.000000      0.000000
3984     39.830000      0.000000      0.000000
3985     39.840000      0.000000      0.000000
3986     39.850000      0.000000      0.000000
3987     39.860000      0.000000      0.000000
3988     39.870000      0.000000      0.000000
3989     39.880000      0.000000      0.000000
3990     39.890000      0.000000      0.000000
3991     39.900000      0.000000      0.000000
3992     39.910000      0.000000      0.000000
3993     39.920000      0.000000      0.000000
3994     39.930000      0.000000      0.000000
3995     39.940000      0.000000      0.000000
3996     39.950000      0.000000      0.000000
3997     39.960000      0.000000      0.000000
3998     39.970000      0.000000      0.000000
3999     39.980000      0.000000      0.000000
4000     39.990000      0.000000      0.000000
4001     40.000000      0.000000      0.000000
