# Supplementary material for: A Bottom-Up Coarse-Grained Model for Nucleosome–Nucleosome Interactions with Explicit Ions
Source: J Chem Theory Comput. 2022 May 17;18(6):3948–60. doi: 10.1021/acs.jctc.2c00083 (PMC9202350; doi:10.1021/acs.jctc.2c00083)
Supplement: Supplementary file 2 — ct2c00083_si_002.zip [file ct2c00083_si_002.zip › archive/CGMD_NCP-CO/pot_tables/CNPL_CNPL.table]

CNPL_CNPL
N 4001

1      0.000001    601.697250    169.686120
2      0.010000    600.000390    179.553560
3      0.020000    598.204850    186.964120
4      0.030000    596.335210    191.667710
5      0.040000    594.418530    193.753130
6      0.050000    592.481000    193.613080
7      0.060000    590.544870    191.843470
8      0.070000    588.626430    189.114070
9      0.080000    586.735290    186.051280
10      0.090000    584.874780    183.159930
11      0.100000    583.043180    180.789980
12      0.110000    581.235280    179.137930
13      0.120000    579.443900    178.267160
14      0.130000    577.661230    178.135450
15      0.140000    575.879880    178.623870
16      0.150000    574.093640    179.565880
17      0.160000    572.297980    180.776030
18      0.170000    570.490220    182.075900
19      0.180000    568.669460    183.313890
20      0.190000    566.836320    184.376420
21      0.200000    564.992560    185.191120
22      0.210000    563.140650    185.724240
23      0.220000    561.283400    185.975450
24      0.230000    559.423650    185.971580
25      0.240000    557.563930    185.759890
26      0.250000    555.706330    185.400450
27      0.260000    553.852330    184.957870
28      0.270000    552.002750    184.493110
29      0.280000    550.157820    184.057190
30      0.290000    548.317250    183.687530
31      0.300000    546.480370    183.407130
32      0.310000    544.646300    183.225740
33      0.320000    542.814040    183.141960
34      0.330000    540.982620    183.145520
35      0.340000    539.151170    183.219740
36      0.350000    537.318970    183.344050
37      0.360000    535.485530    183.496640
38      0.370000    533.650560    183.657000
39      0.380000    531.813990    183.807860
40      0.390000    529.975920    183.936390
41      0.400000    528.136550    184.034440
42      0.410000    526.296210    184.098250
43      0.420000    524.455230    184.127970
44      0.430000    522.613950    184.126920
45      0.440000    520.772680    184.100860
46      0.450000    518.931670    184.057100
47      0.460000    517.091100    184.003500
48      0.470000    515.251060    183.947460
49      0.480000    513.411590    183.895120
50      0.490000    511.572640    183.850930
51      0.500000    509.734130    183.817560
52      0.510000    507.895950    183.796090
53      0.520000    506.057990    183.786230
54      0.530000    504.220130    183.786710
55      0.540000    502.382260    183.795530
56      0.550000    500.544310    183.810280
57      0.560000    498.706200    183.828410
58      0.570000    496.867920    183.847530
59      0.580000    495.029440    183.865620
60      0.590000    493.190790    183.881120
61      0.600000    491.351980    183.893020
62      0.610000    489.513050    183.900780
63      0.620000    487.674040    183.904380
64      0.630000    485.834990    183.904190
65      0.640000    483.995950    183.900900
66      0.650000    482.156940    183.895440
67      0.660000    480.317990    183.888800
68      0.670000    478.479100    183.881950
69      0.680000    476.640280    183.875640
70      0.690000    474.801520    183.870400
71      0.700000    472.962820    183.866530
72      0.710000    471.124160    183.864100
73      0.720000    469.285510    183.863040
74      0.730000    467.446880    183.863170
75      0.740000    465.608250    183.864240
76      0.750000    463.769610    183.865990
77      0.760000    461.930950    183.868140
78      0.770000    460.092270    183.870430
79      0.780000    458.253560    183.872630
80      0.790000    456.414840    183.874550
81      0.800000    454.576090    183.876050
82      0.810000    452.737330    183.877010
83      0.820000    450.898560    183.877410
84      0.830000    449.059790    183.877290
85      0.840000    447.221010    183.876740
86      0.850000    445.382250    183.875890
87      0.860000    443.543490    183.874920
88      0.870000    441.704740    183.873960
89      0.880000    439.866000    183.873140
90      0.890000    438.027270    183.872510
91      0.900000    436.188540    183.872100
92      0.910000    434.349820    183.871900
93      0.920000    432.511100    183.871860
94      0.930000    430.672380    183.871960
95      0.940000    428.833660    183.872150
96      0.950000    426.994940    183.872410
97      0.960000    425.156220    183.872730
98      0.970000    423.317490    183.873080
99      0.980000    421.478760    183.873430
100      0.990000    419.640030    183.873750
101      1.000000    417.801290    183.874020
102      1.010000    415.962550    183.874200
103      1.020000    414.123810    183.874270
104      1.030000    412.285060    183.874230
105      1.040000    410.446320    183.874100
106      1.050000    408.607580    183.873910
107      1.060000    406.768840    183.873700
108      1.070000    404.930110    183.873500
109      1.080000    403.091370    183.873340
110      1.090000    401.252640    183.873230
111      1.100000    399.413900    183.873170
112      1.110000    397.575170    183.873140
113      1.120000    395.736440    183.873120
114      1.130000    393.897710    183.873110
115      1.140000    392.058980    183.873100
116      1.150000    390.220250    183.873090
117      1.160000    388.381520    183.873100
118      1.170000    386.542790    183.873130
119      1.180000    384.704050    183.873190
120      1.190000    382.865320    183.873270
121      1.200000    381.026590    183.873360
122      1.210000    379.187860    183.873450
123      1.220000    377.349120    183.873530
124      1.230000    375.510390    183.873580
125      1.240000    373.671650    183.873610
126      1.250000    371.832910    183.873620
127      1.260000    369.994180    183.873630
128      1.270000    368.155440    183.873630
129      1.280000    366.316710    183.873640
130      1.290000    364.477970    183.873650
131      1.300000    362.639230    183.873660
132      1.310000    360.800500    183.873650
133      1.320000    358.961760    183.873630
134      1.330000    357.123020    183.873590
135      1.340000    355.284290    183.873540
136      1.350000    353.445550    183.873470
137      1.360000    351.606820    183.873410
138      1.370000    349.768080    183.873350
139      1.380000    347.929350    183.873310
140      1.390000    346.090620    183.873290
141      1.400000    344.251880    183.873280
142      1.410000    342.413150    183.873280
143      1.420000    340.574420    183.873300
144      1.430000    338.735690    183.873310
145      1.440000    336.896950    183.873320
146      1.450000    335.058220    183.873330
147      1.460000    333.219490    183.873340
148      1.470000    331.380750    183.873340
149      1.480000    329.542020    183.873340
150      1.490000    327.703290    183.873340
151      1.500000    325.864550    183.873340
152      1.510000    324.025820    183.873340
153      1.520000    322.187090    183.873330
154      1.530000    320.348350    183.873310
155      1.540000    318.509620    183.873300
156      1.550000    316.670890    183.873280
157      1.560000    314.832150    183.873260
158      1.570000    312.993420    183.873250
159      1.580000    311.154690    183.873240
160      1.590000    309.315960    183.873260
161      1.600000    307.477220    183.873280
162      1.610000    305.638490    183.873330
163      1.620000    303.799760    183.873390
164      1.630000    301.961020    183.873470
165      1.640000    300.122290    183.873550
166      1.650000    298.283550    183.873630
167      1.660000    296.444820    183.873690
168      1.670000    294.606080    183.873720
169      1.680000    292.767340    183.873730
170      1.690000    290.928610    183.873720
171      1.700000    289.089870    183.873680
172      1.710000    287.251130    183.873620
173      1.720000    285.412400    183.873550
174      1.730000    283.573660    183.873480
175      1.740000    281.734920    183.873410
176      1.750000    279.896190    183.873340
177      1.760000    278.057460    183.873270
178      1.770000    276.218720    183.873210
179      1.780000    274.379990    183.873180
180      1.790000    272.541260    183.873170
181      1.800000    270.702530    183.873200
182      1.810000    268.863800    183.873280
183      1.820000    267.025060    183.873400
184      1.830000    265.186330    183.873550
185      1.840000    263.347590    183.873720
186      1.850000    261.508860    183.873870
187      1.860000    259.670120    183.873980
188      1.870000    257.831380    183.874010
189      1.880000    255.992640    183.873960
190      1.890000    254.153900    183.873830
191      1.900000    252.315160    183.873610
192      1.910000    250.476430    183.873330
193      1.920000    248.637690    183.873030
194      1.930000    246.798960    183.872720
195      1.940000    244.960230    183.872430
196      1.950000    243.121510    183.872210
197      1.960000    241.282790    183.872070
198      1.970000    239.444070    183.872050
199      1.980000    237.605350    183.872190
200      1.990000    235.766620    183.872510
201      2.000000    233.927900    183.873040
202      2.010000    232.089170    183.873770
203      2.020000    230.250430    183.874670
204      2.030000    228.411690    183.875660
205      2.040000    226.572930    183.876620
206      2.050000    224.734160    183.877410
207      2.060000    222.895390    183.877870
208      2.070000    221.056610    183.877860
209      2.080000    219.217830    183.877270
210      2.090000    217.379060    183.876050
211      2.100000    215.540300    183.874230
212      2.110000    213.701560    183.871890
213      2.120000    211.862840    183.869190
214      2.130000    210.024140    183.866370
215      2.140000    208.185480    183.863730
216      2.150000    206.346840    183.861600
217      2.160000    204.508230    183.860350
218      2.170000    202.669620    183.860340
219      2.180000    200.831020    183.861850
220      2.190000    198.992400    183.865080
221      2.200000    197.153750    183.870080
222      2.210000    195.315050    183.876720
223      2.220000    193.476280    183.884590
224      2.230000    191.637440    183.893040
225      2.240000    189.798510    183.901130
226      2.250000    187.959500    183.907750
227      2.260000    186.120420    183.911700
228      2.270000    184.281300    183.911860
229      2.280000    182.442180    183.907380
230      2.290000    180.603110    183.897750
231      2.300000    178.764130    183.882970
232      2.310000    176.925300    183.863620
233      2.320000    175.086670    183.840940
234      2.330000    173.248260    183.816850
235      2.340000    171.410090    183.793960
236      2.350000    169.572150    183.775310
237      2.360000    167.734400    183.764180
238      2.370000    165.896750    183.763640
239      2.380000    164.059120    183.776190
240      2.390000    162.221360    183.803360
241      2.400000    160.383320    183.845400
242      2.410000    158.544870    183.900880
243      2.420000    156.705860    183.966370
244      2.430000    154.866190    184.036320
245      2.440000    153.025830    184.103110
246      2.450000    151.184800    184.157620
247      2.460000    149.343220    184.190150
248      2.470000    147.501320    184.191660
249      2.480000    145.659410    184.154900
250      2.490000    143.817860    184.075610
251      2.500000    141.977100    183.953450
252      2.510000    140.137570    183.792910
253      2.520000    138.299640    183.604070
254      2.530000    136.463600    183.402990
255      2.540000    134.629570    183.211410
256      2.550000    132.797450    183.055190
257      2.560000    130.966900    182.961860
258      2.570000    129.137280    182.957300
259      2.580000    127.307710    183.062340
260      2.590000    125.477090    183.289640
261      2.600000    123.644190    183.640750
262      2.610000    121.807780    184.103300
263      2.620000    119.966750    184.648560
264      2.630000    118.120260    185.230150
265      2.640000    116.267960    185.784950
266      2.650000    114.410110    186.237530
267      2.660000    112.547740    186.507760
268      2.670000    110.682660    186.520520
269      2.680000    108.817450    186.215710
270      2.690000    106.955300    185.557410
271      2.700000    105.099720    184.542100
272      2.710000    103.254300    183.206260
273      2.720000    101.422240    181.633080
274      2.730000     99.605910    179.955940
275      2.740000     97.806350    178.355550
276      2.750000     96.022790    177.047760
277      2.760000     94.252320    176.262230
278      2.770000     92.489690    176.215290
279      2.780000     90.727540    177.081730
280      2.790000     88.956720    178.968840
281      2.800000     87.167040    181.892680
282      2.810000     85.348110    185.755640
283      2.820000     83.490550    190.326670
284      2.830000     81.587290    195.230220
285      2.840000     79.634980    199.953710
286      2.850000     77.635450    203.880950
287      2.860000     75.596640    206.351090
288      2.870000     73.533130    206.732080
289      2.880000     71.465810    204.493610
290      2.890000     69.420870    199.269210
291      2.900000     67.428180    190.906640
292      2.910000     65.519110    179.510600
293      2.920000     63.724000    165.477510
294      2.930000     62.069230    149.511450
295      2.940000     60.574110    132.601620
296      2.950000     59.248100    115.946190
297      2.960000     58.088640    100.825780
298      2.970000     57.080380     88.453270
299      2.980000     56.195850     79.836620
300      2.990000     55.397480     75.681020
301      3.000000     54.640670     76.333860
302      3.010000     53.877330     81.759780
303      3.020000     53.059730     91.534160
304      3.030000     52.144390    104.856680
305      3.040000     51.095820    120.600810
306      3.050000     49.889820    137.413690
307      3.060000     48.515680    153.862740
308      3.070000     46.977050    168.600270
309      3.080000     45.291050    180.505630
310      3.090000     43.485990    188.776120
311      3.100000     41.598230    192.962830
312      3.110000     39.668600    192.967280
313      3.120000     37.738930    189.017560
314      3.130000     35.848760    181.631330
315      3.140000     34.032440    171.560230
316      3.150000     32.316840    159.707700
317      3.160000     30.719760    147.022530
318      3.170000     29.249540    134.386830
319      3.180000     27.905670    122.525010
320      3.190000     26.680420    111.952980
321      3.200000     25.560890    102.969790
322      3.210000     24.531190     95.679570
323      3.220000     23.574400     90.027660
324      3.230000     22.674120     85.839230
325      3.240000     21.815730     82.856320
326      3.250000     20.987160     80.773710
327      3.260000     20.179430     79.273700
328      3.270000     19.386690     78.057870
329      3.280000     18.606110     76.871510
330      3.290000     17.837400     75.518160
331      3.300000     17.082210     73.864760
332      3.310000     16.343570     71.840500
333      3.320000     15.625160     69.432330
334      3.330000     14.930840     66.678380
335      3.340000     14.264050     63.658540
336      3.350000     13.627470     60.480890
337      3.360000     13.022660     57.264390
338      3.370000     12.450020     54.120940
339      3.380000     11.908810     51.141020
340      3.390000     11.397400     48.385850
341      3.400000     10.913540     45.886700
342      3.410000     10.454670     43.649180
343      3.420000     10.018180     41.659810
344      3.430000      9.601580     39.892660
345      3.440000      9.202650     38.314870
346      3.450000      8.819510     36.890740
347      3.460000      8.450600     35.584560
348      3.470000      8.094750     34.362700
349      3.480000      7.751130     33.194910
350      3.490000      7.419180     32.055420
351      3.500000      7.098620     30.923900
352      3.510000      6.789380     29.786430
353      3.520000      6.491520     28.636340
354      3.530000      6.205160     27.474700
355      3.540000      5.930410     26.309750
356      3.550000      5.667310     25.155050
357      3.560000      5.415760     24.026590
358      3.570000      5.175500     22.939290
359      3.580000      4.946100     21.904360
360      3.590000      4.727060     20.927810
361      3.600000      4.517780     20.010630
362      3.610000      4.317670     19.150010
363      3.620000      4.126170     18.341050
364      3.630000      3.942760     17.578380
365      3.640000      3.766980     16.857190
366      3.650000      3.598410     16.173610
367      3.660000      3.436670     15.524450
368      3.670000      3.281430     14.906690
369      3.680000      3.132360     14.316890
370      3.690000      2.989190     13.751100
371      3.700000      2.851680     13.205080
372      3.710000      2.719630     12.674890
373      3.720000      2.592880     12.157590
374      3.730000      2.471300     11.651830
375      3.740000      2.354790     11.158040
376      3.750000      2.243210     10.678140
377      3.760000      2.136420     10.214770
378      3.770000      2.034280      9.770390
379      3.780000      1.936570      9.346480
380      3.790000      1.843110      8.943210
381      3.800000      1.753680      8.559500
382      3.810000      1.668080      8.193540
383      3.820000      1.586150      7.843350
384      3.830000      1.507710      7.507320
385      3.840000      1.432640      7.184500
386      3.850000      1.360790      6.874610
387      3.860000      1.292050      6.577750
388      3.870000      1.226270      6.294000
389      3.880000      1.163330      6.023030
390      3.890000      1.103100      5.764000
391      3.900000      1.045460      5.515620
392      3.910000      0.990300      5.276460
393      3.920000      0.937540      5.045250
394      3.930000      0.887090      4.821170
395      3.940000      0.838880      4.604060
396      3.950000      0.792830      4.394250
397      3.960000      0.748890      4.192370
398      3.970000      0.706970      3.999000
399      3.980000      0.666980      3.814370
400      3.990000      0.628830      3.638250
401      4.000000      0.592450      3.470030
402      4.010000      0.557750      3.308840
403      4.020000      0.524660      3.153830
404      4.030000      0.493130      3.004420
405      4.040000      0.463080      2.860310
406      4.050000      0.434480      2.721550
407      4.060000      0.407260      2.588350
408      4.070000      0.381380      2.460900
409      4.080000      0.356770      2.339200
410      4.090000      0.333380      2.223000
411      4.100000      0.311150      2.111800
412      4.110000      0.290030      2.005020
413      4.120000      0.269980      1.902120
414      4.130000      0.250960      1.802710
415      4.140000      0.232930      1.706670
416      4.150000      0.215860      1.614070
417      4.160000      0.199720      1.525100
418      4.170000      0.184470      1.439940
419      4.180000      0.170070      1.358650
420      4.190000      0.156490      1.281080
421      4.200000      0.143680      1.206950
422      4.210000      0.131610      1.135890
423      4.220000      0.120250      1.067540
424      4.230000      0.109570      1.001660
425      4.240000      0.099560      0.938140
426      4.250000      0.090170      0.877020
427      4.260000      0.081400      0.818420
428      4.270000      0.073220      0.762410
429      4.280000      0.065600      0.709030
430      4.290000      0.058510      0.658190
431      4.300000      0.051920      0.609670
432      4.310000      0.045830      0.563240
433      4.320000      0.040190      0.518650
434      4.330000      0.035010      0.475720
435      4.340000      0.030250      0.434360
436      4.350000      0.025910      0.394540
437      4.360000      0.021960      0.356310
438      4.370000      0.018400      0.319690
439      4.380000      0.015200      0.284680
440      4.390000      0.012360      0.251240
441      4.400000      0.009840      0.219270
442      4.410000      0.007650      0.188710
443      4.420000      0.005760      0.159530
444      4.430000      0.004170      0.131810
445      4.440000      0.002850      0.105740
446      4.450000      0.001790      0.081610
447      4.460000      0.000980      0.059770
448      4.470000      0.000380      0.040570
449      4.480000     -0.000030      0.024280
450      4.490000     -0.000270      0.011090
451      4.500000     -0.000380      0.001050
452      4.510000     -0.000390     -0.005930
453      4.520000     -0.000330     -0.010060
454      4.530000     -0.000230     -0.011730
455      4.540000     -0.000110     -0.011400
456      4.550000      0.000000     -0.009650
457      4.560000      0.000100     -0.007030
458      4.570000      0.000170     -0.004100
459      4.580000      0.000210     -0.001270
460      4.590000      0.000220      0.001150
461      4.600000      0.000210      0.002980
462      4.610000      0.000180      0.004170
463      4.620000      0.000140      0.004730
464      4.630000      0.000090      0.004730
465      4.640000      0.000040      0.004290
466      4.650000     -0.000000      0.003530
467      4.660000     -0.000040      0.002570
468      4.670000     -0.000060      0.001530
469      4.680000     -0.000080      0.000520
470      4.690000     -0.000080     -0.000380
471      4.700000     -0.000080     -0.001080
472      4.710000     -0.000070     -0.001550
473      4.720000     -0.000050     -0.001780
474      4.730000     -0.000030     -0.001770
475      4.740000     -0.000020     -0.001570
476      4.750000     -0.000000     -0.001240
477      4.760000      0.000010     -0.000840
478      4.770000      0.000020     -0.000440
479      4.780000      0.000030     -0.000090
480      4.790000      0.000030      0.000180
481      4.800000      0.000020      0.000370
482      4.810000      0.000020      0.000480
483      4.820000      0.000020      0.000530
484      4.830000      0.000010      0.000530
485      4.840000      0.000000      0.000500
486      4.850000     -0.000000      0.000430
487      4.860000     -0.000000      0.000340
488      4.870000     -0.000010      0.000220
489      4.880000     -0.000010      0.000100
490      4.890000     -0.000010     -0.000030
491      4.900000     -0.000010     -0.000140
492      4.910000     -0.000010     -0.000210
493      4.920000     -0.000010     -0.000250
494      4.930000     -0.000000     -0.000250
495      4.940000     -0.000000     -0.000210
496      4.950000      0.000000     -0.000150
497      4.960000      0.000000     -0.000080
498      4.970000      0.000000     -0.000020
499      4.980000      0.000000      0.000020
500      4.990000      0.000000      0.000040
501      5.000000      0.000000      0.000040
502      5.010000      0.000000      0.000040
503      5.020000      0.000000      0.000030
504      5.030000      0.000000      0.000040
505      5.040000      0.000000      0.000040
506      5.050000     -0.000000      0.000050
507      5.060000     -0.000000      0.000060
508      5.070000     -0.000000      0.000050
509      5.080000     -0.000000      0.000040
510      5.090000     -0.000000      0.000010
511      5.100000     -0.000000     -0.000020
512      5.110000     -0.000000     -0.000040
513      5.120000     -0.000000     -0.000060
514      5.130000     -0.000000     -0.000050
515      5.140000     -0.000000     -0.000040
516      5.150000     -0.000000     -0.000020
517      5.160000      0.000000      0.000010
518      5.170000      0.000000      0.000020
519      5.180000     -0.000000      0.000020
520      5.190000     -0.000000      0.000010
521      5.200000     -0.000000      0.000000
522      5.210000     -0.000000     -0.000010
523      5.220000     -0.000000     -0.000020
524      5.230000     -0.000000     -0.000020
525      5.240000     -0.000000     -0.000010
526      5.250000     -0.000000      0.000010
527      5.260000     -0.000000      0.000020
528      5.270000     -0.000000      0.000030
529      5.280000     -0.000000      0.000020
530      5.290000     -0.000000      0.000010
531      5.300000     -0.000000     -0.000010
532      5.310000     -0.000000     -0.000020
533      5.320000     -0.000000     -0.000020
534      5.330000     -0.000000     -0.000020
535      5.340000     -0.000000     -0.000010
536      5.350000     -0.000000      0.000000
537      5.360000     -0.000000      0.000010
538      5.370000     -0.000000      0.000020
539      5.380000     -0.000000      0.000020
540      5.390000     -0.000000      0.000010
541      5.400000     -0.000000     -0.000000
542      5.410000     -0.000000     -0.000010
543      5.420000     -0.000000     -0.000020
544      5.430000     -0.000000     -0.000020
545      5.440000     -0.000000     -0.000010
546      5.450000      0.000000      0.000000
547      5.460000     -0.000000      0.000010
548      5.470000     -0.000000      0.000020
549      5.480000     -0.000000      0.000010
550      5.490000     -0.000000      0.000010
551      5.500000     -0.000000     -0.000000
552      5.510000     -0.000000     -0.000010
553      5.520000     -0.000000     -0.000020
554      5.530000     -0.000000     -0.000010
555      5.540000     -0.000000     -0.000010
556      5.550000     -0.000000      0.000000
557      5.560000     -0.000000      0.000010
558      5.570000     -0.000000      0.000010
559      5.580000     -0.000000      0.000010
560      5.590000     -0.000000      0.000010
561      5.600000     -0.000000     -0.000000
562      5.610000     -0.000000     -0.000010
563      5.620000     -0.000000     -0.000010
564      5.630000     -0.000000     -0.000010
565      5.640000     -0.000000     -0.000010
566      5.650000     -0.000000      0.000000
567      5.660000     -0.000000      0.000010
568      5.670000     -0.000000      0.000010
569      5.680000     -0.000000      0.000010
570      5.690000     -0.000000      0.000010
571      5.700000     -0.000000     -0.000000
572      5.710000     -0.000000     -0.000010
573      5.720000     -0.000000     -0.000010
574      5.730000     -0.000000     -0.000010
575      5.740000     -0.000000     -0.000010
576      5.750000      0.000000      0.000000
577      5.760000     -0.000000      0.000010
578      5.770000     -0.000000      0.000010
579      5.780000     -0.000000      0.000010
580      5.790000     -0.000000      0.000000
581      5.800000     -0.000000     -0.000000
582      5.810000     -0.000000     -0.000010
583      5.820000     -0.000000     -0.000010
584      5.830000     -0.000000     -0.000010
585      5.840000     -0.000000     -0.000000
586      5.850000     -0.000000      0.000000
587      5.860000     -0.000000      0.000010
588      5.870000     -0.000000      0.000010
589      5.880000     -0.000000      0.000010
590      5.890000     -0.000000      0.000000
591      5.900000     -0.000000     -0.000000
592      5.910000     -0.000000     -0.000010
593      5.920000     -0.000000     -0.000010
594      5.930000     -0.000000     -0.000010
595      5.940000     -0.000000     -0.000000
596      5.950000      0.000000      0.000000
597      5.960000     -0.000000      0.000010
598      5.970000     -0.000000      0.000010
599      5.980000     -0.000000      0.000010
600      5.990000     -0.000000      0.000000
601      6.000000     -0.000000     -0.000000
602      6.010000     -0.000000     -0.000010
603      6.020000     -0.000000     -0.000010
604      6.030000     -0.000000     -0.000010
605      6.040000     -0.000000     -0.000000
606      6.050000      0.000000      0.000000
607      6.060000     -0.000000      0.000010
608      6.070000     -0.000000      0.000010
609      6.080000     -0.000000      0.000010
610      6.090000     -0.000000      0.000000
611      6.100000     -0.000000     -0.000000
612      6.110000     -0.000000     -0.000010
613      6.120000     -0.000000     -0.000010
614      6.130000     -0.000000     -0.000010
615      6.140000     -0.000000     -0.000000
616      6.150000     -0.000000      0.000000
617      6.160000     -0.000000      0.000010
618      6.170000     -0.000000      0.000010
619      6.180000     -0.000000      0.000010
620      6.190000     -0.000000      0.000000
621      6.200000     -0.000000     -0.000000
622      6.210000     -0.000000     -0.000000
623      6.220000     -0.000000     -0.000010
624      6.230000     -0.000000     -0.000010
625      6.240000     -0.000000     -0.000000
626      6.250000     -0.000000      0.000000
627      6.260000     -0.000000      0.000000
628      6.270000     -0.000000      0.000010
629      6.280000     -0.000000      0.000010
630      6.290000     -0.000000      0.000000
631      6.300000     -0.000000     -0.000000
632      6.310000     -0.000000     -0.000000
633      6.320000     -0.000000     -0.000010
634      6.330000     -0.000000     -0.000010
635      6.340000     -0.000000     -0.000000
636      6.350000     -0.000000      0.000000
637      6.360000     -0.000000      0.000000
638      6.370000     -0.000000      0.000010
639      6.380000     -0.000000      0.000000
640      6.390000     -0.000000      0.000000
641      6.400000     -0.000000     -0.000000
642      6.410000     -0.000000     -0.000000
643      6.420000     -0.000000     -0.000010
644      6.430000     -0.000000     -0.000000
645      6.440000     -0.000000     -0.000000
646      6.450000     -0.000000      0.000000
647      6.460000     -0.000000      0.000000
648      6.470000     -0.000000      0.000000
649      6.480000     -0.000000      0.000000
650      6.490000     -0.000000      0.000000
651      6.500000     -0.000000     -0.000000
652      6.510000     -0.000000     -0.000000
653      6.520000     -0.000000     -0.000000
654      6.530000     -0.000000     -0.000000
655      6.540000     -0.000000     -0.000000
656      6.550000      0.000000      0.000000
657      6.560000     -0.000000      0.000000
658      6.570000     -0.000000      0.000000
659      6.580000     -0.000000      0.000000
660      6.590000     -0.000000      0.000000
661      6.600000     -0.000000     -0.000000
662      6.610000     -0.000000     -0.000000
663      6.620000     -0.000000     -0.000000
664      6.630000     -0.000000     -0.000000
665      6.640000     -0.000000     -0.000000
666      6.650000      0.000000      0.000000
667      6.660000     -0.000000      0.000000
668      6.670000     -0.000000      0.000000
669      6.680000     -0.000000      0.000000
670      6.690000     -0.000000      0.000000
671      6.700000     -0.000000     -0.000000
672      6.710000     -0.000000     -0.000000
673      6.720000     -0.000000     -0.000000
674      6.730000     -0.000000     -0.000000
675      6.740000     -0.000000     -0.000000
676      6.750000     -0.000000      0.000000
677      6.760000     -0.000000      0.000000
678      6.770000     -0.000000      0.000000
679      6.780000     -0.000000      0.000000
680      6.790000     -0.000000      0.000000
681      6.800000     -0.000000     -0.000000
682      6.810000     -0.000000     -0.000000
683      6.820000     -0.000000     -0.000000
684      6.830000     -0.000000     -0.000000
685      6.840000     -0.000000     -0.000000
686      6.850000     -0.000000      0.000000
687      6.860000     -0.000000      0.000000
688      6.870000     -0.000000      0.000000
689      6.880000     -0.000000      0.000000
690      6.890000     -0.000000      0.000000
691      6.900000     -0.000000     -0.000000
692      6.910000     -0.000000     -0.000000
693      6.920000     -0.000000     -0.000000
694      6.930000     -0.000000     -0.000000
695      6.940000     -0.000000     -0.000000
696      6.950000      0.000000      0.000000
697      6.960000     -0.000000      0.000000
698      6.970000     -0.000000      0.000000
699      6.980000     -0.000000      0.000000
700      6.990000     -0.000000      0.000000
701      7.000000     -0.000000     -0.000000
702      7.010000     -0.000000     -0.000000
703      7.020000     -0.000000     -0.000000
704      7.030000     -0.000000     -0.000000
705      7.040000     -0.000000     -0.000000
706      7.050000     -0.000000      0.000000
707      7.060000     -0.000000      0.000000
708      7.070000     -0.000000      0.000000
709      7.080000     -0.000000      0.000000
710      7.090000     -0.000000      0.000000
711      7.100000     -0.000000     -0.000000
712      7.110000     -0.000000     -0.000000
713      7.120000     -0.000000     -0.000000
714      7.130000     -0.000000     -0.000000
715      7.140000     -0.000000     -0.000000
716      7.150000     -0.000000      0.000000
717      7.160000     -0.000000      0.000000
718      7.170000     -0.000000      0.000000
719      7.180000     -0.000000      0.000000
720      7.190000     -0.000000      0.000000
721      7.200000     -0.000000     -0.000000
722      7.210000     -0.000000     -0.000000
723      7.220000     -0.000000     -0.000000
724      7.230000     -0.000000     -0.000000
725      7.240000     -0.000000     -0.000000
726      7.250000      0.000000      0.000000
727      7.260000     -0.000000      0.000000
728      7.270000     -0.000000      0.000000
729      7.280000     -0.000000      0.000000
730      7.290000     -0.000000      0.000000
731      7.300000     -0.000000     -0.000000
732      7.310000     -0.000000     -0.000000
733      7.320000     -0.000000     -0.000000
734      7.330000     -0.000000     -0.000000
735      7.340000     -0.000000     -0.000000
736      7.350000     -0.000000      0.000000
737      7.360000     -0.000000      0.000000
738      7.370000     -0.000000      0.000000
739      7.380000     -0.000000      0.000000
740      7.390000     -0.000000      0.000000
741      7.400000     -0.000000     -0.000000
742      7.410000     -0.000000     -0.000000
743      7.420000     -0.000000     -0.000000
744      7.430000     -0.000000     -0.000000
745      7.440000     -0.000000     -0.000000
746      7.450000      0.000000      0.000000
747      7.460000     -0.000000      0.000000
748      7.470000     -0.000000      0.000000
749      7.480000     -0.000000      0.000000
750      7.490000     -0.000000      0.000000
751      7.500000     -0.000000     -0.000000
752      7.510000     -0.000000     -0.000000
753      7.520000     -0.000000     -0.000000
754      7.530000     -0.000000     -0.000000
755      7.540000     -0.000000     -0.000000
756      7.550000     -0.000000      0.000000
757      7.560000     -0.000000      0.000000
758      7.570000     -0.000000      0.000000
759      7.580000     -0.000000      0.000000
760      7.590000     -0.000000      0.000000
761      7.600000     -0.000000     -0.000000
762      7.610000     -0.000000     -0.000000
763      7.620000     -0.000000     -0.000000
764      7.630000     -0.000000     -0.000000
765      7.640000     -0.000000     -0.000000
766      7.650000      0.000000      0.000000
767      7.660000     -0.000000      0.000000
768      7.670000     -0.000000      0.000000
769      7.680000     -0.000000      0.000000
770      7.690000     -0.000000      0.000000
771      7.700000     -0.000000     -0.000000
772      7.710000     -0.000000     -0.000000
773      7.720000     -0.000000     -0.000000
774      7.730000     -0.000000     -0.000000
775      7.740000     -0.000000     -0.000000
776      7.750000      0.000000      0.000000
777      7.760000     -0.000000      0.000000
778      7.770000     -0.000000      0.000000
779      7.780000     -0.000000      0.000000
780      7.790000     -0.000000      0.000000
781      7.800000     -0.000000     -0.000000
782      7.810000     -0.000000     -0.000000
783      7.820000     -0.000000     -0.000000
784      7.830000     -0.000000     -0.000000
785      7.840000     -0.000000     -0.000000
786      7.850000      0.000000      0.000000
787      7.860000     -0.000000      0.000000
788      7.870000     -0.000000      0.000000
789      7.880000     -0.000000      0.000000
790      7.890000     -0.000000      0.000000
791      7.900000     -0.000000     -0.000000
792      7.910000     -0.000000     -0.000000
793      7.920000     -0.000000     -0.000000
794      7.930000     -0.000000     -0.000000
795      7.940000     -0.000000     -0.000000
796      7.950000     -0.000000      0.000000
797      7.960000     -0.000000      0.000000
798      7.970000     -0.000000      0.000000
799      7.980000     -0.000000      0.000000
800      7.990000     -0.000000      0.000000
801      8.000000     -0.000000     -0.000000
802      8.010000     -0.000000     -0.000000
803      8.020000     -0.000000     -0.000000
804      8.030000     -0.000000     -0.000000
805      8.040000     -0.000000     -0.000000
806      8.050000      0.000000      0.000000
807      8.060000     -0.000000      0.000000
808      8.070000     -0.000000      0.000000
809      8.080000     -0.000000      0.000000
810      8.090000     -0.000000      0.000000
811      8.100000     -0.000000     -0.000000
812      8.110000     -0.000000     -0.000000
813      8.120000     -0.000000     -0.000000
814      8.130000     -0.000000     -0.000000
815      8.140000     -0.000000     -0.000000
816      8.150000     -0.000000      0.000000
817      8.160000     -0.000000      0.000000
818      8.170000     -0.000000      0.000000
819      8.180000     -0.000000      0.000000
820      8.190000     -0.000000      0.000000
821      8.200000     -0.000000     -0.000000
822      8.210000     -0.000000     -0.000000
823      8.220000     -0.000000     -0.000000
824      8.230000     -0.000000     -0.000000
825      8.240000     -0.000000     -0.000000
826      8.250000      0.000000      0.000000
827      8.260000     -0.000000      0.000000
828      8.270000     -0.000000      0.000000
829      8.280000     -0.000000      0.000000
830      8.290000     -0.000000      0.000000
831      8.300000     -0.000000     -0.000000
832      8.310000     -0.000000     -0.000000
833      8.320000     -0.000000     -0.000000
834      8.330000     -0.000000     -0.000000
835      8.340000     -0.000000     -0.000000
836      8.350000      0.000000      0.000000
837      8.360000     -0.000000      0.000000
838      8.370000     -0.000000      0.000000
839      8.380000     -0.000000      0.000000
840      8.390000     -0.000000      0.000000
841      8.400000     -0.000000     -0.000000
842      8.410000     -0.000000     -0.000000
843      8.420000     -0.000000     -0.000000
844      8.430000     -0.000000     -0.000000
845      8.440000     -0.000000     -0.000000
846      8.450000     -0.000000      0.000000
847      8.460000     -0.000000      0.000000
848      8.470000     -0.000000      0.000000
849      8.480000     -0.000000      0.000000
850      8.490000     -0.000000      0.000000
851      8.500000     -0.000000     -0.000000
852      8.510000     -0.000000     -0.000000
853      8.520000     -0.000000     -0.000000
854      8.530000     -0.000000     -0.000000
855      8.540000     -0.000000     -0.000000
856      8.550000     -0.000000      0.000000
857      8.560000     -0.000000      0.000000
858      8.570000     -0.000000      0.000000
859      8.580000     -0.000000      0.000000
860      8.590000     -0.000000      0.000000
861      8.600000     -0.000000     -0.000000
862      8.610000     -0.000000     -0.000000
863      8.620000     -0.000000     -0.000000
864      8.630000     -0.000000     -0.000000
865      8.640000     -0.000000     -0.000000
866      8.650000     -0.000000      0.000000
867      8.660000     -0.000000      0.000000
868      8.670000     -0.000000      0.000000
869      8.680000     -0.000000      0.000000
870      8.690000     -0.000000      0.000000
871      8.700000     -0.000000     -0.000000
872      8.710000     -0.000000     -0.000000
873      8.720000     -0.000000     -0.000000
874      8.730000     -0.000000     -0.000000
875      8.740000     -0.000000     -0.000000
876      8.750000     -0.000000      0.000000
877      8.760000     -0.000000      0.000000
878      8.770000     -0.000000      0.000000
879      8.780000     -0.000000      0.000000
880      8.790000     -0.000000      0.000000
881      8.800000     -0.000000     -0.000000
882      8.810000     -0.000000     -0.000000
883      8.820000     -0.000000     -0.000000
884      8.830000     -0.000000     -0.000000
885      8.840000     -0.000000     -0.000000
886      8.850000     -0.000000      0.000000
887      8.860000     -0.000000      0.000000
888      8.870000     -0.000000      0.000000
889      8.880000     -0.000000      0.000000
890      8.890000     -0.000000      0.000000
891      8.900000     -0.000000     -0.000000
892      8.910000     -0.000000     -0.000000
893      8.920000     -0.000000     -0.000000
894      8.930000     -0.000000     -0.000000
895      8.940000     -0.000000     -0.000000
896      8.950000     -0.000000      0.000000
897      8.960000     -0.000000      0.000000
898      8.970000     -0.000000      0.000000
899      8.980000     -0.000000      0.000000
900      8.990000     -0.000000      0.000000
901      9.000000     -0.000000     -0.000000
902      9.010000     -0.000000     -0.000000
903      9.020000     -0.000000     -0.000000
904      9.030000     -0.000000     -0.000000
905      9.040000     -0.000000     -0.000000
906      9.050000      0.000000      0.000000
907      9.060000     -0.000000      0.000000
908      9.070000     -0.000000      0.000000
909      9.080000     -0.000000      0.000000
910      9.090000     -0.000000      0.000000
911      9.100000     -0.000000     -0.000000
912      9.110000     -0.000000     -0.000000
913      9.120000     -0.000000     -0.000000
914      9.130000     -0.000000     -0.000000
915      9.140000     -0.000000     -0.000000
916      9.150000      0.000000      0.000000
917      9.160000     -0.000000      0.000000
918      9.170000     -0.000000      0.000000
919      9.180000     -0.000000      0.000000
920      9.190000     -0.000000      0.000000
921      9.200000     -0.000000     -0.000000
922      9.210000     -0.000000     -0.000000
923      9.220000     -0.000000     -0.000000
924      9.230000     -0.000000     -0.000000
925      9.240000     -0.000000     -0.000000
926      9.250000      0.000000      0.000000
927      9.260000     -0.000000      0.000000
928      9.270000     -0.000000      0.000000
929      9.280000     -0.000000      0.000000
930      9.290000     -0.000000      0.000000
931      9.300000     -0.000000     -0.000000
932      9.310000     -0.000000     -0.000000
933      9.320000     -0.000000     -0.000000
934      9.330000     -0.000000     -0.000000
935      9.340000     -0.000000     -0.000000
936      9.350000      0.000000      0.000000
937      9.360000     -0.000000      0.000000
938      9.370000     -0.000000      0.000000
939      9.380000     -0.000000      0.000000
940      9.390000     -0.000000      0.000000
941      9.400000     -0.000000     -0.000000
942      9.410000     -0.000000     -0.000000
943      9.420000     -0.000000     -0.000000
944      9.430000     -0.000000     -0.000000
945      9.440000     -0.000000     -0.000000
946      9.450000      0.000000      0.000000
947      9.460000     -0.000000      0.000000
948      9.470000     -0.000000      0.000000
949      9.480000     -0.000000      0.000000
950      9.490000     -0.000000      0.000000
951      9.500000     -0.000000     -0.000000
952      9.510000     -0.000000     -0.000000
953      9.520000     -0.000000     -0.000000
954      9.530000     -0.000000     -0.000000
955      9.540000     -0.000000     -0.000000
956      9.550000      0.000000      0.000000
957      9.560000     -0.000000      0.000000
958      9.570000     -0.000000      0.000000
959      9.580000     -0.000000      0.000000
960      9.590000     -0.000000      0.000000
961      9.600000     -0.000000     -0.000000
962      9.610000     -0.000000     -0.000000
963      9.620000     -0.000000     -0.000000
964      9.630000     -0.000000     -0.000000
965      9.640000     -0.000000     -0.000000
966      9.650000      0.000000      0.000000
967      9.660000     -0.000000      0.000000
968      9.670000     -0.000000      0.000000
969      9.680000     -0.000000      0.000000
970      9.690000     -0.000000      0.000000
971      9.700000     -0.000000     -0.000000
972      9.710000     -0.000000     -0.000000
973      9.720000     -0.000000     -0.000000
974      9.730000     -0.000000     -0.000000
975      9.740000     -0.000000     -0.000000
976      9.750000      0.000000      0.000000
977      9.760000     -0.000000      0.000000
978      9.770000     -0.000000      0.000000
979      9.780000     -0.000000      0.000000
980      9.790000     -0.000000      0.000000
981      9.800000     -0.000000     -0.000000
982      9.810000     -0.000000     -0.000000
983      9.820000     -0.000000     -0.000000
984      9.830000     -0.000000     -0.000000
985      9.840000     -0.000000     -0.000000
986      9.850000      0.000000      0.000000
987      9.860000     -0.000000      0.000000
988      9.870000     -0.000000      0.000000
989      9.880000     -0.000000      0.000000
990      9.890000     -0.000000      0.000000
991      9.900000     -0.000000     -0.000000
992      9.910000     -0.000000     -0.000000
993      9.920000     -0.000000     -0.000000
994      9.930000     -0.000000     -0.000000
995      9.940000     -0.000000     -0.000000
996      9.950000      0.000000      0.000000
997      9.960000     -0.000000      0.000000
998      9.970000     -0.000000      0.000000
999      9.980000     -0.000000      0.000000
1000      9.990000     -0.000000      0.000000
1001     10.000000     -0.000000     -0.000000
1002     10.010000     -0.000000     -0.000000
1003     10.020000     -0.000000     -0.000000
1004     10.030000     -0.000000     -0.000000
1005     10.040000     -0.000000     -0.000000
1006     10.050000     -0.000000      0.000000
1007     10.060000     -0.000000      0.000000
1008     10.070000     -0.000000      0.000000
1009     10.080000     -0.000000      0.000000
1010     10.090000     -0.000000      0.000000
1011     10.100000     -0.000000     -0.000000
1012     10.110000     -0.000000     -0.000000
1013     10.120000     -0.000000     -0.000000
1014     10.130000     -0.000000     -0.000000
1015     10.140000     -0.000000     -0.000000
1016     10.150000     -0.000000      0.000000
1017     10.160000     -0.000000      0.000000
1018     10.170000     -0.000000      0.000000
1019     10.180000     -0.000000      0.000000
1020     10.190000     -0.000000      0.000000
1021     10.200000     -0.000000     -0.000000
1022     10.210000     -0.000000     -0.000000
1023     10.220000     -0.000000     -0.000000
1024     10.230000     -0.000000     -0.000000
1025     10.240000     -0.000000     -0.000000
1026     10.250000     -0.000000      0.000000
1027     10.260000     -0.000000      0.000000
1028     10.270000     -0.000000      0.000000
1029     10.280000     -0.000000      0.000000
1030     10.290000     -0.000000      0.000000
1031     10.300000     -0.000000     -0.000000
1032     10.310000     -0.000000     -0.000000
1033     10.320000     -0.000000     -0.000000
1034     10.330000     -0.000000     -0.000000
1035     10.340000     -0.000000     -0.000000
1036     10.350000     -0.000000      0.000000
1037     10.360000     -0.000000      0.000000
1038     10.370000     -0.000000      0.000000
1039     10.380000     -0.000000      0.000000
1040     10.390000     -0.000000      0.000000
1041     10.400000     -0.000000     -0.000000
1042     10.410000     -0.000000     -0.000000
1043     10.420000     -0.000000     -0.000000
1044     10.430000     -0.000000     -0.000000
1045     10.440000     -0.000000     -0.000000
1046     10.450000      0.000000      0.000000
1047     10.460000     -0.000000      0.000000
1048     10.470000     -0.000000      0.000000
1049     10.480000     -0.000000      0.000000
1050     10.490000     -0.000000      0.000000
1051     10.500000     -0.000000     -0.000000
1052     10.510000     -0.000000     -0.000000
1053     10.520000     -0.000000     -0.000000
1054     10.530000     -0.000000     -0.000000
1055     10.540000     -0.000000     -0.000000
1056     10.550000      0.000000      0.000000
1057     10.560000     -0.000000      0.000000
1058     10.570000     -0.000000      0.000000
1059     10.580000     -0.000000      0.000000
1060     10.590000     -0.000000      0.000000
1061     10.600000     -0.000000     -0.000000
1062     10.610000     -0.000000     -0.000000
1063     10.620000     -0.000000     -0.000000
1064     10.630000     -0.000000     -0.000000
1065     10.640000     -0.000000     -0.000000
1066     10.650000     -0.000000      0.000000
1067     10.660000     -0.000000      0.000000
1068     10.670000     -0.000000      0.000000
1069     10.680000     -0.000000      0.000000
1070     10.690000     -0.000000      0.000000
1071     10.700000     -0.000000     -0.000000
1072     10.710000     -0.000000     -0.000000
1073     10.720000     -0.000000     -0.000000
1074     10.730000     -0.000000     -0.000000
1075     10.740000     -0.000000     -0.000000
1076     10.750000      0.000000      0.000000
1077     10.760000     -0.000000      0.000000
1078     10.770000     -0.000000      0.000000
1079     10.780000     -0.000000      0.000000
1080     10.790000     -0.000000      0.000000
1081     10.800000     -0.000000     -0.000000
1082     10.810000     -0.000000     -0.000000
1083     10.820000     -0.000000     -0.000000
1084     10.830000     -0.000000     -0.000000
1085     10.840000     -0.000000     -0.000000
1086     10.850000     -0.000000      0.000000
1087     10.860000     -0.000000      0.000000
1088     10.870000     -0.000000      0.000000
1089     10.880000     -0.000000      0.000000
1090     10.890000     -0.000000      0.000000
1091     10.900000     -0.000000     -0.000000
1092     10.910000     -0.000000     -0.000000
1093     10.920000     -0.000000     -0.000000
1094     10.930000     -0.000000     -0.000000
1095     10.940000     -0.000000     -0.000000
1096     10.950000     -0.000000      0.000000
1097     10.960000     -0.000000      0.000000
1098     10.970000     -0.000000      0.000000
1099     10.980000     -0.000000      0.000000
1100     10.990000     -0.000000      0.000000
1101     11.000000     -0.000000     -0.000000
1102     11.010000     -0.000000     -0.000000
1103     11.020000     -0.000000     -0.000000
1104     11.030000     -0.000000     -0.000000
1105     11.040000     -0.000000     -0.000000
1106     11.050000      0.000000      0.000000
1107     11.060000     -0.000000      0.000000
1108     11.070000     -0.000000      0.000000
1109     11.080000     -0.000000      0.000000
1110     11.090000     -0.000000      0.000000
1111     11.100000     -0.000000     -0.000000
1112     11.110000     -0.000000     -0.000000
1113     11.120000     -0.000000     -0.000000
1114     11.130000     -0.000000     -0.000000
1115     11.140000     -0.000000     -0.000000
1116     11.150000     -0.000000      0.000000
1117     11.160000     -0.000000      0.000000
1118     11.170000     -0.000000      0.000000
1119     11.180000     -0.000000      0.000000
1120     11.190000     -0.000000      0.000000
1121     11.200000     -0.000000     -0.000000
1122     11.210000     -0.000000     -0.000000
1123     11.220000     -0.000000     -0.000000
1124     11.230000     -0.000000     -0.000000
1125     11.240000     -0.000000     -0.000000
1126     11.250000      0.000000      0.000000
1127     11.260000     -0.000000      0.000000
1128     11.270000     -0.000000      0.000000
1129     11.280000     -0.000000      0.000000
1130     11.290000     -0.000000      0.000000
1131     11.300000     -0.000000     -0.000000
1132     11.310000     -0.000000     -0.000000
1133     11.320000     -0.000000     -0.000000
1134     11.330000     -0.000000     -0.000000
1135     11.340000     -0.000000     -0.000000
1136     11.350000      0.000000      0.000000
1137     11.360000     -0.000000      0.000000
1138     11.370000     -0.000000      0.000000
1139     11.380000     -0.000000      0.000000
1140     11.390000     -0.000000      0.000000
1141     11.400000     -0.000000     -0.000000
1142     11.410000     -0.000000     -0.000000
1143     11.420000     -0.000000     -0.000000
1144     11.430000     -0.000000     -0.000000
1145     11.440000     -0.000000     -0.000000
1146     11.450000     -0.000000      0.000000
1147     11.460000     -0.000000      0.000000
1148     11.470000     -0.000000      0.000000
1149     11.480000     -0.000000      0.000000
1150     11.490000     -0.000000      0.000000
1151     11.500000     -0.000000     -0.000000
1152     11.510000     -0.000000     -0.000000
1153     11.520000     -0.000000     -0.000000
1154     11.530000     -0.000000     -0.000000
1155     11.540000     -0.000000     -0.000000
1156     11.550000      0.000000      0.000000
1157     11.560000     -0.000000      0.000000
1158     11.570000     -0.000000      0.000000
1159     11.580000     -0.000000      0.000000
1160     11.590000     -0.000000      0.000000
1161     11.600000     -0.000000     -0.000000
1162     11.610000     -0.000000     -0.000000
1163     11.620000     -0.000000     -0.000000
1164     11.630000     -0.000000     -0.000000
1165     11.640000     -0.000000     -0.000000
1166     11.650000     -0.000000      0.000000
1167     11.660000     -0.000000      0.000000
1168     11.670000     -0.000000      0.000000
1169     11.680000     -0.000000      0.000000
1170     11.690000     -0.000000      0.000000
1171     11.700000     -0.000000     -0.000000
1172     11.710000     -0.000000     -0.000000
1173     11.720000     -0.000000     -0.000000
1174     11.730000     -0.000000     -0.000000
1175     11.740000     -0.000000     -0.000000
1176     11.750000     -0.000000      0.000000
1177     11.760000     -0.000000      0.000000
1178     11.770000     -0.000000      0.000000
1179     11.780000     -0.000000      0.000000
1180     11.790000     -0.000000      0.000000
1181     11.800000     -0.000000     -0.000000
1182     11.810000     -0.000000     -0.000000
1183     11.820000     -0.000000     -0.000000
1184     11.830000     -0.000000     -0.000000
1185     11.840000     -0.000000     -0.000000
1186     11.850000     -0.000000      0.000000
1187     11.860000     -0.000000      0.000000
1188     11.870000     -0.000000      0.000000
1189     11.880000     -0.000000      0.000000
1190     11.890000     -0.000000      0.000000
1191     11.900000     -0.000000     -0.000000
1192     11.910000     -0.000000     -0.000000
1193     11.920000     -0.000000     -0.000000
1194     11.930000     -0.000000     -0.000000
1195     11.940000     -0.000000     -0.000000
1196     11.950000     -0.000000      0.000000
1197     11.960000     -0.000000      0.000000
1198     11.970000     -0.000000      0.000000
1199     11.980000     -0.000000      0.000000
1200     11.990000     -0.000000      0.000000
1201     12.000000     -0.000000     -0.000000
1202     12.010000     -0.000000     -0.000000
1203     12.020000     -0.000000     -0.000000
1204     12.030000     -0.000000     -0.000000
1205     12.040000     -0.000000     -0.000000
1206     12.050000      0.000000      0.000000
1207     12.060000     -0.000000      0.000000
1208     12.070000     -0.000000      0.000000
1209     12.080000     -0.000000      0.000000
1210     12.090000     -0.000000      0.000000
1211     12.100000     -0.000000     -0.000000
1212     12.110000     -0.000000     -0.000000
1213     12.120000     -0.000000     -0.000000
1214     12.130000     -0.000000     -0.000000
1215     12.140000     -0.000000     -0.000000
1216     12.150000     -0.000000      0.000000
1217     12.160000     -0.000000      0.000000
1218     12.170000     -0.000000      0.000000
1219     12.180000     -0.000000      0.000000
1220     12.190000     -0.000000      0.000000
1221     12.200000     -0.000000     -0.000000
1222     12.210000     -0.000000     -0.000000
1223     12.220000     -0.000000     -0.000000
1224     12.230000     -0.000000     -0.000000
1225     12.240000     -0.000000     -0.000000
1226     12.250000      0.000000      0.000000
1227     12.260000     -0.000000      0.000000
1228     12.270000     -0.000000      0.000000
1229     12.280000     -0.000000      0.000000
1230     12.290000     -0.000000      0.000000
1231     12.300000     -0.000000     -0.000000
1232     12.310000     -0.000000     -0.000000
1233     12.320000     -0.000000     -0.000000
1234     12.330000     -0.000000     -0.000000
1235     12.340000     -0.000000     -0.000000
1236     12.350000     -0.000000      0.000000
1237     12.360000     -0.000000      0.000000
1238     12.370000     -0.000000      0.000000
1239     12.380000     -0.000000      0.000000
1240     12.390000     -0.000000      0.000000
1241     12.400000     -0.000000     -0.000000
1242     12.410000     -0.000000     -0.000000
1243     12.420000     -0.000000     -0.000000
1244     12.430000     -0.000000     -0.000000
1245     12.440000     -0.000000     -0.000000
1246     12.450000     -0.000000      0.000000
1247     12.460000     -0.000000      0.000000
1248     12.470000     -0.000000      0.000000
1249     12.480000     -0.000000      0.000000
1250     12.490000     -0.000000      0.000000
1251     12.500000     -0.000000     -0.000000
1252     12.510000     -0.000000     -0.000000
1253     12.520000     -0.000000     -0.000000
1254     12.530000     -0.000000     -0.000000
1255     12.540000     -0.000000     -0.000000
1256     12.550000      0.000000      0.000000
1257     12.560000     -0.000000      0.000000
1258     12.570000     -0.000000      0.000000
1259     12.580000     -0.000000      0.000000
1260     12.590000     -0.000000      0.000000
1261     12.600000     -0.000000     -0.000000
1262     12.610000     -0.000000     -0.000000
1263     12.620000     -0.000000     -0.000000
1264     12.630000     -0.000000     -0.000000
1265     12.640000     -0.000000     -0.000000
1266     12.650000      0.000000      0.000000
1267     12.660000     -0.000000      0.000000
1268     12.670000     -0.000000      0.000000
1269     12.680000     -0.000000      0.000000
1270     12.690000     -0.000000      0.000000
1271     12.700000     -0.000000     -0.000000
1272     12.710000     -0.000000     -0.000000
1273     12.720000     -0.000000     -0.000000
1274     12.730000     -0.000000     -0.000000
1275     12.740000     -0.000000     -0.000000
1276     12.750000     -0.000000      0.000000
1277     12.760000     -0.000000      0.000000
1278     12.770000     -0.000000      0.000000
1279     12.780000     -0.000000      0.000000
1280     12.790000     -0.000000      0.000000
1281     12.800000     -0.000000     -0.000000
1282     12.810000     -0.000000     -0.000000
1283     12.820000     -0.000000     -0.000000
1284     12.830000     -0.000000     -0.000000
1285     12.840000     -0.000000     -0.000000
1286     12.850000     -0.000000      0.000000
1287     12.860000     -0.000000      0.000000
1288     12.870000     -0.000000      0.000000
1289     12.880000     -0.000000      0.000000
1290     12.890000     -0.000000      0.000000
1291     12.900000     -0.000000     -0.000000
1292     12.910000     -0.000000     -0.000000
1293     12.920000     -0.000000     -0.000000
1294     12.930000     -0.000000     -0.000000
1295     12.940000     -0.000000     -0.000000
1296     12.950000      0.000000      0.000000
1297     12.960000     -0.000000      0.000000
1298     12.970000     -0.000000      0.000000
1299     12.980000     -0.000000      0.000000
1300     12.990000     -0.000000      0.000000
1301     13.000000     -0.000000     -0.000000
1302     13.010000     -0.000000     -0.000000
1303     13.020000     -0.000000     -0.000000
1304     13.030000     -0.000000     -0.000000
1305     13.040000     -0.000000     -0.000000
1306     13.050000      0.000000      0.000000
1307     13.060000     -0.000000      0.000000
1308     13.070000     -0.000000      0.000000
1309     13.080000     -0.000000      0.000000
1310     13.090000     -0.000000      0.000000
1311     13.100000     -0.000000     -0.000000
1312     13.110000     -0.000000     -0.000000
1313     13.120000     -0.000000     -0.000000
1314     13.130000     -0.000000     -0.000000
1315     13.140000     -0.000000     -0.000000
1316     13.150000     -0.000000      0.000000
1317     13.160000     -0.000000      0.000000
1318     13.170000     -0.000000      0.000000
1319     13.180000     -0.000000      0.000000
1320     13.190000     -0.000000      0.000000
1321     13.200000     -0.000000     -0.000000
1322     13.210000     -0.000000     -0.000000
1323     13.220000     -0.000000     -0.000000
1324     13.230000     -0.000000     -0.000000
1325     13.240000     -0.000000     -0.000000
1326     13.250000      0.000000      0.000000
1327     13.260000     -0.000000      0.000000
1328     13.270000     -0.000000      0.000000
1329     13.280000     -0.000000      0.000000
1330     13.290000     -0.000000      0.000000
1331     13.300000     -0.000000     -0.000000
1332     13.310000     -0.000000     -0.000000
1333     13.320000     -0.000000     -0.000000
1334     13.330000     -0.000000     -0.000000
1335     13.340000     -0.000000     -0.000000
1336     13.350000      0.000000      0.000000
1337     13.360000     -0.000000      0.000000
1338     13.370000     -0.000000      0.000000
1339     13.380000     -0.000000      0.000000
1340     13.390000     -0.000000      0.000000
1341     13.400000     -0.000000     -0.000000
1342     13.410000     -0.000000     -0.000000
1343     13.420000     -0.000000     -0.000000
1344     13.430000     -0.000000     -0.000000
1345     13.440000     -0.000000     -0.000000
1346     13.450000      0.000000      0.000000
1347     13.460000     -0.000000      0.000000
1348     13.470000     -0.000000      0.000000
1349     13.480000     -0.000000      0.000000
1350     13.490000     -0.000000      0.000000
1351     13.500000     -0.000000     -0.000000
1352     13.510000     -0.000000     -0.000000
1353     13.520000     -0.000000     -0.000000
1354     13.530000     -0.000000     -0.000000
1355     13.540000     -0.000000     -0.000000
1356     13.550000      0.000000      0.000000
1357     13.560000     -0.000000      0.000000
1358     13.570000     -0.000000      0.000000
1359     13.580000     -0.000000      0.000000
1360     13.590000     -0.000000      0.000000
1361     13.600000     -0.000000     -0.000000
1362     13.610000     -0.000000     -0.000000
1363     13.620000     -0.000000     -0.000000
1364     13.630000     -0.000000     -0.000000
1365     13.640000     -0.000000     -0.000000
1366     13.650000     -0.000000      0.000000
1367     13.660000     -0.000000      0.000000
1368     13.670000     -0.000000      0.000000
1369     13.680000     -0.000000      0.000000
1370     13.690000     -0.000000      0.000000
1371     13.700000     -0.000000     -0.000000
1372     13.710000     -0.000000     -0.000000
1373     13.720000     -0.000000     -0.000000
1374     13.730000     -0.000000     -0.000000
1375     13.740000     -0.000000     -0.000000
1376     13.750000      0.000000      0.000000
1377     13.760000     -0.000000      0.000000
1378     13.770000     -0.000000      0.000000
1379     13.780000     -0.000000      0.000000
1380     13.790000     -0.000000      0.000000
1381     13.800000     -0.000000     -0.000000
1382     13.810000     -0.000000     -0.000000
1383     13.820000     -0.000000     -0.000000
1384     13.830000     -0.000000     -0.000000
1385     13.840000     -0.000000     -0.000000
1386     13.850000     -0.000000      0.000000
1387     13.860000     -0.000000      0.000000
1388     13.870000     -0.000000      0.000000
1389     13.880000     -0.000000      0.000000
1390     13.890000     -0.000000      0.000000
1391     13.900000     -0.000000     -0.000000
1392     13.910000     -0.000000     -0.000000
1393     13.920000     -0.000000     -0.000000
1394     13.930000     -0.000000     -0.000000
1395     13.940000     -0.000000     -0.000000
1396     13.950000     -0.000000      0.000000
1397     13.960000     -0.000000      0.000000
1398     13.970000     -0.000000      0.000000
1399     13.980000     -0.000000      0.000000
1400     13.990000     -0.000000      0.000000
1401     14.000000     -0.000000     -0.000000
1402     14.010000     -0.000000     -0.000000
1403     14.020000     -0.000000     -0.000000
1404     14.030000     -0.000000     -0.000000
1405     14.040000     -0.000000     -0.000000
1406     14.050000      0.000000      0.000000
1407     14.060000     -0.000000      0.000000
1408     14.070000     -0.000000      0.000000
1409     14.080000     -0.000000      0.000000
1410     14.090000     -0.000000      0.000000
1411     14.100000     -0.000000     -0.000000
1412     14.110000     -0.000000     -0.000000
1413     14.120000     -0.000000     -0.000000
1414     14.130000     -0.000000     -0.000000
1415     14.140000     -0.000000     -0.000000
1416     14.150000     -0.000000      0.000000
1417     14.160000     -0.000000      0.000000
1418     14.170000     -0.000000      0.000000
1419     14.180000     -0.000000      0.000000
1420     14.190000     -0.000000      0.000000
1421     14.200000     -0.000000     -0.000000
1422     14.210000     -0.000000     -0.000000
1423     14.220000     -0.000000     -0.000000
1424     14.230000     -0.000000     -0.000000
1425     14.240000     -0.000000     -0.000000
1426     14.250000     -0.000000      0.000000
1427     14.260000     -0.000000      0.000000
1428     14.270000     -0.000000      0.000000
1429     14.280000     -0.000000      0.000000
1430     14.290000     -0.000000      0.000000
1431     14.300000     -0.000000     -0.000000
1432     14.310000     -0.000000     -0.000000
1433     14.320000     -0.000000     -0.000000
1434     14.330000     -0.000000     -0.000000
1435     14.340000     -0.000000     -0.000000
1436     14.350000     -0.000000      0.000000
1437     14.360000     -0.000000      0.000000
1438     14.370000     -0.000000      0.000000
1439     14.380000     -0.000000      0.000000
1440     14.390000     -0.000000      0.000000
1441     14.400000     -0.000000     -0.000000
1442     14.410000     -0.000000     -0.000000
1443     14.420000     -0.000000     -0.000000
1444     14.430000     -0.000000     -0.000000
1445     14.440000     -0.000000     -0.000000
1446     14.450000      0.000000      0.000000
1447     14.460000     -0.000000      0.000000
1448     14.470000     -0.000000      0.000000
1449     14.480000     -0.000000      0.000000
1450     14.490000     -0.000000      0.000000
1451     14.500000     -0.000000     -0.000000
1452     14.510000     -0.000000     -0.000000
1453     14.520000     -0.000000     -0.000000
1454     14.530000     -0.000000     -0.000000
1455     14.540000     -0.000000     -0.000000
1456     14.550000     -0.000000      0.000000
1457     14.560000     -0.000000      0.000000
1458     14.570000     -0.000000      0.000000
1459     14.580000     -0.000000      0.000000
1460     14.590000     -0.000000      0.000000
1461     14.600000     -0.000000     -0.000000
1462     14.610000     -0.000000     -0.000000
1463     14.620000     -0.000000     -0.000000
1464     14.630000     -0.000000     -0.000000
1465     14.640000     -0.000000     -0.000000
1466     14.650000     -0.000000      0.000000
1467     14.660000     -0.000000      0.000000
1468     14.670000     -0.000000      0.000000
1469     14.680000     -0.000000      0.000000
1470     14.690000     -0.000000      0.000000
1471     14.700000     -0.000000     -0.000000
1472     14.710000     -0.000000     -0.000000
1473     14.720000     -0.000000     -0.000000
1474     14.730000     -0.000000     -0.000000
1475     14.740000     -0.000000     -0.000000
1476     14.750000     -0.000000      0.000000
1477     14.760000     -0.000000      0.000000
1478     14.770000     -0.000000      0.000000
1479     14.780000     -0.000000      0.000000
1480     14.790000     -0.000000      0.000000
1481     14.800000     -0.000000     -0.000000
1482     14.810000     -0.000000     -0.000000
1483     14.820000     -0.000000     -0.000000
1484     14.830000     -0.000000     -0.000000
1485     14.840000     -0.000000     -0.000000
1486     14.850000      0.000000      0.000000
1487     14.860000     -0.000000      0.000000
1488     14.870000     -0.000000      0.000000
1489     14.880000     -0.000000      0.000000
1490     14.890000     -0.000000      0.000000
1491     14.900000     -0.000000     -0.000000
1492     14.910000     -0.000000     -0.000000
1493     14.920000     -0.000000     -0.000000
1494     14.930000     -0.000000     -0.000000
1495     14.940000     -0.000000     -0.000000
1496     14.950000     -0.000000      0.000000
1497     14.960000     -0.000000      0.000000
1498     14.970000     -0.000000      0.000000
1499     14.980000     -0.000000      0.000000
1500     14.990000     -0.000000      0.000000
1501     15.000000     -0.000000     -0.000000
1502     15.010000     -0.000000     -0.000000
1503     15.020000     -0.000000     -0.000000
1504     15.030000     -0.000000     -0.000000
1505     15.040000     -0.000000     -0.000000
1506     15.050000     -0.000000      0.000000
1507     15.060000     -0.000000      0.000000
1508     15.070000     -0.000000      0.000000
1509     15.080000     -0.000000      0.000000
1510     15.090000     -0.000000      0.000000
1511     15.100000     -0.000000     -0.000000
1512     15.110000     -0.000000     -0.000000
1513     15.120000     -0.000000     -0.000000
1514     15.130000     -0.000000     -0.000000
1515     15.140000     -0.000000     -0.000000
1516     15.150000     -0.000000      0.000000
1517     15.160000     -0.000000      0.000000
1518     15.170000     -0.000000      0.000000
1519     15.180000     -0.000000      0.000000
1520     15.190000     -0.000000      0.000000
1521     15.200000     -0.000000     -0.000000
1522     15.210000     -0.000000     -0.000000
1523     15.220000     -0.000000     -0.000000
1524     15.230000     -0.000000     -0.000000
1525     15.240000     -0.000000     -0.000000
1526     15.250000      0.000000      0.000000
1527     15.260000     -0.000000      0.000000
1528     15.270000     -0.000000      0.000000
1529     15.280000     -0.000000      0.000000
1530     15.290000     -0.000000      0.000000
1531     15.300000     -0.000000     -0.000000
1532     15.310000     -0.000000     -0.000000
1533     15.320000     -0.000000     -0.000000
1534     15.330000     -0.000000     -0.000000
1535     15.340000     -0.000000     -0.000000
1536     15.350000      0.000000      0.000000
1537     15.360000     -0.000000      0.000000
1538     15.370000     -0.000000      0.000000
1539     15.380000     -0.000000      0.000000
1540     15.390000     -0.000000      0.000000
1541     15.400000     -0.000000     -0.000000
1542     15.410000     -0.000000     -0.000000
1543     15.420000     -0.000000     -0.000000
1544     15.430000     -0.000000     -0.000000
1545     15.440000     -0.000000     -0.000000
1546     15.450000     -0.000000      0.000000
1547     15.460000     -0.000000      0.000000
1548     15.470000     -0.000000      0.000000
1549     15.480000     -0.000000      0.000000
1550     15.490000     -0.000000      0.000000
1551     15.500000     -0.000000     -0.000000
1552     15.510000     -0.000000     -0.000000
1553     15.520000     -0.000000     -0.000000
1554     15.530000     -0.000000     -0.000000
1555     15.540000     -0.000000     -0.000000
1556     15.550000      0.000000      0.000000
1557     15.560000     -0.000000      0.000000
1558     15.570000     -0.000000      0.000000
1559     15.580000     -0.000000      0.000000
1560     15.590000     -0.000000      0.000000
1561     15.600000     -0.000000     -0.000000
1562     15.610000     -0.000000     -0.000000
1563     15.620000     -0.000000     -0.000000
1564     15.630000     -0.000000     -0.000000
1565     15.640000     -0.000000     -0.000000
1566     15.650000      0.000000      0.000000
1567     15.660000     -0.000000      0.000000
1568     15.670000     -0.000000      0.000000
1569     15.680000     -0.000000      0.000000
1570     15.690000     -0.000000      0.000000
1571     15.700000     -0.000000     -0.000000
1572     15.710000     -0.000000     -0.000000
1573     15.720000     -0.000000     -0.000000
1574     15.730000     -0.000000     -0.000000
1575     15.740000     -0.000000     -0.000000
1576     15.750000     -0.000000      0.000000
1577     15.760000     -0.000000      0.000000
1578     15.770000     -0.000000      0.000000
1579     15.780000     -0.000000      0.000000
1580     15.790000     -0.000000      0.000000
1581     15.800000     -0.000000     -0.000000
1582     15.810000     -0.000000     -0.000000
1583     15.820000     -0.000000     -0.000000
1584     15.830000     -0.000000     -0.000000
1585     15.840000     -0.000000     -0.000000
1586     15.850000      0.000000      0.000000
1587     15.860000     -0.000000      0.000000
1588     15.870000     -0.000000      0.000000
1589     15.880000     -0.000000      0.000000
1590     15.890000     -0.000000      0.000000
1591     15.900000     -0.000000     -0.000000
1592     15.910000     -0.000000     -0.000000
1593     15.920000     -0.000000     -0.000000
1594     15.930000     -0.000000     -0.000000
1595     15.940000     -0.000000     -0.000000
1596     15.950000     -0.000000      0.000000
1597     15.960000     -0.000000      0.000000
1598     15.970000     -0.000000      0.000000
1599     15.980000     -0.000000      0.000000
1600     15.990000     -0.000000      0.000000
1601     16.000000     -0.000000     -0.000000
1602     16.010000     -0.000000     -0.000000
1603     16.020000     -0.000000     -0.000000
1604     16.030000     -0.000000     -0.000000
1605     16.040000     -0.000000     -0.000000
1606     16.050000     -0.000000      0.000000
1607     16.060000     -0.000000      0.000000
1608     16.070000     -0.000000      0.000000
1609     16.080000     -0.000000      0.000000
1610     16.090000     -0.000000      0.000000
1611     16.100000     -0.000000     -0.000000
1612     16.110000     -0.000000     -0.000000
1613     16.120000     -0.000000     -0.000000
1614     16.130000     -0.000000     -0.000000
1615     16.140000     -0.000000     -0.000000
1616     16.150000     -0.000000      0.000000
1617     16.160000     -0.000000      0.000000
1618     16.170000     -0.000000      0.000000
1619     16.180000     -0.000000      0.000000
1620     16.190000     -0.000000      0.000000
1621     16.200000     -0.000000     -0.000000
1622     16.210000     -0.000000     -0.000000
1623     16.220000     -0.000000     -0.000000
1624     16.230000     -0.000000     -0.000000
1625     16.240000     -0.000000     -0.000000
1626     16.250000     -0.000000      0.000000
1627     16.260000     -0.000000      0.000000
1628     16.270000     -0.000000      0.000000
1629     16.280000     -0.000000      0.000000
1630     16.290000     -0.000000      0.000000
1631     16.300000     -0.000000     -0.000000
1632     16.310000     -0.000000     -0.000000
1633     16.320000     -0.000000     -0.000000
1634     16.330000     -0.000000     -0.000000
1635     16.340000     -0.000000     -0.000000
1636     16.350000      0.000000      0.000000
1637     16.360000     -0.000000      0.000000
1638     16.370000     -0.000000      0.000000
1639     16.380000     -0.000000      0.000000
1640     16.390000     -0.000000      0.000000
1641     16.400000     -0.000000     -0.000000
1642     16.410000     -0.000000     -0.000000
1643     16.420000     -0.000000     -0.000000
1644     16.430000     -0.000000     -0.000000
1645     16.440000     -0.000000     -0.000000
1646     16.450000      0.000000      0.000000
1647     16.460000     -0.000000      0.000000
1648     16.470000     -0.000000      0.000000
1649     16.480000     -0.000000      0.000000
1650     16.490000     -0.000000      0.000000
1651     16.500000     -0.000000     -0.000000
1652     16.510000     -0.000000     -0.000000
1653     16.520000     -0.000000     -0.000000
1654     16.530000     -0.000000     -0.000000
1655     16.540000     -0.000000     -0.000000
1656     16.550000      0.000000      0.000000
1657     16.560000     -0.000000      0.000000
1658     16.570000     -0.000000      0.000000
1659     16.580000     -0.000000      0.000000
1660     16.590000     -0.000000      0.000000
1661     16.600000     -0.000000     -0.000000
1662     16.610000     -0.000000     -0.000000
1663     16.620000     -0.000000     -0.000000
1664     16.630000     -0.000000     -0.000000
1665     16.640000     -0.000000     -0.000000
1666     16.650000     -0.000000      0.000000
1667     16.660000     -0.000000      0.000000
1668     16.670000     -0.000000      0.000000
1669     16.680000     -0.000000      0.000000
1670     16.690000     -0.000000      0.000000
1671     16.700000     -0.000000     -0.000000
1672     16.710000     -0.000000     -0.000000
1673     16.720000     -0.000000     -0.000000
1674     16.730000     -0.000000     -0.000000
1675     16.740000     -0.000000     -0.000000
1676     16.750000      0.000000      0.000000
1677     16.760000     -0.000000      0.000000
1678     16.770000     -0.000000      0.000000
1679     16.780000     -0.000000      0.000000
1680     16.790000     -0.000000      0.000000
1681     16.800000     -0.000000     -0.000000
1682     16.810000     -0.000000     -0.000000
1683     16.820000     -0.000000     -0.000000
1684     16.830000     -0.000000     -0.000000
1685     16.840000     -0.000000     -0.000000
1686     16.850000     -0.000000      0.000000
1687     16.860000     -0.000000      0.000000
1688     16.870000     -0.000000      0.000000
1689     16.880000     -0.000000      0.000000
1690     16.890000     -0.000000      0.000000
1691     16.900000     -0.000000     -0.000000
1692     16.910000     -0.000000     -0.000000
1693     16.920000     -0.000000     -0.000000
1694     16.930000     -0.000000     -0.000000
1695     16.940000     -0.000000     -0.000000
1696     16.950000      0.000000      0.000000
1697     16.960000     -0.000000      0.000000
1698     16.970000     -0.000000      0.000000
1699     16.980000     -0.000000      0.000000
1700     16.990000     -0.000000      0.000000
1701     17.000000     -0.000000     -0.000000
1702     17.010000     -0.000000     -0.000000
1703     17.020000     -0.000000     -0.000000
1704     17.030000     -0.000000     -0.000000
1705     17.040000     -0.000000     -0.000000
1706     17.050000      0.000000      0.000000
1707     17.060000     -0.000000      0.000000
1708     17.070000     -0.000000      0.000000
1709     17.080000     -0.000000      0.000000
1710     17.090000     -0.000000      0.000000
1711     17.100000     -0.000000     -0.000000
1712     17.110000     -0.000000     -0.000000
1713     17.120000     -0.000000     -0.000000
1714     17.130000     -0.000000     -0.000000
1715     17.140000     -0.000000     -0.000000
1716     17.150000     -0.000000      0.000000
1717     17.160000     -0.000000      0.000000
1718     17.170000     -0.000000      0.000000
1719     17.180000     -0.000000      0.000000
1720     17.190000     -0.000000      0.000000
1721     17.200000     -0.000000     -0.000000
1722     17.210000     -0.000000     -0.000000
1723     17.220000     -0.000000     -0.000000
1724     17.230000     -0.000000     -0.000000
1725     17.240000     -0.000000     -0.000000
1726     17.250000     -0.000000      0.000000
1727     17.260000     -0.000000      0.000000
1728     17.270000     -0.000000      0.000000
1729     17.280000     -0.000000      0.000000
1730     17.290000     -0.000000      0.000000
1731     17.300000     -0.000000     -0.000000
1732     17.310000     -0.000000     -0.000000
1733     17.320000     -0.000000     -0.000000
1734     17.330000     -0.000000     -0.000000
1735     17.340000     -0.000000     -0.000000
1736     17.350000      0.000000      0.000000
1737     17.360000     -0.000000      0.000000
1738     17.370000     -0.000000      0.000000
1739     17.380000     -0.000000      0.000000
1740     17.390000     -0.000000      0.000000
1741     17.400000     -0.000000     -0.000000
1742     17.410000     -0.000000     -0.000000
1743     17.420000     -0.000000     -0.000000
1744     17.430000     -0.000000     -0.000000
1745     17.440000     -0.000000     -0.000000
1746     17.450000     -0.000000      0.000000
1747     17.460000     -0.000000      0.000000
1748     17.470000     -0.000000      0.000000
1749     17.480000     -0.000000      0.000000
1750     17.490000     -0.000000      0.000000
1751     17.500000     -0.000000     -0.000000
1752     17.510000     -0.000000     -0.000000
1753     17.520000     -0.000000     -0.000000
1754     17.530000     -0.000000     -0.000000
1755     17.540000     -0.000000     -0.000000
1756     17.550000      0.000000      0.000000
1757     17.560000     -0.000000      0.000000
1758     17.570000     -0.000000      0.000000
1759     17.580000     -0.000000      0.000000
1760     17.590000     -0.000000      0.000000
1761     17.600000     -0.000000     -0.000000
1762     17.610000     -0.000000     -0.000000
1763     17.620000     -0.000000     -0.000000
1764     17.630000     -0.000000     -0.000000
1765     17.640000     -0.000000     -0.000000
1766     17.650000     -0.000000      0.000000
1767     17.660000     -0.000000      0.000000
1768     17.670000     -0.000000      0.000000
1769     17.680000     -0.000000      0.000000
1770     17.690000     -0.000000      0.000000
1771     17.700000     -0.000000     -0.000000
1772     17.710000     -0.000000     -0.000000
1773     17.720000     -0.000000     -0.000000
1774     17.730000     -0.000000     -0.000000
1775     17.740000     -0.000000     -0.000000
1776     17.750000     -0.000000      0.000000
1777     17.760000     -0.000000      0.000000
1778     17.770000     -0.000000      0.000000
1779     17.780000     -0.000000      0.000000
1780     17.790000     -0.000000      0.000000
1781     17.800000     -0.000000     -0.000000
1782     17.810000     -0.000000     -0.000000
1783     17.820000     -0.000000     -0.000000
1784     17.830000     -0.000000     -0.000000
1785     17.840000     -0.000000     -0.000000
1786     17.850000      0.000000      0.000000
1787     17.860000     -0.000000      0.000000
1788     17.870000     -0.000000      0.000000
1789     17.880000     -0.000000      0.000000
1790     17.890000     -0.000000      0.000000
1791     17.900000     -0.000000     -0.000000
1792     17.910000     -0.000000     -0.000000
1793     17.920000     -0.000000     -0.000000
1794     17.930000     -0.000000     -0.000000
1795     17.940000     -0.000000     -0.000000
1796     17.950000     -0.000000      0.000000
1797     17.960000     -0.000000      0.000000
1798     17.970000     -0.000000      0.000000
1799     17.980000     -0.000000      0.000000
1800     17.990000     -0.000000      0.000000
1801     18.000000     -0.000000     -0.000000
1802     18.010000     -0.000000     -0.000000
1803     18.020000     -0.000000     -0.000000
1804     18.030000     -0.000000     -0.000000
1805     18.040000     -0.000000     -0.000000
1806     18.050000     -0.000000      0.000000
1807     18.060000     -0.000000      0.000000
1808     18.070000     -0.000000      0.000000
1809     18.080000     -0.000000      0.000000
1810     18.090000     -0.000000      0.000000
1811     18.100000     -0.000000     -0.000000
1812     18.110000     -0.000000     -0.000000
1813     18.120000     -0.000000     -0.000000
1814     18.130000     -0.000000     -0.000000
1815     18.140000     -0.000000     -0.000000
1816     18.150000     -0.000000      0.000000
1817     18.160000     -0.000000      0.000000
1818     18.170000     -0.000000      0.000000
1819     18.180000     -0.000000      0.000000
1820     18.190000     -0.000000      0.000000
1821     18.200000     -0.000000     -0.000000
1822     18.210000     -0.000000     -0.000000
1823     18.220000     -0.000000     -0.000000
1824     18.230000     -0.000000     -0.000000
1825     18.240000     -0.000000     -0.000000
1826     18.250000      0.000000      0.000000
1827     18.260000     -0.000000      0.000000
1828     18.270000     -0.000000      0.000000
1829     18.280000     -0.000000      0.000000
1830     18.290000     -0.000000      0.000000
1831     18.300000     -0.000000     -0.000000
1832     18.310000     -0.000000     -0.000000
1833     18.320000     -0.000000     -0.000000
1834     18.330000     -0.000000     -0.000000
1835     18.340000     -0.000000     -0.000000
1836     18.350000      0.000000      0.000000
1837     18.360000     -0.000000      0.000000
1838     18.370000     -0.000000      0.000000
1839     18.380000     -0.000000      0.000000
1840     18.390000     -0.000000      0.000000
1841     18.400000     -0.000000     -0.000000
1842     18.410000     -0.000000     -0.000000
1843     18.420000     -0.000000     -0.000000
1844     18.430000     -0.000000     -0.000000
1845     18.440000     -0.000000     -0.000000
1846     18.450000      0.000000      0.000000
1847     18.460000     -0.000000      0.000000
1848     18.470000     -0.000000      0.000000
1849     18.480000     -0.000000      0.000000
1850     18.490000     -0.000000      0.000000
1851     18.500000     -0.000000     -0.000000
1852     18.510000     -0.000000     -0.000000
1853     18.520000     -0.000000     -0.000000
1854     18.530000     -0.000000     -0.000000
1855     18.540000     -0.000000     -0.000000
1856     18.550000      0.000000      0.000000
1857     18.560000     -0.000000      0.000000
1858     18.570000     -0.000000      0.000000
1859     18.580000     -0.000000      0.000000
1860     18.590000     -0.000000      0.000000
1861     18.600000     -0.000000     -0.000000
1862     18.610000     -0.000000     -0.000000
1863     18.620000     -0.000000     -0.000000
1864     18.630000     -0.000000     -0.000000
1865     18.640000     -0.000000     -0.000000
1866     18.650000      0.000000      0.000000
1867     18.660000     -0.000000      0.000000
1868     18.670000     -0.000000      0.000000
1869     18.680000     -0.000000      0.000000
1870     18.690000     -0.000000      0.000000
1871     18.700000     -0.000000     -0.000000
1872     18.710000     -0.000000     -0.000000
1873     18.720000     -0.000000     -0.000000
1874     18.730000     -0.000000     -0.000000
1875     18.740000     -0.000000     -0.000000
1876     18.750000     -0.000000      0.000000
1877     18.760000     -0.000000      0.000000
1878     18.770000     -0.000000      0.000000
1879     18.780000     -0.000000      0.000000
1880     18.790000     -0.000000      0.000000
1881     18.800000     -0.000000     -0.000000
1882     18.810000     -0.000000     -0.000000
1883     18.820000     -0.000000     -0.000000
1884     18.830000     -0.000000     -0.000000
1885     18.840000     -0.000000     -0.000000
1886     18.850000      0.000000      0.000000
1887     18.860000     -0.000000      0.000000
1888     18.870000     -0.000000      0.000000
1889     18.880000     -0.000000      0.000000
1890     18.890000     -0.000000      0.000000
1891     18.900000     -0.000000     -0.000000
1892     18.910000     -0.000000     -0.000000
1893     18.920000     -0.000000     -0.000000
1894     18.930000     -0.000000     -0.000000
1895     18.940000     -0.000000     -0.000000
1896     18.950000     -0.000000      0.000000
1897     18.960000     -0.000000      0.000000
1898     18.970000     -0.000000      0.000000
1899     18.980000     -0.000000      0.000000
1900     18.990000     -0.000000      0.000000
1901     19.000000     -0.000000     -0.000000
1902     19.010000     -0.000000     -0.000000
1903     19.020000     -0.000000     -0.000000
1904     19.030000     -0.000000     -0.000000
1905     19.040000     -0.000000     -0.000000
1906     19.050000      0.000000      0.000000
1907     19.060000     -0.000000      0.000000
1908     19.070000     -0.000000      0.000000
1909     19.080000     -0.000000      0.000000
1910     19.090000     -0.000000      0.000000
1911     19.100000     -0.000000     -0.000000
1912     19.110000     -0.000000     -0.000000
1913     19.120000     -0.000000     -0.000000
1914     19.130000     -0.000000     -0.000000
1915     19.140000     -0.000000     -0.000000
1916     19.150000      0.000000      0.000000
1917     19.160000     -0.000000      0.000000
1918     19.170000     -0.000000      0.000000
1919     19.180000     -0.000000      0.000000
1920     19.190000     -0.000000      0.000000
1921     19.200000     -0.000000     -0.000000
1922     19.210000     -0.000000     -0.000000
1923     19.220000     -0.000000     -0.000000
1924     19.230000     -0.000000     -0.000000
1925     19.240000     -0.000000     -0.000000
1926     19.250000      0.000000      0.000000
1927     19.260000     -0.000000      0.000000
1928     19.270000     -0.000000      0.000000
1929     19.280000     -0.000000      0.000000
1930     19.290000     -0.000000      0.000000
1931     19.300000     -0.000000     -0.000000
1932     19.310000     -0.000000     -0.000000
1933     19.320000     -0.000000     -0.000000
1934     19.330000     -0.000000     -0.000000
1935     19.340000     -0.000000     -0.000000
1936     19.350000     -0.000000      0.000000
1937     19.360000     -0.000000      0.000000
1938     19.370000     -0.000000      0.000000
1939     19.380000     -0.000000      0.000000
1940     19.390000     -0.000000      0.000000
1941     19.400000     -0.000000     -0.000000
1942     19.410000     -0.000000     -0.000000
1943     19.420000     -0.000000     -0.000000
1944     19.430000     -0.000000     -0.000000
1945     19.440000     -0.000000     -0.000000
1946     19.450000      0.000000      0.000000
1947     19.460000     -0.000000      0.000000
1948     19.470000     -0.000000      0.000000
1949     19.480000     -0.000000      0.000000
1950     19.490000     -0.000000      0.000000
1951     19.500000     -0.000000     -0.000000
1952     19.510000     -0.000000     -0.000000
1953     19.520000     -0.000000     -0.000000
1954     19.530000     -0.000000     -0.000000
1955     19.540000     -0.000000     -0.000000
1956     19.550000      0.000000      0.000000
1957     19.560000     -0.000000      0.000000
1958     19.570000     -0.000000      0.000000
1959     19.580000     -0.000000      0.000000
1960     19.590000     -0.000000      0.000000
1961     19.600000     -0.000000     -0.000000
1962     19.610000     -0.000000     -0.000000
1963     19.620000     -0.000000     -0.000000
1964     19.630000     -0.000000     -0.000000
1965     19.640000     -0.000000     -0.000000
1966     19.650000     -0.000000      0.000000
1967     19.660000     -0.000000      0.000000
1968     19.670000     -0.000000      0.000000
1969     19.680000     -0.000000      0.000000
1970     19.690000     -0.000000      0.000000
1971     19.700000     -0.000000     -0.000000
1972     19.710000     -0.000000     -0.000000
1973     19.720000     -0.000000     -0.000000
1974     19.730000     -0.000000     -0.000000
1975     19.740000     -0.000000     -0.000000
1976     19.750000      0.000000      0.000000
1977     19.760000     -0.000000      0.000000
1978     19.770000     -0.000000      0.000000
1979     19.780000     -0.000000      0.000000
1980     19.790000     -0.000000      0.000000
1981     19.800000     -0.000000     -0.000000
1982     19.810000     -0.000000     -0.000000
1983     19.820000     -0.000000     -0.000000
1984     19.830000     -0.000000     -0.000000
1985     19.840000     -0.000000     -0.000000
1986     19.850000     -0.000000      0.000000
1987     19.860000     -0.000000      0.000000
1988     19.870000     -0.000000      0.000000
1989     19.880000     -0.000000      0.000000
1990     19.890000     -0.000000      0.000000
1991     19.900000     -0.000000     -0.000000
1992     19.910000     -0.000000     -0.000000
1993     19.920000     -0.000000     -0.000000
1994     19.930000     -0.000000     -0.000000
1995     19.940000     -0.000000     -0.000000
1996     19.950000      0.000000      0.000000
1997     19.960000     -0.000000      0.000000
1998     19.970000     -0.000000      0.000000
1999     19.980000     -0.000000      0.000000
2000     19.990000     -0.000000      0.000000
2001     20.000000     -0.000000     -0.000000
2002     20.010000     -0.000000     -0.000000
2003     20.020000     -0.000000     -0.000000
2004     20.030000     -0.000000     -0.000000
2005     20.040000     -0.000000     -0.000000
2006     20.050000      0.000000      0.000000
2007     20.060000     -0.000000      0.000000
2008     20.070000     -0.000000      0.000000
2009     20.080000     -0.000000      0.000000
2010     20.090000     -0.000000      0.000000
2011     20.100000     -0.000000     -0.000000
2012     20.110000     -0.000000     -0.000000
2013     20.120000     -0.000000     -0.000000
2014     20.130000     -0.000000     -0.000000
2015     20.140000     -0.000000     -0.000000
2016     20.150000      0.000000      0.000000
2017     20.160000     -0.000000      0.000000
2018     20.170000     -0.000000      0.000000
2019     20.180000     -0.000000      0.000000
2020     20.190000     -0.000000      0.000000
2021     20.200000     -0.000000     -0.000000
2022     20.210000     -0.000000     -0.000000
2023     20.220000     -0.000000     -0.000000
2024     20.230000     -0.000000     -0.000000
2025     20.240000     -0.000000     -0.000000
2026     20.250000     -0.000000      0.000000
2027     20.260000     -0.000000      0.000000
2028     20.270000     -0.000000      0.000000
2029     20.280000     -0.000000      0.000000
2030     20.290000     -0.000000      0.000000
2031     20.300000     -0.000000     -0.000000
2032     20.310000     -0.000000     -0.000000
2033     20.320000     -0.000000     -0.000000
2034     20.330000     -0.000000     -0.000000
2035     20.340000     -0.000000     -0.000000
2036     20.350000      0.000000      0.000000
2037     20.360000     -0.000000      0.000000
2038     20.370000     -0.000000      0.000000
2039     20.380000     -0.000000      0.000000
2040     20.390000     -0.000000      0.000000
2041     20.400000     -0.000000     -0.000000
2042     20.410000     -0.000000     -0.000000
2043     20.420000     -0.000000     -0.000000
2044     20.430000     -0.000000     -0.000000
2045     20.440000     -0.000000     -0.000000
2046     20.450000     -0.000000      0.000000
2047     20.460000     -0.000000      0.000000
2048     20.470000     -0.000000      0.000000
2049     20.480000     -0.000000      0.000000
2050     20.490000     -0.000000      0.000000
2051     20.500000     -0.000000     -0.000000
2052     20.510000     -0.000000     -0.000000
2053     20.520000     -0.000000     -0.000000
2054     20.530000     -0.000000     -0.000000
2055     20.540000     -0.000000     -0.000000
2056     20.550000      0.000000      0.000000
2057     20.560000     -0.000000      0.000000
2058     20.570000     -0.000000      0.000000
2059     20.580000     -0.000000      0.000000
2060     20.590000     -0.000000      0.000000
2061     20.600000     -0.000000     -0.000000
2062     20.610000     -0.000000     -0.000000
2063     20.620000     -0.000000     -0.000000
2064     20.630000     -0.000000     -0.000000
2065     20.640000     -0.000000     -0.000000
2066     20.650000      0.000000      0.000000
2067     20.660000     -0.000000      0.000000
2068     20.670000     -0.000000      0.000000
2069     20.680000     -0.000000      0.000000
2070     20.690000     -0.000000      0.000000
2071     20.700000     -0.000000     -0.000000
2072     20.710000     -0.000000     -0.000000
2073     20.720000     -0.000000     -0.000000
2074     20.730000     -0.000000     -0.000000
2075     20.740000     -0.000000     -0.000000
2076     20.750000      0.000000      0.000000
2077     20.760000     -0.000000      0.000000
2078     20.770000     -0.000000      0.000000
2079     20.780000     -0.000000      0.000000
2080     20.790000     -0.000000      0.000000
2081     20.800000     -0.000000     -0.000000
2082     20.810000     -0.000000     -0.000000
2083     20.820000     -0.000000     -0.000000
2084     20.830000     -0.000000     -0.000000
2085     20.840000     -0.000000     -0.000000
2086     20.850000     -0.000000      0.000000
2087     20.860000     -0.000000      0.000000
2088     20.870000     -0.000000      0.000000
2089     20.880000     -0.000000      0.000000
2090     20.890000     -0.000000      0.000000
2091     20.900000     -0.000000     -0.000000
2092     20.910000     -0.000000     -0.000000
2093     20.920000     -0.000000     -0.000000
2094     20.930000     -0.000000     -0.000000
2095     20.940000     -0.000000     -0.000000
2096     20.950000     -0.000000      0.000000
2097     20.960000     -0.000000      0.000000
2098     20.970000     -0.000000      0.000000
2099     20.980000     -0.000000      0.000000
2100     20.990000     -0.000000      0.000000
2101     21.000000     -0.000000     -0.000000
2102     21.010000     -0.000000     -0.000000
2103     21.020000     -0.000000     -0.000000
2104     21.030000     -0.000000     -0.000000
2105     21.040000     -0.000000     -0.000000
2106     21.050000     -0.000000      0.000000
2107     21.060000     -0.000000      0.000000
2108     21.070000     -0.000000      0.000000
2109     21.080000     -0.000000      0.000000
2110     21.090000     -0.000000      0.000000
2111     21.100000     -0.000000     -0.000000
2112     21.110000     -0.000000     -0.000000
2113     21.120000     -0.000000     -0.000000
2114     21.130000     -0.000000     -0.000000
2115     21.140000     -0.000000     -0.000000
2116     21.150000      0.000000      0.000000
2117     21.160000     -0.000000      0.000000
2118     21.170000     -0.000000      0.000000
2119     21.180000     -0.000000      0.000000
2120     21.190000     -0.000000      0.000000
2121     21.200000     -0.000000     -0.000000
2122     21.210000     -0.000000     -0.000000
2123     21.220000     -0.000000     -0.000000
2124     21.230000     -0.000000     -0.000000
2125     21.240000     -0.000000     -0.000000
2126     21.250000     -0.000000      0.000000
2127     21.260000     -0.000000      0.000000
2128     21.270000     -0.000000      0.000000
2129     21.280000     -0.000000      0.000000
2130     21.290000     -0.000000      0.000000
2131     21.300000     -0.000000     -0.000000
2132     21.310000     -0.000000     -0.000000
2133     21.320000     -0.000000     -0.000000
2134     21.330000     -0.000000     -0.000000
2135     21.340000     -0.000000     -0.000000
2136     21.350000      0.000000      0.000000
2137     21.360000     -0.000000      0.000000
2138     21.370000     -0.000000      0.000000
2139     21.380000     -0.000000      0.000000
2140     21.390000     -0.000000      0.000000
2141     21.400000     -0.000000     -0.000000
2142     21.410000     -0.000000     -0.000000
2143     21.420000     -0.000000     -0.000000
2144     21.430000     -0.000000     -0.000000
2145     21.440000     -0.000000     -0.000000
2146     21.450000      0.000000      0.000000
2147     21.460000     -0.000000      0.000000
2148     21.470000     -0.000000      0.000000
2149     21.480000     -0.000000      0.000000
2150     21.490000     -0.000000      0.000000
2151     21.500000     -0.000000     -0.000000
2152     21.510000     -0.000000     -0.000000
2153     21.520000     -0.000000     -0.000000
2154     21.530000     -0.000000     -0.000000
2155     21.540000     -0.000000     -0.000000
2156     21.550000      0.000000      0.000000
2157     21.560000     -0.000000      0.000000
2158     21.570000     -0.000000      0.000000
2159     21.580000     -0.000000      0.000000
2160     21.590000     -0.000000      0.000000
2161     21.600000     -0.000000     -0.000000
2162     21.610000     -0.000000     -0.000000
2163     21.620000     -0.000000     -0.000000
2164     21.630000     -0.000000     -0.000000
2165     21.640000     -0.000000     -0.000000
2166     21.650000     -0.000000      0.000000
2167     21.660000     -0.000000      0.000000
2168     21.670000     -0.000000      0.000000
2169     21.680000     -0.000000      0.000000
2170     21.690000     -0.000000      0.000000
2171     21.700000     -0.000000     -0.000000
2172     21.710000     -0.000000     -0.000000
2173     21.720000     -0.000000     -0.000000
2174     21.730000     -0.000000     -0.000000
2175     21.740000     -0.000000     -0.000000
2176     21.750000      0.000000      0.000000
2177     21.760000     -0.000000      0.000000
2178     21.770000     -0.000000      0.000000
2179     21.780000     -0.000000      0.000000
2180     21.790000     -0.000000      0.000000
2181     21.800000     -0.000000     -0.000000
2182     21.810000     -0.000000     -0.000000
2183     21.820000     -0.000000     -0.000000
2184     21.830000     -0.000000     -0.000000
2185     21.840000     -0.000000     -0.000000
2186     21.850000     -0.000000      0.000000
2187     21.860000     -0.000000      0.000000
2188     21.870000     -0.000000      0.000000
2189     21.880000     -0.000000      0.000000
2190     21.890000     -0.000000      0.000000
2191     21.900000     -0.000000     -0.000000
2192     21.910000     -0.000000     -0.000000
2193     21.920000     -0.000000     -0.000000
2194     21.930000     -0.000000     -0.000000
2195     21.940000     -0.000000     -0.000000
2196     21.950000      0.000000      0.000000
2197     21.960000     -0.000000      0.000000
2198     21.970000     -0.000000      0.000000
2199     21.980000     -0.000000      0.000000
2200     21.990000     -0.000000      0.000000
2201     22.000000     -0.000000     -0.000000
2202     22.010000     -0.000000     -0.000000
2203     22.020000     -0.000000     -0.000000
2204     22.030000     -0.000000     -0.000000
2205     22.040000     -0.000000     -0.000000
2206     22.050000      0.000000      0.000000
2207     22.060000     -0.000000      0.000000
2208     22.070000     -0.000000      0.000000
2209     22.080000     -0.000000      0.000000
2210     22.090000     -0.000000      0.000000
2211     22.100000     -0.000000     -0.000000
2212     22.110000     -0.000000     -0.000000
2213     22.120000     -0.000000     -0.000000
2214     22.130000     -0.000000     -0.000000
2215     22.140000     -0.000000     -0.000000
2216     22.150000      0.000000      0.000000
2217     22.160000     -0.000000      0.000000
2218     22.170000     -0.000000      0.000000
2219     22.180000     -0.000000      0.000000
2220     22.190000     -0.000000      0.000000
2221     22.200000     -0.000000     -0.000000
2222     22.210000     -0.000000     -0.000000
2223     22.220000     -0.000000     -0.000000
2224     22.230000     -0.000000     -0.000000
2225     22.240000     -0.000000     -0.000000
2226     22.250000     -0.000000      0.000000
2227     22.260000     -0.000000      0.000000
2228     22.270000     -0.000000      0.000000
2229     22.280000     -0.000000      0.000000
2230     22.290000     -0.000000      0.000000
2231     22.300000     -0.000000     -0.000000
2232     22.310000     -0.000000     -0.000000
2233     22.320000     -0.000000     -0.000000
2234     22.330000     -0.000000     -0.000000
2235     22.340000     -0.000000     -0.000000
2236     22.350000     -0.000000      0.000000
2237     22.360000     -0.000000      0.000000
2238     22.370000     -0.000000      0.000000
2239     22.380000     -0.000000      0.000000
2240     22.390000     -0.000000      0.000000
2241     22.400000     -0.000000     -0.000000
2242     22.410000     -0.000000     -0.000000
2243     22.420000     -0.000000     -0.000000
2244     22.430000     -0.000000     -0.000000
2245     22.440000     -0.000000     -0.000000
2246     22.450000     -0.000000      0.000000
2247     22.460000     -0.000000      0.000000
2248     22.470000     -0.000000      0.000000
2249     22.480000     -0.000000      0.000000
2250     22.490000     -0.000000      0.000000
2251     22.500000     -0.000000     -0.000000
2252     22.510000     -0.000000     -0.000000
2253     22.520000     -0.000000     -0.000000
2254     22.530000     -0.000000     -0.000000
2255     22.540000     -0.000000     -0.000000
2256     22.550000     -0.000000      0.000000
2257     22.560000     -0.000000      0.000000
2258     22.570000     -0.000000      0.000000
2259     22.580000     -0.000000      0.000000
2260     22.590000     -0.000000      0.000000
2261     22.600000     -0.000000     -0.000000
2262     22.610000     -0.000000     -0.000000
2263     22.620000     -0.000000     -0.000000
2264     22.630000     -0.000000     -0.000000
2265     22.640000     -0.000000     -0.000000
2266     22.650000     -0.000000      0.000000
2267     22.660000     -0.000000      0.000000
2268     22.670000     -0.000000      0.000000
2269     22.680000     -0.000000      0.000000
2270     22.690000     -0.000000      0.000000
2271     22.700000     -0.000000     -0.000000
2272     22.710000     -0.000000     -0.000000
2273     22.720000     -0.000000     -0.000000
2274     22.730000     -0.000000     -0.000000
2275     22.740000     -0.000000     -0.000000
2276     22.750000     -0.000000      0.000000
2277     22.760000     -0.000000      0.000000
2278     22.770000     -0.000000      0.000000
2279     22.780000     -0.000000      0.000000
2280     22.790000     -0.000000      0.000000
2281     22.800000     -0.000000     -0.000000
2282     22.810000     -0.000000     -0.000000
2283     22.820000     -0.000000     -0.000000
2284     22.830000     -0.000000     -0.000000
2285     22.840000     -0.000000     -0.000000
2286     22.850000     -0.000000      0.000000
2287     22.860000     -0.000000      0.000000
2288     22.870000     -0.000000      0.000000
2289     22.880000     -0.000000      0.000000
2290     22.890000     -0.000000      0.000000
2291     22.900000     -0.000000     -0.000000
2292     22.910000     -0.000000     -0.000000
2293     22.920000     -0.000000     -0.000000
2294     22.930000     -0.000000     -0.000000
2295     22.940000     -0.000000     -0.000000
2296     22.950000      0.000000      0.000000
2297     22.960000     -0.000000      0.000000
2298     22.970000     -0.000000      0.000000
2299     22.980000     -0.000000      0.000000
2300     22.990000     -0.000000      0.000000
2301     23.000000     -0.000000     -0.000000
2302     23.010000     -0.000000     -0.000000
2303     23.020000     -0.000000     -0.000000
2304     23.030000     -0.000000     -0.000000
2305     23.040000     -0.000000     -0.000000
2306     23.050000     -0.000000      0.000000
2307     23.060000     -0.000000      0.000000
2308     23.070000     -0.000000      0.000000
2309     23.080000     -0.000000      0.000000
2310     23.090000     -0.000000      0.000000
2311     23.100000     -0.000000     -0.000000
2312     23.110000     -0.000000     -0.000000
2313     23.120000     -0.000000     -0.000000
2314     23.130000     -0.000000     -0.000000
2315     23.140000     -0.000000     -0.000000
2316     23.150000      0.000000      0.000000
2317     23.160000     -0.000000      0.000000
2318     23.170000     -0.000000      0.000000
2319     23.180000     -0.000000      0.000000
2320     23.190000     -0.000000      0.000000
2321     23.200000     -0.000000     -0.000000
2322     23.210000     -0.000000     -0.000000
2323     23.220000     -0.000000     -0.000000
2324     23.230000     -0.000000     -0.000000
2325     23.240000     -0.000000     -0.000000
2326     23.250000     -0.000000      0.000000
2327     23.260000     -0.000000      0.000000
2328     23.270000     -0.000000      0.000000
2329     23.280000     -0.000000      0.000000
2330     23.290000     -0.000000      0.000000
2331     23.300000     -0.000000     -0.000000
2332     23.310000     -0.000000     -0.000000
2333     23.320000     -0.000000     -0.000000
2334     23.330000     -0.000000     -0.000000
2335     23.340000     -0.000000     -0.000000
2336     23.350000      0.000000      0.000000
2337     23.360000     -0.000000      0.000000
2338     23.370000     -0.000000      0.000000
2339     23.380000     -0.000000      0.000000
2340     23.390000     -0.000000      0.000000
2341     23.400000     -0.000000     -0.000000
2342     23.410000     -0.000000     -0.000000
2343     23.420000     -0.000000     -0.000000
2344     23.430000     -0.000000     -0.000000
2345     23.440000     -0.000000     -0.000000
2346     23.450000      0.000000      0.000000
2347     23.460000     -0.000000      0.000000
2348     23.470000     -0.000000      0.000000
2349     23.480000     -0.000000      0.000000
2350     23.490000     -0.000000      0.000000
2351     23.500000     -0.000000     -0.000000
2352     23.510000     -0.000000     -0.000000
2353     23.520000     -0.000000     -0.000000
2354     23.530000     -0.000000     -0.000000
2355     23.540000     -0.000000     -0.000000
2356     23.550000     -0.000000      0.000000
2357     23.560000     -0.000000      0.000000
2358     23.570000     -0.000000      0.000000
2359     23.580000     -0.000000      0.000000
2360     23.590000     -0.000000      0.000000
2361     23.600000     -0.000000     -0.000000
2362     23.610000     -0.000000     -0.000000
2363     23.620000     -0.000000     -0.000000
2364     23.630000     -0.000000     -0.000000
2365     23.640000     -0.000000     -0.000000
2366     23.650000      0.000000      0.000000
2367     23.660000     -0.000000      0.000000
2368     23.670000     -0.000000      0.000000
2369     23.680000     -0.000000      0.000000
2370     23.690000     -0.000000      0.000000
2371     23.700000     -0.000000     -0.000000
2372     23.710000     -0.000000     -0.000000
2373     23.720000     -0.000000     -0.000000
2374     23.730000     -0.000000     -0.000000
2375     23.740000     -0.000000     -0.000000
2376     23.750000     -0.000000      0.000000
2377     23.760000     -0.000000      0.000000
2378     23.770000     -0.000000      0.000000
2379     23.780000     -0.000000      0.000000
2380     23.790000     -0.000000      0.000000
2381     23.800000     -0.000000     -0.000000
2382     23.810000     -0.000000     -0.000000
2383     23.820000     -0.000000     -0.000000
2384     23.830000     -0.000000     -0.000000
2385     23.840000     -0.000000     -0.000000
2386     23.850000     -0.000000      0.000000
2387     23.860000     -0.000000      0.000000
2388     23.870000     -0.000000      0.000000
2389     23.880000     -0.000000      0.000000
2390     23.890000     -0.000000      0.000000
2391     23.900000     -0.000000     -0.000000
2392     23.910000     -0.000000     -0.000000
2393     23.920000     -0.000000     -0.000000
2394     23.930000     -0.000000     -0.000000
2395     23.940000     -0.000000     -0.000000
2396     23.950000      0.000000      0.000000
2397     23.960000     -0.000000      0.000000
2398     23.970000     -0.000000      0.000000
2399     23.980000     -0.000000      0.000000
2400     23.990000     -0.000000      0.000000
2401     24.000000     -0.000000     -0.000000
2402     24.010000     -0.000000     -0.000000
2403     24.020000     -0.000000     -0.000000
2404     24.030000     -0.000000     -0.000000
2405     24.040000     -0.000000     -0.000000
2406     24.050000      0.000000      0.000000
2407     24.060000     -0.000000      0.000000
2408     24.070000     -0.000000      0.000000
2409     24.080000     -0.000000      0.000000
2410     24.090000     -0.000000      0.000000
2411     24.100000     -0.000000     -0.000000
2412     24.110000     -0.000000     -0.000000
2413     24.120000     -0.000000     -0.000000
2414     24.130000     -0.000000     -0.000000
2415     24.140000     -0.000000     -0.000000
2416     24.150000     -0.000000      0.000000
2417     24.160000     -0.000000      0.000000
2418     24.170000     -0.000000      0.000000
2419     24.180000     -0.000000      0.000000
2420     24.190000     -0.000000      0.000000
2421     24.200000     -0.000000     -0.000000
2422     24.210000     -0.000000     -0.000000
2423     24.220000     -0.000000     -0.000000
2424     24.230000     -0.000000     -0.000000
2425     24.240000     -0.000000     -0.000000
2426     24.250000      0.000000      0.000000
2427     24.260000     -0.000000      0.000000
2428     24.270000     -0.000000      0.000000
2429     24.280000     -0.000000      0.000000
2430     24.290000     -0.000000      0.000000
2431     24.300000     -0.000000     -0.000000
2432     24.310000     -0.000000     -0.000000
2433     24.320000     -0.000000     -0.000000
2434     24.330000     -0.000000     -0.000000
2435     24.340000     -0.000000     -0.000000
2436     24.350000      0.000000      0.000000
2437     24.360000     -0.000000      0.000000
2438     24.370000     -0.000000      0.000000
2439     24.380000     -0.000000      0.000000
2440     24.390000     -0.000000      0.000000
2441     24.400000     -0.000000     -0.000000
2442     24.410000     -0.000000     -0.000000
2443     24.420000     -0.000000     -0.000000
2444     24.430000     -0.000000     -0.000000
2445     24.440000     -0.000000     -0.000000
2446     24.450000     -0.000000      0.000000
2447     24.460000     -0.000000      0.000000
2448     24.470000     -0.000000      0.000000
2449     24.480000     -0.000000      0.000000
2450     24.490000     -0.000000      0.000000
2451     24.500000     -0.000000     -0.000000
2452     24.510000     -0.000000     -0.000000
2453     24.520000     -0.000000     -0.000000
2454     24.530000     -0.000000     -0.000000
2455     24.540000     -0.000000     -0.000000
2456     24.550000      0.000000      0.000000
2457     24.560000     -0.000000      0.000000
2458     24.570000     -0.000000      0.000000
2459     24.580000     -0.000000      0.000000
2460     24.590000     -0.000000      0.000000
2461     24.600000     -0.000000     -0.000000
2462     24.610000     -0.000000     -0.000000
2463     24.620000     -0.000000     -0.000000
2464     24.630000     -0.000000     -0.000000
2465     24.640000     -0.000000     -0.000000
2466     24.650000      0.000000      0.000000
2467     24.660000     -0.000000      0.000000
2468     24.670000     -0.000000      0.000000
2469     24.680000     -0.000000      0.000000
2470     24.690000     -0.000000      0.000000
2471     24.700000     -0.000000     -0.000000
2472     24.710000     -0.000000     -0.000000
2473     24.720000     -0.000000     -0.000000
2474     24.730000     -0.000000     -0.000000
2475     24.740000     -0.000000     -0.000000
2476     24.750000      0.000000      0.000000
2477     24.760000     -0.000000      0.000000
2478     24.770000     -0.000000      0.000000
2479     24.780000     -0.000000      0.000000
2480     24.790000     -0.000000      0.000000
2481     24.800000     -0.000000     -0.000000
2482     24.810000     -0.000000     -0.000000
2483     24.820000     -0.000000     -0.000000
2484     24.830000     -0.000000     -0.000000
2485     24.840000     -0.000000     -0.000000
2486     24.850000     -0.000000      0.000000
2487     24.860000     -0.000000      0.000000
2488     24.870000     -0.000000      0.000000
2489     24.880000     -0.000000      0.000000
2490     24.890000     -0.000000      0.000000
2491     24.900000     -0.000000     -0.000000
2492     24.910000     -0.000000     -0.000000
2493     24.920000     -0.000000     -0.000000
2494     24.930000     -0.000000     -0.000000
2495     24.940000     -0.000000     -0.000000
2496     24.950000      0.000000      0.000000
2497     24.960000     -0.000000      0.000000
2498     24.970000     -0.000000      0.000000
2499     24.980000     -0.000000      0.000000
2500     24.990000     -0.000000      0.000000
2501     25.000000     -0.000000     -0.000000
2502     25.010000      0.000000      0.000000
2503     25.020000      0.000000      0.000000
2504     25.030000      0.000000      0.000000
2505     25.040000      0.000000      0.000000
2506     25.050000      0.000000      0.000000
2507     25.060000      0.000000      0.000000
2508     25.070000      0.000000      0.000000
2509     25.080000      0.000000      0.000000
2510     25.090000      0.000000      0.000000
2511     25.100000      0.000000      0.000000
2512     25.110000      0.000000      0.000000
2513     25.120000      0.000000      0.000000
2514     25.130000      0.000000      0.000000
2515     25.140000      0.000000      0.000000
2516     25.150000      0.000000      0.000000
2517     25.160000      0.000000      0.000000
2518     25.170000      0.000000      0.000000
2519     25.180000      0.000000      0.000000
2520     25.190000      0.000000      0.000000
2521     25.200000      0.000000      0.000000
2522     25.210000      0.000000      0.000000
2523     25.220000      0.000000      0.000000
2524     25.230000      0.000000      0.000000
2525     25.240000      0.000000      0.000000
2526     25.250000      0.000000      0.000000
2527     25.260000      0.000000      0.000000
2528     25.270000      0.000000      0.000000
2529     25.280000      0.000000      0.000000
2530     25.290000      0.000000      0.000000
2531     25.300000      0.000000      0.000000
2532     25.310000      0.000000      0.000000
2533     25.320000      0.000000      0.000000
2534     25.330000      0.000000      0.000000
2535     25.340000      0.000000      0.000000
2536     25.350000      0.000000      0.000000
2537     25.360000      0.000000      0.000000
2538     25.370000      0.000000      0.000000
2539     25.380000      0.000000      0.000000
2540     25.390000      0.000000      0.000000
2541     25.400000      0.000000      0.000000
2542     25.410000      0.000000      0.000000
2543     25.420000      0.000000      0.000000
2544     25.430000      0.000000      0.000000
2545     25.440000      0.000000      0.000000
2546     25.450000      0.000000      0.000000
2547     25.460000      0.000000      0.000000
2548     25.470000      0.000000      0.000000
2549     25.480000      0.000000      0.000000
2550     25.490000      0.000000      0.000000
2551     25.500000      0.000000      0.000000
2552     25.510000      0.000000      0.000000
2553     25.520000      0.000000      0.000000
2554     25.530000      0.000000      0.000000
2555     25.540000      0.000000      0.000000
2556     25.550000      0.000000      0.000000
2557     25.560000      0.000000      0.000000
2558     25.570000      0.000000      0.000000
2559     25.580000      0.000000      0.000000
2560     25.590000      0.000000      0.000000
2561     25.600000      0.000000      0.000000
2562     25.610000      0.000000      0.000000
2563     25.620000      0.000000      0.000000
2564     25.630000      0.000000      0.000000
2565     25.640000      0.000000      0.000000
2566     25.650000      0.000000      0.000000
2567     25.660000      0.000000      0.000000
2568     25.670000      0.000000      0.000000
2569     25.680000      0.000000      0.000000
2570     25.690000      0.000000      0.000000
2571     25.700000      0.000000      0.000000
2572     25.710000      0.000000      0.000000
2573     25.720000      0.000000      0.000000
2574     25.730000      0.000000      0.000000
2575     25.740000      0.000000      0.000000
2576     25.750000      0.000000      0.000000
2577     25.760000      0.000000      0.000000
2578     25.770000      0.000000      0.000000
2579     25.780000      0.000000      0.000000
2580     25.790000      0.000000      0.000000
2581     25.800000      0.000000      0.000000
2582     25.810000      0.000000      0.000000
2583     25.820000      0.000000      0.000000
2584     25.830000      0.000000      0.000000
2585     25.840000      0.000000      0.000000
2586     25.850000      0.000000      0.000000
2587     25.860000      0.000000      0.000000
2588     25.870000      0.000000      0.000000
2589     25.880000      0.000000      0.000000
2590     25.890000      0.000000      0.000000
2591     25.900000      0.000000      0.000000
2592     25.910000      0.000000      0.000000
2593     25.920000      0.000000      0.000000
2594     25.930000      0.000000      0.000000
2595     25.940000      0.000000      0.000000
2596     25.950000      0.000000      0.000000
2597     25.960000      0.000000      0.000000
2598     25.970000      0.000000      0.000000
2599     25.980000      0.000000      0.000000
2600     25.990000      0.000000      0.000000
2601     26.000000      0.000000      0.000000
2602     26.010000      0.000000      0.000000
2603     26.020000      0.000000      0.000000
2604     26.030000      0.000000      0.000000
2605     26.040000      0.000000      0.000000
2606     26.050000      0.000000      0.000000
2607     26.060000      0.000000      0.000000
2608     26.070000      0.000000      0.000000
2609     26.080000      0.000000      0.000000
2610     26.090000      0.000000      0.000000
2611     26.100000      0.000000      0.000000
2612     26.110000      0.000000      0.000000
2613     26.120000      0.000000      0.000000
2614     26.130000      0.000000      0.000000
2615     26.140000      0.000000      0.000000
2616     26.150000      0.000000      0.000000
2617     26.160000      0.000000      0.000000
2618     26.170000      0.000000      0.000000
2619     26.180000      0.000000      0.000000
2620     26.190000      0.000000      0.000000
2621     26.200000      0.000000      0.000000
2622     26.210000      0.000000      0.000000
2623     26.220000      0.000000      0.000000
2624     26.230000      0.000000      0.000000
2625     26.240000      0.000000      0.000000
2626     26.250000      0.000000      0.000000
2627     26.260000      0.000000      0.000000
2628     26.270000      0.000000      0.000000
2629     26.280000      0.000000      0.000000
2630     26.290000      0.000000      0.000000
2631     26.300000      0.000000      0.000000
2632     26.310000      0.000000      0.000000
2633     26.320000      0.000000      0.000000
2634     26.330000      0.000000      0.000000
2635     26.340000      0.000000      0.000000
2636     26.350000      0.000000      0.000000
2637     26.360000      0.000000      0.000000
2638     26.370000      0.000000      0.000000
2639     26.380000      0.000000      0.000000
2640     26.390000      0.000000      0.000000
2641     26.400000      0.000000      0.000000
2642     26.410000      0.000000      0.000000
2643     26.420000      0.000000      0.000000
2644     26.430000      0.000000      0.000000
2645     26.440000      0.000000      0.000000
2646     26.450000      0.000000      0.000000
2647     26.460000      0.000000      0.000000
2648     26.470000      0.000000      0.000000
2649     26.480000      0.000000      0.000000
2650     26.490000      0.000000      0.000000
2651     26.500000      0.000000      0.000000
2652     26.510000      0.000000      0.000000
2653     26.520000      0.000000      0.000000
2654     26.530000      0.000000      0.000000
2655     26.540000      0.000000      0.000000
2656     26.550000      0.000000      0.000000
2657     26.560000      0.000000      0.000000
2658     26.570000      0.000000      0.000000
2659     26.580000      0.000000      0.000000
2660     26.590000      0.000000      0.000000
2661     26.600000      0.000000      0.000000
2662     26.610000      0.000000      0.000000
2663     26.620000      0.000000      0.000000
2664     26.630000      0.000000      0.000000
2665     26.640000      0.000000      0.000000
2666     26.650000      0.000000      0.000000
2667     26.660000      0.000000      0.000000
2668     26.670000      0.000000      0.000000
2669     26.680000      0.000000      0.000000
2670     26.690000      0.000000      0.000000
2671     26.700000      0.000000      0.000000
2672     26.710000      0.000000      0.000000
2673     26.720000      0.000000      0.000000
2674     26.730000      0.000000      0.000000
2675     26.740000      0.000000      0.000000
2676     26.750000      0.000000      0.000000
2677     26.760000      0.000000      0.000000
2678     26.770000      0.000000      0.000000
2679     26.780000      0.000000      0.000000
2680     26.790000      0.000000      0.000000
2681     26.800000      0.000000      0.000000
2682     26.810000      0.000000      0.000000
2683     26.820000      0.000000      0.000000
2684     26.830000      0.000000      0.000000
2685     26.840000      0.000000      0.000000
2686     26.850000      0.000000      0.000000
2687     26.860000      0.000000      0.000000
2688     26.870000      0.000000      0.000000
2689     26.880000      0.000000      0.000000
2690     26.890000      0.000000      0.000000
2691     26.900000      0.000000      0.000000
2692     26.910000      0.000000      0.000000
2693     26.920000      0.000000      0.000000
2694     26.930000      0.000000      0.000000
2695     26.940000      0.000000      0.000000
2696     26.950000      0.000000      0.000000
2697     26.960000      0.000000      0.000000
2698     26.970000      0.000000      0.000000
2699     26.980000      0.000000      0.000000
2700     26.990000      0.000000      0.000000
2701     27.000000      0.000000      0.000000
2702     27.010000      0.000000      0.000000
2703     27.020000      0.000000      0.000000
2704     27.030000      0.000000      0.000000
2705     27.040000      0.000000      0.000000
2706     27.050000      0.000000      0.000000
2707     27.060000      0.000000      0.000000
2708     27.070000      0.000000      0.000000
2709     27.080000      0.000000      0.000000
2710     27.090000      0.000000      0.000000
2711     27.100000      0.000000      0.000000
2712     27.110000      0.000000      0.000000
2713     27.120000      0.000000      0.000000
2714     27.130000      0.000000      0.000000
2715     27.140000      0.000000      0.000000
2716     27.150000      0.000000      0.000000
2717     27.160000      0.000000      0.000000
2718     27.170000      0.000000      0.000000
2719     27.180000      0.000000      0.000000
2720     27.190000      0.000000      0.000000
2721     27.200000      0.000000      0.000000
2722     27.210000      0.000000      0.000000
2723     27.220000      0.000000      0.000000
2724     27.230000      0.000000      0.000000
2725     27.240000      0.000000      0.000000
2726     27.250000      0.000000      0.000000
2727     27.260000      0.000000      0.000000
2728     27.270000      0.000000      0.000000
2729     27.280000      0.000000      0.000000
2730     27.290000      0.000000      0.000000
2731     27.300000      0.000000      0.000000
2732     27.310000      0.000000      0.000000
2733     27.320000      0.000000      0.000000
2734     27.330000      0.000000      0.000000
2735     27.340000      0.000000      0.000000
2736     27.350000      0.000000      0.000000
2737     27.360000      0.000000      0.000000
2738     27.370000      0.000000      0.000000
2739     27.380000      0.000000      0.000000
2740     27.390000      0.000000      0.000000
2741     27.400000      0.000000      0.000000
2742     27.410000      0.000000      0.000000
2743     27.420000      0.000000      0.000000
2744     27.430000      0.000000      0.000000
2745     27.440000      0.000000      0.000000
2746     27.450000      0.000000      0.000000
2747     27.460000      0.000000      0.000000
2748     27.470000      0.000000      0.000000
2749     27.480000      0.000000      0.000000
2750     27.490000      0.000000      0.000000
2751     27.500000      0.000000      0.000000
2752     27.510000      0.000000      0.000000
2753     27.520000      0.000000      0.000000
2754     27.530000      0.000000      0.000000
2755     27.540000      0.000000      0.000000
2756     27.550000      0.000000      0.000000
2757     27.560000      0.000000      0.000000
2758     27.570000      0.000000      0.000000
2759     27.580000      0.000000      0.000000
2760     27.590000      0.000000      0.000000
2761     27.600000      0.000000      0.000000
2762     27.610000      0.000000      0.000000
2763     27.620000      0.000000      0.000000
2764     27.630000      0.000000      0.000000
2765     27.640000      0.000000      0.000000
2766     27.650000      0.000000      0.000000
2767     27.660000      0.000000      0.000000
2768     27.670000      0.000000      0.000000
2769     27.680000      0.000000      0.000000
2770     27.690000      0.000000      0.000000
2771     27.700000      0.000000      0.000000
2772     27.710000      0.000000      0.000000
2773     27.720000      0.000000      0.000000
2774     27.730000      0.000000      0.000000
2775     27.740000      0.000000      0.000000
2776     27.750000      0.000000      0.000000
2777     27.760000      0.000000      0.000000
2778     27.770000      0.000000      0.000000
2779     27.780000      0.000000      0.000000
2780     27.790000      0.000000      0.000000
2781     27.800000      0.000000      0.000000
2782     27.810000      0.000000      0.000000
2783     27.820000      0.000000      0.000000
2784     27.830000      0.000000      0.000000
2785     27.840000      0.000000      0.000000
2786     27.850000      0.000000      0.000000
2787     27.860000      0.000000      0.000000
2788     27.870000      0.000000      0.000000
2789     27.880000      0.000000      0.000000
2790     27.890000      0.000000      0.000000
2791     27.900000      0.000000      0.000000
2792     27.910000      0.000000      0.000000
2793     27.920000      0.000000      0.000000
2794     27.930000      0.000000      0.000000
2795     27.940000      0.000000      0.000000
2796     27.950000      0.000000      0.000000
2797     27.960000      0.000000      0.000000
2798     27.970000      0.000000      0.000000
2799     27.980000      0.000000      0.000000
2800     27.990000      0.000000      0.000000
2801     28.000000      0.000000      0.000000
2802     28.010000      0.000000      0.000000
2803     28.020000      0.000000      0.000000
2804     28.030000      0.000000      0.000000
2805     28.040000      0.000000      0.000000
2806     28.050000      0.000000      0.000000
2807     28.060000      0.000000      0.000000
2808     28.070000      0.000000      0.000000
2809     28.080000      0.000000      0.000000
2810     28.090000      0.000000      0.000000
2811     28.100000      0.000000      0.000000
2812     28.110000      0.000000      0.000000
2813     28.120000      0.000000      0.000000
2814     28.130000      0.000000      0.000000
2815     28.140000      0.000000      0.000000
2816     28.150000      0.000000      0.000000
2817     28.160000      0.000000      0.000000
2818     28.170000      0.000000      0.000000
2819     28.180000      0.000000      0.000000
2820     28.190000      0.000000      0.000000
2821     28.200000      0.000000      0.000000
2822     28.210000      0.000000      0.000000
2823     28.220000      0.000000      0.000000
2824     28.230000      0.000000      0.000000
2825     28.240000      0.000000      0.000000
2826     28.250000      0.000000      0.000000
2827     28.260000      0.000000      0.000000
2828     28.270000      0.000000      0.000000
2829     28.280000      0.000000      0.000000
2830     28.290000      0.000000      0.000000
2831     28.300000      0.000000      0.000000
2832     28.310000      0.000000      0.000000
2833     28.320000      0.000000      0.000000
2834     28.330000      0.000000      0.000000
2835     28.340000      0.000000      0.000000
2836     28.350000      0.000000      0.000000
2837     28.360000      0.000000      0.000000
2838     28.370000      0.000000      0.000000
2839     28.380000      0.000000      0.000000
2840     28.390000      0.000000      0.000000
2841     28.400000      0.000000      0.000000
2842     28.410000      0.000000      0.000000
2843     28.420000      0.000000      0.000000
2844     28.430000      0.000000      0.000000
2845     28.440000      0.000000      0.000000
2846     28.450000      0.000000      0.000000
2847     28.460000      0.000000      0.000000
2848     28.470000      0.000000      0.000000
2849     28.480000      0.000000      0.000000
2850     28.490000      0.000000      0.000000
2851     28.500000      0.000000      0.000000
2852     28.510000      0.000000      0.000000
2853     28.520000      0.000000      0.000000
2854     28.530000      0.000000      0.000000
2855     28.540000      0.000000      0.000000
2856     28.550000      0.000000      0.000000
2857     28.560000      0.000000      0.000000
2858     28.570000      0.000000      0.000000
2859     28.580000      0.000000      0.000000
2860     28.590000      0.000000      0.000000
2861     28.600000      0.000000      0.000000
2862     28.610000      0.000000      0.000000
2863     28.620000      0.000000      0.000000
2864     28.630000      0.000000      0.000000
2865     28.640000      0.000000      0.000000
2866     28.650000      0.000000      0.000000
2867     28.660000      0.000000      0.000000
2868     28.670000      0.000000      0.000000
2869     28.680000      0.000000      0.000000
2870     28.690000      0.000000      0.000000
2871     28.700000      0.000000      0.000000
2872     28.710000      0.000000      0.000000
2873     28.720000      0.000000      0.000000
2874     28.730000      0.000000      0.000000
2875     28.740000      0.000000      0.000000
2876     28.750000      0.000000      0.000000
2877     28.760000      0.000000      0.000000
2878     28.770000      0.000000      0.000000
2879     28.780000      0.000000      0.000000
2880     28.790000      0.000000      0.000000
2881     28.800000      0.000000      0.000000
2882     28.810000      0.000000      0.000000
2883     28.820000      0.000000      0.000000
2884     28.830000      0.000000      0.000000
2885     28.840000      0.000000      0.000000
2886     28.850000      0.000000      0.000000
2887     28.860000      0.000000      0.000000
2888     28.870000      0.000000      0.000000
2889     28.880000      0.000000      0.000000
2890     28.890000      0.000000      0.000000
2891     28.900000      0.000000      0.000000
2892     28.910000      0.000000      0.000000
2893     28.920000      0.000000      0.000000
2894     28.930000      0.000000      0.000000
2895     28.940000      0.000000      0.000000
2896     28.950000      0.000000      0.000000
2897     28.960000      0.000000      0.000000
2898     28.970000      0.000000      0.000000
2899     28.980000      0.000000      0.000000
2900     28.990000      0.000000      0.000000
2901     29.000000      0.000000      0.000000
2902     29.010000      0.000000      0.000000
2903     29.020000      0.000000      0.000000
2904     29.030000      0.000000      0.000000
2905     29.040000      0.000000      0.000000
2906     29.050000      0.000000      0.000000
2907     29.060000      0.000000      0.000000
2908     29.070000      0.000000      0.000000
2909     29.080000      0.000000      0.000000
2910     29.090000      0.000000      0.000000
2911     29.100000      0.000000      0.000000
2912     29.110000      0.000000      0.000000
2913     29.120000      0.000000      0.000000
2914     29.130000      0.000000      0.000000
2915     29.140000      0.000000      0.000000
2916     29.150000      0.000000      0.000000
2917     29.160000      0.000000      0.000000
2918     29.170000      0.000000      0.000000
2919     29.180000      0.000000      0.000000
2920     29.190000      0.000000      0.000000
2921     29.200000      0.000000      0.000000
2922     29.210000      0.000000      0.000000
2923     29.220000      0.000000      0.000000
2924     29.230000      0.000000      0.000000
2925     29.240000      0.000000      0.000000
2926     29.250000      0.000000      0.000000
2927     29.260000      0.000000      0.000000
2928     29.270000      0.000000      0.000000
2929     29.280000      0.000000      0.000000
2930     29.290000      0.000000      0.000000
2931     29.300000      0.000000      0.000000
2932     29.310000      0.000000      0.000000
2933     29.320000      0.000000      0.000000
2934     29.330000      0.000000      0.000000
2935     29.340000      0.000000      0.000000
2936     29.350000      0.000000      0.000000
2937     29.360000      0.000000      0.000000
2938     29.370000      0.000000      0.000000
2939     29.380000      0.000000      0.000000
2940     29.390000      0.000000      0.000000
2941     29.400000      0.000000      0.000000
2942     29.410000      0.000000      0.000000
2943     29.420000      0.000000      0.000000
2944     29.430000      0.000000      0.000000
2945     29.440000      0.000000      0.000000
2946     29.450000      0.000000      0.000000
2947     29.460000      0.000000      0.000000
2948     29.470000      0.000000      0.000000
2949     29.480000      0.000000      0.000000
2950     29.490000      0.000000      0.000000
2951     29.500000      0.000000      0.000000
2952     29.510000      0.000000      0.000000
2953     29.520000      0.000000      0.000000
2954     29.530000      0.000000      0.000000
2955     29.540000      0.000000      0.000000
2956     29.550000      0.000000      0.000000
2957     29.560000      0.000000      0.000000
2958     29.570000      0.000000      0.000000
2959     29.580000      0.000000      0.000000
2960     29.590000      0.000000      0.000000
2961     29.600000      0.000000      0.000000
2962     29.610000      0.000000      0.000000
2963     29.620000      0.000000      0.000000
2964     29.630000      0.000000      0.000000
2965     29.640000      0.000000      0.000000
2966     29.650000      0.000000      0.000000
2967     29.660000      0.000000      0.000000
2968     29.670000      0.000000      0.000000
2969     29.680000      0.000000      0.000000
2970     29.690000      0.000000      0.000000
2971     29.700000      0.000000      0.000000
2972     29.710000      0.000000      0.000000
2973     29.720000      0.000000      0.000000
2974     29.730000      0.000000      0.000000
2975     29.740000      0.000000      0.000000
2976     29.750000      0.000000      0.000000
2977     29.760000      0.000000      0.000000
2978     29.770000      0.000000      0.000000
2979     29.780000      0.000000      0.000000
2980     29.790000      0.000000      0.000000
2981     29.800000      0.000000      0.000000
2982     29.810000      0.000000      0.000000
2983     29.820000      0.000000      0.000000
2984     29.830000      0.000000      0.000000
2985     29.840000      0.000000      0.000000
2986     29.850000      0.000000      0.000000
2987     29.860000      0.000000      0.000000
2988     29.870000      0.000000      0.000000
2989     29.880000      0.000000      0.000000
2990     29.890000      0.000000      0.000000
2991     29.900000      0.000000      0.000000
2992     29.910000      0.000000      0.000000
2993     29.920000      0.000000      0.000000
2994     29.930000      0.000000      0.000000
2995     29.940000      0.000000      0.000000
2996     29.950000      0.000000      0.000000
2997     29.960000      0.000000      0.000000
2998     29.970000      0.000000      0.000000
2999     29.980000      0.000000      0.000000
3000     29.990000      0.000000      0.000000
3001     30.000000      0.000000      0.000000
3002     30.010000      0.000000      0.000000
3003     30.020000      0.000000      0.000000
3004     30.030000      0.000000      0.000000
3005     30.040000      0.000000      0.000000
3006     30.050000      0.000000      0.000000
3007     30.060000      0.000000      0.000000
3008     30.070000      0.000000      0.000000
3009     30.080000      0.000000      0.000000
3010     30.090000      0.000000      0.000000
3011     30.100000      0.000000      0.000000
3012     30.110000      0.000000      0.000000
3013     30.120000      0.000000      0.000000
3014     30.130000      0.000000      0.000000
3015     30.140000      0.000000      0.000000
3016     30.150000      0.000000      0.000000
3017     30.160000      0.000000      0.000000
3018     30.170000      0.000000      0.000000
3019     30.180000      0.000000      0.000000
3020     30.190000      0.000000      0.000000
3021     30.200000      0.000000      0.000000
3022     30.210000      0.000000      0.000000
3023     30.220000      0.000000      0.000000
3024     30.230000      0.000000      0.000000
3025     30.240000      0.000000      0.000000
3026     30.250000      0.000000      0.000000
3027     30.260000      0.000000      0.000000
3028     30.270000      0.000000      0.000000
3029     30.280000      0.000000      0.000000
3030     30.290000      0.000000      0.000000
3031     30.300000      0.000000      0.000000
3032     30.310000      0.000000      0.000000
3033     30.320000      0.000000      0.000000
3034     30.330000      0.000000      0.000000
3035     30.340000      0.000000      0.000000
3036     30.350000      0.000000      0.000000
3037     30.360000      0.000000      0.000000
3038     30.370000      0.000000      0.000000
3039     30.380000      0.000000      0.000000
3040     30.390000      0.000000      0.000000
3041     30.400000      0.000000      0.000000
3042     30.410000      0.000000      0.000000
3043     30.420000      0.000000      0.000000
3044     30.430000      0.000000      0.000000
3045     30.440000      0.000000      0.000000
3046     30.450000      0.000000      0.000000
3047     30.460000      0.000000      0.000000
3048     30.470000      0.000000      0.000000
3049     30.480000      0.000000      0.000000
3050     30.490000      0.000000      0.000000
3051     30.500000      0.000000      0.000000
3052     30.510000      0.000000      0.000000
3053     30.520000      0.000000      0.000000
3054     30.530000      0.000000      0.000000
3055     30.540000      0.000000      0.000000
3056     30.550000      0.000000      0.000000
3057     30.560000      0.000000      0.000000
3058     30.570000      0.000000      0.000000
3059     30.580000      0.000000      0.000000
3060     30.590000      0.000000      0.000000
3061     30.600000      0.000000      0.000000
3062     30.610000      0.000000      0.000000
3063     30.620000      0.000000      0.000000
3064     30.630000      0.000000      0.000000
3065     30.640000      0.000000      0.000000
3066     30.650000      0.000000      0.000000
3067     30.660000      0.000000      0.000000
3068     30.670000      0.000000      0.000000
3069     30.680000      0.000000      0.000000
3070     30.690000      0.000000      0.000000
3071     30.700000      0.000000      0.000000
3072     30.710000      0.000000      0.000000
3073     30.720000      0.000000      0.000000
3074     30.730000      0.000000      0.000000
3075     30.740000      0.000000      0.000000
3076     30.750000      0.000000      0.000000
3077     30.760000      0.000000      0.000000
3078     30.770000      0.000000      0.000000
3079     30.780000      0.000000      0.000000
3080     30.790000      0.000000      0.000000
3081     30.800000      0.000000      0.000000
3082     30.810000      0.000000      0.000000
3083     30.820000      0.000000      0.000000
3084     30.830000      0.000000      0.000000
3085     30.840000      0.000000      0.000000
3086     30.850000      0.000000      0.000000
3087     30.860000      0.000000      0.000000
3088     30.870000      0.000000      0.000000
3089     30.880000      0.000000      0.000000
3090     30.890000      0.000000      0.000000
3091     30.900000      0.000000      0.000000
3092     30.910000      0.000000      0.000000
3093     30.920000      0.000000      0.000000
3094     30.930000      0.000000      0.000000
3095     30.940000      0.000000      0.000000
3096     30.950000      0.000000      0.000000
3097     30.960000      0.000000      0.000000
3098     30.970000      0.000000      0.000000
3099     30.980000      0.000000      0.000000
3100     30.990000      0.000000      0.000000
3101     31.000000      0.000000      0.000000
3102     31.010000      0.000000      0.000000
3103     31.020000      0.000000      0.000000
3104     31.030000      0.000000      0.000000
3105     31.040000      0.000000      0.000000
3106     31.050000      0.000000      0.000000
3107     31.060000      0.000000      0.000000
3108     31.070000      0.000000      0.000000
3109     31.080000      0.000000      0.000000
3110     31.090000      0.000000      0.000000
3111     31.100000      0.000000      0.000000
3112     31.110000      0.000000      0.000000
3113     31.120000      0.000000      0.000000
3114     31.130000      0.000000      0.000000
3115     31.140000      0.000000      0.000000
3116     31.150000      0.000000      0.000000
3117     31.160000      0.000000      0.000000
3118     31.170000      0.000000      0.000000
3119     31.180000      0.000000      0.000000
3120     31.190000      0.000000      0.000000
3121     31.200000      0.000000      0.000000
3122     31.210000      0.000000      0.000000
3123     31.220000      0.000000      0.000000
3124     31.230000      0.000000      0.000000
3125     31.240000      0.000000      0.000000
3126     31.250000      0.000000      0.000000
3127     31.260000      0.000000      0.000000
3128     31.270000      0.000000      0.000000
3129     31.280000      0.000000      0.000000
3130     31.290000      0.000000      0.000000
3131     31.300000      0.000000      0.000000
3132     31.310000      0.000000      0.000000
3133     31.320000      0.000000      0.000000
3134     31.330000      0.000000      0.000000
3135     31.340000      0.000000      0.000000
3136     31.350000      0.000000      0.000000
3137     31.360000      0.000000      0.000000
3138     31.370000      0.000000      0.000000
3139     31.380000      0.000000      0.000000
3140     31.390000      0.000000      0.000000
3141     31.400000      0.000000      0.000000
3142     31.410000      0.000000      0.000000
3143     31.420000      0.000000      0.000000
3144     31.430000      0.000000      0.000000
3145     31.440000      0.000000      0.000000
3146     31.450000      0.000000      0.000000
3147     31.460000      0.000000      0.000000
3148     31.470000      0.000000      0.000000
3149     31.480000      0.000000      0.000000
3150     31.490000      0.000000      0.000000
3151     31.500000      0.000000      0.000000
3152     31.510000      0.000000      0.000000
3153     31.520000      0.000000      0.000000
3154     31.530000      0.000000      0.000000
3155     31.540000      0.000000      0.000000
3156     31.550000      0.000000      0.000000
3157     31.560000      0.000000      0.000000
3158     31.570000      0.000000      0.000000
3159     31.580000      0.000000      0.000000
3160     31.590000      0.000000      0.000000
3161     31.600000      0.000000      0.000000
3162     31.610000      0.000000      0.000000
3163     31.620000      0.000000      0.000000
3164     31.630000      0.000000      0.000000
3165     31.640000      0.000000      0.000000
3166     31.650000      0.000000      0.000000
3167     31.660000      0.000000      0.000000
3168     31.670000      0.000000      0.000000
3169     31.680000      0.000000      0.000000
3170     31.690000      0.000000      0.000000
3171     31.700000      0.000000      0.000000
3172     31.710000      0.000000      0.000000
3173     31.720000      0.000000      0.000000
3174     31.730000      0.000000      0.000000
3175     31.740000      0.000000      0.000000
3176     31.750000      0.000000      0.000000
3177     31.760000      0.000000      0.000000
3178     31.770000      0.000000      0.000000
3179     31.780000      0.000000      0.000000
3180     31.790000      0.000000      0.000000
3181     31.800000      0.000000      0.000000
3182     31.810000      0.000000      0.000000
3183     31.820000      0.000000      0.000000
3184     31.830000      0.000000      0.000000
3185     31.840000      0.000000      0.000000
3186     31.850000      0.000000      0.000000
3187     31.860000      0.000000      0.000000
3188     31.870000      0.000000      0.000000
3189     31.880000      0.000000      0.000000
3190     31.890000      0.000000      0.000000
3191     31.900000      0.000000      0.000000
3192     31.910000      0.000000      0.000000
3193     31.920000      0.000000      0.000000
3194     31.930000      0.000000      0.000000
3195     31.940000      0.000000      0.000000
3196     31.950000      0.000000      0.000000
3197     31.960000      0.000000      0.000000
3198     31.970000      0.000000      0.000000
3199     31.980000      0.000000      0.000000
3200     31.990000      0.000000      0.000000
3201     32.000000      0.000000      0.000000
3202     32.010000      0.000000      0.000000
3203     32.020000      0.000000      0.000000
3204     32.030000      0.000000      0.000000
3205     32.040000      0.000000      0.000000
3206     32.050000      0.000000      0.000000
3207     32.060000      0.000000      0.000000
3208     32.070000      0.000000      0.000000
3209     32.080000      0.000000      0.000000
3210     32.090000      0.000000      0.000000
3211     32.100000      0.000000      0.000000
3212     32.110000      0.000000      0.000000
3213     32.120000      0.000000      0.000000
3214     32.130000      0.000000      0.000000
3215     32.140000      0.000000      0.000000
3216     32.150000      0.000000      0.000000
3217     32.160000      0.000000      0.000000
3218     32.170000      0.000000      0.000000
3219     32.180000      0.000000      0.000000
3220     32.190000      0.000000      0.000000
3221     32.200000      0.000000      0.000000
3222     32.210000      0.000000      0.000000
3223     32.220000      0.000000      0.000000
3224     32.230000      0.000000      0.000000
3225     32.240000      0.000000      0.000000
3226     32.250000      0.000000      0.000000
3227     32.260000      0.000000      0.000000
3228     32.270000      0.000000      0.000000
3229     32.280000      0.000000      0.000000
3230     32.290000      0.000000      0.000000
3231     32.300000      0.000000      0.000000
3232     32.310000      0.000000      0.000000
3233     32.320000      0.000000      0.000000
3234     32.330000      0.000000      0.000000
3235     32.340000      0.000000      0.000000
3236     32.350000      0.000000      0.000000
3237     32.360000      0.000000      0.000000
3238     32.370000      0.000000      0.000000
3239     32.380000      0.000000      0.000000
3240     32.390000      0.000000      0.000000
3241     32.400000      0.000000      0.000000
3242     32.410000      0.000000      0.000000
3243     32.420000      0.000000      0.000000
3244     32.430000      0.000000      0.000000
3245     32.440000      0.000000      0.000000
3246     32.450000      0.000000      0.000000
3247     32.460000      0.000000      0.000000
3248     32.470000      0.000000      0.000000
3249     32.480000      0.000000      0.000000
3250     32.490000      0.000000      0.000000
3251     32.500000      0.000000      0.000000
3252     32.510000      0.000000      0.000000
3253     32.520000      0.000000      0.000000
3254     32.530000      0.000000      0.000000
3255     32.540000      0.000000      0.000000
3256     32.550000      0.000000      0.000000
3257     32.560000      0.000000      0.000000
3258     32.570000      0.000000      0.000000
3259     32.580000      0.000000      0.000000
3260     32.590000      0.000000      0.000000
3261     32.600000      0.000000      0.000000
3262     32.610000      0.000000      0.000000
3263     32.620000      0.000000      0.000000
3264     32.630000      0.000000      0.000000
3265     32.640000      0.000000      0.000000
3266     32.650000      0.000000      0.000000
3267     32.660000      0.000000      0.000000
3268     32.670000      0.000000      0.000000
3269     32.680000      0.000000      0.000000
3270     32.690000      0.000000      0.000000
3271     32.700000      0.000000      0.000000
3272     32.710000      0.000000      0.000000
3273     32.720000      0.000000      0.000000
3274     32.730000      0.000000      0.000000
3275     32.740000      0.000000      0.000000
3276     32.750000      0.000000      0.000000
3277     32.760000      0.000000      0.000000
3278     32.770000      0.000000      0.000000
3279     32.780000      0.000000      0.000000
3280     32.790000      0.000000      0.000000
3281     32.800000      0.000000      0.000000
3282     32.810000      0.000000      0.000000
3283     32.820000      0.000000      0.000000
3284     32.830000      0.000000      0.000000
3285     32.840000      0.000000      0.000000
3286     32.850000      0.000000      0.000000
3287     32.860000      0.000000      0.000000
3288     32.870000      0.000000      0.000000
3289     32.880000      0.000000      0.000000
3290     32.890000      0.000000      0.000000
3291     32.900000      0.000000      0.000000
3292     32.910000      0.000000      0.000000
3293     32.920000      0.000000      0.000000
3294     32.930000      0.000000      0.000000
3295     32.940000      0.000000      0.000000
3296     32.950000      0.000000      0.000000
3297     32.960000      0.000000      0.000000
3298     32.970000      0.000000      0.000000
3299     32.980000      0.000000      0.000000
3300     32.990000      0.000000      0.000000
3301     33.000000      0.000000      0.000000
3302     33.010000      0.000000      0.000000
3303     33.020000      0.000000      0.000000
3304     33.030000      0.000000      0.000000
3305     33.040000      0.000000      0.000000
3306     33.050000      0.000000      0.000000
3307     33.060000      0.000000      0.000000
3308     33.070000      0.000000      0.000000
3309     33.080000      0.000000      0.000000
3310     33.090000      0.000000      0.000000
3311     33.100000      0.000000      0.000000
3312     33.110000      0.000000      0.000000
3313     33.120000      0.000000      0.000000
3314     33.130000      0.000000      0.000000
3315     33.140000      0.000000      0.000000
3316     33.150000      0.000000      0.000000
3317     33.160000      0.000000      0.000000
3318     33.170000      0.000000      0.000000
3319     33.180000      0.000000      0.000000
3320     33.190000      0.000000      0.000000
3321     33.200000      0.000000      0.000000
3322     33.210000      0.000000      0.000000
3323     33.220000      0.000000      0.000000
3324     33.230000      0.000000      0.000000
3325     33.240000      0.000000      0.000000
3326     33.250000      0.000000      0.000000
3327     33.260000      0.000000      0.000000
3328     33.270000      0.000000      0.000000
3329     33.280000      0.000000      0.000000
3330     33.290000      0.000000      0.000000
3331     33.300000      0.000000      0.000000
3332     33.310000      0.000000      0.000000
3333     33.320000      0.000000      0.000000
3334     33.330000      0.000000      0.000000
3335     33.340000      0.000000      0.000000
3336     33.350000      0.000000      0.000000
3337     33.360000      0.000000      0.000000
3338     33.370000      0.000000      0.000000
3339     33.380000      0.000000      0.000000
3340     33.390000      0.000000      0.000000
3341     33.400000      0.000000      0.000000
3342     33.410000      0.000000      0.000000
3343     33.420000      0.000000      0.000000
3344     33.430000      0.000000      0.000000
3345     33.440000      0.000000      0.000000
3346     33.450000      0.000000      0.000000
3347     33.460000      0.000000      0.000000
3348     33.470000      0.000000      0.000000
3349     33.480000      0.000000      0.000000
3350     33.490000      0.000000      0.000000
3351     33.500000      0.000000      0.000000
3352     33.510000      0.000000      0.000000
3353     33.520000      0.000000      0.000000
3354     33.530000      0.000000      0.000000
3355     33.540000      0.000000      0.000000
3356     33.550000      0.000000      0.000000
3357     33.560000      0.000000      0.000000
3358     33.570000      0.000000      0.000000
3359     33.580000      0.000000      0.000000
3360     33.590000      0.000000      0.000000
3361     33.600000      0.000000      0.000000
3362     33.610000      0.000000      0.000000
3363     33.620000      0.000000      0.000000
3364     33.630000      0.000000      0.000000
3365     33.640000      0.000000      0.000000
3366     33.650000      0.000000      0.000000
3367     33.660000      0.000000      0.000000
3368     33.670000      0.000000      0.000000
3369     33.680000      0.000000      0.000000
3370     33.690000      0.000000      0.000000
3371     33.700000      0.000000      0.000000
3372     33.710000      0.000000      0.000000
3373     33.720000      0.000000      0.000000
3374     33.730000      0.000000      0.000000
3375     33.740000      0.000000      0.000000
3376     33.750000      0.000000      0.000000
3377     33.760000      0.000000      0.000000
3378     33.770000      0.000000      0.000000
3379     33.780000      0.000000      0.000000
3380     33.790000      0.000000      0.000000
3381     33.800000      0.000000      0.000000
3382     33.810000      0.000000      0.000000
3383     33.820000      0.000000      0.000000
3384     33.830000      0.000000      0.000000
3385     33.840000      0.000000      0.000000
3386     33.850000      0.000000      0.000000
3387     33.860000      0.000000      0.000000
3388     33.870000      0.000000      0.000000
3389     33.880000      0.000000      0.000000
3390     33.890000      0.000000      0.000000
3391     33.900000      0.000000      0.000000
3392     33.910000      0.000000      0.000000
3393     33.920000      0.000000      0.000000
3394     33.930000      0.000000      0.000000
3395     33.940000      0.000000      0.000000
3396     33.950000      0.000000      0.000000
3397     33.960000      0.000000      0.000000
3398     33.970000      0.000000      0.000000
3399     33.980000      0.000000      0.000000
3400     33.990000      0.000000      0.000000
3401     34.000000      0.000000      0.000000
3402     34.010000      0.000000      0.000000
3403     34.020000      0.000000      0.000000
3404     34.030000      0.000000      0.000000
3405     34.040000      0.000000      0.000000
3406     34.050000      0.000000      0.000000
3407     34.060000      0.000000      0.000000
3408     34.070000      0.000000      0.000000
3409     34.080000      0.000000      0.000000
3410     34.090000      0.000000      0.000000
3411     34.100000      0.000000      0.000000
3412     34.110000      0.000000      0.000000
3413     34.120000      0.000000      0.000000
3414     34.130000      0.000000      0.000000
3415     34.140000      0.000000      0.000000
3416     34.150000      0.000000      0.000000
3417     34.160000      0.000000      0.000000
3418     34.170000      0.000000      0.000000
3419     34.180000      0.000000      0.000000
3420     34.190000      0.000000      0.000000
3421     34.200000      0.000000      0.000000
3422     34.210000      0.000000      0.000000
3423     34.220000      0.000000      0.000000
3424     34.230000      0.000000      0.000000
3425     34.240000      0.000000      0.000000
3426     34.250000      0.000000      0.000000
3427     34.260000      0.000000      0.000000
3428     34.270000      0.000000      0.000000
3429     34.280000      0.000000      0.000000
3430     34.290000      0.000000      0.000000
3431     34.300000      0.000000      0.000000
3432     34.310000      0.000000      0.000000
3433     34.320000      0.000000      0.000000
3434     34.330000      0.000000      0.000000
3435     34.340000      0.000000      0.000000
3436     34.350000      0.000000      0.000000
3437     34.360000      0.000000      0.000000
3438     34.370000      0.000000      0.000000
3439     34.380000      0.000000      0.000000
3440     34.390000      0.000000      0.000000
3441     34.400000      0.000000      0.000000
3442     34.410000      0.000000      0.000000
3443     34.420000      0.000000      0.000000
3444     34.430000      0.000000      0.000000
3445     34.440000      0.000000      0.000000
3446     34.450000      0.000000      0.000000
3447     34.460000      0.000000      0.000000
3448     34.470000      0.000000      0.000000
3449     34.480000      0.000000      0.000000
3450     34.490000      0.000000      0.000000
3451     34.500000      0.000000      0.000000
3452     34.510000      0.000000      0.000000
3453     34.520000      0.000000      0.000000
3454     34.530000      0.000000      0.000000
3455     34.540000      0.000000      0.000000
3456     34.550000      0.000000      0.000000
3457     34.560000      0.000000      0.000000
3458     34.570000      0.000000      0.000000
3459     34.580000      0.000000      0.000000
3460     34.590000      0.000000      0.000000
3461     34.600000      0.000000      0.000000
3462     34.610000      0.000000      0.000000
3463     34.620000      0.000000      0.000000
3464     34.630000      0.000000      0.000000
3465     34.640000      0.000000      0.000000
3466     34.650000      0.000000      0.000000
3467     34.660000      0.000000      0.000000
3468     34.670000      0.000000      0.000000
3469     34.680000      0.000000      0.000000
3470     34.690000      0.000000      0.000000
3471     34.700000      0.000000      0.000000
3472     34.710000      0.000000      0.000000
3473     34.720000      0.000000      0.000000
3474     34.730000      0.000000      0.000000
3475     34.740000      0.000000      0.000000
3476     34.750000      0.000000      0.000000
3477     34.760000      0.000000      0.000000
3478     34.770000      0.000000      0.000000
3479     34.780000      0.000000      0.000000
3480     34.790000      0.000000      0.000000
3481     34.800000      0.000000      0.000000
3482     34.810000      0.000000      0.000000
3483     34.820000      0.000000      0.000000
3484     34.830000      0.000000      0.000000
3485     34.840000      0.000000      0.000000
3486     34.850000      0.000000      0.000000
3487     34.860000      0.000000      0.000000
3488     34.870000      0.000000      0.000000
3489     34.880000      0.000000      0.000000
3490     34.890000      0.000000      0.000000
3491     34.900000      0.000000      0.000000
3492     34.910000      0.000000      0.000000
3493     34.920000      0.000000      0.000000
3494     34.930000      0.000000      0.000000
3495     34.940000      0.000000      0.000000
3496     34.950000      0.000000      0.000000
3497     34.960000      0.000000      0.000000
3498     34.970000      0.000000      0.000000
3499     34.980000      0.000000      0.000000
3500     34.990000      0.000000      0.000000
3501     35.000000      0.000000      0.000000
3502     35.010000      0.000000      0.000000
3503     35.020000      0.000000      0.000000
3504     35.030000      0.000000      0.000000
3505     35.040000      0.000000      0.000000
3506     35.050000      0.000000      0.000000
3507     35.060000      0.000000      0.000000
3508     35.070000      0.000000      0.000000
3509     35.080000      0.000000      0.000000
3510     35.090000      0.000000      0.000000
3511     35.100000      0.000000      0.000000
3512     35.110000      0.000000      0.000000
3513     35.120000      0.000000      0.000000
3514     35.130000      0.000000      0.000000
3515     35.140000      0.000000      0.000000
3516     35.150000      0.000000      0.000000
3517     35.160000      0.000000      0.000000
3518     35.170000      0.000000      0.000000
3519     35.180000      0.000000      0.000000
3520     35.190000      0.000000      0.000000
3521     35.200000      0.000000      0.000000
3522     35.210000      0.000000      0.000000
3523     35.220000      0.000000      0.000000
3524     35.230000      0.000000      0.000000
3525     35.240000      0.000000      0.000000
3526     35.250000      0.000000      0.000000
3527     35.260000      0.000000      0.000000
3528     35.270000      0.000000      0.000000
3529     35.280000      0.000000      0.000000
3530     35.290000      0.000000      0.000000
3531     35.300000      0.000000      0.000000
3532     35.310000      0.000000      0.000000
3533     35.320000      0.000000      0.000000
3534     35.330000      0.000000      0.000000
3535     35.340000      0.000000      0.000000
3536     35.350000      0.000000      0.000000
3537     35.360000      0.000000      0.000000
3538     35.370000      0.000000      0.000000
3539     35.380000      0.000000      0.000000
3540     35.390000      0.000000      0.000000
3541     35.400000      0.000000      0.000000
3542     35.410000      0.000000      0.000000
3543     35.420000      0.000000      0.000000
3544     35.430000      0.000000      0.000000
3545     35.440000      0.000000      0.000000
3546     35.450000      0.000000      0.000000
3547     35.460000      0.000000      0.000000
3548     35.470000      0.000000      0.000000
3549     35.480000      0.000000      0.000000
3550     35.490000      0.000000      0.000000
3551     35.500000      0.000000      0.000000
3552     35.510000      0.000000      0.000000
3553     35.520000      0.000000      0.000000
3554     35.530000      0.000000      0.000000
3555     35.540000      0.000000      0.000000
3556     35.550000      0.000000      0.000000
3557     35.560000      0.000000      0.000000
3558     35.570000      0.000000      0.000000
3559     35.580000      0.000000      0.000000
3560     35.590000      0.000000      0.000000
3561     35.600000      0.000000      0.000000
3562     35.610000      0.000000      0.000000
3563     35.620000      0.000000      0.000000
3564     35.630000      0.000000      0.000000
3565     35.640000      0.000000      0.000000
3566     35.650000      0.000000      0.000000
3567     35.660000      0.000000      0.000000
3568     35.670000      0.000000      0.000000
3569     35.680000      0.000000      0.000000
3570     35.690000      0.000000      0.000000
3571     35.700000      0.000000      0.000000
3572     35.710000      0.000000      0.000000
3573     35.720000      0.000000      0.000000
3574     35.730000      0.000000      0.000000
3575     35.740000      0.000000      0.000000
3576     35.750000      0.000000      0.000000
3577     35.760000      0.000000      0.000000
3578     35.770000      0.000000      0.000000
3579     35.780000      0.000000      0.000000
3580     35.790000      0.000000      0.000000
3581     35.800000      0.000000      0.000000
3582     35.810000      0.000000      0.000000
3583     35.820000      0.000000      0.000000
3584     35.830000      0.000000      0.000000
3585     35.840000      0.000000      0.000000
3586     35.850000      0.000000      0.000000
3587     35.860000      0.000000      0.000000
3588     35.870000      0.000000      0.000000
3589     35.880000      0.000000      0.000000
3590     35.890000      0.000000      0.000000
3591     35.900000      0.000000      0.000000
3592     35.910000      0.000000      0.000000
3593     35.920000      0.000000      0.000000
3594     35.930000      0.000000      0.000000
3595     35.940000      0.000000      0.000000
3596     35.950000      0.000000      0.000000
3597     35.960000      0.000000      0.000000
3598     35.970000      0.000000      0.000000
3599     35.980000      0.000000      0.000000
3600     35.990000      0.000000      0.000000
3601     36.000000      0.000000      0.000000
3602     36.010000      0.000000      0.000000
3603     36.020000      0.000000      0.000000
3604     36.030000      0.000000      0.000000
3605     36.040000      0.000000      0.000000
3606     36.050000      0.000000      0.000000
3607     36.060000      0.000000      0.000000
3608     36.070000      0.000000      0.000000
3609     36.080000      0.000000      0.000000
3610     36.090000      0.000000      0.000000
3611     36.100000      0.000000      0.000000
3612     36.110000      0.000000      0.000000
3613     36.120000      0.000000      0.000000
3614     36.130000      0.000000      0.000000
3615     36.140000      0.000000      0.000000
3616     36.150000      0.000000      0.000000
3617     36.160000      0.000000      0.000000
3618     36.170000      0.000000      0.000000
3619     36.180000      0.000000      0.000000
3620     36.190000      0.000000      0.000000
3621     36.200000      0.000000      0.000000
3622     36.210000      0.000000      0.000000
3623     36.220000      0.000000      0.000000
3624     36.230000      0.000000      0.000000
3625     36.240000      0.000000      0.000000
3626     36.250000      0.000000      0.000000
3627     36.260000      0.000000      0.000000
3628     36.270000      0.000000      0.000000
3629     36.280000      0.000000      0.000000
3630     36.290000      0.000000      0.000000
3631     36.300000      0.000000      0.000000
3632     36.310000      0.000000      0.000000
3633     36.320000      0.000000      0.000000
3634     36.330000      0.000000      0.000000
3635     36.340000      0.000000      0.000000
3636     36.350000      0.000000      0.000000
3637     36.360000      0.000000      0.000000
3638     36.370000      0.000000      0.000000
3639     36.380000      0.000000      0.000000
3640     36.390000      0.000000      0.000000
3641     36.400000      0.000000      0.000000
3642     36.410000      0.000000      0.000000
3643     36.420000      0.000000      0.000000
3644     36.430000      0.000000      0.000000
3645     36.440000      0.000000      0.000000
3646     36.450000      0.000000      0.000000
3647     36.460000      0.000000      0.000000
3648     36.470000      0.000000      0.000000
3649     36.480000      0.000000      0.000000
3650     36.490000      0.000000      0.000000
3651     36.500000      0.000000      0.000000
3652     36.510000      0.000000      0.000000
3653     36.520000      0.000000      0.000000
3654     36.530000      0.000000      0.000000
3655     36.540000      0.000000      0.000000
3656     36.550000      0.000000      0.000000
3657     36.560000      0.000000      0.000000
3658     36.570000      0.000000      0.000000
3659     36.580000      0.000000      0.000000
3660     36.590000      0.000000      0.000000
3661     36.600000      0.000000      0.000000
3662     36.610000      0.000000      0.000000
3663     36.620000      0.000000      0.000000
3664     36.630000      0.000000      0.000000
3665     36.640000      0.000000      0.000000
3666     36.650000      0.000000      0.000000
3667     36.660000      0.000000      0.000000
3668     36.670000      0.000000      0.000000
3669     36.680000      0.000000      0.000000
3670     36.690000      0.000000      0.000000
3671     36.700000      0.000000      0.000000
3672     36.710000      0.000000      0.000000
3673     36.720000      0.000000      0.000000
3674     36.730000      0.000000      0.000000
3675     36.740000      0.000000      0.000000
3676     36.750000      0.000000      0.000000
3677     36.760000      0.000000      0.000000
3678     36.770000      0.000000      0.000000
3679     36.780000      0.000000      0.000000
3680     36.790000      0.000000      0.000000
3681     36.800000      0.000000      0.000000
3682     36.810000      0.000000      0.000000
3683     36.820000      0.000000      0.000000
3684     36.830000      0.000000      0.000000
3685     36.840000      0.000000      0.000000
3686     36.850000      0.000000      0.000000
3687     36.860000      0.000000      0.000000
3688     36.870000      0.000000      0.000000
3689     36.880000      0.000000      0.000000
3690     36.890000      0.000000      0.000000
3691     36.900000      0.000000      0.000000
3692     36.910000      0.000000      0.000000
3693     36.920000      0.000000      0.000000
3694     36.930000      0.000000      0.000000
3695     36.940000      0.000000      0.000000
3696     36.950000      0.000000      0.000000
3697     36.960000      0.000000      0.000000
3698     36.970000      0.000000      0.000000
3699     36.980000      0.000000      0.000000
3700     36.990000      0.000000      0.000000
3701     37.000000      0.000000      0.000000
3702     37.010000      0.000000      0.000000
3703     37.020000      0.000000      0.000000
3704     37.030000      0.000000      0.000000
3705     37.040000      0.000000      0.000000
3706     37.050000      0.000000      0.000000
3707     37.060000      0.000000      0.000000
3708     37.070000      0.000000      0.000000
3709     37.080000      0.000000      0.000000
3710     37.090000      0.000000      0.000000
3711     37.100000      0.000000      0.000000
3712     37.110000      0.000000      0.000000
3713     37.120000      0.000000      0.000000
3714     37.130000      0.000000      0.000000
3715     37.140000      0.000000      0.000000
3716     37.150000      0.000000      0.000000
3717     37.160000      0.000000      0.000000
3718     37.170000      0.000000      0.000000
3719     37.180000      0.000000      0.000000
3720     37.190000      0.000000      0.000000
3721     37.200000      0.000000      0.000000
3722     37.210000      0.000000      0.000000
3723     37.220000      0.000000      0.000000
3724     37.230000      0.000000      0.000000
3725     37.240000      0.000000      0.000000
3726     37.250000      0.000000      0.000000
3727     37.260000      0.000000      0.000000
3728     37.270000      0.000000      0.000000
3729     37.280000      0.000000      0.000000
3730     37.290000      0.000000      0.000000
3731     37.300000      0.000000      0.000000
3732     37.310000      0.000000      0.000000
3733     37.320000      0.000000      0.000000
3734     37.330000      0.000000      0.000000
3735     37.340000      0.000000      0.000000
3736     37.350000      0.000000      0.000000
3737     37.360000      0.000000      0.000000
3738     37.370000      0.000000      0.000000
3739     37.380000      0.000000      0.000000
3740     37.390000      0.000000      0.000000
3741     37.400000      0.000000      0.000000
3742     37.410000      0.000000      0.000000
3743     37.420000      0.000000      0.000000
3744     37.430000      0.000000      0.000000
3745     37.440000      0.000000      0.000000
3746     37.450000      0.000000      0.000000
3747     37.460000      0.000000      0.000000
3748     37.470000      0.000000      0.000000
3749     37.480000      0.000000      0.000000
3750     37.490000      0.000000      0.000000
3751     37.500000      0.000000      0.000000
3752     37.510000      0.000000      0.000000
3753     37.520000      0.000000      0.000000
3754     37.530000      0.000000      0.000000
3755     37.540000      0.000000      0.000000
3756     37.550000      0.000000      0.000000
3757     37.560000      0.000000      0.000000
3758     37.570000      0.000000      0.000000
3759     37.580000      0.000000      0.000000
3760     37.590000      0.000000      0.000000
3761     37.600000      0.000000      0.000000
3762     37.610000      0.000000      0.000000
3763     37.620000      0.000000      0.000000
3764     37.630000      0.000000      0.000000
3765     37.640000      0.000000      0.000000
3766     37.650000      0.000000      0.000000
3767     37.660000      0.000000      0.000000
3768     37.670000      0.000000      0.000000
3769     37.680000      0.000000      0.000000
3770     37.690000      0.000000      0.000000
3771     37.700000      0.000000      0.000000
3772     37.710000      0.000000      0.000000
3773     37.720000      0.000000      0.000000
3774     37.730000      0.000000      0.000000
3775     37.740000      0.000000      0.000000
3776     37.750000      0.000000      0.000000
3777     37.760000      0.000000      0.000000
3778     37.770000      0.000000      0.000000
3779     37.780000      0.000000      0.000000
3780     37.790000      0.000000      0.000000
3781     37.800000      0.000000      0.000000
3782     37.810000      0.000000      0.000000
3783     37.820000      0.000000      0.000000
3784     37.830000      0.000000      0.000000
3785     37.840000      0.000000      0.000000
3786     37.850000      0.000000      0.000000
3787     37.860000      0.000000      0.000000
3788     37.870000      0.000000      0.000000
3789     37.880000      0.000000      0.000000
3790     37.890000      0.000000      0.000000
3791     37.900000      0.000000      0.000000
3792     37.910000      0.000000      0.000000
3793     37.920000      0.000000      0.000000
3794     37.930000      0.000000      0.000000
3795     37.940000      0.000000      0.000000
3796     37.950000      0.000000      0.000000
3797     37.960000      0.000000      0.000000
3798     37.970000      0.000000      0.000000
3799     37.980000      0.000000      0.000000
3800     37.990000      0.000000      0.000000
3801     38.000000      0.000000      0.000000
3802     38.010000      0.000000      0.000000
3803     38.020000      0.000000      0.000000
3804     38.030000      0.000000      0.000000
3805     38.040000      0.000000      0.000000
3806     38.050000      0.000000      0.000000
3807     38.060000      0.000000      0.000000
3808     38.070000      0.000000      0.000000
3809     38.080000      0.000000      0.000000
3810     38.090000      0.000000      0.000000
3811     38.100000      0.000000      0.000000
3812     38.110000      0.000000      0.000000
3813     38.120000      0.000000      0.000000
3814     38.130000      0.000000      0.000000
3815     38.140000      0.000000      0.000000
3816     38.150000      0.000000      0.000000
3817     38.160000      0.000000      0.000000
3818     38.170000      0.000000      0.000000
3819     38.180000      0.000000      0.000000
3820     38.190000      0.000000      0.000000
3821     38.200000      0.000000      0.000000
3822     38.210000      0.000000      0.000000
3823     38.220000      0.000000      0.000000
3824     38.230000      0.000000      0.000000
3825     38.240000      0.000000      0.000000
3826     38.250000      0.000000      0.000000
3827     38.260000      0.000000      0.000000
3828     38.270000      0.000000      0.000000
3829     38.280000      0.000000      0.000000
3830     38.290000      0.000000      0.000000
3831     38.300000      0.000000      0.000000
3832     38.310000      0.000000      0.000000
3833     38.320000      0.000000      0.000000
3834     38.330000      0.000000      0.000000
3835     38.340000      0.000000      0.000000
3836     38.350000      0.000000      0.000000
3837     38.360000      0.000000      0.000000
3838     38.370000      0.000000      0.000000
3839     38.380000      0.000000      0.000000
3840     38.390000      0.000000      0.000000
3841     38.400000      0.000000      0.000000
3842     38.410000      0.000000      0.000000
3843     38.420000      0.000000      0.000000
3844     38.430000      0.000000      0.000000
3845     38.440000      0.000000      0.000000
3846     38.450000      0.000000      0.000000
3847     38.460000      0.000000      0.000000
3848     38.470000      0.000000      0.000000
3849     38.480000      0.000000      0.000000
3850     38.490000      0.000000      0.000000
3851     38.500000      0.000000      0.000000
3852     38.510000      0.000000      0.000000
3853     38.520000      0.000000      0.000000
3854     38.530000      0.000000      0.000000
3855     38.540000      0.000000      0.000000
3856     38.550000      0.000000      0.000000
3857     38.560000      0.000000      0.000000
3858     38.570000      0.000000      0.000000
3859     38.580000      0.000000      0.000000
3860     38.590000      0.000000      0.000000
3861     38.600000      0.000000      0.000000
3862     38.610000      0.000000      0.000000
3863     38.620000      0.000000      0.000000
3864     38.630000      0.000000      0.000000
3865     38.640000      0.000000      0.000000
3866     38.650000      0.000000      0.000000
3867     38.660000      0.000000      0.000000
3868     38.670000      0.000000      0.000000
3869     38.680000      0.000000      0.000000
3870     38.690000      0.000000      0.000000
3871     38.700000      0.000000      0.000000
3872     38.710000      0.000000      0.000000
3873     38.720000      0.000000      0.000000
3874     38.730000      0.000000      0.000000
3875     38.740000      0.000000      0.000000
3876     38.750000      0.000000      0.000000
3877     38.760000      0.000000      0.000000
3878     38.770000      0.000000      0.000000
3879     38.780000      0.000000      0.000000
3880     38.790000      0.000000      0.000000
3881     38.800000      0.000000      0.000000
3882     38.810000      0.000000      0.000000
3883     38.820000      0.000000      0.000000
3884     38.830000      0.000000      0.000000
3885     38.840000      0.000000      0.000000
3886     38.850000      0.000000      0.000000
3887     38.860000      0.000000      0.000000
3888     38.870000      0.000000      0.000000
3889     38.880000      0.000000      0.000000
3890     38.890000      0.000000      0.000000
3891     38.900000      0.000000      0.000000
3892     38.910000      0.000000      0.000000
3893     38.920000      0.000000      0.000000
3894     38.930000      0.000000      0.000000
3895     38.940000      0.000000      0.000000
3896     38.950000      0.000000      0.000000
3897     38.960000      0.000000      0.000000
3898     38.970000      0.000000      0.000000
3899     38.980000      0.000000      0.000000
3900     38.990000      0.000000      0.000000
3901     39.000000      0.000000      0.000000
3902     39.010000      0.000000      0.000000
3903     39.020000      0.000000      0.000000
3904     39.030000      0.000000      0.000000
3905     39.040000      0.000000      0.000000
3906     39.050000      0.000000      0.000000
3907     39.060000      0.000000      0.000000
3908     39.070000      0.000000      0.000000
3909     39.080000      0.000000      0.000000
3910     39.090000      0.000000      0.000000
3911     39.100000      0.000000      0.000000
3912     39.110000      0.000000      0.000000
3913     39.120000      0.000000      0.000000
3914     39.130000      0.000000      0.000000
3915     39.140000      0.000000      0.000000
3916     39.150000      0.000000      0.000000
3917     39.160000      0.000000      0.000000
3918     39.170000      0.000000      0.000000
3919     39.180000      0.000000      0.000000
3920     39.190000      0.000000      0.000000
3921     39.200000      0.000000      0.000000
3922     39.210000      0.000000      0.000000
3923     39.220000      0.000000      0.000000
3924     39.230000      0.000000      0.000000
3925     39.240000      0.000000      0.000000
3926     39.250000      0.000000      0.000000
3927     39.260000      0.000000      0.000000
3928     39.270000      0.000000      0.000000
3929     39.280000      0.000000      0.000000
3930     39.290000      0.000000      0.000000
3931     39.300000      0.000000      0.000000
3932     39.310000      0.000000      0.000000
3933     39.320000      0.000000      0.000000
3934     39.330000      0.000000      0.000000
3935     39.340000      0.000000      0.000000
3936     39.350000      0.000000      0.000000
3937     39.360000      0.000000      0.000000
3938     39.370000      0.000000      0.000000
3939     39.380000      0.000000      0.000000
3940     39.390000      0.000000      0.000000
3941     39.400000      0.000000      0.000000
3942     39.410000      0.000000      0.000000
3943     39.420000      0.000000      0.000000
3944     39.430000      0.000000      0.000000
3945     39.440000      0.000000      0.000000
3946     39.450000      0.000000      0.000000
3947     39.460000      0.000000      0.000000
3948     39.470000      0.000000      0.000000
3949     39.480000      0.000000      0.000000
3950     39.490000      0.000000      0.000000
3951     39.500000      0.000000      0.000000
3952     39.510000      0.000000      0.000000
3953     39.520000      0.000000      0.000000
3954     39.530000      0.000000      0.000000
3955     39.540000      0.000000      0.000000
3956     39.550000      0.000000      0.000000
3957     39.560000      0.000000      0.000000
3958     39.570000      0.000000      0.000000
3959     39.580000      0.000000      0.000000
3960     39.590000      0.000000      0.000000
3961     39.600000      0.000000      0.000000
3962     39.610000      0.000000      0.000000
3963     39.620000      0.000000      0.000000
3964     39.630000      0.000000      0.000000
3965     39.640000      0.000000      0.000000
3966     39.650000      0.000000      0.000000
3967     39.660000      0.000000      0.000000
3968     39.670000      0.000000      0.000000
3969     39.680000      0.000000      0.000000
3970     39.690000      0.000000      0.000000
3971     39.700000      0.000000      0.000000
3972     39.710000      0.000000      0.000000
3973     39.720000      0.000000      0.000000
3974     39.730000      0.000000      0.000000
3975     39.740000      0.000000      0.000000
3976     39.750000      0.000000      0.000000
3977     39.760000      0.000000      0.000000
3978     39.770000      0.000000      0.000000
3979     39.780000      0.000000      0.000000
3980     39.790000      0.000000      0.000000
3981     39.800000      0.000000      0.000000
3982     39.810000      0.000000      0.000000
3983     39.820000      0.000000      0.000000
3984     39.830000      0.000000      0.000000
3985     39.840000      0.000000      0.000000
3986     39.850000      0.000000      0.000000
3987     39.860000      0.000000      0.000000
3988     39.870000      0.000000      0.000000
3989     39.880000      0.000000      0.000000
3990     39.890000      0.000000      0.000000
3991     39.900000      0.000000      0.000000
3992     39.910000      0.000000      0.000000
3993     39.920000      0.000000      0.000000
3994     39.930000      0.000000      0.000000
3995     39.940000      0.000000      0.000000
3996     39.950000      0.000000      0.000000
3997     39.960000      0.000000      0.000000
3998     39.970000      0.000000      0.000000
3999     39.980000      0.000000      0.000000
4000     39.990000      0.000000      0.000000
4001     40.000000      0.000000      0.000000
