# Supplementary material for: A Bottom-Up Coarse-Grained Model for Nucleosome–Nucleosome Interactions with Explicit Ions
Source: J Chem Theory Comput. 2022 May 17;18(6):3948–60. doi: 10.1021/acs.jctc.2c00083 (PMC9202350; doi:10.1021/acs.jctc.2c00083)
Supplement: Supplementary file 2 — ct2c00083_si_002.zip [file ct2c00083_si_002.zip › archive/CGMD_NCP-CO/pot_tables/CGLY_K.table]

CGLY_K
N 4001

1      0.000001    112.047190     56.164730
2      0.010000    111.485540     58.053690
3      0.020000    110.905000     59.744120
4      0.030000    110.307560     61.210310
5      0.040000    109.695460     62.433070
6      0.050000    109.071130     63.400820
7      0.060000    108.437120     64.110130
8      0.070000    107.796020     64.565810
9      0.080000    107.150360     64.780390
10      0.090000    106.502560     64.773270
11      0.100000    105.854820     64.569360
12      0.110000    105.209130     64.197630
13      0.120000    104.567150     63.689390
14      0.130000    103.930260     63.076770
15      0.140000    103.299490     62.391260
16      0.150000    102.675580     61.662460
17      0.160000    102.058950     60.917240
18      0.170000    101.449780     60.179070
19      0.180000    100.847990     59.467690
20      0.190000    100.253310     58.799020
21      0.200000     99.665320     58.185250
22      0.210000     99.083470     57.635030
23      0.220000     98.507120     57.153800
24      0.230000     97.935580     56.744070
25      0.240000     97.368140     56.405860
26      0.250000     96.804080     56.136940
27      0.260000     96.242710     55.933280
28      0.270000     95.683380     55.789300
29      0.280000     95.125490     55.698250
30      0.290000     94.568510     55.652530
31      0.300000     94.011980     55.643970
32      0.310000     93.455540     55.664170
33      0.320000     92.898900     55.704750
34      0.330000     92.341850     55.757650
35      0.340000     91.784280     55.815280
36      0.350000     91.226120     55.870740
37      0.360000     90.667420     55.917910
38      0.370000     90.108240     55.951520
39      0.380000     89.548720     55.967230
40      0.390000     88.989050     55.961580
41      0.400000     88.429430     55.931990
42      0.410000     87.870110     55.876760
43      0.420000     87.311350     55.794960
44      0.430000     86.753400     55.686440
45      0.440000     86.196530     55.551750
46      0.450000     85.641010     55.392080
47      0.460000     85.087090     55.209210
48      0.470000     84.535000     55.005420
49      0.480000     83.984950     54.783390
50      0.490000     83.437110     54.546090
51      0.500000     82.891650     54.296710
52      0.510000     82.348680     54.038460
53      0.520000     81.808300     53.774530
54      0.530000     81.270550     53.507910
55      0.540000     80.735480     53.241370
56      0.550000     80.203060     52.977300
57      0.560000     79.673290     52.717730
58      0.570000     79.146110     52.464300
59      0.580000     78.621470     52.218220
60      0.590000     78.099290     51.980340
61      0.600000     77.579480     51.751150
62      0.610000     77.061970     51.530840
63      0.620000     76.546660     51.319350
64      0.630000     76.033470     51.116400
65      0.640000     75.522310     50.921550
66      0.650000     75.013090     50.734250
67      0.660000     74.505750     50.553850
68      0.670000     74.000210     50.379650
69      0.680000     73.496410     50.210890
70      0.690000     72.994300     50.046820
71      0.700000     72.493840     49.886670
72      0.710000     71.994970     49.729670
73      0.720000     71.497670     49.575060
74      0.730000     71.001920     49.422080
75      0.740000     70.507700     49.269990
76      0.750000     70.015000     49.118090
77      0.760000     69.523820     48.965680
78      0.770000     69.034160     48.812100
79      0.780000     68.546040     48.656740
80      0.790000     68.059470     48.499060
81      0.800000     67.574480     48.338570
82      0.810000     67.091100     48.174880
83      0.820000     66.609350     48.007690
84      0.830000     66.129270     47.836830
85      0.840000     65.650900     47.662240
86      0.850000     65.174280     47.484020
87      0.860000     64.699440     47.302370
88      0.870000     64.226420     47.117620
89      0.880000     63.755240     46.930230
90      0.890000     63.285940     46.740720
91      0.900000     62.818530     46.549670
92      0.910000     62.353040     46.357680
93      0.920000     61.889460     46.165320
94      0.930000     61.427810     45.973130
95      0.940000     60.968070     45.781550
96      0.950000     60.510260     45.590940
97      0.960000     60.054350     45.401530
98      0.970000     59.600330     45.213450
99      0.980000     59.148200     45.026730
100      0.990000     58.697930     44.841290
101      1.000000     58.249520     44.657000
102      1.010000     57.802950     44.473670
103      1.020000     57.358210     44.291100
104      1.030000     56.915300     44.109080
105      1.040000     56.474210     43.927440
106      1.050000     56.034940     43.746040
107      1.060000     55.597480     43.564800
108      1.070000     55.161830     43.383700
109      1.080000     54.727990     43.202770
110      1.090000     54.295960     43.022100
111      1.100000     53.865740     42.841780
112      1.110000     53.437320     42.661940
113      1.120000     53.010710     42.482680
114      1.130000     52.585880     42.304090
115      1.140000     52.162840     42.126200
116      1.150000     51.741580     41.949000
117      1.160000     51.322090     41.772380
118      1.170000     50.904360     41.596220
119      1.180000     50.488400     41.420320
120      1.190000     50.074200     41.244440
121      1.200000     49.661750     41.068330
122      1.210000     49.251070     40.891740
123      1.220000     48.842150     40.714440
124      1.230000     48.435010     40.536240
125      1.240000     48.029640     40.357010
126      1.250000     47.626070     40.176690
127      1.260000     47.224310     39.995310
128      1.270000     46.824350     39.812960
129      1.280000     46.426220     39.629830
130      1.290000     46.029930     39.446130
131      1.300000     45.635470     39.262150
132      1.310000     45.242840     39.078150
133      1.320000     44.852060     38.894410
134      1.330000     44.463120     38.711160
135      1.340000     44.076010     38.528570
136      1.350000     43.690720     38.346750
137      1.360000     43.307250     38.165710
138      1.370000     42.925600     37.985430
139      1.380000     42.545740     37.805760
140      1.390000     42.167680     37.626550
141      1.400000     41.791420     37.447580
142      1.410000     41.416940     37.268610
143      1.420000     41.044260     37.089440
144      1.430000     40.673360     36.909880
145      1.440000     40.304260     36.729770
146      1.450000     39.936970     36.549040
147      1.460000     39.571480     36.367680
148      1.470000     39.207800     36.185740
149      1.480000     38.845940     36.003350
150      1.490000     38.485910     35.820690
151      1.500000     38.127700     35.637970
152      1.510000     37.771320     35.455410
153      1.520000     37.416770     35.273230
154      1.530000     37.064040     35.091600
155      1.540000     36.713120     34.910640
156      1.550000     36.364010     34.730430
157      1.560000     36.016710     34.550940
158      1.570000     35.671200     34.372100
159      1.580000     35.327480     34.193750
160      1.590000     34.985540     34.015720
161      1.600000     34.645380     33.837770
162      1.610000     34.307010     33.659660
163      1.620000     33.970410     33.481180
164      1.630000     33.635600     33.302140
165      1.640000     33.302580     33.122400
166      1.650000     32.971350     32.941880
167      1.660000     32.641930     32.760590
168      1.670000     32.314330     32.578590
169      1.680000     31.988540     32.396030
170      1.690000     31.664580     32.213090
171      1.700000     31.342450     32.030010
172      1.710000     31.022150     31.847020
173      1.720000     30.703680     31.664340
174      1.730000     30.387040     31.482180
175      1.740000     30.072210     31.300680
176      1.750000     29.759210     31.119890
177      1.760000     29.448010     30.939830
178      1.770000     29.138610     30.760430
179      1.780000     28.831010     30.581540
180      1.790000     28.525190     30.402970
181      1.800000     28.221160     30.224520
182      1.810000     27.918920     30.045950
183      1.820000     27.618460     29.867050
184      1.830000     27.319790     29.687620
185      1.840000     27.022910     29.507530
186      1.850000     26.727830     29.326710
187      1.860000     26.434570     29.145160
188      1.870000     26.143120     28.962960
189      1.880000     25.853490     28.780240
190      1.890000     25.565680     28.597200
191      1.900000     25.279710     28.414070
192      1.910000     24.995570     28.231090
193      1.920000     24.713260     28.048480
194      1.930000     24.432780     27.866450
195      1.940000     24.154110     27.685130
196      1.950000     23.877260     27.504600
197      1.960000     23.602210     27.324860
198      1.970000     23.328960     27.145840
199      1.980000     23.057510     26.967390
200      1.990000     22.787830     26.789330
201      2.000000     22.519940     26.611450
202      2.010000     22.253820     26.433490
203      2.020000     21.989490     26.255250
204      2.030000     21.726940     26.076530
205      2.040000     21.466170     25.897170
206      2.050000     21.207200     25.717100
207      2.060000     20.950030     25.536300
208      2.070000     20.694670     25.354820
209      2.080000     20.441120     25.172790
210      2.090000     20.189390     24.990370
211      2.100000     19.939490     24.807780
212      2.110000     19.691410     24.625220
213      2.120000     19.445160     24.442910
214      2.130000     19.200730     24.261020
215      2.140000     18.958120     24.079660
216      2.150000     18.717320     23.898890
217      2.160000     18.478330     23.718700
218      2.170000     18.241140     23.539010
219      2.180000     18.005750     23.359670
220      2.190000     17.772160     23.180490
221      2.200000     17.540350     23.001260
222      2.210000     17.310340     22.821760
223      2.220000     17.082120     22.641770
224      2.230000     16.855710     22.461130
225      2.240000     16.631090     22.279720
226      2.250000     16.408300     22.097520
227      2.260000     16.187320     21.914540
228      2.270000     15.968180     21.730910
229      2.280000     15.750870     21.546800
230      2.290000     15.535400     21.362470
231      2.300000     15.321770     21.178190
232      2.310000     15.109990     20.994260
233      2.320000     14.900050     20.810940
234      2.330000     14.691940     20.628490
235      2.340000     14.485660     20.447090
236      2.350000     14.281180     20.266850
237      2.360000     14.078520     20.087810
238      2.370000     13.877640     19.909900
239      2.380000     13.678540     19.733020
240      2.390000     13.481210     19.556980
241      2.400000     13.285640     19.381540
242      2.410000     13.091820     19.206460
243      2.420000     12.899760     19.031460
244      2.430000     12.709440     18.856310
245      2.440000     12.520880     18.680800
246      2.450000     12.334070     18.504750
247      2.460000     12.149030     18.328050
248      2.470000     11.965750     18.150660
249      2.480000     11.784240     17.972560
250      2.490000     11.604510     17.793790
251      2.500000     11.426570     17.614430
252      2.510000     11.250430     17.434540
253      2.520000     11.076090     17.254180
254      2.530000     10.903540     17.073410
255      2.540000     10.732810     16.892200
256      2.550000     10.563890     16.710510
257      2.560000     10.396780     16.528240
258      2.570000     10.231500     16.345230
259      2.580000     10.068050     16.161300
260      2.590000      9.906430     15.976250
261      2.600000      9.746670     15.789880
262      2.610000      9.588770     15.602030
263      2.620000      9.432750     15.412600
264      2.630000      9.278630     15.221570
265      2.640000      9.126410     15.029000
266      2.650000      8.976120     14.835090
267      2.660000      8.827770     14.640170
268      2.670000      8.681370     14.444670
269      2.680000      8.536920     14.249130
270      2.690000      8.394430     14.054200
271      2.700000      8.253890     13.860550
272      2.710000      8.115280     13.668900
273      2.720000      7.978590     13.479940
274      2.730000      7.843790     13.294300
275      2.740000      7.710850     13.112530
276      2.750000      7.579730     12.935040
277      2.760000      7.450380     12.762130
278      2.770000      7.322750     12.593950
279      2.780000      7.196820     12.430470
280      2.790000      7.072510     12.271530
281      2.800000      6.949800     12.116850
282      2.810000      6.828630     11.965970
283      2.820000      6.708970     11.818340
284      2.830000      6.590780     11.673310
285      2.840000      6.474050     11.530100
286      2.850000      6.358750     11.387880
287      2.860000      6.244870     11.245720
288      2.870000      6.132410     11.102640
289      2.880000      6.021390     10.957610
290      2.890000      5.911810     10.809550
291      2.900000      5.803720     10.657340
292      2.910000      5.697140     10.499890
293      2.920000      5.592140     10.336060
294      2.930000      5.488780     10.164770
295      2.940000      5.387130      9.984970
296      2.950000      5.287290      9.795700
297      2.960000      5.189330      9.596070
298      2.970000      5.093370      9.385370
299      2.980000      4.999510      9.163040
300      2.990000      4.907880      8.928770
301      3.000000      4.818600      8.682510
302      3.010000      4.731770      8.424570
303      3.020000      4.647520      8.155630
304      3.030000      4.565970      7.876800
305      3.040000      4.487200      7.589690
306      3.050000      4.411300      7.296380
307      3.060000      4.338340      6.999450
308      3.070000      4.268350      6.701980
309      3.080000      4.201330      6.407430
310      3.090000      4.137250      6.119620
311      3.100000      4.076060      5.842600
312      3.110000      4.017630      5.580510
313      3.120000      3.961820      5.337460
314      3.130000      3.908450      5.117400
315      3.140000      3.857280      4.924010
316      3.150000      3.808040      4.760540
317      3.160000      3.760430      4.629790
318      3.170000      3.714130      4.533960
319      3.180000      3.668790      4.474690
320      3.190000      3.624050      4.452930
321      3.200000      3.579520      4.468960
322      3.210000      3.534830      4.522370
323      3.220000      3.489600      4.611990
324      3.230000      3.443480      4.735940
325      3.240000      3.396120      4.891590
326      3.250000      3.347210      5.075570
327      3.260000      3.296450      5.283840
328      3.270000      3.243610      5.511700
329      3.280000      3.188500      5.753940
330      3.290000      3.130960      6.004940
331      3.300000      3.070910      6.258810
332      3.310000      3.008320      6.509600
333      3.320000      2.943220      6.751410
334      3.330000      2.875710      6.978640
335      3.340000      2.805920      7.186080
336      3.350000      2.734060      7.369050
337      3.360000      2.660370      7.523540
338      3.370000      2.585140      7.646200
339      3.380000      2.508670      7.734470
340      3.390000      2.431330      7.786500
341      3.400000      2.353460      7.801250
342      3.410000      2.275450      7.778400
343      3.420000      2.197670      7.718380
344      3.430000      2.120480      7.622330
345      3.440000      2.044260      7.492090
346      3.450000      1.969340      7.330150
347      3.460000      1.896040      7.139590
348      3.470000      1.824640      6.924030
349      3.480000      1.755400      6.687520
350      3.490000      1.688530      6.434410
351      3.500000      1.624180      6.169260
352      3.510000      1.562490      5.896680
353      3.520000      1.503520      5.621170
354      3.530000      1.447310      5.347000
355      3.540000      1.393840      5.078100
356      3.550000      1.343060      4.817940
357      3.560000      1.294880      4.569500
358      3.570000      1.249190      4.335210
359      3.580000      1.205830      4.116970
360      3.590000      1.164670      3.916120
361      3.600000      1.125500      3.733540
362      3.610000      1.088170      3.569600
363      3.620000      1.052470      3.424290
364      3.630000      1.018230      3.297230
365      3.640000      0.985260      3.187690
366      3.650000      0.953380      3.094690
367      3.660000      0.922430      3.017020
368      3.670000      0.892260      2.953280
369      3.680000      0.862730      2.901930
370      3.690000      0.833710      2.861320
371      3.700000      0.805100      2.829780
372      3.710000      0.776800      2.805600
373      3.720000      0.748740      2.787140
374      3.730000      0.720870      2.772820
375      3.740000      0.693140      2.761170
376      3.750000      0.665530      2.750880
377      3.760000      0.638020      2.740750
378      3.770000      0.610620      2.729780
379      3.780000      0.583320      2.717130
380      3.790000      0.556150      2.702100
381      3.800000      0.529130      2.684180
382      3.810000      0.502280      2.662980
383      3.820000      0.475650      2.638270
384      3.830000      0.449270      2.609940
385      3.840000      0.423170      2.577980
386      3.850000      0.397390      2.542510
387      3.860000      0.371970      2.503720
388      3.870000      0.346930      2.461900
389      3.880000      0.322310      2.417370
390      3.890000      0.298140      2.370540
391      3.900000      0.274430      2.321810
392      3.910000      0.251210      2.271600
393      3.920000      0.228500      2.220330
394      3.930000      0.206300      2.168390
395      3.940000      0.184610      2.116150
396      3.950000      0.163450      2.063900
397      3.960000      0.142810      2.011910
398      3.970000      0.122690      1.960390
399      3.980000      0.103090      1.909470
400      3.990000      0.083990      1.859280
401      4.000000      0.065400      1.809870
402      4.010000      0.047300      1.761270
403      4.020000      0.029690      1.713490
404      4.030000      0.012550      1.666520
405      4.040000     -0.004110      1.620340
406      4.050000     -0.020310      1.574950
407      4.060000     -0.036060      1.530330
408      4.070000     -0.051370      1.486480
409      4.080000     -0.066230      1.443410
410      4.090000     -0.080670      1.401130
411      4.100000     -0.094680      1.359670
412      4.110000     -0.108270      1.319050
413      4.120000     -0.121460      1.279290
414      4.130000     -0.134260      1.240420
415      4.140000     -0.146660      1.202450
416      4.150000     -0.158690      1.165380
417      4.160000     -0.170340      1.129200
418      4.170000     -0.181630      1.093890
419      4.180000     -0.192570      1.059410
420      4.190000     -0.203170      1.025720
421      4.200000     -0.213420      0.992770
422      4.210000     -0.223350      0.960520
423      4.220000     -0.232960      0.928900
424      4.230000     -0.242240      0.897880
425      4.240000     -0.251220      0.867410
426      4.250000     -0.259900      0.837470
427      4.260000     -0.268270      0.808040
428      4.270000     -0.276350      0.779110
429      4.280000     -0.284140      0.750690
430      4.290000     -0.291650      0.722790
431      4.300000     -0.298880      0.695440
432      4.310000     -0.305830      0.668660
433      4.320000     -0.312520      0.642480
434      4.330000     -0.318940      0.616920
435      4.340000     -0.325110      0.591990
436      4.350000     -0.331030      0.567720
437      4.360000     -0.336710      0.544090
438      4.370000     -0.342150      0.521110
439      4.380000     -0.347360      0.498740
440      4.390000     -0.352350      0.476960
441      4.400000     -0.357120      0.455720
442      4.410000     -0.361680      0.434990
443      4.420000     -0.366030      0.414710
444      4.430000     -0.370170      0.394840
445      4.440000     -0.374120      0.375310
446      4.450000     -0.377870      0.356070
447      4.460000     -0.381440      0.337060
448      4.470000     -0.384810      0.318230
449      4.480000     -0.387990      0.299540
450      4.490000     -0.390980      0.280920
451      4.500000     -0.393790      0.262330
452      4.510000     -0.396420      0.243720
453      4.520000     -0.398850      0.225030
454      4.530000     -0.401100      0.206230
455      4.540000     -0.403170      0.187250
456      4.550000     -0.405040      0.168040
457      4.560000     -0.406720      0.148550
458      4.570000     -0.408200      0.128740
459      4.580000     -0.409490      0.108550
460      4.590000     -0.410580      0.087940
461      4.600000     -0.411460      0.066860
462      4.610000     -0.412130      0.045300
463      4.620000     -0.412580      0.023230
464      4.630000     -0.412810      0.000650
465      4.640000     -0.412820     -0.022430
466      4.650000     -0.412590     -0.045980
467      4.660000     -0.412130     -0.069960
468      4.670000     -0.411430     -0.094310
469      4.680000     -0.410490     -0.118960
470      4.690000     -0.409300     -0.143810
471      4.700000     -0.407860     -0.168780
472      4.710000     -0.406170     -0.193780
473      4.720000     -0.404240     -0.218710
474      4.730000     -0.402050     -0.243500
475      4.740000     -0.399620     -0.268060
476      4.750000     -0.396930     -0.292340
477      4.760000     -0.394010     -0.316300
478      4.770000     -0.390850     -0.339900
479      4.780000     -0.387450     -0.363140
480      4.790000     -0.383820     -0.386020
481      4.800000     -0.379960     -0.408530
482      4.810000     -0.375870     -0.430710
483      4.820000     -0.371570     -0.452560
484      4.830000     -0.367040     -0.474110
485      4.840000     -0.362300     -0.495380
486      4.850000     -0.357340     -0.516380
487      4.860000     -0.352180     -0.537110
488      4.870000     -0.346810     -0.557580
489      4.880000     -0.341230     -0.577770
490      4.890000     -0.335460     -0.597670
491      4.900000     -0.329480     -0.617260
492      4.910000     -0.323310     -0.636520
493      4.920000     -0.316940     -0.655430
494      4.930000     -0.310390     -0.673960
495      4.940000     -0.303650     -0.692100
496      4.950000     -0.296730     -0.709830
497      4.960000     -0.289630     -0.727150
498      4.970000     -0.282360     -0.744040
499      4.980000     -0.274920     -0.760510
500      4.990000     -0.267310     -0.776550
501      5.000000     -0.259550     -0.792140
502      5.010000     -0.251620     -0.807290
503      5.020000     -0.243550     -0.821960
504      5.030000     -0.235330     -0.836140
505      5.040000     -0.226970     -0.849750
506      5.050000     -0.218470     -0.862750
507      5.060000     -0.209850     -0.875050
508      5.070000     -0.201100     -0.886560
509      5.080000     -0.192230     -0.897150
510      5.090000     -0.183260     -0.906690
511      5.100000     -0.174190     -0.915060
512      5.110000     -0.165040     -0.922090
513      5.120000     -0.155820     -0.927640
514      5.130000     -0.146540     -0.931560
515      5.140000     -0.137230     -0.933710
516      5.150000     -0.127890     -0.933970
517      5.160000     -0.118550     -0.932210
518      5.170000     -0.109230     -0.928330
519      5.180000     -0.099950     -0.922280
520      5.190000     -0.090720     -0.913980
521      5.200000     -0.081580     -0.903410
522      5.210000     -0.072550     -0.890580
523      5.220000     -0.063640     -0.875510
524      5.230000     -0.054890     -0.858270
525      5.240000     -0.046310     -0.838960
526      5.250000     -0.037920     -0.817700
527      5.260000     -0.029740     -0.794670
528      5.270000     -0.021790     -0.770040
529      5.280000     -0.014090     -0.744040
530      5.290000     -0.006650     -0.716910
531      5.300000      0.000520     -0.688880
532      5.310000      0.007410     -0.660210
533      5.320000      0.014010     -0.631140
534      5.330000      0.020320     -0.601890
535      5.340000      0.026340     -0.572660
536      5.350000      0.032070     -0.543620
537      5.360000      0.037500     -0.514930
538      5.370000      0.042650     -0.486690
539      5.380000      0.047520     -0.458990
540      5.390000      0.052110     -0.431880
541      5.400000      0.056430     -0.405400
542      5.410000      0.060480     -0.379550
543      5.420000      0.064280     -0.354350
544      5.430000      0.067820     -0.329780
545      5.440000      0.071120     -0.305840
546      5.450000      0.074180     -0.282540
547      5.460000      0.077000     -0.259870
548      5.470000      0.079600     -0.237830
549      5.480000      0.081980     -0.216460
550      5.490000      0.084140     -0.195760
551      5.500000      0.086100     -0.175780
552      5.510000      0.087860     -0.156540
553      5.520000      0.089420     -0.138080
554      5.530000      0.090800     -0.120430
555      5.540000      0.092010     -0.103620
556      5.550000      0.093050     -0.087670
557      5.560000      0.093920     -0.072580
558      5.570000      0.094650     -0.058370
559      5.580000      0.095230     -0.045030
560      5.590000      0.095680     -0.032530
561      5.600000      0.096010     -0.020850
562      5.610000      0.096220     -0.009960
563      5.620000      0.096320      0.000180
564      5.630000      0.096310      0.009620
565      5.640000      0.096220      0.018410
566      5.650000      0.096030      0.026610
567      5.660000      0.095770      0.034260
568      5.670000      0.095420      0.041440
569      5.680000      0.095010      0.048190
570      5.690000      0.094530      0.054590
571      5.700000      0.093980      0.060690
572      5.710000      0.093380      0.066550
573      5.720000      0.092710      0.072230
574      5.730000      0.091990      0.077790
575      5.740000      0.091210      0.083270
576      5.750000      0.090380      0.088720
577      5.760000      0.089490      0.094190
578      5.770000      0.088550      0.099710
579      5.780000      0.087550      0.105310
580      5.790000      0.086500      0.111020
581      5.800000      0.085390      0.116850
582      5.810000      0.084220      0.122810
583      5.820000      0.082990      0.128900
584      5.830000      0.081700      0.135100
585      5.840000      0.080350      0.141400
586      5.850000      0.078940      0.147770
587      5.860000      0.077460      0.154150
588      5.870000      0.075920      0.160500
589      5.880000      0.074310      0.166760
590      5.890000      0.072640      0.172860
591      5.900000      0.070920      0.178730
592      5.910000      0.069130      0.184290
593      5.920000      0.067290      0.189460
594      5.930000      0.065390      0.194190
595      5.940000      0.063450      0.198380
596      5.950000      0.061470      0.202000
597      5.960000      0.059450      0.204980
598      5.970000      0.057400      0.207290
599      5.980000      0.055320      0.208890
600      5.990000      0.053230      0.209760
601      6.000000      0.051140      0.209890
602      6.010000      0.049040      0.209290
603      6.020000      0.046940      0.207970
604      6.030000      0.044860      0.205960
605      6.040000      0.042810      0.203290
606      6.050000      0.040770      0.200010
607      6.060000      0.038770      0.196180
608      6.070000      0.036810      0.191880
609      6.080000      0.034890      0.187170
610      6.090000      0.033020      0.182150
611      6.100000      0.031200      0.176880
612      6.110000      0.029430      0.171470
613      6.120000      0.027710      0.166000
614      6.130000      0.026050      0.160540
615      6.140000      0.024450      0.155170
616      6.150000      0.022900      0.149950
617      6.160000      0.021400      0.144940
618      6.170000      0.019950      0.140190
619      6.180000      0.018550      0.135720
620      6.190000      0.017190      0.131570
621      6.200000      0.015870      0.127740
622      6.210000      0.014600      0.124260
623      6.220000      0.013350      0.121110
624      6.230000      0.012140      0.118300
625      6.240000      0.010960      0.115800
626      6.250000      0.009800      0.113610
627      6.260000      0.008670      0.111710
628      6.270000      0.007550      0.110060
629      6.280000      0.006450      0.108660
630      6.290000      0.005360      0.107470
631      6.300000      0.004290      0.106460
632      6.310000      0.003220      0.105620
633      6.320000      0.002170      0.104910
634      6.330000      0.001120      0.104300
635      6.340000      0.000070      0.103790
636      6.350000     -0.000960      0.103340
637      6.360000     -0.002000      0.102940
638      6.370000     -0.003030      0.102560
639      6.380000     -0.004050      0.102200
640      6.390000     -0.005070      0.101840
641      6.400000     -0.006090      0.101460
642      6.410000     -0.007110      0.101050
643      6.420000     -0.008120      0.100610
644      6.430000     -0.009120      0.100120
645      6.440000     -0.010120      0.099560
646      6.450000     -0.011120      0.098930
647      6.460000     -0.012110      0.098210
648      6.470000     -0.013090      0.097380
649      6.480000     -0.014070      0.096440
650      6.490000     -0.015030      0.095370
651      6.500000     -0.015980      0.094140
652      6.510000     -0.016930      0.092750
653      6.520000     -0.017850      0.091170
654      6.530000     -0.018760      0.089390
655      6.540000     -0.019660      0.087380
656      6.550000     -0.020530      0.085150
657      6.560000     -0.021380      0.082660
658      6.570000     -0.022210      0.079910
659      6.580000     -0.023010      0.076890
660      6.590000     -0.023780      0.073580
661      6.600000     -0.024510      0.069990
662      6.610000     -0.025210      0.066120
663      6.620000     -0.025880      0.061970
664      6.630000     -0.026490      0.057550
665      6.640000     -0.027070      0.052880
666      6.650000     -0.027600      0.047980
667      6.660000     -0.028080      0.042880
668      6.670000     -0.028510      0.037610
669      6.680000     -0.028880      0.032210
670      6.690000     -0.029210      0.026730
671      6.700000     -0.029470      0.021220
672      6.710000     -0.029690      0.015700
673      6.720000     -0.029840      0.010240
674      6.730000     -0.029940      0.004880
675      6.740000     -0.029990     -0.000360
676      6.750000     -0.029990     -0.005430
677      6.760000     -0.029940     -0.010310
678      6.770000     -0.029830     -0.014980
679      6.780000     -0.029680     -0.019430
680      6.790000     -0.029490     -0.023640
681      6.800000     -0.029250     -0.027620
682      6.810000     -0.028980     -0.031370
683      6.820000     -0.028660     -0.034900
684      6.830000     -0.028310     -0.038230
685      6.840000     -0.027930     -0.041380
686      6.850000     -0.027520     -0.044350
687      6.860000     -0.027070     -0.047190
688      6.870000     -0.026600     -0.049920
689      6.880000     -0.026100     -0.052560
690      6.890000     -0.025580     -0.055140
691      6.900000     -0.025030     -0.057710
692      6.910000     -0.024450     -0.060280
693      6.920000     -0.023850     -0.062890
694      6.930000     -0.023220     -0.065570
695      6.940000     -0.022560     -0.068340
696      6.950000     -0.021880     -0.071240
697      6.960000     -0.021160     -0.074290
698      6.970000     -0.020420     -0.077500
699      6.980000     -0.019650     -0.080900
700      6.990000     -0.018840     -0.084490
701      7.000000     -0.017990     -0.088300
702      7.010000     -0.017110     -0.092310
703      7.020000     -0.016190     -0.096530
704      7.030000     -0.015220     -0.100940
705      7.040000     -0.014210     -0.105530
706      7.050000     -0.013160     -0.110280
707      7.060000     -0.012050     -0.115160
708      7.070000     -0.010900     -0.120120
709      7.080000     -0.009700     -0.125120
710      7.090000     -0.008450     -0.130130
711      7.100000     -0.007150     -0.135080
712      7.110000     -0.005800     -0.139930
713      7.120000     -0.004400     -0.144620
714      7.130000     -0.002950     -0.149110
715      7.140000     -0.001460     -0.153350
716      7.150000      0.000070     -0.157300
717      7.160000      0.001640     -0.160920
718      7.170000      0.003250     -0.164200
719      7.180000      0.004900     -0.167110
720      7.190000      0.006570     -0.169630
721      7.200000      0.008260     -0.171760
722      7.210000      0.009980     -0.173490
723      7.220000      0.011720     -0.174840
724      7.230000      0.013460     -0.175800
725      7.240000      0.015220     -0.176410
726      7.250000      0.016990     -0.176660
727      7.260000      0.018750     -0.176590
728      7.270000      0.020520     -0.176220
729      7.280000      0.022280     -0.175580
730      7.290000      0.024040     -0.174700
731      7.300000      0.025780     -0.173610
732      7.310000      0.027520     -0.172330
733      7.320000      0.029240     -0.170900
734      7.330000      0.030950     -0.169350
735      7.340000      0.032650     -0.167690
736      7.350000      0.034320     -0.165940
737      7.360000      0.035980     -0.164130
738      7.370000      0.037620     -0.162260
739      7.380000      0.039250     -0.160350
740      7.390000      0.040850     -0.158400
741      7.400000      0.042430     -0.156420
742      7.410000      0.044000     -0.154400
743      7.420000      0.045540     -0.152330
744      7.430000      0.047070     -0.150230
745      7.440000      0.048570     -0.148070
746      7.450000      0.050050     -0.145850
747      7.460000      0.051510     -0.143560
748      7.470000      0.052940     -0.141180
749      7.480000      0.054350     -0.138710
750      7.490000      0.055740     -0.136130
751      7.500000      0.057100     -0.133440
752      7.510000      0.058440     -0.130600
753      7.520000      0.059740     -0.127620
754      7.530000      0.061020     -0.124460
755      7.540000      0.062260     -0.121130
756      7.550000      0.063470     -0.117610
757      7.560000      0.064650     -0.113870
758      7.570000      0.065790     -0.109910
759      7.580000      0.066890     -0.105720
760      7.590000      0.067950     -0.101290
761      7.600000      0.068960     -0.096610
762      7.610000      0.069920     -0.091680
763      7.620000      0.070840     -0.086510
764      7.630000      0.071710     -0.081100
765      7.640000      0.072520     -0.075480
766      7.650000      0.073270     -0.069670
767      7.660000      0.073970     -0.063680
768      7.670000      0.074610     -0.057580
769      7.680000      0.075180     -0.051380
770      7.690000      0.075700     -0.045150
771      7.700000      0.076150     -0.038930
772      7.710000      0.076540     -0.032770
773      7.720000      0.076860     -0.026720
774      7.730000      0.077130     -0.020830
775      7.740000      0.077340     -0.015140
776      7.750000      0.077490     -0.009690
777      7.760000      0.077590     -0.004520
778      7.770000      0.077630      0.000360
779      7.780000      0.077630      0.004930
780      7.790000      0.077580      0.009170
781      7.800000      0.077490      0.013080
782      7.810000      0.077360      0.016660
783      7.820000      0.077190      0.019910
784      7.830000      0.076990      0.022840
785      7.840000      0.076760      0.025470
786      7.850000      0.076510      0.027800
787      7.860000      0.076230      0.029850
788      7.870000      0.075930      0.031640
789      7.880000      0.075620      0.033180
790      7.890000      0.075280      0.034510
791      7.900000      0.074940      0.035620
792      7.910000      0.074580      0.036550
793      7.920000      0.074220      0.037300
794      7.930000      0.073840      0.037890
795      7.940000      0.073470      0.038350
796      7.950000      0.073080      0.038670
797      7.960000      0.072700      0.038870
798      7.970000      0.072310      0.038970
799      7.980000      0.071920      0.038970
800      7.990000      0.071530      0.038880
801      8.000000      0.071140      0.038710
802      8.010000      0.070750      0.038460
803      8.020000      0.070370      0.038140
804      8.030000      0.069990      0.037770
805      8.040000      0.069610      0.037340
806      8.050000      0.069230      0.036870
807      8.060000      0.068870      0.036360
808      8.070000      0.068500      0.035830
809      8.080000      0.068140      0.035280
810      8.090000      0.067790      0.034740
811      8.100000      0.067440      0.034200
812      8.110000      0.067100      0.033680
813      8.120000      0.066760      0.033200
814      8.130000      0.066430      0.032760
815      8.140000      0.066110      0.032380
816      8.150000      0.065780      0.032060
817      8.160000      0.065460      0.031820
818      8.170000      0.065140      0.031660
819      8.180000      0.064830      0.031580
820      8.190000      0.064510      0.031600
821      8.200000      0.064190      0.031710
822      8.210000      0.063880      0.031910
823      8.220000      0.063560      0.032220
824      8.230000      0.063240      0.032630
825      8.240000      0.062910      0.033130
826      8.250000      0.062580      0.033730
827      8.260000      0.062240      0.034420
828      8.270000      0.061900      0.035210
829      8.280000      0.061540      0.036080
830      8.290000      0.061180      0.037030
831      8.300000      0.060810      0.038070
832      8.310000      0.060430      0.039180
833      8.320000      0.060040      0.040370
834      8.330000      0.059640      0.041630
835      8.340000      0.059220      0.042950
836      8.350000      0.058790      0.044340
837      8.360000      0.058350      0.045800
838      8.370000      0.057890      0.047330
839      8.380000      0.057420      0.048920
840      8.390000      0.056930      0.050570
841      8.400000      0.056420      0.052280
842      8.410000      0.055900      0.054060
843      8.420000      0.055360      0.055890
844      8.430000      0.054800      0.057770
845      8.440000      0.054220      0.059690
846      8.450000      0.053630      0.061650
847      8.460000      0.053010      0.063620
848      8.470000      0.052370      0.065600
849      8.480000      0.051720      0.067570
850      8.490000      0.051040      0.069510
851      8.500000      0.050350      0.071400
852      8.510000      0.049630      0.073220
853      8.520000      0.048900      0.074950
854      8.530000      0.048150      0.076570
855      8.540000      0.047380      0.078070
856      8.550000      0.046600      0.079420
857      8.560000      0.045810      0.080620
858      8.570000      0.045000      0.081650
859      8.580000      0.044190      0.082510
860      8.590000      0.043360      0.083200
861      8.600000      0.042530      0.083700
862      8.610000      0.041690      0.084030
863      8.620000      0.040850      0.084180
864      8.630000      0.040010      0.084160
865      8.640000      0.039170      0.083980
866      8.650000      0.038330      0.083660
867      8.660000      0.037490      0.083200
868      8.670000      0.036660      0.082620
869      8.680000      0.035830      0.081940
870      8.690000      0.035010      0.081180
871      8.700000      0.034200      0.080360
872      8.710000      0.033400      0.079490
873      8.720000      0.032600      0.078590
874      8.730000      0.031820      0.077690
875      8.740000      0.031040      0.076790
876      8.750000      0.030270      0.075910
877      8.760000      0.029510      0.075070
878      8.770000      0.028760      0.074260
879      8.780000      0.028020      0.073510
880      8.790000      0.027290      0.072800
881      8.800000      0.026560      0.072140
882      8.810000      0.025840      0.071540
883      8.820000      0.025120      0.070980
884      8.830000      0.024410      0.070460
885      8.840000      0.023710      0.069970
886      8.850000      0.023010      0.069500
887      8.860000      0.022310      0.069030
888      8.870000      0.021620      0.068560
889      8.880000      0.020940      0.068060
890      8.890000      0.020260      0.067510
891      8.900000      0.019580      0.066900
892      8.910000      0.018910      0.066210
893      8.920000      0.018250      0.065410
894      8.930000      0.017600      0.064500
895      8.940000      0.016950      0.063440
896      8.950000      0.016320      0.062220
897      8.960000      0.015690      0.060840
898      8.970000      0.015090      0.059270
899      8.980000      0.014490      0.057500
900      8.990000      0.013920      0.055540
901      9.000000      0.013360      0.053360
902      9.010000      0.012830      0.050990
903      9.020000      0.012320      0.048410
904      9.030000      0.011840      0.045640
905      9.040000      0.011380      0.042700
906      9.050000      0.010950      0.039600
907      9.060000      0.010560      0.036370
908      9.070000      0.010190      0.033030
909      9.080000      0.009860      0.029630
910      9.090000      0.009570      0.026190
911      9.100000      0.009300      0.022760
912      9.110000      0.009080      0.019380
913      9.120000      0.008880      0.016070
914      9.130000      0.008720      0.012890
915      9.140000      0.008590      0.009860
916      9.150000      0.008490      0.007020
917      9.160000      0.008420      0.004390
918      9.170000      0.008380      0.001980
919      9.180000      0.008360     -0.000170
920      9.190000      0.008360     -0.002070
921      9.200000      0.008380     -0.003710
922      9.210000      0.008420     -0.005090
923      9.220000      0.008470     -0.006210
924      9.230000      0.008530     -0.007070
925      9.240000      0.008600     -0.007700
926      9.250000      0.008680     -0.008090
927      9.260000      0.008760     -0.008280
928      9.270000      0.008840     -0.008270
929      9.280000      0.008930     -0.008100
930      9.290000      0.009010     -0.007780
931      9.300000      0.009090     -0.007330
932      9.310000      0.009160     -0.006780
933      9.320000      0.009230     -0.006150
934      9.330000      0.009290     -0.005460
935      9.340000      0.009340     -0.004730
936      9.350000      0.009390     -0.003970
937      9.360000      0.009430     -0.003210
938      9.370000      0.009460     -0.002450
939      9.380000      0.009490     -0.001710
940      9.390000      0.009500     -0.000990
941      9.400000      0.009510     -0.000290
942      9.410000      0.009520      0.000370
943      9.420000      0.009510      0.000990
944      9.430000      0.009500      0.001580
945      9.440000      0.009490      0.002130
946      9.450000      0.009470      0.002640
947      9.460000      0.009440      0.003110
948      9.470000      0.009410      0.003540
949      9.480000      0.009370      0.003940
950      9.490000      0.009330      0.004290
951      9.500000      0.009290      0.004610
952      9.510000      0.009240      0.004890
953      9.520000      0.009200      0.005130
954      9.530000      0.009140      0.005340
955      9.540000      0.009090      0.005510
956      9.550000      0.009040      0.005640
957      9.560000      0.008980      0.005730
958      9.570000      0.008920      0.005790
959      9.580000      0.008860      0.005820
960      9.590000      0.008810      0.005810
961      9.600000      0.008750      0.005770
962      9.610000      0.008690      0.005700
963      9.620000      0.008630      0.005600
964      9.630000      0.008580      0.005470
965      9.640000      0.008520      0.005330
966      9.650000      0.008470      0.005160
967      9.660000      0.008420      0.004980
968      9.670000      0.008370      0.004790
969      9.680000      0.008320      0.004600
970      9.690000      0.008270      0.004410
971      9.700000      0.008230      0.004230
972      9.710000      0.008190      0.004060
973      9.720000      0.008150      0.003910
974      9.730000      0.008110      0.003790
975      9.740000      0.008070      0.003710
976      9.750000      0.008030      0.003650
977      9.760000      0.008000      0.003640
978      9.770000      0.007960      0.003670
979      9.780000      0.007920      0.003750
980      9.790000      0.007890      0.003880
981      9.800000      0.007850      0.004050
982      9.810000      0.007810      0.004270
983      9.820000      0.007760      0.004540
984      9.830000      0.007720      0.004850
985      9.840000      0.007670      0.005210
986      9.850000      0.007620      0.005600
987      9.860000      0.007560      0.006010
988      9.870000      0.007500      0.006450
989      9.880000      0.007440      0.006900
990      9.890000      0.007370      0.007360
991      9.900000      0.007290      0.007820
992      9.910000      0.007220      0.008260
993      9.920000      0.007130      0.008680
994      9.930000      0.007050      0.009070
995      9.940000      0.006960      0.009420
996      9.950000      0.006860      0.009720
997      9.960000      0.006760      0.009970
998      9.970000      0.006660      0.010170
999      9.980000      0.006560      0.010310
1000      9.990000      0.006460      0.010380
1001     10.000000      0.006360      0.010390
1002     10.010000      0.006250      0.010330
1003     10.020000      0.006150      0.010210
1004     10.030000      0.006050      0.010040
1005     10.040000      0.005950      0.009810
1006     10.050000      0.005850      0.009530
1007     10.060000      0.005750      0.009210
1008     10.070000      0.005660      0.008860
1009     10.080000      0.005570      0.008480
1010     10.090000      0.005490      0.008090
1011     10.100000      0.005410      0.007700
1012     10.110000      0.005330      0.007310
1013     10.120000      0.005260      0.006940
1014     10.130000      0.005190      0.006590
1015     10.140000      0.005120      0.006280
1016     10.150000      0.005060      0.006020
1017     10.160000      0.005000      0.005800
1018     10.170000      0.004940      0.005650
1019     10.180000      0.004880      0.005550
1020     10.190000      0.004830      0.005520
1021     10.200000      0.004770      0.005560
1022     10.210000      0.004720      0.005670
1023     10.220000      0.004660      0.005840
1024     10.230000      0.004600      0.006080
1025     10.240000      0.004540      0.006390
1026     10.250000      0.004480      0.006750
1027     10.260000      0.004410      0.007170
1028     10.270000      0.004340      0.007640
1029     10.280000      0.004260      0.008150
1030     10.290000      0.004180      0.008690
1031     10.300000      0.004090      0.009260
1032     10.310000      0.004000      0.009850
1033     10.320000      0.003900      0.010460
1034     10.330000      0.003800      0.011070
1035     10.340000      0.003690      0.011670
1036     10.350000      0.003570      0.012270
1037     10.360000      0.003450      0.012860
1038     10.370000      0.003320      0.013440
1039     10.380000      0.003180      0.013990
1040     10.390000      0.003040      0.014530
1041     10.400000      0.002900      0.015040
1042     10.410000      0.002750      0.015530
1043     10.420000      0.002590      0.015990
1044     10.430000      0.002430      0.016430
1045     10.440000      0.002270      0.016850
1046     10.450000      0.002100      0.017250
1047     10.460000      0.001930      0.017620
1048     10.470000      0.001750      0.017970
1049     10.480000      0.001570      0.018290
1050     10.490000      0.001390      0.018600
1051     10.500000      0.001200      0.018880
1052     10.510000      0.001010      0.019140
1053     10.520000      0.000820      0.019380
1054     10.530000      0.000630      0.019590
1055     10.540000      0.000430      0.019790
1056     10.550000      0.000240      0.019950
1057     10.560000      0.000040      0.020100
1058     10.570000     -0.000160      0.020220
1059     10.580000     -0.000370      0.020320
1060     10.590000     -0.000570      0.020400
1061     10.600000     -0.000770      0.020450
1062     10.610000     -0.000980      0.020480
1063     10.620000     -0.001180      0.020480
1064     10.630000     -0.001390      0.020460
1065     10.640000     -0.001590      0.020420
1066     10.650000     -0.001800      0.020360
1067     10.660000     -0.002000      0.020270
1068     10.670000     -0.002200      0.020160
1069     10.680000     -0.002400      0.020030
1070     10.690000     -0.002610      0.019870
1071     10.700000     -0.002800      0.019690
1072     10.710000     -0.003000      0.019480
1073     10.720000     -0.003200      0.019240
1074     10.730000     -0.003390      0.018990
1075     10.740000     -0.003580      0.018700
1076     10.750000     -0.003760      0.018390
1077     10.760000     -0.003950      0.018050
1078     10.770000     -0.004130      0.017670
1079     10.780000     -0.004310      0.017270
1080     10.790000     -0.004480      0.016840
1081     10.800000     -0.004650      0.016380
1082     10.810000     -0.004810      0.015890
1083     10.820000     -0.004970      0.015360
1084     10.830000     -0.005120      0.014810
1085     10.840000     -0.005270      0.014230
1086     10.850000     -0.005410      0.013620
1087     10.860000     -0.005550      0.012990
1088     10.870000     -0.005680      0.012340
1089     10.880000     -0.005800      0.011670
1090     10.890000     -0.005920      0.010980
1091     10.900000     -0.006030      0.010290
1092     10.910000     -0.006130      0.009590
1093     10.920000     -0.006230      0.008880
1094     10.930000     -0.006320      0.008180
1095     10.940000     -0.006400      0.007490
1096     10.950000     -0.006470      0.006800
1097     10.960000     -0.006540      0.006120
1098     10.970000     -0.006600      0.005450
1099     10.980000     -0.006660      0.004790
1100     10.990000     -0.006710      0.004150
1101     11.000000     -0.006750      0.003510
1102     11.010000     -0.006780      0.002890
1103     11.020000     -0.006810      0.002280
1104     11.030000     -0.006830      0.001670
1105     11.040000     -0.006850      0.001070
1106     11.050000     -0.006860      0.000470
1107     11.060000     -0.006870     -0.000120
1108     11.070000     -0.006860     -0.000720
1109     11.080000     -0.006860     -0.001310
1110     11.090000     -0.006840     -0.001910
1111     11.100000     -0.006830     -0.002510
1112     11.110000     -0.006800     -0.003120
1113     11.120000     -0.006770     -0.003740
1114     11.130000     -0.006730     -0.004370
1115     11.140000     -0.006690     -0.005010
1116     11.150000     -0.006640     -0.005670
1117     11.160000     -0.006580     -0.006340
1118     11.170000     -0.006520     -0.007020
1119     11.180000     -0.006450     -0.007730
1120     11.190000     -0.006370     -0.008450
1121     11.200000     -0.006290     -0.009190
1122     11.210000     -0.006190     -0.009950
1123     11.220000     -0.006090     -0.010730
1124     11.230000     -0.005990     -0.011510
1125     11.240000     -0.005870     -0.012310
1126     11.250000     -0.005750     -0.013100
1127     11.260000     -0.005620     -0.013890
1128     11.270000     -0.005480     -0.014670
1129     11.280000     -0.005330     -0.015420
1130     11.290000     -0.005180     -0.016140
1131     11.300000     -0.005020     -0.016820
1132     11.310000     -0.004850     -0.017440
1133     11.320000     -0.004670     -0.018000
1134     11.330000     -0.004490     -0.018470
1135     11.340000     -0.004310     -0.018860
1136     11.350000     -0.004120     -0.019150
1137     11.360000     -0.003930     -0.019330
1138     11.370000     -0.003740     -0.019400
1139     11.380000     -0.003540     -0.019350
1140     11.390000     -0.003350     -0.019190
1141     11.400000     -0.003160     -0.018900
1142     11.410000     -0.002970     -0.018490
1143     11.420000     -0.002780     -0.017970
1144     11.430000     -0.002600     -0.017330
1145     11.440000     -0.002430     -0.016590
1146     11.450000     -0.002260     -0.015760
1147     11.460000     -0.002110     -0.014850
1148     11.470000     -0.001960     -0.013870
1149     11.480000     -0.001820     -0.012840
1150     11.490000     -0.001690     -0.011780
1151     11.500000     -0.001570     -0.010700
1152     11.510000     -0.001470     -0.009620
1153     11.520000     -0.001370     -0.008570
1154     11.530000     -0.001280     -0.007550
1155     11.540000     -0.001210     -0.006580
1156     11.550000     -0.001140     -0.005690
1157     11.560000     -0.001090     -0.004870
1158     11.570000     -0.001040     -0.004140
1159     11.580000     -0.001000     -0.003500
1160     11.590000     -0.000960     -0.002970
1161     11.600000     -0.000930     -0.002540
1162     11.610000     -0.000910     -0.002220
1163     11.620000     -0.000880     -0.002000
1164     11.630000     -0.000860     -0.001880
1165     11.640000     -0.000840     -0.001860
1166     11.650000     -0.000830     -0.001920
1167     11.660000     -0.000810     -0.002070
1168     11.670000     -0.000790     -0.002290
1169     11.680000     -0.000760     -0.002560
1170     11.690000     -0.000740     -0.002890
1171     11.700000     -0.000710     -0.003250
1172     11.710000     -0.000680     -0.003640
1173     11.720000     -0.000640     -0.004040
1174     11.730000     -0.000600     -0.004450
1175     11.740000     -0.000550     -0.004840
1176     11.750000     -0.000510     -0.005220
1177     11.760000     -0.000450     -0.005580
1178     11.770000     -0.000400     -0.005900
1179     11.780000     -0.000340     -0.006190
1180     11.790000     -0.000280     -0.006440
1181     11.800000     -0.000210     -0.006640
1182     11.810000     -0.000150     -0.006790
1183     11.820000     -0.000080     -0.006900
1184     11.830000     -0.000010     -0.006970
1185     11.840000      0.000060     -0.006990
1186     11.850000      0.000130     -0.006960
1187     11.860000      0.000200     -0.006900
1188     11.870000      0.000270     -0.006800
1189     11.880000      0.000340     -0.006660
1190     11.890000      0.000400     -0.006490
1191     11.900000      0.000470     -0.006290
1192     11.910000      0.000530     -0.006070
1193     11.920000      0.000590     -0.005830
1194     11.930000      0.000650     -0.005570
1195     11.940000      0.000710     -0.005290
1196     11.950000      0.000760     -0.005010
1197     11.960000      0.000810     -0.004720
1198     11.970000      0.000860     -0.004420
1199     11.980000      0.000900     -0.004110
1200     11.990000      0.000940     -0.003800
1201     12.000000      0.000980     -0.003480
1202     12.010000      0.001010     -0.003160
1203     12.020000      0.001050     -0.002840
1204     12.030000      0.001070     -0.002520
1205     12.040000      0.001100     -0.002200
1206     12.050000      0.001120     -0.001880
1207     12.060000      0.001140     -0.001560
1208     12.070000      0.001160     -0.001250
1209     12.080000      0.001170     -0.000940
1210     12.090000      0.001180     -0.000630
1211     12.100000      0.001180     -0.000330
1212     12.110000      0.001190     -0.000050
1213     12.120000      0.001190      0.000220
1214     12.130000      0.001190      0.000480
1215     12.140000      0.001180      0.000730
1216     12.150000      0.001170      0.000950
1217     12.160000      0.001160      0.001160
1218     12.170000      0.001150      0.001350
1219     12.180000      0.001140      0.001520
1220     12.190000      0.001120      0.001670
1221     12.200000      0.001110      0.001800
1222     12.210000      0.001090      0.001900
1223     12.220000      0.001070      0.001990
1224     12.230000      0.001050      0.002060
1225     12.240000      0.001030      0.002110
1226     12.250000      0.001010      0.002150
1227     12.260000      0.000990      0.002170
1228     12.270000      0.000970      0.002170
1229     12.280000      0.000940      0.002160
1230     12.290000      0.000920      0.002140
1231     12.300000      0.000900      0.002110
1232     12.310000      0.000880      0.002070
1233     12.320000      0.000860      0.002020
1234     12.330000      0.000840      0.001970
1235     12.340000      0.000820      0.001910
1236     12.350000      0.000800      0.001850
1237     12.360000      0.000780      0.001790
1238     12.370000      0.000760      0.001720
1239     12.380000      0.000750      0.001660
1240     12.390000      0.000730      0.001590
1241     12.400000      0.000710      0.001520
1242     12.410000      0.000700      0.001450
1243     12.420000      0.000680      0.001380
1244     12.430000      0.000670      0.001310
1245     12.440000      0.000660      0.001240
1246     12.450000      0.000640      0.001170
1247     12.460000      0.000630      0.001100
1248     12.470000      0.000620      0.001040
1249     12.480000      0.000610      0.000960
1250     12.490000      0.000600      0.000890
1251     12.500000      0.000590      0.000820
1252     12.510000      0.000580      0.000750
1253     12.520000      0.000580      0.000680
1254     12.530000      0.000570      0.000610
1255     12.540000      0.000560      0.000530
1256     12.550000      0.000560      0.000450
1257     12.560000      0.000550      0.000380
1258     12.570000      0.000550      0.000300
1259     12.580000      0.000550      0.000220
1260     12.590000      0.000550      0.000130
1261     12.600000      0.000540      0.000050
1262     12.610000      0.000540     -0.000040
1263     12.620000      0.000540     -0.000130
1264     12.630000      0.000540     -0.000220
1265     12.640000      0.000550     -0.000320
1266     12.650000      0.000550     -0.000420
1267     12.660000      0.000550     -0.000530
1268     12.670000      0.000560     -0.000630
1269     12.680000      0.000570     -0.000750
1270     12.690000      0.000570     -0.000860
1271     12.700000      0.000580     -0.000980
1272     12.710000      0.000590     -0.001110
1273     12.720000      0.000600     -0.001230
1274     12.730000      0.000620     -0.001370
1275     12.740000      0.000630     -0.001500
1276     12.750000      0.000640     -0.001640
1277     12.760000      0.000660     -0.001790
1278     12.770000      0.000680     -0.001930
1279     12.780000      0.000700     -0.002080
1280     12.790000      0.000720     -0.002240
1281     12.800000      0.000740     -0.002400
1282     12.810000      0.000760     -0.002550
1283     12.820000      0.000790     -0.002710
1284     12.830000      0.000820     -0.002870
1285     12.840000      0.000850     -0.003030
1286     12.850000      0.000880     -0.003170
1287     12.860000      0.000910     -0.003320
1288     12.870000      0.000940     -0.003450
1289     12.880000      0.000980     -0.003560
1290     12.890000      0.001010     -0.003650
1291     12.900000      0.001050     -0.003720
1292     12.910000      0.001090     -0.003760
1293     12.920000      0.001120     -0.003770
1294     12.930000      0.001160     -0.003750
1295     12.940000      0.001200     -0.003680
1296     12.950000      0.001230     -0.003560
1297     12.960000      0.001270     -0.003400
1298     12.970000      0.001300     -0.003190
1299     12.980000      0.001340     -0.002930
1300     12.990000      0.001370     -0.002620
1301     13.000000      0.001390     -0.002250
1302     13.010000      0.001410     -0.001840
1303     13.020000      0.001430     -0.001380
1304     13.030000      0.001450     -0.000870
1305     13.040000      0.001460     -0.000330
1306     13.050000      0.001460      0.000240
1307     13.060000      0.001460      0.000830
1308     13.070000      0.001450      0.001430
1309     13.080000      0.001430      0.002030
1310     13.090000      0.001410      0.002620
1311     13.100000      0.001390      0.003180
1312     13.110000      0.001360      0.003700
1313     13.120000      0.001320      0.004160
1314     13.130000      0.001280      0.004550
1315     13.140000      0.001230      0.004870
1316     13.150000      0.001180      0.005100
1317     13.160000      0.001130      0.005220
1318     13.170000      0.001080      0.005240
1319     13.180000      0.001030      0.005140
1320     13.190000      0.000980      0.004930
1321     13.200000      0.000930      0.004600
1322     13.210000      0.000880      0.004150
1323     13.220000      0.000840      0.003590
1324     13.230000      0.000800      0.002920
1325     13.240000      0.000770      0.002140
1326     13.250000      0.000750      0.001270
1327     13.260000      0.000740      0.000320
1328     13.270000      0.000740     -0.000690
1329     13.280000      0.000740     -0.001750
1330     13.290000      0.000760     -0.002850
1331     13.300000      0.000790     -0.003960
1332     13.310000      0.000830     -0.005060
1333     13.320000      0.000880     -0.006150
1334     13.330000      0.000940     -0.007190
1335     13.340000      0.001010     -0.008180
1336     13.350000      0.001090     -0.009100
1337     13.360000      0.001190     -0.009930
1338     13.370000      0.001280     -0.010680
1339     13.380000      0.001390     -0.011320
1340     13.390000      0.001500     -0.011860
1341     13.400000      0.001620     -0.012290
1342     13.410000      0.001750     -0.012610
1343     13.420000      0.001870     -0.012830
1344     13.430000      0.002000     -0.012940
1345     13.440000      0.002130     -0.012950
1346     13.450000      0.002260     -0.012870
1347     13.460000      0.002390     -0.012710
1348     13.470000      0.002520     -0.012470
1349     13.480000      0.002640     -0.012160
1350     13.490000      0.002760     -0.011800
1351     13.500000      0.002880     -0.011400
1352     13.510000      0.002990     -0.010980
1353     13.520000      0.003100     -0.010530
1354     13.530000      0.003210     -0.010080
1355     13.540000      0.003310     -0.009620
1356     13.550000      0.003410     -0.009180
1357     13.560000      0.003500     -0.008760
1358     13.570000      0.003590     -0.008370
1359     13.580000      0.003670     -0.008010
1360     13.590000      0.003750     -0.007680
1361     13.600000      0.003830     -0.007390
1362     13.610000      0.003900     -0.007130
1363     13.620000      0.003970     -0.006920
1364     13.630000      0.004040     -0.006740
1365     13.640000      0.004110     -0.006600
1366     13.650000      0.004170     -0.006500
1367     13.660000      0.004240     -0.006420
1368     13.670000      0.004300     -0.006370
1369     13.680000      0.004370     -0.006350
1370     13.690000      0.004430     -0.006340
1371     13.700000      0.004490     -0.006350
1372     13.710000      0.004560     -0.006370
1373     13.720000      0.004620     -0.006390
1374     13.730000      0.004680     -0.006420
1375     13.740000      0.004750     -0.006440
1376     13.750000      0.004810     -0.006460
1377     13.760000      0.004880     -0.006470
1378     13.770000      0.004940     -0.006470
1379     13.780000      0.005010     -0.006450
1380     13.790000      0.005070     -0.006410
1381     13.800000      0.005140     -0.006360
1382     13.810000      0.005200     -0.006290
1383     13.820000      0.005260     -0.006200
1384     13.830000      0.005320     -0.006080
1385     13.840000      0.005380     -0.005960
1386     13.850000      0.005440     -0.005810
1387     13.860000      0.005500     -0.005640
1388     13.870000      0.005560     -0.005460
1389     13.880000      0.005610     -0.005260
1390     13.890000      0.005670     -0.005050
1391     13.900000      0.005720     -0.004830
1392     13.910000      0.005760     -0.004590
1393     13.920000      0.005810     -0.004350
1394     13.930000      0.005850     -0.004100
1395     13.940000      0.005900     -0.003850
1396     13.950000      0.005930     -0.003590
1397     13.960000      0.005970     -0.003320
1398     13.970000      0.006000     -0.003050
1399     13.980000      0.006030     -0.002780
1400     13.990000      0.006060     -0.002510
1401     14.000000      0.006090     -0.002240
1402     14.010000      0.006110     -0.001960
1403     14.020000      0.006130     -0.001690
1404     14.030000      0.006150     -0.001410
1405     14.040000      0.006160     -0.001140
1406     14.050000      0.006170     -0.000870
1407     14.060000      0.006180     -0.000600
1408     14.070000      0.006190     -0.000340
1409     14.080000      0.006190     -0.000080
1410     14.090000      0.006190      0.000160
1411     14.100000      0.006190      0.000390
1412     14.110000      0.006180      0.000610
1413     14.120000      0.006180      0.000810
1414     14.130000      0.006170      0.000990
1415     14.140000      0.006160      0.001150
1416     14.150000      0.006150      0.001290
1417     14.160000      0.006140      0.001400
1418     14.170000      0.006120      0.001480
1419     14.180000      0.006110      0.001540
1420     14.190000      0.006090      0.001570
1421     14.200000      0.006080      0.001570
1422     14.210000      0.006060      0.001540
1423     14.220000      0.006040      0.001490
1424     14.230000      0.006030      0.001410
1425     14.240000      0.006020      0.001310
1426     14.250000      0.006000      0.001190
1427     14.260000      0.005990      0.001040
1428     14.270000      0.005980      0.000890
1429     14.280000      0.005970      0.000720
1430     14.290000      0.005960      0.000540
1431     14.300000      0.005960      0.000350
1432     14.310000      0.005960      0.000160
1433     14.320000      0.005950     -0.000020
1434     14.330000      0.005950     -0.000200
1435     14.340000      0.005960     -0.000370
1436     14.350000      0.005960     -0.000520
1437     14.360000      0.005960     -0.000670
1438     14.370000      0.005970     -0.000790
1439     14.380000      0.005980     -0.000900
1440     14.390000      0.005990     -0.000990
1441     14.400000      0.006000     -0.001050
1442     14.410000      0.006010     -0.001100
1443     14.420000      0.006020     -0.001120
1444     14.430000      0.006030     -0.001130
1445     14.440000      0.006040     -0.001110
1446     14.450000      0.006050     -0.001080
1447     14.460000      0.006060     -0.001020
1448     14.470000      0.006070     -0.000950
1449     14.480000      0.006080     -0.000870
1450     14.490000      0.006090     -0.000770
1451     14.500000      0.006100     -0.000660
1452     14.510000      0.006110     -0.000530
1453     14.520000      0.006110     -0.000400
1454     14.530000      0.006120     -0.000270
1455     14.540000      0.006120     -0.000130
1456     14.550000      0.006120      0.000020
1457     14.560000      0.006120      0.000170
1458     14.570000      0.006120      0.000330
1459     14.580000      0.006110      0.000480
1460     14.590000      0.006110      0.000640
1461     14.600000      0.006100      0.000790
1462     14.610000      0.006100      0.000950
1463     14.620000      0.006090      0.001100
1464     14.630000      0.006080      0.001250
1465     14.640000      0.006060      0.001400
1466     14.650000      0.006050      0.001540
1467     14.660000      0.006030      0.001680
1468     14.670000      0.006020      0.001800
1469     14.680000      0.006000      0.001920
1470     14.690000      0.005980      0.002030
1471     14.700000      0.005960      0.002120
1472     14.710000      0.005940      0.002200
1473     14.720000      0.005920      0.002250
1474     14.730000      0.005890      0.002290
1475     14.740000      0.005870      0.002300
1476     14.750000      0.005850      0.002280
1477     14.760000      0.005820      0.002240
1478     14.770000      0.005800      0.002170
1479     14.780000      0.005780      0.002070
1480     14.790000      0.005760      0.001940
1481     14.800000      0.005740      0.001780
1482     14.810000      0.005720      0.001590
1483     14.820000      0.005710      0.001370
1484     14.830000      0.005690      0.001120
1485     14.840000      0.005680      0.000840
1486     14.850000      0.005670      0.000540
1487     14.860000      0.005670      0.000220
1488     14.870000      0.005670     -0.000110
1489     14.880000      0.005670     -0.000460
1490     14.890000      0.005670     -0.000820
1491     14.900000      0.005680     -0.001190
1492     14.910000      0.005690     -0.001550
1493     14.920000      0.005710     -0.001900
1494     14.930000      0.005730     -0.002250
1495     14.940000      0.005750     -0.002590
1496     14.950000      0.005770     -0.002900
1497     14.960000      0.005800     -0.003200
1498     14.970000      0.005840     -0.003470
1499     14.980000      0.005870     -0.003720
1500     14.990000      0.005910     -0.003950
1501     15.000000      0.005950     -0.004140
1502     15.010000      0.005990     -0.004310
1503     15.020000      0.006030     -0.004460
1504     15.030000      0.006080     -0.004580
1505     15.040000      0.006120     -0.004670
1506     15.050000      0.006170     -0.004740
1507     15.060000      0.006220     -0.004790
1508     15.070000      0.006260     -0.004820
1509     15.080000      0.006310     -0.004830
1510     15.090000      0.006360     -0.004830
1511     15.100000      0.006410     -0.004810
1512     15.110000      0.006460     -0.004780
1513     15.120000      0.006510     -0.004740
1514     15.130000      0.006550     -0.004700
1515     15.140000      0.006600     -0.004650
1516     15.150000      0.006650     -0.004590
1517     15.160000      0.006690     -0.004540
1518     15.170000      0.006740     -0.004480
1519     15.180000      0.006780     -0.004420
1520     15.190000      0.006830     -0.004360
1521     15.200000      0.006870     -0.004310
1522     15.210000      0.006910     -0.004250
1523     15.220000      0.006960     -0.004200
1524     15.230000      0.007000     -0.004150
1525     15.240000      0.007040     -0.004100
1526     15.250000      0.007080     -0.004060
1527     15.260000      0.007120     -0.004020
1528     15.270000      0.007160     -0.003980
1529     15.280000      0.007200     -0.003940
1530     15.290000      0.007240     -0.003900
1531     15.300000      0.007280     -0.003870
1532     15.310000      0.007320     -0.003840
1533     15.320000      0.007360     -0.003810
1534     15.330000      0.007390     -0.003780
1535     15.340000      0.007430     -0.003750
1536     15.350000      0.007470     -0.003730
1537     15.360000      0.007510     -0.003710
1538     15.370000      0.007540     -0.003690
1539     15.380000      0.007580     -0.003670
1540     15.390000      0.007620     -0.003660
1541     15.400000      0.007650     -0.003640
1542     15.410000      0.007690     -0.003640
1543     15.420000      0.007730     -0.003630
1544     15.430000      0.007760     -0.003630
1545     15.440000      0.007800     -0.003630
1546     15.450000      0.007840     -0.003640
1547     15.460000      0.007870     -0.003650
1548     15.470000      0.007910     -0.003670
1549     15.480000      0.007950     -0.003700
1550     15.490000      0.007980     -0.003740
1551     15.500000      0.008020     -0.003790
1552     15.510000      0.008060     -0.003850
1553     15.520000      0.008100     -0.003930
1554     15.530000      0.008140     -0.004020
1555     15.540000      0.008180     -0.004120
1556     15.550000      0.008220     -0.004240
1557     15.560000      0.008260     -0.004380
1558     15.570000      0.008300     -0.004540
1559     15.580000      0.008350     -0.004710
1560     15.590000      0.008400     -0.004910
1561     15.600000      0.008440     -0.005120
1562     15.610000      0.008500     -0.005350
1563     15.620000      0.008550     -0.005600
1564     15.630000      0.008610     -0.005860
1565     15.640000      0.008660     -0.006130
1566     15.650000      0.008730     -0.006410
1567     15.660000      0.008790     -0.006700
1568     15.670000      0.008860     -0.006990
1569     15.680000      0.008930     -0.007270
1570     15.690000      0.009000     -0.007540
1571     15.700000      0.009070     -0.007790
1572     15.710000      0.009150     -0.008020
1573     15.720000      0.009230     -0.008220
1574     15.730000      0.009310     -0.008380
1575     15.740000      0.009400     -0.008510
1576     15.750000      0.009480     -0.008590
1577     15.760000      0.009570     -0.008620
1578     15.770000      0.009660     -0.008600
1579     15.780000      0.009740     -0.008520
1580     15.790000      0.009830     -0.008390
1581     15.800000      0.009910     -0.008200
1582     15.810000      0.009990     -0.007950
1583     15.820000      0.010070     -0.007640
1584     15.830000      0.010150     -0.007290
1585     15.840000      0.010220     -0.006880
1586     15.850000      0.010290     -0.006430
1587     15.860000      0.010350     -0.005940
1588     15.870000      0.010410     -0.005420
1589     15.880000      0.010470     -0.004880
1590     15.890000      0.010520     -0.004320
1591     15.900000      0.010560     -0.003760
1592     15.910000      0.010600     -0.003200
1593     15.920000      0.010630     -0.002650
1594     15.930000      0.010660     -0.002130
1595     15.940000      0.010680     -0.001630
1596     15.950000      0.010690     -0.001180
1597     15.960000      0.010710     -0.000760
1598     15.970000      0.010710     -0.000400
1599     15.980000      0.010720     -0.000080
1600     15.990000      0.010720      0.000180
1601     16.000000      0.010720      0.000380
1602     16.010000      0.010710      0.000530
1603     16.020000      0.010710      0.000630
1604     16.030000      0.010700      0.000670
1605     16.040000      0.010690      0.000660
1606     16.050000      0.010690      0.000610
1607     16.060000      0.010680      0.000520
1608     16.070000      0.010680      0.000390
1609     16.080000      0.010670      0.000230
1610     16.090000      0.010670      0.000040
1611     16.100000      0.010670     -0.000160
1612     16.110000      0.010670     -0.000370
1613     16.120000      0.010670     -0.000580
1614     16.130000      0.010680     -0.000790
1615     16.140000      0.010690     -0.001000
1616     16.150000      0.010700     -0.001190
1617     16.160000      0.010710     -0.001360
1618     16.170000      0.010720     -0.001510
1619     16.180000      0.010740     -0.001630
1620     16.190000      0.010760     -0.001730
1621     16.200000      0.010770     -0.001790
1622     16.210000      0.010790     -0.001830
1623     16.220000      0.010810     -0.001840
1624     16.230000      0.010830     -0.001820
1625     16.240000      0.010850     -0.001780
1626     16.250000      0.010860     -0.001710
1627     16.260000      0.010880     -0.001610
1628     16.270000      0.010900     -0.001500
1629     16.280000      0.010910     -0.001370
1630     16.290000      0.010930     -0.001220
1631     16.300000      0.010940     -0.001070
1632     16.310000      0.010950     -0.000910
1633     16.320000      0.010960     -0.000750
1634     16.330000      0.010960     -0.000590
1635     16.340000      0.010970     -0.000430
1636     16.350000      0.010980     -0.000290
1637     16.360000      0.010980     -0.000150
1638     16.370000      0.010980     -0.000020
1639     16.380000      0.010980      0.000100
1640     16.390000      0.010980      0.000200
1641     16.400000      0.010980      0.000290
1642     16.410000      0.010970      0.000360
1643     16.420000      0.010970      0.000420
1644     16.430000      0.010970      0.000460
1645     16.440000      0.010960      0.000500
1646     16.450000      0.010960      0.000520
1647     16.460000      0.010950      0.000540
1648     16.470000      0.010950      0.000550
1649     16.480000      0.010940      0.000560
1650     16.490000      0.010930      0.000560
1651     16.500000      0.010930      0.000570
1652     16.510000      0.010920      0.000590
1653     16.520000      0.010920      0.000610
1654     16.530000      0.010910      0.000640
1655     16.540000      0.010900      0.000690
1656     16.550000      0.010900      0.000750
1657     16.560000      0.010890      0.000820
1658     16.570000      0.010880      0.000920
1659     16.580000      0.010870      0.001040
1660     16.590000      0.010860      0.001170
1661     16.600000      0.010850      0.001330
1662     16.610000      0.010840      0.001510
1663     16.620000      0.010820      0.001700
1664     16.630000      0.010810      0.001910
1665     16.640000      0.010790      0.002140
1666     16.650000      0.010770      0.002370
1667     16.660000      0.010740      0.002610
1668     16.670000      0.010720      0.002850
1669     16.680000      0.010690      0.003090
1670     16.690000      0.010660      0.003320
1671     16.700000      0.010620      0.003530
1672     16.710000      0.010590      0.003710
1673     16.720000      0.010550      0.003860
1674     16.730000      0.010510      0.003980
1675     16.740000      0.010470      0.004060
1676     16.750000      0.010430      0.004090
1677     16.760000      0.010390      0.004060
1678     16.770000      0.010350      0.003980
1679     16.780000      0.010310      0.003850
1680     16.790000      0.010270      0.003650
1681     16.800000      0.010240      0.003390
1682     16.810000      0.010200      0.003080
1683     16.820000      0.010170      0.002700
1684     16.830000      0.010140      0.002270
1685     16.840000      0.010120      0.001800
1686     16.850000      0.010100      0.001280
1687     16.860000      0.010090      0.000720
1688     16.870000      0.010080      0.000140
1689     16.880000      0.010080     -0.000450
1690     16.890000      0.010090     -0.001050
1691     16.900000      0.010100     -0.001640
1692     16.910000      0.010110     -0.002210
1693     16.920000      0.010130     -0.002760
1694     16.930000      0.010160     -0.003260
1695     16.940000      0.010190     -0.003710
1696     16.950000      0.010230     -0.004090
1697     16.960000      0.010270     -0.004410
1698     16.970000      0.010320     -0.004660
1699     16.980000      0.010360     -0.004820
1700     16.990000      0.010410     -0.004900
1701     17.000000      0.010460     -0.004890
1702     17.010000      0.010510     -0.004800
1703     17.020000      0.010560     -0.004620
1704     17.030000      0.010600     -0.004370
1705     17.040000      0.010650     -0.004040
1706     17.050000      0.010690     -0.003650
1707     17.060000      0.010720     -0.003190
1708     17.070000      0.010760     -0.002690
1709     17.080000      0.010780     -0.002140
1710     17.090000      0.010800     -0.001580
1711     17.100000      0.010820     -0.000990
1712     17.110000      0.010830     -0.000410
1713     17.120000      0.010830      0.000170
1714     17.130000      0.010830      0.000720
1715     17.140000      0.010830      0.001240
1716     17.150000      0.010810      0.001720
1717     17.160000      0.010800      0.002150
1718     17.170000      0.010770      0.002510
1719     17.180000      0.010750      0.002820
1720     17.190000      0.010720      0.003060
1721     17.200000      0.010690      0.003230
1722     17.210000      0.010660      0.003330
1723     17.220000      0.010620      0.003360
1724     17.230000      0.010590      0.003330
1725     17.240000      0.010560      0.003230
1726     17.250000      0.010530      0.003070
1727     17.260000      0.010490      0.002860
1728     17.270000      0.010470      0.002610
1729     17.280000      0.010440      0.002310
1730     17.290000      0.010420      0.001980
1731     17.300000      0.010400      0.001630
1732     17.310000      0.010380      0.001260
1733     17.320000      0.010370      0.000890
1734     17.330000      0.010360      0.000520
1735     17.340000      0.010350      0.000160
1736     17.350000      0.010350     -0.000190
1737     17.360000      0.010350     -0.000520
1738     17.370000      0.010360     -0.000820
1739     17.380000      0.010370     -0.001100
1740     17.390000      0.010380     -0.001340
1741     17.400000      0.010390     -0.001540
1742     17.410000      0.010410     -0.001720
1743     17.420000      0.010420     -0.001850
1744     17.430000      0.010440     -0.001950
1745     17.440000      0.010460     -0.002020
1746     17.450000      0.010480     -0.002050
1747     17.460000      0.010500     -0.002050
1748     17.470000      0.010520     -0.002010
1749     17.480000      0.010540     -0.001950
1750     17.490000      0.010560     -0.001850
1751     17.500000      0.010580     -0.001730
1752     17.510000      0.010600     -0.001590
1753     17.520000      0.010620     -0.001420
1754     17.530000      0.010630     -0.001230
1755     17.540000      0.010640     -0.001020
1756     17.550000      0.010650     -0.000790
1757     17.560000      0.010660     -0.000540
1758     17.570000      0.010670     -0.000280
1759     17.580000      0.010670     -0.000000
1760     17.590000      0.010670      0.000290
1761     17.600000      0.010670      0.000600
1762     17.610000      0.010660      0.000920
1763     17.620000      0.010650      0.001250
1764     17.630000      0.010640      0.001590
1765     17.640000      0.010620      0.001940
1766     17.650000      0.010600      0.002300
1767     17.660000      0.010580      0.002660
1768     17.670000      0.010550      0.003010
1769     17.680000      0.010520      0.003360
1770     17.690000      0.010490      0.003700
1771     17.700000      0.010450      0.004030
1772     17.710000      0.010410      0.004340
1773     17.720000      0.010370      0.004620
1774     17.730000      0.010320      0.004880
1775     17.740000      0.010270      0.005100
1776     17.750000      0.010220      0.005290
1777     17.760000      0.010170      0.005440
1778     17.770000      0.010120      0.005550
1779     17.780000      0.010060      0.005620
1780     17.790000      0.010000      0.005640
1781     17.800000      0.009950      0.005620
1782     17.810000      0.009890      0.005560
1783     17.820000      0.009840      0.005450
1784     17.830000      0.009780      0.005310
1785     17.840000      0.009730      0.005140
1786     17.850000      0.009680      0.004930
1787     17.860000      0.009630      0.004700
1788     17.870000      0.009580      0.004460
1789     17.880000      0.009540      0.004200
1790     17.890000      0.009490      0.003940
1791     17.900000      0.009450      0.003690
1792     17.910000      0.009420      0.003450
1793     17.920000      0.009380      0.003240
1794     17.930000      0.009350      0.003050
1795     17.940000      0.009320      0.002900
1796     17.950000      0.009290      0.002800
1797     17.960000      0.009260      0.002740
1798     17.970000      0.009240      0.002740
1799     17.980000      0.009210      0.002790
1800     17.990000      0.009180      0.002910
1801     18.000000      0.009150      0.003090
1802     18.010000      0.009120      0.003320
1803     18.020000      0.009090      0.003620
1804     18.030000      0.009050      0.003980
1805     18.040000      0.009010      0.004390
1806     18.050000      0.008970      0.004840
1807     18.060000      0.008920      0.005340
1808     18.070000      0.008860      0.005880
1809     18.080000      0.008810      0.006440
1810     18.090000      0.008740      0.007010
1811     18.100000      0.008670      0.007590
1812     18.110000      0.008600      0.008180
1813     18.120000      0.008510      0.008740
1814     18.130000      0.008430      0.009290
1815     18.140000      0.008330      0.009810
1816     18.150000      0.008240      0.010290
1817     18.160000      0.008130      0.010720
1818     18.170000      0.008030      0.011110
1819     18.180000      0.007910      0.011450
1820     18.190000      0.007800      0.011720
1821     18.200000      0.007680      0.011950
1822     18.210000      0.007560      0.012110
1823     18.220000      0.007440      0.012220
1824     18.230000      0.007320      0.012270
1825     18.240000      0.007200      0.012270
1826     18.250000      0.007070      0.012220
1827     18.260000      0.006950      0.012130
1828     18.270000      0.006830      0.012000
1829     18.280000      0.006710      0.011840
1830     18.290000      0.006590      0.011650
1831     18.300000      0.006480      0.011440
1832     18.310000      0.006360      0.011220
1833     18.320000      0.006250      0.010990
1834     18.330000      0.006140      0.010760
1835     18.340000      0.006030      0.010540
1836     18.350000      0.005930      0.010320
1837     18.360000      0.005820      0.010120
1838     18.370000      0.005720      0.009940
1839     18.380000      0.005620      0.009780
1840     18.390000      0.005520      0.009650
1841     18.400000      0.005430      0.009540
1842     18.410000      0.005330      0.009450
1843     18.420000      0.005240      0.009390
1844     18.430000      0.005140      0.009360
1845     18.440000      0.005050      0.009350
1846     18.450000      0.004960      0.009360
1847     18.460000      0.004860      0.009390
1848     18.470000      0.004770      0.009440
1849     18.480000      0.004680      0.009510
1850     18.490000      0.004580      0.009590
1851     18.500000      0.004480      0.009680
1852     18.510000      0.004390      0.009780
1853     18.520000      0.004290      0.009880
1854     18.530000      0.004190      0.009990
1855     18.540000      0.004090      0.010090
1856     18.550000      0.003990      0.010190
1857     18.560000      0.003890      0.010290
1858     18.570000      0.003790      0.010380
1859     18.580000      0.003680      0.010460
1860     18.590000      0.003580      0.010530
1861     18.600000      0.003470      0.010600
1862     18.610000      0.003370      0.010650
1863     18.620000      0.003260      0.010690
1864     18.630000      0.003150      0.010730
1865     18.640000      0.003050      0.010750
1866     18.650000      0.002940      0.010770
1867     18.660000      0.002830      0.010780
1868     18.670000      0.002720      0.010780
1869     18.680000      0.002610      0.010770
1870     18.690000      0.002510      0.010760
1871     18.700000      0.002400      0.010750
1872     18.710000      0.002290      0.010730
1873     18.720000      0.002180      0.010710
1874     18.730000      0.002080      0.010690
1875     18.740000      0.001970      0.010660
1876     18.750000      0.001860      0.010640
1877     18.760000      0.001760      0.010620
1878     18.770000      0.001650      0.010600
1879     18.780000      0.001550      0.010580
1880     18.790000      0.001440      0.010560
1881     18.800000      0.001330      0.010550
1882     18.810000      0.001230      0.010530
1883     18.820000      0.001120      0.010520
1884     18.830000      0.001020      0.010500
1885     18.840000      0.000910      0.010480
1886     18.850000      0.000810      0.010460
1887     18.860000      0.000700      0.010430
1888     18.870000      0.000600      0.010400
1889     18.880000      0.000500      0.010360
1890     18.890000      0.000390      0.010300
1891     18.900000      0.000290      0.010240
1892     18.910000      0.000190      0.010150
1893     18.920000      0.000080      0.010050
1894     18.930000     -0.000020      0.009920
1895     18.940000     -0.000120      0.009780
1896     18.950000     -0.000210      0.009600
1897     18.960000     -0.000310      0.009400
1898     18.970000     -0.000400      0.009170
1899     18.980000     -0.000490      0.008910
1900     18.990000     -0.000580      0.008620
1901     19.000000     -0.000670      0.008290
1902     19.010000     -0.000750      0.007940
1903     19.020000     -0.000830      0.007560
1904     19.030000     -0.000910      0.007150
1905     19.040000     -0.000980      0.006710
1906     19.050000     -0.001050      0.006250
1907     19.060000     -0.001110      0.005780
1908     19.070000     -0.001170      0.005300
1909     19.080000     -0.001220      0.004820
1910     19.090000     -0.001270      0.004330
1911     19.100000     -0.001310      0.003860
1912     19.110000     -0.001350      0.003400
1913     19.120000     -0.001380      0.002970
1914     19.130000     -0.001410      0.002570
1915     19.140000     -0.001440      0.002200
1916     19.150000     -0.001460      0.001880
1917     19.160000     -0.001480      0.001610
1918     19.170000     -0.001500      0.001380
1919     19.180000     -0.001510      0.001210
1920     19.190000     -0.001520      0.001100
1921     19.200000     -0.001530      0.001050
1922     19.210000     -0.001540      0.001050
1923     19.220000     -0.001550      0.001110
1924     19.230000     -0.001570      0.001230
1925     19.240000     -0.001580      0.001390
1926     19.250000     -0.001590      0.001600
1927     19.260000     -0.001610      0.001850
1928     19.270000     -0.001630      0.002140
1929     19.280000     -0.001650      0.002450
1930     19.290000     -0.001670      0.002790
1931     19.300000     -0.001700      0.003140
1932     19.310000     -0.001730      0.003490
1933     19.320000     -0.001770      0.003850
1934     19.330000     -0.001800      0.004190
1935     19.340000     -0.001850      0.004520
1936     19.350000     -0.001890      0.004830
1937     19.360000     -0.001940      0.005120
1938     19.370000     -0.001990      0.005370
1939     19.380000     -0.002040      0.005600
1940     19.390000     -0.002100      0.005780
1941     19.400000     -0.002160      0.005930
1942     19.410000     -0.002220      0.006040
1943     19.420000     -0.002280      0.006110
1944     19.430000     -0.002340      0.006150
1945     19.440000     -0.002400      0.006140
1946     19.450000     -0.002460      0.006110
1947     19.460000     -0.002520      0.006030
1948     19.470000     -0.002580      0.005930
1949     19.480000     -0.002640      0.005800
1950     19.490000     -0.002700      0.005650
1951     19.500000     -0.002760      0.005470
1952     19.510000     -0.002810      0.005270
1953     19.520000     -0.002860      0.005060
1954     19.530000     -0.002920      0.004830
1955     19.540000     -0.002960      0.004590
1956     19.550000     -0.003010      0.004350
1957     19.560000     -0.003050      0.004090
1958     19.570000     -0.003090      0.003830
1959     19.580000     -0.003130      0.003570
1960     19.590000     -0.003170      0.003300
1961     19.600000     -0.003200      0.003030
1962     19.610000     -0.003230      0.002760
1963     19.620000     -0.003260      0.002490
1964     19.630000     -0.003280      0.002210
1965     19.640000     -0.003310      0.001940
1966     19.650000     -0.003330      0.001670
1967     19.660000     -0.003340      0.001400
1968     19.670000     -0.003360      0.001130
1969     19.680000     -0.003370      0.000870
1970     19.690000     -0.003380      0.000620
1971     19.700000     -0.003380      0.000380
1972     19.710000     -0.003390      0.000150
1973     19.720000     -0.003390     -0.000070
1974     19.730000     -0.003390     -0.000270
1975     19.740000     -0.003380     -0.000460
1976     19.750000     -0.003380     -0.000620
1977     19.760000     -0.003370     -0.000770
1978     19.770000     -0.003370     -0.000890
1979     19.780000     -0.003360     -0.001000
1980     19.790000     -0.003350     -0.001080
1981     19.800000     -0.003340     -0.001130
1982     19.810000     -0.003320     -0.001170
1983     19.820000     -0.003310     -0.001180
1984     19.830000     -0.003300     -0.001160
1985     19.840000     -0.003290     -0.001120
1986     19.850000     -0.003280     -0.001060
1987     19.860000     -0.003270     -0.000980
1988     19.870000     -0.003260     -0.000870
1989     19.880000     -0.003250     -0.000750
1990     19.890000     -0.003240     -0.000600
1991     19.900000     -0.003240     -0.000430
1992     19.910000     -0.003230     -0.000240
1993     19.920000     -0.003230     -0.000030
1994     19.930000     -0.003230      0.000200
1995     19.940000     -0.003230      0.000450
1996     19.950000     -0.003240      0.000710
1997     19.960000     -0.003240      0.001000
1998     19.970000     -0.003250      0.001300
1999     19.980000     -0.003270      0.001630
2000     19.990000     -0.003280      0.001970
2001     20.000000     -0.003300      0.002330
2002     20.010000     -0.003320      0.002710
2003     20.020000     -0.003350      0.003110
2004     20.030000     -0.003380      0.003520
2005     20.040000     -0.003420      0.003940
2006     20.050000     -0.003460      0.004370
2007     20.060000     -0.003500      0.004810
2008     20.070000     -0.003550      0.005250
2009     20.080000     -0.003600      0.005690
2010     20.090000     -0.003660      0.006120
2011     20.100000     -0.003720      0.006540
2012     20.110000     -0.003790      0.006950
2013     20.120000     -0.003850      0.007330
2014     20.130000     -0.003930      0.007680
2015     20.140000     -0.004000      0.008000
2016     20.150000     -0.004080      0.008280
2017     20.160000     -0.004170      0.008520
2018     20.170000     -0.004250      0.008720
2019     20.180000     -0.004340      0.008870
2020     20.190000     -0.004430      0.008970
2021     20.200000     -0.004520      0.009030
2022     20.210000     -0.004610      0.009040
2023     20.220000     -0.004700      0.009000
2024     20.230000     -0.004790      0.008910
2025     20.240000     -0.004880      0.008780
2026     20.250000     -0.004970      0.008620
2027     20.260000     -0.005050      0.008410
2028     20.270000     -0.005140      0.008170
2029     20.280000     -0.005220      0.007910
2030     20.290000     -0.005300      0.007620
2031     20.300000     -0.005370      0.007310
2032     20.310000     -0.005450      0.006990
2033     20.320000     -0.005520      0.006660
2034     20.330000     -0.005580      0.006330
2035     20.340000     -0.005650      0.006000
2036     20.350000     -0.005710      0.005670
2037     20.360000     -0.005760      0.005350
2038     20.370000     -0.005820      0.005040
2039     20.380000     -0.005870      0.004740
2040     20.390000     -0.005910      0.004460
2041     20.400000     -0.005960      0.004190
2042     20.410000     -0.006000      0.003940
2043     20.420000     -0.006040      0.003700
2044     20.430000     -0.006080      0.003480
2045     20.440000     -0.006110      0.003280
2046     20.450000     -0.006140      0.003080
2047     20.460000     -0.006180      0.002900
2048     20.470000     -0.006200      0.002740
2049     20.480000     -0.006230      0.002580
2050     20.490000     -0.006260      0.002440
2051     20.500000     -0.006280      0.002300
2052     20.510000     -0.006310      0.002180
2053     20.520000     -0.006330      0.002060
2054     20.530000     -0.006350      0.001950
2055     20.540000     -0.006370      0.001840
2056     20.550000     -0.006390      0.001740
2057     20.560000     -0.006400      0.001640
2058     20.570000     -0.006420      0.001550
2059     20.580000     -0.006430      0.001470
2060     20.590000     -0.006450      0.001380
2061     20.600000     -0.006460      0.001300
2062     20.610000     -0.006480      0.001220
2063     20.620000     -0.006490      0.001140
2064     20.630000     -0.006500      0.001060
2065     20.640000     -0.006510      0.000990
2066     20.650000     -0.006520      0.000920
2067     20.660000     -0.006530      0.000850
2068     20.670000     -0.006540      0.000780
2069     20.680000     -0.006550      0.000710
2070     20.690000     -0.006550      0.000650
2071     20.700000     -0.006560      0.000590
2072     20.710000     -0.006570      0.000530
2073     20.720000     -0.006570      0.000480
2074     20.730000     -0.006580      0.000430
2075     20.740000     -0.006580      0.000390
2076     20.750000     -0.006580      0.000360
2077     20.760000     -0.006590      0.000330
2078     20.770000     -0.006590      0.000310
2079     20.780000     -0.006590      0.000290
2080     20.790000     -0.006600      0.000280
2081     20.800000     -0.006600      0.000280
2082     20.810000     -0.006600      0.000290
2083     20.820000     -0.006600      0.000300
2084     20.830000     -0.006610      0.000320
2085     20.840000     -0.006610      0.000350
2086     20.850000     -0.006610      0.000390
2087     20.860000     -0.006620      0.000440
2088     20.870000     -0.006620      0.000500
2089     20.880000     -0.006630      0.000560
2090     20.890000     -0.006630      0.000640
2091     20.900000     -0.006640      0.000720
2092     20.910000     -0.006650      0.000820
2093     20.920000     -0.006660      0.000920
2094     20.930000     -0.006660      0.001040
2095     20.940000     -0.006670      0.001170
2096     20.950000     -0.006690      0.001310
2097     20.960000     -0.006700      0.001460
2098     20.970000     -0.006710      0.001620
2099     20.980000     -0.006730      0.001800
2100     20.990000     -0.006750      0.001980
2101     21.000000     -0.006770      0.002180
2102     21.010000     -0.006790      0.002400
2103     21.020000     -0.006810      0.002620
2104     21.030000     -0.006840      0.002850
2105     21.040000     -0.006870      0.003100
2106     21.050000     -0.006900      0.003350
2107     21.060000     -0.006930      0.003600
2108     21.070000     -0.006970      0.003860
2109     21.080000     -0.007010      0.004120
2110     21.090000     -0.007050      0.004380
2111     21.100000     -0.007090      0.004630
2112     21.110000     -0.007140      0.004870
2113     21.120000     -0.007190      0.005090
2114     21.130000     -0.007240      0.005300
2115     21.140000     -0.007290      0.005490
2116     21.150000     -0.007350      0.005660
2117     21.160000     -0.007400      0.005810
2118     21.170000     -0.007460      0.005930
2119     21.180000     -0.007520      0.006020
2120     21.190000     -0.007580      0.006080
2121     21.200000     -0.007640      0.006110
2122     21.210000     -0.007700      0.006120
2123     21.220000     -0.007760      0.006090
2124     21.230000     -0.007820      0.006030
2125     21.240000     -0.007880      0.005950
2126     21.250000     -0.007940      0.005840
2127     21.260000     -0.008000      0.005700
2128     21.270000     -0.008060      0.005540
2129     21.280000     -0.008120      0.005360
2130     21.290000     -0.008170      0.005150
2131     21.300000     -0.008220      0.004930
2132     21.310000     -0.008270      0.004690
2133     21.320000     -0.008320      0.004440
2134     21.330000     -0.008360      0.004180
2135     21.340000     -0.008400      0.003900
2136     21.350000     -0.008440      0.003620
2137     21.360000     -0.008480      0.003330
2138     21.370000     -0.008510      0.003030
2139     21.380000     -0.008540      0.002720
2140     21.390000     -0.008570      0.002410
2141     21.400000     -0.008590      0.002090
2142     21.410000     -0.008610      0.001770
2143     21.420000     -0.008630      0.001440
2144     21.430000     -0.008650      0.001120
2145     21.440000     -0.008660      0.000790
2146     21.450000     -0.008660      0.000460
2147     21.460000     -0.008670      0.000130
2148     21.470000     -0.008670     -0.000190
2149     21.480000     -0.008670     -0.000510
2150     21.490000     -0.008660     -0.000810
2151     21.500000     -0.008660     -0.001100
2152     21.510000     -0.008640     -0.001380
2153     21.520000     -0.008630     -0.001630
2154     21.530000     -0.008610     -0.001860
2155     21.540000     -0.008600     -0.002070
2156     21.550000     -0.008580     -0.002250
2157     21.560000     -0.008550     -0.002390
2158     21.570000     -0.008530     -0.002510
2159     21.580000     -0.008500     -0.002590
2160     21.590000     -0.008480     -0.002640
2161     21.600000     -0.008450     -0.002650
2162     21.610000     -0.008420     -0.002630
2163     21.620000     -0.008400     -0.002580
2164     21.630000     -0.008370     -0.002500
2165     21.640000     -0.008350     -0.002380
2166     21.650000     -0.008320     -0.002240
2167     21.660000     -0.008300     -0.002070
2168     21.670000     -0.008280     -0.001880
2169     21.680000     -0.008260     -0.001670
2170     21.690000     -0.008250     -0.001450
2171     21.700000     -0.008230     -0.001230
2172     21.710000     -0.008220     -0.000990
2173     21.720000     -0.008210     -0.000750
2174     21.730000     -0.008200     -0.000520
2175     21.740000     -0.008200     -0.000290
2176     21.750000     -0.008190     -0.000080
2177     21.760000     -0.008190      0.000130
2178     21.770000     -0.008190      0.000320
2179     21.780000     -0.008200      0.000490
2180     21.790000     -0.008200      0.000650
2181     21.800000     -0.008210      0.000790
2182     21.810000     -0.008220      0.000910
2183     21.820000     -0.008230      0.001010
2184     21.830000     -0.008240      0.001080
2185     21.840000     -0.008250      0.001140
2186     21.850000     -0.008260      0.001180
2187     21.860000     -0.008270      0.001210
2188     21.870000     -0.008280      0.001210
2189     21.880000     -0.008290      0.001200
2190     21.890000     -0.008310      0.001170
2191     21.900000     -0.008320      0.001120
2192     21.910000     -0.008330      0.001060
2193     21.920000     -0.008340      0.000990
2194     21.930000     -0.008350      0.000900
2195     21.940000     -0.008360      0.000800
2196     21.950000     -0.008370      0.000680
2197     21.960000     -0.008370      0.000560
2198     21.970000     -0.008380      0.000420
2199     21.980000     -0.008380      0.000270
2200     21.990000     -0.008390      0.000110
2201     22.000000     -0.008390     -0.000050
2202     22.010000     -0.008390     -0.000230
2203     22.020000     -0.008380     -0.000410
2204     22.030000     -0.008380     -0.000600
2205     22.040000     -0.008370     -0.000790
2206     22.050000     -0.008370     -0.000990
2207     22.060000     -0.008360     -0.001180
2208     22.070000     -0.008340     -0.001370
2209     22.080000     -0.008330     -0.001550
2210     22.090000     -0.008310     -0.001710
2211     22.100000     -0.008300     -0.001860
2212     22.110000     -0.008280     -0.001990
2213     22.120000     -0.008260     -0.002100
2214     22.130000     -0.008240     -0.002170
2215     22.140000     -0.008220     -0.002220
2216     22.150000     -0.008190     -0.002220
2217     22.160000     -0.008170     -0.002190
2218     22.170000     -0.008150     -0.002120
2219     22.180000     -0.008130     -0.002000
2220     22.190000     -0.008110     -0.001840
2221     22.200000     -0.008090     -0.001640
2222     22.210000     -0.008070     -0.001390
2223     22.220000     -0.008060     -0.001100
2224     22.230000     -0.008050     -0.000780
2225     22.240000     -0.008040     -0.000420
2226     22.250000     -0.008040     -0.000040
2227     22.260000     -0.008040      0.000370
2228     22.270000     -0.008040      0.000790
2229     22.280000     -0.008050      0.001220
2230     22.290000     -0.008060      0.001640
2231     22.300000     -0.008080      0.002050
2232     22.310000     -0.008100      0.002440
2233     22.320000     -0.008120      0.002800
2234     22.330000     -0.008150      0.003120
2235     22.340000     -0.008180      0.003390
2236     22.350000     -0.008210      0.003600
2237     22.360000     -0.008250      0.003750
2238     22.370000     -0.008290      0.003830
2239     22.380000     -0.008330      0.003840
2240     22.390000     -0.008360      0.003770
2241     22.400000     -0.008400      0.003630
2242     22.410000     -0.008440      0.003410
2243     22.420000     -0.008470      0.003120
2244     22.430000     -0.008500      0.002760
2245     22.440000     -0.008530      0.002330
2246     22.450000     -0.008550      0.001850
2247     22.460000     -0.008570      0.001320
2248     22.470000     -0.008590      0.000750
2249     22.480000     -0.008590      0.000150
2250     22.490000     -0.008600     -0.000460
2251     22.500000     -0.008590     -0.001080
2252     22.510000     -0.008580     -0.001690
2253     22.520000     -0.008560     -0.002280
2254     22.530000     -0.008540     -0.002830
2255     22.540000     -0.008510     -0.003340
2256     22.550000     -0.008480     -0.003790
2257     22.560000     -0.008440     -0.004180
2258     22.570000     -0.008400     -0.004500
2259     22.580000     -0.008350     -0.004750
2260     22.590000     -0.008310     -0.004920
2261     22.600000     -0.008260     -0.005000
2262     22.610000     -0.008210     -0.005010
2263     22.620000     -0.008160     -0.004930
2264     22.630000     -0.008110     -0.004780
2265     22.640000     -0.008060     -0.004550
2266     22.650000     -0.008010     -0.004260
2267     22.660000     -0.007970     -0.003900
2268     22.670000     -0.007930     -0.003500
2269     22.680000     -0.007900     -0.003050
2270     22.690000     -0.007870     -0.002570
2271     22.700000     -0.007840     -0.002060
2272     22.710000     -0.007820     -0.001550
2273     22.720000     -0.007810     -0.001030
2274     22.730000     -0.007800     -0.000520
2275     22.740000     -0.007790     -0.000030
2276     22.750000     -0.007790      0.000430
2277     22.760000     -0.007790      0.000870
2278     22.770000     -0.007800      0.001260
2279     22.780000     -0.007820      0.001620
2280     22.790000     -0.007830      0.001920
2281     22.800000     -0.007850      0.002180
2282     22.810000     -0.007870      0.002390
2283     22.820000     -0.007900      0.002560
2284     22.830000     -0.007920      0.002670
2285     22.840000     -0.007950      0.002750
2286     22.850000     -0.007980      0.002780
2287     22.860000     -0.008000      0.002770
2288     22.870000     -0.008030      0.002730
2289     22.880000     -0.008060      0.002650
2290     22.890000     -0.008090      0.002560
2291     22.900000     -0.008110      0.002440
2292     22.910000     -0.008140      0.002320
2293     22.920000     -0.008160      0.002180
2294     22.930000     -0.008180      0.002040
2295     22.940000     -0.008200      0.001900
2296     22.950000     -0.008220      0.001770
2297     22.960000     -0.008240      0.001650
2298     22.970000     -0.008250      0.001530
2299     22.980000     -0.008270      0.001430
2300     22.990000     -0.008280      0.001350
2301     23.000000     -0.008300      0.001280
2302     23.010000     -0.008310      0.001230
2303     23.020000     -0.008320      0.001200
2304     23.030000     -0.008330      0.001180
2305     23.040000     -0.008350      0.001180
2306     23.050000     -0.008360      0.001190
2307     23.060000     -0.008370      0.001210
2308     23.070000     -0.008380      0.001240
2309     23.080000     -0.008390      0.001270
2310     23.090000     -0.008410      0.001310
2311     23.100000     -0.008420      0.001340
2312     23.110000     -0.008430      0.001370
2313     23.120000     -0.008450      0.001390
2314     23.130000     -0.008460      0.001410
2315     23.140000     -0.008480      0.001400
2316     23.150000     -0.008490      0.001380
2317     23.160000     -0.008500      0.001350
2318     23.170000     -0.008520      0.001290
2319     23.180000     -0.008530      0.001200
2320     23.190000     -0.008540      0.001100
2321     23.200000     -0.008550      0.000970
2322     23.210000     -0.008560      0.000820
2323     23.220000     -0.008570      0.000640
2324     23.230000     -0.008580      0.000450
2325     23.240000     -0.008580      0.000230
2326     23.250000     -0.008580     -0.000000
2327     23.260000     -0.008580     -0.000240
2328     23.270000     -0.008580     -0.000500
2329     23.280000     -0.008580     -0.000760
2330     23.290000     -0.008570     -0.001010
2331     23.300000     -0.008560     -0.001260
2332     23.310000     -0.008550     -0.001500
2333     23.320000     -0.008530     -0.001730
2334     23.330000     -0.008510     -0.001930
2335     23.340000     -0.008490     -0.002110
2336     23.350000     -0.008470     -0.002260
2337     23.360000     -0.008450     -0.002380
2338     23.370000     -0.008430     -0.002460
2339     23.380000     -0.008400     -0.002500
2340     23.390000     -0.008380     -0.002500
2341     23.400000     -0.008350     -0.002460
2342     23.410000     -0.008330     -0.002390
2343     23.420000     -0.008300     -0.002270
2344     23.430000     -0.008280     -0.002120
2345     23.440000     -0.008260     -0.001940
2346     23.450000     -0.008240     -0.001730
2347     23.460000     -0.008220     -0.001500
2348     23.470000     -0.008210     -0.001240
2349     23.480000     -0.008200     -0.000980
2350     23.490000     -0.008190     -0.000710
2351     23.500000     -0.008180     -0.000440
2352     23.510000     -0.008170     -0.000190
2353     23.520000     -0.008170      0.000050
2354     23.530000     -0.008170      0.000270
2355     23.540000     -0.008180      0.000460
2356     23.550000     -0.008180      0.000610
2357     23.560000     -0.008190      0.000730
2358     23.570000     -0.008190      0.000800
2359     23.580000     -0.008200      0.000820
2360     23.590000     -0.008210      0.000790
2361     23.600000     -0.008220      0.000710
2362     23.610000     -0.008220      0.000590
2363     23.620000     -0.008230      0.000410
2364     23.630000     -0.008230      0.000190
2365     23.640000     -0.008240     -0.000080
2366     23.650000     -0.008240     -0.000390
2367     23.660000     -0.008230     -0.000730
2368     23.670000     -0.008220     -0.001090
2369     23.680000     -0.008210     -0.001480
2370     23.690000     -0.008200     -0.001880
2371     23.700000     -0.008180     -0.002280
2372     23.710000     -0.008160     -0.002680
2373     23.720000     -0.008130     -0.003070
2374     23.730000     -0.008100     -0.003440
2375     23.740000     -0.008070     -0.003780
2376     23.750000     -0.008030     -0.004090
2377     23.760000     -0.007990     -0.004360
2378     23.770000     -0.007940     -0.004590
2379     23.780000     -0.007900     -0.004770
2380     23.790000     -0.007850     -0.004910
2381     23.800000     -0.007800     -0.004990
2382     23.810000     -0.007750     -0.005030
2383     23.820000     -0.007700     -0.005010
2384     23.830000     -0.007650     -0.004950
2385     23.840000     -0.007600     -0.004850
2386     23.850000     -0.007550     -0.004700
2387     23.860000     -0.007510     -0.004510
2388     23.870000     -0.007460     -0.004300
2389     23.880000     -0.007420     -0.004050
2390     23.890000     -0.007380     -0.003790
2391     23.900000     -0.007340     -0.003510
2392     23.910000     -0.007300     -0.003230
2393     23.920000     -0.007270     -0.002950
2394     23.930000     -0.007240     -0.002670
2395     23.940000     -0.007220     -0.002400
2396     23.950000     -0.007190     -0.002140
2397     23.960000     -0.007170     -0.001910
2398     23.970000     -0.007150     -0.001700
2399     23.980000     -0.007130     -0.001520
2400     23.990000     -0.007120     -0.001370
2401     24.000000     -0.007100     -0.001240
2402     24.010000     -0.007090     -0.001150
2403     24.020000     -0.007080     -0.001090
2404     24.030000     -0.007070     -0.001060
2405     24.040000     -0.007060     -0.001060
2406     24.050000     -0.007050     -0.001090
2407     24.060000     -0.007040     -0.001140
2408     24.070000     -0.007030     -0.001220
2409     24.080000     -0.007010     -0.001330
2410     24.090000     -0.007000     -0.001450
2411     24.100000     -0.006990     -0.001590
2412     24.110000     -0.006970     -0.001750
2413     24.120000     -0.006950     -0.001930
2414     24.130000     -0.006930     -0.002110
2415     24.140000     -0.006910     -0.002310
2416     24.150000     -0.006890     -0.002510
2417     24.160000     -0.006860     -0.002710
2418     24.170000     -0.006840     -0.002920
2419     24.180000     -0.006810     -0.003140
2420     24.190000     -0.006780     -0.003350
2421     24.200000     -0.006740     -0.003570
2422     24.210000     -0.006710     -0.003790
2423     24.220000     -0.006670     -0.004000
2424     24.230000     -0.006630     -0.004210
2425     24.240000     -0.006590     -0.004420
2426     24.250000     -0.006540     -0.004620
2427     24.260000     -0.006500     -0.004810
2428     24.270000     -0.006450     -0.004990
2429     24.280000     -0.006400     -0.005160
2430     24.290000     -0.006350     -0.005300
2431     24.300000     -0.006290     -0.005430
2432     24.310000     -0.006240     -0.005530
2433     24.320000     -0.006190     -0.005600
2434     24.330000     -0.006130     -0.005650
2435     24.340000     -0.006070     -0.005650
2436     24.350000     -0.006020     -0.005620
2437     24.360000     -0.005960     -0.005550
2438     24.370000     -0.005900     -0.005440
2439     24.380000     -0.005850     -0.005280
2440     24.390000     -0.005800     -0.005080
2441     24.400000     -0.005750     -0.004840
2442     24.410000     -0.005700     -0.004550
2443     24.420000     -0.005650     -0.004220
2444     24.430000     -0.005610     -0.003850
2445     24.440000     -0.005570     -0.003440
2446     24.450000     -0.005540     -0.003010
2447     24.460000     -0.005510     -0.002550
2448     24.470000     -0.005480     -0.002070
2449     24.480000     -0.005460     -0.001580
2450     24.490000     -0.005450     -0.001090
2451     24.500000     -0.005430     -0.000610
2452     24.510000     -0.005430     -0.000140
2453     24.520000     -0.005430      0.000300
2454     24.530000     -0.005430      0.000720
2455     24.540000     -0.005440      0.001090
2456     24.550000     -0.005450      0.001410
2457     24.560000     -0.005460      0.001690
2458     24.570000     -0.005480      0.001900
2459     24.580000     -0.005500      0.002050
2460     24.590000     -0.005520      0.002130
2461     24.600000     -0.005540      0.002150
2462     24.610000     -0.005560      0.002090
2463     24.620000     -0.005580      0.001970
2464     24.630000     -0.005600      0.001770
2465     24.640000     -0.005620      0.001510
2466     24.650000     -0.005630      0.001180
2467     24.660000     -0.005650      0.000790
2468     24.670000     -0.005650      0.000330
2469     24.680000     -0.005660     -0.000180
2470     24.690000     -0.005660     -0.000750
2471     24.700000     -0.005650     -0.001360
2472     24.710000     -0.005630     -0.002030
2473     24.720000     -0.005610     -0.002730
2474     24.730000     -0.005590     -0.003470
2475     24.740000     -0.005550     -0.004250
2476     24.750000     -0.005510     -0.005060
2477     24.760000     -0.005460     -0.005910
2478     24.770000     -0.005400     -0.006780
2479     24.780000     -0.005330     -0.007680
2480     24.790000     -0.005260     -0.008600
2481     24.800000     -0.005170     -0.009550
2482     24.810000     -0.005070     -0.010510
2483     24.820000     -0.004970     -0.011490
2484     24.830000     -0.004850     -0.012490
2485     24.840000     -0.004730     -0.013490
2486     24.850000     -0.004590     -0.014490
2487     24.860000     -0.004450     -0.015470
2488     24.870000     -0.004290     -0.016440
2489     24.880000     -0.004130     -0.017370
2490     24.890000     -0.003960     -0.018250
2491     24.900000     -0.003770     -0.019070
2492     24.910000     -0.003580     -0.019820
2493     24.920000     -0.003390     -0.020470
2494     24.930000     -0.003180     -0.021020
2495     24.940000     -0.002970     -0.021450
2496     24.950000     -0.002760     -0.021760
2497     24.960000     -0.002540     -0.021920
2498     24.970000     -0.002320     -0.021930
2499     24.980000     -0.002100     -0.021790
2500     24.990000     -0.001880     -0.021500
2501     25.000000     -0.001670     -0.021040
2502     25.010000      0.000000      0.000000
2503     25.020000      0.000000      0.000000
2504     25.030000      0.000000      0.000000
2505     25.040000      0.000000      0.000000
2506     25.050000      0.000000      0.000000
2507     25.060000      0.000000      0.000000
2508     25.070000      0.000000      0.000000
2509     25.080000      0.000000      0.000000
2510     25.090000      0.000000      0.000000
2511     25.100000      0.000000      0.000000
2512     25.110000      0.000000      0.000000
2513     25.120000      0.000000      0.000000
2514     25.130000      0.000000      0.000000
2515     25.140000      0.000000      0.000000
2516     25.150000      0.000000      0.000000
2517     25.160000      0.000000      0.000000
2518     25.170000      0.000000      0.000000
2519     25.180000      0.000000      0.000000
2520     25.190000      0.000000      0.000000
2521     25.200000      0.000000      0.000000
2522     25.210000      0.000000      0.000000
2523     25.220000      0.000000      0.000000
2524     25.230000      0.000000      0.000000
2525     25.240000      0.000000      0.000000
2526     25.250000      0.000000      0.000000
2527     25.260000      0.000000      0.000000
2528     25.270000      0.000000      0.000000
2529     25.280000      0.000000      0.000000
2530     25.290000      0.000000      0.000000
2531     25.300000      0.000000      0.000000
2532     25.310000      0.000000      0.000000
2533     25.320000      0.000000      0.000000
2534     25.330000      0.000000      0.000000
2535     25.340000      0.000000      0.000000
2536     25.350000      0.000000      0.000000
2537     25.360000      0.000000      0.000000
2538     25.370000      0.000000      0.000000
2539     25.380000      0.000000      0.000000
2540     25.390000      0.000000      0.000000
2541     25.400000      0.000000      0.000000
2542     25.410000      0.000000      0.000000
2543     25.420000      0.000000      0.000000
2544     25.430000      0.000000      0.000000
2545     25.440000      0.000000      0.000000
2546     25.450000      0.000000      0.000000
2547     25.460000      0.000000      0.000000
2548     25.470000      0.000000      0.000000
2549     25.480000      0.000000      0.000000
2550     25.490000      0.000000      0.000000
2551     25.500000      0.000000      0.000000
2552     25.510000      0.000000      0.000000
2553     25.520000      0.000000      0.000000
2554     25.530000      0.000000      0.000000
2555     25.540000      0.000000      0.000000
2556     25.550000      0.000000      0.000000
2557     25.560000      0.000000      0.000000
2558     25.570000      0.000000      0.000000
2559     25.580000      0.000000      0.000000
2560     25.590000      0.000000      0.000000
2561     25.600000      0.000000      0.000000
2562     25.610000      0.000000      0.000000
2563     25.620000      0.000000      0.000000
2564     25.630000      0.000000      0.000000
2565     25.640000      0.000000      0.000000
2566     25.650000      0.000000      0.000000
2567     25.660000      0.000000      0.000000
2568     25.670000      0.000000      0.000000
2569     25.680000      0.000000      0.000000
2570     25.690000      0.000000      0.000000
2571     25.700000      0.000000      0.000000
2572     25.710000      0.000000      0.000000
2573     25.720000      0.000000      0.000000
2574     25.730000      0.000000      0.000000
2575     25.740000      0.000000      0.000000
2576     25.750000      0.000000      0.000000
2577     25.760000      0.000000      0.000000
2578     25.770000      0.000000      0.000000
2579     25.780000      0.000000      0.000000
2580     25.790000      0.000000      0.000000
2581     25.800000      0.000000      0.000000
2582     25.810000      0.000000      0.000000
2583     25.820000      0.000000      0.000000
2584     25.830000      0.000000      0.000000
2585     25.840000      0.000000      0.000000
2586     25.850000      0.000000      0.000000
2587     25.860000      0.000000      0.000000
2588     25.870000      0.000000      0.000000
2589     25.880000      0.000000      0.000000
2590     25.890000      0.000000      0.000000
2591     25.900000      0.000000      0.000000
2592     25.910000      0.000000      0.000000
2593     25.920000      0.000000      0.000000
2594     25.930000      0.000000      0.000000
2595     25.940000      0.000000      0.000000
2596     25.950000      0.000000      0.000000
2597     25.960000      0.000000      0.000000
2598     25.970000      0.000000      0.000000
2599     25.980000      0.000000      0.000000
2600     25.990000      0.000000      0.000000
2601     26.000000      0.000000      0.000000
2602     26.010000      0.000000      0.000000
2603     26.020000      0.000000      0.000000
2604     26.030000      0.000000      0.000000
2605     26.040000      0.000000      0.000000
2606     26.050000      0.000000      0.000000
2607     26.060000      0.000000      0.000000
2608     26.070000      0.000000      0.000000
2609     26.080000      0.000000      0.000000
2610     26.090000      0.000000      0.000000
2611     26.100000      0.000000      0.000000
2612     26.110000      0.000000      0.000000
2613     26.120000      0.000000      0.000000
2614     26.130000      0.000000      0.000000
2615     26.140000      0.000000      0.000000
2616     26.150000      0.000000      0.000000
2617     26.160000      0.000000      0.000000
2618     26.170000      0.000000      0.000000
2619     26.180000      0.000000      0.000000
2620     26.190000      0.000000      0.000000
2621     26.200000      0.000000      0.000000
2622     26.210000      0.000000      0.000000
2623     26.220000      0.000000      0.000000
2624     26.230000      0.000000      0.000000
2625     26.240000      0.000000      0.000000
2626     26.250000      0.000000      0.000000
2627     26.260000      0.000000      0.000000
2628     26.270000      0.000000      0.000000
2629     26.280000      0.000000      0.000000
2630     26.290000      0.000000      0.000000
2631     26.300000      0.000000      0.000000
2632     26.310000      0.000000      0.000000
2633     26.320000      0.000000      0.000000
2634     26.330000      0.000000      0.000000
2635     26.340000      0.000000      0.000000
2636     26.350000      0.000000      0.000000
2637     26.360000      0.000000      0.000000
2638     26.370000      0.000000      0.000000
2639     26.380000      0.000000      0.000000
2640     26.390000      0.000000      0.000000
2641     26.400000      0.000000      0.000000
2642     26.410000      0.000000      0.000000
2643     26.420000      0.000000      0.000000
2644     26.430000      0.000000      0.000000
2645     26.440000      0.000000      0.000000
2646     26.450000      0.000000      0.000000
2647     26.460000      0.000000      0.000000
2648     26.470000      0.000000      0.000000
2649     26.480000      0.000000      0.000000
2650     26.490000      0.000000      0.000000
2651     26.500000      0.000000      0.000000
2652     26.510000      0.000000      0.000000
2653     26.520000      0.000000      0.000000
2654     26.530000      0.000000      0.000000
2655     26.540000      0.000000      0.000000
2656     26.550000      0.000000      0.000000
2657     26.560000      0.000000      0.000000
2658     26.570000      0.000000      0.000000
2659     26.580000      0.000000      0.000000
2660     26.590000      0.000000      0.000000
2661     26.600000      0.000000      0.000000
2662     26.610000      0.000000      0.000000
2663     26.620000      0.000000      0.000000
2664     26.630000      0.000000      0.000000
2665     26.640000      0.000000      0.000000
2666     26.650000      0.000000      0.000000
2667     26.660000      0.000000      0.000000
2668     26.670000      0.000000      0.000000
2669     26.680000      0.000000      0.000000
2670     26.690000      0.000000      0.000000
2671     26.700000      0.000000      0.000000
2672     26.710000      0.000000      0.000000
2673     26.720000      0.000000      0.000000
2674     26.730000      0.000000      0.000000
2675     26.740000      0.000000      0.000000
2676     26.750000      0.000000      0.000000
2677     26.760000      0.000000      0.000000
2678     26.770000      0.000000      0.000000
2679     26.780000      0.000000      0.000000
2680     26.790000      0.000000      0.000000
2681     26.800000      0.000000      0.000000
2682     26.810000      0.000000      0.000000
2683     26.820000      0.000000      0.000000
2684     26.830000      0.000000      0.000000
2685     26.840000      0.000000      0.000000
2686     26.850000      0.000000      0.000000
2687     26.860000      0.000000      0.000000
2688     26.870000      0.000000      0.000000
2689     26.880000      0.000000      0.000000
2690     26.890000      0.000000      0.000000
2691     26.900000      0.000000      0.000000
2692     26.910000      0.000000      0.000000
2693     26.920000      0.000000      0.000000
2694     26.930000      0.000000      0.000000
2695     26.940000      0.000000      0.000000
2696     26.950000      0.000000      0.000000
2697     26.960000      0.000000      0.000000
2698     26.970000      0.000000      0.000000
2699     26.980000      0.000000      0.000000
2700     26.990000      0.000000      0.000000
2701     27.000000      0.000000      0.000000
2702     27.010000      0.000000      0.000000
2703     27.020000      0.000000      0.000000
2704     27.030000      0.000000      0.000000
2705     27.040000      0.000000      0.000000
2706     27.050000      0.000000      0.000000
2707     27.060000      0.000000      0.000000
2708     27.070000      0.000000      0.000000
2709     27.080000      0.000000      0.000000
2710     27.090000      0.000000      0.000000
2711     27.100000      0.000000      0.000000
2712     27.110000      0.000000      0.000000
2713     27.120000      0.000000      0.000000
2714     27.130000      0.000000      0.000000
2715     27.140000      0.000000      0.000000
2716     27.150000      0.000000      0.000000
2717     27.160000      0.000000      0.000000
2718     27.170000      0.000000      0.000000
2719     27.180000      0.000000      0.000000
2720     27.190000      0.000000      0.000000
2721     27.200000      0.000000      0.000000
2722     27.210000      0.000000      0.000000
2723     27.220000      0.000000      0.000000
2724     27.230000      0.000000      0.000000
2725     27.240000      0.000000      0.000000
2726     27.250000      0.000000      0.000000
2727     27.260000      0.000000      0.000000
2728     27.270000      0.000000      0.000000
2729     27.280000      0.000000      0.000000
2730     27.290000      0.000000      0.000000
2731     27.300000      0.000000      0.000000
2732     27.310000      0.000000      0.000000
2733     27.320000      0.000000      0.000000
2734     27.330000      0.000000      0.000000
2735     27.340000      0.000000      0.000000
2736     27.350000      0.000000      0.000000
2737     27.360000      0.000000      0.000000
2738     27.370000      0.000000      0.000000
2739     27.380000      0.000000      0.000000
2740     27.390000      0.000000      0.000000
2741     27.400000      0.000000      0.000000
2742     27.410000      0.000000      0.000000
2743     27.420000      0.000000      0.000000
2744     27.430000      0.000000      0.000000
2745     27.440000      0.000000      0.000000
2746     27.450000      0.000000      0.000000
2747     27.460000      0.000000      0.000000
2748     27.470000      0.000000      0.000000
2749     27.480000      0.000000      0.000000
2750     27.490000      0.000000      0.000000
2751     27.500000      0.000000      0.000000
2752     27.510000      0.000000      0.000000
2753     27.520000      0.000000      0.000000
2754     27.530000      0.000000      0.000000
2755     27.540000      0.000000      0.000000
2756     27.550000      0.000000      0.000000
2757     27.560000      0.000000      0.000000
2758     27.570000      0.000000      0.000000
2759     27.580000      0.000000      0.000000
2760     27.590000      0.000000      0.000000
2761     27.600000      0.000000      0.000000
2762     27.610000      0.000000      0.000000
2763     27.620000      0.000000      0.000000
2764     27.630000      0.000000      0.000000
2765     27.640000      0.000000      0.000000
2766     27.650000      0.000000      0.000000
2767     27.660000      0.000000      0.000000
2768     27.670000      0.000000      0.000000
2769     27.680000      0.000000      0.000000
2770     27.690000      0.000000      0.000000
2771     27.700000      0.000000      0.000000
2772     27.710000      0.000000      0.000000
2773     27.720000      0.000000      0.000000
2774     27.730000      0.000000      0.000000
2775     27.740000      0.000000      0.000000
2776     27.750000      0.000000      0.000000
2777     27.760000      0.000000      0.000000
2778     27.770000      0.000000      0.000000
2779     27.780000      0.000000      0.000000
2780     27.790000      0.000000      0.000000
2781     27.800000      0.000000      0.000000
2782     27.810000      0.000000      0.000000
2783     27.820000      0.000000      0.000000
2784     27.830000      0.000000      0.000000
2785     27.840000      0.000000      0.000000
2786     27.850000      0.000000      0.000000
2787     27.860000      0.000000      0.000000
2788     27.870000      0.000000      0.000000
2789     27.880000      0.000000      0.000000
2790     27.890000      0.000000      0.000000
2791     27.900000      0.000000      0.000000
2792     27.910000      0.000000      0.000000
2793     27.920000      0.000000      0.000000
2794     27.930000      0.000000      0.000000
2795     27.940000      0.000000      0.000000
2796     27.950000      0.000000      0.000000
2797     27.960000      0.000000      0.000000
2798     27.970000      0.000000      0.000000
2799     27.980000      0.000000      0.000000
2800     27.990000      0.000000      0.000000
2801     28.000000      0.000000      0.000000
2802     28.010000      0.000000      0.000000
2803     28.020000      0.000000      0.000000
2804     28.030000      0.000000      0.000000
2805     28.040000      0.000000      0.000000
2806     28.050000      0.000000      0.000000
2807     28.060000      0.000000      0.000000
2808     28.070000      0.000000      0.000000
2809     28.080000      0.000000      0.000000
2810     28.090000      0.000000      0.000000
2811     28.100000      0.000000      0.000000
2812     28.110000      0.000000      0.000000
2813     28.120000      0.000000      0.000000
2814     28.130000      0.000000      0.000000
2815     28.140000      0.000000      0.000000
2816     28.150000      0.000000      0.000000
2817     28.160000      0.000000      0.000000
2818     28.170000      0.000000      0.000000
2819     28.180000      0.000000      0.000000
2820     28.190000      0.000000      0.000000
2821     28.200000      0.000000      0.000000
2822     28.210000      0.000000      0.000000
2823     28.220000      0.000000      0.000000
2824     28.230000      0.000000      0.000000
2825     28.240000      0.000000      0.000000
2826     28.250000      0.000000      0.000000
2827     28.260000      0.000000      0.000000
2828     28.270000      0.000000      0.000000
2829     28.280000      0.000000      0.000000
2830     28.290000      0.000000      0.000000
2831     28.300000      0.000000      0.000000
2832     28.310000      0.000000      0.000000
2833     28.320000      0.000000      0.000000
2834     28.330000      0.000000      0.000000
2835     28.340000      0.000000      0.000000
2836     28.350000      0.000000      0.000000
2837     28.360000      0.000000      0.000000
2838     28.370000      0.000000      0.000000
2839     28.380000      0.000000      0.000000
2840     28.390000      0.000000      0.000000
2841     28.400000      0.000000      0.000000
2842     28.410000      0.000000      0.000000
2843     28.420000      0.000000      0.000000
2844     28.430000      0.000000      0.000000
2845     28.440000      0.000000      0.000000
2846     28.450000      0.000000      0.000000
2847     28.460000      0.000000      0.000000
2848     28.470000      0.000000      0.000000
2849     28.480000      0.000000      0.000000
2850     28.490000      0.000000      0.000000
2851     28.500000      0.000000      0.000000
2852     28.510000      0.000000      0.000000
2853     28.520000      0.000000      0.000000
2854     28.530000      0.000000      0.000000
2855     28.540000      0.000000      0.000000
2856     28.550000      0.000000      0.000000
2857     28.560000      0.000000      0.000000
2858     28.570000      0.000000      0.000000
2859     28.580000      0.000000      0.000000
2860     28.590000      0.000000      0.000000
2861     28.600000      0.000000      0.000000
2862     28.610000      0.000000      0.000000
2863     28.620000      0.000000      0.000000
2864     28.630000      0.000000      0.000000
2865     28.640000      0.000000      0.000000
2866     28.650000      0.000000      0.000000
2867     28.660000      0.000000      0.000000
2868     28.670000      0.000000      0.000000
2869     28.680000      0.000000      0.000000
2870     28.690000      0.000000      0.000000
2871     28.700000      0.000000      0.000000
2872     28.710000      0.000000      0.000000
2873     28.720000      0.000000      0.000000
2874     28.730000      0.000000      0.000000
2875     28.740000      0.000000      0.000000
2876     28.750000      0.000000      0.000000
2877     28.760000      0.000000      0.000000
2878     28.770000      0.000000      0.000000
2879     28.780000      0.000000      0.000000
2880     28.790000      0.000000      0.000000
2881     28.800000      0.000000      0.000000
2882     28.810000      0.000000      0.000000
2883     28.820000      0.000000      0.000000
2884     28.830000      0.000000      0.000000
2885     28.840000      0.000000      0.000000
2886     28.850000      0.000000      0.000000
2887     28.860000      0.000000      0.000000
2888     28.870000      0.000000      0.000000
2889     28.880000      0.000000      0.000000
2890     28.890000      0.000000      0.000000
2891     28.900000      0.000000      0.000000
2892     28.910000      0.000000      0.000000
2893     28.920000      0.000000      0.000000
2894     28.930000      0.000000      0.000000
2895     28.940000      0.000000      0.000000
2896     28.950000      0.000000      0.000000
2897     28.960000      0.000000      0.000000
2898     28.970000      0.000000      0.000000
2899     28.980000      0.000000      0.000000
2900     28.990000      0.000000      0.000000
2901     29.000000      0.000000      0.000000
2902     29.010000      0.000000      0.000000
2903     29.020000      0.000000      0.000000
2904     29.030000      0.000000      0.000000
2905     29.040000      0.000000      0.000000
2906     29.050000      0.000000      0.000000
2907     29.060000      0.000000      0.000000
2908     29.070000      0.000000      0.000000
2909     29.080000      0.000000      0.000000
2910     29.090000      0.000000      0.000000
2911     29.100000      0.000000      0.000000
2912     29.110000      0.000000      0.000000
2913     29.120000      0.000000      0.000000
2914     29.130000      0.000000      0.000000
2915     29.140000      0.000000      0.000000
2916     29.150000      0.000000      0.000000
2917     29.160000      0.000000      0.000000
2918     29.170000      0.000000      0.000000
2919     29.180000      0.000000      0.000000
2920     29.190000      0.000000      0.000000
2921     29.200000      0.000000      0.000000
2922     29.210000      0.000000      0.000000
2923     29.220000      0.000000      0.000000
2924     29.230000      0.000000      0.000000
2925     29.240000      0.000000      0.000000
2926     29.250000      0.000000      0.000000
2927     29.260000      0.000000      0.000000
2928     29.270000      0.000000      0.000000
2929     29.280000      0.000000      0.000000
2930     29.290000      0.000000      0.000000
2931     29.300000      0.000000      0.000000
2932     29.310000      0.000000      0.000000
2933     29.320000      0.000000      0.000000
2934     29.330000      0.000000      0.000000
2935     29.340000      0.000000      0.000000
2936     29.350000      0.000000      0.000000
2937     29.360000      0.000000      0.000000
2938     29.370000      0.000000      0.000000
2939     29.380000      0.000000      0.000000
2940     29.390000      0.000000      0.000000
2941     29.400000      0.000000      0.000000
2942     29.410000      0.000000      0.000000
2943     29.420000      0.000000      0.000000
2944     29.430000      0.000000      0.000000
2945     29.440000      0.000000      0.000000
2946     29.450000      0.000000      0.000000
2947     29.460000      0.000000      0.000000
2948     29.470000      0.000000      0.000000
2949     29.480000      0.000000      0.000000
2950     29.490000      0.000000      0.000000
2951     29.500000      0.000000      0.000000
2952     29.510000      0.000000      0.000000
2953     29.520000      0.000000      0.000000
2954     29.530000      0.000000      0.000000
2955     29.540000      0.000000      0.000000
2956     29.550000      0.000000      0.000000
2957     29.560000      0.000000      0.000000
2958     29.570000      0.000000      0.000000
2959     29.580000      0.000000      0.000000
2960     29.590000      0.000000      0.000000
2961     29.600000      0.000000      0.000000
2962     29.610000      0.000000      0.000000
2963     29.620000      0.000000      0.000000
2964     29.630000      0.000000      0.000000
2965     29.640000      0.000000      0.000000
2966     29.650000      0.000000      0.000000
2967     29.660000      0.000000      0.000000
2968     29.670000      0.000000      0.000000
2969     29.680000      0.000000      0.000000
2970     29.690000      0.000000      0.000000
2971     29.700000      0.000000      0.000000
2972     29.710000      0.000000      0.000000
2973     29.720000      0.000000      0.000000
2974     29.730000      0.000000      0.000000
2975     29.740000      0.000000      0.000000
2976     29.750000      0.000000      0.000000
2977     29.760000      0.000000      0.000000
2978     29.770000      0.000000      0.000000
2979     29.780000      0.000000      0.000000
2980     29.790000      0.000000      0.000000
2981     29.800000      0.000000      0.000000
2982     29.810000      0.000000      0.000000
2983     29.820000      0.000000      0.000000
2984     29.830000      0.000000      0.000000
2985     29.840000      0.000000      0.000000
2986     29.850000      0.000000      0.000000
2987     29.860000      0.000000      0.000000
2988     29.870000      0.000000      0.000000
2989     29.880000      0.000000      0.000000
2990     29.890000      0.000000      0.000000
2991     29.900000      0.000000      0.000000
2992     29.910000      0.000000      0.000000
2993     29.920000      0.000000      0.000000
2994     29.930000      0.000000      0.000000
2995     29.940000      0.000000      0.000000
2996     29.950000      0.000000      0.000000
2997     29.960000      0.000000      0.000000
2998     29.970000      0.000000      0.000000
2999     29.980000      0.000000      0.000000
3000     29.990000      0.000000      0.000000
3001     30.000000      0.000000      0.000000
3002     30.010000      0.000000      0.000000
3003     30.020000      0.000000      0.000000
3004     30.030000      0.000000      0.000000
3005     30.040000      0.000000      0.000000
3006     30.050000      0.000000      0.000000
3007     30.060000      0.000000      0.000000
3008     30.070000      0.000000      0.000000
3009     30.080000      0.000000      0.000000
3010     30.090000      0.000000      0.000000
3011     30.100000      0.000000      0.000000
3012     30.110000      0.000000      0.000000
3013     30.120000      0.000000      0.000000
3014     30.130000      0.000000      0.000000
3015     30.140000      0.000000      0.000000
3016     30.150000      0.000000      0.000000
3017     30.160000      0.000000      0.000000
3018     30.170000      0.000000      0.000000
3019     30.180000      0.000000      0.000000
3020     30.190000      0.000000      0.000000
3021     30.200000      0.000000      0.000000
3022     30.210000      0.000000      0.000000
3023     30.220000      0.000000      0.000000
3024     30.230000      0.000000      0.000000
3025     30.240000      0.000000      0.000000
3026     30.250000      0.000000      0.000000
3027     30.260000      0.000000      0.000000
3028     30.270000      0.000000      0.000000
3029     30.280000      0.000000      0.000000
3030     30.290000      0.000000      0.000000
3031     30.300000      0.000000      0.000000
3032     30.310000      0.000000      0.000000
3033     30.320000      0.000000      0.000000
3034     30.330000      0.000000      0.000000
3035     30.340000      0.000000      0.000000
3036     30.350000      0.000000      0.000000
3037     30.360000      0.000000      0.000000
3038     30.370000      0.000000      0.000000
3039     30.380000      0.000000      0.000000
3040     30.390000      0.000000      0.000000
3041     30.400000      0.000000      0.000000
3042     30.410000      0.000000      0.000000
3043     30.420000      0.000000      0.000000
3044     30.430000      0.000000      0.000000
3045     30.440000      0.000000      0.000000
3046     30.450000      0.000000      0.000000
3047     30.460000      0.000000      0.000000
3048     30.470000      0.000000      0.000000
3049     30.480000      0.000000      0.000000
3050     30.490000      0.000000      0.000000
3051     30.500000      0.000000      0.000000
3052     30.510000      0.000000      0.000000
3053     30.520000      0.000000      0.000000
3054     30.530000      0.000000      0.000000
3055     30.540000      0.000000      0.000000
3056     30.550000      0.000000      0.000000
3057     30.560000      0.000000      0.000000
3058     30.570000      0.000000      0.000000
3059     30.580000      0.000000      0.000000
3060     30.590000      0.000000      0.000000
3061     30.600000      0.000000      0.000000
3062     30.610000      0.000000      0.000000
3063     30.620000      0.000000      0.000000
3064     30.630000      0.000000      0.000000
3065     30.640000      0.000000      0.000000
3066     30.650000      0.000000      0.000000
3067     30.660000      0.000000      0.000000
3068     30.670000      0.000000      0.000000
3069     30.680000      0.000000      0.000000
3070     30.690000      0.000000      0.000000
3071     30.700000      0.000000      0.000000
3072     30.710000      0.000000      0.000000
3073     30.720000      0.000000      0.000000
3074     30.730000      0.000000      0.000000
3075     30.740000      0.000000      0.000000
3076     30.750000      0.000000      0.000000
3077     30.760000      0.000000      0.000000
3078     30.770000      0.000000      0.000000
3079     30.780000      0.000000      0.000000
3080     30.790000      0.000000      0.000000
3081     30.800000      0.000000      0.000000
3082     30.810000      0.000000      0.000000
3083     30.820000      0.000000      0.000000
3084     30.830000      0.000000      0.000000
3085     30.840000      0.000000      0.000000
3086     30.850000      0.000000      0.000000
3087     30.860000      0.000000      0.000000
3088     30.870000      0.000000      0.000000
3089     30.880000      0.000000      0.000000
3090     30.890000      0.000000      0.000000
3091     30.900000      0.000000      0.000000
3092     30.910000      0.000000      0.000000
3093     30.920000      0.000000      0.000000
3094     30.930000      0.000000      0.000000
3095     30.940000      0.000000      0.000000
3096     30.950000      0.000000      0.000000
3097     30.960000      0.000000      0.000000
3098     30.970000      0.000000      0.000000
3099     30.980000      0.000000      0.000000
3100     30.990000      0.000000      0.000000
3101     31.000000      0.000000      0.000000
3102     31.010000      0.000000      0.000000
3103     31.020000      0.000000      0.000000
3104     31.030000      0.000000      0.000000
3105     31.040000      0.000000      0.000000
3106     31.050000      0.000000      0.000000
3107     31.060000      0.000000      0.000000
3108     31.070000      0.000000      0.000000
3109     31.080000      0.000000      0.000000
3110     31.090000      0.000000      0.000000
3111     31.100000      0.000000      0.000000
3112     31.110000      0.000000      0.000000
3113     31.120000      0.000000      0.000000
3114     31.130000      0.000000      0.000000
3115     31.140000      0.000000      0.000000
3116     31.150000      0.000000      0.000000
3117     31.160000      0.000000      0.000000
3118     31.170000      0.000000      0.000000
3119     31.180000      0.000000      0.000000
3120     31.190000      0.000000      0.000000
3121     31.200000      0.000000      0.000000
3122     31.210000      0.000000      0.000000
3123     31.220000      0.000000      0.000000
3124     31.230000      0.000000      0.000000
3125     31.240000      0.000000      0.000000
3126     31.250000      0.000000      0.000000
3127     31.260000      0.000000      0.000000
3128     31.270000      0.000000      0.000000
3129     31.280000      0.000000      0.000000
3130     31.290000      0.000000      0.000000
3131     31.300000      0.000000      0.000000
3132     31.310000      0.000000      0.000000
3133     31.320000      0.000000      0.000000
3134     31.330000      0.000000      0.000000
3135     31.340000      0.000000      0.000000
3136     31.350000      0.000000      0.000000
3137     31.360000      0.000000      0.000000
3138     31.370000      0.000000      0.000000
3139     31.380000      0.000000      0.000000
3140     31.390000      0.000000      0.000000
3141     31.400000      0.000000      0.000000
3142     31.410000      0.000000      0.000000
3143     31.420000      0.000000      0.000000
3144     31.430000      0.000000      0.000000
3145     31.440000      0.000000      0.000000
3146     31.450000      0.000000      0.000000
3147     31.460000      0.000000      0.000000
3148     31.470000      0.000000      0.000000
3149     31.480000      0.000000      0.000000
3150     31.490000      0.000000      0.000000
3151     31.500000      0.000000      0.000000
3152     31.510000      0.000000      0.000000
3153     31.520000      0.000000      0.000000
3154     31.530000      0.000000      0.000000
3155     31.540000      0.000000      0.000000
3156     31.550000      0.000000      0.000000
3157     31.560000      0.000000      0.000000
3158     31.570000      0.000000      0.000000
3159     31.580000      0.000000      0.000000
3160     31.590000      0.000000      0.000000
3161     31.600000      0.000000      0.000000
3162     31.610000      0.000000      0.000000
3163     31.620000      0.000000      0.000000
3164     31.630000      0.000000      0.000000
3165     31.640000      0.000000      0.000000
3166     31.650000      0.000000      0.000000
3167     31.660000      0.000000      0.000000
3168     31.670000      0.000000      0.000000
3169     31.680000      0.000000      0.000000
3170     31.690000      0.000000      0.000000
3171     31.700000      0.000000      0.000000
3172     31.710000      0.000000      0.000000
3173     31.720000      0.000000      0.000000
3174     31.730000      0.000000      0.000000
3175     31.740000      0.000000      0.000000
3176     31.750000      0.000000      0.000000
3177     31.760000      0.000000      0.000000
3178     31.770000      0.000000      0.000000
3179     31.780000      0.000000      0.000000
3180     31.790000      0.000000      0.000000
3181     31.800000      0.000000      0.000000
3182     31.810000      0.000000      0.000000
3183     31.820000      0.000000      0.000000
3184     31.830000      0.000000      0.000000
3185     31.840000      0.000000      0.000000
3186     31.850000      0.000000      0.000000
3187     31.860000      0.000000      0.000000
3188     31.870000      0.000000      0.000000
3189     31.880000      0.000000      0.000000
3190     31.890000      0.000000      0.000000
3191     31.900000      0.000000      0.000000
3192     31.910000      0.000000      0.000000
3193     31.920000      0.000000      0.000000
3194     31.930000      0.000000      0.000000
3195     31.940000      0.000000      0.000000
3196     31.950000      0.000000      0.000000
3197     31.960000      0.000000      0.000000
3198     31.970000      0.000000      0.000000
3199     31.980000      0.000000      0.000000
3200     31.990000      0.000000      0.000000
3201     32.000000      0.000000      0.000000
3202     32.010000      0.000000      0.000000
3203     32.020000      0.000000      0.000000
3204     32.030000      0.000000      0.000000
3205     32.040000      0.000000      0.000000
3206     32.050000      0.000000      0.000000
3207     32.060000      0.000000      0.000000
3208     32.070000      0.000000      0.000000
3209     32.080000      0.000000      0.000000
3210     32.090000      0.000000      0.000000
3211     32.100000      0.000000      0.000000
3212     32.110000      0.000000      0.000000
3213     32.120000      0.000000      0.000000
3214     32.130000      0.000000      0.000000
3215     32.140000      0.000000      0.000000
3216     32.150000      0.000000      0.000000
3217     32.160000      0.000000      0.000000
3218     32.170000      0.000000      0.000000
3219     32.180000      0.000000      0.000000
3220     32.190000      0.000000      0.000000
3221     32.200000      0.000000      0.000000
3222     32.210000      0.000000      0.000000
3223     32.220000      0.000000      0.000000
3224     32.230000      0.000000      0.000000
3225     32.240000      0.000000      0.000000
3226     32.250000      0.000000      0.000000
3227     32.260000      0.000000      0.000000
3228     32.270000      0.000000      0.000000
3229     32.280000      0.000000      0.000000
3230     32.290000      0.000000      0.000000
3231     32.300000      0.000000      0.000000
3232     32.310000      0.000000      0.000000
3233     32.320000      0.000000      0.000000
3234     32.330000      0.000000      0.000000
3235     32.340000      0.000000      0.000000
3236     32.350000      0.000000      0.000000
3237     32.360000      0.000000      0.000000
3238     32.370000      0.000000      0.000000
3239     32.380000      0.000000      0.000000
3240     32.390000      0.000000      0.000000
3241     32.400000      0.000000      0.000000
3242     32.410000      0.000000      0.000000
3243     32.420000      0.000000      0.000000
3244     32.430000      0.000000      0.000000
3245     32.440000      0.000000      0.000000
3246     32.450000      0.000000      0.000000
3247     32.460000      0.000000      0.000000
3248     32.470000      0.000000      0.000000
3249     32.480000      0.000000      0.000000
3250     32.490000      0.000000      0.000000
3251     32.500000      0.000000      0.000000
3252     32.510000      0.000000      0.000000
3253     32.520000      0.000000      0.000000
3254     32.530000      0.000000      0.000000
3255     32.540000      0.000000      0.000000
3256     32.550000      0.000000      0.000000
3257     32.560000      0.000000      0.000000
3258     32.570000      0.000000      0.000000
3259     32.580000      0.000000      0.000000
3260     32.590000      0.000000      0.000000
3261     32.600000      0.000000      0.000000
3262     32.610000      0.000000      0.000000
3263     32.620000      0.000000      0.000000
3264     32.630000      0.000000      0.000000
3265     32.640000      0.000000      0.000000
3266     32.650000      0.000000      0.000000
3267     32.660000      0.000000      0.000000
3268     32.670000      0.000000      0.000000
3269     32.680000      0.000000      0.000000
3270     32.690000      0.000000      0.000000
3271     32.700000      0.000000      0.000000
3272     32.710000      0.000000      0.000000
3273     32.720000      0.000000      0.000000
3274     32.730000      0.000000      0.000000
3275     32.740000      0.000000      0.000000
3276     32.750000      0.000000      0.000000
3277     32.760000      0.000000      0.000000
3278     32.770000      0.000000      0.000000
3279     32.780000      0.000000      0.000000
3280     32.790000      0.000000      0.000000
3281     32.800000      0.000000      0.000000
3282     32.810000      0.000000      0.000000
3283     32.820000      0.000000      0.000000
3284     32.830000      0.000000      0.000000
3285     32.840000      0.000000      0.000000
3286     32.850000      0.000000      0.000000
3287     32.860000      0.000000      0.000000
3288     32.870000      0.000000      0.000000
3289     32.880000      0.000000      0.000000
3290     32.890000      0.000000      0.000000
3291     32.900000      0.000000      0.000000
3292     32.910000      0.000000      0.000000
3293     32.920000      0.000000      0.000000
3294     32.930000      0.000000      0.000000
3295     32.940000      0.000000      0.000000
3296     32.950000      0.000000      0.000000
3297     32.960000      0.000000      0.000000
3298     32.970000      0.000000      0.000000
3299     32.980000      0.000000      0.000000
3300     32.990000      0.000000      0.000000
3301     33.000000      0.000000      0.000000
3302     33.010000      0.000000      0.000000
3303     33.020000      0.000000      0.000000
3304     33.030000      0.000000      0.000000
3305     33.040000      0.000000      0.000000
3306     33.050000      0.000000      0.000000
3307     33.060000      0.000000      0.000000
3308     33.070000      0.000000      0.000000
3309     33.080000      0.000000      0.000000
3310     33.090000      0.000000      0.000000
3311     33.100000      0.000000      0.000000
3312     33.110000      0.000000      0.000000
3313     33.120000      0.000000      0.000000
3314     33.130000      0.000000      0.000000
3315     33.140000      0.000000      0.000000
3316     33.150000      0.000000      0.000000
3317     33.160000      0.000000      0.000000
3318     33.170000      0.000000      0.000000
3319     33.180000      0.000000      0.000000
3320     33.190000      0.000000      0.000000
3321     33.200000      0.000000      0.000000
3322     33.210000      0.000000      0.000000
3323     33.220000      0.000000      0.000000
3324     33.230000      0.000000      0.000000
3325     33.240000      0.000000      0.000000
3326     33.250000      0.000000      0.000000
3327     33.260000      0.000000      0.000000
3328     33.270000      0.000000      0.000000
3329     33.280000      0.000000      0.000000
3330     33.290000      0.000000      0.000000
3331     33.300000      0.000000      0.000000
3332     33.310000      0.000000      0.000000
3333     33.320000      0.000000      0.000000
3334     33.330000      0.000000      0.000000
3335     33.340000      0.000000      0.000000
3336     33.350000      0.000000      0.000000
3337     33.360000      0.000000      0.000000
3338     33.370000      0.000000      0.000000
3339     33.380000      0.000000      0.000000
3340     33.390000      0.000000      0.000000
3341     33.400000      0.000000      0.000000
3342     33.410000      0.000000      0.000000
3343     33.420000      0.000000      0.000000
3344     33.430000      0.000000      0.000000
3345     33.440000      0.000000      0.000000
3346     33.450000      0.000000      0.000000
3347     33.460000      0.000000      0.000000
3348     33.470000      0.000000      0.000000
3349     33.480000      0.000000      0.000000
3350     33.490000      0.000000      0.000000
3351     33.500000      0.000000      0.000000
3352     33.510000      0.000000      0.000000
3353     33.520000      0.000000      0.000000
3354     33.530000      0.000000      0.000000
3355     33.540000      0.000000      0.000000
3356     33.550000      0.000000      0.000000
3357     33.560000      0.000000      0.000000
3358     33.570000      0.000000      0.000000
3359     33.580000      0.000000      0.000000
3360     33.590000      0.000000      0.000000
3361     33.600000      0.000000      0.000000
3362     33.610000      0.000000      0.000000
3363     33.620000      0.000000      0.000000
3364     33.630000      0.000000      0.000000
3365     33.640000      0.000000      0.000000
3366     33.650000      0.000000      0.000000
3367     33.660000      0.000000      0.000000
3368     33.670000      0.000000      0.000000
3369     33.680000      0.000000      0.000000
3370     33.690000      0.000000      0.000000
3371     33.700000      0.000000      0.000000
3372     33.710000      0.000000      0.000000
3373     33.720000      0.000000      0.000000
3374     33.730000      0.000000      0.000000
3375     33.740000      0.000000      0.000000
3376     33.750000      0.000000      0.000000
3377     33.760000      0.000000      0.000000
3378     33.770000      0.000000      0.000000
3379     33.780000      0.000000      0.000000
3380     33.790000      0.000000      0.000000
3381     33.800000      0.000000      0.000000
3382     33.810000      0.000000      0.000000
3383     33.820000      0.000000      0.000000
3384     33.830000      0.000000      0.000000
3385     33.840000      0.000000      0.000000
3386     33.850000      0.000000      0.000000
3387     33.860000      0.000000      0.000000
3388     33.870000      0.000000      0.000000
3389     33.880000      0.000000      0.000000
3390     33.890000      0.000000      0.000000
3391     33.900000      0.000000      0.000000
3392     33.910000      0.000000      0.000000
3393     33.920000      0.000000      0.000000
3394     33.930000      0.000000      0.000000
3395     33.940000      0.000000      0.000000
3396     33.950000      0.000000      0.000000
3397     33.960000      0.000000      0.000000
3398     33.970000      0.000000      0.000000
3399     33.980000      0.000000      0.000000
3400     33.990000      0.000000      0.000000
3401     34.000000      0.000000      0.000000
3402     34.010000      0.000000      0.000000
3403     34.020000      0.000000      0.000000
3404     34.030000      0.000000      0.000000
3405     34.040000      0.000000      0.000000
3406     34.050000      0.000000      0.000000
3407     34.060000      0.000000      0.000000
3408     34.070000      0.000000      0.000000
3409     34.080000      0.000000      0.000000
3410     34.090000      0.000000      0.000000
3411     34.100000      0.000000      0.000000
3412     34.110000      0.000000      0.000000
3413     34.120000      0.000000      0.000000
3414     34.130000      0.000000      0.000000
3415     34.140000      0.000000      0.000000
3416     34.150000      0.000000      0.000000
3417     34.160000      0.000000      0.000000
3418     34.170000      0.000000      0.000000
3419     34.180000      0.000000      0.000000
3420     34.190000      0.000000      0.000000
3421     34.200000      0.000000      0.000000
3422     34.210000      0.000000      0.000000
3423     34.220000      0.000000      0.000000
3424     34.230000      0.000000      0.000000
3425     34.240000      0.000000      0.000000
3426     34.250000      0.000000      0.000000
3427     34.260000      0.000000      0.000000
3428     34.270000      0.000000      0.000000
3429     34.280000      0.000000      0.000000
3430     34.290000      0.000000      0.000000
3431     34.300000      0.000000      0.000000
3432     34.310000      0.000000      0.000000
3433     34.320000      0.000000      0.000000
3434     34.330000      0.000000      0.000000
3435     34.340000      0.000000      0.000000
3436     34.350000      0.000000      0.000000
3437     34.360000      0.000000      0.000000
3438     34.370000      0.000000      0.000000
3439     34.380000      0.000000      0.000000
3440     34.390000      0.000000      0.000000
3441     34.400000      0.000000      0.000000
3442     34.410000      0.000000      0.000000
3443     34.420000      0.000000      0.000000
3444     34.430000      0.000000      0.000000
3445     34.440000      0.000000      0.000000
3446     34.450000      0.000000      0.000000
3447     34.460000      0.000000      0.000000
3448     34.470000      0.000000      0.000000
3449     34.480000      0.000000      0.000000
3450     34.490000      0.000000      0.000000
3451     34.500000      0.000000      0.000000
3452     34.510000      0.000000      0.000000
3453     34.520000      0.000000      0.000000
3454     34.530000      0.000000      0.000000
3455     34.540000      0.000000      0.000000
3456     34.550000      0.000000      0.000000
3457     34.560000      0.000000      0.000000
3458     34.570000      0.000000      0.000000
3459     34.580000      0.000000      0.000000
3460     34.590000      0.000000      0.000000
3461     34.600000      0.000000      0.000000
3462     34.610000      0.000000      0.000000
3463     34.620000      0.000000      0.000000
3464     34.630000      0.000000      0.000000
3465     34.640000      0.000000      0.000000
3466     34.650000      0.000000      0.000000
3467     34.660000      0.000000      0.000000
3468     34.670000      0.000000      0.000000
3469     34.680000      0.000000      0.000000
3470     34.690000      0.000000      0.000000
3471     34.700000      0.000000      0.000000
3472     34.710000      0.000000      0.000000
3473     34.720000      0.000000      0.000000
3474     34.730000      0.000000      0.000000
3475     34.740000      0.000000      0.000000
3476     34.750000      0.000000      0.000000
3477     34.760000      0.000000      0.000000
3478     34.770000      0.000000      0.000000
3479     34.780000      0.000000      0.000000
3480     34.790000      0.000000      0.000000
3481     34.800000      0.000000      0.000000
3482     34.810000      0.000000      0.000000
3483     34.820000      0.000000      0.000000
3484     34.830000      0.000000      0.000000
3485     34.840000      0.000000      0.000000
3486     34.850000      0.000000      0.000000
3487     34.860000      0.000000      0.000000
3488     34.870000      0.000000      0.000000
3489     34.880000      0.000000      0.000000
3490     34.890000      0.000000      0.000000
3491     34.900000      0.000000      0.000000
3492     34.910000      0.000000      0.000000
3493     34.920000      0.000000      0.000000
3494     34.930000      0.000000      0.000000
3495     34.940000      0.000000      0.000000
3496     34.950000      0.000000      0.000000
3497     34.960000      0.000000      0.000000
3498     34.970000      0.000000      0.000000
3499     34.980000      0.000000      0.000000
3500     34.990000      0.000000      0.000000
3501     35.000000      0.000000      0.000000
3502     35.010000      0.000000      0.000000
3503     35.020000      0.000000      0.000000
3504     35.030000      0.000000      0.000000
3505     35.040000      0.000000      0.000000
3506     35.050000      0.000000      0.000000
3507     35.060000      0.000000      0.000000
3508     35.070000      0.000000      0.000000
3509     35.080000      0.000000      0.000000
3510     35.090000      0.000000      0.000000
3511     35.100000      0.000000      0.000000
3512     35.110000      0.000000      0.000000
3513     35.120000      0.000000      0.000000
3514     35.130000      0.000000      0.000000
3515     35.140000      0.000000      0.000000
3516     35.150000      0.000000      0.000000
3517     35.160000      0.000000      0.000000
3518     35.170000      0.000000      0.000000
3519     35.180000      0.000000      0.000000
3520     35.190000      0.000000      0.000000
3521     35.200000      0.000000      0.000000
3522     35.210000      0.000000      0.000000
3523     35.220000      0.000000      0.000000
3524     35.230000      0.000000      0.000000
3525     35.240000      0.000000      0.000000
3526     35.250000      0.000000      0.000000
3527     35.260000      0.000000      0.000000
3528     35.270000      0.000000      0.000000
3529     35.280000      0.000000      0.000000
3530     35.290000      0.000000      0.000000
3531     35.300000      0.000000      0.000000
3532     35.310000      0.000000      0.000000
3533     35.320000      0.000000      0.000000
3534     35.330000      0.000000      0.000000
3535     35.340000      0.000000      0.000000
3536     35.350000      0.000000      0.000000
3537     35.360000      0.000000      0.000000
3538     35.370000      0.000000      0.000000
3539     35.380000      0.000000      0.000000
3540     35.390000      0.000000      0.000000
3541     35.400000      0.000000      0.000000
3542     35.410000      0.000000      0.000000
3543     35.420000      0.000000      0.000000
3544     35.430000      0.000000      0.000000
3545     35.440000      0.000000      0.000000
3546     35.450000      0.000000      0.000000
3547     35.460000      0.000000      0.000000
3548     35.470000      0.000000      0.000000
3549     35.480000      0.000000      0.000000
3550     35.490000      0.000000      0.000000
3551     35.500000      0.000000      0.000000
3552     35.510000      0.000000      0.000000
3553     35.520000      0.000000      0.000000
3554     35.530000      0.000000      0.000000
3555     35.540000      0.000000      0.000000
3556     35.550000      0.000000      0.000000
3557     35.560000      0.000000      0.000000
3558     35.570000      0.000000      0.000000
3559     35.580000      0.000000      0.000000
3560     35.590000      0.000000      0.000000
3561     35.600000      0.000000      0.000000
3562     35.610000      0.000000      0.000000
3563     35.620000      0.000000      0.000000
3564     35.630000      0.000000      0.000000
3565     35.640000      0.000000      0.000000
3566     35.650000      0.000000      0.000000
3567     35.660000      0.000000      0.000000
3568     35.670000      0.000000      0.000000
3569     35.680000      0.000000      0.000000
3570     35.690000      0.000000      0.000000
3571     35.700000      0.000000      0.000000
3572     35.710000      0.000000      0.000000
3573     35.720000      0.000000      0.000000
3574     35.730000      0.000000      0.000000
3575     35.740000      0.000000      0.000000
3576     35.750000      0.000000      0.000000
3577     35.760000      0.000000      0.000000
3578     35.770000      0.000000      0.000000
3579     35.780000      0.000000      0.000000
3580     35.790000      0.000000      0.000000
3581     35.800000      0.000000      0.000000
3582     35.810000      0.000000      0.000000
3583     35.820000      0.000000      0.000000
3584     35.830000      0.000000      0.000000
3585     35.840000      0.000000      0.000000
3586     35.850000      0.000000      0.000000
3587     35.860000      0.000000      0.000000
3588     35.870000      0.000000      0.000000
3589     35.880000      0.000000      0.000000
3590     35.890000      0.000000      0.000000
3591     35.900000      0.000000      0.000000
3592     35.910000      0.000000      0.000000
3593     35.920000      0.000000      0.000000
3594     35.930000      0.000000      0.000000
3595     35.940000      0.000000      0.000000
3596     35.950000      0.000000      0.000000
3597     35.960000      0.000000      0.000000
3598     35.970000      0.000000      0.000000
3599     35.980000      0.000000      0.000000
3600     35.990000      0.000000      0.000000
3601     36.000000      0.000000      0.000000
3602     36.010000      0.000000      0.000000
3603     36.020000      0.000000      0.000000
3604     36.030000      0.000000      0.000000
3605     36.040000      0.000000      0.000000
3606     36.050000      0.000000      0.000000
3607     36.060000      0.000000      0.000000
3608     36.070000      0.000000      0.000000
3609     36.080000      0.000000      0.000000
3610     36.090000      0.000000      0.000000
3611     36.100000      0.000000      0.000000
3612     36.110000      0.000000      0.000000
3613     36.120000      0.000000      0.000000
3614     36.130000      0.000000      0.000000
3615     36.140000      0.000000      0.000000
3616     36.150000      0.000000      0.000000
3617     36.160000      0.000000      0.000000
3618     36.170000      0.000000      0.000000
3619     36.180000      0.000000      0.000000
3620     36.190000      0.000000      0.000000
3621     36.200000      0.000000      0.000000
3622     36.210000      0.000000      0.000000
3623     36.220000      0.000000      0.000000
3624     36.230000      0.000000      0.000000
3625     36.240000      0.000000      0.000000
3626     36.250000      0.000000      0.000000
3627     36.260000      0.000000      0.000000
3628     36.270000      0.000000      0.000000
3629     36.280000      0.000000      0.000000
3630     36.290000      0.000000      0.000000
3631     36.300000      0.000000      0.000000
3632     36.310000      0.000000      0.000000
3633     36.320000      0.000000      0.000000
3634     36.330000      0.000000      0.000000
3635     36.340000      0.000000      0.000000
3636     36.350000      0.000000      0.000000
3637     36.360000      0.000000      0.000000
3638     36.370000      0.000000      0.000000
3639     36.380000      0.000000      0.000000
3640     36.390000      0.000000      0.000000
3641     36.400000      0.000000      0.000000
3642     36.410000      0.000000      0.000000
3643     36.420000      0.000000      0.000000
3644     36.430000      0.000000      0.000000
3645     36.440000      0.000000      0.000000
3646     36.450000      0.000000      0.000000
3647     36.460000      0.000000      0.000000
3648     36.470000      0.000000      0.000000
3649     36.480000      0.000000      0.000000
3650     36.490000      0.000000      0.000000
3651     36.500000      0.000000      0.000000
3652     36.510000      0.000000      0.000000
3653     36.520000      0.000000      0.000000
3654     36.530000      0.000000      0.000000
3655     36.540000      0.000000      0.000000
3656     36.550000      0.000000      0.000000
3657     36.560000      0.000000      0.000000
3658     36.570000      0.000000      0.000000
3659     36.580000      0.000000      0.000000
3660     36.590000      0.000000      0.000000
3661     36.600000      0.000000      0.000000
3662     36.610000      0.000000      0.000000
3663     36.620000      0.000000      0.000000
3664     36.630000      0.000000      0.000000
3665     36.640000      0.000000      0.000000
3666     36.650000      0.000000      0.000000
3667     36.660000      0.000000      0.000000
3668     36.670000      0.000000      0.000000
3669     36.680000      0.000000      0.000000
3670     36.690000      0.000000      0.000000
3671     36.700000      0.000000      0.000000
3672     36.710000      0.000000      0.000000
3673     36.720000      0.000000      0.000000
3674     36.730000      0.000000      0.000000
3675     36.740000      0.000000      0.000000
3676     36.750000      0.000000      0.000000
3677     36.760000      0.000000      0.000000
3678     36.770000      0.000000      0.000000
3679     36.780000      0.000000      0.000000
3680     36.790000      0.000000      0.000000
3681     36.800000      0.000000      0.000000
3682     36.810000      0.000000      0.000000
3683     36.820000      0.000000      0.000000
3684     36.830000      0.000000      0.000000
3685     36.840000      0.000000      0.000000
3686     36.850000      0.000000      0.000000
3687     36.860000      0.000000      0.000000
3688     36.870000      0.000000      0.000000
3689     36.880000      0.000000      0.000000
3690     36.890000      0.000000      0.000000
3691     36.900000      0.000000      0.000000
3692     36.910000      0.000000      0.000000
3693     36.920000      0.000000      0.000000
3694     36.930000      0.000000      0.000000
3695     36.940000      0.000000      0.000000
3696     36.950000      0.000000      0.000000
3697     36.960000      0.000000      0.000000
3698     36.970000      0.000000      0.000000
3699     36.980000      0.000000      0.000000
3700     36.990000      0.000000      0.000000
3701     37.000000      0.000000      0.000000
3702     37.010000      0.000000      0.000000
3703     37.020000      0.000000      0.000000
3704     37.030000      0.000000      0.000000
3705     37.040000      0.000000      0.000000
3706     37.050000      0.000000      0.000000
3707     37.060000      0.000000      0.000000
3708     37.070000      0.000000      0.000000
3709     37.080000      0.000000      0.000000
3710     37.090000      0.000000      0.000000
3711     37.100000      0.000000      0.000000
3712     37.110000      0.000000      0.000000
3713     37.120000      0.000000      0.000000
3714     37.130000      0.000000      0.000000
3715     37.140000      0.000000      0.000000
3716     37.150000      0.000000      0.000000
3717     37.160000      0.000000      0.000000
3718     37.170000      0.000000      0.000000
3719     37.180000      0.000000      0.000000
3720     37.190000      0.000000      0.000000
3721     37.200000      0.000000      0.000000
3722     37.210000      0.000000      0.000000
3723     37.220000      0.000000      0.000000
3724     37.230000      0.000000      0.000000
3725     37.240000      0.000000      0.000000
3726     37.250000      0.000000      0.000000
3727     37.260000      0.000000      0.000000
3728     37.270000      0.000000      0.000000
3729     37.280000      0.000000      0.000000
3730     37.290000      0.000000      0.000000
3731     37.300000      0.000000      0.000000
3732     37.310000      0.000000      0.000000
3733     37.320000      0.000000      0.000000
3734     37.330000      0.000000      0.000000
3735     37.340000      0.000000      0.000000
3736     37.350000      0.000000      0.000000
3737     37.360000      0.000000      0.000000
3738     37.370000      0.000000      0.000000
3739     37.380000      0.000000      0.000000
3740     37.390000      0.000000      0.000000
3741     37.400000      0.000000      0.000000
3742     37.410000      0.000000      0.000000
3743     37.420000      0.000000      0.000000
3744     37.430000      0.000000      0.000000
3745     37.440000      0.000000      0.000000
3746     37.450000      0.000000      0.000000
3747     37.460000      0.000000      0.000000
3748     37.470000      0.000000      0.000000
3749     37.480000      0.000000      0.000000
3750     37.490000      0.000000      0.000000
3751     37.500000      0.000000      0.000000
3752     37.510000      0.000000      0.000000
3753     37.520000      0.000000      0.000000
3754     37.530000      0.000000      0.000000
3755     37.540000      0.000000      0.000000
3756     37.550000      0.000000      0.000000
3757     37.560000      0.000000      0.000000
3758     37.570000      0.000000      0.000000
3759     37.580000      0.000000      0.000000
3760     37.590000      0.000000      0.000000
3761     37.600000      0.000000      0.000000
3762     37.610000      0.000000      0.000000
3763     37.620000      0.000000      0.000000
3764     37.630000      0.000000      0.000000
3765     37.640000      0.000000      0.000000
3766     37.650000      0.000000      0.000000
3767     37.660000      0.000000      0.000000
3768     37.670000      0.000000      0.000000
3769     37.680000      0.000000      0.000000
3770     37.690000      0.000000      0.000000
3771     37.700000      0.000000      0.000000
3772     37.710000      0.000000      0.000000
3773     37.720000      0.000000      0.000000
3774     37.730000      0.000000      0.000000
3775     37.740000      0.000000      0.000000
3776     37.750000      0.000000      0.000000
3777     37.760000      0.000000      0.000000
3778     37.770000      0.000000      0.000000
3779     37.780000      0.000000      0.000000
3780     37.790000      0.000000      0.000000
3781     37.800000      0.000000      0.000000
3782     37.810000      0.000000      0.000000
3783     37.820000      0.000000      0.000000
3784     37.830000      0.000000      0.000000
3785     37.840000      0.000000      0.000000
3786     37.850000      0.000000      0.000000
3787     37.860000      0.000000      0.000000
3788     37.870000      0.000000      0.000000
3789     37.880000      0.000000      0.000000
3790     37.890000      0.000000      0.000000
3791     37.900000      0.000000      0.000000
3792     37.910000      0.000000      0.000000
3793     37.920000      0.000000      0.000000
3794     37.930000      0.000000      0.000000
3795     37.940000      0.000000      0.000000
3796     37.950000      0.000000      0.000000
3797     37.960000      0.000000      0.000000
3798     37.970000      0.000000      0.000000
3799     37.980000      0.000000      0.000000
3800     37.990000      0.000000      0.000000
3801     38.000000      0.000000      0.000000
3802     38.010000      0.000000      0.000000
3803     38.020000      0.000000      0.000000
3804     38.030000      0.000000      0.000000
3805     38.040000      0.000000      0.000000
3806     38.050000      0.000000      0.000000
3807     38.060000      0.000000      0.000000
3808     38.070000      0.000000      0.000000
3809     38.080000      0.000000      0.000000
3810     38.090000      0.000000      0.000000
3811     38.100000      0.000000      0.000000
3812     38.110000      0.000000      0.000000
3813     38.120000      0.000000      0.000000
3814     38.130000      0.000000      0.000000
3815     38.140000      0.000000      0.000000
3816     38.150000      0.000000      0.000000
3817     38.160000      0.000000      0.000000
3818     38.170000      0.000000      0.000000
3819     38.180000      0.000000      0.000000
3820     38.190000      0.000000      0.000000
3821     38.200000      0.000000      0.000000
3822     38.210000      0.000000      0.000000
3823     38.220000      0.000000      0.000000
3824     38.230000      0.000000      0.000000
3825     38.240000      0.000000      0.000000
3826     38.250000      0.000000      0.000000
3827     38.260000      0.000000      0.000000
3828     38.270000      0.000000      0.000000
3829     38.280000      0.000000      0.000000
3830     38.290000      0.000000      0.000000
3831     38.300000      0.000000      0.000000
3832     38.310000      0.000000      0.000000
3833     38.320000      0.000000      0.000000
3834     38.330000      0.000000      0.000000
3835     38.340000      0.000000      0.000000
3836     38.350000      0.000000      0.000000
3837     38.360000      0.000000      0.000000
3838     38.370000      0.000000      0.000000
3839     38.380000      0.000000      0.000000
3840     38.390000      0.000000      0.000000
3841     38.400000      0.000000      0.000000
3842     38.410000      0.000000      0.000000
3843     38.420000      0.000000      0.000000
3844     38.430000      0.000000      0.000000
3845     38.440000      0.000000      0.000000
3846     38.450000      0.000000      0.000000
3847     38.460000      0.000000      0.000000
3848     38.470000      0.000000      0.000000
3849     38.480000      0.000000      0.000000
3850     38.490000      0.000000      0.000000
3851     38.500000      0.000000      0.000000
3852     38.510000      0.000000      0.000000
3853     38.520000      0.000000      0.000000
3854     38.530000      0.000000      0.000000
3855     38.540000      0.000000      0.000000
3856     38.550000      0.000000      0.000000
3857     38.560000      0.000000      0.000000
3858     38.570000      0.000000      0.000000
3859     38.580000      0.000000      0.000000
3860     38.590000      0.000000      0.000000
3861     38.600000      0.000000      0.000000
3862     38.610000      0.000000      0.000000
3863     38.620000      0.000000      0.000000
3864     38.630000      0.000000      0.000000
3865     38.640000      0.000000      0.000000
3866     38.650000      0.000000      0.000000
3867     38.660000      0.000000      0.000000
3868     38.670000      0.000000      0.000000
3869     38.680000      0.000000      0.000000
3870     38.690000      0.000000      0.000000
3871     38.700000      0.000000      0.000000
3872     38.710000      0.000000      0.000000
3873     38.720000      0.000000      0.000000
3874     38.730000      0.000000      0.000000
3875     38.740000      0.000000      0.000000
3876     38.750000      0.000000      0.000000
3877     38.760000      0.000000      0.000000
3878     38.770000      0.000000      0.000000
3879     38.780000      0.000000      0.000000
3880     38.790000      0.000000      0.000000
3881     38.800000      0.000000      0.000000
3882     38.810000      0.000000      0.000000
3883     38.820000      0.000000      0.000000
3884     38.830000      0.000000      0.000000
3885     38.840000      0.000000      0.000000
3886     38.850000      0.000000      0.000000
3887     38.860000      0.000000      0.000000
3888     38.870000      0.000000      0.000000
3889     38.880000      0.000000      0.000000
3890     38.890000      0.000000      0.000000
3891     38.900000      0.000000      0.000000
3892     38.910000      0.000000      0.000000
3893     38.920000      0.000000      0.000000
3894     38.930000      0.000000      0.000000
3895     38.940000      0.000000      0.000000
3896     38.950000      0.000000      0.000000
3897     38.960000      0.000000      0.000000
3898     38.970000      0.000000      0.000000
3899     38.980000      0.000000      0.000000
3900     38.990000      0.000000      0.000000
3901     39.000000      0.000000      0.000000
3902     39.010000      0.000000      0.000000
3903     39.020000      0.000000      0.000000
3904     39.030000      0.000000      0.000000
3905     39.040000      0.000000      0.000000
3906     39.050000      0.000000      0.000000
3907     39.060000      0.000000      0.000000
3908     39.070000      0.000000      0.000000
3909     39.080000      0.000000      0.000000
3910     39.090000      0.000000      0.000000
3911     39.100000      0.000000      0.000000
3912     39.110000      0.000000      0.000000
3913     39.120000      0.000000      0.000000
3914     39.130000      0.000000      0.000000
3915     39.140000      0.000000      0.000000
3916     39.150000      0.000000      0.000000
3917     39.160000      0.000000      0.000000
3918     39.170000      0.000000      0.000000
3919     39.180000      0.000000      0.000000
3920     39.190000      0.000000      0.000000
3921     39.200000      0.000000      0.000000
3922     39.210000      0.000000      0.000000
3923     39.220000      0.000000      0.000000
3924     39.230000      0.000000      0.000000
3925     39.240000      0.000000      0.000000
3926     39.250000      0.000000      0.000000
3927     39.260000      0.000000      0.000000
3928     39.270000      0.000000      0.000000
3929     39.280000      0.000000      0.000000
3930     39.290000      0.000000      0.000000
3931     39.300000      0.000000      0.000000
3932     39.310000      0.000000      0.000000
3933     39.320000      0.000000      0.000000
3934     39.330000      0.000000      0.000000
3935     39.340000      0.000000      0.000000
3936     39.350000      0.000000      0.000000
3937     39.360000      0.000000      0.000000
3938     39.370000      0.000000      0.000000
3939     39.380000      0.000000      0.000000
3940     39.390000      0.000000      0.000000
3941     39.400000      0.000000      0.000000
3942     39.410000      0.000000      0.000000
3943     39.420000      0.000000      0.000000
3944     39.430000      0.000000      0.000000
3945     39.440000      0.000000      0.000000
3946     39.450000      0.000000      0.000000
3947     39.460000      0.000000      0.000000
3948     39.470000      0.000000      0.000000
3949     39.480000      0.000000      0.000000
3950     39.490000      0.000000      0.000000
3951     39.500000      0.000000      0.000000
3952     39.510000      0.000000      0.000000
3953     39.520000      0.000000      0.000000
3954     39.530000      0.000000      0.000000
3955     39.540000      0.000000      0.000000
3956     39.550000      0.000000      0.000000
3957     39.560000      0.000000      0.000000
3958     39.570000      0.000000      0.000000
3959     39.580000      0.000000      0.000000
3960     39.590000      0.000000      0.000000
3961     39.600000      0.000000      0.000000
3962     39.610000      0.000000      0.000000
3963     39.620000      0.000000      0.000000
3964     39.630000      0.000000      0.000000
3965     39.640000      0.000000      0.000000
3966     39.650000      0.000000      0.000000
3967     39.660000      0.000000      0.000000
3968     39.670000      0.000000      0.000000
3969     39.680000      0.000000      0.000000
3970     39.690000      0.000000      0.000000
3971     39.700000      0.000000      0.000000
3972     39.710000      0.000000      0.000000
3973     39.720000      0.000000      0.000000
3974     39.730000      0.000000      0.000000
3975     39.740000      0.000000      0.000000
3976     39.750000      0.000000      0.000000
3977     39.760000      0.000000      0.000000
3978     39.770000      0.000000      0.000000
3979     39.780000      0.000000      0.000000
3980     39.790000      0.000000      0.000000
3981     39.800000      0.000000      0.000000
3982     39.810000      0.000000      0.000000
3983     39.820000      0.000000      0.000000
3984     39.830000      0.000000      0.000000
3985     39.840000      0.000000      0.000000
3986     39.850000      0.000000      0.000000
3987     39.860000      0.000000      0.000000
3988     39.870000      0.000000      0.000000
3989     39.880000      0.000000      0.000000
3990     39.890000      0.000000      0.000000
3991     39.900000      0.000000      0.000000
3992     39.910000      0.000000      0.000000
3993     39.920000      0.000000      0.000000
3994     39.930000      0.000000      0.000000
3995     39.940000      0.000000      0.000000
3996     39.950000      0.000000      0.000000
3997     39.960000      0.000000      0.000000
3998     39.970000      0.000000      0.000000
3999     39.980000      0.000000      0.000000
4000     39.990000      0.000000      0.000000
4001     40.000000      0.000000      0.000000
