# Supplementary material for: A Bottom-Up Coarse-Grained Model for Nucleosome–Nucleosome Interactions with Explicit Ions
Source: J Chem Theory Comput. 2022 May 17;18(6):3948–60. doi: 10.1021/acs.jctc.2c00083 (PMC9202350; doi:10.1021/acs.jctc.2c00083)
Supplement: Supplementary file 2 — ct2c00083_si_002.zip [file ct2c00083_si_002.zip › archive/CGMD_NCP-CO/pot_tables/CL_TNPL.table]

CL_TNPL
N 4001

1      0.000001    118.163580     57.876020
2      0.010000    117.584820     59.821650
3      0.020000    116.986600     61.563390
4      0.030000    116.370970     63.074800
5      0.040000    115.740220     64.336170
6      0.050000    115.096860     65.335550
7      0.060000    114.443500     66.069430
8      0.070000    113.782810     66.542710
9      0.080000    113.117380     66.768280
10      0.090000    112.449700     66.766040
11      0.100000    111.782040     66.561590
12      0.110000    111.116420     66.184680
13      0.120000    110.454580     65.667470
14      0.130000    109.797900     65.042990
15      0.140000    109.147470     64.343570
16      0.150000    108.504040     63.599650
17      0.160000    107.868040     62.838820
18      0.170000    107.239650     62.085210
19      0.180000    106.618800     61.359110
20      0.190000    106.005210     60.676900
21      0.200000    105.398440     60.051090
22      0.210000    104.797930     59.490590
23      0.220000    104.203020     59.000990
24      0.230000    103.613010     58.584890
25      0.240000    103.027160     58.242300
26      0.250000    102.444740     57.970940
27      0.260000    101.865030     57.766650
28      0.270000    101.287360     57.623720
29      0.280000    100.711130     57.535200
30      0.290000    100.135780     57.493270
31      0.300000     99.560840     57.489530
32      0.310000     98.985950     57.515340
33      0.320000     98.410790     57.562090
34      0.330000     97.835170     57.621480
35      0.340000     97.258960     57.685720
36      0.350000     96.682100     57.747700
37      0.360000     96.104620     57.801140
38      0.370000     95.526610     57.840630
39      0.380000     94.948210     57.861710
40      0.390000     94.369590     57.860830
41      0.400000     93.790980     57.835360
42      0.410000     93.212630     57.783530
43      0.420000     92.634790     57.704400
44      0.430000     92.057750     57.597830
45      0.440000     91.481770     57.464390
46      0.450000     90.907130     57.305300
47      0.460000     90.334070     57.122400
48      0.470000     89.762850     56.918000
49      0.480000     89.193670     56.694880
50      0.490000     88.626720     56.456080
51      0.500000     88.062160     56.204860
52      0.510000     87.500110     55.944530
53      0.520000     86.940670     55.678350
54      0.530000     86.383880     55.409400
55      0.540000     85.829790     55.140500
56      0.550000     85.278380     54.874120
57      0.560000     84.729640     54.612360
58      0.570000     84.183520     54.356870
59      0.580000     83.639950     54.108930
60      0.590000     83.098860     53.869410
61      0.600000     82.560170     53.638810
62      0.610000     82.023780     53.417340
63      0.620000     81.489610     53.204940
64      0.630000     80.957560     53.001340
65      0.640000     80.427540     52.806080
66      0.650000     79.899480     52.618590
67      0.660000     79.373300     52.438220
68      0.670000     78.848910     52.264230
69      0.680000     78.326270     52.095850
70      0.690000     77.805310     51.932310
71      0.700000     77.285990     51.772790
72      0.710000     76.768260     51.616510
73      0.720000     76.252100     51.462670
74      0.730000     75.737470     51.310490
75      0.740000     75.224360     51.159220
76      0.750000     74.712770     51.008110
77      0.760000     74.202690     50.856450
78      0.770000     73.694130     50.703580
79      0.780000     73.187090     50.548870
80      0.790000     72.681600     50.391760
81      0.800000     72.177690     50.231760
82      0.810000     71.675370     50.068470
83      0.820000     71.174680     49.901590
84      0.830000     70.675670     49.730960
85      0.840000     70.178360     49.556520
86      0.850000     69.682790     49.378370
87      0.860000     69.189010     49.196700
88      0.870000     68.697040     49.011890
89      0.880000     68.206920     48.824360
90      0.890000     67.718680     48.634670
91      0.900000     67.232330     48.443400
92      0.910000     66.747900     48.251150
93      0.920000     66.265390     48.058520
94      0.930000     65.784800     47.866050
95      0.940000     65.306140     47.674190
96      0.950000     64.829400     47.483300
97      0.960000     64.354570     47.293630
98      0.970000     63.881630     47.105310
99      0.980000     63.410580     46.918360
100      0.990000     62.941390     46.732730
101      1.000000     62.474070     46.548280
102      1.010000     62.008580     46.364810
103      1.020000     61.544940     46.182140
104      1.030000     61.083110     46.000040
105      1.040000     60.623110     45.818350
106      1.050000     60.164930     45.636940
107      1.060000     59.708560     45.455700
108      1.070000     59.254000     45.274640
109      1.080000     58.801260     45.093760
110      1.090000     58.350320     44.913150
111      1.100000     57.901190     44.732910
112      1.110000     57.453860     44.553150
113      1.120000     57.008330     44.373990
114      1.130000     56.564590     44.195500
115      1.140000     56.122630     44.017700
116      1.150000     55.682460     43.840590
117      1.160000     55.244050     43.664060
118      1.170000     54.807410     43.487980
119      1.180000     54.372530     43.312150
120      1.190000     53.939410     43.136330
121      1.200000     53.508040     42.960280
122      1.210000     53.078440     42.783730
123      1.220000     52.650600     42.606460
124      1.230000     52.224540     42.428280
125      1.240000     51.800260     42.249060
126      1.250000     51.377770     42.068740
127      1.260000     50.957080     41.887340
128      1.270000     50.538210     41.704980
129      1.280000     50.121160     41.521820
130      1.290000     49.705940     41.338100
131      1.300000     49.292560     41.154080
132      1.310000     48.881020     40.970040
133      1.320000     48.471320     40.786260
134      1.330000     48.063450     40.602970
135      1.340000     47.657420     40.420350
136      1.350000     47.253220     40.238490
137      1.360000     46.850830     40.057440
138      1.370000     46.450260     39.877130
139      1.380000     46.051490     39.697450
140      1.390000     45.654510     39.518230
141      1.400000     45.259330     39.339250
142      1.410000     44.865940     39.160290
143      1.420000     44.474340     38.981140
144      1.430000     44.084530     38.801590
145      1.440000     43.696510     38.621500
146      1.450000     43.310290     38.440800
147      1.460000     42.925890     38.259470
148      1.470000     42.543290     38.077560
149      1.480000     42.162520     37.895210
150      1.490000     41.783560     37.712580
151      1.500000     41.406440     37.529890
152      1.510000     41.031140     37.347370
153      1.520000     40.657670     37.165210
154      1.530000     40.286010     36.983600
155      1.540000     39.916180     36.802650
156      1.550000     39.548150     36.622440
157      1.560000     39.181930     36.442950
158      1.570000     38.817500     36.264090
159      1.580000     38.454860     36.085720
160      1.590000     38.094000     35.907650
161      1.600000     37.734920     35.729660
162      1.610000     37.377630     35.551500
163      1.620000     37.022110     35.372950
164      1.630000     36.668380     35.193840
165      1.640000     36.316440     35.014020
166      1.650000     35.966300     34.833420
167      1.660000     35.617970     34.652040
168      1.670000     35.271450     34.469950
169      1.680000     34.926750     34.287300
170      1.690000     34.583880     34.104280
171      1.700000     34.242830     33.921130
172      1.710000     33.903620     33.738080
173      1.720000     33.566240     33.555360
174      1.730000     33.230690     33.373180
175      1.740000     32.896960     33.191660
176      1.750000     32.565040     33.010890
177      1.760000     32.234930     32.830870
178      1.770000     31.906620     32.651530
179      1.780000     31.580110     32.472740
180      1.790000     31.255380     32.294300
181      1.800000     30.932440     32.115990
182      1.810000     30.611280     31.937600
183      1.820000     30.291900     31.758890
184      1.830000     29.974310     31.579680
185      1.840000     29.658510     31.399830
186      1.850000     29.344520     31.219260
187      1.860000     29.032320     31.037960
188      1.870000     28.721940     30.856010
189      1.880000     28.413380     30.673540
190      1.890000     28.106650     30.490730
191      1.900000     27.801740     30.307800
192      1.910000     27.498660     30.124980
193      1.920000     27.197410     29.942500
194      1.930000     26.897990     29.760540
195      1.940000     26.600380     29.579230
196      1.950000     26.304590     29.398640
197      1.960000     26.010600     29.218770
198      1.970000     25.718420     29.039530
199      1.980000     25.428020     28.860800
200      1.990000     25.139410     28.682380
201      2.000000     24.852590     28.504050
202      2.010000     24.567550     28.325590
203      2.020000     24.284290     28.146770
204      2.030000     24.002820     27.967400
205      2.040000     23.723150     27.787360
206      2.050000     23.445280     27.606570
207      2.060000     23.169210     27.425040
208      2.070000     22.894960     27.242840
209      2.080000     22.622530     27.060100
210      2.090000     22.351930     26.877040
211      2.100000     22.083160     26.693870
212      2.110000     21.816220     26.510850
213      2.120000     21.551110     26.328190
214      2.130000     21.287830     26.146100
215      2.140000     21.026370     25.964720
216      2.150000     20.766720     25.784120
217      2.160000     20.508880     25.604300
218      2.170000     20.252840     25.425200
219      2.180000     19.998590     25.246680
220      2.190000     19.746120     25.068550
221      2.200000     19.495440     24.890590
222      2.210000     19.246530     24.712570
223      2.220000     18.999400     24.534260
224      2.230000     18.754060     24.355470
225      2.240000     18.510510     24.176060
226      2.250000     18.268750     23.995930
227      2.260000     18.028790     23.815080
228      2.270000     17.790640     23.633560
229      2.280000     17.554300     23.451490
230      2.290000     17.319790     23.269050
231      2.300000     17.087090     23.086440
232      2.310000     16.856230     22.903870
233      2.320000     16.627190     22.721560
234      2.330000     16.399980     22.539680
235      2.340000     16.174580     22.358350
236      2.350000     15.951000     22.177620
237      2.360000     15.729220     21.997480
238      2.370000     15.509240     21.817840
239      2.380000     15.291070     21.638570
240      2.390000     15.074680     21.459480
241      2.400000     14.860090     21.280350
242      2.410000     14.647280     21.100950
243      2.420000     14.436270     20.921080
244      2.430000     14.227060     20.740570
245      2.440000     14.019660     20.559300
246      2.450000     13.814060     20.377230
247      2.460000     13.610290     20.194400
248      2.470000     13.408350     20.010900
249      2.480000     13.208240     19.826930
250      2.490000     13.009970     19.642730
251      2.500000     12.813540     19.458550
252      2.510000     12.618960     19.274700
253      2.520000     12.426210     19.091450
254      2.530000     12.235290     18.909030
255      2.540000     12.046200     18.727630
256      2.550000     11.858930     18.547350
257      2.560000     11.673450     18.368220
258      2.570000     11.489770     18.190200
259      2.580000     11.307870     18.013150
260      2.590000     11.127740     17.836900
261      2.600000     10.949370     17.661210
262      2.610000     10.772760     17.485830
263      2.620000     10.597900     17.310500
264      2.630000     10.424790     17.134990
265      2.640000     10.253440     16.959090
266      2.650000     10.083850     16.782630
267      2.660000      9.916030     16.605530
268      2.670000      9.749970     16.427730
269      2.680000      9.585690     16.249240
270      2.690000      9.423200     16.070110
271      2.700000      9.262500     15.890430
272      2.710000      9.103600     15.710280
273      2.720000      8.946490     15.529730
274      2.730000      8.791200     15.348850
275      2.740000      8.637710     15.167630
276      2.750000      8.486030     14.986040
277      2.760000      8.336170     14.803980
278      2.770000      8.188130     14.621310
279      2.780000      8.041920     14.437840
280      2.790000      7.897540     14.253380
281      2.800000      7.755010     14.067730
282      2.810000      7.614330     13.880710
283      2.820000      7.475520     13.692230
284      2.830000      7.338600     13.502230
285      2.840000      7.203580     13.310770
286      2.850000      7.070470     13.118030
287      2.860000      6.939290     12.924300
288      2.870000      6.810050     12.729980
289      2.880000      6.682750     12.535580
290      2.890000      6.557390     12.341700
291      2.900000      6.433970     12.148990
292      2.910000      6.312480     11.958110
293      2.920000      6.192900     11.769710
294      2.930000      6.075210     11.584390
295      2.940000      5.959360     11.402650
296      2.950000      5.845340     11.224890
297      2.960000      5.733090     11.051370
298      2.970000      5.622570     10.882210
299      2.980000      5.513750     10.717400
300      2.990000      5.406580     10.556760
301      3.000000      5.301010     10.400000
302      3.010000      5.197010     10.246710
303      3.020000      5.094540     10.096360
304      3.030000      4.993580      9.948310
305      3.040000      4.894100      9.801880
306      3.050000      4.796080      9.656290
307      3.060000      4.699510      9.510680
308      3.070000      4.604410      9.364180
309      3.080000      4.510760      9.215850
310      3.090000      4.418610      9.064720
311      3.100000      4.327960      8.909810
312      3.110000      4.238860      8.750120
313      3.120000      4.151360      8.584660
314      3.130000      4.065510      8.412440
315      3.140000      3.981390      8.232510
316      3.150000      3.899060      8.044010
317      3.160000      3.818620      7.846140
318      3.170000      3.740160      7.638220
319      3.180000      3.663780      7.419740
320      3.190000      3.589580      7.190400
321      3.200000      3.517680      6.950130
322      3.210000      3.448180      6.699180
323      3.220000      3.381190      6.438150
324      3.230000      3.316800      6.168060
325      3.240000      3.255120      5.890330
326      3.250000      3.196220      5.606860
327      3.260000      3.140150      5.320010
328      3.270000      3.086950      5.032590
329      3.280000      3.036630      4.747760
330      3.290000      2.989150      4.469020
331      3.300000      2.944460      4.200090
332      3.310000      2.902460      3.944750
333      3.320000      2.863010      3.706790
334      3.330000      2.825940      3.489820
335      3.340000      2.791040      3.297210
336      3.350000      2.758070      3.131950
337      3.360000      2.726750      2.996590
338      3.370000      2.696790      2.893160
339      3.380000      2.667850      2.823140
340      3.390000      2.639620      2.787430
341      3.400000      2.611750      2.786290
342      3.410000      2.583890      2.819380
343      3.420000      2.555690      2.885690
344      3.430000      2.526830      2.983540
345      3.440000      2.497000      3.110620
346      3.450000      2.465890      3.263960
347      3.460000      2.433250      3.439980
348      3.470000      2.398850      3.634580
349      3.480000      2.362510      3.843140
350      3.490000      2.324080      4.060740
351      3.500000      2.283470      4.282200
352      3.510000      2.240650      4.502300
353      3.520000      2.195620      4.715870
354      3.530000      2.148470      4.917990
355      3.540000      2.099290      5.104110
356      3.550000      2.048240      5.270120
357      3.560000      1.995540      5.412520
358      3.570000      1.941420      5.528370
359      3.580000      1.886130      5.615400
360      3.590000      1.829980      5.672000
361      3.600000      1.773260      5.697200
362      3.610000      1.716290      5.690660
363      3.620000      1.659380      5.652700
364      3.630000      1.602860      5.584200
365      3.640000      1.547010      5.486650
366      3.650000      1.492150      5.362040
367      3.660000      1.438530      5.212870
368      3.670000      1.386400      5.042080
369      3.680000      1.335980      4.852940
370      3.690000      1.287450      4.649000
371      3.700000      1.240960      4.433940
372      3.710000      1.196620      4.211490
373      3.720000      1.154500      3.985270
374      3.730000      1.114650      3.758740
375      3.740000      1.077060      3.535050
376      3.750000      1.041710      3.317000
377      3.760000      1.008540      3.106990
378      3.770000      0.977470      2.906960
379      3.780000      0.948400      2.718410
380      3.790000      0.921220      2.542450
381      3.800000      0.895790      2.379740
382      3.810000      0.872000      2.230620
383      3.820000      0.849690      2.095070
384      3.830000      0.828740      1.972810
385      3.840000      0.809010      1.863310
386      3.850000      0.790380      1.765830
387      3.860000      0.772720      1.679470
388      3.870000      0.755930      1.603190
389      3.880000      0.739890      1.535850
390      3.890000      0.724540      1.476240
391      3.900000      0.709770      1.423120
392      3.910000      0.695540      1.375240
393      3.920000      0.681790      1.331390
394      3.930000      0.668480      1.290400
395      3.940000      0.655570      1.251170
396      3.950000      0.643060      1.212710
397      3.960000      0.630930      1.174120
398      3.970000      0.619190      1.134630
399      3.980000      0.607840      1.093580
400      3.990000      0.596910      1.050440
401      4.000000      0.586400      1.004800
402      4.010000      0.576360      0.956390
403      4.020000      0.566790      0.905030
404      4.030000      0.557740      0.850690
405      4.040000      0.549240      0.793450
406      4.050000      0.541300      0.733480
407      4.060000      0.533970      0.671070
408      4.070000      0.527260      0.606610
409      4.080000      0.521190      0.540550
410      4.090000      0.515780      0.473390
411      4.100000      0.511050      0.405710
412      4.110000      0.506990      0.338050
413      4.120000      0.503610      0.270990
414      4.130000      0.500900      0.205060
415      4.140000      0.498850      0.140750
416      4.150000      0.497440      0.078490
417      4.160000      0.496660      0.018650
418      4.170000      0.496470     -0.038490
419      4.180000      0.496860     -0.092710
420      4.190000      0.497790     -0.143860
421      4.200000      0.499220     -0.191860
422      4.210000      0.501140     -0.236680
423      4.220000      0.503510     -0.278330
424      4.230000      0.506290     -0.316880
425      4.240000      0.509460     -0.352380
426      4.250000      0.512980     -0.384960
427      4.260000      0.516830     -0.414720
428      4.270000      0.520980     -0.441780
429      4.280000      0.525400     -0.466260
430      4.290000      0.530060     -0.488300
431      4.300000      0.534950     -0.508000
432      4.310000      0.540030     -0.525480
433      4.320000      0.545280     -0.540840
434      4.330000      0.550690     -0.554170
435      4.340000      0.556230     -0.565560
436      4.350000      0.561890     -0.575080
437      4.360000      0.567640     -0.582790
438      4.370000      0.573460     -0.588760
439      4.380000      0.579350     -0.593010
440      4.390000      0.585280     -0.595590
441      4.400000      0.591240     -0.596530
442      4.410000      0.597200     -0.595860
443      4.420000      0.603160     -0.593580
444      4.430000      0.609100     -0.589730
445      4.440000      0.614990     -0.584300
446      4.450000      0.620840     -0.577320
447      4.460000      0.626610     -0.568790
448      4.470000      0.632300     -0.558730
449      4.480000      0.637890     -0.547130
450      4.490000      0.643360     -0.534000
451      4.500000      0.648700     -0.519340
452      4.510000      0.653890     -0.503140
453      4.520000      0.658920     -0.485390
454      4.530000      0.663780     -0.466070
455      4.540000      0.668440     -0.445160
456      4.550000      0.672890     -0.422620
457      4.560000      0.677110     -0.398410
458      4.570000      0.681100     -0.372510
459      4.580000      0.684820     -0.344890
460      4.590000      0.688270     -0.315530
461      4.600000      0.691430     -0.284430
462      4.610000      0.694270     -0.251620
463      4.620000      0.696790     -0.217150
464      4.630000      0.698960     -0.181130
465      4.640000      0.700770     -0.143680
466      4.650000      0.702210     -0.105000
467      4.660000      0.703260     -0.065330
468      4.670000      0.703910     -0.024940
469      4.680000      0.704160      0.015850
470      4.690000      0.704000      0.056670
471      4.700000      0.703440      0.097160
472      4.710000      0.702460      0.136930
473      4.720000      0.701090      0.175590
474      4.730000      0.699340      0.212800
475      4.740000      0.697210      0.248210
476      4.750000      0.694730      0.281540
477      4.760000      0.691910      0.312550
478      4.770000      0.688790      0.341040
479      4.780000      0.685380      0.366880
480      4.790000      0.681710      0.389970
481      4.800000      0.677810      0.410280
482      4.810000      0.673710      0.427810
483      4.820000      0.669430      0.442640
484      4.830000      0.665000      0.454830
485      4.840000      0.660450      0.464530
486      4.850000      0.655810      0.471900
487      4.860000      0.651090      0.477110
488      4.870000      0.646320      0.480390
489      4.880000      0.641510      0.481950
490      4.890000      0.636690      0.482040
491      4.900000      0.631870      0.480890
492      4.910000      0.627070      0.478760
493      4.920000      0.622280      0.475880
494      4.930000      0.617520      0.472470
495      4.940000      0.612790      0.468750
496      4.950000      0.608110      0.464880
497      4.960000      0.603460      0.461050
498      4.970000      0.598850      0.457380
499      4.980000      0.594270      0.453980
500      4.990000      0.589730      0.450960
501      5.000000      0.585220      0.448370
502      5.010000      0.580740      0.446260
503      5.020000      0.576280      0.444660
504      5.030000      0.571830      0.443580
505      5.040000      0.567400      0.443000
506      5.050000      0.562970      0.442920
507      5.060000      0.558540      0.443300
508      5.070000      0.554100      0.444110
509      5.080000      0.549660      0.445310
510      5.090000      0.545210      0.446830
511      5.100000      0.540740      0.448630
512      5.110000      0.536250      0.450660
513      5.120000      0.531750      0.452860
514      5.130000      0.527220      0.455180
515      5.140000      0.522670      0.457570
516      5.150000      0.518090      0.460000
517      5.160000      0.513490      0.462410
518      5.170000      0.508870      0.464780
519      5.180000      0.504220      0.467090
520      5.190000      0.499550      0.469300
521      5.200000      0.494860      0.471400
522      5.210000      0.490140      0.473360
523      5.220000      0.485410      0.475180
524      5.230000      0.480660      0.476840
525      5.240000      0.475890      0.478310
526      5.250000      0.471100      0.479590
527      5.260000      0.466310      0.480650
528      5.270000      0.461500      0.481470
529      5.280000      0.456690      0.482030
530      5.290000      0.451870      0.482300
531      5.300000      0.447040      0.482250
532      5.310000      0.442220      0.481860
533      5.320000      0.437400      0.481080
534      5.330000      0.432590      0.479910
535      5.340000      0.427790      0.478300
536      5.350000      0.423010      0.476220
537      5.360000      0.418250      0.473660
538      5.370000      0.413510      0.470600
539      5.380000      0.408810      0.467000
540      5.390000      0.404140      0.462870
541      5.400000      0.399510      0.458190
542      5.410000      0.394920      0.452960
543      5.420000      0.390400      0.447190
544      5.430000      0.385920      0.440880
545      5.440000      0.381510      0.434070
546      5.450000      0.377170      0.426770
547      5.460000      0.372910      0.419040
548      5.470000      0.368720      0.410900
549      5.480000      0.364610      0.402410
550      5.490000      0.360580      0.393630
551      5.500000      0.356650      0.384620
552      5.510000      0.352800      0.375430
553      5.520000      0.349050      0.366130
554      5.530000      0.345380      0.356750
555      5.540000      0.341820      0.347360
556      5.550000      0.338340      0.337980
557      5.560000      0.334960      0.328660
558      5.570000      0.331680      0.319420
559      5.580000      0.328480      0.310270
560      5.590000      0.325380      0.301230
561      5.600000      0.322370      0.292300
562      5.610000      0.319440      0.283490
563      5.620000      0.316610      0.274800
564      5.630000      0.313860      0.266240
565      5.640000      0.311200      0.257800
566      5.650000      0.308620      0.249510
567      5.660000      0.306130      0.241370
568      5.670000      0.303710      0.233400
569      5.680000      0.301380      0.225620
570      5.690000      0.299120      0.218070
571      5.700000      0.296940      0.210750
572      5.710000      0.294830      0.203720
573      5.720000      0.292800      0.196990
574      5.730000      0.290830      0.190600
575      5.740000      0.288920      0.184580
576      5.750000      0.287080      0.178950
577      5.760000      0.285290      0.173730
578      5.770000      0.283550      0.168930
579      5.780000      0.281860      0.164570
580      5.790000      0.280210      0.160650
581      5.800000      0.278610      0.157180
582      5.810000      0.277040      0.154170
583      5.820000      0.275490      0.151590
584      5.830000      0.273980      0.149470
585      5.840000      0.272480      0.147780
586      5.850000      0.271010      0.146530
587      5.860000      0.269540      0.145700
588      5.870000      0.268080      0.145300
589      5.880000      0.266630      0.145310
590      5.890000      0.265180      0.145730
591      5.900000      0.263720      0.146570
592      5.910000      0.262250      0.147810
593      5.920000      0.260780      0.149460
594      5.930000      0.259280      0.151510
595      5.940000      0.257770      0.153980
596      5.950000      0.256230      0.156860
597      5.960000      0.254660      0.160150
598      5.970000      0.253060      0.163870
599      5.980000      0.251420      0.168000
600      5.990000      0.249740      0.172550
601      6.000000      0.248010      0.177520
602      6.010000      0.246240      0.182880
603      6.020000      0.244410      0.188620
604      6.030000      0.242520      0.194720
605      6.040000      0.240570      0.201130
606      6.050000      0.238560      0.207810
607      6.060000      0.236490      0.214710
608      6.070000      0.234340      0.221750
609      6.080000      0.232120      0.228860
610      6.090000      0.229830      0.235970
611      6.100000      0.227470      0.242970
612      6.110000      0.225040      0.249790
613      6.120000      0.222540      0.256330
614      6.130000      0.219980      0.262520
615      6.140000      0.217360      0.268270
616      6.150000      0.214670      0.273510
617      6.160000      0.211940      0.278200
618      6.170000      0.209160      0.282260
619      6.180000      0.206330      0.285680
620      6.190000      0.203480      0.288420
621      6.200000      0.200590      0.290460
622      6.210000      0.197690      0.291810
623      6.220000      0.194770      0.292470
624      6.230000      0.191850      0.292440
625      6.240000      0.188920      0.291750
626      6.250000      0.186000      0.290430
627      6.260000      0.183100      0.288520
628      6.270000      0.180210      0.286050
629      6.280000      0.177350      0.283080
630      6.290000      0.174520      0.279640
631      6.300000      0.171730      0.275780
632      6.310000      0.168970      0.271560
633      6.320000      0.166250      0.267020
634      6.330000      0.163580      0.262190
635      6.340000      0.160960      0.257130
636      6.350000      0.158390      0.251850
637      6.360000      0.155870      0.246400
638      6.370000      0.153410      0.240780
639      6.380000      0.151000      0.235010
640      6.390000      0.148650      0.229110
641      6.400000      0.146360      0.223070
642      6.410000      0.144130      0.216920
643      6.420000      0.141960      0.210650
644      6.430000      0.139850      0.204270
645      6.440000      0.137810      0.197790
646      6.450000      0.135830      0.191210
647      6.460000      0.133920      0.184550
648      6.470000      0.132070      0.177820
649      6.480000      0.130300      0.171050
650      6.490000      0.128580      0.164250
651      6.500000      0.126940      0.157450
652      6.510000      0.125370      0.150670
653      6.520000      0.123860      0.143920
654      6.530000      0.122420      0.137240
655      6.540000      0.121050      0.130640
656      6.550000      0.119740      0.124130
657      6.560000      0.118500      0.117720
658      6.570000      0.117320      0.111420
659      6.580000      0.116210      0.105220
660      6.590000      0.115160      0.099140
661      6.600000      0.114170      0.093150
662      6.610000      0.113240      0.087270
663      6.620000      0.112360      0.081470
664      6.630000      0.111550      0.075760
665      6.640000      0.110790      0.070130
666      6.650000      0.110090      0.064580
667      6.660000      0.109440      0.059090
668      6.670000      0.108850      0.053680
669      6.680000      0.108320      0.048330
670      6.690000      0.107830      0.043070
671      6.700000      0.107400      0.037880
672      6.710000      0.107020      0.032780
673      6.720000      0.106690      0.027770
674      6.730000      0.106420      0.022860
675      6.740000      0.106190      0.018040
676      6.750000      0.106010      0.013330
677      6.760000      0.105870      0.008730
678      6.770000      0.105790      0.004230
679      6.780000      0.105750     -0.000170
680      6.790000      0.105750     -0.004460
681      6.800000      0.105790     -0.008650
682      6.810000      0.105880     -0.012730
683      6.820000      0.106010     -0.016710
684      6.830000      0.106170     -0.020580
685      6.840000      0.106380     -0.024330
686      6.850000      0.106620     -0.027950
687      6.860000      0.106900     -0.031430
688      6.870000      0.107220     -0.034740
689      6.880000      0.107560     -0.037860
690      6.890000      0.107940     -0.040770
691      6.900000      0.108350     -0.043440
692      6.910000      0.108780     -0.045840
693      6.920000      0.109240     -0.047940
694      6.930000      0.109720     -0.049720
695      6.940000      0.110220     -0.051140
696      6.950000      0.110730     -0.052170
697      6.960000      0.111250     -0.052810
698      6.970000      0.111780     -0.053030
699      6.980000      0.112310     -0.052820
700      6.990000      0.112840     -0.052180
701      7.000000      0.113360     -0.051090
702      7.010000      0.113870     -0.049580
703      7.020000      0.114370     -0.047650
704      7.030000      0.114840     -0.045330
705      7.040000      0.115300     -0.042630
706      7.050000      0.115720     -0.039600
707      7.060000      0.116120     -0.036280
708      7.070000      0.116480     -0.032720
709      7.080000      0.116810     -0.028970
710      7.090000      0.117100     -0.025090
711      7.100000      0.117350     -0.021140
712      7.110000      0.117560     -0.017190
713      7.120000      0.117730     -0.013290
714      7.130000      0.117870     -0.009510
715      7.140000      0.117960     -0.005900
716      7.150000      0.118020     -0.002500
717      7.160000      0.118040      0.000640
718      7.170000      0.118040      0.003500
719      7.180000      0.118000      0.006050
720      7.190000      0.117940      0.008270
721      7.200000      0.117860      0.010170
722      7.210000      0.117760      0.011740
723      7.220000      0.117640      0.012990
724      7.230000      0.117510      0.013940
725      7.240000      0.117370      0.014610
726      7.250000      0.117230      0.015040
727      7.260000      0.117080      0.015260
728      7.270000      0.116920      0.015320
729      7.280000      0.116770      0.015250
730      7.290000      0.116620      0.015110
731      7.300000      0.116470      0.014950
732      7.310000      0.116320      0.014820
733      7.320000      0.116170      0.014770
734      7.330000      0.116020      0.014860
735      7.340000      0.115870      0.015120
736      7.350000      0.115720      0.015610
737      7.360000      0.115560      0.016350
738      7.370000      0.115400      0.017380
739      7.380000      0.115230      0.018730
740      7.390000      0.115040      0.020400
741      7.400000      0.114840      0.022410
742      7.410000      0.114610      0.024770
743      7.420000      0.114360      0.027460
744      7.430000      0.114090      0.030470
745      7.440000      0.113790      0.033770
746      7.450000      0.113450      0.037350
747      7.460000      0.113070      0.041150
748      7.470000      0.112660      0.045130
749      7.480000      0.112210      0.049240
750      7.490000      0.111720      0.053420
751      7.500000      0.111180      0.057610
752      7.510000      0.110610      0.061740
753      7.520000      0.109990      0.065770
754      7.530000      0.109330      0.069620
755      7.540000      0.108640      0.073240
756      7.550000      0.107900      0.076590
757      7.560000      0.107140      0.079630
758      7.570000      0.106340      0.082320
759      7.580000      0.105520      0.084640
760      7.590000      0.104670      0.086580
761      7.600000      0.103810      0.088120
762      7.610000      0.102930      0.089260
763      7.620000      0.102030      0.090020
764      7.630000      0.101130      0.090400
765      7.640000      0.100230      0.090440
766      7.650000      0.099320      0.090150
767      7.660000      0.098420      0.089580
768      7.670000      0.097530      0.088770
769      7.680000      0.096640      0.087750
770      7.690000      0.095760      0.086580
771      7.700000      0.094900      0.085310
772      7.710000      0.094040      0.083980
773      7.720000      0.093200      0.082640
774      7.730000      0.092380      0.081340
775      7.740000      0.091560      0.080130
776      7.750000      0.090760      0.079040
777      7.760000      0.089970      0.078100
778      7.770000      0.089190      0.077350
779      7.780000      0.088420      0.076800
780      7.790000      0.087650      0.076470
781      7.800000      0.086880      0.076370
782      7.810000      0.086120      0.076500
783      7.820000      0.085360      0.076860
784      7.830000      0.084590      0.077450
785      7.840000      0.083810      0.078240
786      7.850000      0.083030      0.079230
787      7.860000      0.082240      0.080380
788      7.870000      0.081430      0.081670
789      7.880000      0.080620      0.083060
790      7.890000      0.079790      0.084530
791      7.900000      0.078940      0.086040
792      7.910000      0.078080      0.087550
793      7.920000      0.077210      0.089030
794      7.930000      0.076320      0.090440
795      7.940000      0.075410      0.091750
796      7.950000      0.074490      0.092930
797      7.960000      0.073560      0.093950
798      7.970000      0.072620      0.094810
799      7.980000      0.071680      0.095470
800      7.990000      0.070720      0.095940
801      8.000000      0.069760      0.096200
802      8.010000      0.068800      0.096240
803      8.020000      0.067840      0.096080
804      8.030000      0.066880      0.095720
805      8.040000      0.065920      0.095160
806      8.050000      0.064970      0.094420
807      8.060000      0.064020      0.093510
808      8.070000      0.063090      0.092460
809      8.080000      0.062160      0.091280
810      8.090000      0.061250      0.090000
811      8.100000      0.060350      0.088640
812      8.110000      0.059470      0.087220
813      8.120000      0.058590      0.085770
814      8.130000      0.057740      0.084320
815      8.140000      0.056890      0.082870
816      8.150000      0.056060      0.081450
817      8.160000      0.055250      0.080070
818      8.170000      0.054450      0.078760
819      8.180000      0.053660      0.077500
820      8.190000      0.052890      0.076330
821      8.200000      0.052120      0.075220
822      8.210000      0.051370      0.074200
823      8.220000      0.050630      0.073260
824      8.230000      0.049900      0.072400
825      8.240000      0.049170      0.071620
826      8.250000      0.048460      0.070910
827      8.260000      0.047750      0.070260
828      8.270000      0.047040      0.069680
829      8.280000      0.046350      0.069150
830      8.290000      0.045660      0.068670
831      8.300000      0.044970      0.068240
832      8.310000      0.044290      0.067840
833      8.320000      0.043610      0.067460
834      8.330000      0.042930      0.067110
835      8.340000      0.042260      0.066780
836      8.350000      0.041590      0.066450
837      8.360000      0.040930      0.066130
838      8.370000      0.040270      0.065810
839      8.380000      0.039610      0.065480
840      8.390000      0.038960      0.065150
841      8.400000      0.038300      0.064800
842      8.410000      0.037660      0.064440
843      8.420000      0.037010      0.064060
844      8.430000      0.036370      0.063660
845      8.440000      0.035730      0.063240
846      8.450000      0.035100      0.062800
847      8.460000      0.034470      0.062330
848      8.470000      0.033850      0.061830
849      8.480000      0.033230      0.061290
850      8.490000      0.032620      0.060730
851      8.500000      0.032010      0.060130
852      8.510000      0.031410      0.059490
853      8.520000      0.030820      0.058820
854      8.530000      0.030230      0.058100
855      8.540000      0.029650      0.057340
856      8.550000      0.029070      0.056540
857      8.560000      0.028510      0.055680
858      8.570000      0.027950      0.054780
859      8.580000      0.027400      0.053820
860      8.590000      0.026870      0.052810
861      8.600000      0.026340      0.051750
862      8.610000      0.025820      0.050640
863      8.620000      0.025310      0.049470
864      8.630000      0.024820      0.048260
865      8.640000      0.024340      0.047000
866      8.650000      0.023870      0.045700
867      8.660000      0.023410      0.044370
868      8.670000      0.022970      0.043020
869      8.680000      0.022540      0.041660
870      8.690000      0.022120      0.040290
871      8.700000      0.021720      0.038940
872      8.710000      0.021330      0.037600
873      8.720000      0.020950      0.036300
874      8.730000      0.020590      0.035050
875      8.740000      0.020240      0.033840
876      8.750000      0.019900      0.032700
877      8.760000      0.019570      0.031630
878      8.770000      0.019260      0.030630
879      8.780000      0.018950      0.029720
880      8.790000      0.018650      0.028880
881      8.800000      0.018360      0.028120
882      8.810000      0.018080      0.027430
883      8.820000      0.017810      0.026820
884      8.830000      0.017540      0.026280
885      8.840000      0.017280      0.025790
886      8.850000      0.017020      0.025360
887      8.860000      0.016770      0.024970
888      8.870000      0.016520      0.024600
889      8.880000      0.016270      0.024250
890      8.890000      0.016030      0.023910
891      8.900000      0.015790      0.023550
892      8.910000      0.015550      0.023170
893      8.920000      0.015320      0.022750
894      8.930000      0.015090      0.022280
895      8.940000      0.014870      0.021740
896      8.950000      0.014650      0.021120
897      8.960000      0.014440      0.020420
898      8.970000      0.014240      0.019620
899      8.980000      0.014040      0.018720
900      8.990000      0.013850      0.017720
901      9.000000      0.013680      0.016600
902      9.010000      0.013510      0.015380
903      9.020000      0.013360      0.014050
904      9.030000      0.013220      0.012630
905      9.040000      0.013090      0.011120
906      9.050000      0.012980      0.009530
907      9.060000      0.012880      0.007880
908      9.070000      0.012800      0.006190
909      9.080000      0.012740      0.004480
910      9.090000      0.012700      0.002780
911      9.100000      0.012670      0.001100
912      9.110000      0.012660     -0.000530
913      9.120000      0.012660     -0.002080
914      9.130000      0.012690     -0.003530
915      9.140000      0.012720     -0.004850
916      9.150000      0.012770     -0.006040
917      9.160000      0.012830     -0.007060
918      9.170000      0.012900     -0.007920
919      9.180000      0.012980     -0.008590
920      9.190000      0.013070     -0.009080
921      9.200000      0.013160     -0.009380
922      9.210000      0.013250     -0.009490
923      9.220000      0.013340     -0.009420
924      9.230000      0.013440     -0.009180
925      9.240000      0.013530     -0.008780
926      9.250000      0.013620     -0.008230
927      9.260000      0.013700     -0.007570
928      9.270000      0.013780     -0.006800
929      9.280000      0.013840     -0.005960
930      9.290000      0.013900     -0.005070
931      9.300000      0.013950     -0.004170
932      9.310000      0.014000     -0.003270
933      9.320000      0.014030     -0.002420
934      9.330000      0.014050     -0.001630
935      9.340000      0.014070     -0.000930
936      9.350000      0.014080     -0.000350
937      9.360000      0.014080      0.000100
938      9.370000      0.014080      0.000390
939      9.380000      0.014080      0.000530
940      9.390000      0.014070      0.000500
941      9.400000      0.014070      0.000290
942      9.410000      0.014060     -0.000090
943      9.420000      0.014070     -0.000640
944      9.430000      0.014070     -0.001350
945      9.440000      0.014090     -0.002210
946      9.450000      0.014110     -0.003190
947      9.460000      0.014140     -0.004290
948      9.470000      0.014180     -0.005470
949      9.480000      0.014240     -0.006720
950      9.490000      0.014300     -0.007990
951      9.500000      0.014380     -0.009260
952      9.510000      0.014480     -0.010510
953      9.520000      0.014580     -0.011690
954      9.530000      0.014700     -0.012780
955      9.540000      0.014830     -0.013750
956      9.550000      0.014960     -0.014580
957      9.560000      0.015110     -0.015240
958      9.570000      0.015260     -0.015730
959      9.580000      0.015420     -0.016020
960      9.590000      0.015580     -0.016120
961      9.600000      0.015740     -0.016010
962      9.610000      0.015900     -0.015690
963      9.620000      0.016060     -0.015180
964      9.630000      0.016210     -0.014490
965      9.640000      0.016350     -0.013620
966      9.650000      0.016490     -0.012610
967      9.660000      0.016620     -0.011460
968      9.670000      0.016730     -0.010220
969      9.680000      0.016830     -0.008910
970      9.690000      0.016920     -0.007570
971      9.700000      0.017000     -0.006240
972      9.710000      0.017060     -0.004940
973      9.720000      0.017110     -0.003720
974      9.730000      0.017150     -0.002600
975      9.740000      0.017170     -0.001630
976      9.750000      0.017190     -0.000830
977      9.760000      0.017200     -0.000220
978      9.770000      0.017200      0.000180
979      9.780000      0.017200      0.000340
980      9.790000      0.017190      0.000280
981      9.800000      0.017190     -0.000040
982      9.810000      0.017190     -0.000590
983      9.820000      0.017200     -0.001370
984      9.830000      0.017210     -0.002370
985      9.840000      0.017240     -0.003580
986      9.850000      0.017270     -0.004960
987      9.860000      0.017320     -0.006490
988      9.870000      0.017390     -0.008120
989      9.880000      0.017470     -0.009840
990      9.890000      0.017570     -0.011580
991      9.900000      0.017680     -0.013310
992      9.910000      0.017810     -0.014990
993      9.920000      0.017960     -0.016560
994      9.930000      0.018130     -0.017990
995      9.940000      0.018310     -0.019240
996      9.950000      0.018500     -0.020270
997      9.960000      0.018710     -0.021060
998      9.970000      0.018920     -0.021560
999      9.980000      0.019130     -0.021780
1000      9.990000      0.019350     -0.021700
1001     10.000000      0.019570     -0.021300
1002     10.010000      0.019780     -0.020590
1003     10.020000      0.019990     -0.019580
1004     10.030000      0.020180     -0.018270
1005     10.040000      0.020360     -0.016700
1006     10.050000      0.020530     -0.014870
1007     10.060000      0.020680     -0.012840
1008     10.070000      0.020810     -0.010630
1009     10.080000      0.020910     -0.008280
1010     10.090000      0.021000     -0.005850
1011     10.100000      0.021060     -0.003370
1012     10.110000      0.021090     -0.000900
1013     10.120000      0.021100      0.001510
1014     10.130000      0.021080      0.003830
1015     10.140000      0.021040      0.006000
1016     10.150000      0.020980      0.008000
1017     10.160000      0.020900      0.009790
1018     10.170000      0.020810      0.011340
1019     10.180000      0.020690      0.012630
1020     10.190000      0.020570      0.013660
1021     10.200000      0.020430      0.014410
1022     10.210000      0.020290      0.014880
1023     10.220000      0.020140      0.015070
1024     10.230000      0.019990      0.015000
1025     10.240000      0.019840      0.014690
1026     10.250000      0.019690      0.014150
1027     10.260000      0.019550      0.013400
1028     10.270000      0.019410      0.012490
1029     10.280000      0.019290      0.011430
1030     10.290000      0.019180      0.010270
1031     10.300000      0.019070      0.009040
1032     10.310000      0.018980      0.007780
1033     10.320000      0.018900      0.006530
1034     10.330000      0.018840      0.005310
1035     10.340000      0.018790      0.004170
1036     10.350000      0.018740      0.003130
1037     10.360000      0.018710      0.002220
1038     10.370000      0.018690      0.001450
1039     10.380000      0.018680      0.000850
1040     10.390000      0.018670      0.000420
1041     10.400000      0.018660      0.000170
1042     10.410000      0.018660      0.000110
1043     10.420000      0.018660      0.000240
1044     10.430000      0.018660      0.000540
1045     10.440000      0.018650      0.001010
1046     10.450000      0.018640      0.001650
1047     10.460000      0.018630      0.002420
1048     10.470000      0.018600      0.003320
1049     10.480000      0.018570      0.004320
1050     10.490000      0.018530      0.005400
1051     10.500000      0.018470      0.006540
1052     10.510000      0.018410      0.007710
1053     10.520000      0.018330      0.008890
1054     10.530000      0.018240      0.010060
1055     10.540000      0.018140      0.011200
1056     10.550000      0.018030      0.012280
1057     10.560000      0.017910      0.013290
1058     10.570000      0.017770      0.014230
1059     10.580000      0.017630      0.015070
1060     10.590000      0.017480      0.015820
1061     10.600000      0.017320      0.016460
1062     10.610000      0.017160      0.016990
1063     10.620000      0.016990      0.017420
1064     10.630000      0.016810      0.017750
1065     10.640000      0.016630      0.017980
1066     10.650000      0.016450      0.018110
1067     10.660000      0.016270      0.018150
1068     10.670000      0.016090      0.018110
1069     10.680000      0.015910      0.018010
1070     10.690000      0.015730      0.017840
1071     10.700000      0.015550      0.017620
1072     10.710000      0.015380      0.017350
1073     10.720000      0.015200      0.017060
1074     10.730000      0.015030      0.016740
1075     10.740000      0.014860      0.016410
1076     10.750000      0.014700      0.016070
1077     10.760000      0.014540      0.015730
1078     10.770000      0.014380      0.015390
1079     10.780000      0.014230      0.015060
1080     10.790000      0.014080      0.014750
1081     10.800000      0.013930      0.014450
1082     10.810000      0.013790      0.014160
1083     10.820000      0.013640      0.013900
1084     10.830000      0.013510      0.013650
1085     10.840000      0.013370      0.013410
1086     10.850000      0.013240      0.013190
1087     10.860000      0.013100      0.012990
1088     10.870000      0.012970      0.012800
1089     10.880000      0.012850      0.012620
1090     10.890000      0.012720      0.012450
1091     10.900000      0.012590      0.012280
1092     10.910000      0.012470      0.012130
1093     10.920000      0.012350      0.011970
1094     10.930000      0.012230      0.011820
1095     10.940000      0.012110      0.011670
1096     10.950000      0.012000      0.011510
1097     10.960000      0.011880      0.011350
1098     10.970000      0.011770      0.011190
1099     10.980000      0.011660      0.011020
1100     10.990000      0.011550      0.010850
1101     11.000000      0.011440      0.010670
1102     11.010000      0.011330      0.010490
1103     11.020000      0.011230      0.010300
1104     11.030000      0.011120      0.010100
1105     11.040000      0.011020      0.009900
1106     11.050000      0.010920      0.009710
1107     11.060000      0.010830      0.009510
1108     11.070000      0.010730      0.009320
1109     11.080000      0.010640      0.009140
1110     11.090000      0.010550      0.008960
1111     11.100000      0.010460      0.008810
1112     11.110000      0.010370      0.008670
1113     11.120000      0.010280      0.008560
1114     11.130000      0.010200      0.008470
1115     11.140000      0.010110      0.008420
1116     11.150000      0.010030      0.008400
1117     11.160000      0.009940      0.008410
1118     11.170000      0.009860      0.008470
1119     11.180000      0.009770      0.008560
1120     11.190000      0.009690      0.008690
1121     11.200000      0.009600      0.008860
1122     11.210000      0.009510      0.009060
1123     11.220000      0.009420      0.009300
1124     11.230000      0.009330      0.009560
1125     11.240000      0.009230      0.009850
1126     11.250000      0.009140      0.010150
1127     11.260000      0.009030      0.010450
1128     11.270000      0.008930      0.010750
1129     11.280000      0.008820      0.011030
1130     11.290000      0.008710      0.011290
1131     11.300000      0.008600      0.011500
1132     11.310000      0.008480      0.011660
1133     11.320000      0.008370      0.011750
1134     11.330000      0.008250      0.011760
1135     11.340000      0.008130      0.011680
1136     11.350000      0.008010      0.011500
1137     11.360000      0.007900      0.011200
1138     11.370000      0.007790      0.010790
1139     11.380000      0.007680      0.010250
1140     11.390000      0.007580      0.009590
1141     11.400000      0.007480      0.008790
1142     11.410000      0.007390      0.007870
1143     11.420000      0.007310      0.006830
1144     11.430000      0.007250      0.005680
1145     11.440000      0.007190      0.004430
1146     11.450000      0.007150      0.003090
1147     11.460000      0.007110      0.001690
1148     11.470000      0.007100      0.000250
1149     11.480000      0.007100     -0.001220
1150     11.490000      0.007110     -0.002680
1151     11.500000      0.007130     -0.004100
1152     11.510000      0.007180     -0.005470
1153     11.520000      0.007230     -0.006740
1154     11.530000      0.007300     -0.007890
1155     11.540000      0.007380     -0.008910
1156     11.550000      0.007470     -0.009750
1157     11.560000      0.007560     -0.010420
1158     11.570000      0.007670     -0.010880
1159     11.580000      0.007780     -0.011140
1160     11.590000      0.007890     -0.011180
1161     11.600000      0.008000     -0.010990
1162     11.610000      0.008110     -0.010590
1163     11.620000      0.008210     -0.009970
1164     11.630000      0.008310     -0.009150
1165     11.640000      0.008410     -0.008130
1166     11.650000      0.008490     -0.006950
1167     11.660000      0.008560     -0.005620
1168     11.670000      0.008610     -0.004170
1169     11.680000      0.008650     -0.002620
1170     11.690000      0.008680     -0.001020
1171     11.700000      0.008690      0.000600
1172     11.710000      0.008690      0.002220
1173     11.720000      0.008660      0.003790
1174     11.730000      0.008620      0.005280
1175     11.740000      0.008570      0.006670
1176     11.750000      0.008510      0.007930
1177     11.760000      0.008430      0.009030
1178     11.770000      0.008340      0.009960
1179     11.780000      0.008240      0.010700
1180     11.790000      0.008130      0.011230
1181     11.800000      0.008020      0.011570
1182     11.810000      0.007900      0.011690
1183     11.820000      0.007780      0.011620
1184     11.830000      0.007670      0.011340
1185     11.840000      0.007550      0.010890
1186     11.850000      0.007450      0.010250
1187     11.860000      0.007340      0.009470
1188     11.870000      0.007250      0.008550
1189     11.880000      0.007160      0.007520
1190     11.890000      0.007090      0.006410
1191     11.900000      0.007020      0.005240
1192     11.910000      0.006970      0.004030
1193     11.920000      0.006930      0.002820
1194     11.930000      0.006900      0.001620
1195     11.940000      0.006890      0.000460
1196     11.950000      0.006880     -0.000630
1197     11.960000      0.006890     -0.001660
1198     11.970000      0.006900     -0.002590
1199     11.980000      0.006930     -0.003410
1200     11.990000      0.006960     -0.004130
1201     12.000000      0.007010     -0.004740
1202     12.010000      0.007050     -0.005220
1203     12.020000      0.007110     -0.005590
1204     12.030000      0.007160     -0.005850
1205     12.040000      0.007220     -0.006000
1206     12.050000      0.007280     -0.006050
1207     12.060000      0.007340     -0.006010
1208     12.070000      0.007400     -0.005890
1209     12.080000      0.007460     -0.005710
1210     12.090000      0.007520     -0.005470
1211     12.100000      0.007570     -0.005180
1212     12.110000      0.007620     -0.004870
1213     12.120000      0.007670     -0.004550
1214     12.130000      0.007720     -0.004230
1215     12.140000      0.007760     -0.003910
1216     12.150000      0.007800     -0.003620
1217     12.160000      0.007840     -0.003360
1218     12.170000      0.007870     -0.003140
1219     12.180000      0.007900     -0.002970
1220     12.190000      0.007930     -0.002840
1221     12.200000      0.007960     -0.002770
1222     12.210000      0.007990     -0.002750
1223     12.220000      0.008010     -0.002790
1224     12.230000      0.008040     -0.002870
1225     12.240000      0.008070     -0.003010
1226     12.250000      0.008100     -0.003200
1227     12.260000      0.008130     -0.003420
1228     12.270000      0.008170     -0.003680
1229     12.280000      0.008200     -0.003970
1230     12.290000      0.008240     -0.004280
1231     12.300000      0.008290     -0.004610
1232     12.310000      0.008330     -0.004940
1233     12.320000      0.008380     -0.005270
1234     12.330000      0.008430     -0.005580
1235     12.340000      0.008490     -0.005890
1236     12.350000      0.008550     -0.006160
1237     12.360000      0.008610     -0.006420
1238     12.370000      0.008670     -0.006640
1239     12.380000      0.008740     -0.006820
1240     12.390000      0.008810     -0.006960
1241     12.400000      0.008880     -0.007070
1242     12.410000      0.008950     -0.007130
1243     12.420000      0.009020     -0.007150
1244     12.430000      0.009090     -0.007140
1245     12.440000      0.009160     -0.007080
1246     12.450000      0.009230     -0.006990
1247     12.460000      0.009300     -0.006860
1248     12.470000      0.009370     -0.006700
1249     12.480000      0.009440     -0.006520
1250     12.490000      0.009510     -0.006310
1251     12.500000      0.009570     -0.006080
1252     12.510000      0.009630     -0.005830
1253     12.520000      0.009690     -0.005580
1254     12.530000      0.009740     -0.005310
1255     12.540000      0.009800     -0.005040
1256     12.550000      0.009850     -0.004770
1257     12.560000      0.009890     -0.004500
1258     12.570000      0.009940     -0.004230
1259     12.580000      0.009980     -0.003970
1260     12.590000      0.010020     -0.003710
1261     12.600000      0.010060     -0.003460
1262     12.610000      0.010090     -0.003210
1263     12.620000      0.010130     -0.002970
1264     12.630000      0.010150     -0.002740
1265     12.640000      0.010180     -0.002520
1266     12.650000      0.010210     -0.002300
1267     12.660000      0.010230     -0.002080
1268     12.670000      0.010250     -0.001880
1269     12.680000      0.010270     -0.001680
1270     12.690000      0.010290     -0.001480
1271     12.700000      0.010300     -0.001290
1272     12.710000      0.010310     -0.001110
1273     12.720000      0.010330     -0.000930
1274     12.730000      0.010330     -0.000750
1275     12.740000      0.010340     -0.000580
1276     12.750000      0.010350     -0.000420
1277     12.760000      0.010350     -0.000250
1278     12.770000      0.010360     -0.000100
1279     12.780000      0.010360      0.000060
1280     12.790000      0.010360      0.000210
1281     12.800000      0.010350      0.000360
1282     12.810000      0.010350      0.000510
1283     12.820000      0.010340      0.000650
1284     12.830000      0.010340      0.000790
1285     12.840000      0.010330      0.000930
1286     12.850000      0.010320      0.001070
1287     12.860000      0.010310      0.001200
1288     12.870000      0.010300      0.001330
1289     12.880000      0.010280      0.001460
1290     12.890000      0.010270      0.001580
1291     12.900000      0.010250      0.001700
1292     12.910000      0.010240      0.001810
1293     12.920000      0.010220      0.001910
1294     12.930000      0.010200      0.002010
1295     12.940000      0.010180      0.002100
1296     12.950000      0.010160      0.002170
1297     12.960000      0.010140      0.002240
1298     12.970000      0.010120      0.002310
1299     12.980000      0.010090      0.002360
1300     12.990000      0.010070      0.002390
1301     13.000000      0.010040      0.002420
1302     13.010000      0.010020      0.002440
1303     13.020000      0.010000      0.002450
1304     13.030000      0.009970      0.002440
1305     13.040000      0.009950      0.002430
1306     13.050000      0.009920      0.002400
1307     13.060000      0.009900      0.002360
1308     13.070000      0.009880      0.002310
1309     13.080000      0.009850      0.002250
1310     13.090000      0.009830      0.002180
1311     13.100000      0.009810      0.002100
1312     13.110000      0.009790      0.002010
1313     13.120000      0.009770      0.001900
1314     13.130000      0.009750      0.001790
1315     13.140000      0.009730      0.001660
1316     13.150000      0.009710      0.001520
1317     13.160000      0.009700      0.001380
1318     13.170000      0.009680      0.001220
1319     13.180000      0.009670      0.001040
1320     13.190000      0.009660      0.000860
1321     13.200000      0.009650      0.000670
1322     13.210000      0.009650      0.000470
1323     13.220000      0.009640      0.000260
1324     13.230000      0.009640      0.000050
1325     13.240000      0.009640     -0.000170
1326     13.250000      0.009640     -0.000390
1327     13.260000      0.009640     -0.000600
1328     13.270000      0.009650     -0.000810
1329     13.280000      0.009660     -0.001020
1330     13.290000      0.009670     -0.001200
1331     13.300000      0.009680     -0.001370
1332     13.310000      0.009690     -0.001510
1333     13.320000      0.009710     -0.001620
1334     13.330000      0.009730     -0.001700
1335     13.340000      0.009740     -0.001740
1336     13.350000      0.009760     -0.001740
1337     13.360000      0.009780     -0.001690
1338     13.370000      0.009790     -0.001590
1339     13.380000      0.009810     -0.001450
1340     13.390000      0.009820     -0.001250
1341     13.400000      0.009840     -0.000990
1342     13.410000      0.009850     -0.000690
1343     13.420000      0.009850     -0.000340
1344     13.430000      0.009860      0.000060
1345     13.440000      0.009860      0.000510
1346     13.450000      0.009850      0.000980
1347     13.460000      0.009840      0.001490
1348     13.470000      0.009830      0.002020
1349     13.480000      0.009810      0.002560
1350     13.490000      0.009780      0.003110
1351     13.500000      0.009750      0.003650
1352     13.510000      0.009710      0.004170
1353     13.520000      0.009670      0.004660
1354     13.530000      0.009620      0.005120
1355     13.540000      0.009570      0.005530
1356     13.550000      0.009520      0.005890
1357     13.560000      0.009460      0.006190
1358     13.570000      0.009400      0.006420
1359     13.580000      0.009330      0.006580
1360     13.590000      0.009270      0.006670
1361     13.600000      0.009200      0.006690
1362     13.610000      0.009130      0.006630
1363     13.620000      0.009070      0.006490
1364     13.630000      0.009000      0.006290
1365     13.640000      0.008940      0.006010
1366     13.650000      0.008880      0.005680
1367     13.660000      0.008820      0.005300
1368     13.670000      0.008770      0.004870
1369     13.680000      0.008720      0.004400
1370     13.690000      0.008680      0.003900
1371     13.700000      0.008640      0.003390
1372     13.710000      0.008600      0.002860
1373     13.720000      0.008580      0.002340
1374     13.730000      0.008550      0.001830
1375     13.740000      0.008530      0.001350
1376     13.750000      0.008520      0.000880
1377     13.760000      0.008510      0.000460
1378     13.770000      0.008510      0.000070
1379     13.780000      0.008510     -0.000280
1380     13.790000      0.008510     -0.000570
1381     13.800000      0.008510     -0.000820
1382     13.810000      0.008520     -0.001030
1383     13.820000      0.008530     -0.001180
1384     13.830000      0.008550     -0.001290
1385     13.840000      0.008560     -0.001360
1386     13.850000      0.008570     -0.001390
1387     13.860000      0.008590     -0.001380
1388     13.870000      0.008600     -0.001350
1389     13.880000      0.008610     -0.001290
1390     13.890000      0.008630     -0.001210
1391     13.900000      0.008640     -0.001130
1392     13.910000      0.008650     -0.001030
1393     13.920000      0.008660     -0.000950
1394     13.930000      0.008670     -0.000870
1395     13.940000      0.008680     -0.000800
1396     13.950000      0.008690     -0.000750
1397     13.960000      0.008690     -0.000730
1398     13.970000      0.008700     -0.000740
1399     13.980000      0.008710     -0.000770
1400     13.990000      0.008720     -0.000840
1401     14.000000      0.008720     -0.000940
1402     14.010000      0.008730     -0.001080
1403     14.020000      0.008740     -0.001250
1404     14.030000      0.008760     -0.001440
1405     14.040000      0.008770     -0.001670
1406     14.050000      0.008790     -0.001930
1407     14.060000      0.008810     -0.002200
1408     14.070000      0.008830     -0.002490
1409     14.080000      0.008850     -0.002790
1410     14.090000      0.008880     -0.003100
1411     14.100000      0.008910     -0.003400
1412     14.110000      0.008950     -0.003690
1413     14.120000      0.008980     -0.003970
1414     14.130000      0.009020     -0.004230
1415     14.140000      0.009070     -0.004460
1416     14.150000      0.009110     -0.004650
1417     14.160000      0.009160     -0.004810
1418     14.170000      0.009210     -0.004930
1419     14.180000      0.009250     -0.005000
1420     14.190000      0.009300     -0.005020
1421     14.200000      0.009350     -0.005000
1422     14.210000      0.009400     -0.004930
1423     14.220000      0.009450     -0.004810
1424     14.230000      0.009500     -0.004650
1425     14.240000      0.009550     -0.004440
1426     14.250000      0.009590     -0.004190
1427     14.260000      0.009630     -0.003910
1428     14.270000      0.009670     -0.003600
1429     14.280000      0.009710     -0.003260
1430     14.290000      0.009740     -0.002900
1431     14.300000      0.009770     -0.002530
1432     14.310000      0.009800     -0.002150
1433     14.320000      0.009820     -0.001770
1434     14.330000      0.009840     -0.001390
1435     14.340000      0.009850     -0.001020
1436     14.350000      0.009860     -0.000670
1437     14.360000      0.009870     -0.000330
1438     14.370000      0.009870     -0.000020
1439     14.380000      0.009870      0.000270
1440     14.390000      0.009870      0.000540
1441     14.400000      0.009860      0.000780
1442     14.410000      0.009850      0.000990
1443     14.420000      0.009840      0.001180
1444     14.430000      0.009830      0.001340
1445     14.440000      0.009820      0.001480
1446     14.450000      0.009800      0.001590
1447     14.460000      0.009790      0.001680
1448     14.470000      0.009770      0.001750
1449     14.480000      0.009750      0.001810
1450     14.490000      0.009740      0.001850
1451     14.500000      0.009720      0.001880
1452     14.510000      0.009700      0.001900
1453     14.520000      0.009680      0.001920
1454     14.530000      0.009660      0.001930
1455     14.540000      0.009640      0.001940
1456     14.550000      0.009620      0.001950
1457     14.560000      0.009600      0.001970
1458     14.570000      0.009580      0.001980
1459     14.580000      0.009560      0.002000
1460     14.590000      0.009540      0.002030
1461     14.600000      0.009520      0.002060
1462     14.610000      0.009500      0.002100
1463     14.620000      0.009480      0.002150
1464     14.630000      0.009460      0.002200
1465     14.640000      0.009440      0.002260
1466     14.650000      0.009410      0.002320
1467     14.660000      0.009390      0.002390
1468     14.670000      0.009370      0.002450
1469     14.680000      0.009340      0.002510
1470     14.690000      0.009320      0.002580
1471     14.700000      0.009290      0.002630
1472     14.710000      0.009270      0.002680
1473     14.720000      0.009240      0.002720
1474     14.730000      0.009210      0.002750
1475     14.740000      0.009180      0.002760
1476     14.750000      0.009160      0.002760
1477     14.760000      0.009130      0.002740
1478     14.770000      0.009100      0.002700
1479     14.780000      0.009070      0.002640
1480     14.790000      0.009050      0.002570
1481     14.800000      0.009020      0.002470
1482     14.810000      0.009000      0.002350
1483     14.820000      0.008970      0.002210
1484     14.830000      0.008950      0.002060
1485     14.840000      0.008930      0.001880
1486     14.850000      0.008910      0.001700
1487     14.860000      0.008900      0.001500
1488     14.870000      0.008880      0.001290
1489     14.880000      0.008870      0.001070
1490     14.890000      0.008860      0.000850
1491     14.900000      0.008850      0.000630
1492     14.910000      0.008840      0.000420
1493     14.920000      0.008840      0.000210
1494     14.930000      0.008840      0.000020
1495     14.940000      0.008840     -0.000160
1496     14.950000      0.008840     -0.000330
1497     14.960000      0.008840     -0.000470
1498     14.970000      0.008850     -0.000590
1499     14.980000      0.008850     -0.000680
1500     14.990000      0.008860     -0.000750
1501     15.000000      0.008870     -0.000800
1502     15.010000      0.008870     -0.000820
1503     15.020000      0.008880     -0.000810
1504     15.030000      0.008890     -0.000780
1505     15.040000      0.008900     -0.000730
1506     15.050000      0.008910     -0.000650
1507     15.060000      0.008910     -0.000550
1508     15.070000      0.008920     -0.000440
1509     15.080000      0.008920     -0.000310
1510     15.090000      0.008920     -0.000170
1511     15.100000      0.008930     -0.000020
1512     15.110000      0.008930      0.000130
1513     15.120000      0.008930      0.000290
1514     15.130000      0.008920      0.000450
1515     15.140000      0.008920      0.000610
1516     15.150000      0.008910      0.000770
1517     15.160000      0.008900      0.000920
1518     15.170000      0.008900      0.001060
1519     15.180000      0.008880      0.001190
1520     15.190000      0.008870      0.001320
1521     15.200000      0.008860      0.001430
1522     15.210000      0.008840      0.001540
1523     15.220000      0.008830      0.001630
1524     15.230000      0.008810      0.001710
1525     15.240000      0.008800      0.001780
1526     15.250000      0.008780      0.001840
1527     15.260000      0.008760      0.001890
1528     15.270000      0.008740      0.001930
1529     15.280000      0.008720      0.001960
1530     15.290000      0.008700      0.001980
1531     15.300000      0.008680      0.001990
1532     15.310000      0.008660      0.002000
1533     15.320000      0.008640      0.001990
1534     15.330000      0.008620      0.001980
1535     15.340000      0.008600      0.001960
1536     15.350000      0.008580      0.001930
1537     15.360000      0.008560      0.001900
1538     15.370000      0.008540      0.001860
1539     15.380000      0.008530      0.001810
1540     15.390000      0.008510      0.001750
1541     15.400000      0.008490      0.001690
1542     15.410000      0.008470      0.001630
1543     15.420000      0.008460      0.001550
1544     15.430000      0.008440      0.001480
1545     15.440000      0.008430      0.001400
1546     15.450000      0.008410      0.001320
1547     15.460000      0.008400      0.001240
1548     15.470000      0.008390      0.001160
1549     15.480000      0.008380      0.001080
1550     15.490000      0.008370      0.001000
1551     15.500000      0.008360      0.000930
1552     15.510000      0.008350      0.000870
1553     15.520000      0.008340      0.000820
1554     15.530000      0.008330      0.000780
1555     15.540000      0.008320      0.000750
1556     15.550000      0.008310      0.000740
1557     15.560000      0.008310      0.000740
1558     15.570000      0.008300      0.000760
1559     15.580000      0.008290      0.000800
1560     15.590000      0.008280      0.000860
1561     15.600000      0.008270      0.000930
1562     15.610000      0.008270      0.001020
1563     15.620000      0.008250      0.001130
1564     15.630000      0.008240      0.001250
1565     15.640000      0.008230      0.001390
1566     15.650000      0.008220      0.001540
1567     15.660000      0.008200      0.001700
1568     15.670000      0.008180      0.001860
1569     15.680000      0.008170      0.002030
1570     15.690000      0.008150      0.002200
1571     15.700000      0.008120      0.002370
1572     15.710000      0.008100      0.002530
1573     15.720000      0.008070      0.002670
1574     15.730000      0.008050      0.002800
1575     15.740000      0.008020      0.002920
1576     15.750000      0.007990      0.003010
1577     15.760000      0.007960      0.003080
1578     15.770000      0.007930      0.003130
1579     15.780000      0.007900      0.003150
1580     15.790000      0.007870      0.003140
1581     15.800000      0.007840      0.003100
1582     15.810000      0.007800      0.003030
1583     15.820000      0.007770      0.002940
1584     15.830000      0.007740      0.002830
1585     15.840000      0.007720      0.002690
1586     15.850000      0.007690      0.002520
1587     15.860000      0.007660      0.002350
1588     15.870000      0.007640      0.002150
1589     15.880000      0.007620      0.001950
1590     15.890000      0.007600      0.001750
1591     15.900000      0.007580      0.001540
1592     15.910000      0.007570      0.001350
1593     15.920000      0.007550      0.001160
1594     15.930000      0.007540      0.000980
1595     15.940000      0.007530      0.000830
1596     15.950000      0.007520      0.000700
1597     15.960000      0.007520      0.000600
1598     15.970000      0.007510      0.000520
1599     15.980000      0.007510      0.000480
1600     15.990000      0.007500      0.000470
1601     16.000000      0.007500      0.000490
1602     16.010000      0.007490      0.000550
1603     16.020000      0.007490      0.000640
1604     16.030000      0.007480      0.000760
1605     16.040000      0.007470      0.000910
1606     16.050000      0.007460      0.001090
1607     16.060000      0.007450      0.001290
1608     16.070000      0.007440      0.001510
1609     16.080000      0.007420      0.001750
1610     16.090000      0.007410      0.001990
1611     16.100000      0.007390      0.002240
1612     16.110000      0.007360      0.002490
1613     16.120000      0.007340      0.002730
1614     16.130000      0.007310      0.002970
1615     16.140000      0.007280      0.003180
1616     16.150000      0.007250      0.003380
1617     16.160000      0.007220      0.003560
1618     16.170000      0.007180      0.003710
1619     16.180000      0.007140      0.003830
1620     16.190000      0.007110      0.003930
1621     16.200000      0.007070      0.003990
1622     16.210000      0.007030      0.004020
1623     16.220000      0.006990      0.004020
1624     16.230000      0.006950      0.004000
1625     16.240000      0.006910      0.003940
1626     16.250000      0.006870      0.003850
1627     16.260000      0.006830      0.003740
1628     16.270000      0.006790      0.003610
1629     16.280000      0.006750      0.003450
1630     16.290000      0.006720      0.003280
1631     16.300000      0.006690      0.003100
1632     16.310000      0.006660      0.002900
1633     16.320000      0.006630      0.002690
1634     16.330000      0.006600      0.002480
1635     16.340000      0.006580      0.002260
1636     16.350000      0.006550      0.002040
1637     16.360000      0.006530      0.001830
1638     16.370000      0.006510      0.001610
1639     16.380000      0.006500      0.001400
1640     16.390000      0.006480      0.001190
1641     16.400000      0.006470      0.000980
1642     16.410000      0.006460      0.000780
1643     16.420000      0.006450      0.000590
1644     16.430000      0.006450      0.000400
1645     16.440000      0.006440      0.000220
1646     16.450000      0.006440      0.000040
1647     16.460000      0.006440     -0.000130
1648     16.470000      0.006440     -0.000290
1649     16.480000      0.006450     -0.000450
1650     16.490000      0.006450     -0.000600
1651     16.500000      0.006460     -0.000740
1652     16.510000      0.006460     -0.000870
1653     16.520000      0.006470     -0.000990
1654     16.530000      0.006480     -0.001110
1655     16.540000      0.006490     -0.001210
1656     16.550000      0.006510     -0.001310
1657     16.560000      0.006520     -0.001390
1658     16.570000      0.006530     -0.001470
1659     16.580000      0.006550     -0.001530
1660     16.590000      0.006560     -0.001580
1661     16.600000      0.006580     -0.001620
1662     16.610000      0.006590     -0.001650
1663     16.620000      0.006610     -0.001670
1664     16.630000      0.006630     -0.001670
1665     16.640000      0.006640     -0.001670
1666     16.650000      0.006660     -0.001650
1667     16.660000      0.006680     -0.001620
1668     16.670000      0.006690     -0.001580
1669     16.680000      0.006710     -0.001530
1670     16.690000      0.006730     -0.001470
1671     16.700000      0.006740     -0.001400
1672     16.710000      0.006750     -0.001310
1673     16.720000      0.006770     -0.001220
1674     16.730000      0.006780     -0.001110
1675     16.740000      0.006790     -0.001000
1676     16.750000      0.006800     -0.000870
1677     16.760000      0.006810     -0.000730
1678     16.770000      0.006820     -0.000570
1679     16.780000      0.006820     -0.000410
1680     16.790000      0.006830     -0.000230
1681     16.800000      0.006830     -0.000040
1682     16.810000      0.006830      0.000160
1683     16.820000      0.006830      0.000370
1684     16.830000      0.006820      0.000590
1685     16.840000      0.006820      0.000820
1686     16.850000      0.006810      0.001060
1687     16.860000      0.006800      0.001300
1688     16.870000      0.006790      0.001540
1689     16.880000      0.006770      0.001790
1690     16.890000      0.006750      0.002030
1691     16.900000      0.006730      0.002270
1692     16.910000      0.006710      0.002500
1693     16.920000      0.006680      0.002710
1694     16.930000      0.006660      0.002920
1695     16.940000      0.006630      0.003100
1696     16.950000      0.006600      0.003270
1697     16.960000      0.006560      0.003410
1698     16.970000      0.006530      0.003530
1699     16.980000      0.006490      0.003630
1700     16.990000      0.006460      0.003700
1701     17.000000      0.006420      0.003740
1702     17.010000      0.006380      0.003760
1703     17.020000      0.006350      0.003740
1704     17.030000      0.006310      0.003700
1705     17.040000      0.006270      0.003640
1706     17.050000      0.006240      0.003540
1707     17.060000      0.006200      0.003420
1708     17.070000      0.006170      0.003280
1709     17.080000      0.006130      0.003110
1710     17.090000      0.006100      0.002930
1711     17.100000      0.006070      0.002720
1712     17.110000      0.006050      0.002490
1713     17.120000      0.006020      0.002240
1714     17.130000      0.006000      0.001970
1715     17.140000      0.005980      0.001690
1716     17.150000      0.005960      0.001390
1717     17.160000      0.005950      0.001070
1718     17.170000      0.005940      0.000740
1719     17.180000      0.005930      0.000400
1720     17.190000      0.005930      0.000050
1721     17.200000      0.005930     -0.000320
1722     17.210000      0.005930     -0.000700
1723     17.220000      0.005940     -0.001090
1724     17.230000      0.005950     -0.001480
1725     17.240000      0.005960     -0.001880
1726     17.250000      0.005980     -0.002270
1727     17.260000      0.006000     -0.002660
1728     17.270000      0.006030     -0.003040
1729     17.280000      0.006060     -0.003400
1730     17.290000      0.006090     -0.003730
1731     17.300000      0.006130     -0.004040
1732     17.310000      0.006170     -0.004300
1733     17.320000      0.006210     -0.004520
1734     17.330000      0.006260     -0.004690
1735     17.340000      0.006310     -0.004800
1736     17.350000      0.006350     -0.004840
1737     17.360000      0.006400     -0.004820
1738     17.370000      0.006450     -0.004710
1739     17.380000      0.006500     -0.004540
1740     17.390000      0.006540     -0.004280
1741     17.400000      0.006590     -0.003940
1742     17.410000      0.006630     -0.003530
1743     17.420000      0.006660     -0.003040
1744     17.430000      0.006690     -0.002480
1745     17.440000      0.006720     -0.001860
1746     17.450000      0.006740     -0.001180
1747     17.460000      0.006750     -0.000460
1748     17.470000      0.006750      0.000300
1749     17.480000      0.006750      0.001090
1750     17.490000      0.006740      0.001880
1751     17.500000      0.006720      0.002670
1752     17.510000      0.006690      0.003430
1753     17.520000      0.006660      0.004160
1754     17.530000      0.006620      0.004850
1755     17.540000      0.006570      0.005470
1756     17.550000      0.006510      0.006020
1757     17.560000      0.006450      0.006480
1758     17.570000      0.006390      0.006860
1759     17.580000      0.006320      0.007140
1760     17.590000      0.006250      0.007320
1761     17.600000      0.006170      0.007400
1762     17.610000      0.006100      0.007380
1763     17.620000      0.006030      0.007260
1764     17.630000      0.005950      0.007050
1765     17.640000      0.005880      0.006740
1766     17.650000      0.005820      0.006360
1767     17.660000      0.005750      0.005910
1768     17.670000      0.005690      0.005400
1769     17.680000      0.005640      0.004840
1770     17.690000      0.005590      0.004250
1771     17.700000      0.005550      0.003650
1772     17.710000      0.005510      0.003050
1773     17.720000      0.005480      0.002460
1774     17.730000      0.005460      0.001890
1775     17.740000      0.005440      0.001370
1776     17.750000      0.005420      0.000900
1777     17.760000      0.005420      0.000490
1778     17.770000      0.005410      0.000150
1779     17.780000      0.005410     -0.000120
1780     17.790000      0.005410     -0.000310
1781     17.800000      0.005410     -0.000410
1782     17.810000      0.005420     -0.000430
1783     17.820000      0.005420     -0.000370
1784     17.830000      0.005430     -0.000230
1785     17.840000      0.005430     -0.000020
1786     17.850000      0.005430      0.000260
1787     17.860000      0.005430      0.000590
1788     17.870000      0.005420      0.000970
1789     17.880000      0.005410      0.001380
1790     17.890000      0.005400      0.001830
1791     17.900000      0.005380      0.002280
1792     17.910000      0.005360      0.002730
1793     17.920000      0.005330      0.003170
1794     17.930000      0.005300      0.003580
1795     17.940000      0.005260      0.003960
1796     17.950000      0.005220      0.004290
1797     17.960000      0.005180      0.004560
1798     17.970000      0.005130      0.004780
1799     17.980000      0.005080      0.004920
1800     17.990000      0.005040      0.005000
1801     18.000000      0.004990      0.005000
1802     18.010000      0.004940      0.004930
1803     18.020000      0.004890      0.004790
1804     18.030000      0.004840      0.004580
1805     18.040000      0.004790      0.004310
1806     18.050000      0.004750      0.003970
1807     18.060000      0.004710      0.003590
1808     18.070000      0.004670      0.003160
1809     18.080000      0.004640      0.002700
1810     18.090000      0.004620      0.002210
1811     18.100000      0.004590      0.001720
1812     18.110000      0.004580      0.001220
1813     18.120000      0.004560      0.000740
1814     18.130000      0.004560      0.000280
1815     18.140000      0.004550     -0.000150
1816     18.150000      0.004550     -0.000540
1817     18.160000      0.004560     -0.000890
1818     18.170000      0.004570     -0.001180
1819     18.180000      0.004580     -0.001410
1820     18.190000      0.004590     -0.001570
1821     18.200000      0.004610     -0.001680
1822     18.210000      0.004630     -0.001720
1823     18.220000      0.004640     -0.001690
1824     18.230000      0.004660     -0.001610
1825     18.240000      0.004680     -0.001460
1826     18.250000      0.004690     -0.001260
1827     18.260000      0.004700     -0.001010
1828     18.270000      0.004720     -0.000720
1829     18.280000      0.004720     -0.000390
1830     18.290000      0.004730     -0.000030
1831     18.300000      0.004730      0.000350
1832     18.310000      0.004720      0.000740
1833     18.320000      0.004720      0.001130
1834     18.330000      0.004700      0.001530
1835     18.340000      0.004690      0.001910
1836     18.350000      0.004670      0.002280
1837     18.360000      0.004650      0.002630
1838     18.370000      0.004620      0.002950
1839     18.380000      0.004590      0.003250
1840     18.390000      0.004560      0.003510
1841     18.400000      0.004520      0.003740
1842     18.410000      0.004490      0.003940
1843     18.420000      0.004450      0.004100
1844     18.430000      0.004410      0.004220
1845     18.440000      0.004360      0.004320
1846     18.450000      0.004320      0.004380
1847     18.460000      0.004280      0.004400
1848     18.470000      0.004230      0.004400
1849     18.480000      0.004190      0.004370
1850     18.490000      0.004140      0.004320
1851     18.500000      0.004100      0.004240
1852     18.510000      0.004060      0.004140
1853     18.520000      0.004020      0.004020
1854     18.530000      0.003980      0.003880
1855     18.540000      0.003940      0.003730
1856     18.550000      0.003900      0.003560
1857     18.560000      0.003870      0.003380
1858     18.570000      0.003830      0.003190
1859     18.580000      0.003800      0.002980
1860     18.590000      0.003770      0.002770
1861     18.600000      0.003740      0.002540
1862     18.610000      0.003720      0.002310
1863     18.620000      0.003690      0.002070
1864     18.630000      0.003670      0.001830
1865     18.640000      0.003660      0.001580
1866     18.650000      0.003640      0.001330
1867     18.660000      0.003630      0.001080
1868     18.670000      0.003620      0.000840
1869     18.680000      0.003610      0.000600
1870     18.690000      0.003600      0.000370
1871     18.700000      0.003600      0.000160
1872     18.710000      0.003600     -0.000040
1873     18.720000      0.003600     -0.000220
1874     18.730000      0.003600     -0.000370
1875     18.740000      0.003600     -0.000490
1876     18.750000      0.003610     -0.000590
1877     18.760000      0.003610     -0.000650
1878     18.770000      0.003620     -0.000680
1879     18.780000      0.003630     -0.000670
1880     18.790000      0.003630     -0.000620
1881     18.800000      0.003640     -0.000540
1882     18.810000      0.003640     -0.000420
1883     18.820000      0.003650     -0.000270
1884     18.830000      0.003650     -0.000090
1885     18.840000      0.003650      0.000120
1886     18.850000      0.003650      0.000360
1887     18.860000      0.003650      0.000610
1888     18.870000      0.003640      0.000880
1889     18.880000      0.003630      0.001160
1890     18.890000      0.003620      0.001440
1891     18.900000      0.003610      0.001710
1892     18.910000      0.003590      0.001960
1893     18.920000      0.003570      0.002200
1894     18.930000      0.003550      0.002410
1895     18.940000      0.003520      0.002590
1896     18.950000      0.003500      0.002730
1897     18.960000      0.003470      0.002820
1898     18.970000      0.003440      0.002870
1899     18.980000      0.003410      0.002860
1900     18.990000      0.003390      0.002800
1901     19.000000      0.003360      0.002690
1902     19.010000      0.003330      0.002530
1903     19.020000      0.003300      0.002310
1904     19.030000      0.003280      0.002050
1905     19.040000      0.003260      0.001740
1906     19.050000      0.003240      0.001400
1907     19.060000      0.003230      0.001020
1908     19.070000      0.003220      0.000610
1909     19.080000      0.003210      0.000190
1910     19.090000      0.003210     -0.000230
1911     19.100000      0.003210     -0.000660
1912     19.110000      0.003220     -0.001070
1913     19.120000      0.003230     -0.001460
1914     19.130000      0.003250     -0.001820
1915     19.140000      0.003260     -0.002140
1916     19.150000      0.003290     -0.002410
1917     19.160000      0.003310     -0.002630
1918     19.170000      0.003340     -0.002780
1919     19.180000      0.003360     -0.002880
1920     19.190000      0.003390     -0.002910
1921     19.200000      0.003420     -0.002870
1922     19.210000      0.003450     -0.002770
1923     19.220000      0.003480     -0.002600
1924     19.230000      0.003500     -0.002370
1925     19.240000      0.003530     -0.002080
1926     19.250000      0.003550     -0.001750
1927     19.260000      0.003570     -0.001360
1928     19.270000      0.003580     -0.000950
1929     19.280000      0.003590     -0.000510
1930     19.290000      0.003590     -0.000050
1931     19.300000      0.003590      0.000410
1932     19.310000      0.003590      0.000870
1933     19.320000      0.003580      0.001300
1934     19.330000      0.003570      0.001710
1935     19.340000      0.003550      0.002080
1936     19.350000      0.003530      0.002410
1937     19.360000      0.003510      0.002680
1938     19.370000      0.003480      0.002890
1939     19.380000      0.003450      0.003040
1940     19.390000      0.003420      0.003120
1941     19.400000      0.003390      0.003130
1942     19.410000      0.003360      0.003070
1943     19.420000      0.003330      0.002940
1944     19.430000      0.003300      0.002750
1945     19.440000      0.003270      0.002500
1946     19.450000      0.003250      0.002200
1947     19.460000      0.003220      0.001840
1948     19.470000      0.003210      0.001450
1949     19.480000      0.003190      0.001030
1950     19.490000      0.003180      0.000600
1951     19.500000      0.003170      0.000150
1952     19.510000      0.003170     -0.000300
1953     19.520000      0.003180     -0.000730
1954     19.530000      0.003180     -0.001140
1955     19.540000      0.003190     -0.001520
1956     19.550000      0.003210     -0.001860
1957     19.560000      0.003230     -0.002150
1958     19.570000      0.003250     -0.002380
1959     19.580000      0.003270     -0.002560
1960     19.590000      0.003300     -0.002680
1961     19.600000      0.003330     -0.002730
1962     19.610000      0.003350     -0.002720
1963     19.620000      0.003380     -0.002650
1964     19.630000      0.003410     -0.002520
1965     19.640000      0.003430     -0.002340
1966     19.650000      0.003460     -0.002100
1967     19.660000      0.003480     -0.001820
1968     19.670000      0.003500     -0.001510
1969     19.680000      0.003510     -0.001160
1970     19.690000      0.003520     -0.000800
1971     19.700000      0.003530     -0.000420
1972     19.710000      0.003530     -0.000050
1973     19.720000      0.003530      0.000320
1974     19.730000      0.003530      0.000670
1975     19.740000      0.003520      0.001000
1976     19.750000      0.003510      0.001290
1977     19.760000      0.003500      0.001550
1978     19.770000      0.003490      0.001760
1979     19.780000      0.003470      0.001920
1980     19.790000      0.003450      0.002030
1981     19.800000      0.003430      0.002100
1982     19.810000      0.003410      0.002100
1983     19.820000      0.003390      0.002060
1984     19.830000      0.003370      0.001970
1985     19.840000      0.003350      0.001830
1986     19.850000      0.003330      0.001640
1987     19.860000      0.003310      0.001430
1988     19.870000      0.003300      0.001170
1989     19.880000      0.003290      0.000900
1990     19.890000      0.003280      0.000600
1991     19.900000      0.003270      0.000300
1992     19.910000      0.003270     -0.000010
1993     19.920000      0.003270     -0.000310
1994     19.930000      0.003270     -0.000610
1995     19.940000      0.003280     -0.000880
1996     19.950000      0.003290     -0.001130
1997     19.960000      0.003300     -0.001350
1998     19.970000      0.003310     -0.001540
1999     19.980000      0.003330     -0.001690
2000     19.990000      0.003340     -0.001810
2001     20.000000      0.003360     -0.001880
2002     20.010000      0.003380     -0.001910
2003     20.020000      0.003400     -0.001910
2004     20.030000      0.003420     -0.001860
2005     20.040000      0.003440     -0.001780
2006     20.050000      0.003450     -0.001670
2007     20.060000      0.003470     -0.001520
2008     20.070000      0.003490     -0.001350
2009     20.080000      0.003500     -0.001170
2010     20.090000      0.003510     -0.000960
2011     20.100000      0.003520     -0.000750
2012     20.110000      0.003530     -0.000530
2013     20.120000      0.003530     -0.000320
2014     20.130000      0.003540     -0.000110
2015     20.140000      0.003540      0.000090
2016     20.150000      0.003540      0.000260
2017     20.160000      0.003540      0.000420
2018     20.170000      0.003530      0.000560
2019     20.180000      0.003530      0.000670
2020     20.190000      0.003520      0.000750
2021     20.200000      0.003510      0.000810
2022     20.210000      0.003500      0.000830
2023     20.220000      0.003490      0.000830
2024     20.230000      0.003490      0.000800
2025     20.240000      0.003480      0.000740
2026     20.250000      0.003470      0.000650
2027     20.260000      0.003460      0.000540
2028     20.270000      0.003460      0.000420
2029     20.280000      0.003450      0.000270
2030     20.290000      0.003450      0.000110
2031     20.300000      0.003450     -0.000060
2032     20.310000      0.003450     -0.000240
2033     20.320000      0.003450     -0.000420
2034     20.330000      0.003460     -0.000610
2035     20.340000      0.003460     -0.000790
2036     20.350000      0.003470     -0.000970
2037     20.360000      0.003480     -0.001140
2038     20.370000      0.003490     -0.001310
2039     20.380000      0.003510     -0.001460
2040     20.390000      0.003520     -0.001610
2041     20.400000      0.003540     -0.001740
2042     20.410000      0.003550     -0.001870
2043     20.420000      0.003570     -0.001980
2044     20.430000      0.003590     -0.002080
2045     20.440000      0.003610     -0.002170
2046     20.450000      0.003640     -0.002250
2047     20.460000      0.003660     -0.002320
2048     20.470000      0.003680     -0.002380
2049     20.480000      0.003710     -0.002430
2050     20.490000      0.003730     -0.002470
2051     20.500000      0.003750     -0.002500
2052     20.510000      0.003780     -0.002530
2053     20.520000      0.003800     -0.002560
2054     20.530000      0.003830     -0.002570
2055     20.540000      0.003860     -0.002590
2056     20.550000      0.003880     -0.002600
2057     20.560000      0.003910     -0.002600
2058     20.570000      0.003930     -0.002610
2059     20.580000      0.003960     -0.002610
2060     20.590000      0.003990     -0.002600
2061     20.600000      0.004010     -0.002600
2062     20.610000      0.004040     -0.002590
2063     20.620000      0.004060     -0.002580
2064     20.630000      0.004090     -0.002560
2065     20.640000      0.004110     -0.002540
2066     20.650000      0.004140     -0.002510
2067     20.660000      0.004170     -0.002480
2068     20.670000      0.004190     -0.002430
2069     20.680000      0.004210     -0.002380
2070     20.690000      0.004240     -0.002320
2071     20.700000      0.004260     -0.002250
2072     20.710000      0.004280     -0.002160
2073     20.720000      0.004310     -0.002050
2074     20.730000      0.004330     -0.001930
2075     20.740000      0.004350     -0.001800
2076     20.750000      0.004360     -0.001640
2077     20.760000      0.004380     -0.001460
2078     20.770000      0.004390     -0.001260
2079     20.780000      0.004410     -0.001040
2080     20.790000      0.004420     -0.000790
2081     20.800000      0.004430     -0.000530
2082     20.810000      0.004430     -0.000240
2083     20.820000      0.004430      0.000070
2084     20.830000      0.004430      0.000400
2085     20.840000      0.004430      0.000740
2086     20.850000      0.004420      0.001090
2087     20.860000      0.004410      0.001450
2088     20.870000      0.004400      0.001810
2089     20.880000      0.004380      0.002170
2090     20.890000      0.004360      0.002520
2091     20.900000      0.004330      0.002850
2092     20.910000      0.004300      0.003160
2093     20.920000      0.004270      0.003440
2094     20.930000      0.004240      0.003680
2095     20.940000      0.004200      0.003880
2096     20.950000      0.004160      0.004040
2097     20.960000      0.004120      0.004140
2098     20.970000      0.004080      0.004180
2099     20.980000      0.004040      0.004170
2100     20.990000      0.004000      0.004100
2101     21.000000      0.003950      0.003960
2102     21.010000      0.003910      0.003760
2103     21.020000      0.003880      0.003510
2104     21.030000      0.003840      0.003200
2105     21.040000      0.003810      0.002830
2106     21.050000      0.003780      0.002410
2107     21.060000      0.003760      0.001950
2108     21.070000      0.003740      0.001460
2109     21.080000      0.003720      0.000940
2110     21.090000      0.003710      0.000390
2111     21.100000      0.003710     -0.000160
2112     21.110000      0.003710     -0.000720
2113     21.120000      0.003720     -0.001270
2114     21.130000      0.003730     -0.001810
2115     21.140000      0.003750     -0.002330
2116     21.150000      0.003770     -0.002820
2117     21.160000      0.003800     -0.003280
2118     21.170000      0.003830     -0.003700
2119     21.180000      0.003870     -0.004070
2120     21.190000      0.003910     -0.004410
2121     21.200000      0.003960     -0.004700
2122     21.210000      0.004000     -0.004940
2123     21.220000      0.004050     -0.005140
2124     21.230000      0.004100     -0.005300
2125     21.240000      0.004160     -0.005420
2126     21.250000      0.004210     -0.005500
2127     21.260000      0.004270     -0.005550
2128     21.270000      0.004320     -0.005570
2129     21.280000      0.004380     -0.005570
2130     21.290000      0.004430     -0.005560
2131     21.300000      0.004490     -0.005530
2132     21.310000      0.004540     -0.005500
2133     21.320000      0.004600     -0.005480
2134     21.330000      0.004650     -0.005450
2135     21.340000      0.004710     -0.005440
2136     21.350000      0.004760     -0.005450
2137     21.360000      0.004820     -0.005470
2138     21.370000      0.004870     -0.005520
2139     21.380000      0.004930     -0.005600
2140     21.390000      0.004980     -0.005700
2141     21.400000      0.005040     -0.005830
2142     21.410000      0.005100     -0.005990
2143     21.420000      0.005160     -0.006170
2144     21.430000      0.005220     -0.006380
2145     21.440000      0.005280     -0.006610
2146     21.450000      0.005350     -0.006860
2147     21.460000      0.005420     -0.007130
2148     21.470000      0.005490     -0.007400
2149     21.480000      0.005560     -0.007670
2150     21.490000      0.005640     -0.007940
2151     21.500000      0.005720     -0.008190
2152     21.510000      0.005800     -0.008430
2153     21.520000      0.005890     -0.008640
2154     21.530000      0.005970     -0.008810
2155     21.540000      0.006060     -0.008950
2156     21.550000      0.006150     -0.009040
2157     21.560000      0.006240     -0.009080
2158     21.570000      0.006330     -0.009060
2159     21.580000      0.006420     -0.008980
2160     21.590000      0.006510     -0.008850
2161     21.600000      0.006600     -0.008650
2162     21.610000      0.006690     -0.008400
2163     21.620000      0.006770     -0.008090
2164     21.630000      0.006850     -0.007730
2165     21.640000      0.006930     -0.007320
2166     21.650000      0.007000     -0.006870
2167     21.660000      0.007070     -0.006390
2168     21.670000      0.007130     -0.005880
2169     21.680000      0.007190     -0.005360
2170     21.690000      0.007250     -0.004840
2171     21.700000      0.007300     -0.004340
2172     21.710000      0.007340     -0.003850
2173     21.720000      0.007380     -0.003410
2174     21.730000      0.007410     -0.003010
2175     21.740000      0.007440     -0.002670
2176     21.750000      0.007470     -0.002400
2177     21.760000      0.007490     -0.002210
2178     21.770000      0.007510     -0.002100
2179     21.780000      0.007540     -0.002080
2180     21.790000      0.007560     -0.002150
2181     21.800000      0.007580     -0.002320
2182     21.810000      0.007600     -0.002580
2183     21.820000      0.007630     -0.002930
2184     21.830000      0.007660     -0.003360
2185     21.840000      0.007690     -0.003870
2186     21.850000      0.007730     -0.004450
2187     21.860000      0.007770     -0.005090
2188     21.870000      0.007820     -0.005780
2189     21.880000      0.007880     -0.006500
2190     21.890000      0.007950     -0.007230
2191     21.900000      0.008020     -0.007960
2192     21.910000      0.008100     -0.008680
2193     21.920000      0.008190     -0.009370
2194     21.930000      0.008280     -0.010000
2195     21.940000      0.008380     -0.010580
2196     21.950000      0.008480     -0.011080
2197     21.960000      0.008600     -0.011490
2198     21.970000      0.008710     -0.011810
2199     21.980000      0.008830     -0.012030
2200     21.990000      0.008950     -0.012150
2201     22.000000      0.009070     -0.012150
2202     22.010000      0.009190     -0.012050
2203     22.020000      0.009310     -0.011840
2204     22.030000      0.009430     -0.011530
2205     22.040000      0.009550     -0.011130
2206     22.050000      0.009660     -0.010640
2207     22.060000      0.009760     -0.010080
2208     22.070000      0.009860     -0.009460
2209     22.080000      0.009960     -0.008790
2210     22.090000      0.010050     -0.008100
2211     22.100000      0.010130     -0.007390
2212     22.110000      0.010200     -0.006680
2213     22.120000      0.010270     -0.006000
2214     22.130000      0.010330     -0.005350
2215     22.140000      0.010380     -0.004750
2216     22.150000      0.010430     -0.004220
2217     22.160000      0.010470     -0.003750
2218     22.170000      0.010510     -0.003380
2219     22.180000      0.010540     -0.003090
2220     22.190000      0.010570     -0.002900
2221     22.200000      0.010600     -0.002800
2222     22.210000      0.010630     -0.002810
2223     22.220000      0.010660     -0.002910
2224     22.230000      0.010690     -0.003100
2225     22.240000      0.010720     -0.003380
2226     22.250000      0.010750     -0.003730
2227     22.260000      0.010790     -0.004150
2228     22.270000      0.010830     -0.004640
2229     22.280000      0.010880     -0.005160
2230     22.290000      0.010930     -0.005710
2231     22.300000      0.010990     -0.006280
2232     22.310000      0.011050     -0.006850
2233     22.320000      0.011120     -0.007400
2234     22.330000      0.011190     -0.007920
2235     22.340000      0.011270     -0.008400
2236     22.350000      0.011360     -0.008830
2237     22.360000      0.011440     -0.009200
2238     22.370000      0.011540     -0.009490
2239     22.380000      0.011630     -0.009710
2240     22.390000      0.011730     -0.009840
2241     22.400000      0.011830     -0.009890
2242     22.410000      0.011920     -0.009850
2243     22.420000      0.012020     -0.009730
2244     22.430000      0.012120     -0.009520
2245     22.440000      0.012220     -0.009240
2246     22.450000      0.012310     -0.008890
2247     22.460000      0.012400     -0.008480
2248     22.470000      0.012480     -0.008020
2249     22.480000      0.012560     -0.007510
2250     22.490000      0.012640     -0.006980
2251     22.500000      0.012710     -0.006430
2252     22.510000      0.012770     -0.005870
2253     22.520000      0.012830     -0.005320
2254     22.530000      0.012880     -0.004780
2255     22.540000      0.012930     -0.004280
2256     22.550000      0.012970     -0.003810
2257     22.560000      0.013010     -0.003390
2258     22.570000      0.013050     -0.003020
2259     22.580000      0.013080     -0.002710
2260     22.590000      0.013100     -0.002470
2261     22.600000      0.013130     -0.002280
2262     22.610000      0.013150     -0.002170
2263     22.620000      0.013170     -0.002120
2264     22.630000      0.013190     -0.002130
2265     22.640000      0.013210     -0.002210
2266     22.650000      0.013240     -0.002340
2267     22.660000      0.013260     -0.002530
2268     22.670000      0.013290     -0.002760
2269     22.680000      0.013310     -0.003040
2270     22.690000      0.013340     -0.003350
2271     22.700000      0.013380     -0.003680
2272     22.710000      0.013410     -0.004040
2273     22.720000      0.013450     -0.004410
2274     22.730000      0.013500     -0.004800
2275     22.740000      0.013550     -0.005180
2276     22.750000      0.013600     -0.005560
2277     22.760000      0.013650     -0.005930
2278     22.770000      0.013710     -0.006280
2279     22.780000      0.013780     -0.006630
2280     22.790000      0.013840     -0.006950
2281     22.800000      0.013910     -0.007260
2282     22.810000      0.013980     -0.007540
2283     22.820000      0.014060     -0.007800
2284     22.830000      0.014140     -0.008050
2285     22.840000      0.014220     -0.008260
2286     22.850000      0.014300     -0.008460
2287     22.860000      0.014390     -0.008630
2288     22.870000      0.014470     -0.008780
2289     22.880000      0.014560     -0.008900
2290     22.890000      0.014650     -0.009000
2291     22.900000      0.014740     -0.009080
2292     22.910000      0.014830     -0.009130
2293     22.920000      0.014920     -0.009150
2294     22.930000      0.015010     -0.009150
2295     22.940000      0.015100     -0.009130
2296     22.950000      0.015190     -0.009070
2297     22.960000      0.015290     -0.008990
2298     22.970000      0.015380     -0.008880
2299     22.980000      0.015460     -0.008740
2300     22.990000      0.015550     -0.008580
2301     23.000000      0.015640     -0.008390
2302     23.010000      0.015720     -0.008170
2303     23.020000      0.015800     -0.007930
2304     23.030000      0.015880     -0.007670
2305     23.040000      0.015960     -0.007390
2306     23.050000      0.016030     -0.007090
2307     23.060000      0.016100     -0.006780
2308     23.070000      0.016170     -0.006460
2309     23.080000      0.016240     -0.006130
2310     23.090000      0.016300     -0.005810
2311     23.100000      0.016360     -0.005490
2312     23.110000      0.016410     -0.005190
2313     23.120000      0.016460     -0.004900
2314     23.130000      0.016510     -0.004630
2315     23.140000      0.016560     -0.004400
2316     23.150000      0.016600     -0.004190
2317     23.160000      0.016640     -0.004020
2318     23.170000      0.016680     -0.003890
2319     23.180000      0.016720     -0.003800
2320     23.190000      0.016760     -0.003750
2321     23.200000      0.016800     -0.003740
2322     23.210000      0.016840     -0.003780
2323     23.220000      0.016870     -0.003850
2324     23.230000      0.016910     -0.003960
2325     23.240000      0.016950     -0.004110
2326     23.250000      0.016990     -0.004280
2327     23.260000      0.017040     -0.004480
2328     23.270000      0.017080     -0.004710
2329     23.280000      0.017130     -0.004940
2330     23.290000      0.017180     -0.005180
2331     23.300000      0.017230     -0.005420
2332     23.310000      0.017280     -0.005650
2333     23.320000      0.017340     -0.005870
2334     23.330000      0.017400     -0.006060
2335     23.340000      0.017460     -0.006220
2336     23.350000      0.017520     -0.006360
2337     23.360000      0.017580     -0.006450
2338     23.370000      0.017650     -0.006490
2339     23.380000      0.017710     -0.006490
2340     23.390000      0.017780     -0.006450
2341     23.400000      0.017840     -0.006350
2342     23.410000      0.017910     -0.006200
2343     23.420000      0.017970     -0.006000
2344     23.430000      0.018030     -0.005760
2345     23.440000      0.018090     -0.005480
2346     23.450000      0.018140     -0.005150
2347     23.460000      0.018190     -0.004790
2348     23.470000      0.018240     -0.004410
2349     23.480000      0.018280     -0.004010
2350     23.490000      0.018320     -0.003590
2351     23.500000      0.018360     -0.003170
2352     23.510000      0.018390     -0.002760
2353     23.520000      0.018420     -0.002360
2354     23.530000      0.018440     -0.001970
2355     23.540000      0.018460     -0.001620
2356     23.550000      0.018480     -0.001300
2357     23.560000      0.018490     -0.001020
2358     23.570000      0.018500     -0.000790
2359     23.580000      0.018510     -0.000600
2360     23.590000      0.018520     -0.000470
2361     23.600000      0.018520     -0.000390
2362     23.610000      0.018520     -0.000360
2363     23.620000      0.018530     -0.000380
2364     23.630000      0.018530     -0.000460
2365     23.640000      0.018540     -0.000580
2366     23.650000      0.018540     -0.000760
2367     23.660000      0.018550     -0.000970
2368     23.670000      0.018560     -0.001230
2369     23.680000      0.018570     -0.001520
2370     23.690000      0.018590     -0.001840
2371     23.700000      0.018610     -0.002190
2372     23.710000      0.018630     -0.002550
2373     23.720000      0.018650     -0.002930
2374     23.730000      0.018680     -0.003320
2375     23.740000      0.018720     -0.003720
2376     23.750000      0.018750     -0.004120
2377     23.760000      0.018790     -0.004510
2378     23.770000      0.018840     -0.004900
2379     23.780000      0.018890     -0.005280
2380     23.790000      0.018940     -0.005660
2381     23.800000      0.019000     -0.006020
2382     23.810000      0.019060     -0.006370
2383     23.820000      0.019120     -0.006700
2384     23.830000      0.019190     -0.007020
2385     23.840000      0.019260     -0.007320
2386     23.850000      0.019330     -0.007610
2387     23.860000      0.019410     -0.007870
2388     23.870000      0.019490     -0.008110
2389     23.880000      0.019570     -0.008320
2390     23.890000      0.019650     -0.008510
2391     23.900000      0.019740     -0.008660
2392     23.910000      0.019820     -0.008780
2393     23.920000      0.019910     -0.008860
2394     23.930000      0.020000     -0.008890
2395     23.940000      0.020090     -0.008880
2396     23.950000      0.020180     -0.008830
2397     23.960000      0.020270     -0.008720
2398     23.970000      0.020350     -0.008560
2399     23.980000      0.020440     -0.008350
2400     23.990000      0.020520     -0.008090
2401     24.000000      0.020600     -0.007780
2402     24.010000      0.020680     -0.007410
2403     24.020000      0.020750     -0.007000
2404     24.030000      0.020820     -0.006540
2405     24.040000      0.020890     -0.006050
2406     24.050000      0.020950     -0.005530
2407     24.060000      0.021010     -0.004980
2408     24.070000      0.021060     -0.004420
2409     24.080000      0.021100     -0.003860
2410     24.090000      0.021140     -0.003310
2411     24.100000      0.021170     -0.002780
2412     24.110000      0.021200     -0.002280
2413     24.120000      0.021220     -0.001830
2414     24.130000      0.021240     -0.001430
2415     24.140000      0.021250     -0.001110
2416     24.150000      0.021270     -0.000860
2417     24.160000      0.021270     -0.000690
2418     24.170000      0.021280     -0.000620
2419     24.180000      0.021290     -0.000640
2420     24.190000      0.021290     -0.000750
2421     24.200000      0.021300     -0.000970
2422     24.210000      0.021310     -0.001280
2423     24.220000      0.021320     -0.001680
2424     24.230000      0.021340     -0.002160
2425     24.240000      0.021360     -0.002720
2426     24.250000      0.021390     -0.003330
2427     24.260000      0.021420     -0.003990
2428     24.270000      0.021460     -0.004680
2429     24.280000      0.021510     -0.005370
2430     24.290000      0.021560     -0.006050
2431     24.300000      0.021620     -0.006700
2432     24.310000      0.021690     -0.007280
2433     24.320000      0.021760     -0.007780
2434     24.330000      0.021840     -0.008190
2435     24.340000      0.021920     -0.008470
2436     24.350000      0.022010     -0.008610
2437     24.360000      0.022090     -0.008600
2438     24.370000      0.022180     -0.008420
2439     24.380000      0.022260     -0.008070
2440     24.390000      0.022340     -0.007550
2441     24.400000      0.022420     -0.006860
2442     24.410000      0.022490     -0.005990
2443     24.420000      0.022550     -0.004970
2444     24.430000      0.022600     -0.003810
2445     24.440000      0.022640     -0.002540
2446     24.450000      0.022660     -0.001170
2447     24.460000      0.022670      0.000260
2448     24.470000      0.022670      0.001700
2449     24.480000      0.022650      0.003120
2450     24.490000      0.022620      0.004470
2451     24.500000      0.022580      0.005710
2452     24.510000      0.022520      0.006780
2453     24.520000      0.022450      0.007640
2454     24.530000      0.022380      0.008240
2455     24.540000      0.022290      0.008530
2456     24.550000      0.022210      0.008490
2457     24.560000      0.022120      0.008080
2458     24.570000      0.022040      0.007270
2459     24.580000      0.021970      0.006050
2460     24.590000      0.021910      0.004410
2461     24.600000      0.021870      0.002360
2462     24.610000      0.021840     -0.000080
2463     24.620000      0.021840     -0.002890
2464     24.630000      0.021870     -0.006030
2465     24.640000      0.021930     -0.009450
2466     24.650000      0.022030     -0.013060
2467     24.660000      0.022160     -0.016800
2468     24.670000      0.022330     -0.020570
2469     24.680000      0.022530     -0.024250
2470     24.690000      0.022770     -0.027740
2471     24.700000      0.023050     -0.030920
2472     24.710000      0.023360     -0.033660
2473     24.720000      0.023700     -0.035830
2474     24.730000      0.024060     -0.037330
2475     24.740000      0.024430     -0.038040
2476     24.750000      0.024810     -0.037860
2477     24.760000      0.025190     -0.036710
2478     24.770000      0.025560     -0.034510
2479     24.780000      0.025900     -0.031220
2480     24.790000      0.026210     -0.026810
2481     24.800000      0.026480     -0.021260
2482     24.810000      0.026690     -0.014590
2483     24.820000      0.026840     -0.006840
2484     24.830000      0.026910      0.001920
2485     24.840000      0.026890      0.011600
2486     24.850000      0.026770      0.022080
2487     24.860000      0.026550      0.033220
2488     24.870000      0.026220      0.044830
2489     24.880000      0.025770      0.056720
2490     24.890000      0.025200      0.068700
2491     24.900000      0.024520      0.080520
2492     24.910000      0.023710      0.091990
2493     24.920000      0.022790      0.102860
2494     24.930000      0.021760      0.112920
2495     24.940000      0.020630      0.121990
2496     24.950000      0.019410      0.129880
2497     24.960000      0.018120      0.136450
2498     24.970000      0.016750      0.141560
2499     24.980000      0.015330      0.145130
2500     24.990000      0.013880      0.147090
2501     25.000000      0.012410      0.147410
2502     25.010000      0.000000      0.000000
2503     25.020000      0.000000      0.000000
2504     25.030000      0.000000      0.000000
2505     25.040000      0.000000      0.000000
2506     25.050000      0.000000      0.000000
2507     25.060000      0.000000      0.000000
2508     25.070000      0.000000      0.000000
2509     25.080000      0.000000      0.000000
2510     25.090000      0.000000      0.000000
2511     25.100000      0.000000      0.000000
2512     25.110000      0.000000      0.000000
2513     25.120000      0.000000      0.000000
2514     25.130000      0.000000      0.000000
2515     25.140000      0.000000      0.000000
2516     25.150000      0.000000      0.000000
2517     25.160000      0.000000      0.000000
2518     25.170000      0.000000      0.000000
2519     25.180000      0.000000      0.000000
2520     25.190000      0.000000      0.000000
2521     25.200000      0.000000      0.000000
2522     25.210000      0.000000      0.000000
2523     25.220000      0.000000      0.000000
2524     25.230000      0.000000      0.000000
2525     25.240000      0.000000      0.000000
2526     25.250000      0.000000      0.000000
2527     25.260000      0.000000      0.000000
2528     25.270000      0.000000      0.000000
2529     25.280000      0.000000      0.000000
2530     25.290000      0.000000      0.000000
2531     25.300000      0.000000      0.000000
2532     25.310000      0.000000      0.000000
2533     25.320000      0.000000      0.000000
2534     25.330000      0.000000      0.000000
2535     25.340000      0.000000      0.000000
2536     25.350000      0.000000      0.000000
2537     25.360000      0.000000      0.000000
2538     25.370000      0.000000      0.000000
2539     25.380000      0.000000      0.000000
2540     25.390000      0.000000      0.000000
2541     25.400000      0.000000      0.000000
2542     25.410000      0.000000      0.000000
2543     25.420000      0.000000      0.000000
2544     25.430000      0.000000      0.000000
2545     25.440000      0.000000      0.000000
2546     25.450000      0.000000      0.000000
2547     25.460000      0.000000      0.000000
2548     25.470000      0.000000      0.000000
2549     25.480000      0.000000      0.000000
2550     25.490000      0.000000      0.000000
2551     25.500000      0.000000      0.000000
2552     25.510000      0.000000      0.000000
2553     25.520000      0.000000      0.000000
2554     25.530000      0.000000      0.000000
2555     25.540000      0.000000      0.000000
2556     25.550000      0.000000      0.000000
2557     25.560000      0.000000      0.000000
2558     25.570000      0.000000      0.000000
2559     25.580000      0.000000      0.000000
2560     25.590000      0.000000      0.000000
2561     25.600000      0.000000      0.000000
2562     25.610000      0.000000      0.000000
2563     25.620000      0.000000      0.000000
2564     25.630000      0.000000      0.000000
2565     25.640000      0.000000      0.000000
2566     25.650000      0.000000      0.000000
2567     25.660000      0.000000      0.000000
2568     25.670000      0.000000      0.000000
2569     25.680000      0.000000      0.000000
2570     25.690000      0.000000      0.000000
2571     25.700000      0.000000      0.000000
2572     25.710000      0.000000      0.000000
2573     25.720000      0.000000      0.000000
2574     25.730000      0.000000      0.000000
2575     25.740000      0.000000      0.000000
2576     25.750000      0.000000      0.000000
2577     25.760000      0.000000      0.000000
2578     25.770000      0.000000      0.000000
2579     25.780000      0.000000      0.000000
2580     25.790000      0.000000      0.000000
2581     25.800000      0.000000      0.000000
2582     25.810000      0.000000      0.000000
2583     25.820000      0.000000      0.000000
2584     25.830000      0.000000      0.000000
2585     25.840000      0.000000      0.000000
2586     25.850000      0.000000      0.000000
2587     25.860000      0.000000      0.000000
2588     25.870000      0.000000      0.000000
2589     25.880000      0.000000      0.000000
2590     25.890000      0.000000      0.000000
2591     25.900000      0.000000      0.000000
2592     25.910000      0.000000      0.000000
2593     25.920000      0.000000      0.000000
2594     25.930000      0.000000      0.000000
2595     25.940000      0.000000      0.000000
2596     25.950000      0.000000      0.000000
2597     25.960000      0.000000      0.000000
2598     25.970000      0.000000      0.000000
2599     25.980000      0.000000      0.000000
2600     25.990000      0.000000      0.000000
2601     26.000000      0.000000      0.000000
2602     26.010000      0.000000      0.000000
2603     26.020000      0.000000      0.000000
2604     26.030000      0.000000      0.000000
2605     26.040000      0.000000      0.000000
2606     26.050000      0.000000      0.000000
2607     26.060000      0.000000      0.000000
2608     26.070000      0.000000      0.000000
2609     26.080000      0.000000      0.000000
2610     26.090000      0.000000      0.000000
2611     26.100000      0.000000      0.000000
2612     26.110000      0.000000      0.000000
2613     26.120000      0.000000      0.000000
2614     26.130000      0.000000      0.000000
2615     26.140000      0.000000      0.000000
2616     26.150000      0.000000      0.000000
2617     26.160000      0.000000      0.000000
2618     26.170000      0.000000      0.000000
2619     26.180000      0.000000      0.000000
2620     26.190000      0.000000      0.000000
2621     26.200000      0.000000      0.000000
2622     26.210000      0.000000      0.000000
2623     26.220000      0.000000      0.000000
2624     26.230000      0.000000      0.000000
2625     26.240000      0.000000      0.000000
2626     26.250000      0.000000      0.000000
2627     26.260000      0.000000      0.000000
2628     26.270000      0.000000      0.000000
2629     26.280000      0.000000      0.000000
2630     26.290000      0.000000      0.000000
2631     26.300000      0.000000      0.000000
2632     26.310000      0.000000      0.000000
2633     26.320000      0.000000      0.000000
2634     26.330000      0.000000      0.000000
2635     26.340000      0.000000      0.000000
2636     26.350000      0.000000      0.000000
2637     26.360000      0.000000      0.000000
2638     26.370000      0.000000      0.000000
2639     26.380000      0.000000      0.000000
2640     26.390000      0.000000      0.000000
2641     26.400000      0.000000      0.000000
2642     26.410000      0.000000      0.000000
2643     26.420000      0.000000      0.000000
2644     26.430000      0.000000      0.000000
2645     26.440000      0.000000      0.000000
2646     26.450000      0.000000      0.000000
2647     26.460000      0.000000      0.000000
2648     26.470000      0.000000      0.000000
2649     26.480000      0.000000      0.000000
2650     26.490000      0.000000      0.000000
2651     26.500000      0.000000      0.000000
2652     26.510000      0.000000      0.000000
2653     26.520000      0.000000      0.000000
2654     26.530000      0.000000      0.000000
2655     26.540000      0.000000      0.000000
2656     26.550000      0.000000      0.000000
2657     26.560000      0.000000      0.000000
2658     26.570000      0.000000      0.000000
2659     26.580000      0.000000      0.000000
2660     26.590000      0.000000      0.000000
2661     26.600000      0.000000      0.000000
2662     26.610000      0.000000      0.000000
2663     26.620000      0.000000      0.000000
2664     26.630000      0.000000      0.000000
2665     26.640000      0.000000      0.000000
2666     26.650000      0.000000      0.000000
2667     26.660000      0.000000      0.000000
2668     26.670000      0.000000      0.000000
2669     26.680000      0.000000      0.000000
2670     26.690000      0.000000      0.000000
2671     26.700000      0.000000      0.000000
2672     26.710000      0.000000      0.000000
2673     26.720000      0.000000      0.000000
2674     26.730000      0.000000      0.000000
2675     26.740000      0.000000      0.000000
2676     26.750000      0.000000      0.000000
2677     26.760000      0.000000      0.000000
2678     26.770000      0.000000      0.000000
2679     26.780000      0.000000      0.000000
2680     26.790000      0.000000      0.000000
2681     26.800000      0.000000      0.000000
2682     26.810000      0.000000      0.000000
2683     26.820000      0.000000      0.000000
2684     26.830000      0.000000      0.000000
2685     26.840000      0.000000      0.000000
2686     26.850000      0.000000      0.000000
2687     26.860000      0.000000      0.000000
2688     26.870000      0.000000      0.000000
2689     26.880000      0.000000      0.000000
2690     26.890000      0.000000      0.000000
2691     26.900000      0.000000      0.000000
2692     26.910000      0.000000      0.000000
2693     26.920000      0.000000      0.000000
2694     26.930000      0.000000      0.000000
2695     26.940000      0.000000      0.000000
2696     26.950000      0.000000      0.000000
2697     26.960000      0.000000      0.000000
2698     26.970000      0.000000      0.000000
2699     26.980000      0.000000      0.000000
2700     26.990000      0.000000      0.000000
2701     27.000000      0.000000      0.000000
2702     27.010000      0.000000      0.000000
2703     27.020000      0.000000      0.000000
2704     27.030000      0.000000      0.000000
2705     27.040000      0.000000      0.000000
2706     27.050000      0.000000      0.000000
2707     27.060000      0.000000      0.000000
2708     27.070000      0.000000      0.000000
2709     27.080000      0.000000      0.000000
2710     27.090000      0.000000      0.000000
2711     27.100000      0.000000      0.000000
2712     27.110000      0.000000      0.000000
2713     27.120000      0.000000      0.000000
2714     27.130000      0.000000      0.000000
2715     27.140000      0.000000      0.000000
2716     27.150000      0.000000      0.000000
2717     27.160000      0.000000      0.000000
2718     27.170000      0.000000      0.000000
2719     27.180000      0.000000      0.000000
2720     27.190000      0.000000      0.000000
2721     27.200000      0.000000      0.000000
2722     27.210000      0.000000      0.000000
2723     27.220000      0.000000      0.000000
2724     27.230000      0.000000      0.000000
2725     27.240000      0.000000      0.000000
2726     27.250000      0.000000      0.000000
2727     27.260000      0.000000      0.000000
2728     27.270000      0.000000      0.000000
2729     27.280000      0.000000      0.000000
2730     27.290000      0.000000      0.000000
2731     27.300000      0.000000      0.000000
2732     27.310000      0.000000      0.000000
2733     27.320000      0.000000      0.000000
2734     27.330000      0.000000      0.000000
2735     27.340000      0.000000      0.000000
2736     27.350000      0.000000      0.000000
2737     27.360000      0.000000      0.000000
2738     27.370000      0.000000      0.000000
2739     27.380000      0.000000      0.000000
2740     27.390000      0.000000      0.000000
2741     27.400000      0.000000      0.000000
2742     27.410000      0.000000      0.000000
2743     27.420000      0.000000      0.000000
2744     27.430000      0.000000      0.000000
2745     27.440000      0.000000      0.000000
2746     27.450000      0.000000      0.000000
2747     27.460000      0.000000      0.000000
2748     27.470000      0.000000      0.000000
2749     27.480000      0.000000      0.000000
2750     27.490000      0.000000      0.000000
2751     27.500000      0.000000      0.000000
2752     27.510000      0.000000      0.000000
2753     27.520000      0.000000      0.000000
2754     27.530000      0.000000      0.000000
2755     27.540000      0.000000      0.000000
2756     27.550000      0.000000      0.000000
2757     27.560000      0.000000      0.000000
2758     27.570000      0.000000      0.000000
2759     27.580000      0.000000      0.000000
2760     27.590000      0.000000      0.000000
2761     27.600000      0.000000      0.000000
2762     27.610000      0.000000      0.000000
2763     27.620000      0.000000      0.000000
2764     27.630000      0.000000      0.000000
2765     27.640000      0.000000      0.000000
2766     27.650000      0.000000      0.000000
2767     27.660000      0.000000      0.000000
2768     27.670000      0.000000      0.000000
2769     27.680000      0.000000      0.000000
2770     27.690000      0.000000      0.000000
2771     27.700000      0.000000      0.000000
2772     27.710000      0.000000      0.000000
2773     27.720000      0.000000      0.000000
2774     27.730000      0.000000      0.000000
2775     27.740000      0.000000      0.000000
2776     27.750000      0.000000      0.000000
2777     27.760000      0.000000      0.000000
2778     27.770000      0.000000      0.000000
2779     27.780000      0.000000      0.000000
2780     27.790000      0.000000      0.000000
2781     27.800000      0.000000      0.000000
2782     27.810000      0.000000      0.000000
2783     27.820000      0.000000      0.000000
2784     27.830000      0.000000      0.000000
2785     27.840000      0.000000      0.000000
2786     27.850000      0.000000      0.000000
2787     27.860000      0.000000      0.000000
2788     27.870000      0.000000      0.000000
2789     27.880000      0.000000      0.000000
2790     27.890000      0.000000      0.000000
2791     27.900000      0.000000      0.000000
2792     27.910000      0.000000      0.000000
2793     27.920000      0.000000      0.000000
2794     27.930000      0.000000      0.000000
2795     27.940000      0.000000      0.000000
2796     27.950000      0.000000      0.000000
2797     27.960000      0.000000      0.000000
2798     27.970000      0.000000      0.000000
2799     27.980000      0.000000      0.000000
2800     27.990000      0.000000      0.000000
2801     28.000000      0.000000      0.000000
2802     28.010000      0.000000      0.000000
2803     28.020000      0.000000      0.000000
2804     28.030000      0.000000      0.000000
2805     28.040000      0.000000      0.000000
2806     28.050000      0.000000      0.000000
2807     28.060000      0.000000      0.000000
2808     28.070000      0.000000      0.000000
2809     28.080000      0.000000      0.000000
2810     28.090000      0.000000      0.000000
2811     28.100000      0.000000      0.000000
2812     28.110000      0.000000      0.000000
2813     28.120000      0.000000      0.000000
2814     28.130000      0.000000      0.000000
2815     28.140000      0.000000      0.000000
2816     28.150000      0.000000      0.000000
2817     28.160000      0.000000      0.000000
2818     28.170000      0.000000      0.000000
2819     28.180000      0.000000      0.000000
2820     28.190000      0.000000      0.000000
2821     28.200000      0.000000      0.000000
2822     28.210000      0.000000      0.000000
2823     28.220000      0.000000      0.000000
2824     28.230000      0.000000      0.000000
2825     28.240000      0.000000      0.000000
2826     28.250000      0.000000      0.000000
2827     28.260000      0.000000      0.000000
2828     28.270000      0.000000      0.000000
2829     28.280000      0.000000      0.000000
2830     28.290000      0.000000      0.000000
2831     28.300000      0.000000      0.000000
2832     28.310000      0.000000      0.000000
2833     28.320000      0.000000      0.000000
2834     28.330000      0.000000      0.000000
2835     28.340000      0.000000      0.000000
2836     28.350000      0.000000      0.000000
2837     28.360000      0.000000      0.000000
2838     28.370000      0.000000      0.000000
2839     28.380000      0.000000      0.000000
2840     28.390000      0.000000      0.000000
2841     28.400000      0.000000      0.000000
2842     28.410000      0.000000      0.000000
2843     28.420000      0.000000      0.000000
2844     28.430000      0.000000      0.000000
2845     28.440000      0.000000      0.000000
2846     28.450000      0.000000      0.000000
2847     28.460000      0.000000      0.000000
2848     28.470000      0.000000      0.000000
2849     28.480000      0.000000      0.000000
2850     28.490000      0.000000      0.000000
2851     28.500000      0.000000      0.000000
2852     28.510000      0.000000      0.000000
2853     28.520000      0.000000      0.000000
2854     28.530000      0.000000      0.000000
2855     28.540000      0.000000      0.000000
2856     28.550000      0.000000      0.000000
2857     28.560000      0.000000      0.000000
2858     28.570000      0.000000      0.000000
2859     28.580000      0.000000      0.000000
2860     28.590000      0.000000      0.000000
2861     28.600000      0.000000      0.000000
2862     28.610000      0.000000      0.000000
2863     28.620000      0.000000      0.000000
2864     28.630000      0.000000      0.000000
2865     28.640000      0.000000      0.000000
2866     28.650000      0.000000      0.000000
2867     28.660000      0.000000      0.000000
2868     28.670000      0.000000      0.000000
2869     28.680000      0.000000      0.000000
2870     28.690000      0.000000      0.000000
2871     28.700000      0.000000      0.000000
2872     28.710000      0.000000      0.000000
2873     28.720000      0.000000      0.000000
2874     28.730000      0.000000      0.000000
2875     28.740000      0.000000      0.000000
2876     28.750000      0.000000      0.000000
2877     28.760000      0.000000      0.000000
2878     28.770000      0.000000      0.000000
2879     28.780000      0.000000      0.000000
2880     28.790000      0.000000      0.000000
2881     28.800000      0.000000      0.000000
2882     28.810000      0.000000      0.000000
2883     28.820000      0.000000      0.000000
2884     28.830000      0.000000      0.000000
2885     28.840000      0.000000      0.000000
2886     28.850000      0.000000      0.000000
2887     28.860000      0.000000      0.000000
2888     28.870000      0.000000      0.000000
2889     28.880000      0.000000      0.000000
2890     28.890000      0.000000      0.000000
2891     28.900000      0.000000      0.000000
2892     28.910000      0.000000      0.000000
2893     28.920000      0.000000      0.000000
2894     28.930000      0.000000      0.000000
2895     28.940000      0.000000      0.000000
2896     28.950000      0.000000      0.000000
2897     28.960000      0.000000      0.000000
2898     28.970000      0.000000      0.000000
2899     28.980000      0.000000      0.000000
2900     28.990000      0.000000      0.000000
2901     29.000000      0.000000      0.000000
2902     29.010000      0.000000      0.000000
2903     29.020000      0.000000      0.000000
2904     29.030000      0.000000      0.000000
2905     29.040000      0.000000      0.000000
2906     29.050000      0.000000      0.000000
2907     29.060000      0.000000      0.000000
2908     29.070000      0.000000      0.000000
2909     29.080000      0.000000      0.000000
2910     29.090000      0.000000      0.000000
2911     29.100000      0.000000      0.000000
2912     29.110000      0.000000      0.000000
2913     29.120000      0.000000      0.000000
2914     29.130000      0.000000      0.000000
2915     29.140000      0.000000      0.000000
2916     29.150000      0.000000      0.000000
2917     29.160000      0.000000      0.000000
2918     29.170000      0.000000      0.000000
2919     29.180000      0.000000      0.000000
2920     29.190000      0.000000      0.000000
2921     29.200000      0.000000      0.000000
2922     29.210000      0.000000      0.000000
2923     29.220000      0.000000      0.000000
2924     29.230000      0.000000      0.000000
2925     29.240000      0.000000      0.000000
2926     29.250000      0.000000      0.000000
2927     29.260000      0.000000      0.000000
2928     29.270000      0.000000      0.000000
2929     29.280000      0.000000      0.000000
2930     29.290000      0.000000      0.000000
2931     29.300000      0.000000      0.000000
2932     29.310000      0.000000      0.000000
2933     29.320000      0.000000      0.000000
2934     29.330000      0.000000      0.000000
2935     29.340000      0.000000      0.000000
2936     29.350000      0.000000      0.000000
2937     29.360000      0.000000      0.000000
2938     29.370000      0.000000      0.000000
2939     29.380000      0.000000      0.000000
2940     29.390000      0.000000      0.000000
2941     29.400000      0.000000      0.000000
2942     29.410000      0.000000      0.000000
2943     29.420000      0.000000      0.000000
2944     29.430000      0.000000      0.000000
2945     29.440000      0.000000      0.000000
2946     29.450000      0.000000      0.000000
2947     29.460000      0.000000      0.000000
2948     29.470000      0.000000      0.000000
2949     29.480000      0.000000      0.000000
2950     29.490000      0.000000      0.000000
2951     29.500000      0.000000      0.000000
2952     29.510000      0.000000      0.000000
2953     29.520000      0.000000      0.000000
2954     29.530000      0.000000      0.000000
2955     29.540000      0.000000      0.000000
2956     29.550000      0.000000      0.000000
2957     29.560000      0.000000      0.000000
2958     29.570000      0.000000      0.000000
2959     29.580000      0.000000      0.000000
2960     29.590000      0.000000      0.000000
2961     29.600000      0.000000      0.000000
2962     29.610000      0.000000      0.000000
2963     29.620000      0.000000      0.000000
2964     29.630000      0.000000      0.000000
2965     29.640000      0.000000      0.000000
2966     29.650000      0.000000      0.000000
2967     29.660000      0.000000      0.000000
2968     29.670000      0.000000      0.000000
2969     29.680000      0.000000      0.000000
2970     29.690000      0.000000      0.000000
2971     29.700000      0.000000      0.000000
2972     29.710000      0.000000      0.000000
2973     29.720000      0.000000      0.000000
2974     29.730000      0.000000      0.000000
2975     29.740000      0.000000      0.000000
2976     29.750000      0.000000      0.000000
2977     29.760000      0.000000      0.000000
2978     29.770000      0.000000      0.000000
2979     29.780000      0.000000      0.000000
2980     29.790000      0.000000      0.000000
2981     29.800000      0.000000      0.000000
2982     29.810000      0.000000      0.000000
2983     29.820000      0.000000      0.000000
2984     29.830000      0.000000      0.000000
2985     29.840000      0.000000      0.000000
2986     29.850000      0.000000      0.000000
2987     29.860000      0.000000      0.000000
2988     29.870000      0.000000      0.000000
2989     29.880000      0.000000      0.000000
2990     29.890000      0.000000      0.000000
2991     29.900000      0.000000      0.000000
2992     29.910000      0.000000      0.000000
2993     29.920000      0.000000      0.000000
2994     29.930000      0.000000      0.000000
2995     29.940000      0.000000      0.000000
2996     29.950000      0.000000      0.000000
2997     29.960000      0.000000      0.000000
2998     29.970000      0.000000      0.000000
2999     29.980000      0.000000      0.000000
3000     29.990000      0.000000      0.000000
3001     30.000000      0.000000      0.000000
3002     30.010000      0.000000      0.000000
3003     30.020000      0.000000      0.000000
3004     30.030000      0.000000      0.000000
3005     30.040000      0.000000      0.000000
3006     30.050000      0.000000      0.000000
3007     30.060000      0.000000      0.000000
3008     30.070000      0.000000      0.000000
3009     30.080000      0.000000      0.000000
3010     30.090000      0.000000      0.000000
3011     30.100000      0.000000      0.000000
3012     30.110000      0.000000      0.000000
3013     30.120000      0.000000      0.000000
3014     30.130000      0.000000      0.000000
3015     30.140000      0.000000      0.000000
3016     30.150000      0.000000      0.000000
3017     30.160000      0.000000      0.000000
3018     30.170000      0.000000      0.000000
3019     30.180000      0.000000      0.000000
3020     30.190000      0.000000      0.000000
3021     30.200000      0.000000      0.000000
3022     30.210000      0.000000      0.000000
3023     30.220000      0.000000      0.000000
3024     30.230000      0.000000      0.000000
3025     30.240000      0.000000      0.000000
3026     30.250000      0.000000      0.000000
3027     30.260000      0.000000      0.000000
3028     30.270000      0.000000      0.000000
3029     30.280000      0.000000      0.000000
3030     30.290000      0.000000      0.000000
3031     30.300000      0.000000      0.000000
3032     30.310000      0.000000      0.000000
3033     30.320000      0.000000      0.000000
3034     30.330000      0.000000      0.000000
3035     30.340000      0.000000      0.000000
3036     30.350000      0.000000      0.000000
3037     30.360000      0.000000      0.000000
3038     30.370000      0.000000      0.000000
3039     30.380000      0.000000      0.000000
3040     30.390000      0.000000      0.000000
3041     30.400000      0.000000      0.000000
3042     30.410000      0.000000      0.000000
3043     30.420000      0.000000      0.000000
3044     30.430000      0.000000      0.000000
3045     30.440000      0.000000      0.000000
3046     30.450000      0.000000      0.000000
3047     30.460000      0.000000      0.000000
3048     30.470000      0.000000      0.000000
3049     30.480000      0.000000      0.000000
3050     30.490000      0.000000      0.000000
3051     30.500000      0.000000      0.000000
3052     30.510000      0.000000      0.000000
3053     30.520000      0.000000      0.000000
3054     30.530000      0.000000      0.000000
3055     30.540000      0.000000      0.000000
3056     30.550000      0.000000      0.000000
3057     30.560000      0.000000      0.000000
3058     30.570000      0.000000      0.000000
3059     30.580000      0.000000      0.000000
3060     30.590000      0.000000      0.000000
3061     30.600000      0.000000      0.000000
3062     30.610000      0.000000      0.000000
3063     30.620000      0.000000      0.000000
3064     30.630000      0.000000      0.000000
3065     30.640000      0.000000      0.000000
3066     30.650000      0.000000      0.000000
3067     30.660000      0.000000      0.000000
3068     30.670000      0.000000      0.000000
3069     30.680000      0.000000      0.000000
3070     30.690000      0.000000      0.000000
3071     30.700000      0.000000      0.000000
3072     30.710000      0.000000      0.000000
3073     30.720000      0.000000      0.000000
3074     30.730000      0.000000      0.000000
3075     30.740000      0.000000      0.000000
3076     30.750000      0.000000      0.000000
3077     30.760000      0.000000      0.000000
3078     30.770000      0.000000      0.000000
3079     30.780000      0.000000      0.000000
3080     30.790000      0.000000      0.000000
3081     30.800000      0.000000      0.000000
3082     30.810000      0.000000      0.000000
3083     30.820000      0.000000      0.000000
3084     30.830000      0.000000      0.000000
3085     30.840000      0.000000      0.000000
3086     30.850000      0.000000      0.000000
3087     30.860000      0.000000      0.000000
3088     30.870000      0.000000      0.000000
3089     30.880000      0.000000      0.000000
3090     30.890000      0.000000      0.000000
3091     30.900000      0.000000      0.000000
3092     30.910000      0.000000      0.000000
3093     30.920000      0.000000      0.000000
3094     30.930000      0.000000      0.000000
3095     30.940000      0.000000      0.000000
3096     30.950000      0.000000      0.000000
3097     30.960000      0.000000      0.000000
3098     30.970000      0.000000      0.000000
3099     30.980000      0.000000      0.000000
3100     30.990000      0.000000      0.000000
3101     31.000000      0.000000      0.000000
3102     31.010000      0.000000      0.000000
3103     31.020000      0.000000      0.000000
3104     31.030000      0.000000      0.000000
3105     31.040000      0.000000      0.000000
3106     31.050000      0.000000      0.000000
3107     31.060000      0.000000      0.000000
3108     31.070000      0.000000      0.000000
3109     31.080000      0.000000      0.000000
3110     31.090000      0.000000      0.000000
3111     31.100000      0.000000      0.000000
3112     31.110000      0.000000      0.000000
3113     31.120000      0.000000      0.000000
3114     31.130000      0.000000      0.000000
3115     31.140000      0.000000      0.000000
3116     31.150000      0.000000      0.000000
3117     31.160000      0.000000      0.000000
3118     31.170000      0.000000      0.000000
3119     31.180000      0.000000      0.000000
3120     31.190000      0.000000      0.000000
3121     31.200000      0.000000      0.000000
3122     31.210000      0.000000      0.000000
3123     31.220000      0.000000      0.000000
3124     31.230000      0.000000      0.000000
3125     31.240000      0.000000      0.000000
3126     31.250000      0.000000      0.000000
3127     31.260000      0.000000      0.000000
3128     31.270000      0.000000      0.000000
3129     31.280000      0.000000      0.000000
3130     31.290000      0.000000      0.000000
3131     31.300000      0.000000      0.000000
3132     31.310000      0.000000      0.000000
3133     31.320000      0.000000      0.000000
3134     31.330000      0.000000      0.000000
3135     31.340000      0.000000      0.000000
3136     31.350000      0.000000      0.000000
3137     31.360000      0.000000      0.000000
3138     31.370000      0.000000      0.000000
3139     31.380000      0.000000      0.000000
3140     31.390000      0.000000      0.000000
3141     31.400000      0.000000      0.000000
3142     31.410000      0.000000      0.000000
3143     31.420000      0.000000      0.000000
3144     31.430000      0.000000      0.000000
3145     31.440000      0.000000      0.000000
3146     31.450000      0.000000      0.000000
3147     31.460000      0.000000      0.000000
3148     31.470000      0.000000      0.000000
3149     31.480000      0.000000      0.000000
3150     31.490000      0.000000      0.000000
3151     31.500000      0.000000      0.000000
3152     31.510000      0.000000      0.000000
3153     31.520000      0.000000      0.000000
3154     31.530000      0.000000      0.000000
3155     31.540000      0.000000      0.000000
3156     31.550000      0.000000      0.000000
3157     31.560000      0.000000      0.000000
3158     31.570000      0.000000      0.000000
3159     31.580000      0.000000      0.000000
3160     31.590000      0.000000      0.000000
3161     31.600000      0.000000      0.000000
3162     31.610000      0.000000      0.000000
3163     31.620000      0.000000      0.000000
3164     31.630000      0.000000      0.000000
3165     31.640000      0.000000      0.000000
3166     31.650000      0.000000      0.000000
3167     31.660000      0.000000      0.000000
3168     31.670000      0.000000      0.000000
3169     31.680000      0.000000      0.000000
3170     31.690000      0.000000      0.000000
3171     31.700000      0.000000      0.000000
3172     31.710000      0.000000      0.000000
3173     31.720000      0.000000      0.000000
3174     31.730000      0.000000      0.000000
3175     31.740000      0.000000      0.000000
3176     31.750000      0.000000      0.000000
3177     31.760000      0.000000      0.000000
3178     31.770000      0.000000      0.000000
3179     31.780000      0.000000      0.000000
3180     31.790000      0.000000      0.000000
3181     31.800000      0.000000      0.000000
3182     31.810000      0.000000      0.000000
3183     31.820000      0.000000      0.000000
3184     31.830000      0.000000      0.000000
3185     31.840000      0.000000      0.000000
3186     31.850000      0.000000      0.000000
3187     31.860000      0.000000      0.000000
3188     31.870000      0.000000      0.000000
3189     31.880000      0.000000      0.000000
3190     31.890000      0.000000      0.000000
3191     31.900000      0.000000      0.000000
3192     31.910000      0.000000      0.000000
3193     31.920000      0.000000      0.000000
3194     31.930000      0.000000      0.000000
3195     31.940000      0.000000      0.000000
3196     31.950000      0.000000      0.000000
3197     31.960000      0.000000      0.000000
3198     31.970000      0.000000      0.000000
3199     31.980000      0.000000      0.000000
3200     31.990000      0.000000      0.000000
3201     32.000000      0.000000      0.000000
3202     32.010000      0.000000      0.000000
3203     32.020000      0.000000      0.000000
3204     32.030000      0.000000      0.000000
3205     32.040000      0.000000      0.000000
3206     32.050000      0.000000      0.000000
3207     32.060000      0.000000      0.000000
3208     32.070000      0.000000      0.000000
3209     32.080000      0.000000      0.000000
3210     32.090000      0.000000      0.000000
3211     32.100000      0.000000      0.000000
3212     32.110000      0.000000      0.000000
3213     32.120000      0.000000      0.000000
3214     32.130000      0.000000      0.000000
3215     32.140000      0.000000      0.000000
3216     32.150000      0.000000      0.000000
3217     32.160000      0.000000      0.000000
3218     32.170000      0.000000      0.000000
3219     32.180000      0.000000      0.000000
3220     32.190000      0.000000      0.000000
3221     32.200000      0.000000      0.000000
3222     32.210000      0.000000      0.000000
3223     32.220000      0.000000      0.000000
3224     32.230000      0.000000      0.000000
3225     32.240000      0.000000      0.000000
3226     32.250000      0.000000      0.000000
3227     32.260000      0.000000      0.000000
3228     32.270000      0.000000      0.000000
3229     32.280000      0.000000      0.000000
3230     32.290000      0.000000      0.000000
3231     32.300000      0.000000      0.000000
3232     32.310000      0.000000      0.000000
3233     32.320000      0.000000      0.000000
3234     32.330000      0.000000      0.000000
3235     32.340000      0.000000      0.000000
3236     32.350000      0.000000      0.000000
3237     32.360000      0.000000      0.000000
3238     32.370000      0.000000      0.000000
3239     32.380000      0.000000      0.000000
3240     32.390000      0.000000      0.000000
3241     32.400000      0.000000      0.000000
3242     32.410000      0.000000      0.000000
3243     32.420000      0.000000      0.000000
3244     32.430000      0.000000      0.000000
3245     32.440000      0.000000      0.000000
3246     32.450000      0.000000      0.000000
3247     32.460000      0.000000      0.000000
3248     32.470000      0.000000      0.000000
3249     32.480000      0.000000      0.000000
3250     32.490000      0.000000      0.000000
3251     32.500000      0.000000      0.000000
3252     32.510000      0.000000      0.000000
3253     32.520000      0.000000      0.000000
3254     32.530000      0.000000      0.000000
3255     32.540000      0.000000      0.000000
3256     32.550000      0.000000      0.000000
3257     32.560000      0.000000      0.000000
3258     32.570000      0.000000      0.000000
3259     32.580000      0.000000      0.000000
3260     32.590000      0.000000      0.000000
3261     32.600000      0.000000      0.000000
3262     32.610000      0.000000      0.000000
3263     32.620000      0.000000      0.000000
3264     32.630000      0.000000      0.000000
3265     32.640000      0.000000      0.000000
3266     32.650000      0.000000      0.000000
3267     32.660000      0.000000      0.000000
3268     32.670000      0.000000      0.000000
3269     32.680000      0.000000      0.000000
3270     32.690000      0.000000      0.000000
3271     32.700000      0.000000      0.000000
3272     32.710000      0.000000      0.000000
3273     32.720000      0.000000      0.000000
3274     32.730000      0.000000      0.000000
3275     32.740000      0.000000      0.000000
3276     32.750000      0.000000      0.000000
3277     32.760000      0.000000      0.000000
3278     32.770000      0.000000      0.000000
3279     32.780000      0.000000      0.000000
3280     32.790000      0.000000      0.000000
3281     32.800000      0.000000      0.000000
3282     32.810000      0.000000      0.000000
3283     32.820000      0.000000      0.000000
3284     32.830000      0.000000      0.000000
3285     32.840000      0.000000      0.000000
3286     32.850000      0.000000      0.000000
3287     32.860000      0.000000      0.000000
3288     32.870000      0.000000      0.000000
3289     32.880000      0.000000      0.000000
3290     32.890000      0.000000      0.000000
3291     32.900000      0.000000      0.000000
3292     32.910000      0.000000      0.000000
3293     32.920000      0.000000      0.000000
3294     32.930000      0.000000      0.000000
3295     32.940000      0.000000      0.000000
3296     32.950000      0.000000      0.000000
3297     32.960000      0.000000      0.000000
3298     32.970000      0.000000      0.000000
3299     32.980000      0.000000      0.000000
3300     32.990000      0.000000      0.000000
3301     33.000000      0.000000      0.000000
3302     33.010000      0.000000      0.000000
3303     33.020000      0.000000      0.000000
3304     33.030000      0.000000      0.000000
3305     33.040000      0.000000      0.000000
3306     33.050000      0.000000      0.000000
3307     33.060000      0.000000      0.000000
3308     33.070000      0.000000      0.000000
3309     33.080000      0.000000      0.000000
3310     33.090000      0.000000      0.000000
3311     33.100000      0.000000      0.000000
3312     33.110000      0.000000      0.000000
3313     33.120000      0.000000      0.000000
3314     33.130000      0.000000      0.000000
3315     33.140000      0.000000      0.000000
3316     33.150000      0.000000      0.000000
3317     33.160000      0.000000      0.000000
3318     33.170000      0.000000      0.000000
3319     33.180000      0.000000      0.000000
3320     33.190000      0.000000      0.000000
3321     33.200000      0.000000      0.000000
3322     33.210000      0.000000      0.000000
3323     33.220000      0.000000      0.000000
3324     33.230000      0.000000      0.000000
3325     33.240000      0.000000      0.000000
3326     33.250000      0.000000      0.000000
3327     33.260000      0.000000      0.000000
3328     33.270000      0.000000      0.000000
3329     33.280000      0.000000      0.000000
3330     33.290000      0.000000      0.000000
3331     33.300000      0.000000      0.000000
3332     33.310000      0.000000      0.000000
3333     33.320000      0.000000      0.000000
3334     33.330000      0.000000      0.000000
3335     33.340000      0.000000      0.000000
3336     33.350000      0.000000      0.000000
3337     33.360000      0.000000      0.000000
3338     33.370000      0.000000      0.000000
3339     33.380000      0.000000      0.000000
3340     33.390000      0.000000      0.000000
3341     33.400000      0.000000      0.000000
3342     33.410000      0.000000      0.000000
3343     33.420000      0.000000      0.000000
3344     33.430000      0.000000      0.000000
3345     33.440000      0.000000      0.000000
3346     33.450000      0.000000      0.000000
3347     33.460000      0.000000      0.000000
3348     33.470000      0.000000      0.000000
3349     33.480000      0.000000      0.000000
3350     33.490000      0.000000      0.000000
3351     33.500000      0.000000      0.000000
3352     33.510000      0.000000      0.000000
3353     33.520000      0.000000      0.000000
3354     33.530000      0.000000      0.000000
3355     33.540000      0.000000      0.000000
3356     33.550000      0.000000      0.000000
3357     33.560000      0.000000      0.000000
3358     33.570000      0.000000      0.000000
3359     33.580000      0.000000      0.000000
3360     33.590000      0.000000      0.000000
3361     33.600000      0.000000      0.000000
3362     33.610000      0.000000      0.000000
3363     33.620000      0.000000      0.000000
3364     33.630000      0.000000      0.000000
3365     33.640000      0.000000      0.000000
3366     33.650000      0.000000      0.000000
3367     33.660000      0.000000      0.000000
3368     33.670000      0.000000      0.000000
3369     33.680000      0.000000      0.000000
3370     33.690000      0.000000      0.000000
3371     33.700000      0.000000      0.000000
3372     33.710000      0.000000      0.000000
3373     33.720000      0.000000      0.000000
3374     33.730000      0.000000      0.000000
3375     33.740000      0.000000      0.000000
3376     33.750000      0.000000      0.000000
3377     33.760000      0.000000      0.000000
3378     33.770000      0.000000      0.000000
3379     33.780000      0.000000      0.000000
3380     33.790000      0.000000      0.000000
3381     33.800000      0.000000      0.000000
3382     33.810000      0.000000      0.000000
3383     33.820000      0.000000      0.000000
3384     33.830000      0.000000      0.000000
3385     33.840000      0.000000      0.000000
3386     33.850000      0.000000      0.000000
3387     33.860000      0.000000      0.000000
3388     33.870000      0.000000      0.000000
3389     33.880000      0.000000      0.000000
3390     33.890000      0.000000      0.000000
3391     33.900000      0.000000      0.000000
3392     33.910000      0.000000      0.000000
3393     33.920000      0.000000      0.000000
3394     33.930000      0.000000      0.000000
3395     33.940000      0.000000      0.000000
3396     33.950000      0.000000      0.000000
3397     33.960000      0.000000      0.000000
3398     33.970000      0.000000      0.000000
3399     33.980000      0.000000      0.000000
3400     33.990000      0.000000      0.000000
3401     34.000000      0.000000      0.000000
3402     34.010000      0.000000      0.000000
3403     34.020000      0.000000      0.000000
3404     34.030000      0.000000      0.000000
3405     34.040000      0.000000      0.000000
3406     34.050000      0.000000      0.000000
3407     34.060000      0.000000      0.000000
3408     34.070000      0.000000      0.000000
3409     34.080000      0.000000      0.000000
3410     34.090000      0.000000      0.000000
3411     34.100000      0.000000      0.000000
3412     34.110000      0.000000      0.000000
3413     34.120000      0.000000      0.000000
3414     34.130000      0.000000      0.000000
3415     34.140000      0.000000      0.000000
3416     34.150000      0.000000      0.000000
3417     34.160000      0.000000      0.000000
3418     34.170000      0.000000      0.000000
3419     34.180000      0.000000      0.000000
3420     34.190000      0.000000      0.000000
3421     34.200000      0.000000      0.000000
3422     34.210000      0.000000      0.000000
3423     34.220000      0.000000      0.000000
3424     34.230000      0.000000      0.000000
3425     34.240000      0.000000      0.000000
3426     34.250000      0.000000      0.000000
3427     34.260000      0.000000      0.000000
3428     34.270000      0.000000      0.000000
3429     34.280000      0.000000      0.000000
3430     34.290000      0.000000      0.000000
3431     34.300000      0.000000      0.000000
3432     34.310000      0.000000      0.000000
3433     34.320000      0.000000      0.000000
3434     34.330000      0.000000      0.000000
3435     34.340000      0.000000      0.000000
3436     34.350000      0.000000      0.000000
3437     34.360000      0.000000      0.000000
3438     34.370000      0.000000      0.000000
3439     34.380000      0.000000      0.000000
3440     34.390000      0.000000      0.000000
3441     34.400000      0.000000      0.000000
3442     34.410000      0.000000      0.000000
3443     34.420000      0.000000      0.000000
3444     34.430000      0.000000      0.000000
3445     34.440000      0.000000      0.000000
3446     34.450000      0.000000      0.000000
3447     34.460000      0.000000      0.000000
3448     34.470000      0.000000      0.000000
3449     34.480000      0.000000      0.000000
3450     34.490000      0.000000      0.000000
3451     34.500000      0.000000      0.000000
3452     34.510000      0.000000      0.000000
3453     34.520000      0.000000      0.000000
3454     34.530000      0.000000      0.000000
3455     34.540000      0.000000      0.000000
3456     34.550000      0.000000      0.000000
3457     34.560000      0.000000      0.000000
3458     34.570000      0.000000      0.000000
3459     34.580000      0.000000      0.000000
3460     34.590000      0.000000      0.000000
3461     34.600000      0.000000      0.000000
3462     34.610000      0.000000      0.000000
3463     34.620000      0.000000      0.000000
3464     34.630000      0.000000      0.000000
3465     34.640000      0.000000      0.000000
3466     34.650000      0.000000      0.000000
3467     34.660000      0.000000      0.000000
3468     34.670000      0.000000      0.000000
3469     34.680000      0.000000      0.000000
3470     34.690000      0.000000      0.000000
3471     34.700000      0.000000      0.000000
3472     34.710000      0.000000      0.000000
3473     34.720000      0.000000      0.000000
3474     34.730000      0.000000      0.000000
3475     34.740000      0.000000      0.000000
3476     34.750000      0.000000      0.000000
3477     34.760000      0.000000      0.000000
3478     34.770000      0.000000      0.000000
3479     34.780000      0.000000      0.000000
3480     34.790000      0.000000      0.000000
3481     34.800000      0.000000      0.000000
3482     34.810000      0.000000      0.000000
3483     34.820000      0.000000      0.000000
3484     34.830000      0.000000      0.000000
3485     34.840000      0.000000      0.000000
3486     34.850000      0.000000      0.000000
3487     34.860000      0.000000      0.000000
3488     34.870000      0.000000      0.000000
3489     34.880000      0.000000      0.000000
3490     34.890000      0.000000      0.000000
3491     34.900000      0.000000      0.000000
3492     34.910000      0.000000      0.000000
3493     34.920000      0.000000      0.000000
3494     34.930000      0.000000      0.000000
3495     34.940000      0.000000      0.000000
3496     34.950000      0.000000      0.000000
3497     34.960000      0.000000      0.000000
3498     34.970000      0.000000      0.000000
3499     34.980000      0.000000      0.000000
3500     34.990000      0.000000      0.000000
3501     35.000000      0.000000      0.000000
3502     35.010000      0.000000      0.000000
3503     35.020000      0.000000      0.000000
3504     35.030000      0.000000      0.000000
3505     35.040000      0.000000      0.000000
3506     35.050000      0.000000      0.000000
3507     35.060000      0.000000      0.000000
3508     35.070000      0.000000      0.000000
3509     35.080000      0.000000      0.000000
3510     35.090000      0.000000      0.000000
3511     35.100000      0.000000      0.000000
3512     35.110000      0.000000      0.000000
3513     35.120000      0.000000      0.000000
3514     35.130000      0.000000      0.000000
3515     35.140000      0.000000      0.000000
3516     35.150000      0.000000      0.000000
3517     35.160000      0.000000      0.000000
3518     35.170000      0.000000      0.000000
3519     35.180000      0.000000      0.000000
3520     35.190000      0.000000      0.000000
3521     35.200000      0.000000      0.000000
3522     35.210000      0.000000      0.000000
3523     35.220000      0.000000      0.000000
3524     35.230000      0.000000      0.000000
3525     35.240000      0.000000      0.000000
3526     35.250000      0.000000      0.000000
3527     35.260000      0.000000      0.000000
3528     35.270000      0.000000      0.000000
3529     35.280000      0.000000      0.000000
3530     35.290000      0.000000      0.000000
3531     35.300000      0.000000      0.000000
3532     35.310000      0.000000      0.000000
3533     35.320000      0.000000      0.000000
3534     35.330000      0.000000      0.000000
3535     35.340000      0.000000      0.000000
3536     35.350000      0.000000      0.000000
3537     35.360000      0.000000      0.000000
3538     35.370000      0.000000      0.000000
3539     35.380000      0.000000      0.000000
3540     35.390000      0.000000      0.000000
3541     35.400000      0.000000      0.000000
3542     35.410000      0.000000      0.000000
3543     35.420000      0.000000      0.000000
3544     35.430000      0.000000      0.000000
3545     35.440000      0.000000      0.000000
3546     35.450000      0.000000      0.000000
3547     35.460000      0.000000      0.000000
3548     35.470000      0.000000      0.000000
3549     35.480000      0.000000      0.000000
3550     35.490000      0.000000      0.000000
3551     35.500000      0.000000      0.000000
3552     35.510000      0.000000      0.000000
3553     35.520000      0.000000      0.000000
3554     35.530000      0.000000      0.000000
3555     35.540000      0.000000      0.000000
3556     35.550000      0.000000      0.000000
3557     35.560000      0.000000      0.000000
3558     35.570000      0.000000      0.000000
3559     35.580000      0.000000      0.000000
3560     35.590000      0.000000      0.000000
3561     35.600000      0.000000      0.000000
3562     35.610000      0.000000      0.000000
3563     35.620000      0.000000      0.000000
3564     35.630000      0.000000      0.000000
3565     35.640000      0.000000      0.000000
3566     35.650000      0.000000      0.000000
3567     35.660000      0.000000      0.000000
3568     35.670000      0.000000      0.000000
3569     35.680000      0.000000      0.000000
3570     35.690000      0.000000      0.000000
3571     35.700000      0.000000      0.000000
3572     35.710000      0.000000      0.000000
3573     35.720000      0.000000      0.000000
3574     35.730000      0.000000      0.000000
3575     35.740000      0.000000      0.000000
3576     35.750000      0.000000      0.000000
3577     35.760000      0.000000      0.000000
3578     35.770000      0.000000      0.000000
3579     35.780000      0.000000      0.000000
3580     35.790000      0.000000      0.000000
3581     35.800000      0.000000      0.000000
3582     35.810000      0.000000      0.000000
3583     35.820000      0.000000      0.000000
3584     35.830000      0.000000      0.000000
3585     35.840000      0.000000      0.000000
3586     35.850000      0.000000      0.000000
3587     35.860000      0.000000      0.000000
3588     35.870000      0.000000      0.000000
3589     35.880000      0.000000      0.000000
3590     35.890000      0.000000      0.000000
3591     35.900000      0.000000      0.000000
3592     35.910000      0.000000      0.000000
3593     35.920000      0.000000      0.000000
3594     35.930000      0.000000      0.000000
3595     35.940000      0.000000      0.000000
3596     35.950000      0.000000      0.000000
3597     35.960000      0.000000      0.000000
3598     35.970000      0.000000      0.000000
3599     35.980000      0.000000      0.000000
3600     35.990000      0.000000      0.000000
3601     36.000000      0.000000      0.000000
3602     36.010000      0.000000      0.000000
3603     36.020000      0.000000      0.000000
3604     36.030000      0.000000      0.000000
3605     36.040000      0.000000      0.000000
3606     36.050000      0.000000      0.000000
3607     36.060000      0.000000      0.000000
3608     36.070000      0.000000      0.000000
3609     36.080000      0.000000      0.000000
3610     36.090000      0.000000      0.000000
3611     36.100000      0.000000      0.000000
3612     36.110000      0.000000      0.000000
3613     36.120000      0.000000      0.000000
3614     36.130000      0.000000      0.000000
3615     36.140000      0.000000      0.000000
3616     36.150000      0.000000      0.000000
3617     36.160000      0.000000      0.000000
3618     36.170000      0.000000      0.000000
3619     36.180000      0.000000      0.000000
3620     36.190000      0.000000      0.000000
3621     36.200000      0.000000      0.000000
3622     36.210000      0.000000      0.000000
3623     36.220000      0.000000      0.000000
3624     36.230000      0.000000      0.000000
3625     36.240000      0.000000      0.000000
3626     36.250000      0.000000      0.000000
3627     36.260000      0.000000      0.000000
3628     36.270000      0.000000      0.000000
3629     36.280000      0.000000      0.000000
3630     36.290000      0.000000      0.000000
3631     36.300000      0.000000      0.000000
3632     36.310000      0.000000      0.000000
3633     36.320000      0.000000      0.000000
3634     36.330000      0.000000      0.000000
3635     36.340000      0.000000      0.000000
3636     36.350000      0.000000      0.000000
3637     36.360000      0.000000      0.000000
3638     36.370000      0.000000      0.000000
3639     36.380000      0.000000      0.000000
3640     36.390000      0.000000      0.000000
3641     36.400000      0.000000      0.000000
3642     36.410000      0.000000      0.000000
3643     36.420000      0.000000      0.000000
3644     36.430000      0.000000      0.000000
3645     36.440000      0.000000      0.000000
3646     36.450000      0.000000      0.000000
3647     36.460000      0.000000      0.000000
3648     36.470000      0.000000      0.000000
3649     36.480000      0.000000      0.000000
3650     36.490000      0.000000      0.000000
3651     36.500000      0.000000      0.000000
3652     36.510000      0.000000      0.000000
3653     36.520000      0.000000      0.000000
3654     36.530000      0.000000      0.000000
3655     36.540000      0.000000      0.000000
3656     36.550000      0.000000      0.000000
3657     36.560000      0.000000      0.000000
3658     36.570000      0.000000      0.000000
3659     36.580000      0.000000      0.000000
3660     36.590000      0.000000      0.000000
3661     36.600000      0.000000      0.000000
3662     36.610000      0.000000      0.000000
3663     36.620000      0.000000      0.000000
3664     36.630000      0.000000      0.000000
3665     36.640000      0.000000      0.000000
3666     36.650000      0.000000      0.000000
3667     36.660000      0.000000      0.000000
3668     36.670000      0.000000      0.000000
3669     36.680000      0.000000      0.000000
3670     36.690000      0.000000      0.000000
3671     36.700000      0.000000      0.000000
3672     36.710000      0.000000      0.000000
3673     36.720000      0.000000      0.000000
3674     36.730000      0.000000      0.000000
3675     36.740000      0.000000      0.000000
3676     36.750000      0.000000      0.000000
3677     36.760000      0.000000      0.000000
3678     36.770000      0.000000      0.000000
3679     36.780000      0.000000      0.000000
3680     36.790000      0.000000      0.000000
3681     36.800000      0.000000      0.000000
3682     36.810000      0.000000      0.000000
3683     36.820000      0.000000      0.000000
3684     36.830000      0.000000      0.000000
3685     36.840000      0.000000      0.000000
3686     36.850000      0.000000      0.000000
3687     36.860000      0.000000      0.000000
3688     36.870000      0.000000      0.000000
3689     36.880000      0.000000      0.000000
3690     36.890000      0.000000      0.000000
3691     36.900000      0.000000      0.000000
3692     36.910000      0.000000      0.000000
3693     36.920000      0.000000      0.000000
3694     36.930000      0.000000      0.000000
3695     36.940000      0.000000      0.000000
3696     36.950000      0.000000      0.000000
3697     36.960000      0.000000      0.000000
3698     36.970000      0.000000      0.000000
3699     36.980000      0.000000      0.000000
3700     36.990000      0.000000      0.000000
3701     37.000000      0.000000      0.000000
3702     37.010000      0.000000      0.000000
3703     37.020000      0.000000      0.000000
3704     37.030000      0.000000      0.000000
3705     37.040000      0.000000      0.000000
3706     37.050000      0.000000      0.000000
3707     37.060000      0.000000      0.000000
3708     37.070000      0.000000      0.000000
3709     37.080000      0.000000      0.000000
3710     37.090000      0.000000      0.000000
3711     37.100000      0.000000      0.000000
3712     37.110000      0.000000      0.000000
3713     37.120000      0.000000      0.000000
3714     37.130000      0.000000      0.000000
3715     37.140000      0.000000      0.000000
3716     37.150000      0.000000      0.000000
3717     37.160000      0.000000      0.000000
3718     37.170000      0.000000      0.000000
3719     37.180000      0.000000      0.000000
3720     37.190000      0.000000      0.000000
3721     37.200000      0.000000      0.000000
3722     37.210000      0.000000      0.000000
3723     37.220000      0.000000      0.000000
3724     37.230000      0.000000      0.000000
3725     37.240000      0.000000      0.000000
3726     37.250000      0.000000      0.000000
3727     37.260000      0.000000      0.000000
3728     37.270000      0.000000      0.000000
3729     37.280000      0.000000      0.000000
3730     37.290000      0.000000      0.000000
3731     37.300000      0.000000      0.000000
3732     37.310000      0.000000      0.000000
3733     37.320000      0.000000      0.000000
3734     37.330000      0.000000      0.000000
3735     37.340000      0.000000      0.000000
3736     37.350000      0.000000      0.000000
3737     37.360000      0.000000      0.000000
3738     37.370000      0.000000      0.000000
3739     37.380000      0.000000      0.000000
3740     37.390000      0.000000      0.000000
3741     37.400000      0.000000      0.000000
3742     37.410000      0.000000      0.000000
3743     37.420000      0.000000      0.000000
3744     37.430000      0.000000      0.000000
3745     37.440000      0.000000      0.000000
3746     37.450000      0.000000      0.000000
3747     37.460000      0.000000      0.000000
3748     37.470000      0.000000      0.000000
3749     37.480000      0.000000      0.000000
3750     37.490000      0.000000      0.000000
3751     37.500000      0.000000      0.000000
3752     37.510000      0.000000      0.000000
3753     37.520000      0.000000      0.000000
3754     37.530000      0.000000      0.000000
3755     37.540000      0.000000      0.000000
3756     37.550000      0.000000      0.000000
3757     37.560000      0.000000      0.000000
3758     37.570000      0.000000      0.000000
3759     37.580000      0.000000      0.000000
3760     37.590000      0.000000      0.000000
3761     37.600000      0.000000      0.000000
3762     37.610000      0.000000      0.000000
3763     37.620000      0.000000      0.000000
3764     37.630000      0.000000      0.000000
3765     37.640000      0.000000      0.000000
3766     37.650000      0.000000      0.000000
3767     37.660000      0.000000      0.000000
3768     37.670000      0.000000      0.000000
3769     37.680000      0.000000      0.000000
3770     37.690000      0.000000      0.000000
3771     37.700000      0.000000      0.000000
3772     37.710000      0.000000      0.000000
3773     37.720000      0.000000      0.000000
3774     37.730000      0.000000      0.000000
3775     37.740000      0.000000      0.000000
3776     37.750000      0.000000      0.000000
3777     37.760000      0.000000      0.000000
3778     37.770000      0.000000      0.000000
3779     37.780000      0.000000      0.000000
3780     37.790000      0.000000      0.000000
3781     37.800000      0.000000      0.000000
3782     37.810000      0.000000      0.000000
3783     37.820000      0.000000      0.000000
3784     37.830000      0.000000      0.000000
3785     37.840000      0.000000      0.000000
3786     37.850000      0.000000      0.000000
3787     37.860000      0.000000      0.000000
3788     37.870000      0.000000      0.000000
3789     37.880000      0.000000      0.000000
3790     37.890000      0.000000      0.000000
3791     37.900000      0.000000      0.000000
3792     37.910000      0.000000      0.000000
3793     37.920000      0.000000      0.000000
3794     37.930000      0.000000      0.000000
3795     37.940000      0.000000      0.000000
3796     37.950000      0.000000      0.000000
3797     37.960000      0.000000      0.000000
3798     37.970000      0.000000      0.000000
3799     37.980000      0.000000      0.000000
3800     37.990000      0.000000      0.000000
3801     38.000000      0.000000      0.000000
3802     38.010000      0.000000      0.000000
3803     38.020000      0.000000      0.000000
3804     38.030000      0.000000      0.000000
3805     38.040000      0.000000      0.000000
3806     38.050000      0.000000      0.000000
3807     38.060000      0.000000      0.000000
3808     38.070000      0.000000      0.000000
3809     38.080000      0.000000      0.000000
3810     38.090000      0.000000      0.000000
3811     38.100000      0.000000      0.000000
3812     38.110000      0.000000      0.000000
3813     38.120000      0.000000      0.000000
3814     38.130000      0.000000      0.000000
3815     38.140000      0.000000      0.000000
3816     38.150000      0.000000      0.000000
3817     38.160000      0.000000      0.000000
3818     38.170000      0.000000      0.000000
3819     38.180000      0.000000      0.000000
3820     38.190000      0.000000      0.000000
3821     38.200000      0.000000      0.000000
3822     38.210000      0.000000      0.000000
3823     38.220000      0.000000      0.000000
3824     38.230000      0.000000      0.000000
3825     38.240000      0.000000      0.000000
3826     38.250000      0.000000      0.000000
3827     38.260000      0.000000      0.000000
3828     38.270000      0.000000      0.000000
3829     38.280000      0.000000      0.000000
3830     38.290000      0.000000      0.000000
3831     38.300000      0.000000      0.000000
3832     38.310000      0.000000      0.000000
3833     38.320000      0.000000      0.000000
3834     38.330000      0.000000      0.000000
3835     38.340000      0.000000      0.000000
3836     38.350000      0.000000      0.000000
3837     38.360000      0.000000      0.000000
3838     38.370000      0.000000      0.000000
3839     38.380000      0.000000      0.000000
3840     38.390000      0.000000      0.000000
3841     38.400000      0.000000      0.000000
3842     38.410000      0.000000      0.000000
3843     38.420000      0.000000      0.000000
3844     38.430000      0.000000      0.000000
3845     38.440000      0.000000      0.000000
3846     38.450000      0.000000      0.000000
3847     38.460000      0.000000      0.000000
3848     38.470000      0.000000      0.000000
3849     38.480000      0.000000      0.000000
3850     38.490000      0.000000      0.000000
3851     38.500000      0.000000      0.000000
3852     38.510000      0.000000      0.000000
3853     38.520000      0.000000      0.000000
3854     38.530000      0.000000      0.000000
3855     38.540000      0.000000      0.000000
3856     38.550000      0.000000      0.000000
3857     38.560000      0.000000      0.000000
3858     38.570000      0.000000      0.000000
3859     38.580000      0.000000      0.000000
3860     38.590000      0.000000      0.000000
3861     38.600000      0.000000      0.000000
3862     38.610000      0.000000      0.000000
3863     38.620000      0.000000      0.000000
3864     38.630000      0.000000      0.000000
3865     38.640000      0.000000      0.000000
3866     38.650000      0.000000      0.000000
3867     38.660000      0.000000      0.000000
3868     38.670000      0.000000      0.000000
3869     38.680000      0.000000      0.000000
3870     38.690000      0.000000      0.000000
3871     38.700000      0.000000      0.000000
3872     38.710000      0.000000      0.000000
3873     38.720000      0.000000      0.000000
3874     38.730000      0.000000      0.000000
3875     38.740000      0.000000      0.000000
3876     38.750000      0.000000      0.000000
3877     38.760000      0.000000      0.000000
3878     38.770000      0.000000      0.000000
3879     38.780000      0.000000      0.000000
3880     38.790000      0.000000      0.000000
3881     38.800000      0.000000      0.000000
3882     38.810000      0.000000      0.000000
3883     38.820000      0.000000      0.000000
3884     38.830000      0.000000      0.000000
3885     38.840000      0.000000      0.000000
3886     38.850000      0.000000      0.000000
3887     38.860000      0.000000      0.000000
3888     38.870000      0.000000      0.000000
3889     38.880000      0.000000      0.000000
3890     38.890000      0.000000      0.000000
3891     38.900000      0.000000      0.000000
3892     38.910000      0.000000      0.000000
3893     38.920000      0.000000      0.000000
3894     38.930000      0.000000      0.000000
3895     38.940000      0.000000      0.000000
3896     38.950000      0.000000      0.000000
3897     38.960000      0.000000      0.000000
3898     38.970000      0.000000      0.000000
3899     38.980000      0.000000      0.000000
3900     38.990000      0.000000      0.000000
3901     39.000000      0.000000      0.000000
3902     39.010000      0.000000      0.000000
3903     39.020000      0.000000      0.000000
3904     39.030000      0.000000      0.000000
3905     39.040000      0.000000      0.000000
3906     39.050000      0.000000      0.000000
3907     39.060000      0.000000      0.000000
3908     39.070000      0.000000      0.000000
3909     39.080000      0.000000      0.000000
3910     39.090000      0.000000      0.000000
3911     39.100000      0.000000      0.000000
3912     39.110000      0.000000      0.000000
3913     39.120000      0.000000      0.000000
3914     39.130000      0.000000      0.000000
3915     39.140000      0.000000      0.000000
3916     39.150000      0.000000      0.000000
3917     39.160000      0.000000      0.000000
3918     39.170000      0.000000      0.000000
3919     39.180000      0.000000      0.000000
3920     39.190000      0.000000      0.000000
3921     39.200000      0.000000      0.000000
3922     39.210000      0.000000      0.000000
3923     39.220000      0.000000      0.000000
3924     39.230000      0.000000      0.000000
3925     39.240000      0.000000      0.000000
3926     39.250000      0.000000      0.000000
3927     39.260000      0.000000      0.000000
3928     39.270000      0.000000      0.000000
3929     39.280000      0.000000      0.000000
3930     39.290000      0.000000      0.000000
3931     39.300000      0.000000      0.000000
3932     39.310000      0.000000      0.000000
3933     39.320000      0.000000      0.000000
3934     39.330000      0.000000      0.000000
3935     39.340000      0.000000      0.000000
3936     39.350000      0.000000      0.000000
3937     39.360000      0.000000      0.000000
3938     39.370000      0.000000      0.000000
3939     39.380000      0.000000      0.000000
3940     39.390000      0.000000      0.000000
3941     39.400000      0.000000      0.000000
3942     39.410000      0.000000      0.000000
3943     39.420000      0.000000      0.000000
3944     39.430000      0.000000      0.000000
3945     39.440000      0.000000      0.000000
3946     39.450000      0.000000      0.000000
3947     39.460000      0.000000      0.000000
3948     39.470000      0.000000      0.000000
3949     39.480000      0.000000      0.000000
3950     39.490000      0.000000      0.000000
3951     39.500000      0.000000      0.000000
3952     39.510000      0.000000      0.000000
3953     39.520000      0.000000      0.000000
3954     39.530000      0.000000      0.000000
3955     39.540000      0.000000      0.000000
3956     39.550000      0.000000      0.000000
3957     39.560000      0.000000      0.000000
3958     39.570000      0.000000      0.000000
3959     39.580000      0.000000      0.000000
3960     39.590000      0.000000      0.000000
3961     39.600000      0.000000      0.000000
3962     39.610000      0.000000      0.000000
3963     39.620000      0.000000      0.000000
3964     39.630000      0.000000      0.000000
3965     39.640000      0.000000      0.000000
3966     39.650000      0.000000      0.000000
3967     39.660000      0.000000      0.000000
3968     39.670000      0.000000      0.000000
3969     39.680000      0.000000      0.000000
3970     39.690000      0.000000      0.000000
3971     39.700000      0.000000      0.000000
3972     39.710000      0.000000      0.000000
3973     39.720000      0.000000      0.000000
3974     39.730000      0.000000      0.000000
3975     39.740000      0.000000      0.000000
3976     39.750000      0.000000      0.000000
3977     39.760000      0.000000      0.000000
3978     39.770000      0.000000      0.000000
3979     39.780000      0.000000      0.000000
3980     39.790000      0.000000      0.000000
3981     39.800000      0.000000      0.000000
3982     39.810000      0.000000      0.000000
3983     39.820000      0.000000      0.000000
3984     39.830000      0.000000      0.000000
3985     39.840000      0.000000      0.000000
3986     39.850000      0.000000      0.000000
3987     39.860000      0.000000      0.000000
3988     39.870000      0.000000      0.000000
3989     39.880000      0.000000      0.000000
3990     39.890000      0.000000      0.000000
3991     39.900000      0.000000      0.000000
3992     39.910000      0.000000      0.000000
3993     39.920000      0.000000      0.000000
3994     39.930000      0.000000      0.000000
3995     39.940000      0.000000      0.000000
3996     39.950000      0.000000      0.000000
3997     39.960000      0.000000      0.000000
3998     39.970000      0.000000      0.000000
3999     39.980000      0.000000      0.000000
4000     39.990000      0.000000      0.000000
4001     40.000000      0.000000      0.000000
