# Supplementary material for: A Bottom-Up Coarse-Grained Model for Nucleosome–Nucleosome Interactions with Explicit Ions
Source: J Chem Theory Comput. 2022 May 17;18(6):3948–60. doi: 10.1021/acs.jctc.2c00083 (PMC9202350; doi:10.1021/acs.jctc.2c00083)
Supplement: Supplementary file 2 — ct2c00083_si_002.zip [file ct2c00083_si_002.zip › archive/CGMD_NCP-CO/pot_tables/CPOS_TPOL.table]

CPOS_TPOL
N 4001

1      0.000001    132.682260     61.473770
2      0.010000    132.067520     63.537000
3      0.020000    131.432150     65.385220
4      0.030000    130.778300     66.990490
5      0.040000    130.108390     68.331950
6      0.050000    129.425070     69.396980
7      0.060000    128.731100     70.181840
8      0.070000    128.029280     70.691660
9      0.080000    127.322370     70.940030
10      0.090000    126.612970     70.947920
11      0.100000    125.903490     70.742340
12      0.110000    125.196060     70.354670
13      0.120000    124.492520     69.818860
14      0.130000    123.794330     69.169750
15      0.140000    123.102630     68.441470
16      0.150000    122.418220     67.666160
17      0.160000    121.741550     66.872950
18      0.170000    121.072830     66.087310
19      0.180000    120.411950     65.330670
20      0.190000    119.758650     64.620350
21      0.200000    119.112440     63.969560
22      0.210000    118.472750     63.387730
23      0.220000    117.838870     62.880770
24      0.230000    117.210060     62.451450
25      0.240000    116.585550     62.099760
26      0.250000    115.964550     61.823320
27      0.260000    115.346320     61.617750
28      0.270000    114.730140     61.476990
29      0.280000    114.115370     61.393710
30      0.290000    113.501430     61.359640
31      0.300000    112.887840     61.365900
32      0.310000    112.274180     61.403360
33      0.320000    111.660140     61.462900
34      0.330000    111.045510     61.535770
35      0.340000    110.430160     61.613710
36      0.350000    109.814020     61.689230
37      0.360000    109.197130     61.755690
38      0.370000    108.579570     61.807390
39      0.380000    107.961500     61.839620
40      0.390000    107.343100     61.848640
41      0.400000    106.724610     61.831690
42      0.410000    106.106300     61.786920
43      0.420000    105.488430     61.713350
44      0.430000    104.871290     61.610840
45      0.440000    104.255190     61.479990
46      0.450000    103.640390     61.322100
47      0.460000    103.027160     61.139110
48      0.470000    102.415770     60.933460
49      0.480000    101.806440     60.708070
50      0.490000    101.199360     60.466160
51      0.500000    100.594700     60.211130
52      0.510000     99.992580     59.946480
53      0.520000     99.393120     59.675640
54      0.530000     98.796360     59.401840
55      0.540000     98.202350     59.128050
56      0.550000     97.611060     58.856890
57      0.560000     97.022500     58.590560
58      0.570000     96.436590     58.330820
59      0.580000     95.853280     58.079020
60      0.590000     95.272490     57.836080
61      0.600000     94.694130     57.602560
62      0.610000     94.118110     57.378680
63      0.620000     93.544320     57.164400
64      0.630000     92.972670     56.959430
65      0.640000     92.403080     56.763320
66      0.650000     91.835450     56.575450
67      0.660000     91.269690     56.395130
68      0.670000     90.705740     56.221590
69      0.680000     90.143530     56.054010
70      0.690000     89.582990     55.891540
71      0.700000     89.024070     55.733340
72      0.710000     88.466740     55.578540
73      0.720000     87.910950     55.426300
74      0.730000     87.356690     55.275790
75      0.740000     86.803930     55.126190
76      0.750000     86.252670     54.976730
77      0.760000     85.702900     54.826650
78      0.770000     85.154630     54.675250
79      0.780000     84.607880     54.521880
80      0.790000     84.062660     54.365950
81      0.800000     83.519000     54.206970
82      0.810000     82.976930     54.044520
83      0.820000     82.436490     53.878310
84      0.830000     81.897710     53.708160
85      0.840000     81.360620     53.534030
86      0.850000     80.825280     53.356000
87      0.860000     80.291720     53.174330
88      0.870000     79.759980     52.989350
89      0.880000     79.230090     52.801550
90      0.890000     78.702070     52.611480
91      0.900000     78.175960     52.419750
92      0.910000     77.651760     52.226980
93      0.920000     77.129490     52.033790
94      0.930000     76.609150     51.840730
95      0.940000     76.090740     51.648280
96      0.950000     75.574260     51.456820
97      0.960000     75.059690     51.266610
98      0.970000     74.547030     51.077780
99      0.980000     74.036250     50.890380
100      0.990000     73.527350     50.704340
101      1.000000     73.020300     50.519540
102      1.010000     72.515110     50.335790
103      1.020000     72.011750     50.152890
104      1.030000     71.510220     49.970630
105      1.040000     71.010510     49.788840
106      1.050000     70.512630     49.607380
107      1.060000     70.016550     49.426150
108      1.070000     69.522290     49.245140
109      1.080000     69.029840     49.064350
110      1.090000     68.539200     48.883870
111      1.100000     68.050360     48.703780
112      1.110000     67.563320     48.524200
113      1.120000     67.078080     48.345230
114      1.130000     66.594620     48.166930
115      1.140000     66.112960     47.989340
116      1.150000     65.633060     47.812420
117      1.160000     65.154940     47.636080
118      1.170000     64.678580     47.460180
119      1.180000     64.203980     47.284510
120      1.190000     63.731130     47.108830
121      1.200000     63.260040     46.932900
122      1.210000     62.790710     46.756460
123      1.220000     62.323150     46.579270
124      1.230000     61.857360     46.401150
125      1.240000     61.393340     46.221970
126      1.250000     60.931120     46.041670
127      1.260000     60.470710     45.860280
128      1.270000     60.012110     45.677900
129      1.280000     59.555330     45.494710
130      1.290000     59.100380     45.310940
131      1.300000     58.647270     45.126870
132      1.310000     58.196000     44.942770
133      1.320000     57.746570     44.758930
134      1.330000     57.298980     44.575570
135      1.340000     56.853230     44.392870
136      1.350000     56.409300     44.210950
137      1.360000     55.967190     44.029820
138      1.370000     55.526890     43.849450
139      1.380000     55.088400     43.669720
140      1.390000     54.651700     43.490440
141      1.400000     54.216800     43.311420
142      1.410000     53.783680     43.132420
143      1.420000     53.352360     42.953230
144      1.430000     52.922830     42.773650
145      1.440000     52.495090     42.593550
146      1.450000     52.069150     42.412830
147      1.460000     51.645020     42.231490
148      1.470000     51.222710     42.049590
149      1.480000     50.802210     41.867240
150      1.490000     50.383540     41.684620
151      1.500000     49.966700     41.501940
152      1.510000     49.551680     41.319430
153      1.520000     49.138480     41.137290
154      1.530000     48.727110     40.955690
155      1.540000     48.317550     40.774780
156      1.550000     47.909800     40.594590
157      1.560000     47.503860     40.415120
158      1.570000     47.099710     40.236290
159      1.580000     46.697340     40.057950
160      1.590000     46.296760     39.879910
161      1.600000     45.897970     39.701940
162      1.610000     45.500950     39.523820
163      1.620000     45.105710     39.345300
164      1.630000     44.712250     39.166220
165      1.640000     44.320590     38.986430
166      1.650000     43.930730     38.805850
167      1.660000     43.542670     38.624500
168      1.670000     43.156420     38.442440
169      1.680000     42.772000     38.259810
170      1.690000     42.389400     38.076810
171      1.700000     42.008630     37.893670
172      1.710000     41.629700     37.710630
173      1.720000     41.252590     37.527920
174      1.730000     40.877310     37.345730
175      1.740000     40.503850     37.164210
176      1.750000     40.132210     36.983420
177      1.760000     39.762380     36.803380
178      1.770000     39.394340     36.624010
179      1.780000     39.028100     36.445180
180      1.790000     38.663650     36.266700
181      1.800000     38.300990     36.088340
182      1.810000     37.940100     35.909890
183      1.820000     37.581000     35.731120
184      1.830000     37.223690     35.551840
185      1.840000     36.868170     35.371920
186      1.850000     36.514450     35.191270
187      1.860000     36.162540     35.009910
188      1.870000     35.812440     34.827880
189      1.880000     35.464160     34.645340
190      1.890000     35.117710     34.462460
191      1.900000     34.773090     34.279480
192      1.910000     34.430290     34.096620
193      1.920000     34.089320     33.914100
194      1.930000     33.750180     33.732120
195      1.940000     33.412860     33.550810
196      1.950000     33.077350     33.370250
197      1.960000     32.743650     33.190410
198      1.970000     32.411750     33.011240
199      1.980000     32.081640     32.832600
200      1.990000     31.753310     32.654280
201      2.000000     31.426770     32.476090
202      2.010000     31.102010     32.297770
203      2.020000     30.779030     32.119120
204      2.030000     30.457840     31.939950
205      2.040000     30.138440     31.760110
206      2.050000     29.820840     31.579540
207      2.060000     29.505040     31.398220
208      2.070000     29.191060     31.216240
209      2.080000     28.878900     31.033720
210      2.090000     28.568560     30.850840
211      2.100000     28.260050     30.667850
212      2.110000     27.953370     30.484960
213      2.120000     27.648520     30.302410
214      2.130000     27.345500     30.120380
215      2.140000     27.044290     29.939000
216      2.150000     26.744900     29.758350
217      2.160000     26.447320     29.578420
218      2.170000     26.151540     29.399140
219      2.180000     25.857550     29.220370
220      2.190000     25.565340     29.041930
221      2.200000     25.274920     28.863580
222      2.210000     24.986290     28.685120
223      2.220000     24.699440     28.506310
224      2.230000     24.414370     28.326970
225      2.240000     24.131100     28.146970
226      2.250000     23.849630     27.966230
227      2.260000     23.569970     27.784750
228      2.270000     23.292120     27.602610
229      2.280000     23.016100     27.419940
230      2.290000     22.741900     27.236950
231      2.300000     22.469530     27.053840
232      2.310000     22.198990     26.870880
233      2.320000     21.930280     26.688270
234      2.330000     21.663400     26.506220
235      2.340000     21.398340     26.324870
236      2.350000     21.135090     26.144280
237      2.360000     20.873640     25.964460
238      2.370000     20.614000     25.785330
239      2.380000     20.356150     25.606770
240      2.390000     20.100080     25.428570
241      2.400000     19.845790     25.250530
242      2.410000     19.593290     25.072410
243      2.420000     19.342560     24.893980
244      2.430000     19.093620     24.715060
245      2.440000     18.846470     24.535490
246      2.450000     18.601120     24.355210
247      2.460000     18.357570     24.174200
248      2.470000     18.115820     23.992530
249      2.480000     17.875900     23.810300
250      2.490000     17.637800     23.627720
251      2.500000     17.401520     23.444980
252      2.510000     17.167070     23.262310
253      2.520000     16.934450     23.079910
254      2.530000     16.703650     22.897980
255      2.540000     16.474670     22.716640
256      2.550000     16.247500     22.535930
257      2.560000     16.022140     22.355870
258      2.570000     15.798580     22.176350
259      2.580000     15.576820     21.997260
260      2.590000     15.356850     21.818380
261      2.600000     15.138660     21.639520
262      2.610000     14.922270     21.460440
263      2.620000     14.707660     21.280930
264      2.630000     14.494850     21.100810
265      2.640000     14.283850     20.919980
266      2.650000     14.074650     20.738360
267      2.660000     13.867260     20.555980
268      2.670000     13.661700     20.372950
269      2.680000     13.457970     20.189420
270      2.690000     13.256080     20.005630
271      2.700000     13.056020     19.821820
272      2.710000     12.857800     19.638270
273      2.720000     12.661420     19.455240
274      2.730000     12.466870     19.272950
275      2.740000     12.274140     19.091560
276      2.750000     12.083220     18.911180
277      2.760000     11.894110     18.731820
278      2.770000     11.706790     18.553420
279      2.780000     11.521260     18.375860
280      2.790000     11.337500     18.198940
281      2.800000     11.155510     18.022450
282      2.810000     10.975290     17.846140
283      2.820000     10.796830     17.669760
284      2.830000     10.620130     17.493080
285      2.840000     10.445200     17.315930
286      2.850000     10.272040     17.138170
287      2.860000     10.100660     16.959730
288      2.870000      9.931060     16.780610
289      2.880000      9.763250     16.600840
290      2.890000      9.597240     16.420540
291      2.900000      9.433040     16.239810
292      2.910000      9.270640     16.058800
293      2.920000      9.110050     15.877630
294      2.930000      8.951280     15.696390
295      2.940000      8.794310     15.515130
296      2.950000      8.639160     15.333840
297      2.960000      8.485820     15.152470
298      2.970000      8.334300     14.970870
299      2.980000      8.184590     14.788900
300      2.990000      8.036700     14.606340
301      3.000000      7.890640     14.423000
302      3.010000      7.746410     14.238700
303      3.020000      7.604020     14.053270
304      3.030000      7.463490     13.866640
305      3.040000      7.324820     13.678800
306      3.050000      7.188030     13.489840
307      3.060000      7.053140     13.299980
308      3.070000      6.920140     13.109500
309      3.080000      6.789040     12.918800
310      3.090000      6.659850     12.728350
311      3.100000      6.532570     12.538670
312      3.110000      6.407180     12.350280
313      3.120000      6.283680     12.163710
314      3.130000      6.162040     11.979420
315      3.140000      6.042250     11.797800
316      3.150000      5.924270     11.619150
317      3.160000      5.808080     11.443650
318      3.170000      5.693640     11.271350
319      3.180000      5.580930     11.102200
320      3.190000      5.469910     10.936020
321      3.200000      5.360550     10.772540
322      3.210000      5.252820     10.611410
323      3.220000      5.146710     10.452190
324      3.230000      5.042190     10.294390
325      3.240000      4.939240     10.137490
326      3.250000      4.837870      9.980930
327      3.260000      4.738060      9.824140
328      3.270000      4.639820      9.666510
329      3.280000      4.543150      9.507470
330      3.290000      4.448080      9.346400
331      3.300000      4.354610      9.182700
332      3.310000      4.262780      9.015750
333      3.320000      4.172630      8.844940
334      3.330000      4.084180      8.669670
335      3.340000      3.997480      8.489320
336      3.350000      3.912590      8.303300
337      3.360000      3.829560      8.111080
338      3.370000      3.748440      7.912170
339      3.380000      3.669320      7.706160
340      3.390000      3.592260      7.492780
341      3.400000      3.517330      7.271920
342      3.410000      3.444610      7.043680
343      3.420000      3.374180      6.808400
344      3.430000      3.306090      6.566700
345      3.440000      3.240430      6.319530
346      3.450000      3.177230      6.068160
347      3.460000      3.116550      5.814210
348      3.470000      3.058410      5.559630
349      3.480000      3.002810      5.306640
350      3.490000      2.949740      5.057700
351      3.500000      2.899170      4.815420
352      3.510000      2.851010      4.582500
353      3.520000      2.805190      4.361600
354      3.530000      2.761570      4.155270
355      3.540000      2.720020      3.965860
356      3.550000      2.680360      3.795460
357      3.560000      2.642410      3.645840
358      3.570000      2.605950      3.518380
359      3.580000      2.570760      3.414080
360      3.590000      2.536620      3.333540
361      3.600000      2.503290      3.276900
362      3.610000      2.470520      3.243910
363      3.620000      2.438080      3.233880
364      3.630000      2.405740      3.245690
365      3.640000      2.373280      3.277810
366      3.650000      2.340510      3.328320
367      3.660000      2.307220      3.394900
368      3.670000      2.273270      3.474930
369      3.680000      2.238520      3.565460
370      3.690000      2.202870      3.663380
371      3.700000      2.166240      3.765420
372      3.710000      2.128580      3.868290
373      3.720000      2.089900      3.968730
374      3.730000      2.050210      4.063660
375      3.740000      2.009580      4.150200
376      3.750000      1.968070      4.225760
377      3.760000      1.925820      4.288110
378      3.770000      1.882930      4.335380
379      3.780000      1.839580      4.366090
380      3.790000      1.795920      4.379160
381      3.800000      1.752130      4.373920
382      3.810000      1.708390      4.350080
383      3.820000      1.664890      4.307740
384      3.830000      1.621810      4.247340
385      3.840000      1.579340      4.169710
386      3.850000      1.537640      4.075990
387      3.860000      1.496880      3.967600
388      3.870000      1.457200      3.846270
389      3.880000      1.418740      3.713900
390      3.890000      1.381600      3.572570
391      3.900000      1.345880      3.424450
392      3.910000      1.311630      3.271730
393      3.920000      1.278920      3.116560
394      3.930000      1.247750      2.960960
395      3.940000      1.218140      2.806780
396      3.950000      1.190070      2.655670
397      3.960000      1.163520      2.509020
398      3.970000      1.138430      2.367960
399      3.980000      1.114750      2.233390
400      3.990000      1.092410      2.105940
401      4.000000      1.071350      1.986010
402      4.010000      1.051490      1.873830
403      4.020000      1.032750      1.769440
404      4.030000      1.015060      1.672740
405      4.040000      0.998330      1.583520
406      4.050000      0.982500      1.501490
407      4.060000      0.967480      1.426270
408      4.070000      0.953220      1.357450
409      4.080000      0.939640      1.294600
410      4.090000      0.926700      1.237270
411      4.100000      0.914330      1.184990
412      4.110000      0.902480      1.137310
413      4.120000      0.891100      1.093810
414      4.130000      0.880170      1.054080
415      4.140000      0.869620      1.017750
416      4.150000      0.859450      0.984470
417      4.160000      0.849600      0.953940
418      4.170000      0.840060      0.925900
419      4.180000      0.830800      0.900130
420      4.190000      0.821800      0.876470
421      4.200000      0.813040      0.854770
422      4.210000      0.804490      0.834970
423      4.220000      0.796140      0.817020
424      4.230000      0.787970      0.800930
425      4.240000      0.779960      0.786770
426      4.250000      0.772090      0.774630
427      4.260000      0.764350      0.764670
428      4.270000      0.756700      0.757090
429      4.280000      0.749130      0.752100
430      4.290000      0.741610      0.749970
431      4.300000      0.734110      0.750990
432      4.310000      0.726600      0.755470
433      4.320000      0.719040      0.763710
434      4.330000      0.711410      0.776030
435      4.340000      0.703650      0.792740
436      4.350000      0.695720      0.814110
437      4.360000      0.687580      0.840410
438      4.370000      0.679170      0.871830
439      4.380000      0.670460      0.908540
440      4.390000      0.661370      0.950630
441      4.400000      0.651860      0.998110
442      4.410000      0.641880      1.050920
443      4.420000      0.631370      1.108880
444      4.430000      0.620290      1.171690
445      4.440000      0.608570      1.238970
446      4.450000      0.596180      1.310160
447      4.460000      0.583080      1.384610
448      4.470000      0.569230      1.461540
449      4.480000      0.554620      1.540090
450      4.490000      0.539210      1.619290
451      4.500000      0.523020      1.698140
452      4.510000      0.506040      1.775600
453      4.520000      0.488280      1.850660
454      4.530000      0.469780      1.922360
455      4.540000      0.450550      1.989790
456      4.550000      0.430660      2.052160
457      4.560000      0.410130      2.108800
458      4.570000      0.389050      2.159140
459      4.580000      0.367460      2.202750
460      4.590000      0.345430      2.239350
461      4.600000      0.323030      2.268760
462      4.610000      0.300350      2.290920
463      4.620000      0.277440      2.305890
464      4.630000      0.254380      2.313830
465      4.640000      0.231240      2.315000
466      4.650000      0.208090      2.309710
467      4.660000      0.184990      2.298390
468      4.670000      0.162010      2.281480
469      4.680000      0.139190      2.259510
470      4.690000      0.116600      2.233020
471      4.700000      0.094270      2.202560
472      4.710000      0.072240      2.168680
473      4.720000      0.050560      2.131920
474      4.730000      0.029240      2.092760
475      4.740000      0.008310      2.051660
476      4.750000     -0.012210      2.008990
477      4.760000     -0.032300      1.965090
478      4.770000     -0.051950      1.920230
479      4.780000     -0.071150      1.874590
480      4.790000     -0.089900      1.828340
481      4.800000     -0.108180      1.781580
482      4.810000     -0.125990      1.734370
483      4.820000     -0.143340      1.686770
484      4.830000     -0.160210      1.638810
485      4.840000     -0.176590      1.590510
486      4.850000     -0.192500      1.541900
487      4.860000     -0.207920      1.493030
488      4.870000     -0.222850      1.443950
489      4.880000     -0.237290      1.394720
490      4.890000     -0.251240      1.345420
491      4.900000     -0.264690      1.296130
492      4.910000     -0.277650      1.246920
493      4.920000     -0.290120      1.197890
494      4.930000     -0.302100      1.149090
495      4.940000     -0.313590      1.100570
496      4.950000     -0.324600      1.052360
497      4.960000     -0.335120      1.004470
498      4.970000     -0.345160      0.956880
499      4.980000     -0.354730      0.909560
500      4.990000     -0.363830      0.862470
501      5.000000     -0.372450      0.815530
502      5.010000     -0.380610      0.768710
503      5.020000     -0.388300      0.721930
504      5.030000     -0.395510      0.675160
505      5.040000     -0.402270      0.628360
506      5.050000     -0.408550      0.581520
507      5.060000     -0.414370      0.534650
508      5.070000     -0.419710      0.487790
509      5.080000     -0.424590      0.440980
510      5.090000     -0.429000      0.394290
511      5.100000     -0.432940      0.347820
512      5.110000     -0.436420      0.301640
513      5.120000     -0.439440      0.255830
514      5.130000     -0.442000      0.210490
515      5.140000     -0.444100      0.165680
516      5.150000     -0.445760      0.121440
517      5.160000     -0.446970      0.077800
518      5.170000     -0.447750      0.034800
519      5.180000     -0.448100     -0.007580
520      5.190000     -0.448020     -0.049330
521      5.200000     -0.447530     -0.090470
522      5.210000     -0.446620     -0.130990
523      5.220000     -0.445310     -0.170880
524      5.230000     -0.443600     -0.210120
525      5.240000     -0.441500     -0.248650
526      5.250000     -0.439020     -0.286380
527      5.260000     -0.436150     -0.323210
528      5.270000     -0.432920     -0.358990
529      5.280000     -0.429330     -0.393520
530      5.290000     -0.425400     -0.426620
531      5.300000     -0.421130     -0.458050
532      5.310000     -0.416550     -0.487590
533      5.320000     -0.411670     -0.514980
534      5.330000     -0.406520     -0.540010
535      5.340000     -0.401120     -0.562450
536      5.350000     -0.395500     -0.582110
537      5.360000     -0.389680     -0.598810
538      5.370000     -0.383690     -0.612430
539      5.380000     -0.377570     -0.622860
540      5.390000     -0.371340     -0.630030
541      5.400000     -0.365040     -0.633920
542      5.410000     -0.358700     -0.634520
543      5.420000     -0.352350     -0.631890
544      5.430000     -0.346030     -0.626090
545      5.440000     -0.339770     -0.617250
546      5.450000     -0.333600     -0.605500
547      5.460000     -0.327540     -0.591030
548      5.470000     -0.321630     -0.574030
549      5.480000     -0.315890     -0.554730
550      5.490000     -0.310350     -0.533370
551      5.500000     -0.305010     -0.510200
552      5.510000     -0.299910     -0.485450
553      5.520000     -0.295060     -0.459370
554      5.530000     -0.290460     -0.432160
555      5.540000     -0.286140     -0.404020
556      5.550000     -0.282100     -0.375120
557      5.560000     -0.278350     -0.345600
558      5.570000     -0.274890     -0.315570
559      5.580000     -0.271740     -0.285130
560      5.590000     -0.268890     -0.254330
561      5.600000     -0.266340     -0.223250
562      5.610000     -0.264110     -0.191950
563      5.620000     -0.262190     -0.160480
564      5.630000     -0.260590     -0.128920
565      5.640000     -0.259300     -0.097370
566      5.650000     -0.258320     -0.065950
567      5.660000     -0.257660     -0.034810
568      5.670000     -0.257320     -0.004110
569      5.680000     -0.257280      0.025920
570      5.690000     -0.257530      0.055070
571      5.700000     -0.258090      0.083090
572      5.710000     -0.258920      0.109730
573      5.720000     -0.260010      0.134740
574      5.730000     -0.261360      0.157870
575      5.740000     -0.262940      0.178900
576      5.750000     -0.264730      0.197630
577      5.760000     -0.266700      0.213890
578      5.770000     -0.268840      0.227540
579      5.780000     -0.271120      0.238460
580      5.790000     -0.273500      0.246600
581      5.800000     -0.275970      0.251910
582      5.810000     -0.278490      0.254400
583      5.820000     -0.281030      0.254090
584      5.830000     -0.283570      0.251040
585      5.840000     -0.286080      0.245350
586      5.850000     -0.288540      0.237130
587      5.860000     -0.290910      0.226520
588      5.870000     -0.293170      0.213690
589      5.880000     -0.295310      0.198810
590      5.890000     -0.297300      0.182070
591      5.900000     -0.299120      0.163650
592      5.910000     -0.300760      0.143760
593      5.920000     -0.302190      0.122560
594      5.930000     -0.303420      0.100220
595      5.940000     -0.304420      0.076890
596      5.950000     -0.305190      0.052680
597      5.960000     -0.305720      0.027710
598      5.970000     -0.305990      0.002040
599      5.980000     -0.306010     -0.024260
600      5.990000     -0.305770     -0.051160
601      6.000000     -0.305260     -0.078610
602      6.010000     -0.304470     -0.106600
603      6.020000     -0.303410     -0.135100
604      6.030000     -0.302060     -0.164080
605      6.040000     -0.300420     -0.193480
606      6.050000     -0.298480     -0.223240
607      6.060000     -0.296250     -0.253300
608      6.070000     -0.293720     -0.283540
609      6.080000     -0.290880     -0.313860
610      6.090000     -0.287740     -0.344120
611      6.100000     -0.284300     -0.374190
612      6.110000     -0.280560     -0.403930
613      6.120000     -0.276520     -0.433190
614      6.130000     -0.272190     -0.461840
615      6.140000     -0.267570     -0.489760
616      6.150000     -0.262670     -0.516860
617      6.160000     -0.257500     -0.543050
618      6.170000     -0.252070     -0.568270
619      6.180000     -0.246390     -0.592460
620      6.190000     -0.240470     -0.615610
621      6.200000     -0.234310     -0.637690
622      6.210000     -0.227930     -0.658700
623      6.220000     -0.221350     -0.678630
624      6.230000     -0.214560     -0.697470
625      6.240000     -0.207580     -0.715210
626      6.250000     -0.200430     -0.731840
627      6.260000     -0.193110     -0.747320
628      6.270000     -0.185640     -0.761610
629      6.280000     -0.178020     -0.774660
630      6.290000     -0.170280     -0.786410
631      6.300000     -0.162410     -0.796780
632      6.310000     -0.154450     -0.805690
633      6.320000     -0.146390     -0.813070
634      6.330000     -0.138260     -0.818830
635      6.340000     -0.130070     -0.822880
636      6.350000     -0.121840     -0.825160
637      6.360000     -0.113590     -0.825610
638      6.370000     -0.105330     -0.824160
639      6.380000     -0.097090     -0.820790
640      6.390000     -0.088880     -0.815470
641      6.400000     -0.080730     -0.808200
642      6.410000     -0.072650     -0.799010
643      6.420000     -0.064660     -0.787950
644      6.430000     -0.056780     -0.775080
645      6.440000     -0.049030     -0.760500
646      6.450000     -0.041420     -0.744350
647      6.460000     -0.033980     -0.726770
648      6.470000     -0.026710     -0.707950
649      6.480000     -0.019630     -0.688080
650      6.490000     -0.012750     -0.667380
651      6.500000     -0.006080     -0.646080
652      6.510000      0.000380     -0.624400
653      6.520000      0.006630     -0.602570
654      6.530000      0.012650     -0.580780
655      6.540000      0.018460     -0.559240
656      6.550000      0.024050     -0.538100
657      6.560000      0.029430     -0.517500
658      6.570000      0.034610     -0.497550
659      6.580000      0.039580     -0.478320
660      6.590000      0.044370     -0.459890
661      6.600000      0.048970     -0.442260
662      6.610000      0.053390     -0.425470
663      6.620000      0.057640     -0.409490
664      6.630000      0.061740     -0.394320
665      6.640000      0.065680     -0.379930
666      6.650000      0.069480     -0.366280
667      6.660000      0.073140     -0.353330
668      6.670000      0.076680     -0.341060
669      6.680000      0.080090     -0.329410
670      6.690000      0.083380     -0.318360
671      6.700000      0.086570     -0.307860
672      6.710000      0.089640     -0.297890
673      6.720000      0.092620     -0.288410
674      6.730000      0.095510     -0.279390
675      6.740000      0.098300     -0.270790
676      6.750000      0.101010     -0.262590
677      6.760000      0.103640     -0.254760
678      6.770000      0.106180     -0.247270
679      6.780000      0.108660     -0.240090
680      6.790000      0.111060     -0.233190
681      6.800000      0.113390     -0.226540
682      6.810000      0.115650     -0.220130
683      6.820000      0.117860     -0.213910
684      6.830000      0.119990     -0.207880
685      6.840000      0.122070     -0.202000
686      6.850000      0.124090     -0.196260
687      6.860000      0.126060     -0.190650
688      6.870000      0.127960     -0.185150
689      6.880000      0.129810     -0.179740
690      6.890000      0.131610     -0.174410
691      6.900000      0.133360     -0.169160
692      6.910000      0.135050     -0.163980
693      6.920000      0.136690     -0.158860
694      6.930000      0.138280     -0.153780
695      6.940000      0.139810     -0.148750
696      6.950000      0.141300     -0.143750
697      6.960000      0.142740     -0.138770
698      6.970000      0.144130     -0.133810
699      6.980000      0.145460     -0.128840
700      6.990000      0.146750     -0.123870
701      7.000000      0.147990     -0.118890
702      7.010000      0.149180     -0.113880
703      7.020000      0.150320     -0.108830
704      7.030000      0.151410     -0.103760
705      7.040000      0.152440     -0.098650
706      7.050000      0.153430     -0.093500
707      7.060000      0.154370     -0.088330
708      7.070000      0.155250     -0.083140
709      7.080000      0.156080     -0.077940
710      7.090000      0.156860     -0.072750
711      7.100000      0.157590     -0.067570
712      7.110000      0.158260     -0.062440
713      7.120000      0.158890     -0.057360
714      7.130000      0.159460     -0.052350
715      7.140000      0.159980     -0.047410
716      7.150000      0.160460     -0.042570
717      7.160000      0.160880     -0.037820
718      7.170000      0.161260     -0.033180
719      7.180000      0.161590     -0.028630
720      7.190000      0.161880     -0.024190
721      7.200000      0.162120     -0.019850
722      7.210000      0.162320     -0.015600
723      7.220000      0.162480     -0.011440
724      7.230000      0.162590     -0.007360
725      7.240000      0.162670     -0.003360
726      7.250000      0.162700      0.000570
727      7.260000      0.162690      0.004430
728      7.270000      0.162650      0.008210
729      7.280000      0.162570      0.011930
730      7.290000      0.162450      0.015580
731      7.300000      0.162290      0.019170
732      7.310000      0.162100      0.022680
733      7.320000      0.161870      0.026120
734      7.330000      0.161610      0.029480
735      7.340000      0.161320      0.032770
736      7.350000      0.160990      0.035980
737      7.360000      0.160630      0.039110
738      7.370000      0.160240      0.042180
739      7.380000      0.159820      0.045170
740      7.390000      0.159370      0.048080
741      7.400000      0.158880      0.050930
742      7.410000      0.158370      0.053710
743      7.420000      0.157840      0.056430
744      7.430000      0.157270      0.059070
745      7.440000      0.156680      0.061640
746      7.450000      0.156070      0.064140
747      7.460000      0.155420      0.066550
748      7.470000      0.154760      0.068860
749      7.480000      0.154070      0.071070
750      7.490000      0.153360      0.073150
751      7.500000      0.152630      0.075100
752      7.510000      0.151880      0.076900
753      7.520000      0.151110      0.078520
754      7.530000      0.150320      0.079970
755      7.540000      0.149520      0.081210
756      7.550000      0.148710      0.082230
757      7.560000      0.147890      0.083030
758      7.570000      0.147060      0.083590
759      7.580000      0.146220      0.083910
760      7.590000      0.145380      0.083980
761      7.600000      0.144540      0.083800
762      7.610000      0.143710      0.083370
763      7.620000      0.142870      0.082700
764      7.630000      0.142050      0.081790
765      7.640000      0.141230      0.080650
766      7.650000      0.140420      0.079300
767      7.660000      0.139630      0.077750
768      7.670000      0.138850      0.076030
769      7.680000      0.138090      0.074160
770      7.690000      0.137350      0.072150
771      7.700000      0.136630      0.070030
772      7.710000      0.135930      0.067830
773      7.720000      0.135250      0.065580
774      7.730000      0.134590      0.063290
775      7.740000      0.133960      0.060980
776      7.750000      0.133350      0.058680
777      7.760000      0.132760      0.056400
778      7.770000      0.132200      0.054160
779      7.780000      0.131660      0.051970
780      7.790000      0.131140      0.049840
781      7.800000      0.130640      0.047780
782      7.810000      0.130160      0.045810
783      7.820000      0.129700      0.043940
784      7.830000      0.129260      0.042180
785      7.840000      0.128840      0.040540
786      7.850000      0.128440      0.039060
787      7.860000      0.128050      0.037750
788      7.870000      0.127670      0.036640
789      7.880000      0.127300      0.035770
790      7.890000      0.126940      0.035150
791      7.900000      0.126590      0.034840
792      7.910000      0.126240      0.034860
793      7.920000      0.125900      0.035260
794      7.930000      0.125540      0.036060
795      7.940000      0.125180      0.037310
796      7.950000      0.124810      0.039040
797      7.960000      0.124420      0.041280
798      7.970000      0.124010      0.044040
799      7.980000      0.123570      0.047350
800      7.990000      0.123090      0.051220
801      8.000000      0.122580      0.055640
802      8.010000      0.122020      0.060620
803      8.020000      0.121420      0.066120
804      8.030000      0.120760      0.072130
805      8.040000      0.120040      0.078600
806      8.050000      0.119250      0.085470
807      8.060000      0.118390      0.092680
808      8.070000      0.117470      0.100160
809      8.080000      0.116470      0.107800
810      8.090000      0.115390      0.115530
811      8.100000      0.114230      0.123220
812      8.110000      0.113000      0.130800
813      8.120000      0.111690      0.138140
814      8.130000      0.110310      0.145160
815      8.140000      0.108860      0.151760
816      8.150000      0.107340      0.157870
817      8.160000      0.105760      0.163420
818      8.170000      0.104130      0.168350
819      8.180000      0.102450      0.172630
820      8.190000      0.100720      0.176210
821      8.200000      0.098960      0.179100
822      8.210000      0.097170      0.181280
823      8.220000      0.095350      0.182760
824      8.230000      0.093530      0.183560
825      8.240000      0.091690      0.183710
826      8.250000      0.089850      0.183250
827      8.260000      0.088020      0.182220
828      8.270000      0.086200      0.180690
829      8.280000      0.084390      0.178700
830      8.290000      0.082600      0.176320
831      8.300000      0.080840      0.173620
832      8.310000      0.079110      0.170660
833      8.320000      0.077400      0.167500
834      8.330000      0.075720      0.164200
835      8.340000      0.074080      0.160820
836      8.350000      0.072470      0.157400
837      8.360000      0.070900      0.153990
838      8.370000      0.069360      0.150610
839      8.380000      0.067850      0.147300
840      8.390000      0.066380      0.144070
841      8.400000      0.064940      0.140930
842      8.410000      0.063530      0.137890
843      8.420000      0.062150      0.134950
844      8.430000      0.060800      0.132110
845      8.440000      0.059480      0.129360
846      8.450000      0.058190      0.126700
847      8.460000      0.056920      0.124110
848      8.470000      0.055680      0.121580
849      8.480000      0.054460      0.119100
850      8.490000      0.053270      0.116650
851      8.500000      0.052110      0.114220
852      8.510000      0.050960      0.111800
853      8.520000      0.049850      0.109360
854      8.530000      0.048750      0.106900
855      8.540000      0.047680      0.104400
856      8.550000      0.046640      0.101840
857      8.560000      0.045620      0.099210
858      8.570000      0.044630      0.096510
859      8.580000      0.043660      0.093700
860      8.590000      0.042730      0.090800
861      8.600000      0.041820      0.087780
862      8.610000      0.040940      0.084640
863      8.620000      0.040090      0.081380
864      8.630000      0.039280      0.078000
865      8.640000      0.038500      0.074500
866      8.650000      0.037760      0.070880
867      8.660000      0.037050      0.067160
868      8.670000      0.036380      0.063340
869      8.680000      0.035740      0.059450
870      8.690000      0.035150      0.055490
871      8.700000      0.034590      0.051490
872      8.710000      0.034080      0.047460
873      8.720000      0.033600      0.043420
874      8.730000      0.033170      0.039400
875      8.740000      0.032770      0.035400
876      8.750000      0.032420      0.031440
877      8.760000      0.032110      0.027530
878      8.770000      0.031830      0.023690
879      8.780000      0.031590      0.019910
880      8.790000      0.031400      0.016220
881      8.800000      0.031230      0.012610
882      8.810000      0.031110      0.009090
883      8.820000      0.031020      0.005680
884      8.830000      0.030960      0.002390
885      8.840000      0.030940     -0.000770
886      8.850000      0.030940     -0.003770
887      8.860000      0.030980     -0.006580
888      8.870000      0.031050     -0.009190
889      8.880000      0.031140     -0.011550
890      8.890000      0.031250     -0.013620
891      8.900000      0.031390     -0.015370
892      8.910000      0.031540     -0.016750
893      8.920000      0.031710     -0.017720
894      8.930000      0.031890     -0.018240
895      8.940000      0.032070     -0.018260
896      8.950000      0.032250     -0.017750
897      8.960000      0.032430     -0.016680
898      8.970000      0.032600     -0.015030
899      8.980000      0.032750     -0.012760
900      8.990000      0.032880     -0.009880
901      9.000000      0.032970     -0.006380
902      9.010000      0.033040     -0.002270
903      9.020000      0.033060      0.002440
904      9.030000      0.033040      0.007700
905      9.040000      0.032960      0.013490
906      9.050000      0.032830      0.019750
907      9.060000      0.032630      0.026400
908      9.070000      0.032360      0.033380
909      9.080000      0.032030      0.040590
910      9.090000      0.031620      0.047940
911      9.100000      0.031140      0.055330
912      9.110000      0.030590      0.062650
913      9.120000      0.029960      0.069810
914      9.130000      0.029270      0.076720
915      9.140000      0.028500      0.083280
916      9.150000      0.027670      0.089420
917      9.160000      0.026770      0.095070
918      9.170000      0.025820      0.100180
919      9.180000      0.024820      0.104710
920      9.190000      0.023770      0.108630
921      9.200000      0.022690      0.111940
922      9.210000      0.021570      0.114610
923      9.220000      0.020420      0.116680
924      9.230000      0.019250      0.118140
925      9.240000      0.018070      0.119050
926      9.250000      0.016880      0.119430
927      9.260000      0.015690      0.119330
928      9.270000      0.014490      0.118800
929      9.280000      0.013310      0.117900
930      9.290000      0.012130      0.116700
931      9.300000      0.010960      0.115260
932      9.310000      0.009810      0.113640
933      9.320000      0.008670      0.111910
934      9.330000      0.007550      0.110120
935      9.340000      0.006450      0.108340
936      9.350000      0.005370      0.106610
937      9.360000      0.004300      0.104970
938      9.370000      0.003250      0.103460
939      9.380000      0.002220      0.102110
940      9.390000      0.001200      0.100930
941      9.400000      0.000190      0.099950
942      9.410000     -0.000810      0.099170
943      9.420000     -0.001800      0.098580
944      9.430000     -0.002790      0.098190
945      9.440000     -0.003770      0.097980
946      9.450000     -0.004750      0.097940
947      9.460000     -0.005730      0.098040
948      9.470000     -0.006710      0.098270
949      9.480000     -0.007690      0.098590
950      9.490000     -0.008680      0.098970
951      9.500000     -0.009670      0.099390
952      9.510000     -0.010660      0.099810
953      9.520000     -0.011660      0.100190
954      9.530000     -0.012660      0.100520
955      9.540000     -0.013670      0.100750
956      9.550000     -0.014680      0.100870
957      9.560000     -0.015680      0.100850
958      9.570000     -0.016690      0.100670
959      9.580000     -0.017700      0.100310
960      9.590000     -0.018700      0.099750
961      9.600000     -0.019700      0.099000
962      9.610000     -0.020690      0.098030
963      9.620000     -0.021670      0.096850
964      9.630000     -0.022640      0.095460
965      9.640000     -0.023590      0.093850
966      9.650000     -0.024530      0.092030
967      9.660000     -0.025450      0.090010
968      9.670000     -0.026350      0.087800
969      9.680000     -0.027230      0.085400
970      9.690000     -0.028080      0.082830
971      9.700000     -0.028910      0.080100
972      9.710000     -0.029710      0.077220
973      9.720000     -0.030490      0.074200
974      9.730000     -0.031230      0.071050
975      9.740000     -0.031940      0.067770
976      9.750000     -0.032620      0.064390
977      9.760000     -0.033260      0.060890
978      9.770000     -0.033870      0.057280
979      9.780000     -0.034440      0.053570
980      9.790000     -0.034980      0.049750
981      9.800000     -0.035480      0.045820
982      9.810000     -0.035930      0.041790
983      9.820000     -0.036350      0.037650
984      9.830000     -0.036730      0.033420
985      9.840000     -0.037060      0.029100
986      9.850000     -0.037350      0.024700
987      9.860000     -0.037600      0.020240
988      9.870000     -0.037800      0.015720
989      9.880000     -0.037960      0.011190
990      9.890000     -0.038070      0.006650
991      9.900000     -0.038140      0.002130
992      9.910000     -0.038160     -0.002340
993      9.920000     -0.038140     -0.006740
994      9.930000     -0.038070     -0.011040
995      9.940000     -0.037960     -0.015230
996      9.950000     -0.037810     -0.019280
997      9.960000     -0.037610     -0.023180
998      9.970000     -0.037380     -0.026920
999      9.980000     -0.037110     -0.030490
1000      9.990000     -0.036810     -0.033880
1001     10.000000     -0.036470     -0.037100
1002     10.010000     -0.036100     -0.040140
1003     10.020000     -0.035700     -0.043010
1004     10.030000     -0.035270     -0.045710
1005     10.040000     -0.034810     -0.048240
1006     10.050000     -0.034330     -0.050600
1007     10.060000     -0.033820     -0.052810
1008     10.070000     -0.033290     -0.054860
1009     10.080000     -0.032740     -0.056750
1010     10.090000     -0.032180     -0.058480
1011     10.100000     -0.031590     -0.060060
1012     10.110000     -0.030990     -0.061490
1013     10.120000     -0.030380     -0.062760
1014     10.130000     -0.029750     -0.063880
1015     10.140000     -0.029110     -0.064840
1016     10.150000     -0.028460     -0.065640
1017     10.160000     -0.027800     -0.066280
1018     10.170000     -0.027140     -0.066760
1019     10.180000     -0.026470     -0.067080
1020     10.190000     -0.025800     -0.067250
1021     10.200000     -0.025130     -0.067260
1022     10.210000     -0.024460     -0.067130
1023     10.220000     -0.023790     -0.066840
1024     10.230000     -0.023120     -0.066420
1025     10.240000     -0.022450     -0.065860
1026     10.250000     -0.021800     -0.065180
1027     10.260000     -0.021140     -0.064380
1028     10.270000     -0.020500     -0.063480
1029     10.280000     -0.019870     -0.062500
1030     10.290000     -0.019240     -0.061430
1031     10.300000     -0.018630     -0.060310
1032     10.310000     -0.018020     -0.059140
1033     10.320000     -0.017430     -0.057930
1034     10.330000     -0.016850     -0.056700
1035     10.340000     -0.016290     -0.055460
1036     10.350000     -0.015730     -0.054220
1037     10.360000     -0.015190     -0.052990
1038     10.370000     -0.014660     -0.051770
1039     10.380000     -0.014140     -0.050570
1040     10.390000     -0.013640     -0.049400
1041     10.400000     -0.013140     -0.048260
1042     10.410000     -0.012660     -0.047150
1043     10.420000     -0.012190     -0.046070
1044     10.430000     -0.011730     -0.045020
1045     10.440000     -0.011280     -0.044010
1046     10.450000     -0.010840     -0.043040
1047     10.460000     -0.010410     -0.042120
1048     10.470000     -0.009980     -0.041240
1049     10.480000     -0.009570     -0.040410
1050     10.490000     -0.009170     -0.039640
1051     10.500000     -0.008770     -0.038930
1052     10.510000     -0.008380     -0.038290
1053     10.520000     -0.008000     -0.037720
1054     10.530000     -0.007620     -0.037240
1055     10.540000     -0.007250     -0.036840
1056     10.550000     -0.006880     -0.036520
1057     10.560000     -0.006520     -0.036310
1058     10.570000     -0.006150     -0.036180
1059     10.580000     -0.005790     -0.036160
1060     10.590000     -0.005430     -0.036240
1061     10.600000     -0.005070     -0.036410
1062     10.610000     -0.004700     -0.036680
1063     10.620000     -0.004340     -0.037040
1064     10.630000     -0.003970     -0.037490
1065     10.640000     -0.003590     -0.038010
1066     10.650000     -0.003210     -0.038600
1067     10.660000     -0.002830     -0.039250
1068     10.670000     -0.002430     -0.039930
1069     10.680000     -0.002030     -0.040650
1070     10.690000     -0.001630     -0.041380
1071     10.700000     -0.001210     -0.042100
1072     10.710000     -0.000790     -0.042800
1073     10.720000     -0.000360     -0.043470
1074     10.730000      0.000070     -0.044080
1075     10.740000      0.000510     -0.044620
1076     10.750000      0.000960     -0.045080
1077     10.760000      0.001410     -0.045440
1078     10.770000      0.001860     -0.045710
1079     10.780000      0.002320     -0.045860
1080     10.790000      0.002780     -0.045900
1081     10.800000      0.003240     -0.045820
1082     10.810000      0.003700     -0.045620
1083     10.820000      0.004150     -0.045310
1084     10.830000      0.004610     -0.044880
1085     10.840000      0.005050     -0.044350
1086     10.850000      0.005500     -0.043720
1087     10.860000      0.005930     -0.043000
1088     10.870000      0.006360     -0.042200
1089     10.880000      0.006790     -0.041340
1090     10.890000      0.007200     -0.040420
1091     10.900000      0.007600     -0.039470
1092     10.910000      0.008000     -0.038500
1093     10.920000      0.008380     -0.037530
1094     10.930000      0.008760     -0.036560
1095     10.940000      0.009120     -0.035610
1096     10.950000      0.009480     -0.034690
1097     10.960000      0.009830     -0.033810
1098     10.970000      0.010170     -0.032980
1099     10.980000      0.010500     -0.032190
1100     10.990000      0.010820     -0.031460
1101     11.000000      0.011130     -0.030790
1102     11.010000      0.011440     -0.030170
1103     11.020000      0.011740     -0.029600
1104     11.030000      0.012040     -0.029080
1105     11.040000      0.012330     -0.028590
1106     11.050000      0.012610     -0.028140
1107     11.060000      0.012900     -0.027710
1108     11.070000      0.013170     -0.027300
1109     11.080000      0.013450     -0.026880
1110     11.090000      0.013710     -0.026450
1111     11.100000      0.013980     -0.025990
1112     11.110000      0.014240     -0.025500
1113     11.120000      0.014490     -0.024950
1114     11.130000      0.014740     -0.024340
1115     11.140000      0.014990     -0.023640
1116     11.150000      0.015220     -0.022860
1117     11.160000      0.015450     -0.021970
1118     11.170000      0.015670     -0.020970
1119     11.180000      0.015880     -0.019860
1120     11.190000      0.016080     -0.018620
1121     11.200000      0.016270     -0.017250
1122     11.210000      0.016440     -0.015740
1123     11.220000      0.016600     -0.014110
1124     11.230000      0.016740     -0.012340
1125     11.240000      0.016860     -0.010450
1126     11.250000      0.016970     -0.008440
1127     11.260000      0.017050     -0.006320
1128     11.270000      0.017110     -0.004100
1129     11.280000      0.017150     -0.001800
1130     11.290000      0.017170      0.000570
1131     11.300000      0.017170      0.003000
1132     11.310000      0.017140      0.005460
1133     11.320000      0.017080      0.007950
1134     11.330000      0.017000      0.010440
1135     11.340000      0.016900      0.012930
1136     11.350000      0.016770      0.015400
1137     11.360000      0.016610      0.017850
1138     11.370000      0.016440      0.020270
1139     11.380000      0.016230      0.022650
1140     11.390000      0.016010      0.025000
1141     11.400000      0.015760      0.027310
1142     11.410000      0.015480      0.029580
1143     11.420000      0.015190      0.031810
1144     11.430000      0.014870      0.034010
1145     11.440000      0.014530      0.036170
1146     11.450000      0.014170      0.038290
1147     11.460000      0.013780      0.040380
1148     11.470000      0.013380      0.042430
1149     11.480000      0.012960      0.044450
1150     11.490000      0.012510      0.046420
1151     11.500000      0.012050      0.048350
1152     11.510000      0.011560      0.050240
1153     11.520000      0.011060      0.052070
1154     11.530000      0.010540      0.053850
1155     11.540000      0.010000      0.055580
1156     11.550000      0.009450      0.057240
1157     11.560000      0.008870      0.058850
1158     11.570000      0.008290      0.060390
1159     11.580000      0.007680      0.061880
1160     11.590000      0.007060      0.063300
1161     11.600000      0.006430      0.064660
1162     11.610000      0.005780      0.065960
1163     11.620000      0.005120      0.067200
1164     11.630000      0.004450      0.068370
1165     11.640000      0.003770      0.069480
1166     11.650000      0.003070      0.070510
1167     11.660000      0.002370      0.071480
1168     11.670000      0.001650      0.072360
1169     11.680000      0.000930      0.073150
1170     11.690000      0.000200      0.073860
1171     11.700000     -0.000540      0.074450
1172     11.710000     -0.001280      0.074940
1173     11.720000     -0.002030      0.075300
1174     11.730000     -0.002790      0.075530
1175     11.740000     -0.003540      0.075620
1176     11.750000     -0.004300      0.075550
1177     11.760000     -0.005050      0.075330
1178     11.770000     -0.005810      0.074940
1179     11.780000     -0.006560      0.074380
1180     11.790000     -0.007300      0.073650
1181     11.800000     -0.008040      0.072740
1182     11.810000     -0.008760      0.071640
1183     11.820000     -0.009480      0.070370
1184     11.830000     -0.010180      0.068920
1185     11.840000     -0.010870      0.067310
1186     11.850000     -0.011550      0.065520
1187     11.860000     -0.012200      0.063590
1188     11.870000     -0.012840      0.061500
1189     11.880000     -0.013450      0.059290
1190     11.890000     -0.014050      0.056950
1191     11.900000     -0.014610      0.054510
1192     11.910000     -0.015160      0.051970
1193     11.920000     -0.015680      0.049350
1194     11.930000     -0.016170      0.046660
1195     11.940000     -0.016640      0.043910
1196     11.950000     -0.017080      0.041110
1197     11.960000     -0.017490      0.038270
1198     11.970000     -0.017870      0.035390
1199     11.980000     -0.018230      0.032460
1200     11.990000     -0.018550      0.029510
1201     12.000000     -0.018850      0.026510
1202     12.010000     -0.019110      0.023490
1203     12.020000     -0.019350      0.020430
1204     12.030000     -0.019550      0.017340
1205     12.040000     -0.019720      0.014230
1206     12.050000     -0.019870      0.011100
1207     12.060000     -0.019980      0.007960
1208     12.070000     -0.020060      0.004820
1209     12.080000     -0.020110      0.001690
1210     12.090000     -0.020120     -0.001410
1211     12.100000     -0.020110     -0.004460
1212     12.110000     -0.020060     -0.007460
1213     12.120000     -0.019990     -0.010390
1214     12.130000     -0.019880     -0.013220
1215     12.140000     -0.019750     -0.015950
1216     12.150000     -0.019590     -0.018570
1217     12.160000     -0.019410     -0.021060
1218     12.170000     -0.019200     -0.023430
1219     12.180000     -0.018960     -0.025650
1220     12.190000     -0.018710     -0.027740
1221     12.200000     -0.018430     -0.029690
1222     12.210000     -0.018130     -0.031500
1223     12.220000     -0.017820     -0.033180
1224     12.230000     -0.017480     -0.034720
1225     12.240000     -0.017140     -0.036140
1226     12.250000     -0.016780     -0.037430
1227     12.260000     -0.016400     -0.038610
1228     12.270000     -0.016020     -0.039670
1229     12.280000     -0.015620     -0.040620
1230     12.290000     -0.015210     -0.041460
1231     12.300000     -0.014800     -0.042210
1232     12.310000     -0.014380     -0.042850
1233     12.320000     -0.013950     -0.043400
1234     12.330000     -0.013510     -0.043860
1235     12.340000     -0.013070     -0.044230
1236     12.350000     -0.012630     -0.044510
1237     12.360000     -0.012190     -0.044700
1238     12.370000     -0.011740     -0.044810
1239     12.380000     -0.011290     -0.044840
1240     12.390000     -0.010840     -0.044780
1241     12.400000     -0.010400     -0.044640
1242     12.410000     -0.009950     -0.044420
1243     12.420000     -0.009510     -0.044130
1244     12.430000     -0.009060     -0.043750
1245     12.440000     -0.008630     -0.043310
1246     12.450000     -0.008190     -0.042790
1247     12.460000     -0.007770     -0.042200
1248     12.470000     -0.007340     -0.041540
1249     12.480000     -0.006930     -0.040820
1250     12.490000     -0.006520     -0.040030
1251     12.500000     -0.006120     -0.039190
1252     12.510000     -0.005730     -0.038300
1253     12.520000     -0.005350     -0.037350
1254     12.530000     -0.004970     -0.036350
1255     12.540000     -0.004610     -0.035300
1256     12.550000     -0.004260     -0.034210
1257     12.560000     -0.003910     -0.033070
1258     12.570000     -0.003580     -0.031890
1259     12.580000     -0.003260     -0.030660
1260     12.590000     -0.002960     -0.029380
1261     12.600000     -0.002660     -0.028060
1262     12.610000     -0.002380     -0.026700
1263     12.620000     -0.002120     -0.025290
1264     12.630000     -0.001860     -0.023840
1265     12.640000     -0.001620     -0.022360
1266     12.650000     -0.001400     -0.020860
1267     12.660000     -0.001190     -0.019320
1268     12.670000     -0.001000     -0.017780
1269     12.680000     -0.000820     -0.016230
1270     12.690000     -0.000660     -0.014700
1271     12.700000     -0.000510     -0.013180
1272     12.710000     -0.000380     -0.011700
1273     12.720000     -0.000260     -0.010260
1274     12.730000     -0.000160     -0.008870
1275     12.740000     -0.000070     -0.007560
1276     12.750000      0.000000     -0.006320
1277     12.760000      0.000070     -0.005170
1278     12.770000      0.000120     -0.004100
1279     12.780000      0.000160     -0.003130
1280     12.790000      0.000190     -0.002260
1281     12.800000      0.000210     -0.001490
1282     12.810000      0.000230     -0.000810
1283     12.820000      0.000240     -0.000240
1284     12.830000      0.000240      0.000250
1285     12.840000      0.000240      0.000650
1286     12.850000      0.000230      0.000960
1287     12.860000      0.000220      0.001190
1288     12.870000      0.000210      0.001360
1289     12.880000      0.000200      0.001460
1290     12.890000      0.000180      0.001500
1291     12.900000      0.000170      0.001490
1292     12.910000      0.000150      0.001450
1293     12.920000      0.000140      0.001360
1294     12.930000      0.000120      0.001250
1295     12.940000      0.000110      0.001120
1296     12.950000      0.000100      0.000970
1297     12.960000      0.000090      0.000810
1298     12.970000      0.000080      0.000640
1299     12.980000      0.000070      0.000460
1300     12.990000      0.000070      0.000290
1301     13.000000      0.000070      0.000110
1302     13.010000      0.000070     -0.000070
1303     13.020000      0.000070     -0.000260
1304     13.030000      0.000070     -0.000440
1305     13.040000      0.000070     -0.000630
1306     13.050000      0.000080     -0.000820
1307     13.060000      0.000090     -0.001020
1308     13.070000      0.000100     -0.001230
1309     13.080000      0.000110     -0.001450
1310     13.090000      0.000130     -0.001680
1311     13.100000      0.000140     -0.001940
1312     13.110000      0.000160     -0.002220
1313     13.120000      0.000180     -0.002520
1314     13.130000      0.000210     -0.002860
1315     13.140000      0.000240     -0.003220
1316     13.150000      0.000270     -0.003630
1317     13.160000      0.000310     -0.004070
1318     13.170000      0.000350     -0.004550
1319     13.180000      0.000390     -0.005080
1320     13.190000      0.000440     -0.005650
1321     13.200000      0.000500     -0.006260
1322     13.210000      0.000560     -0.006920
1323     13.220000      0.000630     -0.007630
1324     13.230000      0.000710     -0.008370
1325     13.240000      0.000790     -0.009150
1326     13.250000      0.000880     -0.009970
1327     13.260000      0.000980     -0.010810
1328     13.270000      0.001090     -0.011670
1329     13.280000      0.001210     -0.012530
1330     13.290000      0.001330     -0.013400
1331     13.300000      0.001470     -0.014260
1332     13.310000      0.001610     -0.015090
1333     13.320000      0.001760     -0.015900
1334     13.330000      0.001920     -0.016660
1335     13.340000      0.002090     -0.017370
1336     13.350000      0.002260     -0.018030
1337     13.360000      0.002440     -0.018620
1338     13.370000      0.002630     -0.019140
1339     13.380000      0.002820     -0.019580
1340     13.390000      0.003010     -0.019950
1341     13.400000      0.003210     -0.020230
1342     13.410000      0.003410     -0.020430
1343     13.420000      0.003620     -0.020550
1344     13.430000      0.003820     -0.020580
1345     13.440000      0.004030     -0.020540
1346     13.450000      0.004240     -0.020410
1347     13.460000      0.004440     -0.020220
1348     13.470000      0.004640     -0.019940
1349     13.480000      0.004840     -0.019600
1350     13.490000      0.005040     -0.019200
1351     13.500000      0.005230     -0.018730
1352     13.510000      0.005420     -0.018210
1353     13.520000      0.005600     -0.017630
1354     13.530000      0.005770     -0.016990
1355     13.540000      0.005940     -0.016310
1356     13.550000      0.006110     -0.015590
1357     13.560000      0.006260     -0.014810
1358     13.570000      0.006410     -0.013990
1359     13.580000      0.006550     -0.013130
1360     13.590000      0.006680     -0.012230
1361     13.600000      0.006810     -0.011280
1362     13.610000      0.006920     -0.010300
1363     13.620000      0.007020     -0.009280
1364     13.630000      0.007110     -0.008220
1365     13.640000      0.007200     -0.007120
1366     13.650000      0.007270     -0.006010
1367     13.660000      0.007330     -0.004870
1368     13.670000      0.007380     -0.003710
1369     13.680000      0.007410     -0.002550
1370     13.690000      0.007440     -0.001390
1371     13.700000      0.007450     -0.000240
1372     13.710000      0.007450      0.000890
1373     13.720000      0.007450      0.002000
1374     13.730000      0.007430      0.003060
1375     13.740000      0.007400      0.004080
1376     13.750000      0.007350      0.005050
1377     13.760000      0.007300      0.005960
1378     13.770000      0.007240      0.006810
1379     13.780000      0.007180      0.007590
1380     13.790000      0.007100      0.008310
1381     13.800000      0.007020      0.008960
1382     13.810000      0.006930      0.009540
1383     13.820000      0.006830      0.010060
1384     13.830000      0.006730      0.010520
1385     13.840000      0.006630      0.010920
1386     13.850000      0.006520      0.011270
1387     13.860000      0.006400      0.011570
1388     13.870000      0.006290      0.011830
1389     13.880000      0.006170      0.012050
1390     13.890000      0.006050      0.012240
1391     13.900000      0.005930      0.012410
1392     13.910000      0.005800      0.012570
1393     13.920000      0.005680      0.012710
1394     13.930000      0.005550      0.012850
1395     13.940000      0.005420      0.012990
1396     13.950000      0.005290      0.013140
1397     13.960000      0.005160      0.013300
1398     13.970000      0.005030      0.013470
1399     13.980000      0.004890      0.013670
1400     13.990000      0.004760      0.013880
1401     14.000000      0.004620      0.014120
1402     14.010000      0.004480      0.014380
1403     14.020000      0.004330      0.014660
1404     14.030000      0.004190      0.014970
1405     14.040000      0.004040      0.015290
1406     14.050000      0.003880      0.015630
1407     14.060000      0.003730      0.015980
1408     14.070000      0.003570      0.016350
1409     14.080000      0.003400      0.016710
1410     14.090000      0.003240      0.017070
1411     14.100000      0.003070      0.017420
1412     14.110000      0.002890      0.017760
1413     14.120000      0.002710      0.018070
1414     14.130000      0.002530      0.018360
1415     14.140000      0.002350      0.018610
1416     14.150000      0.002160      0.018830
1417     14.160000      0.001980      0.019000
1418     14.170000      0.001790      0.019120
1419     14.180000      0.001590      0.019200
1420     14.190000      0.001400      0.019220
1421     14.200000      0.001210      0.019190
1422     14.210000      0.001020      0.019100
1423     14.220000      0.000830      0.018950
1424     14.230000      0.000640      0.018750
1425     14.240000      0.000450      0.018490
1426     14.250000      0.000270      0.018190
1427     14.260000      0.000080      0.017830
1428     14.270000     -0.000090      0.017420
1429     14.280000     -0.000270      0.016960
1430     14.290000     -0.000440      0.016460
1431     14.300000     -0.000600      0.015920
1432     14.310000     -0.000760      0.015350
1433     14.320000     -0.000920      0.014740
1434     14.330000     -0.001060      0.014090
1435     14.340000     -0.001200      0.013420
1436     14.350000     -0.001340      0.012720
1437     14.360000     -0.001470      0.011990
1438     14.370000     -0.001590      0.011240
1439     14.380000     -0.001700      0.010460
1440     14.390000     -0.001800      0.009660
1441     14.400000     -0.001900      0.008830
1442     14.410000     -0.001990      0.007990
1443     14.420000     -0.002070      0.007120
1444     14.430000     -0.002140      0.006230
1445     14.440000     -0.002200      0.005320
1446     14.450000     -0.002250      0.004410
1447     14.460000     -0.002300      0.003480
1448     14.470000     -0.002330      0.002560
1449     14.480000     -0.002360      0.001630
1450     14.490000     -0.002380      0.000720
1451     14.500000     -0.002380     -0.000170
1452     14.510000     -0.002380     -0.001030
1453     14.520000     -0.002370     -0.001860
1454     14.530000     -0.002350     -0.002650
1455     14.540000     -0.002330     -0.003390
1456     14.550000     -0.002290     -0.004080
1457     14.560000     -0.002250     -0.004700
1458     14.570000     -0.002200     -0.005270
1459     14.580000     -0.002150     -0.005760
1460     14.590000     -0.002090     -0.006190
1461     14.600000     -0.002030     -0.006540
1462     14.610000     -0.001970     -0.006830
1463     14.620000     -0.001900     -0.007040
1464     14.630000     -0.001830     -0.007190
1465     14.640000     -0.001760     -0.007270
1466     14.650000     -0.001680     -0.007290
1467     14.660000     -0.001610     -0.007250
1468     14.670000     -0.001540     -0.007160
1469     14.680000     -0.001470     -0.007020
1470     14.690000     -0.001400     -0.006830
1471     14.700000     -0.001330     -0.006600
1472     14.710000     -0.001260     -0.006330
1473     14.720000     -0.001200     -0.006030
1474     14.730000     -0.001140     -0.005700
1475     14.740000     -0.001080     -0.005350
1476     14.750000     -0.001030     -0.004970
1477     14.760000     -0.000980     -0.004580
1478     14.770000     -0.000930     -0.004170
1479     14.780000     -0.000890     -0.003750
1480     14.790000     -0.000850     -0.003310
1481     14.800000     -0.000820     -0.002860
1482     14.810000     -0.000790     -0.002400
1483     14.820000     -0.000770     -0.001930
1484     14.830000     -0.000750     -0.001450
1485     14.840000     -0.000730     -0.000960
1486     14.850000     -0.000720     -0.000470
1487     14.860000     -0.000720      0.000020
1488     14.870000     -0.000720      0.000510
1489     14.880000     -0.000720      0.001000
1490     14.890000     -0.000730      0.001480
1491     14.900000     -0.000750      0.001950
1492     14.910000     -0.000770      0.002410
1493     14.920000     -0.000790      0.002850
1494     14.930000     -0.000820      0.003260
1495     14.940000     -0.000850      0.003660
1496     14.950000     -0.000890      0.004020
1497     14.960000     -0.000930      0.004360
1498     14.970000     -0.000970      0.004660
1499     14.980000     -0.001020      0.004930
1500     14.990000     -0.001070      0.005170
1501     15.000000     -0.001120      0.005380
1502     15.010000     -0.001170      0.005550
1503     15.020000     -0.001230      0.005690
1504     15.030000     -0.001290      0.005800
1505     15.040000     -0.001350      0.005890
1506     15.050000     -0.001400      0.005950
1507     15.060000     -0.001460      0.005980
1508     15.070000     -0.001520      0.006000
1509     15.080000     -0.001580      0.006000
1510     15.090000     -0.001640      0.005990
1511     15.100000     -0.001700      0.005970
1512     15.110000     -0.001760      0.005950
1513     15.120000     -0.001820      0.005920
1514     15.130000     -0.001880      0.005900
1515     15.140000     -0.001940      0.005890
1516     15.150000     -0.002000      0.005880
1517     15.160000     -0.002060      0.005890
1518     15.170000     -0.002120      0.005910
1519     15.180000     -0.002180      0.005940
1520     15.190000     -0.002240      0.005990
1521     15.200000     -0.002300      0.006060
1522     15.210000     -0.002360      0.006150
1523     15.220000     -0.002420      0.006260
1524     15.230000     -0.002480      0.006380
1525     15.240000     -0.002540      0.006520
1526     15.250000     -0.002610      0.006670
1527     15.260000     -0.002680      0.006840
1528     15.270000     -0.002740      0.007010
1529     15.280000     -0.002810      0.007190
1530     15.290000     -0.002890      0.007370
1531     15.300000     -0.002960      0.007550
1532     15.310000     -0.003040      0.007730
1533     15.320000     -0.003110      0.007900
1534     15.330000     -0.003190      0.008060
1535     15.340000     -0.003270      0.008210
1536     15.350000     -0.003350      0.008340
1537     15.360000     -0.003440      0.008450
1538     15.370000     -0.003520      0.008540
1539     15.380000     -0.003610      0.008610
1540     15.390000     -0.003690      0.008660
1541     15.400000     -0.003780      0.008680
1542     15.410000     -0.003870      0.008680
1543     15.420000     -0.003950      0.008650
1544     15.430000     -0.004040      0.008610
1545     15.440000     -0.004130      0.008540
1546     15.450000     -0.004210      0.008450
1547     15.460000     -0.004300      0.008350
1548     15.470000     -0.004380      0.008230
1549     15.480000     -0.004460      0.008090
1550     15.490000     -0.004540      0.007950
1551     15.500000     -0.004620      0.007800
1552     15.510000     -0.004700      0.007650
1553     15.520000     -0.004780      0.007500
1554     15.530000     -0.004850      0.007350
1555     15.540000     -0.004930      0.007200
1556     15.550000     -0.005000      0.007060
1557     15.560000     -0.005070      0.006930
1558     15.570000     -0.005140      0.006810
1559     15.580000     -0.005210      0.006700
1560     15.590000     -0.005270      0.006600
1561     15.600000     -0.005340      0.006520
1562     15.610000     -0.005400      0.006440
1563     15.620000     -0.005470      0.006380
1564     15.630000     -0.005530      0.006330
1565     15.640000     -0.005600      0.006280
1566     15.650000     -0.005660      0.006250
1567     15.660000     -0.005720      0.006210
1568     15.670000     -0.005780      0.006180
1569     15.680000     -0.005850      0.006150
1570     15.690000     -0.005910      0.006120
1571     15.700000     -0.005970      0.006080
1572     15.710000     -0.006030      0.006020
1573     15.720000     -0.006090      0.005960
1574     15.730000     -0.006150      0.005880
1575     15.740000     -0.006210      0.005780
1576     15.750000     -0.006260      0.005650
1577     15.760000     -0.006320      0.005510
1578     15.770000     -0.006380      0.005330
1579     15.780000     -0.006430      0.005130
1580     15.790000     -0.006480      0.004900
1581     15.800000     -0.006530      0.004640
1582     15.810000     -0.006580      0.004350
1583     15.820000     -0.006620      0.004020
1584     15.830000     -0.006660      0.003670
1585     15.840000     -0.006700      0.003290
1586     15.850000     -0.006730      0.002880
1587     15.860000     -0.006760      0.002450
1588     15.870000     -0.006780      0.002010
1589     15.880000     -0.006800      0.001540
1590     15.890000     -0.006820      0.001060
1591     15.900000     -0.006830      0.000580
1592     15.910000     -0.006840      0.000090
1593     15.920000     -0.006840     -0.000390
1594     15.930000     -0.006830     -0.000880
1595     15.940000     -0.006820     -0.001350
1596     15.950000     -0.006810     -0.001810
1597     15.960000     -0.006790     -0.002250
1598     15.970000     -0.006770     -0.002680
1599     15.980000     -0.006740     -0.003090
1600     15.990000     -0.006710     -0.003490
1601     16.000000     -0.006680     -0.003860
1602     16.010000     -0.006640     -0.004210
1603     16.020000     -0.006600     -0.004540
1604     16.030000     -0.006550     -0.004860
1605     16.040000     -0.006500     -0.005150
1606     16.050000     -0.006450     -0.005430
1607     16.060000     -0.006400     -0.005690
1608     16.070000     -0.006340     -0.005940
1609     16.080000     -0.006280     -0.006170
1610     16.090000     -0.006220     -0.006380
1611     16.100000     -0.006150     -0.006590
1612     16.110000     -0.006090     -0.006780
1613     16.120000     -0.006020     -0.006970
1614     16.130000     -0.005950     -0.007140
1615     16.140000     -0.005880     -0.007310
1616     16.150000     -0.005810     -0.007460
1617     16.160000     -0.005730     -0.007610
1618     16.170000     -0.005660     -0.007760
1619     16.180000     -0.005580     -0.007890
1620     16.190000     -0.005500     -0.008020
1621     16.200000     -0.005420     -0.008150
1622     16.210000     -0.005340     -0.008270
1623     16.220000     -0.005250     -0.008380
1624     16.230000     -0.005170     -0.008480
1625     16.240000     -0.005090     -0.008580
1626     16.250000     -0.005000     -0.008680
1627     16.260000     -0.004910     -0.008760
1628     16.270000     -0.004830     -0.008830
1629     16.280000     -0.004740     -0.008890
1630     16.290000     -0.004650     -0.008940
1631     16.300000     -0.004560     -0.008970
1632     16.310000     -0.004470     -0.008990
1633     16.320000     -0.004380     -0.008990
1634     16.330000     -0.004290     -0.008960
1635     16.340000     -0.004200     -0.008920
1636     16.350000     -0.004110     -0.008850
1637     16.360000     -0.004020     -0.008750
1638     16.370000     -0.003940     -0.008630
1639     16.380000     -0.003850     -0.008480
1640     16.390000     -0.003760     -0.008300
1641     16.400000     -0.003680     -0.008090
1642     16.410000     -0.003600     -0.007850
1643     16.420000     -0.003520     -0.007580
1644     16.430000     -0.003450     -0.007280
1645     16.440000     -0.003370     -0.006950
1646     16.450000     -0.003300     -0.006600
1647     16.460000     -0.003240     -0.006220
1648     16.470000     -0.003180     -0.005820
1649     16.480000     -0.003120     -0.005400
1650     16.490000     -0.003060     -0.004960
1651     16.500000     -0.003010     -0.004510
1652     16.510000     -0.002970     -0.004050
1653     16.520000     -0.002930     -0.003580
1654     16.530000     -0.002890     -0.003100
1655     16.540000     -0.002860     -0.002620
1656     16.550000     -0.002840     -0.002140
1657     16.560000     -0.002810     -0.001670
1658     16.570000     -0.002800     -0.001190
1659     16.580000     -0.002790     -0.000720
1660     16.590000     -0.002780     -0.000250
1661     16.600000     -0.002780      0.000220
1662     16.610000     -0.002780      0.000680
1663     16.620000     -0.002780      0.001130
1664     16.630000     -0.002800      0.001580
1665     16.640000     -0.002810      0.002030
1666     16.650000     -0.002830      0.002470
1667     16.660000     -0.002860      0.002900
1668     16.670000     -0.002890      0.003320
1669     16.680000     -0.002920      0.003730
1670     16.690000     -0.002960      0.004130
1671     16.700000     -0.003000      0.004520
1672     16.710000     -0.003040      0.004890
1673     16.720000     -0.003090      0.005240
1674     16.730000     -0.003140      0.005570
1675     16.740000     -0.003200      0.005870
1676     16.750000     -0.003260      0.006160
1677     16.760000     -0.003320      0.006420
1678     16.770000     -0.003380      0.006650
1679     16.780000     -0.003450      0.006850
1680     16.790000     -0.003520      0.007030
1681     16.800000     -0.003590      0.007180
1682     16.810000     -0.003660      0.007310
1683     16.820000     -0.003730      0.007400
1684     16.830000     -0.003810      0.007470
1685     16.840000     -0.003880      0.007520
1686     16.850000     -0.003960      0.007540
1687     16.860000     -0.004030      0.007540
1688     16.870000     -0.004110      0.007520
1689     16.880000     -0.004180      0.007480
1690     16.890000     -0.004260      0.007420
1691     16.900000     -0.004330      0.007350
1692     16.910000     -0.004410      0.007260
1693     16.920000     -0.004480      0.007160
1694     16.930000     -0.004550      0.007050
1695     16.940000     -0.004620      0.006930
1696     16.950000     -0.004690      0.006810
1697     16.960000     -0.004760      0.006670
1698     16.970000     -0.004830      0.006530
1699     16.980000     -0.004890      0.006390
1700     16.990000     -0.004950      0.006240
1701     17.000000     -0.005020      0.006080
1702     17.010000     -0.005080      0.005920
1703     17.020000     -0.005140      0.005760
1704     17.030000     -0.005190      0.005590
1705     17.040000     -0.005250      0.005420
1706     17.050000     -0.005300      0.005240
1707     17.060000     -0.005360      0.005070
1708     17.070000     -0.005410      0.004890
1709     17.080000     -0.005460      0.004710
1710     17.090000     -0.005500      0.004530
1711     17.100000     -0.005550      0.004360
1712     17.110000     -0.005590      0.004180
1713     17.120000     -0.005630      0.004010
1714     17.130000     -0.005670      0.003850
1715     17.140000     -0.005710      0.003690
1716     17.150000     -0.005750      0.003530
1717     17.160000     -0.005790      0.003380
1718     17.170000     -0.005820      0.003240
1719     17.180000     -0.005850      0.003100
1720     17.190000     -0.005880      0.002970
1721     17.200000     -0.005910      0.002860
1722     17.210000     -0.005940      0.002740
1723     17.220000     -0.005970      0.002640
1724     17.230000     -0.005990      0.002550
1725     17.240000     -0.006020      0.002460
1726     17.250000     -0.006040      0.002390
1727     17.260000     -0.006070      0.002320
1728     17.270000     -0.006090      0.002270
1729     17.280000     -0.006110      0.002220
1730     17.290000     -0.006140      0.002190
1731     17.300000     -0.006160      0.002170
1732     17.310000     -0.006180      0.002170
1733     17.320000     -0.006200      0.002170
1734     17.330000     -0.006220      0.002200
1735     17.340000     -0.006250      0.002240
1736     17.350000     -0.006270      0.002300
1737     17.360000     -0.006290      0.002380
1738     17.370000     -0.006310      0.002470
1739     17.380000     -0.006340      0.002580
1740     17.390000     -0.006370      0.002720
1741     17.400000     -0.006390      0.002870
1742     17.410000     -0.006420      0.003040
1743     17.420000     -0.006450      0.003230
1744     17.430000     -0.006480      0.003430
1745     17.440000     -0.006520      0.003650
1746     17.450000     -0.006550      0.003890
1747     17.460000     -0.006590      0.004130
1748     17.470000     -0.006630      0.004380
1749     17.480000     -0.006680      0.004630
1750     17.490000     -0.006720      0.004890
1751     17.500000     -0.006770      0.005130
1752     17.510000     -0.006830      0.005380
1753     17.520000     -0.006880      0.005610
1754     17.530000     -0.006930      0.005820
1755     17.540000     -0.006990      0.006020
1756     17.550000     -0.007050      0.006190
1757     17.560000     -0.007120      0.006340
1758     17.570000     -0.007180      0.006460
1759     17.580000     -0.007240      0.006550
1760     17.590000     -0.007310      0.006620
1761     17.600000     -0.007370      0.006650
1762     17.610000     -0.007440      0.006650
1763     17.620000     -0.007510      0.006630
1764     17.630000     -0.007570      0.006570
1765     17.640000     -0.007640      0.006490
1766     17.650000     -0.007700      0.006380
1767     17.660000     -0.007770      0.006240
1768     17.670000     -0.007830      0.006080
1769     17.680000     -0.007890      0.005910
1770     17.690000     -0.007950      0.005720
1771     17.700000     -0.008010      0.005510
1772     17.710000     -0.008060      0.005300
1773     17.720000     -0.008120      0.005080
1774     17.730000     -0.008170      0.004850
1775     17.740000     -0.008220      0.004620
1776     17.750000     -0.008260      0.004390
1777     17.760000     -0.008310      0.004170
1778     17.770000     -0.008350      0.003940
1779     17.780000     -0.008390      0.003720
1780     17.790000     -0.008420      0.003510
1781     17.800000     -0.008460      0.003300
1782     17.810000     -0.008490      0.003090
1783     17.820000     -0.008520      0.002890
1784     17.830000     -0.008550      0.002690
1785     17.840000     -0.008580      0.002500
1786     17.850000     -0.008600      0.002300
1787     17.860000     -0.008630      0.002110
1788     17.870000     -0.008650      0.001910
1789     17.880000     -0.008670      0.001700
1790     17.890000     -0.008680      0.001490
1791     17.900000     -0.008700      0.001270
1792     17.910000     -0.008710      0.001050
1793     17.920000     -0.008720      0.000800
1794     17.930000     -0.008730      0.000550
1795     17.940000     -0.008740      0.000270
1796     17.950000     -0.008740     -0.000020
1797     17.960000     -0.008740     -0.000340
1798     17.970000     -0.008730     -0.000680
1799     17.980000     -0.008730     -0.001040
1800     17.990000     -0.008720     -0.001420
1801     18.000000     -0.008700     -0.001830
1802     18.010000     -0.008690     -0.002270
1803     18.020000     -0.008660     -0.002730
1804     18.030000     -0.008640     -0.003220
1805     18.040000     -0.008600     -0.003730
1806     18.050000     -0.008570     -0.004260
1807     18.060000     -0.008520     -0.004800
1808     18.070000     -0.008470     -0.005360
1809     18.080000     -0.008420     -0.005920
1810     18.090000     -0.008360     -0.006490
1811     18.100000     -0.008300     -0.007060
1812     18.110000     -0.008230     -0.007610
1813     18.120000     -0.008150     -0.008160
1814     18.130000     -0.008070     -0.008690
1815     18.140000     -0.007980     -0.009200
1816     18.150000     -0.007890     -0.009680
1817     18.160000     -0.007790     -0.010130
1818     18.170000     -0.007690     -0.010550
1819     18.180000     -0.007590     -0.010940
1820     18.190000     -0.007480     -0.011290
1821     18.200000     -0.007360     -0.011610
1822     18.210000     -0.007250     -0.011900
1823     18.220000     -0.007130     -0.012140
1824     18.230000     -0.007010     -0.012360
1825     18.240000     -0.006880     -0.012540
1826     18.250000     -0.006760     -0.012700
1827     18.260000     -0.006630     -0.012830
1828     18.270000     -0.006500     -0.012940
1829     18.280000     -0.006370     -0.013020
1830     18.290000     -0.006240     -0.013090
1831     18.300000     -0.006110     -0.013140
1832     18.310000     -0.005980     -0.013190
1833     18.320000     -0.005850     -0.013220
1834     18.330000     -0.005720     -0.013250
1835     18.340000     -0.005580     -0.013280
1836     18.350000     -0.005450     -0.013310
1837     18.360000     -0.005320     -0.013340
1838     18.370000     -0.005190     -0.013380
1839     18.380000     -0.005050     -0.013430
1840     18.390000     -0.004920     -0.013480
1841     18.400000     -0.004780     -0.013530
1842     18.410000     -0.004650     -0.013600
1843     18.420000     -0.004510     -0.013670
1844     18.430000     -0.004370     -0.013750
1845     18.440000     -0.004240     -0.013830
1846     18.450000     -0.004100     -0.013920
1847     18.460000     -0.003960     -0.014010
1848     18.470000     -0.003820     -0.014090
1849     18.480000     -0.003680     -0.014170
1850     18.490000     -0.003540     -0.014240
1851     18.500000     -0.003390     -0.014300
1852     18.510000     -0.003250     -0.014340
1853     18.520000     -0.003110     -0.014370
1854     18.530000     -0.002960     -0.014370
1855     18.540000     -0.002820     -0.014350
1856     18.550000     -0.002680     -0.014300
1857     18.560000     -0.002530     -0.014210
1858     18.570000     -0.002390     -0.014100
1859     18.580000     -0.002250     -0.013950
1860     18.590000     -0.002110     -0.013760
1861     18.600000     -0.001970     -0.013540
1862     18.610000     -0.001840     -0.013280
1863     18.620000     -0.001710     -0.012990
1864     18.630000     -0.001580     -0.012670
1865     18.640000     -0.001450     -0.012310
1866     18.650000     -0.001330     -0.011930
1867     18.660000     -0.001210     -0.011530
1868     18.670000     -0.001090     -0.011110
1869     18.680000     -0.000980     -0.010680
1870     18.690000     -0.000870     -0.010250
1871     18.700000     -0.000770     -0.009820
1872     18.710000     -0.000670     -0.009400
1873     18.720000     -0.000580     -0.009000
1874     18.730000     -0.000490     -0.008620
1875     18.740000     -0.000400     -0.008270
1876     18.750000     -0.000320     -0.007960
1877     18.760000     -0.000240     -0.007680
1878     18.770000     -0.000160     -0.007450
1879     18.780000     -0.000090     -0.007270
1880     18.790000     -0.000020     -0.007130
1881     18.800000      0.000060     -0.007050
1882     18.810000      0.000130     -0.007010
1883     18.820000      0.000200     -0.007020
1884     18.830000      0.000270     -0.007080
1885     18.840000      0.000340     -0.007180
1886     18.850000      0.000410     -0.007320
1887     18.860000      0.000480     -0.007490
1888     18.870000      0.000560     -0.007700
1889     18.880000      0.000630     -0.007930
1890     18.890000      0.000710     -0.008180
1891     18.900000      0.000790     -0.008440
1892     18.910000      0.000880     -0.008710
1893     18.920000      0.000970     -0.008980
1894     18.930000      0.001060     -0.009250
1895     18.940000      0.001150     -0.009500
1896     18.950000      0.001240     -0.009740
1897     18.960000      0.001340     -0.009960
1898     18.970000      0.001440     -0.010150
1899     18.980000      0.001540     -0.010320
1900     18.990000      0.001650     -0.010450
1901     19.000000      0.001750     -0.010560
1902     19.010000      0.001860     -0.010640
1903     19.020000      0.001960     -0.010680
1904     19.030000      0.002070     -0.010700
1905     19.040000      0.002180     -0.010680
1906     19.050000      0.002280     -0.010640
1907     19.060000      0.002390     -0.010570
1908     19.070000      0.002490     -0.010470
1909     19.080000      0.002600     -0.010350
1910     19.090000      0.002700     -0.010200
1911     19.100000      0.002800     -0.010040
1912     19.110000      0.002900     -0.009870
1913     19.120000      0.003000     -0.009670
1914     19.130000      0.003100     -0.009470
1915     19.140000      0.003200     -0.009260
1916     19.150000      0.003290     -0.009030
1917     19.160000      0.003380     -0.008800
1918     19.170000      0.003470     -0.008560
1919     19.180000      0.003550     -0.008320
1920     19.190000      0.003630     -0.008080
1921     19.200000      0.003720     -0.007820
1922     19.210000      0.003790     -0.007570
1923     19.220000      0.003870     -0.007310
1924     19.230000      0.003940     -0.007050
1925     19.240000      0.004010     -0.006790
1926     19.250000      0.004080     -0.006520
1927     19.260000      0.004150     -0.006250
1928     19.270000      0.004210     -0.005980
1929     19.280000      0.004270     -0.005710
1930     19.290000      0.004330     -0.005450
1931     19.300000      0.004380     -0.005180
1932     19.310000      0.004430     -0.004920
1933     19.320000      0.004480     -0.004670
1934     19.330000      0.004530     -0.004420
1935     19.340000      0.004570     -0.004170
1936     19.350000      0.004610     -0.003940
1937     19.360000      0.004650     -0.003710
1938     19.370000      0.004690     -0.003500
1939     19.380000      0.004730     -0.003290
1940     19.390000      0.004760     -0.003090
1941     19.400000      0.004790     -0.002900
1942     19.410000      0.004820     -0.002720
1943     19.420000      0.004850     -0.002550
1944     19.430000      0.004870     -0.002380
1945     19.440000      0.004890     -0.002230
1946     19.450000      0.004920     -0.002090
1947     19.460000      0.004940     -0.001950
1948     19.470000      0.004960     -0.001820
1949     19.480000      0.004980     -0.001700
1950     19.490000      0.004990     -0.001590
1951     19.500000      0.005010     -0.001480
1952     19.510000      0.005020     -0.001390
1953     19.520000      0.005040     -0.001300
1954     19.530000      0.005050     -0.001220
1955     19.540000      0.005060     -0.001150
1956     19.550000      0.005070     -0.001090
1957     19.560000      0.005080     -0.001040
1958     19.570000      0.005090     -0.001000
1959     19.580000      0.005100     -0.000970
1960     19.590000      0.005110     -0.000940
1961     19.600000      0.005120     -0.000930
1962     19.610000      0.005130     -0.000920
1963     19.620000      0.005140     -0.000920
1964     19.630000      0.005150     -0.000940
1965     19.640000      0.005160     -0.000960
1966     19.650000      0.005170     -0.000990
1967     19.660000      0.005180     -0.001020
1968     19.670000      0.005190     -0.001070
1969     19.680000      0.005200     -0.001120
1970     19.690000      0.005210     -0.001170
1971     19.700000      0.005220     -0.001240
1972     19.710000      0.005240     -0.001310
1973     19.720000      0.005250     -0.001380
1974     19.730000      0.005260     -0.001460
1975     19.740000      0.005280     -0.001550
1976     19.750000      0.005290     -0.001640
1977     19.760000      0.005310     -0.001730
1978     19.770000      0.005330     -0.001830
1979     19.780000      0.005350     -0.001940
1980     19.790000      0.005370     -0.002050
1981     19.800000      0.005390     -0.002160
1982     19.810000      0.005410     -0.002270
1983     19.820000      0.005430     -0.002390
1984     19.830000      0.005450     -0.002520
1985     19.840000      0.005480     -0.002650
1986     19.850000      0.005510     -0.002780
1987     19.860000      0.005530     -0.002910
1988     19.870000      0.005560     -0.003050
1989     19.880000      0.005590     -0.003190
1990     19.890000      0.005620     -0.003330
1991     19.900000      0.005660     -0.003460
1992     19.910000      0.005690     -0.003600
1993     19.920000      0.005730     -0.003740
1994     19.930000      0.005770     -0.003870
1995     19.940000      0.005800     -0.004000
1996     19.950000      0.005840     -0.004120
1997     19.960000      0.005890     -0.004240
1998     19.970000      0.005930     -0.004360
1999     19.980000      0.005970     -0.004470
2000     19.990000      0.006020     -0.004580
2001     20.000000      0.006060     -0.004680
2002     20.010000      0.006110     -0.004780
2003     20.020000      0.006160     -0.004880
2004     20.030000      0.006210     -0.004970
2005     20.040000      0.006260     -0.005060
2006     20.050000      0.006310     -0.005150
2007     20.060000      0.006360     -0.005230
2008     20.070000      0.006410     -0.005320
2009     20.080000      0.006460     -0.005410
2010     20.090000      0.006520     -0.005500
2011     20.100000      0.006570     -0.005600
2012     20.110000      0.006630     -0.005700
2013     20.120000      0.006690     -0.005800
2014     20.130000      0.006740     -0.005920
2015     20.140000      0.006800     -0.006040
2016     20.150000      0.006860     -0.006170
2017     20.160000      0.006920     -0.006310
2018     20.170000      0.006990     -0.006470
2019     20.180000      0.007050     -0.006630
2020     20.190000      0.007120     -0.006810
2021     20.200000      0.007190     -0.007000
2022     20.210000      0.007260     -0.007210
2023     20.220000      0.007330     -0.007420
2024     20.230000      0.007400     -0.007650
2025     20.240000      0.007480     -0.007890
2026     20.250000      0.007560     -0.008140
2027     20.260000      0.007640     -0.008400
2028     20.270000      0.007720     -0.008670
2029     20.280000      0.007810     -0.008940
2030     20.290000      0.007900     -0.009210
2031     20.300000      0.007990     -0.009490
2032     20.310000      0.008090     -0.009760
2033     20.320000      0.008180     -0.010030
2034     20.330000      0.008280     -0.010290
2035     20.340000      0.008390     -0.010540
2036     20.350000      0.008490     -0.010770
2037     20.360000      0.008600     -0.011000
2038     20.370000      0.008710     -0.011210
2039     20.380000      0.008820     -0.011410
2040     20.390000      0.008940     -0.011590
2041     20.400000      0.009050     -0.011750
2042     20.410000      0.009170     -0.011900
2043     20.420000      0.009290     -0.012030
2044     20.430000      0.009410     -0.012150
2045     20.440000      0.009530     -0.012240
2046     20.450000      0.009650     -0.012330
2047     20.460000      0.009780     -0.012400
2048     20.470000      0.009900     -0.012450
2049     20.480000      0.010030     -0.012490
2050     20.490000      0.010150     -0.012520
2051     20.500000      0.010280     -0.012540
2052     20.510000      0.010400     -0.012540
2053     20.520000      0.010530     -0.012530
2054     20.530000      0.010650     -0.012510
2055     20.540000      0.010780     -0.012480
2056     20.550000      0.010900     -0.012440
2057     20.560000      0.011030     -0.012390
2058     20.570000      0.011150     -0.012330
2059     20.580000      0.011270     -0.012260
2060     20.590000      0.011400     -0.012180
2061     20.600000      0.011520     -0.012100
2062     20.610000      0.011640     -0.012000
2063     20.620000      0.011760     -0.011900
2064     20.630000      0.011880     -0.011790
2065     20.640000      0.012000     -0.011680
2066     20.650000      0.012110     -0.011560
2067     20.660000      0.012230     -0.011440
2068     20.670000      0.012340     -0.011310
2069     20.680000      0.012460     -0.011190
2070     20.690000      0.012570     -0.011060
2071     20.700000      0.012680     -0.010940
2072     20.710000      0.012790     -0.010830
2073     20.720000      0.012900     -0.010720
2074     20.730000      0.013000     -0.010620
2075     20.740000      0.013110     -0.010530
2076     20.750000      0.013210     -0.010450
2077     20.760000      0.013320     -0.010380
2078     20.770000      0.013420     -0.010330
2079     20.780000      0.013530     -0.010290
2080     20.790000      0.013630     -0.010270
2081     20.800000      0.013730     -0.010260
2082     20.810000      0.013830     -0.010260
2083     20.820000      0.013940     -0.010280
2084     20.830000      0.014040     -0.010300
2085     20.840000      0.014140     -0.010340
2086     20.850000      0.014250     -0.010380
2087     20.860000      0.014350     -0.010430
2088     20.870000      0.014450     -0.010470
2089     20.880000      0.014560     -0.010510
2090     20.890000      0.014660     -0.010550
2091     20.900000      0.014770     -0.010570
2092     20.910000      0.014870     -0.010570
2093     20.920000      0.014980     -0.010560
2094     20.930000      0.015090     -0.010520
2095     20.940000      0.015190     -0.010450
2096     20.950000      0.015300     -0.010350
2097     20.960000      0.015400     -0.010210
2098     20.970000      0.015500     -0.010040
2099     20.980000      0.015600     -0.009820
2100     20.990000      0.015700     -0.009560
2101     21.000000      0.015800     -0.009260
2102     21.010000      0.015890     -0.008910
2103     21.020000      0.015980     -0.008510
2104     21.030000      0.016060     -0.008070
2105     21.040000      0.016140     -0.007590
2106     21.050000      0.016220     -0.007060
2107     21.060000      0.016290     -0.006490
2108     21.070000      0.016350     -0.005890
2109     21.080000      0.016410     -0.005250
2110     21.090000      0.016470     -0.004580
2111     21.100000      0.016510     -0.003890
2112     21.110000      0.016550     -0.003170
2113     21.120000      0.016580     -0.002440
2114     21.130000      0.016610     -0.001680
2115     21.140000      0.016620     -0.000920
2116     21.150000      0.016630     -0.000140
2117     21.160000      0.016630      0.000640
2118     21.170000      0.016630      0.001430
2119     21.180000      0.016610      0.002230
2120     21.190000      0.016590      0.003030
2121     21.200000      0.016560      0.003840
2122     21.210000      0.016520      0.004660
2123     21.220000      0.016480      0.005470
2124     21.230000      0.016420      0.006300
2125     21.240000      0.016360      0.007120
2126     21.250000      0.016290      0.007940
2127     21.260000      0.016210      0.008760
2128     21.270000      0.016120      0.009580
2129     21.280000      0.016020      0.010380
2130     21.290000      0.015920      0.011180
2131     21.300000      0.015810      0.011950
2132     21.310000      0.015690      0.012710
2133     21.320000      0.015560      0.013430
2134     21.330000      0.015430      0.014130
2135     21.340000      0.015290      0.014790
2136     21.350000      0.015140      0.015410
2137     21.360000      0.014980      0.015990
2138     21.370000      0.014820      0.016530
2139     21.380000      0.014660      0.017020
2140     21.390000      0.014490      0.017470
2141     21.400000      0.014310      0.017870
2142     21.410000      0.014140      0.018230
2143     21.420000      0.013950      0.018530
2144     21.430000      0.013770      0.018800
2145     21.440000      0.013580      0.019020
2146     21.450000      0.013390      0.019200
2147     21.460000      0.013200      0.019340
2148     21.470000      0.013000      0.019450
2149     21.480000      0.012810      0.019520
2150     21.490000      0.012610      0.019550
2151     21.500000      0.012420      0.019560
2152     21.510000      0.012220      0.019540
2153     21.520000      0.012030      0.019490
2154     21.530000      0.011830      0.019410
2155     21.540000      0.011640      0.019320
2156     21.550000      0.011450      0.019200
2157     21.560000      0.011250      0.019060
2158     21.570000      0.011060      0.018900
2159     21.580000      0.010870      0.018730
2160     21.590000      0.010690      0.018530
2161     21.600000      0.010500      0.018320
2162     21.610000      0.010320      0.018100
2163     21.620000      0.010140      0.017860
2164     21.630000      0.009960      0.017610
2165     21.640000      0.009780      0.017350
2166     21.650000      0.009610      0.017080
2167     21.660000      0.009440      0.016810
2168     21.670000      0.009270      0.016530
2169     21.680000      0.009110      0.016250
2170     21.690000      0.008940      0.015980
2171     21.700000      0.008780      0.015720
2172     21.710000      0.008630      0.015460
2173     21.720000      0.008470      0.015230
2174     21.730000      0.008320      0.015010
2175     21.740000      0.008170      0.014810
2176     21.750000      0.008020      0.014640
2177     21.760000      0.007870      0.014500
2178     21.770000      0.007730      0.014390
2179     21.780000      0.007590      0.014310
2180     21.790000      0.007440      0.014260
2181     21.800000      0.007300      0.014250
2182     21.810000      0.007160      0.014270
2183     21.820000      0.007010      0.014320
2184     21.830000      0.006870      0.014400
2185     21.840000      0.006730      0.014510
2186     21.850000      0.006580      0.014640
2187     21.860000      0.006440      0.014800
2188     21.870000      0.006290      0.014970
2189     21.880000      0.006140      0.015170
2190     21.890000      0.005990      0.015370
2191     21.900000      0.005830      0.015580
2192     21.910000      0.005680      0.015790
2193     21.920000      0.005520      0.016000
2194     21.930000      0.005360      0.016210
2195     21.940000      0.005200      0.016400
2196     21.950000      0.005030      0.016580
2197     21.960000      0.004870      0.016750
2198     21.970000      0.004700      0.016900
2199     21.980000      0.004530      0.017020
2200     21.990000      0.004360      0.017130
2201     22.000000      0.004190      0.017210
2202     22.010000      0.004020      0.017270
2203     22.020000      0.003840      0.017310
2204     22.030000      0.003670      0.017320
2205     22.040000      0.003500      0.017320
2206     22.050000      0.003320      0.017300
2207     22.060000      0.003150      0.017260
2208     22.070000      0.002980      0.017210
2209     22.080000      0.002810      0.017150
2210     22.090000      0.002640      0.017090
2211     22.100000      0.002460      0.017020
2212     22.110000      0.002290      0.016950
2213     22.120000      0.002130      0.016880
2214     22.130000      0.001960      0.016820
2215     22.140000      0.001790      0.016770
2216     22.150000      0.001620      0.016730
2217     22.160000      0.001450      0.016700
2218     22.170000      0.001290      0.016690
2219     22.180000      0.001120      0.016700
2220     22.190000      0.000950      0.016730
2221     22.200000      0.000790      0.016770
2222     22.210000      0.000620      0.016840
2223     22.220000      0.000450      0.016920
2224     22.230000      0.000280      0.017020
2225     22.240000      0.000110      0.017140
2226     22.250000     -0.000060      0.017280
2227     22.260000     -0.000230      0.017430
2228     22.270000     -0.000410      0.017590
2229     22.280000     -0.000580      0.017760
2230     22.290000     -0.000760      0.017940
2231     22.300000     -0.000940      0.018120
2232     22.310000     -0.001120      0.018310
2233     22.320000     -0.001310      0.018490
2234     22.330000     -0.001490      0.018660
2235     22.340000     -0.001680      0.018830
2236     22.350000     -0.001870      0.018990
2237     22.360000     -0.002060      0.019140
2238     22.370000     -0.002250      0.019280
2239     22.380000     -0.002440      0.019400
2240     22.390000     -0.002630      0.019510
2241     22.400000     -0.002830      0.019600
2242     22.410000     -0.003030      0.019680
2243     22.420000     -0.003220      0.019750
2244     22.430000     -0.003420      0.019800
2245     22.440000     -0.003620      0.019830
2246     22.450000     -0.003820      0.019860
2247     22.460000     -0.004010      0.019880
2248     22.470000     -0.004210      0.019880
2249     22.480000     -0.004410      0.019880
2250     22.490000     -0.004610      0.019880
2251     22.500000     -0.004810      0.019870
2252     22.510000     -0.005010      0.019860
2253     22.520000     -0.005210      0.019850
2254     22.530000     -0.005410      0.019850
2255     22.540000     -0.005600      0.019850
2256     22.550000     -0.005800      0.019860
2257     22.560000     -0.006000      0.019880
2258     22.570000     -0.006200      0.019900
2259     22.580000     -0.006400      0.019940
2260     22.590000     -0.006600      0.019980
2261     22.600000     -0.006800      0.020040
2262     22.610000     -0.007000      0.020110
2263     22.620000     -0.007200      0.020190
2264     22.630000     -0.007400      0.020280
2265     22.640000     -0.007600      0.020380
2266     22.650000     -0.007810      0.020490
2267     22.660000     -0.008010      0.020610
2268     22.670000     -0.008220      0.020730
2269     22.680000     -0.008430      0.020860
2270     22.690000     -0.008640      0.020990
2271     22.700000     -0.008850      0.021120
2272     22.710000     -0.009060      0.021250
2273     22.720000     -0.009270      0.021380
2274     22.730000     -0.009480      0.021500
2275     22.740000     -0.009700      0.021610
2276     22.750000     -0.009910      0.021710
2277     22.760000     -0.010130      0.021800
2278     22.770000     -0.010350      0.021880
2279     22.780000     -0.010570      0.021950
2280     22.790000     -0.010790      0.022000
2281     22.800000     -0.011010      0.022030
2282     22.810000     -0.011230      0.022060
2283     22.820000     -0.011450      0.022060
2284     22.830000     -0.011670      0.022060
2285     22.840000     -0.011890      0.022030
2286     22.850000     -0.012110      0.022000
2287     22.860000     -0.012330      0.021950
2288     22.870000     -0.012550      0.021890
2289     22.880000     -0.012770      0.021810
2290     22.890000     -0.012990      0.021730
2291     22.900000     -0.013200      0.021630
2292     22.910000     -0.013420      0.021530
2293     22.920000     -0.013630      0.021410
2294     22.930000     -0.013850      0.021290
2295     22.940000     -0.014060      0.021160
2296     22.950000     -0.014270      0.021020
2297     22.960000     -0.014480      0.020880
2298     22.970000     -0.014690      0.020730
2299     22.980000     -0.014900      0.020570
2300     22.990000     -0.015110      0.020410
2301     23.000000     -0.015310      0.020240
2302     23.010000     -0.015510      0.020070
2303     23.020000     -0.015710      0.019880
2304     23.030000     -0.015910      0.019700
2305     23.040000     -0.016110      0.019510
2306     23.050000     -0.016300      0.019310
2307     23.060000     -0.016500      0.019110
2308     23.070000     -0.016690      0.018900
2309     23.080000     -0.016880      0.018700
2310     23.090000     -0.017060      0.018490
2311     23.100000     -0.017250      0.018280
2312     23.110000     -0.017430      0.018070
2313     23.120000     -0.017610      0.017860
2314     23.130000     -0.017790      0.017660
2315     23.140000     -0.017970      0.017460
2316     23.150000     -0.018140      0.017260
2317     23.160000     -0.018310      0.017070
2318     23.170000     -0.018490      0.016880
2319     23.180000     -0.018650      0.016690
2320     23.190000     -0.018820      0.016510
2321     23.200000     -0.018990      0.016340
2322     23.210000     -0.019150      0.016170
2323     23.220000     -0.019310      0.016010
2324     23.230000     -0.019470      0.015850
2325     23.240000     -0.019630      0.015700
2326     23.250000     -0.019790      0.015550
2327     23.260000     -0.019940      0.015400
2328     23.270000     -0.020100      0.015260
2329     23.280000     -0.020250      0.015120
2330     23.290000     -0.020400      0.014990
2331     23.300000     -0.020550      0.014860
2332     23.310000     -0.020700      0.014740
2333     23.320000     -0.020850      0.014620
2334     23.330000     -0.020990      0.014500
2335     23.340000     -0.021140      0.014390
2336     23.350000     -0.021280      0.014290
2337     23.360000     -0.021420      0.014180
2338     23.370000     -0.021570      0.014090
2339     23.380000     -0.021710      0.013990
2340     23.390000     -0.021850      0.013900
2341     23.400000     -0.021990      0.013820
2342     23.410000     -0.022120      0.013740
2343     23.420000     -0.022260      0.013660
2344     23.430000     -0.022400      0.013580
2345     23.440000     -0.022530      0.013510
2346     23.450000     -0.022670      0.013440
2347     23.460000     -0.022800      0.013370
2348     23.470000     -0.022940      0.013300
2349     23.480000     -0.023070      0.013230
2350     23.490000     -0.023200      0.013160
2351     23.500000     -0.023330      0.013090
2352     23.510000     -0.023460      0.013020
2353     23.520000     -0.023590      0.012940
2354     23.530000     -0.023720      0.012870
2355     23.540000     -0.023850      0.012790
2356     23.550000     -0.023980      0.012710
2357     23.560000     -0.024110      0.012620
2358     23.570000     -0.024230      0.012540
2359     23.580000     -0.024360      0.012440
2360     23.590000     -0.024480      0.012340
2361     23.600000     -0.024610      0.012240
2362     23.610000     -0.024730      0.012140
2363     23.620000     -0.024850      0.012020
2364     23.630000     -0.024970      0.011910
2365     23.640000     -0.025090      0.011790
2366     23.650000     -0.025210      0.011670
2367     23.660000     -0.025330      0.011550
2368     23.670000     -0.025440      0.011420
2369     23.680000     -0.025550      0.011300
2370     23.690000     -0.025670      0.011180
2371     23.700000     -0.025780      0.011060
2372     23.710000     -0.025890      0.010940
2373     23.720000     -0.026000      0.010830
2374     23.730000     -0.026110      0.010730
2375     23.740000     -0.026220      0.010640
2376     23.750000     -0.026320      0.010560
2377     23.760000     -0.026430      0.010480
2378     23.770000     -0.026530      0.010420
2379     23.780000     -0.026640      0.010370
2380     23.790000     -0.026740      0.010330
2381     23.800000     -0.026840      0.010310
2382     23.810000     -0.026950      0.010290
2383     23.820000     -0.027050      0.010290
2384     23.830000     -0.027150      0.010300
2385     23.840000     -0.027260      0.010320
2386     23.850000     -0.027360      0.010350
2387     23.860000     -0.027460      0.010380
2388     23.870000     -0.027570      0.010420
2389     23.880000     -0.027670      0.010470
2390     23.890000     -0.027770      0.010510
2391     23.900000     -0.027880      0.010560
2392     23.910000     -0.027990      0.010610
2393     23.920000     -0.028090      0.010650
2394     23.930000     -0.028200      0.010690
2395     23.940000     -0.028300      0.010720
2396     23.950000     -0.028410      0.010740
2397     23.960000     -0.028520      0.010760
2398     23.970000     -0.028630      0.010760
2399     23.980000     -0.028730      0.010760
2400     23.990000     -0.028840      0.010740
2401     24.000000     -0.028950      0.010720
2402     24.010000     -0.029060      0.010690
2403     24.020000     -0.029160      0.010650
2404     24.030000     -0.029270      0.010600
2405     24.040000     -0.029380      0.010560
2406     24.050000     -0.029480      0.010520
2407     24.060000     -0.029590      0.010480
2408     24.070000     -0.029690      0.010460
2409     24.080000     -0.029800      0.010450
2410     24.090000     -0.029900      0.010460
2411     24.100000     -0.030010      0.010500
2412     24.110000     -0.030110      0.010570
2413     24.120000     -0.030220      0.010670
2414     24.130000     -0.030320      0.010820
2415     24.140000     -0.030430      0.011020
2416     24.150000     -0.030540      0.011270
2417     24.160000     -0.030650      0.011580
2418     24.170000     -0.030770      0.011950
2419     24.180000     -0.030890      0.012370
2420     24.190000     -0.031010      0.012860
2421     24.200000     -0.031140      0.013410
2422     24.210000     -0.031280      0.014010
2423     24.220000     -0.031420      0.014660
2424     24.230000     -0.031560      0.015360
2425     24.240000     -0.031720      0.016080
2426     24.250000     -0.031880      0.016830
2427     24.260000     -0.032040      0.017590
2428     24.270000     -0.032220      0.018330
2429     24.280000     -0.032400      0.019040
2430     24.290000     -0.032590      0.019700
2431     24.300000     -0.032790      0.020290
2432     24.310000     -0.032990      0.020790
2433     24.320000     -0.033200      0.021170
2434     24.330000     -0.033410      0.021410
2435     24.340000     -0.033630      0.021500
2436     24.350000     -0.033840      0.021420
2437     24.360000     -0.034060      0.021150
2438     24.370000     -0.034270      0.020690
2439     24.380000     -0.034480      0.020020
2440     24.390000     -0.034680      0.019150
2441     24.400000     -0.034870      0.018090
2442     24.410000     -0.035050      0.016840
2443     24.420000     -0.035220      0.015420
2444     24.430000     -0.035370      0.013840
2445     24.440000     -0.035510      0.012160
2446     24.450000     -0.035630      0.010390
2447     24.460000     -0.035730      0.008580
2448     24.470000     -0.035820      0.006790
2449     24.480000     -0.035890      0.005070
2450     24.490000     -0.035940      0.003480
2451     24.500000     -0.035970      0.002090
2452     24.510000     -0.035990      0.000950
2453     24.520000     -0.036000      0.000150
2454     24.530000     -0.036010     -0.000270
2455     24.540000     -0.036000     -0.000250
2456     24.550000     -0.036000      0.000270
2457     24.560000     -0.036000      0.001320
2458     24.570000     -0.036020      0.002930
2459     24.580000     -0.036050      0.005130
2460     24.590000     -0.036100      0.007910
2461     24.600000     -0.036180      0.011280
2462     24.610000     -0.036290      0.015190
2463     24.620000     -0.036440      0.019610
2464     24.630000     -0.036640      0.024460
2465     24.640000     -0.036880      0.029670
2466     24.650000     -0.037180      0.035120
2467     24.660000     -0.037530      0.040680
2468     24.670000     -0.037940      0.046210
2469     24.680000     -0.038400      0.051540
2470     24.690000     -0.038910      0.056490
2471     24.700000     -0.039480      0.060870
2472     24.710000     -0.040090      0.064480
2473     24.720000     -0.040730      0.067150
2474     24.730000     -0.041400      0.068670
2475     24.740000     -0.042090      0.068870
2476     24.750000     -0.042780      0.067610
2477     24.760000     -0.043450      0.064740
2478     24.770000     -0.044100      0.060160
2479     24.780000     -0.044700      0.053780
2480     24.790000     -0.045240      0.045560
2481     24.800000     -0.045700      0.035480
2482     24.810000     -0.046050      0.023580
2483     24.820000     -0.046290      0.009910
2484     24.830000     -0.046390     -0.005400
2485     24.840000     -0.046330     -0.022210
2486     24.850000     -0.046110     -0.040300
2487     24.860000     -0.045710     -0.059440
2488     24.870000     -0.045110     -0.079330
2489     24.880000     -0.044320     -0.099660
2490     24.890000     -0.043320     -0.120070
2491     24.900000     -0.042120     -0.140200
2492     24.910000     -0.040720     -0.159660
2493     24.920000     -0.039120     -0.178080
2494     24.930000     -0.037340     -0.195120
2495     24.940000     -0.035390     -0.210430
2496     24.950000     -0.033290     -0.223730
2497     24.960000     -0.031050     -0.234760
2498     24.970000     -0.028700     -0.243320
2499     24.980000     -0.026270     -0.249240
2500     24.990000     -0.023780     -0.252410
2501     25.000000     -0.021250     -0.252800
2502     25.010000      0.000000      0.000000
2503     25.020000      0.000000      0.000000
2504     25.030000      0.000000      0.000000
2505     25.040000      0.000000      0.000000
2506     25.050000      0.000000      0.000000
2507     25.060000      0.000000      0.000000
2508     25.070000      0.000000      0.000000
2509     25.080000      0.000000      0.000000
2510     25.090000      0.000000      0.000000
2511     25.100000      0.000000      0.000000
2512     25.110000      0.000000      0.000000
2513     25.120000      0.000000      0.000000
2514     25.130000      0.000000      0.000000
2515     25.140000      0.000000      0.000000
2516     25.150000      0.000000      0.000000
2517     25.160000      0.000000      0.000000
2518     25.170000      0.000000      0.000000
2519     25.180000      0.000000      0.000000
2520     25.190000      0.000000      0.000000
2521     25.200000      0.000000      0.000000
2522     25.210000      0.000000      0.000000
2523     25.220000      0.000000      0.000000
2524     25.230000      0.000000      0.000000
2525     25.240000      0.000000      0.000000
2526     25.250000      0.000000      0.000000
2527     25.260000      0.000000      0.000000
2528     25.270000      0.000000      0.000000
2529     25.280000      0.000000      0.000000
2530     25.290000      0.000000      0.000000
2531     25.300000      0.000000      0.000000
2532     25.310000      0.000000      0.000000
2533     25.320000      0.000000      0.000000
2534     25.330000      0.000000      0.000000
2535     25.340000      0.000000      0.000000
2536     25.350000      0.000000      0.000000
2537     25.360000      0.000000      0.000000
2538     25.370000      0.000000      0.000000
2539     25.380000      0.000000      0.000000
2540     25.390000      0.000000      0.000000
2541     25.400000      0.000000      0.000000
2542     25.410000      0.000000      0.000000
2543     25.420000      0.000000      0.000000
2544     25.430000      0.000000      0.000000
2545     25.440000      0.000000      0.000000
2546     25.450000      0.000000      0.000000
2547     25.460000      0.000000      0.000000
2548     25.470000      0.000000      0.000000
2549     25.480000      0.000000      0.000000
2550     25.490000      0.000000      0.000000
2551     25.500000      0.000000      0.000000
2552     25.510000      0.000000      0.000000
2553     25.520000      0.000000      0.000000
2554     25.530000      0.000000      0.000000
2555     25.540000      0.000000      0.000000
2556     25.550000      0.000000      0.000000
2557     25.560000      0.000000      0.000000
2558     25.570000      0.000000      0.000000
2559     25.580000      0.000000      0.000000
2560     25.590000      0.000000      0.000000
2561     25.600000      0.000000      0.000000
2562     25.610000      0.000000      0.000000
2563     25.620000      0.000000      0.000000
2564     25.630000      0.000000      0.000000
2565     25.640000      0.000000      0.000000
2566     25.650000      0.000000      0.000000
2567     25.660000      0.000000      0.000000
2568     25.670000      0.000000      0.000000
2569     25.680000      0.000000      0.000000
2570     25.690000      0.000000      0.000000
2571     25.700000      0.000000      0.000000
2572     25.710000      0.000000      0.000000
2573     25.720000      0.000000      0.000000
2574     25.730000      0.000000      0.000000
2575     25.740000      0.000000      0.000000
2576     25.750000      0.000000      0.000000
2577     25.760000      0.000000      0.000000
2578     25.770000      0.000000      0.000000
2579     25.780000      0.000000      0.000000
2580     25.790000      0.000000      0.000000
2581     25.800000      0.000000      0.000000
2582     25.810000      0.000000      0.000000
2583     25.820000      0.000000      0.000000
2584     25.830000      0.000000      0.000000
2585     25.840000      0.000000      0.000000
2586     25.850000      0.000000      0.000000
2587     25.860000      0.000000      0.000000
2588     25.870000      0.000000      0.000000
2589     25.880000      0.000000      0.000000
2590     25.890000      0.000000      0.000000
2591     25.900000      0.000000      0.000000
2592     25.910000      0.000000      0.000000
2593     25.920000      0.000000      0.000000
2594     25.930000      0.000000      0.000000
2595     25.940000      0.000000      0.000000
2596     25.950000      0.000000      0.000000
2597     25.960000      0.000000      0.000000
2598     25.970000      0.000000      0.000000
2599     25.980000      0.000000      0.000000
2600     25.990000      0.000000      0.000000
2601     26.000000      0.000000      0.000000
2602     26.010000      0.000000      0.000000
2603     26.020000      0.000000      0.000000
2604     26.030000      0.000000      0.000000
2605     26.040000      0.000000      0.000000
2606     26.050000      0.000000      0.000000
2607     26.060000      0.000000      0.000000
2608     26.070000      0.000000      0.000000
2609     26.080000      0.000000      0.000000
2610     26.090000      0.000000      0.000000
2611     26.100000      0.000000      0.000000
2612     26.110000      0.000000      0.000000
2613     26.120000      0.000000      0.000000
2614     26.130000      0.000000      0.000000
2615     26.140000      0.000000      0.000000
2616     26.150000      0.000000      0.000000
2617     26.160000      0.000000      0.000000
2618     26.170000      0.000000      0.000000
2619     26.180000      0.000000      0.000000
2620     26.190000      0.000000      0.000000
2621     26.200000      0.000000      0.000000
2622     26.210000      0.000000      0.000000
2623     26.220000      0.000000      0.000000
2624     26.230000      0.000000      0.000000
2625     26.240000      0.000000      0.000000
2626     26.250000      0.000000      0.000000
2627     26.260000      0.000000      0.000000
2628     26.270000      0.000000      0.000000
2629     26.280000      0.000000      0.000000
2630     26.290000      0.000000      0.000000
2631     26.300000      0.000000      0.000000
2632     26.310000      0.000000      0.000000
2633     26.320000      0.000000      0.000000
2634     26.330000      0.000000      0.000000
2635     26.340000      0.000000      0.000000
2636     26.350000      0.000000      0.000000
2637     26.360000      0.000000      0.000000
2638     26.370000      0.000000      0.000000
2639     26.380000      0.000000      0.000000
2640     26.390000      0.000000      0.000000
2641     26.400000      0.000000      0.000000
2642     26.410000      0.000000      0.000000
2643     26.420000      0.000000      0.000000
2644     26.430000      0.000000      0.000000
2645     26.440000      0.000000      0.000000
2646     26.450000      0.000000      0.000000
2647     26.460000      0.000000      0.000000
2648     26.470000      0.000000      0.000000
2649     26.480000      0.000000      0.000000
2650     26.490000      0.000000      0.000000
2651     26.500000      0.000000      0.000000
2652     26.510000      0.000000      0.000000
2653     26.520000      0.000000      0.000000
2654     26.530000      0.000000      0.000000
2655     26.540000      0.000000      0.000000
2656     26.550000      0.000000      0.000000
2657     26.560000      0.000000      0.000000
2658     26.570000      0.000000      0.000000
2659     26.580000      0.000000      0.000000
2660     26.590000      0.000000      0.000000
2661     26.600000      0.000000      0.000000
2662     26.610000      0.000000      0.000000
2663     26.620000      0.000000      0.000000
2664     26.630000      0.000000      0.000000
2665     26.640000      0.000000      0.000000
2666     26.650000      0.000000      0.000000
2667     26.660000      0.000000      0.000000
2668     26.670000      0.000000      0.000000
2669     26.680000      0.000000      0.000000
2670     26.690000      0.000000      0.000000
2671     26.700000      0.000000      0.000000
2672     26.710000      0.000000      0.000000
2673     26.720000      0.000000      0.000000
2674     26.730000      0.000000      0.000000
2675     26.740000      0.000000      0.000000
2676     26.750000      0.000000      0.000000
2677     26.760000      0.000000      0.000000
2678     26.770000      0.000000      0.000000
2679     26.780000      0.000000      0.000000
2680     26.790000      0.000000      0.000000
2681     26.800000      0.000000      0.000000
2682     26.810000      0.000000      0.000000
2683     26.820000      0.000000      0.000000
2684     26.830000      0.000000      0.000000
2685     26.840000      0.000000      0.000000
2686     26.850000      0.000000      0.000000
2687     26.860000      0.000000      0.000000
2688     26.870000      0.000000      0.000000
2689     26.880000      0.000000      0.000000
2690     26.890000      0.000000      0.000000
2691     26.900000      0.000000      0.000000
2692     26.910000      0.000000      0.000000
2693     26.920000      0.000000      0.000000
2694     26.930000      0.000000      0.000000
2695     26.940000      0.000000      0.000000
2696     26.950000      0.000000      0.000000
2697     26.960000      0.000000      0.000000
2698     26.970000      0.000000      0.000000
2699     26.980000      0.000000      0.000000
2700     26.990000      0.000000      0.000000
2701     27.000000      0.000000      0.000000
2702     27.010000      0.000000      0.000000
2703     27.020000      0.000000      0.000000
2704     27.030000      0.000000      0.000000
2705     27.040000      0.000000      0.000000
2706     27.050000      0.000000      0.000000
2707     27.060000      0.000000      0.000000
2708     27.070000      0.000000      0.000000
2709     27.080000      0.000000      0.000000
2710     27.090000      0.000000      0.000000
2711     27.100000      0.000000      0.000000
2712     27.110000      0.000000      0.000000
2713     27.120000      0.000000      0.000000
2714     27.130000      0.000000      0.000000
2715     27.140000      0.000000      0.000000
2716     27.150000      0.000000      0.000000
2717     27.160000      0.000000      0.000000
2718     27.170000      0.000000      0.000000
2719     27.180000      0.000000      0.000000
2720     27.190000      0.000000      0.000000
2721     27.200000      0.000000      0.000000
2722     27.210000      0.000000      0.000000
2723     27.220000      0.000000      0.000000
2724     27.230000      0.000000      0.000000
2725     27.240000      0.000000      0.000000
2726     27.250000      0.000000      0.000000
2727     27.260000      0.000000      0.000000
2728     27.270000      0.000000      0.000000
2729     27.280000      0.000000      0.000000
2730     27.290000      0.000000      0.000000
2731     27.300000      0.000000      0.000000
2732     27.310000      0.000000      0.000000
2733     27.320000      0.000000      0.000000
2734     27.330000      0.000000      0.000000
2735     27.340000      0.000000      0.000000
2736     27.350000      0.000000      0.000000
2737     27.360000      0.000000      0.000000
2738     27.370000      0.000000      0.000000
2739     27.380000      0.000000      0.000000
2740     27.390000      0.000000      0.000000
2741     27.400000      0.000000      0.000000
2742     27.410000      0.000000      0.000000
2743     27.420000      0.000000      0.000000
2744     27.430000      0.000000      0.000000
2745     27.440000      0.000000      0.000000
2746     27.450000      0.000000      0.000000
2747     27.460000      0.000000      0.000000
2748     27.470000      0.000000      0.000000
2749     27.480000      0.000000      0.000000
2750     27.490000      0.000000      0.000000
2751     27.500000      0.000000      0.000000
2752     27.510000      0.000000      0.000000
2753     27.520000      0.000000      0.000000
2754     27.530000      0.000000      0.000000
2755     27.540000      0.000000      0.000000
2756     27.550000      0.000000      0.000000
2757     27.560000      0.000000      0.000000
2758     27.570000      0.000000      0.000000
2759     27.580000      0.000000      0.000000
2760     27.590000      0.000000      0.000000
2761     27.600000      0.000000      0.000000
2762     27.610000      0.000000      0.000000
2763     27.620000      0.000000      0.000000
2764     27.630000      0.000000      0.000000
2765     27.640000      0.000000      0.000000
2766     27.650000      0.000000      0.000000
2767     27.660000      0.000000      0.000000
2768     27.670000      0.000000      0.000000
2769     27.680000      0.000000      0.000000
2770     27.690000      0.000000      0.000000
2771     27.700000      0.000000      0.000000
2772     27.710000      0.000000      0.000000
2773     27.720000      0.000000      0.000000
2774     27.730000      0.000000      0.000000
2775     27.740000      0.000000      0.000000
2776     27.750000      0.000000      0.000000
2777     27.760000      0.000000      0.000000
2778     27.770000      0.000000      0.000000
2779     27.780000      0.000000      0.000000
2780     27.790000      0.000000      0.000000
2781     27.800000      0.000000      0.000000
2782     27.810000      0.000000      0.000000
2783     27.820000      0.000000      0.000000
2784     27.830000      0.000000      0.000000
2785     27.840000      0.000000      0.000000
2786     27.850000      0.000000      0.000000
2787     27.860000      0.000000      0.000000
2788     27.870000      0.000000      0.000000
2789     27.880000      0.000000      0.000000
2790     27.890000      0.000000      0.000000
2791     27.900000      0.000000      0.000000
2792     27.910000      0.000000      0.000000
2793     27.920000      0.000000      0.000000
2794     27.930000      0.000000      0.000000
2795     27.940000      0.000000      0.000000
2796     27.950000      0.000000      0.000000
2797     27.960000      0.000000      0.000000
2798     27.970000      0.000000      0.000000
2799     27.980000      0.000000      0.000000
2800     27.990000      0.000000      0.000000
2801     28.000000      0.000000      0.000000
2802     28.010000      0.000000      0.000000
2803     28.020000      0.000000      0.000000
2804     28.030000      0.000000      0.000000
2805     28.040000      0.000000      0.000000
2806     28.050000      0.000000      0.000000
2807     28.060000      0.000000      0.000000
2808     28.070000      0.000000      0.000000
2809     28.080000      0.000000      0.000000
2810     28.090000      0.000000      0.000000
2811     28.100000      0.000000      0.000000
2812     28.110000      0.000000      0.000000
2813     28.120000      0.000000      0.000000
2814     28.130000      0.000000      0.000000
2815     28.140000      0.000000      0.000000
2816     28.150000      0.000000      0.000000
2817     28.160000      0.000000      0.000000
2818     28.170000      0.000000      0.000000
2819     28.180000      0.000000      0.000000
2820     28.190000      0.000000      0.000000
2821     28.200000      0.000000      0.000000
2822     28.210000      0.000000      0.000000
2823     28.220000      0.000000      0.000000
2824     28.230000      0.000000      0.000000
2825     28.240000      0.000000      0.000000
2826     28.250000      0.000000      0.000000
2827     28.260000      0.000000      0.000000
2828     28.270000      0.000000      0.000000
2829     28.280000      0.000000      0.000000
2830     28.290000      0.000000      0.000000
2831     28.300000      0.000000      0.000000
2832     28.310000      0.000000      0.000000
2833     28.320000      0.000000      0.000000
2834     28.330000      0.000000      0.000000
2835     28.340000      0.000000      0.000000
2836     28.350000      0.000000      0.000000
2837     28.360000      0.000000      0.000000
2838     28.370000      0.000000      0.000000
2839     28.380000      0.000000      0.000000
2840     28.390000      0.000000      0.000000
2841     28.400000      0.000000      0.000000
2842     28.410000      0.000000      0.000000
2843     28.420000      0.000000      0.000000
2844     28.430000      0.000000      0.000000
2845     28.440000      0.000000      0.000000
2846     28.450000      0.000000      0.000000
2847     28.460000      0.000000      0.000000
2848     28.470000      0.000000      0.000000
2849     28.480000      0.000000      0.000000
2850     28.490000      0.000000      0.000000
2851     28.500000      0.000000      0.000000
2852     28.510000      0.000000      0.000000
2853     28.520000      0.000000      0.000000
2854     28.530000      0.000000      0.000000
2855     28.540000      0.000000      0.000000
2856     28.550000      0.000000      0.000000
2857     28.560000      0.000000      0.000000
2858     28.570000      0.000000      0.000000
2859     28.580000      0.000000      0.000000
2860     28.590000      0.000000      0.000000
2861     28.600000      0.000000      0.000000
2862     28.610000      0.000000      0.000000
2863     28.620000      0.000000      0.000000
2864     28.630000      0.000000      0.000000
2865     28.640000      0.000000      0.000000
2866     28.650000      0.000000      0.000000
2867     28.660000      0.000000      0.000000
2868     28.670000      0.000000      0.000000
2869     28.680000      0.000000      0.000000
2870     28.690000      0.000000      0.000000
2871     28.700000      0.000000      0.000000
2872     28.710000      0.000000      0.000000
2873     28.720000      0.000000      0.000000
2874     28.730000      0.000000      0.000000
2875     28.740000      0.000000      0.000000
2876     28.750000      0.000000      0.000000
2877     28.760000      0.000000      0.000000
2878     28.770000      0.000000      0.000000
2879     28.780000      0.000000      0.000000
2880     28.790000      0.000000      0.000000
2881     28.800000      0.000000      0.000000
2882     28.810000      0.000000      0.000000
2883     28.820000      0.000000      0.000000
2884     28.830000      0.000000      0.000000
2885     28.840000      0.000000      0.000000
2886     28.850000      0.000000      0.000000
2887     28.860000      0.000000      0.000000
2888     28.870000      0.000000      0.000000
2889     28.880000      0.000000      0.000000
2890     28.890000      0.000000      0.000000
2891     28.900000      0.000000      0.000000
2892     28.910000      0.000000      0.000000
2893     28.920000      0.000000      0.000000
2894     28.930000      0.000000      0.000000
2895     28.940000      0.000000      0.000000
2896     28.950000      0.000000      0.000000
2897     28.960000      0.000000      0.000000
2898     28.970000      0.000000      0.000000
2899     28.980000      0.000000      0.000000
2900     28.990000      0.000000      0.000000
2901     29.000000      0.000000      0.000000
2902     29.010000      0.000000      0.000000
2903     29.020000      0.000000      0.000000
2904     29.030000      0.000000      0.000000
2905     29.040000      0.000000      0.000000
2906     29.050000      0.000000      0.000000
2907     29.060000      0.000000      0.000000
2908     29.070000      0.000000      0.000000
2909     29.080000      0.000000      0.000000
2910     29.090000      0.000000      0.000000
2911     29.100000      0.000000      0.000000
2912     29.110000      0.000000      0.000000
2913     29.120000      0.000000      0.000000
2914     29.130000      0.000000      0.000000
2915     29.140000      0.000000      0.000000
2916     29.150000      0.000000      0.000000
2917     29.160000      0.000000      0.000000
2918     29.170000      0.000000      0.000000
2919     29.180000      0.000000      0.000000
2920     29.190000      0.000000      0.000000
2921     29.200000      0.000000      0.000000
2922     29.210000      0.000000      0.000000
2923     29.220000      0.000000      0.000000
2924     29.230000      0.000000      0.000000
2925     29.240000      0.000000      0.000000
2926     29.250000      0.000000      0.000000
2927     29.260000      0.000000      0.000000
2928     29.270000      0.000000      0.000000
2929     29.280000      0.000000      0.000000
2930     29.290000      0.000000      0.000000
2931     29.300000      0.000000      0.000000
2932     29.310000      0.000000      0.000000
2933     29.320000      0.000000      0.000000
2934     29.330000      0.000000      0.000000
2935     29.340000      0.000000      0.000000
2936     29.350000      0.000000      0.000000
2937     29.360000      0.000000      0.000000
2938     29.370000      0.000000      0.000000
2939     29.380000      0.000000      0.000000
2940     29.390000      0.000000      0.000000
2941     29.400000      0.000000      0.000000
2942     29.410000      0.000000      0.000000
2943     29.420000      0.000000      0.000000
2944     29.430000      0.000000      0.000000
2945     29.440000      0.000000      0.000000
2946     29.450000      0.000000      0.000000
2947     29.460000      0.000000      0.000000
2948     29.470000      0.000000      0.000000
2949     29.480000      0.000000      0.000000
2950     29.490000      0.000000      0.000000
2951     29.500000      0.000000      0.000000
2952     29.510000      0.000000      0.000000
2953     29.520000      0.000000      0.000000
2954     29.530000      0.000000      0.000000
2955     29.540000      0.000000      0.000000
2956     29.550000      0.000000      0.000000
2957     29.560000      0.000000      0.000000
2958     29.570000      0.000000      0.000000
2959     29.580000      0.000000      0.000000
2960     29.590000      0.000000      0.000000
2961     29.600000      0.000000      0.000000
2962     29.610000      0.000000      0.000000
2963     29.620000      0.000000      0.000000
2964     29.630000      0.000000      0.000000
2965     29.640000      0.000000      0.000000
2966     29.650000      0.000000      0.000000
2967     29.660000      0.000000      0.000000
2968     29.670000      0.000000      0.000000
2969     29.680000      0.000000      0.000000
2970     29.690000      0.000000      0.000000
2971     29.700000      0.000000      0.000000
2972     29.710000      0.000000      0.000000
2973     29.720000      0.000000      0.000000
2974     29.730000      0.000000      0.000000
2975     29.740000      0.000000      0.000000
2976     29.750000      0.000000      0.000000
2977     29.760000      0.000000      0.000000
2978     29.770000      0.000000      0.000000
2979     29.780000      0.000000      0.000000
2980     29.790000      0.000000      0.000000
2981     29.800000      0.000000      0.000000
2982     29.810000      0.000000      0.000000
2983     29.820000      0.000000      0.000000
2984     29.830000      0.000000      0.000000
2985     29.840000      0.000000      0.000000
2986     29.850000      0.000000      0.000000
2987     29.860000      0.000000      0.000000
2988     29.870000      0.000000      0.000000
2989     29.880000      0.000000      0.000000
2990     29.890000      0.000000      0.000000
2991     29.900000      0.000000      0.000000
2992     29.910000      0.000000      0.000000
2993     29.920000      0.000000      0.000000
2994     29.930000      0.000000      0.000000
2995     29.940000      0.000000      0.000000
2996     29.950000      0.000000      0.000000
2997     29.960000      0.000000      0.000000
2998     29.970000      0.000000      0.000000
2999     29.980000      0.000000      0.000000
3000     29.990000      0.000000      0.000000
3001     30.000000      0.000000      0.000000
3002     30.010000      0.000000      0.000000
3003     30.020000      0.000000      0.000000
3004     30.030000      0.000000      0.000000
3005     30.040000      0.000000      0.000000
3006     30.050000      0.000000      0.000000
3007     30.060000      0.000000      0.000000
3008     30.070000      0.000000      0.000000
3009     30.080000      0.000000      0.000000
3010     30.090000      0.000000      0.000000
3011     30.100000      0.000000      0.000000
3012     30.110000      0.000000      0.000000
3013     30.120000      0.000000      0.000000
3014     30.130000      0.000000      0.000000
3015     30.140000      0.000000      0.000000
3016     30.150000      0.000000      0.000000
3017     30.160000      0.000000      0.000000
3018     30.170000      0.000000      0.000000
3019     30.180000      0.000000      0.000000
3020     30.190000      0.000000      0.000000
3021     30.200000      0.000000      0.000000
3022     30.210000      0.000000      0.000000
3023     30.220000      0.000000      0.000000
3024     30.230000      0.000000      0.000000
3025     30.240000      0.000000      0.000000
3026     30.250000      0.000000      0.000000
3027     30.260000      0.000000      0.000000
3028     30.270000      0.000000      0.000000
3029     30.280000      0.000000      0.000000
3030     30.290000      0.000000      0.000000
3031     30.300000      0.000000      0.000000
3032     30.310000      0.000000      0.000000
3033     30.320000      0.000000      0.000000
3034     30.330000      0.000000      0.000000
3035     30.340000      0.000000      0.000000
3036     30.350000      0.000000      0.000000
3037     30.360000      0.000000      0.000000
3038     30.370000      0.000000      0.000000
3039     30.380000      0.000000      0.000000
3040     30.390000      0.000000      0.000000
3041     30.400000      0.000000      0.000000
3042     30.410000      0.000000      0.000000
3043     30.420000      0.000000      0.000000
3044     30.430000      0.000000      0.000000
3045     30.440000      0.000000      0.000000
3046     30.450000      0.000000      0.000000
3047     30.460000      0.000000      0.000000
3048     30.470000      0.000000      0.000000
3049     30.480000      0.000000      0.000000
3050     30.490000      0.000000      0.000000
3051     30.500000      0.000000      0.000000
3052     30.510000      0.000000      0.000000
3053     30.520000      0.000000      0.000000
3054     30.530000      0.000000      0.000000
3055     30.540000      0.000000      0.000000
3056     30.550000      0.000000      0.000000
3057     30.560000      0.000000      0.000000
3058     30.570000      0.000000      0.000000
3059     30.580000      0.000000      0.000000
3060     30.590000      0.000000      0.000000
3061     30.600000      0.000000      0.000000
3062     30.610000      0.000000      0.000000
3063     30.620000      0.000000      0.000000
3064     30.630000      0.000000      0.000000
3065     30.640000      0.000000      0.000000
3066     30.650000      0.000000      0.000000
3067     30.660000      0.000000      0.000000
3068     30.670000      0.000000      0.000000
3069     30.680000      0.000000      0.000000
3070     30.690000      0.000000      0.000000
3071     30.700000      0.000000      0.000000
3072     30.710000      0.000000      0.000000
3073     30.720000      0.000000      0.000000
3074     30.730000      0.000000      0.000000
3075     30.740000      0.000000      0.000000
3076     30.750000      0.000000      0.000000
3077     30.760000      0.000000      0.000000
3078     30.770000      0.000000      0.000000
3079     30.780000      0.000000      0.000000
3080     30.790000      0.000000      0.000000
3081     30.800000      0.000000      0.000000
3082     30.810000      0.000000      0.000000
3083     30.820000      0.000000      0.000000
3084     30.830000      0.000000      0.000000
3085     30.840000      0.000000      0.000000
3086     30.850000      0.000000      0.000000
3087     30.860000      0.000000      0.000000
3088     30.870000      0.000000      0.000000
3089     30.880000      0.000000      0.000000
3090     30.890000      0.000000      0.000000
3091     30.900000      0.000000      0.000000
3092     30.910000      0.000000      0.000000
3093     30.920000      0.000000      0.000000
3094     30.930000      0.000000      0.000000
3095     30.940000      0.000000      0.000000
3096     30.950000      0.000000      0.000000
3097     30.960000      0.000000      0.000000
3098     30.970000      0.000000      0.000000
3099     30.980000      0.000000      0.000000
3100     30.990000      0.000000      0.000000
3101     31.000000      0.000000      0.000000
3102     31.010000      0.000000      0.000000
3103     31.020000      0.000000      0.000000
3104     31.030000      0.000000      0.000000
3105     31.040000      0.000000      0.000000
3106     31.050000      0.000000      0.000000
3107     31.060000      0.000000      0.000000
3108     31.070000      0.000000      0.000000
3109     31.080000      0.000000      0.000000
3110     31.090000      0.000000      0.000000
3111     31.100000      0.000000      0.000000
3112     31.110000      0.000000      0.000000
3113     31.120000      0.000000      0.000000
3114     31.130000      0.000000      0.000000
3115     31.140000      0.000000      0.000000
3116     31.150000      0.000000      0.000000
3117     31.160000      0.000000      0.000000
3118     31.170000      0.000000      0.000000
3119     31.180000      0.000000      0.000000
3120     31.190000      0.000000      0.000000
3121     31.200000      0.000000      0.000000
3122     31.210000      0.000000      0.000000
3123     31.220000      0.000000      0.000000
3124     31.230000      0.000000      0.000000
3125     31.240000      0.000000      0.000000
3126     31.250000      0.000000      0.000000
3127     31.260000      0.000000      0.000000
3128     31.270000      0.000000      0.000000
3129     31.280000      0.000000      0.000000
3130     31.290000      0.000000      0.000000
3131     31.300000      0.000000      0.000000
3132     31.310000      0.000000      0.000000
3133     31.320000      0.000000      0.000000
3134     31.330000      0.000000      0.000000
3135     31.340000      0.000000      0.000000
3136     31.350000      0.000000      0.000000
3137     31.360000      0.000000      0.000000
3138     31.370000      0.000000      0.000000
3139     31.380000      0.000000      0.000000
3140     31.390000      0.000000      0.000000
3141     31.400000      0.000000      0.000000
3142     31.410000      0.000000      0.000000
3143     31.420000      0.000000      0.000000
3144     31.430000      0.000000      0.000000
3145     31.440000      0.000000      0.000000
3146     31.450000      0.000000      0.000000
3147     31.460000      0.000000      0.000000
3148     31.470000      0.000000      0.000000
3149     31.480000      0.000000      0.000000
3150     31.490000      0.000000      0.000000
3151     31.500000      0.000000      0.000000
3152     31.510000      0.000000      0.000000
3153     31.520000      0.000000      0.000000
3154     31.530000      0.000000      0.000000
3155     31.540000      0.000000      0.000000
3156     31.550000      0.000000      0.000000
3157     31.560000      0.000000      0.000000
3158     31.570000      0.000000      0.000000
3159     31.580000      0.000000      0.000000
3160     31.590000      0.000000      0.000000
3161     31.600000      0.000000      0.000000
3162     31.610000      0.000000      0.000000
3163     31.620000      0.000000      0.000000
3164     31.630000      0.000000      0.000000
3165     31.640000      0.000000      0.000000
3166     31.650000      0.000000      0.000000
3167     31.660000      0.000000      0.000000
3168     31.670000      0.000000      0.000000
3169     31.680000      0.000000      0.000000
3170     31.690000      0.000000      0.000000
3171     31.700000      0.000000      0.000000
3172     31.710000      0.000000      0.000000
3173     31.720000      0.000000      0.000000
3174     31.730000      0.000000      0.000000
3175     31.740000      0.000000      0.000000
3176     31.750000      0.000000      0.000000
3177     31.760000      0.000000      0.000000
3178     31.770000      0.000000      0.000000
3179     31.780000      0.000000      0.000000
3180     31.790000      0.000000      0.000000
3181     31.800000      0.000000      0.000000
3182     31.810000      0.000000      0.000000
3183     31.820000      0.000000      0.000000
3184     31.830000      0.000000      0.000000
3185     31.840000      0.000000      0.000000
3186     31.850000      0.000000      0.000000
3187     31.860000      0.000000      0.000000
3188     31.870000      0.000000      0.000000
3189     31.880000      0.000000      0.000000
3190     31.890000      0.000000      0.000000
3191     31.900000      0.000000      0.000000
3192     31.910000      0.000000      0.000000
3193     31.920000      0.000000      0.000000
3194     31.930000      0.000000      0.000000
3195     31.940000      0.000000      0.000000
3196     31.950000      0.000000      0.000000
3197     31.960000      0.000000      0.000000
3198     31.970000      0.000000      0.000000
3199     31.980000      0.000000      0.000000
3200     31.990000      0.000000      0.000000
3201     32.000000      0.000000      0.000000
3202     32.010000      0.000000      0.000000
3203     32.020000      0.000000      0.000000
3204     32.030000      0.000000      0.000000
3205     32.040000      0.000000      0.000000
3206     32.050000      0.000000      0.000000
3207     32.060000      0.000000      0.000000
3208     32.070000      0.000000      0.000000
3209     32.080000      0.000000      0.000000
3210     32.090000      0.000000      0.000000
3211     32.100000      0.000000      0.000000
3212     32.110000      0.000000      0.000000
3213     32.120000      0.000000      0.000000
3214     32.130000      0.000000      0.000000
3215     32.140000      0.000000      0.000000
3216     32.150000      0.000000      0.000000
3217     32.160000      0.000000      0.000000
3218     32.170000      0.000000      0.000000
3219     32.180000      0.000000      0.000000
3220     32.190000      0.000000      0.000000
3221     32.200000      0.000000      0.000000
3222     32.210000      0.000000      0.000000
3223     32.220000      0.000000      0.000000
3224     32.230000      0.000000      0.000000
3225     32.240000      0.000000      0.000000
3226     32.250000      0.000000      0.000000
3227     32.260000      0.000000      0.000000
3228     32.270000      0.000000      0.000000
3229     32.280000      0.000000      0.000000
3230     32.290000      0.000000      0.000000
3231     32.300000      0.000000      0.000000
3232     32.310000      0.000000      0.000000
3233     32.320000      0.000000      0.000000
3234     32.330000      0.000000      0.000000
3235     32.340000      0.000000      0.000000
3236     32.350000      0.000000      0.000000
3237     32.360000      0.000000      0.000000
3238     32.370000      0.000000      0.000000
3239     32.380000      0.000000      0.000000
3240     32.390000      0.000000      0.000000
3241     32.400000      0.000000      0.000000
3242     32.410000      0.000000      0.000000
3243     32.420000      0.000000      0.000000
3244     32.430000      0.000000      0.000000
3245     32.440000      0.000000      0.000000
3246     32.450000      0.000000      0.000000
3247     32.460000      0.000000      0.000000
3248     32.470000      0.000000      0.000000
3249     32.480000      0.000000      0.000000
3250     32.490000      0.000000      0.000000
3251     32.500000      0.000000      0.000000
3252     32.510000      0.000000      0.000000
3253     32.520000      0.000000      0.000000
3254     32.530000      0.000000      0.000000
3255     32.540000      0.000000      0.000000
3256     32.550000      0.000000      0.000000
3257     32.560000      0.000000      0.000000
3258     32.570000      0.000000      0.000000
3259     32.580000      0.000000      0.000000
3260     32.590000      0.000000      0.000000
3261     32.600000      0.000000      0.000000
3262     32.610000      0.000000      0.000000
3263     32.620000      0.000000      0.000000
3264     32.630000      0.000000      0.000000
3265     32.640000      0.000000      0.000000
3266     32.650000      0.000000      0.000000
3267     32.660000      0.000000      0.000000
3268     32.670000      0.000000      0.000000
3269     32.680000      0.000000      0.000000
3270     32.690000      0.000000      0.000000
3271     32.700000      0.000000      0.000000
3272     32.710000      0.000000      0.000000
3273     32.720000      0.000000      0.000000
3274     32.730000      0.000000      0.000000
3275     32.740000      0.000000      0.000000
3276     32.750000      0.000000      0.000000
3277     32.760000      0.000000      0.000000
3278     32.770000      0.000000      0.000000
3279     32.780000      0.000000      0.000000
3280     32.790000      0.000000      0.000000
3281     32.800000      0.000000      0.000000
3282     32.810000      0.000000      0.000000
3283     32.820000      0.000000      0.000000
3284     32.830000      0.000000      0.000000
3285     32.840000      0.000000      0.000000
3286     32.850000      0.000000      0.000000
3287     32.860000      0.000000      0.000000
3288     32.870000      0.000000      0.000000
3289     32.880000      0.000000      0.000000
3290     32.890000      0.000000      0.000000
3291     32.900000      0.000000      0.000000
3292     32.910000      0.000000      0.000000
3293     32.920000      0.000000      0.000000
3294     32.930000      0.000000      0.000000
3295     32.940000      0.000000      0.000000
3296     32.950000      0.000000      0.000000
3297     32.960000      0.000000      0.000000
3298     32.970000      0.000000      0.000000
3299     32.980000      0.000000      0.000000
3300     32.990000      0.000000      0.000000
3301     33.000000      0.000000      0.000000
3302     33.010000      0.000000      0.000000
3303     33.020000      0.000000      0.000000
3304     33.030000      0.000000      0.000000
3305     33.040000      0.000000      0.000000
3306     33.050000      0.000000      0.000000
3307     33.060000      0.000000      0.000000
3308     33.070000      0.000000      0.000000
3309     33.080000      0.000000      0.000000
3310     33.090000      0.000000      0.000000
3311     33.100000      0.000000      0.000000
3312     33.110000      0.000000      0.000000
3313     33.120000      0.000000      0.000000
3314     33.130000      0.000000      0.000000
3315     33.140000      0.000000      0.000000
3316     33.150000      0.000000      0.000000
3317     33.160000      0.000000      0.000000
3318     33.170000      0.000000      0.000000
3319     33.180000      0.000000      0.000000
3320     33.190000      0.000000      0.000000
3321     33.200000      0.000000      0.000000
3322     33.210000      0.000000      0.000000
3323     33.220000      0.000000      0.000000
3324     33.230000      0.000000      0.000000
3325     33.240000      0.000000      0.000000
3326     33.250000      0.000000      0.000000
3327     33.260000      0.000000      0.000000
3328     33.270000      0.000000      0.000000
3329     33.280000      0.000000      0.000000
3330     33.290000      0.000000      0.000000
3331     33.300000      0.000000      0.000000
3332     33.310000      0.000000      0.000000
3333     33.320000      0.000000      0.000000
3334     33.330000      0.000000      0.000000
3335     33.340000      0.000000      0.000000
3336     33.350000      0.000000      0.000000
3337     33.360000      0.000000      0.000000
3338     33.370000      0.000000      0.000000
3339     33.380000      0.000000      0.000000
3340     33.390000      0.000000      0.000000
3341     33.400000      0.000000      0.000000
3342     33.410000      0.000000      0.000000
3343     33.420000      0.000000      0.000000
3344     33.430000      0.000000      0.000000
3345     33.440000      0.000000      0.000000
3346     33.450000      0.000000      0.000000
3347     33.460000      0.000000      0.000000
3348     33.470000      0.000000      0.000000
3349     33.480000      0.000000      0.000000
3350     33.490000      0.000000      0.000000
3351     33.500000      0.000000      0.000000
3352     33.510000      0.000000      0.000000
3353     33.520000      0.000000      0.000000
3354     33.530000      0.000000      0.000000
3355     33.540000      0.000000      0.000000
3356     33.550000      0.000000      0.000000
3357     33.560000      0.000000      0.000000
3358     33.570000      0.000000      0.000000
3359     33.580000      0.000000      0.000000
3360     33.590000      0.000000      0.000000
3361     33.600000      0.000000      0.000000
3362     33.610000      0.000000      0.000000
3363     33.620000      0.000000      0.000000
3364     33.630000      0.000000      0.000000
3365     33.640000      0.000000      0.000000
3366     33.650000      0.000000      0.000000
3367     33.660000      0.000000      0.000000
3368     33.670000      0.000000      0.000000
3369     33.680000      0.000000      0.000000
3370     33.690000      0.000000      0.000000
3371     33.700000      0.000000      0.000000
3372     33.710000      0.000000      0.000000
3373     33.720000      0.000000      0.000000
3374     33.730000      0.000000      0.000000
3375     33.740000      0.000000      0.000000
3376     33.750000      0.000000      0.000000
3377     33.760000      0.000000      0.000000
3378     33.770000      0.000000      0.000000
3379     33.780000      0.000000      0.000000
3380     33.790000      0.000000      0.000000
3381     33.800000      0.000000      0.000000
3382     33.810000      0.000000      0.000000
3383     33.820000      0.000000      0.000000
3384     33.830000      0.000000      0.000000
3385     33.840000      0.000000      0.000000
3386     33.850000      0.000000      0.000000
3387     33.860000      0.000000      0.000000
3388     33.870000      0.000000      0.000000
3389     33.880000      0.000000      0.000000
3390     33.890000      0.000000      0.000000
3391     33.900000      0.000000      0.000000
3392     33.910000      0.000000      0.000000
3393     33.920000      0.000000      0.000000
3394     33.930000      0.000000      0.000000
3395     33.940000      0.000000      0.000000
3396     33.950000      0.000000      0.000000
3397     33.960000      0.000000      0.000000
3398     33.970000      0.000000      0.000000
3399     33.980000      0.000000      0.000000
3400     33.990000      0.000000      0.000000
3401     34.000000      0.000000      0.000000
3402     34.010000      0.000000      0.000000
3403     34.020000      0.000000      0.000000
3404     34.030000      0.000000      0.000000
3405     34.040000      0.000000      0.000000
3406     34.050000      0.000000      0.000000
3407     34.060000      0.000000      0.000000
3408     34.070000      0.000000      0.000000
3409     34.080000      0.000000      0.000000
3410     34.090000      0.000000      0.000000
3411     34.100000      0.000000      0.000000
3412     34.110000      0.000000      0.000000
3413     34.120000      0.000000      0.000000
3414     34.130000      0.000000      0.000000
3415     34.140000      0.000000      0.000000
3416     34.150000      0.000000      0.000000
3417     34.160000      0.000000      0.000000
3418     34.170000      0.000000      0.000000
3419     34.180000      0.000000      0.000000
3420     34.190000      0.000000      0.000000
3421     34.200000      0.000000      0.000000
3422     34.210000      0.000000      0.000000
3423     34.220000      0.000000      0.000000
3424     34.230000      0.000000      0.000000
3425     34.240000      0.000000      0.000000
3426     34.250000      0.000000      0.000000
3427     34.260000      0.000000      0.000000
3428     34.270000      0.000000      0.000000
3429     34.280000      0.000000      0.000000
3430     34.290000      0.000000      0.000000
3431     34.300000      0.000000      0.000000
3432     34.310000      0.000000      0.000000
3433     34.320000      0.000000      0.000000
3434     34.330000      0.000000      0.000000
3435     34.340000      0.000000      0.000000
3436     34.350000      0.000000      0.000000
3437     34.360000      0.000000      0.000000
3438     34.370000      0.000000      0.000000
3439     34.380000      0.000000      0.000000
3440     34.390000      0.000000      0.000000
3441     34.400000      0.000000      0.000000
3442     34.410000      0.000000      0.000000
3443     34.420000      0.000000      0.000000
3444     34.430000      0.000000      0.000000
3445     34.440000      0.000000      0.000000
3446     34.450000      0.000000      0.000000
3447     34.460000      0.000000      0.000000
3448     34.470000      0.000000      0.000000
3449     34.480000      0.000000      0.000000
3450     34.490000      0.000000      0.000000
3451     34.500000      0.000000      0.000000
3452     34.510000      0.000000      0.000000
3453     34.520000      0.000000      0.000000
3454     34.530000      0.000000      0.000000
3455     34.540000      0.000000      0.000000
3456     34.550000      0.000000      0.000000
3457     34.560000      0.000000      0.000000
3458     34.570000      0.000000      0.000000
3459     34.580000      0.000000      0.000000
3460     34.590000      0.000000      0.000000
3461     34.600000      0.000000      0.000000
3462     34.610000      0.000000      0.000000
3463     34.620000      0.000000      0.000000
3464     34.630000      0.000000      0.000000
3465     34.640000      0.000000      0.000000
3466     34.650000      0.000000      0.000000
3467     34.660000      0.000000      0.000000
3468     34.670000      0.000000      0.000000
3469     34.680000      0.000000      0.000000
3470     34.690000      0.000000      0.000000
3471     34.700000      0.000000      0.000000
3472     34.710000      0.000000      0.000000
3473     34.720000      0.000000      0.000000
3474     34.730000      0.000000      0.000000
3475     34.740000      0.000000      0.000000
3476     34.750000      0.000000      0.000000
3477     34.760000      0.000000      0.000000
3478     34.770000      0.000000      0.000000
3479     34.780000      0.000000      0.000000
3480     34.790000      0.000000      0.000000
3481     34.800000      0.000000      0.000000
3482     34.810000      0.000000      0.000000
3483     34.820000      0.000000      0.000000
3484     34.830000      0.000000      0.000000
3485     34.840000      0.000000      0.000000
3486     34.850000      0.000000      0.000000
3487     34.860000      0.000000      0.000000
3488     34.870000      0.000000      0.000000
3489     34.880000      0.000000      0.000000
3490     34.890000      0.000000      0.000000
3491     34.900000      0.000000      0.000000
3492     34.910000      0.000000      0.000000
3493     34.920000      0.000000      0.000000
3494     34.930000      0.000000      0.000000
3495     34.940000      0.000000      0.000000
3496     34.950000      0.000000      0.000000
3497     34.960000      0.000000      0.000000
3498     34.970000      0.000000      0.000000
3499     34.980000      0.000000      0.000000
3500     34.990000      0.000000      0.000000
3501     35.000000      0.000000      0.000000
3502     35.010000      0.000000      0.000000
3503     35.020000      0.000000      0.000000
3504     35.030000      0.000000      0.000000
3505     35.040000      0.000000      0.000000
3506     35.050000      0.000000      0.000000
3507     35.060000      0.000000      0.000000
3508     35.070000      0.000000      0.000000
3509     35.080000      0.000000      0.000000
3510     35.090000      0.000000      0.000000
3511     35.100000      0.000000      0.000000
3512     35.110000      0.000000      0.000000
3513     35.120000      0.000000      0.000000
3514     35.130000      0.000000      0.000000
3515     35.140000      0.000000      0.000000
3516     35.150000      0.000000      0.000000
3517     35.160000      0.000000      0.000000
3518     35.170000      0.000000      0.000000
3519     35.180000      0.000000      0.000000
3520     35.190000      0.000000      0.000000
3521     35.200000      0.000000      0.000000
3522     35.210000      0.000000      0.000000
3523     35.220000      0.000000      0.000000
3524     35.230000      0.000000      0.000000
3525     35.240000      0.000000      0.000000
3526     35.250000      0.000000      0.000000
3527     35.260000      0.000000      0.000000
3528     35.270000      0.000000      0.000000
3529     35.280000      0.000000      0.000000
3530     35.290000      0.000000      0.000000
3531     35.300000      0.000000      0.000000
3532     35.310000      0.000000      0.000000
3533     35.320000      0.000000      0.000000
3534     35.330000      0.000000      0.000000
3535     35.340000      0.000000      0.000000
3536     35.350000      0.000000      0.000000
3537     35.360000      0.000000      0.000000
3538     35.370000      0.000000      0.000000
3539     35.380000      0.000000      0.000000
3540     35.390000      0.000000      0.000000
3541     35.400000      0.000000      0.000000
3542     35.410000      0.000000      0.000000
3543     35.420000      0.000000      0.000000
3544     35.430000      0.000000      0.000000
3545     35.440000      0.000000      0.000000
3546     35.450000      0.000000      0.000000
3547     35.460000      0.000000      0.000000
3548     35.470000      0.000000      0.000000
3549     35.480000      0.000000      0.000000
3550     35.490000      0.000000      0.000000
3551     35.500000      0.000000      0.000000
3552     35.510000      0.000000      0.000000
3553     35.520000      0.000000      0.000000
3554     35.530000      0.000000      0.000000
3555     35.540000      0.000000      0.000000
3556     35.550000      0.000000      0.000000
3557     35.560000      0.000000      0.000000
3558     35.570000      0.000000      0.000000
3559     35.580000      0.000000      0.000000
3560     35.590000      0.000000      0.000000
3561     35.600000      0.000000      0.000000
3562     35.610000      0.000000      0.000000
3563     35.620000      0.000000      0.000000
3564     35.630000      0.000000      0.000000
3565     35.640000      0.000000      0.000000
3566     35.650000      0.000000      0.000000
3567     35.660000      0.000000      0.000000
3568     35.670000      0.000000      0.000000
3569     35.680000      0.000000      0.000000
3570     35.690000      0.000000      0.000000
3571     35.700000      0.000000      0.000000
3572     35.710000      0.000000      0.000000
3573     35.720000      0.000000      0.000000
3574     35.730000      0.000000      0.000000
3575     35.740000      0.000000      0.000000
3576     35.750000      0.000000      0.000000
3577     35.760000      0.000000      0.000000
3578     35.770000      0.000000      0.000000
3579     35.780000      0.000000      0.000000
3580     35.790000      0.000000      0.000000
3581     35.800000      0.000000      0.000000
3582     35.810000      0.000000      0.000000
3583     35.820000      0.000000      0.000000
3584     35.830000      0.000000      0.000000
3585     35.840000      0.000000      0.000000
3586     35.850000      0.000000      0.000000
3587     35.860000      0.000000      0.000000
3588     35.870000      0.000000      0.000000
3589     35.880000      0.000000      0.000000
3590     35.890000      0.000000      0.000000
3591     35.900000      0.000000      0.000000
3592     35.910000      0.000000      0.000000
3593     35.920000      0.000000      0.000000
3594     35.930000      0.000000      0.000000
3595     35.940000      0.000000      0.000000
3596     35.950000      0.000000      0.000000
3597     35.960000      0.000000      0.000000
3598     35.970000      0.000000      0.000000
3599     35.980000      0.000000      0.000000
3600     35.990000      0.000000      0.000000
3601     36.000000      0.000000      0.000000
3602     36.010000      0.000000      0.000000
3603     36.020000      0.000000      0.000000
3604     36.030000      0.000000      0.000000
3605     36.040000      0.000000      0.000000
3606     36.050000      0.000000      0.000000
3607     36.060000      0.000000      0.000000
3608     36.070000      0.000000      0.000000
3609     36.080000      0.000000      0.000000
3610     36.090000      0.000000      0.000000
3611     36.100000      0.000000      0.000000
3612     36.110000      0.000000      0.000000
3613     36.120000      0.000000      0.000000
3614     36.130000      0.000000      0.000000
3615     36.140000      0.000000      0.000000
3616     36.150000      0.000000      0.000000
3617     36.160000      0.000000      0.000000
3618     36.170000      0.000000      0.000000
3619     36.180000      0.000000      0.000000
3620     36.190000      0.000000      0.000000
3621     36.200000      0.000000      0.000000
3622     36.210000      0.000000      0.000000
3623     36.220000      0.000000      0.000000
3624     36.230000      0.000000      0.000000
3625     36.240000      0.000000      0.000000
3626     36.250000      0.000000      0.000000
3627     36.260000      0.000000      0.000000
3628     36.270000      0.000000      0.000000
3629     36.280000      0.000000      0.000000
3630     36.290000      0.000000      0.000000
3631     36.300000      0.000000      0.000000
3632     36.310000      0.000000      0.000000
3633     36.320000      0.000000      0.000000
3634     36.330000      0.000000      0.000000
3635     36.340000      0.000000      0.000000
3636     36.350000      0.000000      0.000000
3637     36.360000      0.000000      0.000000
3638     36.370000      0.000000      0.000000
3639     36.380000      0.000000      0.000000
3640     36.390000      0.000000      0.000000
3641     36.400000      0.000000      0.000000
3642     36.410000      0.000000      0.000000
3643     36.420000      0.000000      0.000000
3644     36.430000      0.000000      0.000000
3645     36.440000      0.000000      0.000000
3646     36.450000      0.000000      0.000000
3647     36.460000      0.000000      0.000000
3648     36.470000      0.000000      0.000000
3649     36.480000      0.000000      0.000000
3650     36.490000      0.000000      0.000000
3651     36.500000      0.000000      0.000000
3652     36.510000      0.000000      0.000000
3653     36.520000      0.000000      0.000000
3654     36.530000      0.000000      0.000000
3655     36.540000      0.000000      0.000000
3656     36.550000      0.000000      0.000000
3657     36.560000      0.000000      0.000000
3658     36.570000      0.000000      0.000000
3659     36.580000      0.000000      0.000000
3660     36.590000      0.000000      0.000000
3661     36.600000      0.000000      0.000000
3662     36.610000      0.000000      0.000000
3663     36.620000      0.000000      0.000000
3664     36.630000      0.000000      0.000000
3665     36.640000      0.000000      0.000000
3666     36.650000      0.000000      0.000000
3667     36.660000      0.000000      0.000000
3668     36.670000      0.000000      0.000000
3669     36.680000      0.000000      0.000000
3670     36.690000      0.000000      0.000000
3671     36.700000      0.000000      0.000000
3672     36.710000      0.000000      0.000000
3673     36.720000      0.000000      0.000000
3674     36.730000      0.000000      0.000000
3675     36.740000      0.000000      0.000000
3676     36.750000      0.000000      0.000000
3677     36.760000      0.000000      0.000000
3678     36.770000      0.000000      0.000000
3679     36.780000      0.000000      0.000000
3680     36.790000      0.000000      0.000000
3681     36.800000      0.000000      0.000000
3682     36.810000      0.000000      0.000000
3683     36.820000      0.000000      0.000000
3684     36.830000      0.000000      0.000000
3685     36.840000      0.000000      0.000000
3686     36.850000      0.000000      0.000000
3687     36.860000      0.000000      0.000000
3688     36.870000      0.000000      0.000000
3689     36.880000      0.000000      0.000000
3690     36.890000      0.000000      0.000000
3691     36.900000      0.000000      0.000000
3692     36.910000      0.000000      0.000000
3693     36.920000      0.000000      0.000000
3694     36.930000      0.000000      0.000000
3695     36.940000      0.000000      0.000000
3696     36.950000      0.000000      0.000000
3697     36.960000      0.000000      0.000000
3698     36.970000      0.000000      0.000000
3699     36.980000      0.000000      0.000000
3700     36.990000      0.000000      0.000000
3701     37.000000      0.000000      0.000000
3702     37.010000      0.000000      0.000000
3703     37.020000      0.000000      0.000000
3704     37.030000      0.000000      0.000000
3705     37.040000      0.000000      0.000000
3706     37.050000      0.000000      0.000000
3707     37.060000      0.000000      0.000000
3708     37.070000      0.000000      0.000000
3709     37.080000      0.000000      0.000000
3710     37.090000      0.000000      0.000000
3711     37.100000      0.000000      0.000000
3712     37.110000      0.000000      0.000000
3713     37.120000      0.000000      0.000000
3714     37.130000      0.000000      0.000000
3715     37.140000      0.000000      0.000000
3716     37.150000      0.000000      0.000000
3717     37.160000      0.000000      0.000000
3718     37.170000      0.000000      0.000000
3719     37.180000      0.000000      0.000000
3720     37.190000      0.000000      0.000000
3721     37.200000      0.000000      0.000000
3722     37.210000      0.000000      0.000000
3723     37.220000      0.000000      0.000000
3724     37.230000      0.000000      0.000000
3725     37.240000      0.000000      0.000000
3726     37.250000      0.000000      0.000000
3727     37.260000      0.000000      0.000000
3728     37.270000      0.000000      0.000000
3729     37.280000      0.000000      0.000000
3730     37.290000      0.000000      0.000000
3731     37.300000      0.000000      0.000000
3732     37.310000      0.000000      0.000000
3733     37.320000      0.000000      0.000000
3734     37.330000      0.000000      0.000000
3735     37.340000      0.000000      0.000000
3736     37.350000      0.000000      0.000000
3737     37.360000      0.000000      0.000000
3738     37.370000      0.000000      0.000000
3739     37.380000      0.000000      0.000000
3740     37.390000      0.000000      0.000000
3741     37.400000      0.000000      0.000000
3742     37.410000      0.000000      0.000000
3743     37.420000      0.000000      0.000000
3744     37.430000      0.000000      0.000000
3745     37.440000      0.000000      0.000000
3746     37.450000      0.000000      0.000000
3747     37.460000      0.000000      0.000000
3748     37.470000      0.000000      0.000000
3749     37.480000      0.000000      0.000000
3750     37.490000      0.000000      0.000000
3751     37.500000      0.000000      0.000000
3752     37.510000      0.000000      0.000000
3753     37.520000      0.000000      0.000000
3754     37.530000      0.000000      0.000000
3755     37.540000      0.000000      0.000000
3756     37.550000      0.000000      0.000000
3757     37.560000      0.000000      0.000000
3758     37.570000      0.000000      0.000000
3759     37.580000      0.000000      0.000000
3760     37.590000      0.000000      0.000000
3761     37.600000      0.000000      0.000000
3762     37.610000      0.000000      0.000000
3763     37.620000      0.000000      0.000000
3764     37.630000      0.000000      0.000000
3765     37.640000      0.000000      0.000000
3766     37.650000      0.000000      0.000000
3767     37.660000      0.000000      0.000000
3768     37.670000      0.000000      0.000000
3769     37.680000      0.000000      0.000000
3770     37.690000      0.000000      0.000000
3771     37.700000      0.000000      0.000000
3772     37.710000      0.000000      0.000000
3773     37.720000      0.000000      0.000000
3774     37.730000      0.000000      0.000000
3775     37.740000      0.000000      0.000000
3776     37.750000      0.000000      0.000000
3777     37.760000      0.000000      0.000000
3778     37.770000      0.000000      0.000000
3779     37.780000      0.000000      0.000000
3780     37.790000      0.000000      0.000000
3781     37.800000      0.000000      0.000000
3782     37.810000      0.000000      0.000000
3783     37.820000      0.000000      0.000000
3784     37.830000      0.000000      0.000000
3785     37.840000      0.000000      0.000000
3786     37.850000      0.000000      0.000000
3787     37.860000      0.000000      0.000000
3788     37.870000      0.000000      0.000000
3789     37.880000      0.000000      0.000000
3790     37.890000      0.000000      0.000000
3791     37.900000      0.000000      0.000000
3792     37.910000      0.000000      0.000000
3793     37.920000      0.000000      0.000000
3794     37.930000      0.000000      0.000000
3795     37.940000      0.000000      0.000000
3796     37.950000      0.000000      0.000000
3797     37.960000      0.000000      0.000000
3798     37.970000      0.000000      0.000000
3799     37.980000      0.000000      0.000000
3800     37.990000      0.000000      0.000000
3801     38.000000      0.000000      0.000000
3802     38.010000      0.000000      0.000000
3803     38.020000      0.000000      0.000000
3804     38.030000      0.000000      0.000000
3805     38.040000      0.000000      0.000000
3806     38.050000      0.000000      0.000000
3807     38.060000      0.000000      0.000000
3808     38.070000      0.000000      0.000000
3809     38.080000      0.000000      0.000000
3810     38.090000      0.000000      0.000000
3811     38.100000      0.000000      0.000000
3812     38.110000      0.000000      0.000000
3813     38.120000      0.000000      0.000000
3814     38.130000      0.000000      0.000000
3815     38.140000      0.000000      0.000000
3816     38.150000      0.000000      0.000000
3817     38.160000      0.000000      0.000000
3818     38.170000      0.000000      0.000000
3819     38.180000      0.000000      0.000000
3820     38.190000      0.000000      0.000000
3821     38.200000      0.000000      0.000000
3822     38.210000      0.000000      0.000000
3823     38.220000      0.000000      0.000000
3824     38.230000      0.000000      0.000000
3825     38.240000      0.000000      0.000000
3826     38.250000      0.000000      0.000000
3827     38.260000      0.000000      0.000000
3828     38.270000      0.000000      0.000000
3829     38.280000      0.000000      0.000000
3830     38.290000      0.000000      0.000000
3831     38.300000      0.000000      0.000000
3832     38.310000      0.000000      0.000000
3833     38.320000      0.000000      0.000000
3834     38.330000      0.000000      0.000000
3835     38.340000      0.000000      0.000000
3836     38.350000      0.000000      0.000000
3837     38.360000      0.000000      0.000000
3838     38.370000      0.000000      0.000000
3839     38.380000      0.000000      0.000000
3840     38.390000      0.000000      0.000000
3841     38.400000      0.000000      0.000000
3842     38.410000      0.000000      0.000000
3843     38.420000      0.000000      0.000000
3844     38.430000      0.000000      0.000000
3845     38.440000      0.000000      0.000000
3846     38.450000      0.000000      0.000000
3847     38.460000      0.000000      0.000000
3848     38.470000      0.000000      0.000000
3849     38.480000      0.000000      0.000000
3850     38.490000      0.000000      0.000000
3851     38.500000      0.000000      0.000000
3852     38.510000      0.000000      0.000000
3853     38.520000      0.000000      0.000000
3854     38.530000      0.000000      0.000000
3855     38.540000      0.000000      0.000000
3856     38.550000      0.000000      0.000000
3857     38.560000      0.000000      0.000000
3858     38.570000      0.000000      0.000000
3859     38.580000      0.000000      0.000000
3860     38.590000      0.000000      0.000000
3861     38.600000      0.000000      0.000000
3862     38.610000      0.000000      0.000000
3863     38.620000      0.000000      0.000000
3864     38.630000      0.000000      0.000000
3865     38.640000      0.000000      0.000000
3866     38.650000      0.000000      0.000000
3867     38.660000      0.000000      0.000000
3868     38.670000      0.000000      0.000000
3869     38.680000      0.000000      0.000000
3870     38.690000      0.000000      0.000000
3871     38.700000      0.000000      0.000000
3872     38.710000      0.000000      0.000000
3873     38.720000      0.000000      0.000000
3874     38.730000      0.000000      0.000000
3875     38.740000      0.000000      0.000000
3876     38.750000      0.000000      0.000000
3877     38.760000      0.000000      0.000000
3878     38.770000      0.000000      0.000000
3879     38.780000      0.000000      0.000000
3880     38.790000      0.000000      0.000000
3881     38.800000      0.000000      0.000000
3882     38.810000      0.000000      0.000000
3883     38.820000      0.000000      0.000000
3884     38.830000      0.000000      0.000000
3885     38.840000      0.000000      0.000000
3886     38.850000      0.000000      0.000000
3887     38.860000      0.000000      0.000000
3888     38.870000      0.000000      0.000000
3889     38.880000      0.000000      0.000000
3890     38.890000      0.000000      0.000000
3891     38.900000      0.000000      0.000000
3892     38.910000      0.000000      0.000000
3893     38.920000      0.000000      0.000000
3894     38.930000      0.000000      0.000000
3895     38.940000      0.000000      0.000000
3896     38.950000      0.000000      0.000000
3897     38.960000      0.000000      0.000000
3898     38.970000      0.000000      0.000000
3899     38.980000      0.000000      0.000000
3900     38.990000      0.000000      0.000000
3901     39.000000      0.000000      0.000000
3902     39.010000      0.000000      0.000000
3903     39.020000      0.000000      0.000000
3904     39.030000      0.000000      0.000000
3905     39.040000      0.000000      0.000000
3906     39.050000      0.000000      0.000000
3907     39.060000      0.000000      0.000000
3908     39.070000      0.000000      0.000000
3909     39.080000      0.000000      0.000000
3910     39.090000      0.000000      0.000000
3911     39.100000      0.000000      0.000000
3912     39.110000      0.000000      0.000000
3913     39.120000      0.000000      0.000000
3914     39.130000      0.000000      0.000000
3915     39.140000      0.000000      0.000000
3916     39.150000      0.000000      0.000000
3917     39.160000      0.000000      0.000000
3918     39.170000      0.000000      0.000000
3919     39.180000      0.000000      0.000000
3920     39.190000      0.000000      0.000000
3921     39.200000      0.000000      0.000000
3922     39.210000      0.000000      0.000000
3923     39.220000      0.000000      0.000000
3924     39.230000      0.000000      0.000000
3925     39.240000      0.000000      0.000000
3926     39.250000      0.000000      0.000000
3927     39.260000      0.000000      0.000000
3928     39.270000      0.000000      0.000000
3929     39.280000      0.000000      0.000000
3930     39.290000      0.000000      0.000000
3931     39.300000      0.000000      0.000000
3932     39.310000      0.000000      0.000000
3933     39.320000      0.000000      0.000000
3934     39.330000      0.000000      0.000000
3935     39.340000      0.000000      0.000000
3936     39.350000      0.000000      0.000000
3937     39.360000      0.000000      0.000000
3938     39.370000      0.000000      0.000000
3939     39.380000      0.000000      0.000000
3940     39.390000      0.000000      0.000000
3941     39.400000      0.000000      0.000000
3942     39.410000      0.000000      0.000000
3943     39.420000      0.000000      0.000000
3944     39.430000      0.000000      0.000000
3945     39.440000      0.000000      0.000000
3946     39.450000      0.000000      0.000000
3947     39.460000      0.000000      0.000000
3948     39.470000      0.000000      0.000000
3949     39.480000      0.000000      0.000000
3950     39.490000      0.000000      0.000000
3951     39.500000      0.000000      0.000000
3952     39.510000      0.000000      0.000000
3953     39.520000      0.000000      0.000000
3954     39.530000      0.000000      0.000000
3955     39.540000      0.000000      0.000000
3956     39.550000      0.000000      0.000000
3957     39.560000      0.000000      0.000000
3958     39.570000      0.000000      0.000000
3959     39.580000      0.000000      0.000000
3960     39.590000      0.000000      0.000000
3961     39.600000      0.000000      0.000000
3962     39.610000      0.000000      0.000000
3963     39.620000      0.000000      0.000000
3964     39.630000      0.000000      0.000000
3965     39.640000      0.000000      0.000000
3966     39.650000      0.000000      0.000000
3967     39.660000      0.000000      0.000000
3968     39.670000      0.000000      0.000000
3969     39.680000      0.000000      0.000000
3970     39.690000      0.000000      0.000000
3971     39.700000      0.000000      0.000000
3972     39.710000      0.000000      0.000000
3973     39.720000      0.000000      0.000000
3974     39.730000      0.000000      0.000000
3975     39.740000      0.000000      0.000000
3976     39.750000      0.000000      0.000000
3977     39.760000      0.000000      0.000000
3978     39.770000      0.000000      0.000000
3979     39.780000      0.000000      0.000000
3980     39.790000      0.000000      0.000000
3981     39.800000      0.000000      0.000000
3982     39.810000      0.000000      0.000000
3983     39.820000      0.000000      0.000000
3984     39.830000      0.000000      0.000000
3985     39.840000      0.000000      0.000000
3986     39.850000      0.000000      0.000000
3987     39.860000      0.000000      0.000000
3988     39.870000      0.000000      0.000000
3989     39.880000      0.000000      0.000000
3990     39.890000      0.000000      0.000000
3991     39.900000      0.000000      0.000000
3992     39.910000      0.000000      0.000000
3993     39.920000      0.000000      0.000000
3994     39.930000      0.000000      0.000000
3995     39.940000      0.000000      0.000000
3996     39.950000      0.000000      0.000000
3997     39.960000      0.000000      0.000000
3998     39.970000      0.000000      0.000000
3999     39.980000      0.000000      0.000000
4000     39.990000      0.000000      0.000000
4001     40.000000      0.000000      0.000000
