# Supplementary material for: A Bottom-Up Coarse-Grained Model for Nucleosome–Nucleosome Interactions with Explicit Ions
Source: J Chem Theory Comput. 2022 May 17;18(6):3948–60. doi: 10.1021/acs.jctc.2c00083 (PMC9202350; doi:10.1021/acs.jctc.2c00083)
Supplement: Supplementary file 2 — ct2c00083_si_002.zip [file ct2c00083_si_002.zip › archive/CGMD_NCP-CO/pot_tables/D_D.table]

D_D
N 4001

1      0.000001   1975.689020    243.886080
2      0.010000   1973.250160    250.907430
3      0.020000   1970.741090    257.244910
4      0.030000   1968.168640    262.807190
5      0.040000   1965.540570    267.525800
6      0.050000   1962.865310    271.358780
7      0.060000   1960.151720    274.292770
8      0.070000   1957.408790    276.343190
9      0.080000   1954.645360    277.552640
10      0.090000   1951.869830    277.987720
11      0.100000   1949.089960    277.734550
12      0.110000   1946.312610    276.893460
13      0.120000   1943.543680    275.573290
14      0.130000   1940.787940    273.885870
15      0.140000   1938.049090    271.940990
16      0.150000   1935.329680    269.842170
17      0.160000   1932.631250    267.683480
18      0.170000   1929.954420    265.547340
19      0.180000   1927.298950    263.503320
20      0.190000   1924.663910    261.607740
21      0.200000   1922.047840    259.903880
22      0.210000   1919.448800    258.422730
23      0.220000   1916.864570    257.183920
24      0.230000   1914.292730    256.196840
25      0.240000   1911.730760    255.461850
26      0.250000   1909.176140    254.971470
27      0.260000   1906.626430    254.711550
28      0.270000   1904.079310    254.662430
29      0.280000   1901.532690    254.800140
30      0.290000   1898.984690    255.097520
31      0.300000   1896.433710    255.525450
32      0.310000   1893.878460    256.053860
33      0.320000   1891.317920    256.652890
34      0.330000   1888.751390    257.293750
35      0.340000   1886.178450    257.949530
36      0.350000   1883.598960    258.595860
37      0.360000   1881.013000    259.211300
38      0.370000   1878.420890    259.777610
39      0.380000   1875.823110    260.279870
40      0.390000   1873.220310    260.706460
41      0.400000   1870.613250    261.048920
42      0.410000   1868.002760    261.301810
43      0.420000   1865.389740    261.462480
44      0.430000   1862.775110    261.530870
45      0.440000   1860.159800    261.509240
46      0.450000   1857.544710    261.401980
47      0.460000   1854.930690    261.215320
48      0.470000   1852.318540    260.957050
49      0.480000   1849.708970    260.636210
50      0.490000   1847.102610    260.262800
51      0.500000   1844.499980    259.847330
52      0.510000   1841.901510    259.400540
53      0.520000   1839.307500    258.932990
54      0.530000   1836.718170    258.454720
55      0.540000   1834.133620    257.975010
56      0.550000   1831.553870    257.502130
57      0.560000   1828.978850    257.043180
58      0.570000   1826.408420    256.604040
59      0.580000   1823.842380    256.189350
60      0.590000   1821.280490    255.802520
61      0.600000   1818.722460    255.445830
62      0.610000   1816.168000    255.120540
63      0.620000   1813.616800    254.826960
64      0.630000   1811.068530    254.564610
65      0.640000   1808.522880    254.332300
66      0.650000   1805.979560    254.128270
67      0.660000   1803.438280    253.950250
68      0.670000   1800.898770    253.795590
69      0.680000   1798.360820    253.661370
70      0.690000   1795.824200    253.544420
71      0.700000   1793.288760    253.441510
72      0.710000   1790.754340    253.349330
73      0.720000   1788.220850    253.264660
74      0.730000   1785.688200    253.184390
75      0.740000   1783.156360    253.105590
76      0.750000   1780.625300    253.025580
77      0.760000   1778.095050    252.941940
78      0.770000   1775.565630    252.852570
79      0.780000   1773.037100    252.755670
80      0.790000   1770.509550    252.649770
81      0.800000   1767.983050    252.533740
82      0.810000   1765.457710    252.406780
83      0.820000   1762.933640    252.268400
84      0.830000   1760.410960    252.118470
85      0.840000   1757.889780    251.957150
86      0.850000   1755.370200    251.784910
87      0.860000   1752.852360    251.602500
88      0.870000   1750.336330    251.410940
89      0.880000   1747.822220    251.211430
90      0.890000   1745.310110    251.005360
91      0.900000   1742.800050    250.794180
92      0.910000   1740.292110    250.579410
93      0.920000   1737.786320    250.362510
94      0.930000   1735.282690    250.144870
95      0.940000   1732.781240    249.927720
96      0.950000   1730.281970    249.712110
97      0.960000   1727.784840    249.498890
98      0.970000   1725.289860    249.288690
99      0.980000   1722.796970    249.081920
100      0.990000   1720.306150    248.878820
101      1.000000   1717.817360    248.679450
102      1.010000   1715.330570    248.483730
103      1.020000   1712.845730    248.291490
104      1.030000   1710.362810    248.102490
105      1.040000   1707.881790    247.916460
106      1.050000   1705.402630    247.733120
107      1.060000   1702.925290    247.552180
108      1.070000   1700.449770    247.373390
109      1.080000   1697.976040    247.196530
110      1.090000   1695.504070    247.021400
111      1.100000   1693.033860    246.847810
112      1.110000   1690.565380    246.675610
113      1.120000   1688.098620    246.504600
114      1.130000   1685.633580    246.334610
115      1.140000   1683.170230    246.165400
116      1.150000   1680.708580    245.996740
117      1.160000   1678.248610    245.828330
118      1.170000   1675.790330    245.659850
119      1.180000   1673.333730    245.490960
120      1.190000   1670.878820    245.321320
121      1.200000   1668.425610    245.150590
122      1.210000   1665.974100    244.978460
123      1.220000   1663.524320    244.804670
124      1.230000   1661.076270    244.629020
125      1.240000   1658.629980    244.451420
126      1.250000   1656.185470    244.271830
127      1.260000   1653.742750    244.090350
128      1.270000   1651.301840    243.907160
129      1.280000   1648.862770    243.722530
130      1.290000   1646.425550    243.536800
131      1.300000   1643.990180    243.350340
132      1.310000   1641.556670    243.163550
133      1.320000   1639.125040    242.976810
134      1.330000   1636.695270    242.790470
135      1.340000   1634.267370    242.604790
136      1.350000   1631.841320    242.419960
137      1.360000   1629.417120    242.236090
138      1.370000   1626.994760    242.053190
139      1.380000   1624.574230    241.871180
140      1.390000   1622.155510    241.689920
141      1.400000   1619.738620    241.509220
142      1.410000   1617.323520    241.328850
143      1.420000   1614.910230    241.148600
144      1.430000   1612.498750    240.968270
145      1.440000   1610.089070    240.787690
146      1.450000   1607.681190    240.606770
147      1.460000   1605.275120    240.425470
148      1.470000   1602.870870    240.243810
149      1.480000   1600.468430    240.061900
150      1.490000   1598.067810    239.879880
151      1.500000   1595.669010    239.697930
152      1.510000   1593.272030    239.516250
153      1.520000   1590.876870    239.335010
154      1.530000   1588.483520    239.154380
155      1.540000   1586.091970    238.974430
156      1.550000   1583.702230    238.795210
157      1.560000   1581.314280    238.616690
158      1.570000   1578.928110    238.438760
159      1.580000   1576.543720    238.261250
160      1.590000   1574.161110    238.083960
161      1.600000   1571.780270    237.906650
162      1.610000   1569.401210    237.729080
163      1.620000   1567.023910    237.551000
164      1.630000   1564.648400    237.372240
165      1.640000   1562.274680    237.192660
166      1.650000   1559.902760    237.012180
167      1.660000   1557.532630    236.830810
168      1.670000   1555.164330    236.648630
169      1.680000   1552.797840    236.465810
170      1.690000   1550.433180    236.282540
171      1.700000   1548.070360    236.099070
172      1.710000   1545.709370    235.915670
173      1.720000   1543.350210    235.732580
174      1.730000   1540.992880    235.550010
175      1.740000   1538.637380    235.368110
176      1.750000   1536.283700    235.186970
177      1.760000   1533.931830    235.006610
178      1.770000   1531.581770    234.826950
179      1.780000   1529.233500    234.647870
180      1.790000   1526.887020    234.469180
181      1.800000   1524.542330    234.290660
182      1.810000   1522.199420    234.112090
183      1.820000   1519.858300    233.933230
184      1.830000   1517.518970    233.753890
185      1.840000   1515.181430    233.573940
186      1.850000   1512.845690    233.393300
187      1.860000   1510.511750    233.211950
188      1.870000   1508.179640    233.029960
189      1.880000   1505.849340    232.847470
190      1.890000   1503.520860    232.664660
191      1.900000   1501.194210    232.481750
192      1.910000   1498.869400    232.298970
193      1.920000   1496.546410    232.116550
194      1.930000   1494.225240    231.934660
195      1.940000   1491.905890    231.753460
196      1.950000   1489.588360    231.572990
197      1.960000   1487.272630    231.393260
198      1.970000   1484.958700    231.214200
199      1.980000   1482.646560    231.035640
200      1.990000   1480.336200    230.857420
201      2.000000   1478.027630    230.679290
202      2.010000   1475.720830    230.501040
203      2.020000   1473.415820    230.322430
204      2.030000   1471.112600    230.143280
205      2.040000   1468.811160    229.963440
206      2.050000   1466.511530    229.782840
207      2.060000   1464.213700    229.601480
208      2.070000   1461.917690    229.419440
209      2.080000   1459.623490    229.236840
210      2.090000   1457.331120    229.053890
211      2.100000   1455.040590    228.870810
212      2.110000   1452.751880    228.687840
213      2.120000   1450.465000    228.505200
214      2.130000   1448.179950    228.323100
215      2.140000   1445.896720    228.141660
216      2.150000   1443.615300    227.960970
217      2.160000   1441.335690    227.781020
218      2.170000   1439.057880    227.601750
219      2.180000   1436.781860    227.423000
220      2.190000   1434.507630    227.244600
221      2.200000   1432.235190    227.066320
222      2.210000   1429.964520    226.887940
223      2.220000   1427.695640    226.709230
224      2.230000   1425.428550    226.530000
225      2.240000   1423.163250    226.350120
226      2.250000   1420.899750    226.169500
227      2.260000   1418.638050    225.988140
228      2.270000   1416.378170    225.806120
229      2.280000   1414.120110    225.623570
230      2.290000   1411.863880    225.440680
231      2.300000   1409.609470    225.257670
232      2.310000   1407.356890    225.074780
233      2.320000   1405.106150    224.892230
234      2.330000   1402.857220    224.710220
235      2.340000   1400.610120    224.528870
236      2.350000   1398.364830    224.348260
237      2.360000   1396.121350    224.168390
238      2.370000   1393.879670    223.989180
239      2.380000   1391.639770    223.810490
240      2.390000   1389.401670    223.632140
241      2.400000   1387.165350    223.453910
242      2.410000   1384.930810    223.275550
243      2.420000   1382.698050    223.096870
244      2.430000   1380.467080    222.917650
245      2.440000   1378.237910    222.737780
246      2.450000   1376.010530    222.557160
247      2.460000   1373.784960    222.375810
248      2.470000   1371.561200    222.193780
249      2.480000   1369.339260    222.011220
250      2.490000   1367.119150    221.828320
251      2.500000   1364.900870    221.645300
252      2.510000   1362.684410    221.462390
253      2.520000   1360.469790    221.279820
254      2.530000   1358.256990    221.097780
255      2.540000   1356.046010    220.916410
256      2.550000   1353.836850    220.735770
257      2.560000   1351.629490    220.555880
258      2.570000   1349.423930    220.376640
259      2.580000   1347.220170    220.197930
260      2.590000   1345.018190    220.019550
261      2.600000   1342.817990    219.841290
262      2.610000   1340.619580    219.662920
263      2.620000   1338.422950    219.484220
264      2.630000   1336.228110    219.304990
265      2.640000   1334.035060    219.125110
266      2.650000   1331.843810    218.944490
267      2.660000   1329.654360    218.763140
268      2.670000   1327.466730    218.581120
269      2.680000   1325.280920    218.398570
270      2.690000   1323.096930    218.215670
271      2.700000   1320.914780    218.032660
272      2.710000   1318.734450    217.849770
273      2.720000   1316.555950    217.667210
274      2.730000   1314.379280    217.485190
275      2.740000   1312.204430    217.303830
276      2.750000   1310.031390    217.123200
277      2.760000   1307.860160    216.943310
278      2.770000   1305.690730    216.764080
279      2.780000   1303.523080    216.585380
280      2.790000   1301.357230    216.407000
281      2.800000   1299.193160    216.228750
282      2.810000   1297.030870    216.050380
283      2.820000   1294.870370    215.871670
284      2.830000   1292.711650    215.692440
285      2.840000   1290.554730    215.512560
286      2.850000   1288.399600    215.331940
287      2.860000   1286.246280    215.150590
288      2.870000   1284.094780    214.968570
289      2.880000   1281.945090    214.786020
290      2.890000   1279.797230    214.603130
291      2.900000   1277.651200    214.420120
292      2.910000   1275.507000    214.237220
293      2.920000   1273.364630    214.054670
294      2.930000   1271.224080    213.872650
295      2.940000   1269.085350    213.691280
296      2.950000   1266.948440    213.510660
297      2.960000   1264.813330    213.330770
298      2.970000   1262.680030    213.151530
299      2.980000   1260.548510    212.972820
300      2.990000   1258.418780    212.794440
301      3.000000   1256.290840    212.616180
302      3.010000   1254.164680    212.437800
303      3.020000   1252.040300    212.259090
304      3.030000   1249.917710    212.079860
305      3.040000   1247.796910    211.899970
306      3.050000   1245.677910    211.719350
307      3.060000   1243.560720    211.538000
308      3.070000   1241.445340    211.355980
309      3.080000   1239.331780    211.173440
310      3.090000   1237.220040    210.990550
311      3.100000   1235.110140    210.807540
312      3.110000   1233.002060    210.624650
313      3.120000   1230.895810    210.442100
314      3.130000   1228.791390    210.260080
315      3.140000   1226.688790    210.078720
316      3.150000   1224.588010    209.898100
317      3.160000   1222.489020    209.718210
318      3.170000   1220.391840    209.538970
319      3.180000   1218.296450    209.360260
320      3.190000   1216.202850    209.181880
321      3.200000   1214.111030    209.003610
322      3.210000   1212.021000    208.825240
323      3.220000   1209.932740    208.646520
324      3.230000   1207.846280    208.467290
325      3.240000   1205.761600    208.287400
326      3.250000   1203.678730    208.106780
327      3.260000   1201.597660    207.925430
328      3.270000   1199.518410    207.743410
329      3.280000   1197.440970    207.560870
330      3.290000   1195.365370    207.377980
331      3.300000   1193.291590    207.194980
332      3.310000   1191.219640    207.012090
333      3.320000   1189.149520    206.829550
334      3.330000   1187.081220    206.647530
335      3.340000   1185.014740    206.466170
336      3.350000   1182.950080    206.285540
337      3.360000   1180.887230    206.105650
338      3.370000   1178.826170    205.926410
339      3.380000   1176.766910    205.747700
340      3.390000   1174.709430    205.569320
341      3.400000   1172.653740    205.391050
342      3.410000   1170.599830    205.212670
343      3.420000   1168.547700    205.033950
344      3.430000   1166.497360    204.854720
345      3.440000   1164.448810    204.674830
346      3.450000   1162.402060    204.494210
347      3.460000   1160.357120    204.312860
348      3.470000   1158.313990    204.130840
349      3.480000   1156.272690    203.948300
350      3.490000   1154.233200    203.765410
351      3.500000   1152.195550    203.582410
352      3.510000   1150.159720    203.399530
353      3.520000   1148.125730    203.216980
354      3.530000   1146.093560    203.034960
355      3.540000   1144.063210    202.853610
356      3.550000   1142.034670    202.672990
357      3.560000   1140.007940    202.493090
358      3.570000   1137.983010    202.313850
359      3.580000   1135.959870    202.135140
360      3.590000   1133.938520    201.956750
361      3.600000   1131.918950    201.778480
362      3.610000   1129.901170    201.600100
363      3.620000   1127.885170    201.421390
364      3.630000   1125.870960    201.242150
365      3.640000   1123.858530    201.062260
366      3.650000   1121.847910    200.881640
367      3.660000   1119.839090    200.700290
368      3.670000   1117.832090    200.518270
369      3.680000   1115.826910    200.335730
370      3.690000   1113.823550    200.152850
371      3.700000   1111.822020    199.969850
372      3.710000   1109.822320    199.786970
373      3.720000   1107.824460    199.604420
374      3.730000   1105.828410    199.422400
375      3.740000   1103.834190    199.241050
376      3.750000   1101.841780    199.060430
377      3.760000   1099.851170    198.880530
378      3.770000   1097.862370    198.701290
379      3.780000   1095.875350    198.522580
380      3.790000   1093.890130    198.344190
381      3.800000   1091.906690    198.165920
382      3.810000   1089.925030    197.987540
383      3.820000   1087.945150    197.808820
384      3.830000   1085.967060    197.629580
385      3.840000   1083.990770    197.449690
386      3.850000   1082.016270    197.269070
387      3.860000   1080.043580    197.087720
388      3.870000   1078.072700    196.905700
389      3.880000   1076.103650    196.723160
390      3.890000   1074.136410    196.540280
391      3.900000   1072.171010    196.357280
392      3.910000   1070.207440    196.174400
393      3.920000   1068.245690    195.991860
394      3.930000   1066.285780    195.809840
395      3.940000   1064.327680    195.628490
396      3.950000   1062.371390    195.447860
397      3.960000   1060.416910    195.267970
398      3.970000   1058.464230    195.088730
399      3.980000   1056.513350    194.910010
400      3.990000   1054.564250    194.731630
401      4.000000   1052.616930    194.553360
402      4.010000   1050.671400    194.374970
403      4.020000   1048.727650    194.196250
404      4.030000   1046.785680    194.017010
405      4.040000   1044.845510    193.837120
406      4.050000   1042.907140    193.656500
407      4.060000   1040.970580    193.475150
408      4.070000   1039.035830    193.293140
409      4.080000   1037.102900    193.110590
410      4.090000   1035.171790    192.927710
411      4.100000   1033.242510    192.744720
412      4.110000   1031.315070    192.561840
413      4.120000   1029.389450    192.379300
414      4.130000   1027.465650    192.197280
415      4.140000   1025.543680    192.015930
416      4.150000   1023.623520    191.835300
417      4.160000   1021.705170    191.655410
418      4.170000   1019.788610    191.476170
419      4.180000   1017.873850    191.297450
420      4.190000   1015.960880    191.119060
421      4.200000   1014.049690    190.940790
422      4.210000   1012.140280    190.762400
423      4.220000   1010.232660    190.583680
424      4.230000   1008.326820    190.404450
425      4.240000   1006.422770    190.224550
426      4.250000   1004.520530    190.043930
427      4.260000   1002.620090    189.862580
428      4.270000   1000.721460    189.680570
429      4.280000    998.824660    189.498030
430      4.290000    996.929680    189.315150
431      4.300000    995.036530    189.132150
432      4.310000    993.145210    188.949270
433      4.320000    991.255710    188.766730
434      4.330000    989.368050    188.584720
435      4.340000    987.482200    188.403360
436      4.350000    985.598160    188.222740
437      4.360000    983.715940    188.042850
438      4.370000    981.835510    187.863610
439      4.380000    979.956870    187.684890
440      4.390000    978.080020    187.506500
441      4.400000    976.204960    187.328230
442      4.410000    974.331680    187.149840
443      4.420000    972.460180    186.971120
444      4.430000    970.590470    186.791880
445      4.440000    968.722550    186.611990
446      4.450000    966.856430    186.431370
447      4.460000    964.992110    186.250010
448      4.470000    963.129610    186.068000
449      4.480000    961.268930    185.885460
450      4.490000    959.410080    185.702580
451      4.500000    957.553050    185.519590
452      4.510000    955.697860    185.336710
453      4.520000    953.844490    185.154170
454      4.530000    951.992950    184.972150
455      4.540000    950.143230    184.790800
456      4.550000    948.295320    184.610180
457      4.560000    946.449220    184.430280
458      4.570000    944.604920    184.251040
459      4.580000    942.762400    184.072320
460      4.590000    940.921680    183.893930
461      4.600000    939.082740    183.715660
462      4.610000    937.245590    183.537270
463      4.620000    935.410210    183.358550
464      4.630000    933.576630    183.179310
465      4.640000    931.744830    182.999420
466      4.650000    929.914840    182.818800
467      4.660000    928.086650    182.637450
468      4.670000    926.260280    182.455430
469      4.680000    924.435720    182.272890
470      4.690000    922.612990    182.090020
471      4.700000    920.792090    181.907020
472      4.710000    918.973020    181.724140
473      4.720000    917.155780    181.541600
474      4.730000    915.340370    181.359590
475      4.740000    913.526770    181.178240
476      4.750000    911.714990    180.997620
477      4.760000    909.905010    180.817720
478      4.770000    908.096830    180.638480
479      4.780000    906.290450    180.459760
480      4.790000    904.485850    180.281370
481      4.800000    902.683040    180.103100
482      4.810000    900.882010    179.924710
483      4.820000    899.082760    179.745990
484      4.830000    897.285300    179.566750
485      4.840000    895.489630    179.386850
486      4.850000    893.695760    179.206230
487      4.860000    891.903700    179.024880
488      4.870000    890.113450    178.842870
489      4.880000    888.325020    178.660330
490      4.890000    886.538420    178.477450
491      4.900000    884.753650    178.294460
492      4.910000    882.970700    178.111580
493      4.920000    881.189590    177.929040
494      4.930000    879.410300    177.747030
495      4.940000    877.632830    177.565670
496      4.950000    875.857170    177.385050
497      4.960000    874.083320    177.205160
498      4.970000    872.311270    177.025920
499      4.980000    870.541010    176.847200
500      4.990000    868.772540    176.668810
501      5.000000    867.005850    176.490530
502      5.010000    865.240940    176.312140
503      5.020000    863.477820    176.133420
504      5.030000    861.716490    175.954180
505      5.040000    859.956950    175.774290
506      5.050000    858.199200    175.593660
507      5.060000    856.443270    175.412310
508      5.070000    854.689140    175.230300
509      5.080000    852.936840    175.047760
510      5.090000    851.186360    174.864890
511      5.100000    849.437710    174.681890
512      5.110000    847.690890    174.499020
513      5.120000    845.945900    174.316480
514      5.130000    844.202740    174.134460
515      5.140000    842.461390    173.953110
516      5.150000    840.721860    173.772490
517      5.160000    838.984140    173.592590
518      5.170000    837.248210    173.413350
519      5.180000    835.514080    173.234630
520      5.190000    833.781730    173.056240
521      5.200000    832.051170    172.877970
522      5.210000    830.322390    172.699580
523      5.220000    828.595400    172.520850
524      5.230000    826.870190    172.341610
525      5.240000    825.146770    172.161720
526      5.250000    823.425150    171.981100
527      5.260000    821.705340    171.799750
528      5.270000    819.987340    171.617730
529      5.280000    818.271170    171.435200
530      5.290000    816.556820    171.252320
531      5.300000    814.844290    171.069330
532      5.310000    813.133600    170.886450
533      5.320000    811.424730    170.703910
534      5.330000    809.717700    170.521900
535      5.340000    808.012480    170.340550
536      5.350000    806.309070    170.159930
537      5.360000    804.607470    169.980030
538      5.370000    802.907670    169.800790
539      5.380000    801.209660    169.622070
540      5.390000    799.513440    169.443680
541      5.400000    797.819010    169.265400
542      5.410000    796.126350    169.087010
543      5.420000    794.435480    168.908290
544      5.430000    792.746400    168.729050
545      5.440000    791.059110    168.549150
546      5.450000    789.373620    168.368530
547      5.460000    787.689930    168.187180
548      5.470000    786.008060    168.005170
549      5.480000    784.328010    167.822630
550      5.490000    782.649780    167.639750
551      5.500000    780.973380    167.456760
552      5.510000    779.298820    167.273890
553      5.520000    777.626080    167.091350
554      5.530000    775.955160    166.909340
555      5.540000    774.286070    166.727980
556      5.550000    772.618790    166.547360
557      5.560000    770.953320    166.367470
558      5.570000    769.289640    166.188230
559      5.580000    767.627760    166.009500
560      5.590000    765.967670    165.831110
561      5.600000    764.309350    165.652840
562      5.610000    762.652830    165.474440
563      5.620000    760.998080    165.295720
564      5.630000    759.345120    165.116480
565      5.640000    757.693960    164.936590
566      5.650000    756.044590    164.755970
567      5.660000    754.397030    164.574610
568      5.670000    752.751290    164.392600
569      5.680000    751.107360    164.210070
570      5.690000    749.465260    164.027190
571      5.700000    747.824990    163.844200
572      5.710000    746.186550    163.661320
573      5.720000    744.549930    163.478780
574      5.730000    742.915150    163.296770
575      5.740000    741.282180    163.115420
576      5.750000    739.651020    162.934800
577      5.760000    738.021680    162.754900
578      5.770000    736.394130    162.575660
579      5.780000    734.768370    162.396940
580      5.790000    733.144400    162.218550
581      5.800000    731.522220    162.040270
582      5.810000    729.901810    161.861880
583      5.820000    728.283190    161.683160
584      5.830000    726.666360    161.503920
585      5.840000    725.051320    161.324020
586      5.850000    723.438080    161.143400
587      5.860000    721.826650    160.962050
588      5.870000    720.217030    160.780040
589      5.880000    718.609230    160.597500
590      5.890000    717.003250    160.414620
591      5.900000    715.399110    160.231630
592      5.910000    713.796790    160.048760
593      5.920000    712.196300    159.866220
594      5.930000    710.597640    159.684210
595      5.940000    709.000800    159.502860
596      5.950000    707.405770    159.322230
597      5.960000    705.812550    159.142340
598      5.970000    704.221120    158.963100
599      5.980000    702.631490    158.784370
600      5.990000    701.043650    158.605980
601      6.000000    699.457590    158.427710
602      6.010000    697.873310    158.249310
603      6.020000    696.290820    158.070590
604      6.030000    694.710110    157.891350
605      6.040000    693.131200    157.711460
606      6.050000    691.554090    157.530830
607      6.060000    689.978780    157.349480
608      6.070000    688.405280    157.167470
609      6.080000    686.833610    156.984930
610      6.090000    685.263760    156.802060
611      6.100000    683.695740    156.619070
612      6.110000    682.129550    156.436190
613      6.120000    680.565190    156.253650
614      6.130000    679.002650    156.071640
615      6.140000    677.441930    155.890290
616      6.150000    675.883030    155.709670
617      6.160000    674.325930    155.529770
618      6.170000    672.770640    155.350530
619      6.180000    671.217130    155.171810
620      6.190000    669.665410    154.993420
621      6.200000    668.115480    154.815140
622      6.210000    666.567330    154.636750
623      6.220000    665.020960    154.458030
624      6.230000    663.476380    154.278790
625      6.240000    661.933590    154.098890
626      6.250000    660.392600    153.918270
627      6.260000    658.853420    153.736920
628      6.270000    657.316050    153.554910
629      6.280000    655.780500    153.372370
630      6.290000    654.246780    153.189490
631      6.300000    652.714880    153.006500
632      6.310000    651.184820    152.823630
633      6.320000    649.656580    152.641090
634      6.330000    648.130170    152.459080
635      6.340000    646.605580    152.277730
636      6.350000    645.082800    152.097100
637      6.360000    643.561830    151.917210
638      6.370000    642.042660    151.737970
639      6.380000    640.525280    151.559250
640      6.390000    639.009690    151.380850
641      6.400000    637.495880    151.202580
642      6.410000    635.983850    151.024180
643      6.420000    634.473610    150.845460
644      6.430000    632.965160    150.666220
645      6.440000    631.458490    150.486320
646      6.450000    629.953630    150.305700
647      6.460000    628.450570    150.124350
648      6.470000    626.949330    149.942340
649      6.480000    625.449910    149.759800
650      6.490000    623.952310    149.576930
651      6.500000    622.456540    149.393940
652      6.510000    620.962600    149.211060
653      6.520000    619.470490    149.028530
654      6.530000    617.980200    148.846510
655      6.540000    616.491740    148.665160
656      6.550000    615.005090    148.484540
657      6.560000    613.520240    148.304650
658      6.570000    612.037200    148.125400
659      6.580000    610.555940    147.946680
660      6.590000    609.076470    147.768290
661      6.600000    607.598790    147.590010
662      6.610000    606.122890    147.411620
663      6.620000    604.648780    147.232900
664      6.630000    603.176450    147.053650
665      6.640000    601.705910    146.873760
666      6.650000    600.237170    146.693140
667      6.660000    598.770240    146.511790
668      6.670000    597.305120    146.329770
669      6.680000    595.841830    146.147240
670      6.690000    594.380350    145.964360
671      6.700000    592.920710    145.781370
672      6.710000    591.462900    145.598500
673      6.720000    590.006910    145.415960
674      6.730000    588.552750    145.233950
675      6.740000    587.100410    145.052600
676      6.750000    585.649890    144.871980
677      6.760000    584.201170    144.692080
678      6.770000    582.754250    144.512840
679      6.780000    581.309120    144.334120
680      6.790000    579.865780    144.155720
681      6.800000    578.424220    143.977450
682      6.810000    576.984440    143.799050
683      6.820000    575.546450    143.620330
684      6.830000    574.110250    143.441090
685      6.840000    572.675840    143.261190
686      6.850000    571.243230    143.080570
687      6.860000    569.812420    142.899220
688      6.870000    568.383430    142.717210
689      6.880000    566.956260    142.534670
690      6.890000    565.530910    142.351800
691      6.900000    564.107390    142.168810
692      6.910000    562.685700    141.985930
693      6.920000    561.265850    141.803400
694      6.930000    559.847810    141.621390
695      6.940000    558.431600    141.440030
696      6.950000    557.017200    141.259410
697      6.960000    555.604600    141.079520
698      6.970000    554.193810    140.900280
699      6.980000    552.784800    140.721550
700      6.990000    551.377590    140.543160
701      7.000000    549.972160    140.364880
702      7.010000    548.568510    140.186490
703      7.020000    547.166640    140.007760
704      7.030000    545.766570    139.828520
705      7.040000    544.368280    139.648630
706      7.050000    542.971790    139.468010
707      7.060000    541.577110    139.286660
708      7.070000    540.184250    139.104640
709      7.080000    538.793200    138.922110
710      7.090000    537.403980    138.739230
711      7.100000    536.016590    138.556240
712      7.110000    534.631030    138.373370
713      7.120000    533.247290    138.190830
714      7.130000    531.865380    138.008820
715      7.140000    530.485300    137.827470
716      7.150000    529.107020    137.646850
717      7.160000    527.730550    137.466950
718      7.170000    526.355880    137.287710
719      7.180000    524.983010    137.108990
720      7.190000    523.611920    136.930590
721      7.200000    522.242610    136.752320
722      7.210000    520.875090    136.573920
723      7.220000    519.509350    136.395200
724      7.230000    518.145400    136.215960
725      7.240000    516.783240    136.036060
726      7.250000    515.422880    135.855440
727      7.260000    514.064320    135.674090
728      7.270000    512.707580    135.492080
729      7.280000    511.352660    135.309540
730      7.290000    509.999560    135.126670
731      7.300000    508.648300    134.943680
732      7.310000    507.298860    134.760800
733      7.320000    505.951250    134.578270
734      7.330000    504.605470    134.396260
735      7.340000    503.261510    134.214900
736      7.350000    501.919360    134.034280
737      7.360000    500.579020    133.854390
738      7.370000    499.240470    133.675150
739      7.380000    497.903720    133.496420
740      7.390000    496.568760    133.318030
741      7.400000    495.235580    133.139750
742      7.410000    493.904180    132.961360
743      7.420000    492.574560    132.782630
744      7.430000    491.246740    132.603390
745      7.440000    489.920700    132.423500
746      7.450000    488.596470    132.242880
747      7.460000    487.274040    132.061520
748      7.470000    485.953430    131.879510
749      7.480000    484.634630    131.696980
750      7.490000    483.317660    131.514100
751      7.500000    482.002520    131.331110
752      7.510000    480.689210    131.148240
753      7.520000    479.377730    130.965700
754      7.530000    478.068070    130.783690
755      7.540000    476.760230    130.602340
756      7.550000    475.454210    130.421720
757      7.560000    474.149990    130.241820
758      7.570000    472.847570    130.062580
759      7.580000    471.546950    129.883860
760      7.590000    470.248110    129.705460
761      7.600000    468.951050    129.527190
762      7.610000    467.655780    129.348790
763      7.620000    466.362290    129.170070
764      7.630000    465.070590    128.990830
765      7.640000    463.780690    128.810930
766      7.650000    462.492580    128.630310
767      7.660000    461.206270    128.448960
768      7.670000    459.921780    128.266950
769      7.680000    458.639110    128.084410
770      7.690000    457.358270    127.901540
771      7.700000    456.079250    127.718550
772      7.710000    454.802070    127.535670
773      7.720000    453.526710    127.353140
774      7.730000    452.253180    127.171130
775      7.740000    450.981470    126.989780
776      7.750000    449.711570    126.809150
777      7.760000    448.443480    126.629260
778      7.770000    447.177190    126.450020
779      7.780000    445.912690    126.271290
780      7.790000    444.649970    126.092900
781      7.800000    443.389050    125.914620
782      7.810000    442.129900    125.736230
783      7.820000    440.872540    125.557500
784      7.830000    439.616960    125.378260
785      7.840000    438.363180    125.198370
786      7.850000    437.111200    125.017750
787      7.860000    435.861020    124.836390
788      7.870000    434.612650    124.654380
789      7.880000    433.366110    124.471850
790      7.890000    432.121390    124.288970
791      7.900000    430.878500    124.105980
792      7.910000    429.637440    123.923110
793      7.920000    428.398210    123.740570
794      7.930000    427.160810    123.558560
795      7.940000    425.925220    123.377210
796      7.950000    424.691450    123.196590
797      7.960000    423.459480    123.016690
798      7.970000    422.229310    122.837450
799      7.980000    421.000940    122.658730
800      7.990000    419.774350    122.480330
801      8.000000    418.549550    122.302060
802      8.010000    417.326530    122.123660
803      8.020000    416.105290    121.944940
804      8.030000    414.885840    121.765700
805      8.040000    413.668190    121.585800
806      8.050000    412.452330    121.405180
807      8.060000    411.238280    121.223830
808      8.070000    410.026040    121.041820
809      8.080000    408.815620    120.859280
810      8.090000    407.607030    120.676410
811      8.100000    406.400260    120.493420
812      8.110000    405.195330    120.310540
813      8.120000    403.992220    120.128010
814      8.130000    402.790940    119.946000
815      8.140000    401.591480    119.764650
816      8.150000    400.393840    119.584020
817      8.160000    399.198000    119.404130
818      8.170000    398.003960    119.224890
819      8.180000    396.811710    119.046160
820      8.190000    395.621240    118.867770
821      8.200000    394.432570    118.689490
822      8.210000    393.245670    118.511100
823      8.220000    392.060560    118.332370
824      8.230000    390.877240    118.153130
825      8.240000    389.695710    117.973240
826      8.250000    388.515970    117.792620
827      8.260000    387.338050    117.611260
828      8.270000    386.161940    117.429250
829      8.280000    384.987640    117.246720
830      8.290000    383.815180    117.063840
831      8.300000    382.644540    116.880850
832      8.310000    381.475730    116.697980
833      8.320000    380.308750    116.515440
834      8.330000    379.143590    116.333430
835      8.340000    377.980260    116.152080
836      8.350000    376.818740    115.971460
837      8.360000    375.659020    115.791560
838      8.370000    374.501110    115.612320
839      8.380000    373.344990    115.433600
840      8.390000    372.190650    115.255200
841      8.400000    371.038100    115.076930
842      8.410000    369.887330    114.898530
843      8.420000    368.738340    114.719810
844      8.430000    367.591140    114.540570
845      8.440000    366.445740    114.360670
846      8.450000    365.302130    114.180050
847      8.460000    364.160330    113.998700
848      8.470000    363.020350    113.816690
849      8.480000    361.882180    113.634150
850      8.490000    360.745840    113.451280
851      8.500000    359.611320    113.268290
852      8.510000    358.478640    113.085410
853      8.520000    357.347790    112.902880
854      8.530000    356.218760    112.720870
855      8.540000    355.091550    112.539520
856      8.550000    353.966150    112.358890
857      8.560000    352.842570    112.179000
858      8.570000    351.720780    111.999760
859      8.580000    350.600780    111.821030
860      8.590000    349.482570    111.642640
861      8.600000    348.366140    111.464360
862      8.610000    347.251500    111.285970
863      8.620000    346.138640    111.107240
864      8.630000    345.027570    110.928000
865      8.640000    343.918290    110.748110
866      8.650000    342.810800    110.567490
867      8.660000    341.705130    110.386130
868      8.670000    340.601270    110.204120
869      8.680000    339.499230    110.021590
870      8.690000    338.399010    109.838710
871      8.700000    337.300620    109.655720
872      8.710000    336.204070    109.472850
873      8.720000    335.109340    109.290310
874      8.730000    334.016430    109.108300
875      8.740000    332.925350    108.926950
876      8.750000    331.836080    108.746330
877      8.760000    330.748620    108.566430
878      8.770000    329.662950    108.387190
879      8.780000    328.579080    108.208470
880      8.790000    327.497000    108.030080
881      8.800000    326.416700    107.851800
882      8.810000    325.338180    107.673400
883      8.820000    324.261450    107.494680
884      8.830000    323.186500    107.315440
885      8.840000    322.113340    107.135540
886      8.850000    321.041990    106.954920
887      8.860000    319.972440    106.773570
888      8.870000    318.904700    106.591560
889      8.880000    317.838790    106.409020
890      8.890000    316.774700    106.226150
891      8.900000    315.712440    106.043160
892      8.910000    314.652000    105.860280
893      8.920000    313.593400    105.677750
894      8.930000    312.536620    105.495740
895      8.940000    311.481670    105.314390
896      8.950000    310.428520    105.133760
897      8.960000    309.377190    104.953870
898      8.970000    308.327650    104.774630
899      8.980000    307.279900    104.595900
900      8.990000    306.233940    104.417510
901      9.000000    305.189770    104.239230
902      9.010000    304.147370    104.060840
903      9.020000    303.106770    103.882110
904      9.030000    302.067940    103.702870
905      9.040000    301.030920    103.522980
906      9.050000    299.995690    103.342360
907      9.060000    298.962260    103.161000
908      9.070000    297.930650    102.978990
909      9.080000    296.900860    102.796460
910      9.090000    295.872900    102.613580
911      9.100000    294.846760    102.430590
912      9.110000    293.822460    102.247720
913      9.120000    292.799980    102.065180
914      9.130000    291.779330    101.883170
915      9.140000    290.760500    101.701820
916      9.150000    289.743480    101.521200
917      9.160000    288.728270    101.341300
918      9.170000    287.714850    101.162060
919      9.180000    286.703230    100.983340
920      9.190000    285.693400    100.804950
921      9.200000    284.685350    100.626670
922      9.210000    283.679080    100.448270
923      9.220000    282.674600    100.269550
924      9.230000    281.671900    100.090310
925      9.240000    280.671000     99.910410
926      9.250000    279.671900     99.729790
927      9.260000    278.674600     99.548440
928      9.270000    277.679110     99.366430
929      9.280000    276.685450     99.183890
930      9.290000    275.693610     99.001020
931      9.300000    274.703600     98.818030
932      9.310000    273.715420     98.635150
933      9.320000    272.729070     98.452620
934      9.330000    271.744540     98.270610
935      9.340000    270.761840     98.089260
936      9.350000    269.780940     97.908630
937      9.360000    268.801860     97.728740
938      9.370000    267.824570     97.549500
939      9.380000    266.849080     97.370770
940      9.390000    265.875370     97.192380
941      9.400000    264.903440     97.014100
942      9.410000    263.933300     96.835710
943      9.420000    262.964950     96.656980
944      9.430000    261.998380     96.477740
945      9.440000    261.033600     96.297850
946      9.450000    260.070620     96.117230
947      9.460000    259.109450     95.935870
948      9.470000    258.150090     95.753860
949      9.480000    257.192550     95.571330
950      9.490000    256.236840     95.388450
951      9.500000    255.282950     95.205460
952      9.510000    254.330900     95.022590
953      9.520000    253.380670     94.840050
954      9.530000    252.432270     94.658040
955      9.540000    251.485690     94.476690
956      9.550000    250.540920     94.296070
957      9.560000    249.597960     94.116170
958      9.570000    248.656800     93.936930
959      9.580000    247.717430     93.758210
960      9.590000    246.779850     93.579820
961      9.600000    245.844050     93.401540
962      9.610000    244.910040     93.223140
963      9.620000    243.977810     93.044420
964      9.630000    243.047360     92.865180
965      9.640000    242.118710     92.685280
966      9.650000    241.191860     92.504660
967      9.660000    240.266810     92.323310
968      9.670000    239.343580     92.141300
969      9.680000    238.422160     91.958760
970      9.690000    237.502580     91.775890
971      9.700000    236.584820     91.592900
972      9.710000    235.668890     91.410020
973      9.720000    234.754790     91.227490
974      9.730000    233.842510     91.045480
975      9.740000    232.932060     90.864130
976      9.750000    232.023420     90.683500
977      9.760000    231.116580     90.503610
978      9.770000    230.211550     90.324370
979      9.780000    229.308300     90.145640
980      9.790000    228.406850     89.967250
981      9.800000    227.507170     89.788970
982      9.810000    226.609280     89.610580
983      9.820000    225.713180     89.431850
984      9.830000    224.818860     89.252610
985      9.840000    223.926330     89.072720
986      9.850000    223.035610     88.892100
987      9.860000    222.146690     88.710740
988      9.870000    221.259580     88.528730
989      9.880000    220.374290     88.346200
990      9.890000    219.490830     88.163320
991      9.900000    218.609200     87.980330
992      9.910000    217.729390     87.797460
993      9.920000    216.851420     87.614920
994      9.930000    215.975270     87.432910
995      9.940000    215.100940     87.251560
996      9.950000    214.228420     87.070940
997      9.960000    213.357710     86.891040
998      9.970000    212.488800     86.711800
999      9.980000    211.621690     86.533080
1000      9.990000    210.756360     86.354690
1001     10.000000    209.892810     86.176410
1002     10.010000    209.031040     85.998010
1003     10.020000    208.171060     85.819290
1004     10.030000    207.312870     85.640050
1005     10.040000    206.456470     85.460150
1006     10.050000    205.601870     85.279530
1007     10.060000    204.749070     85.098180
1008     10.070000    203.898090     84.916170
1009     10.080000    203.048930     84.733630
1010     10.090000    202.201590     84.550760
1011     10.100000    201.356090     84.367770
1012     10.110000    200.512410     84.184890
1013     10.120000    199.670560     84.002360
1014     10.130000    198.830540     83.820350
1015     10.140000    197.992330     83.639000
1016     10.150000    197.155940     83.458370
1017     10.160000    196.321360     83.278480
1018     10.170000    195.488570     83.099240
1019     10.180000    194.657580     82.920510
1020     10.190000    193.828380     82.742120
1021     10.200000    193.000960     82.563840
1022     10.210000    192.175320     82.385450
1023     10.220000    191.351460     82.206720
1024     10.230000    190.529400     82.027480
1025     10.240000    189.709120     81.847590
1026     10.250000    188.890640     81.666970
1027     10.260000    188.073980     81.485610
1028     10.270000    187.259120     81.303600
1029     10.280000    186.446080     81.121070
1030     10.290000    185.634870     80.938190
1031     10.300000    184.825490     80.755200
1032     10.310000    184.017940     80.572330
1033     10.320000    183.212210     80.389790
1034     10.330000    182.408320     80.207780
1035     10.340000    181.606240     80.026430
1036     10.350000    180.805970     79.845810
1037     10.360000    180.007520     79.665910
1038     10.370000    179.210860     79.486670
1039     10.380000    178.415990     79.307950
1040     10.390000    177.622910     79.129560
1041     10.400000    176.831620     78.951280
1042     10.410000    176.042100     78.772880
1043     10.420000    175.254370     78.594160
1044     10.430000    174.468430     78.414920
1045     10.440000    173.684280     78.235020
1046     10.450000    172.901930     78.054400
1047     10.460000    172.121390     77.873050
1048     10.470000    171.342660     77.691040
1049     10.480000    170.565750     77.508500
1050     10.490000    169.790660     77.325630
1051     10.500000    169.017410     77.142640
1052     10.510000    168.245980     76.959760
1053     10.520000    167.476380     76.777230
1054     10.530000    166.708610     76.595220
1055     10.540000    165.942660     76.413870
1056     10.550000    165.178520     76.233240
1057     10.560000    164.416190     76.053350
1058     10.570000    163.655650     75.874110
1059     10.580000    162.896910     75.695380
1060     10.590000    162.139960     75.516990
1061     10.600000    161.384790     75.338710
1062     10.610000    160.631400     75.160320
1063     10.620000    159.879800     74.981600
1064     10.630000    159.129980     74.802350
1065     10.640000    158.381960     74.622460
1066     10.650000    157.635730     74.441840
1067     10.660000    156.891320     74.260490
1068     10.670000    156.148710     74.078470
1069     10.680000    155.407930     73.895940
1070     10.690000    154.668970     73.713060
1071     10.700000    153.931840     73.530070
1072     10.710000    153.196540     73.347200
1073     10.720000    152.463060     73.164660
1074     10.730000    151.731420     72.982650
1075     10.740000    151.001590     72.801300
1076     10.750000    150.273580     72.620680
1077     10.760000    149.547370     72.440780
1078     10.770000    148.822960     72.261540
1079     10.780000    148.100350     72.082820
1080     10.790000    147.379520     71.904430
1081     10.800000    146.660480     71.726150
1082     10.810000    145.943210     71.547750
1083     10.820000    145.227740     71.369030
1084     10.830000    144.514050     71.189790
1085     10.840000    143.802150     71.009890
1086     10.850000    143.092050     70.829270
1087     10.860000    142.383760     70.647920
1088     10.870000    141.677280     70.465910
1089     10.880000    140.972620     70.283370
1090     10.890000    140.269780     70.100500
1091     10.900000    139.568780     69.917510
1092     10.910000    138.869600     69.734630
1093     10.920000    138.172260     69.552100
1094     10.930000    137.476740     69.370090
1095     10.940000    136.783040     69.188740
1096     10.950000    136.091150     69.008110
1097     10.960000    135.401070     68.828220
1098     10.970000    134.712790     68.648980
1099     10.980000    134.026300     68.470250
1100     10.990000    133.341590     68.291860
1101     11.000000    132.658670     68.113580
1102     11.010000    131.977540     67.935190
1103     11.020000    131.298190     67.756470
1104     11.030000    130.620620     67.577220
1105     11.040000    129.944850     67.397330
1106     11.050000    129.270880     67.216710
1107     11.060000    128.598710     67.035360
1108     11.070000    127.928360     66.853340
1109     11.080000    127.259820     66.670810
1110     11.090000    126.593110     66.487930
1111     11.100000    125.928240     66.304940
1112     11.110000    125.265190     66.122070
1113     11.120000    124.603970     65.939530
1114     11.130000    123.944570     65.757520
1115     11.140000    123.286990     65.576170
1116     11.150000    122.631230     65.395550
1117     11.160000    121.977280     65.215650
1118     11.170000    121.325120     65.036410
1119     11.180000    120.674760     64.857690
1120     11.190000    120.026180     64.679300
1121     11.200000    119.379390     64.501020
1122     11.210000    118.734380     64.322630
1123     11.220000    118.091150     64.143900
1124     11.230000    117.449710     63.964660
1125     11.240000    116.810060     63.784770
1126     11.250000    116.172220     63.604140
1127     11.260000    115.536180     63.422790
1128     11.270000    114.901950     63.240780
1129     11.280000    114.269540     63.058240
1130     11.290000    113.638960     62.875370
1131     11.300000    113.010200     62.692380
1132     11.310000    112.383280     62.509500
1133     11.320000    111.758190     62.326970
1134     11.330000    111.134920     62.144960
1135     11.340000    110.513470     61.963600
1136     11.350000    109.893830     61.782980
1137     11.360000    109.276000     61.603090
1138     11.370000    108.659970     61.423850
1139     11.380000    108.045730     61.245120
1140     11.390000    107.433280     61.066730
1141     11.400000    106.822610     60.888450
1142     11.410000    106.213730     60.710060
1143     11.420000    105.606630     60.531340
1144     11.430000    105.001310     60.352100
1145     11.440000    104.397790     60.172200
1146     11.450000    103.796070     59.991580
1147     11.460000    103.196150     59.810230
1148     11.470000    102.598050     59.628220
1149     11.480000    102.001770     59.445680
1150     11.490000    101.407310     59.262800
1151     11.500000    100.814690     59.079810
1152     11.510000    100.223890     58.896940
1153     11.520000     99.634920     58.714400
1154     11.530000     99.047770     58.532390
1155     11.540000     98.462450     58.351040
1156     11.550000     97.878940     58.170420
1157     11.560000     97.297240     57.990520
1158     11.570000     96.717330     57.811280
1159     11.580000     96.139220     57.632560
1160     11.590000     95.562890     57.454170
1161     11.600000     94.988350     57.275890
1162     11.610000     94.415590     57.097500
1163     11.620000     93.844620     56.918770
1164     11.630000     93.275430     56.739530
1165     11.640000     92.708030     56.559640
1166     11.650000     92.142440     56.379010
1167     11.660000     91.578650     56.197660
1168     11.670000     91.016670     56.015650
1169     11.680000     90.456510     55.833110
1170     11.690000     89.898180     55.650240
1171     11.700000     89.341680     55.467250
1172     11.710000     88.787010     55.284370
1173     11.720000     88.234160     55.101830
1174     11.730000     87.683150     54.919820
1175     11.740000     87.133950     54.738470
1176     11.750000     86.586560     54.557850
1177     11.760000     86.040980     54.377960
1178     11.770000     85.497200     54.198720
1179     11.780000     84.955220     54.019990
1180     11.790000     84.415020     53.841600
1181     11.800000     83.876600     53.663320
1182     11.810000     83.339970     53.484930
1183     11.820000     82.805120     53.306210
1184     11.830000     82.272060     53.126970
1185     11.840000     81.740790     52.947070
1186     11.850000     81.211320     52.766450
1187     11.860000     80.683650     52.585100
1188     11.870000     80.157800     52.403090
1189     11.880000     79.633770     52.220550
1190     11.890000     79.111560     52.037670
1191     11.900000     78.591190     51.854680
1192     11.910000     78.072640     51.671810
1193     11.920000     77.555920     51.489270
1194     11.930000     77.041030     51.307260
1195     11.940000     76.527960     51.125910
1196     11.950000     76.016700     50.945290
1197     11.960000     75.507250     50.765390
1198     11.970000     74.999590     50.586150
1199     11.980000     74.493730     50.407430
1200     11.990000     73.989660     50.229040
1201     12.000000     73.487370     50.050760
1202     12.010000     72.986860     49.872370
1203     12.020000     72.488130     49.693640
1204     12.030000     71.991200     49.514400
1205     12.040000     71.496050     49.334510
1206     12.050000     71.002710     49.153890
1207     12.060000     70.511170     48.972530
1208     12.070000     70.021440     48.790520
1209     12.080000     69.533540     48.607980
1210     12.090000     69.047460     48.425110
1211     12.100000     68.563210     48.242110
1212     12.110000     68.080790     48.059240
1213     12.120000     67.600200     47.876700
1214     12.130000     67.121430     47.694690
1215     12.140000     66.644480     47.513340
1216     12.150000     66.169350     47.332710
1217     12.160000     65.696020     47.152820
1218     12.170000     65.224490     46.973580
1219     12.180000     64.754760     46.794860
1220     12.190000     64.286810     46.616470
1221     12.200000     63.820640     46.438190
1222     12.210000     63.356260     46.259800
1223     12.220000     62.893660     46.081080
1224     12.230000     62.432850     45.901840
1225     12.240000     61.973830     45.721950
1226     12.250000     61.516610     45.541330
1227     12.260000     61.061200     45.359980
1228     12.270000     60.607600     45.177960
1229     12.280000     60.155820     44.995430
1230     12.290000     59.705870     44.812550
1231     12.300000     59.257740     44.629560
1232     12.310000     58.811450     44.446690
1233     12.320000     58.366980     44.264150
1234     12.330000     57.924340     44.082140
1235     12.340000     57.483520     43.900790
1236     12.350000     57.044510     43.720160
1237     12.360000     56.607310     43.540270
1238     12.370000     56.171900     43.361030
1239     12.380000     55.738290     43.182310
1240     12.390000     55.306470     43.003910
1241     12.400000     54.876430     42.825640
1242     12.410000     54.448180     42.647240
1243     12.420000     54.021700     42.468520
1244     12.430000     53.597020     42.289270
1245     12.440000     53.174130     42.109370
1246     12.450000     52.753030     41.928750
1247     12.460000     52.333740     41.747390
1248     12.470000     51.916270     41.565370
1249     12.480000     51.500620     41.382830
1250     12.490000     51.086790     41.199950
1251     12.500000     50.674790     41.016950
1252     12.510000     50.264620     40.834080
1253     12.520000     49.856280     40.651540
1254     12.530000     49.449760     40.469520
1255     12.540000     49.045070     40.288170
1256     12.550000     48.642190     40.107550
1257     12.560000     48.241110     39.927660
1258     12.570000     47.841830     39.748420
1259     12.580000     47.444350     39.569710
1260     12.590000     47.048650     39.391320
1261     12.600000     46.654740     39.213050
1262     12.610000     46.262610     39.034670
1263     12.620000     45.872260     38.855960
1264     12.630000     45.483700     38.676730
1265     12.640000     45.096940     38.496840
1266     12.650000     44.711970     38.316230
1267     12.660000     44.328800     38.134890
1268     12.670000     43.947460     37.952890
1269     12.680000     43.567930     37.770360
1270     12.690000     43.190220     37.587490
1271     12.700000     42.814350     37.404510
1272     12.710000     42.440300     37.221640
1273     12.720000     42.068090     37.039100
1274     12.730000     41.697700     36.857090
1275     12.740000     41.329130     36.675740
1276     12.750000     40.962370     36.495120
1277     12.760000     40.597420     36.315220
1278     12.770000     40.234260     36.135970
1279     12.780000     39.872900     35.957240
1280     12.790000     39.513330     35.778830
1281     12.800000     39.155540     35.600540
1282     12.810000     38.799540     35.422130
1283     12.820000     38.445320     35.243380
1284     12.830000     38.092880     35.064110
1285     12.840000     37.742240     34.884190
1286     12.850000     37.393400     34.703530
1287     12.860000     37.046370     34.522150
1288     12.870000     36.701140     34.340100
1289     12.880000     36.357740     34.157530
1290     12.890000     36.016170     33.974620
1291     12.900000     35.676420     33.791600
1292     12.910000     35.338510     33.608700
1293     12.920000     35.002420     33.426140
1294     12.930000     34.668160     33.244120
1295     12.940000     34.335720     33.062770
1296     12.950000     34.005090     32.882160
1297     12.960000     33.676270     32.702280
1298     12.970000     33.349240     32.523070
1299     12.980000     33.024010     32.344390
1300     12.990000     32.700570     32.166050
1301     13.000000     32.378910     31.987830
1302     13.010000     32.059030     31.809510
1303     13.020000     31.740940     31.630870
1304     13.030000     31.424630     31.451710
1305     13.040000     31.110110     31.271900
1306     13.050000     30.797390     31.091370
1307     13.060000     30.486480     30.910110
1308     13.070000     30.177380     30.728190
1309     13.080000     29.870090     30.545740
1310     13.090000     29.564640     30.362940
1311     13.100000     29.261010     30.180020
1312     13.110000     28.959210     29.997200
1313     13.120000     28.659230     29.814700
1314     13.130000     28.361090     29.632710
1315     13.140000     28.064760     29.451370
1316     13.150000     27.770250     29.270720
1317     13.160000     27.477540     29.090780
1318     13.170000     27.186630     28.911470
1319     13.180000     26.897520     28.732650
1320     13.190000     26.610190     28.554130
1321     13.200000     26.324650     28.375690
1322     13.210000     26.040890     28.197110
1323     13.220000     25.758920     28.018180
1324     13.230000     25.478740     27.838700
1325     13.240000     25.200350     27.658550
1326     13.250000     24.923770     27.477660
1327     13.260000     24.648990     27.296030
1328     13.270000     24.376030     27.113730
1329     13.280000     24.104890     26.930930
1330     13.290000     23.835580     26.747800
1331     13.300000     23.568110     26.564590
1332     13.310000     23.302460     26.381530
1333     13.320000     23.038640     26.198860
1334     13.330000     22.776660     26.016770
1335     13.340000     22.516490     25.835410
1336     13.350000     22.258130     25.654850
1337     13.360000     22.001590     25.475110
1338     13.370000     21.746830     25.296100
1339     13.380000     21.493870     25.117690
1340     13.390000     21.242700     24.939700
1341     13.400000     20.993300     24.761910
1342     13.410000     20.745680     24.584080
1343     13.420000     20.499840     24.405990
1344     13.430000     20.255780     24.227450
1345     13.440000     20.013510     24.048300
1346     13.450000     19.773020     23.868450
1347     13.460000     19.534340     23.687880
1348     13.470000     19.297460     23.506650
1349     13.480000     19.062390     23.324860
1350     13.490000     18.829140     23.142680
1351     13.500000     18.597720     22.960300
1352     13.510000     18.368110     22.777920
1353     13.520000     18.140330     22.595760
1354     13.530000     17.914380     22.413950
1355     13.540000     17.690240     22.232630
1356     13.550000     17.467910     22.051830
1357     13.560000     17.247390     21.871530
1358     13.570000     17.028680     21.691660
1359     13.580000     16.811760     21.512060
1360     13.590000     16.596640     21.332540
1361     13.600000     16.383320     21.152900
1362     13.610000     16.171790     20.972910
1363     13.620000     15.962060     20.792370
1364     13.630000     15.754130     20.611130
1365     13.640000     15.548020     20.429080
1366     13.650000     15.343730     20.246200
1367     13.660000     15.141270     20.062540
1368     13.670000     14.940640     19.878230
1369     13.680000     14.741860     19.693470
1370     13.690000     14.544930     19.508540
1371     13.700000     14.349840     19.323730
1372     13.710000     14.156600     19.139360
1373     13.720000     13.965210     18.955730
1374     13.730000     13.775650     18.773100
1375     13.740000     13.587920     18.591680
1376     13.750000     13.402010     18.411590
1377     13.760000     13.217890     18.232890
1378     13.770000     13.035560     18.055540
1379     13.780000     12.855010     17.879420
1380     13.790000     12.676210     17.704340
1381     13.800000     12.499170     17.530080
1382     13.810000     12.323870     17.356370
1383     13.820000     12.150300     17.182940
1384     13.830000     11.978470     17.009510
1385     13.840000     11.808380     16.835840
1386     13.850000     11.640020     16.661730
1387     13.860000     11.473400     16.487020
1388     13.870000     11.308530     16.311590
1389     13.880000     11.145420     16.135400
1390     13.890000     10.984060     15.958400
1391     13.900000     10.824480     15.780600
1392     13.910000     10.666670     15.601990
1393     13.920000     10.510650     15.422590
1394     13.930000     10.356430     15.242350
1395     13.940000     10.204000     15.061210
1396     13.950000     10.053390     14.879080
1397     13.960000      9.904600     14.695790
1398     13.970000      9.757640     14.511170
1399     13.980000      9.612530     14.325010
1400     13.990000      9.469280     14.137110
1401     14.000000      9.327910     13.947290
1402     14.010000      9.188440     13.755420
1403     14.020000      9.050880     13.561430
1404     14.030000      8.915270     13.365380
1405     14.040000      8.781620     13.167430
1406     14.050000      8.649940     12.967900
1407     14.060000      8.520260     12.767230
1408     14.070000      8.392590     12.566020
1409     14.080000      8.266930     12.364990
1410     14.090000      8.143280     12.164970
1411     14.100000      8.021630     11.966820
1412     14.110000      7.901960     11.771480
1413     14.120000      7.784250     11.579810
1414     14.130000      7.668450     11.392640
1415     14.140000      7.554520     11.210680
1416     14.150000      7.442420     11.034520
1417     14.160000      7.332070     10.864560
1418     14.170000      7.223420     10.701040
1419     14.180000      7.116410     10.544010
1420     14.190000      7.010970     10.393300
1421     14.200000      6.907040     10.248590
1422     14.210000      6.804560     10.109360
1423     14.220000      6.703460      9.974910
1424     14.230000      6.603710      9.844370
1425     14.240000      6.505270      9.716730
1426     14.250000      6.408100      9.590800
1427     14.260000      6.312190      9.465280
1428     14.270000      6.217540      9.338740
1429     14.280000      6.124150      9.209640
1430     14.290000      6.032060      9.076360
1431     14.300000      5.941290      8.937230
1432     14.310000      5.851920      8.790560
1433     14.320000      5.764020      8.634670
1434     14.330000      5.677670      8.467920
1435     14.340000      5.592990      8.288750
1436     14.350000      5.510100      8.095760
1437     14.360000      5.429140      7.887720
1438     14.370000      5.350270      7.663620
1439     14.380000      5.273630      7.422730
1440     14.390000      5.199400      7.164710
1441     14.400000      5.127760      6.889580
1442     14.410000      5.058860      6.597880
1443     14.420000      4.992880      6.290670
1444     14.430000      4.929980      5.969650
1445     14.440000      4.870280      5.637140
1446     14.450000      4.813910      5.296160
1447     14.460000      4.760950      4.950410
1448     14.470000      4.711440      4.604210
1449     14.480000      4.665400      4.262460
1450     14.490000      4.622780      3.930530
1451     14.500000      4.583470      3.614060
1452     14.510000      4.547330      3.318870
1453     14.520000      4.514140      3.050720
1454     14.530000      4.483630      2.815150
1455     14.540000      4.455480      2.617310
1456     14.550000      4.429310      2.461810
1457     14.560000      4.404690      2.352580
1458     14.570000      4.381160      2.292800
1459     14.580000      4.358240      2.284780
1460     14.590000      4.335390      2.329890
1461     14.600000      4.312090      2.428560
1462     14.610000      4.287800      2.580140
1463     14.620000      4.262000      2.782960
1464     14.630000      4.234170      3.034220
1465     14.640000      4.203830      3.329990
1466     14.650000      4.170530      3.665270
1467     14.660000      4.133880      4.033980
1468     14.670000      4.093540      4.429060
1469     14.680000      4.049250      4.842650
1470     14.690000      4.000820      5.266250
1471     14.700000      3.948160      5.690930
1472     14.710000      3.891250      6.107650
1473     14.720000      3.830170      6.507470
1474     14.730000      3.765100      6.881860
1475     14.740000      3.696280      7.222900
1476     14.750000      3.624050      7.523520
1477     14.760000      3.548820      7.777590
1478     14.770000      3.471040      7.980100
1479     14.780000      3.391240      8.127170
1480     14.790000      3.309970      8.216100
1481     14.800000      3.227810      8.245380
1482     14.810000      3.145350      8.214680
1483     14.820000      3.063210      8.124810
1484     14.830000      2.981960      7.977740
1485     14.840000      2.902180      7.776510
1486     14.850000      2.824420      7.525200
1487     14.860000      2.749160      7.228840
1488     14.870000      2.676870      6.893320
1489     14.880000      2.607940      6.525200
1490     14.890000      2.542690      6.131570
1491     14.900000      2.481370      5.719820
1492     14.910000      2.424180      5.297410
1493     14.920000      2.371200      4.871650
1494     14.930000      2.322490      4.449470
1495     14.940000      2.277990      4.037230
1496     14.950000      2.237620      3.640580
1497     14.960000      2.201210      3.264350
1498     14.970000      2.168570      2.912470
1499     14.980000      2.139440      2.588000
1500     14.990000      2.113560      2.293080
1501     15.000000      2.090630      2.029020
1502     15.010000      2.070340      1.796360
1503     15.020000      2.052380      1.594900
1504     15.030000      2.036430      1.423790
1505     15.040000      2.022190      1.281610
1506     15.050000      2.009380      1.166420
1507     15.060000      1.997710      1.075840
1508     15.070000      1.986950      1.007120
1509     15.080000      1.976880      0.957240
1510     15.090000      1.967310      0.922950
1511     15.100000      1.958080      0.900910
1512     15.110000      1.949070      0.887760
1513     15.120000      1.940190      0.880180
1514     15.130000      1.931390      0.875020
1515     15.140000      1.922640      0.869340
1516     15.150000      1.913950      0.860490
1517     15.160000      1.905340      0.846120
1518     15.170000      1.896880      0.824260
1519     15.180000      1.888640      0.793280
1520     15.190000      1.880710      0.751950
1521     15.200000      1.873190      0.699400
1522     15.210000      1.866190      0.635130
1523     15.220000      1.859840      0.559030
1524     15.230000      1.854250      0.471310
1525     15.240000      1.849540      0.372560
1526     15.250000      1.845810      0.263660
1527     15.260000      1.843180      0.145810
1528     15.270000      1.841720      0.020480
1529     15.280000      1.841510     -0.110660
1530     15.290000      1.842620     -0.245750
1531     15.300000      1.845080     -0.382830
1532     15.310000      1.848910     -0.519880
1533     15.320000      1.854100     -0.654920
1534     15.330000      1.860650     -0.786070
1535     15.340000      1.868510     -0.911550
1536     15.350000      1.877630     -1.029820
1537     15.360000      1.887930     -1.139520
1538     15.370000      1.899320     -1.239520
1539     15.380000      1.911720     -1.328970
1540     15.390000      1.925010     -1.407220
1541     15.400000      1.939080     -1.473870
1542     15.410000      1.953820     -1.528710
1543     15.420000      1.969110     -1.571740
1544     15.430000      1.984820     -1.603140
1545     15.440000      2.000860     -1.623210
1546     15.450000      2.017090     -1.632430
1547     15.460000      2.033410     -1.631350
1548     15.470000      2.049730     -1.620660
1549     15.480000      2.065930     -1.601070
1550     15.490000      2.081940     -1.573360
1551     15.500000      2.097680     -1.538340
1552     15.510000      2.113060     -1.496790
1553     15.520000      2.128030     -1.449450
1554     15.530000      2.142520     -1.397040
1555     15.540000      2.156490     -1.340160
1556     15.550000      2.169890     -1.279380
1557     15.560000      2.182690     -1.215120
1558     15.570000      2.194840     -1.147760
1559     15.580000      2.206320     -1.077570
1560     15.590000      2.217090     -1.004750
1561     15.600000      2.227140     -0.929440
1562     15.610000      2.236430     -0.851770
1563     15.620000      2.244950     -0.771800
1564     15.630000      2.252670     -0.689630
1565     15.640000      2.259570     -0.605340
1566     15.650000      2.265620     -0.519040
1567     15.660000      2.270810     -0.430900
1568     15.670000      2.275120     -0.341070
1569     15.680000      2.278530     -0.249790
1570     15.690000      2.281030     -0.157300
1571     15.700000      2.282600     -0.063830
1572     15.710000      2.283240      0.030330
1573     15.720000      2.282940      0.124960
1574     15.730000      2.281690      0.219820
1575     15.740000      2.279490      0.314740
1576     15.750000      2.276340      0.409580
1577     15.760000      2.272240      0.504230
1578     15.770000      2.267200      0.598640
1579     15.780000      2.261220      0.692800
1580     15.790000      2.254290      0.786690
1581     15.800000      2.246420      0.880340
1582     15.810000      2.237620      0.973720
1583     15.820000      2.227880      1.066800
1584     15.830000      2.217210      1.159500
1585     15.840000      2.205620      1.251670
1586     15.850000      2.193100      1.343090
1587     15.860000      2.179670      1.433450
1588     15.870000      2.165340      1.522370
1589     15.880000      2.150110      1.609400
1590     15.890000      2.134020      1.694020
1591     15.900000      2.117080      1.775660
1592     15.910000      2.099320      1.853740
1593     15.920000      2.080780      1.927660
1594     15.930000      2.061510      1.996870
1595     15.940000      2.041540      2.060830
1596     15.950000      2.020930      2.119090
1597     15.960000      1.999740      2.171250
1598     15.970000      1.978030      2.217010
1599     15.980000      1.955860      2.256150
1600     15.990000      1.933290      2.288530
1601     16.000000      1.910410      2.314110
1602     16.010000      1.887270      2.332930
1603     16.020000      1.863940      2.345120
1604     16.030000      1.840490      2.350860
1605     16.040000      1.816980      2.350440
1606     16.050000      1.793470      2.344180
1607     16.060000      1.770030      2.332490
1608     16.070000      1.746710      2.315810
1609     16.080000      1.723550      2.294640
1610     16.090000      1.700600      2.269470
1611     16.100000      1.677910      2.240830
1612     16.110000      1.655500      2.209250
1613     16.120000      1.633410      2.175220
1614     16.130000      1.611660      2.139200
1615     16.140000      1.590260      2.101610
1616     16.150000      1.569250      2.062820
1617     16.160000      1.548620      2.023120
1618     16.170000      1.528390      1.982770
1619     16.180000      1.508560      1.941940
1620     16.190000      1.489140      1.900770
1621     16.200000      1.470130      1.859340
1622     16.210000      1.451540      1.817700
1623     16.220000      1.433360      1.775880
1624     16.230000      1.415600      1.733880
1625     16.240000      1.398270      1.691700
1626     16.250000      1.381350      1.649330
1627     16.260000      1.364860      1.606780
1628     16.270000      1.348790      1.564030
1629     16.280000      1.333150      1.521110
1630     16.290000      1.317940      1.478020
1631     16.300000      1.303160      1.434790
1632     16.310000      1.288810      1.391440
1633     16.320000      1.274890      1.347980
1634     16.330000      1.261410      1.304420
1635     16.340000      1.248370      1.260750
1636     16.350000      1.235760      1.216960
1637     16.360000      1.223590      1.173010
1638     16.370000      1.211860      1.128860
1639     16.380000      1.200570      1.084460
1640     16.390000      1.189730      1.039750
1641     16.400000      1.179330      0.994680
1642     16.410000      1.169380      0.949190
1643     16.420000      1.159890      0.903270
1644     16.430000      1.150860      0.856890
1645     16.440000      1.142290      0.810090
1646     16.450000      1.134190      0.762910
1647     16.460000      1.126560      0.715430
1648     16.470000      1.119410      0.667780
1649     16.480000      1.112730      0.620080
1650     16.490000      1.106530      0.572530
1651     16.500000      1.100800      0.525300
1652     16.510000      1.095550      0.478580
1653     16.520000      1.090760      0.432570
1654     16.530000      1.086440      0.387450
1655     16.540000      1.082560      0.343380
1656     16.550000      1.079130      0.300500
1657     16.560000      1.076130      0.258920
1658     16.570000      1.073540      0.218730
1659     16.580000      1.071350      0.179980
1660     16.590000      1.069550      0.142700
1661     16.600000      1.068120      0.106930
1662     16.610000      1.067050      0.072670
1663     16.620000      1.066330      0.039930
1664     16.630000      1.065930      0.008710
1665     16.640000      1.065840     -0.020970
1666     16.650000      1.066050     -0.049060
1667     16.660000      1.066540     -0.075530
1668     16.670000      1.067300     -0.100290
1669     16.680000      1.068300     -0.123250
1670     16.690000      1.069530     -0.144320
1671     16.700000      1.070970     -0.163360
1672     16.710000      1.072610     -0.180240
1673     16.720000      1.074410     -0.194820
1674     16.730000      1.076360     -0.206970
1675     16.740000      1.078430     -0.216540
1676     16.750000      1.080590     -0.223430
1677     16.760000      1.082830     -0.227530
1678     16.770000      1.085100     -0.228750
1679     16.780000      1.087390     -0.227020
1680     16.790000      1.089660     -0.222310
1681     16.800000      1.091880     -0.214620
1682     16.810000      1.094030     -0.203960
1683     16.820000      1.096070     -0.190400
1684     16.830000      1.097970     -0.174030
1685     16.840000      1.099710     -0.154980
1686     16.850000      1.101260     -0.133420
1687     16.860000      1.102600     -0.109570
1688     16.870000      1.103690     -0.083660
1689     16.880000      1.104530     -0.055950
1690     16.890000      1.105090     -0.026750
1691     16.900000      1.105360      0.003660
1692     16.910000      1.105320      0.034980
1693     16.920000      1.104970      0.066900
1694     16.930000      1.104300      0.099160
1695     16.940000      1.103310      0.131510
1696     16.950000      1.102000      0.163730
1697     16.960000      1.100360      0.195650
1698     16.970000      1.098400      0.227120
1699     16.980000      1.096130      0.258030
1700     16.990000      1.093550      0.288300
1701     17.000000      1.090670      0.317890
1702     17.010000      1.087490      0.346740
1703     17.020000      1.084020      0.374840
1704     17.030000      1.080270      0.402160
1705     17.040000      1.076250      0.428680
1706     17.050000      1.071960      0.454360
1707     17.060000      1.067420      0.479160
1708     17.070000      1.062630      0.503040
1709     17.080000      1.057600      0.525900
1710     17.090000      1.052340      0.547680
1711     17.100000      1.046860      0.568290
1712     17.110000      1.041180      0.587620
1713     17.120000      1.035300      0.605580
1714     17.130000      1.029250      0.622060
1715     17.140000      1.023030      0.636990
1716     17.150000      1.016660      0.650280
1717     17.160000      1.010150      0.661870
1718     17.170000      1.003540      0.671710
1719     17.180000      0.996820      0.679760
1720     17.190000      0.990020      0.686020
1721     17.200000      0.983160      0.690480
1722     17.210000      0.976260      0.693180
1723     17.220000      0.969320      0.694150
1724     17.230000      0.962380      0.693450
1725     17.240000      0.955450      0.691160
1726     17.250000      0.948540      0.687370
1727     17.260000      0.941660      0.682200
1728     17.270000      0.934840      0.675760
1729     17.280000      0.928080      0.668190
1730     17.290000      0.921400      0.659640
1731     17.300000      0.914800      0.650230
1732     17.310000      0.908300      0.640120
1733     17.320000      0.901900      0.629450
1734     17.330000      0.895610      0.618330
1735     17.340000      0.889420      0.606890
1736     17.350000      0.883350      0.595240
1737     17.360000      0.877400      0.583440
1738     17.370000      0.871570      0.571580
1739     17.380000      0.865850      0.559710
1740     17.390000      0.860260      0.547870
1741     17.400000      0.854780      0.536090
1742     17.410000      0.849420      0.524390
1743     17.420000      0.844170      0.512810
1744     17.430000      0.839040      0.501340
1745     17.440000      0.834030      0.490010
1746     17.450000      0.829130      0.478850
1747     17.460000      0.824340      0.467880
1748     17.470000      0.819660      0.457120
1749     17.480000      0.815090      0.446630
1750     17.490000      0.810630      0.436440
1751     17.500000      0.806260      0.426600
1752     17.510000      0.801990      0.417150
1753     17.520000      0.797820      0.408160
1754     17.530000      0.793740      0.399650
1755     17.540000      0.789750      0.391690
1756     17.550000      0.785830      0.384300
1757     17.560000      0.781990      0.377520
1758     17.570000      0.778210      0.371370
1759     17.580000      0.774500      0.365880
1760     17.590000      0.770840      0.361040
1761     17.600000      0.767230      0.356880
1762     17.610000      0.763660      0.353390
1763     17.620000      0.760120      0.350560
1764     17.630000      0.756620      0.348390
1765     17.640000      0.753130      0.346870
1766     17.650000      0.749670      0.345990
1767     17.660000      0.746210      0.345720
1768     17.670000      0.742750      0.346070
1769     17.680000      0.739290      0.347010
1770     17.690000      0.735820      0.348530
1771     17.700000      0.732330      0.350620
1772     17.710000      0.728830      0.353260
1773     17.720000      0.725290      0.356470
1774     17.730000      0.721730      0.360210
1775     17.740000      0.718130      0.364510
1776     17.750000      0.714480      0.369350
1777     17.760000      0.710790      0.374730
1778     17.770000      0.707040      0.380680
1779     17.780000      0.703230      0.387170
1780     17.790000      0.699360      0.394230
1781     17.800000      0.695420      0.401860
1782     17.810000      0.691400      0.410040
1783     17.820000      0.687300      0.418770
1784     17.830000      0.683110      0.428030
1785     17.840000      0.678830      0.437800
1786     17.850000      0.674460      0.448050
1787     17.860000      0.669980      0.458730
1788     17.870000      0.665390      0.469790
1789     17.880000      0.660690      0.481170
1790     17.890000      0.655880      0.492810
1791     17.900000      0.650950      0.504630
1792     17.910000      0.645900      0.516570
1793     17.920000      0.640740      0.528550
1794     17.930000      0.635450      0.540520
1795     17.940000      0.630050      0.552410
1796     17.950000      0.624520      0.564180
1797     17.960000      0.618880      0.575780
1798     17.970000      0.613120      0.587190
1799     17.980000      0.607250      0.598370
1800     17.990000      0.601270      0.609330
1801     18.000000      0.595180      0.620030
1802     18.010000      0.588980      0.630480
1803     18.020000      0.582670      0.640650
1804     18.030000      0.576260      0.650550
1805     18.040000      0.569760      0.660140
1806     18.050000      0.563160      0.669410
1807     18.060000      0.556460      0.678320
1808     18.070000      0.549680      0.686830
1809     18.080000      0.542810      0.694900
1810     18.090000      0.535860      0.702460
1811     18.100000      0.528840      0.709470
1812     18.110000      0.521740      0.715840
1813     18.120000      0.514580      0.721530
1814     18.130000      0.507370      0.726470
1815     18.140000      0.500100      0.730590
1816     18.150000      0.492800      0.733850
1817     18.160000      0.485460      0.736190
1818     18.170000      0.478100      0.737570
1819     18.180000      0.470720      0.737960
1820     18.190000      0.463340      0.737350
1821     18.200000      0.455970      0.735700
1822     18.210000      0.448610      0.733030
1823     18.220000      0.441280      0.729330
1824     18.230000      0.433990      0.724630
1825     18.240000      0.426740      0.718940
1826     18.250000      0.419550      0.712300
1827     18.260000      0.412430      0.704760
1828     18.270000      0.405380      0.696350
1829     18.280000      0.398420      0.687150
1830     18.290000      0.391550      0.677190
1831     18.300000      0.384780      0.666550
1832     18.310000      0.378110      0.655290
1833     18.320000      0.371560      0.643450
1834     18.330000      0.365120      0.631080
1835     18.340000      0.358810      0.618220
1836     18.350000      0.352630      0.604920
1837     18.360000      0.346580      0.591180
1838     18.370000      0.340670      0.577020
1839     18.380000      0.334900      0.562450
1840     18.390000      0.329270      0.547460
1841     18.400000      0.323800      0.532050
1842     18.410000      0.318480      0.516230
1843     18.420000      0.313320      0.499980
1844     18.430000      0.308320      0.483300
1845     18.440000      0.303480      0.466210
1846     18.450000      0.298820      0.448720
1847     18.460000      0.294330      0.430860
1848     18.470000      0.290030      0.412660
1849     18.480000      0.285900      0.394150
1850     18.490000      0.281960      0.375400
1851     18.500000      0.278200      0.356450
1852     18.510000      0.274640      0.337350
1853     18.520000      0.271270      0.318170
1854     18.530000      0.268080      0.298930
1855     18.540000      0.265090      0.279690
1856     18.550000      0.262300      0.260480
1857     18.560000      0.259690      0.241310
1858     18.570000      0.257280      0.222200
1859     18.580000      0.255060      0.203160
1860     18.590000      0.253030      0.184200
1861     18.600000      0.251180      0.165310
1862     18.610000      0.249530      0.146510
1863     18.620000      0.248070      0.127790
1864     18.630000      0.246790      0.109190
1865     18.640000      0.245700      0.090740
1866     18.650000      0.244790      0.072490
1867     18.660000      0.244060      0.054500
1868     18.670000      0.243520      0.036860
1869     18.680000      0.243150      0.019650
1870     18.690000      0.242950      0.003000
1871     18.700000      0.242920     -0.012980
1872     18.710000      0.243050     -0.028160
1873     18.720000      0.243340     -0.042430
1874     18.730000      0.243760     -0.055650
1875     18.740000      0.244320     -0.067730
1876     18.750000      0.244990     -0.078550
1877     18.760000      0.245780     -0.088040
1878     18.770000      0.246660     -0.096130
1879     18.780000      0.247620     -0.102770
1880     18.790000      0.248650     -0.107920
1881     18.800000      0.249730     -0.111570
1882     18.810000      0.250840     -0.113740
1883     18.820000      0.251980     -0.114430
1884     18.830000      0.253120     -0.113710
1885     18.840000      0.254260     -0.111610
1886     18.850000      0.255380     -0.108230
1887     18.860000      0.256460     -0.103640
1888     18.870000      0.257500     -0.097950
1889     18.880000      0.258480     -0.091270
1890     18.890000      0.259390     -0.083710
1891     18.900000      0.260230     -0.075390
1892     18.910000      0.260980     -0.066440
1893     18.920000      0.261640     -0.056970
1894     18.930000      0.262210     -0.047090
1895     18.940000      0.262690     -0.036890
1896     18.950000      0.263050     -0.026460
1897     18.960000      0.263320     -0.015880
1898     18.970000      0.263480     -0.005180
1899     18.980000      0.263530      0.005570
1900     18.990000      0.263470      0.016340
1901     19.000000      0.263310      0.027120
1902     19.010000      0.263040      0.037870
1903     19.020000      0.262660      0.048600
1904     19.030000      0.262170      0.059280
1905     19.040000      0.261580      0.069900
1906     19.050000      0.260880      0.080440
1907     19.060000      0.260080      0.090870
1908     19.070000      0.259170      0.101170
1909     19.080000      0.258160      0.111310
1910     19.090000      0.257040      0.121240
1911     19.100000      0.255830      0.130920
1912     19.110000      0.254520      0.140320
1913     19.120000      0.253120      0.149370
1914     19.130000      0.251630      0.158050
1915     19.140000      0.250050      0.166320
1916     19.150000      0.248380      0.174150
1917     19.160000      0.246640      0.181500
1918     19.170000      0.244830      0.188370
1919     19.180000      0.242940      0.194730
1920     19.190000      0.240990      0.200580
1921     19.200000      0.238990      0.205930
1922     19.210000      0.236930      0.210780
1923     19.220000      0.234820      0.215140
1924     19.230000      0.232670      0.219010
1925     19.240000      0.230480      0.222420
1926     19.250000      0.228260      0.225380
1927     19.260000      0.226000      0.227920
1928     19.270000      0.223720      0.230030
1929     19.280000      0.221420      0.231750
1930     19.290000      0.219110      0.233100
1931     19.300000      0.216770      0.234070
1932     19.310000      0.214430      0.234700
1933     19.320000      0.212090      0.234990
1934     19.330000      0.209740      0.234960
1935     19.340000      0.207390      0.234610
1936     19.350000      0.205040      0.233950
1937     19.360000      0.202700      0.232990
1938     19.370000      0.200370      0.231730
1939     19.380000      0.198050      0.230180
1940     19.390000      0.195750      0.228350
1941     19.400000      0.193470      0.226230
1942     19.410000      0.191210      0.223840
1943     19.420000      0.188970      0.221170
1944     19.430000      0.186760      0.218250
1945     19.440000      0.184570      0.215080
1946     19.450000      0.182420      0.211680
1947     19.460000      0.180310      0.208060
1948     19.470000      0.178230      0.204240
1949     19.480000      0.176180      0.200260
1950     19.490000      0.174180      0.196120
1951     19.500000      0.172220      0.191860
1952     19.510000      0.170300      0.187500
1953     19.520000      0.168430      0.183070
1954     19.530000      0.166600      0.178580
1955     19.540000      0.164810      0.174060
1956     19.550000      0.163070      0.169520
1957     19.560000      0.161370      0.164980
1958     19.570000      0.159720      0.160450
1959     19.580000      0.158120      0.155920
1960     19.590000      0.156560      0.151410
1961     19.600000      0.155050      0.146920
1962     19.610000      0.153580      0.142440
1963     19.620000      0.152150      0.137970
1964     19.630000      0.150770      0.133520
1965     19.640000      0.149440      0.129090
1966     19.650000      0.148150      0.124670
1967     19.660000      0.146900      0.120280
1968     19.670000      0.145700      0.115920
1969     19.680000      0.144540      0.111610
1970     19.690000      0.143420      0.107340
1971     19.700000      0.142350      0.103130
1972     19.710000      0.141320      0.099010
1973     19.720000      0.140330      0.094970
1974     19.730000      0.139380      0.091040
1975     19.740000      0.138470      0.087210
1976     19.750000      0.137590      0.083510
1977     19.760000      0.136760      0.079940
1978     19.770000      0.135960      0.076500
1979     19.780000      0.135200      0.073190
1980     19.790000      0.134460      0.070020
1981     19.800000      0.133760      0.066990
1982     19.810000      0.133090      0.064090
1983     19.820000      0.132450      0.061320
1984     19.830000      0.131840      0.058690
1985     19.840000      0.131250      0.056180
1986     19.850000      0.130690      0.053810
1987     19.860000      0.130150      0.051560
1988     19.870000      0.129640      0.049440
1989     19.880000      0.129140      0.047460
1990     19.890000      0.128670      0.045620
1991     19.900000      0.128210      0.043920
1992     19.910000      0.127770      0.042370
1993     19.920000      0.127350      0.040980
1994     19.930000      0.126940      0.039750
1995     19.940000      0.126540      0.038690
1996     19.950000      0.126150      0.037810
1997     19.960000      0.125780      0.037100
1998     19.970000      0.125410      0.036570
1999     19.980000      0.125040      0.036230
2000     19.990000      0.124680      0.036060
2001     20.000000      0.124320      0.036080
2002     20.010000      0.123960      0.036270
2003     20.020000      0.123590      0.036620
2004     20.030000      0.123230      0.037130
2005     20.040000      0.122860      0.037790
2006     20.050000      0.122480      0.038570
2007     20.060000      0.122090      0.039470
2008     20.070000      0.121700      0.040450
2009     20.080000      0.121290      0.041500
2010     20.090000      0.120880      0.042590
2011     20.100000      0.120450      0.043690
2012     20.110000      0.120020      0.044790
2013     20.120000      0.119570      0.045840
2014     20.130000      0.119110      0.046840
2015     20.140000      0.118640      0.047760
2016     20.150000      0.118160      0.048570
2017     20.160000      0.117680      0.049260
2018     20.170000      0.117180      0.049820
2019     20.180000      0.116690      0.050230
2020     20.190000      0.116180      0.050500
2021     20.200000      0.115680      0.050600
2022     20.210000      0.115170      0.050560
2023     20.220000      0.114670      0.050360
2024     20.230000      0.114160      0.050020
2025     20.240000      0.113660      0.049540
2026     20.250000      0.113170      0.048940
2027     20.260000      0.112680      0.048230
2028     20.270000      0.112200      0.047430
2029     20.280000      0.111720      0.046570
2030     20.290000      0.111260      0.045660
2031     20.300000      0.110800      0.044720
2032     20.310000      0.110350      0.043790
2033     20.320000      0.109920      0.042880
2034     20.330000      0.109490      0.042010
2035     20.340000      0.109070      0.041200
2036     20.350000      0.108650      0.040470
2037     20.360000      0.108250      0.039850
2038     20.370000      0.107850      0.039320
2039     20.380000      0.107460      0.038920
2040     20.390000      0.107070      0.038640
2041     20.400000      0.106680      0.038480
2042     20.410000      0.106300      0.038460
2043     20.420000      0.105910      0.038550
2044     20.430000      0.105530      0.038760
2045     20.440000      0.105140      0.039070
2046     20.450000      0.104750      0.039470
2047     20.460000      0.104350      0.039950
2048     20.470000      0.103950      0.040480
2049     20.480000      0.103550      0.041040
2050     20.490000      0.103140      0.041620
2051     20.500000      0.102720      0.042180
2052     20.510000      0.102300      0.042710
2053     20.520000      0.101870      0.043170
2054     20.530000      0.101440      0.043550
2055     20.540000      0.101010      0.043820
2056     20.550000      0.100570      0.043970
2057     20.560000      0.100130      0.043970
2058     20.570000      0.099690      0.043810
2059     20.580000      0.099250      0.043480
2060     20.590000      0.098820      0.042980
2061     20.600000      0.098390      0.042300
2062     20.610000      0.097960      0.041430
2063     20.620000      0.097550      0.040390
2064     20.630000      0.097150      0.039180
2065     20.640000      0.096750      0.037810
2066     20.650000      0.096380      0.036310
2067     20.660000      0.096010      0.034670
2068     20.670000      0.095670      0.032950
2069     20.680000      0.095340      0.031140
2070     20.690000      0.095030      0.029300
2071     20.700000      0.094730      0.027430
2072     20.710000      0.094460      0.025580
2073     20.720000      0.094200      0.023780
2074     20.730000      0.093960      0.022040
2075     20.740000      0.093740      0.020410
2076     20.750000      0.093540      0.018890
2077     20.760000      0.093350      0.017520
2078     20.770000      0.093180      0.016300
2079     20.780000      0.093010      0.015260
2080     20.790000      0.092860      0.014390
2081     20.800000      0.092720      0.013710
2082     20.810000      0.092580      0.013220
2083     20.820000      0.092450      0.012920
2084     20.830000      0.092320      0.012810
2085     20.840000      0.092190      0.012870
2086     20.850000      0.092060      0.013100
2087     20.860000      0.091930      0.013490
2088     20.870000      0.091790      0.014030
2089     20.880000      0.091650      0.014710
2090     20.890000      0.091510      0.015500
2091     20.900000      0.091350      0.016400
2092     20.910000      0.091190      0.017390
2093     20.920000      0.091010      0.018450
2094     20.930000      0.090830      0.019570
2095     20.940000      0.090630      0.020750
2096     20.950000      0.090430      0.021960
2097     20.960000      0.090210      0.023200
2098     20.970000      0.089980      0.024470
2099     20.980000      0.089730      0.025750
2100     20.990000      0.089470      0.027050
2101     21.000000      0.089200      0.028350
2102     21.010000      0.088920      0.029670
2103     21.020000      0.088620      0.030990
2104     21.030000      0.088310      0.032310
2105     21.040000      0.087990      0.033640
2106     21.050000      0.087650      0.034970
2107     21.060000      0.087300      0.036300
2108     21.070000      0.086940      0.037630
2109     21.080000      0.086560      0.038940
2110     21.090000      0.086170      0.040250
2111     21.100000      0.085770      0.041540
2112     21.110000      0.085360      0.042820
2113     21.120000      0.084930      0.044070
2114     21.130000      0.084490      0.045290
2115     21.140000      0.084030      0.046490
2116     21.150000      0.083570      0.047650
2117     21.160000      0.083090      0.048780
2118     21.170000      0.082610      0.049880
2119     21.180000      0.082110      0.050940
2120     21.190000      0.081600      0.051970
2121     21.200000      0.081080      0.052980
2122     21.210000      0.080550      0.053950
2123     21.220000      0.080010      0.054900
2124     21.230000      0.079460      0.055830
2125     21.240000      0.078900      0.056750
2126     21.250000      0.078330      0.057650
2127     21.260000      0.077760      0.058550
2128     21.270000      0.077170      0.059440
2129     21.280000      0.076580      0.060350
2130     21.290000      0.075970      0.061260
2131     21.300000      0.075360      0.062180
2132     21.310000      0.074740      0.063130
2133     21.320000      0.074110      0.064100
2134     21.330000      0.073470      0.065110
2135     21.340000      0.072820      0.066150
2136     21.350000      0.072150      0.067230
2137     21.360000      0.071480      0.068360
2138     21.370000      0.070800      0.069530
2139     21.380000      0.070100      0.070760
2140     21.390000      0.069400      0.072050
2141     21.400000      0.068670      0.073390
2142     21.410000      0.067940      0.074780
2143     21.420000      0.067190      0.076230
2144     21.430000      0.066430      0.077730
2145     21.440000      0.065650      0.079260
2146     21.450000      0.064860      0.080830
2147     21.460000      0.064050      0.082410
2148     21.470000      0.063230      0.083990
2149     21.480000      0.062390      0.085570
2150     21.490000      0.061530      0.087100
2151     21.500000      0.060660      0.088590
2152     21.510000      0.059780      0.090010
2153     21.520000      0.058880      0.091330
2154     21.530000      0.057960      0.092540
2155     21.540000      0.057040      0.093620
2156     21.550000      0.056100      0.094550
2157     21.560000      0.055160      0.095320
2158     21.570000      0.054200      0.095920
2159     21.580000      0.053240      0.096340
2160     21.590000      0.052280      0.096580
2161     21.600000      0.051310      0.096620
2162     21.610000      0.050350      0.096470
2163     21.620000      0.049380      0.096130
2164     21.630000      0.048420      0.095610
2165     21.640000      0.047470      0.094910
2166     21.650000      0.046520      0.094040
2167     21.660000      0.045580      0.093020
2168     21.670000      0.044650      0.091850
2169     21.680000      0.043730      0.090560
2170     21.690000      0.042820      0.089160
2171     21.700000      0.041930      0.087660
2172     21.710000      0.041050      0.086090
2173     21.720000      0.040190      0.084450
2174     21.730000      0.039350      0.082770
2175     21.740000      0.038520      0.081060
2176     21.750000      0.037710      0.079330
2177     21.760000      0.036920      0.077590
2178     21.770000      0.036140      0.075840
2179     21.780000      0.035380      0.074100
2180     21.790000      0.034640      0.072360
2181     21.800000      0.033920      0.070620
2182     21.810000      0.033210      0.068890
2183     21.820000      0.032520      0.067160
2184     21.830000      0.031850      0.065430
2185     21.840000      0.031200      0.063700
2186     21.850000      0.030560      0.061960
2187     21.860000      0.029940      0.060210
2188     21.870000      0.029340      0.058440
2189     21.880000      0.028750      0.056650
2190     21.890000      0.028190      0.054830
2191     21.900000      0.027640      0.052990
2192     21.910000      0.027110      0.051110
2193     21.920000      0.026600      0.049190
2194     21.930000      0.026110      0.047230
2195     21.940000      0.025630      0.045210
2196     21.950000      0.025180      0.043140
2197     21.960000      0.024750      0.041010
2198     21.970000      0.024340      0.038820
2199     21.980000      0.023950      0.036550
2200     21.990000      0.023590      0.034210
2201     22.000000      0.023240      0.031790
2202     22.010000      0.022930      0.029290
2203     22.020000      0.022630      0.026720
2204     22.030000      0.022370      0.024070
2205     22.040000      0.022130      0.021350
2206     22.050000      0.021910      0.018570
2207     22.060000      0.021730      0.015740
2208     22.070000      0.021570      0.012880
2209     22.080000      0.021440      0.009990
2210     22.090000      0.021340      0.007110
2211     22.100000      0.021270      0.004240
2212     22.110000      0.021230      0.001420
2213     22.120000      0.021210     -0.001350
2214     22.130000      0.021230     -0.004040
2215     22.140000      0.021270     -0.006640
2216     22.150000      0.021330     -0.009130
2217     22.160000      0.021420     -0.011500
2218     22.170000      0.021540     -0.013730
2219     22.180000      0.021680     -0.015830
2220     22.190000      0.021830     -0.017790
2221     22.200000      0.022010     -0.019610
2222     22.210000      0.022210     -0.021290
2223     22.220000      0.022420     -0.022830
2224     22.230000      0.022650     -0.024240
2225     22.240000      0.022890     -0.025530
2226     22.250000      0.023150     -0.026690
2227     22.260000      0.023410     -0.027750
2228     22.270000      0.023690     -0.028720
2229     22.280000      0.023980     -0.029590
2230     22.290000      0.024280     -0.030380
2231     22.300000      0.024580     -0.031110
2232     22.310000      0.024890     -0.031780
2233     22.320000      0.025210     -0.032400
2234     22.330000      0.025530     -0.032990
2235     22.340000      0.025860     -0.033550
2236     22.350000      0.026200     -0.034090
2237     22.360000      0.026540     -0.034610
2238     22.370000      0.026880     -0.035130
2239     22.380000      0.027240     -0.035650
2240     22.390000      0.027590     -0.036180
2241     22.400000      0.027950     -0.036710
2242     22.410000      0.028320     -0.037250
2243     22.420000      0.028690     -0.037800
2244     22.430000      0.029070     -0.038360
2245     22.440000      0.029460     -0.038930
2246     22.450000      0.029840     -0.039520
2247     22.460000      0.030240     -0.040110
2248     22.470000      0.030640     -0.040710
2249     22.480000      0.031050     -0.041310
2250     22.490000      0.031460     -0.041900
2251     22.500000      0.031880     -0.042490
2252     22.510000      0.032300     -0.043060
2253     22.520000      0.032740     -0.043620
2254     22.530000      0.033170     -0.044150
2255     22.540000      0.033610     -0.044660
2256     22.550000      0.034060     -0.045140
2257     22.560000      0.034510     -0.045580
2258     22.570000      0.034970     -0.045990
2259     22.580000      0.035430     -0.046360
2260     22.590000      0.035890     -0.046700
2261     22.600000      0.036360     -0.046990
2262     22.610000      0.036830     -0.047240
2263     22.620000      0.037300     -0.047460
2264     22.630000      0.037770     -0.047630
2265     22.640000      0.038250     -0.047770
2266     22.650000      0.038730     -0.047880
2267     22.660000      0.039210     -0.047950
2268     22.670000      0.039690     -0.048000
2269     22.680000      0.040170     -0.048010
2270     22.690000      0.040650     -0.048010
2271     22.700000      0.041130     -0.047980
2272     22.710000      0.041610     -0.047940
2273     22.720000      0.042090     -0.047880
2274     22.730000      0.042560     -0.047810
2275     22.740000      0.043040     -0.047730
2276     22.750000      0.043520     -0.047640
2277     22.760000      0.044000     -0.047540
2278     22.770000      0.044470     -0.047440
2279     22.780000      0.044950     -0.047330
2280     22.790000      0.045420     -0.047220
2281     22.800000      0.045890     -0.047100
2282     22.810000      0.046360     -0.046970
2283     22.820000      0.046830     -0.046830
2284     22.830000      0.047300     -0.046680
2285     22.840000      0.047770     -0.046510
2286     22.850000      0.048230     -0.046330
2287     22.860000      0.048700     -0.046120
2288     22.870000      0.049160     -0.045880
2289     22.880000      0.049620     -0.045600
2290     22.890000      0.050070     -0.045280
2291     22.900000      0.050520     -0.044910
2292     22.910000      0.050970     -0.044490
2293     22.920000      0.051420     -0.044000
2294     22.930000      0.051860     -0.043440
2295     22.940000      0.052290     -0.042800
2296     22.950000      0.052720     -0.042080
2297     22.960000      0.053140     -0.041270
2298     22.970000      0.053550     -0.040360
2299     22.980000      0.053960     -0.039350
2300     22.990000      0.054350     -0.038240
2301     23.000000      0.054730     -0.037030
2302     23.010000      0.055100     -0.035710
2303     23.020000      0.055460     -0.034280
2304     23.030000      0.055800     -0.032750
2305     23.040000      0.056130     -0.031120
2306     23.050000      0.056440     -0.029410
2307     23.060000      0.056740     -0.027610
2308     23.070000      0.057010     -0.025750
2309     23.080000      0.057270     -0.023820
2310     23.090000      0.057510     -0.021860
2311     23.100000      0.057730     -0.019860
2312     23.110000      0.057930     -0.017860
2313     23.120000      0.058100     -0.015850
2314     23.130000      0.058260     -0.013870
2315     23.140000      0.058400     -0.011910
2316     23.150000      0.058520     -0.009990
2317     23.160000      0.058620     -0.008110
2318     23.170000      0.058700     -0.006290
2319     23.180000      0.058770     -0.004540
2320     23.190000      0.058810     -0.002840
2321     23.200000      0.058840     -0.001210
2322     23.210000      0.058850      0.000360
2323     23.220000      0.058850      0.001860
2324     23.230000      0.058830      0.003300
2325     23.240000      0.058800      0.004680
2326     23.250000      0.058750      0.006000
2327     23.260000      0.058690      0.007260
2328     23.270000      0.058620      0.008460
2329     23.280000      0.058530      0.009610
2330     23.290000      0.058440      0.010710
2331     23.300000      0.058330      0.011750
2332     23.310000      0.058210      0.012740
2333     23.320000      0.058080      0.013680
2334     23.330000      0.057950      0.014560
2335     23.340000      0.057800      0.015400
2336     23.350000      0.057650      0.016180
2337     23.360000      0.057490      0.016920
2338     23.370000      0.057320      0.017600
2339     23.380000      0.057140      0.018250
2340     23.390000      0.056960      0.018840
2341     23.400000      0.056770      0.019400
2342     23.410000      0.056580      0.019920
2343     23.420000      0.056380      0.020410
2344     23.430000      0.056170      0.020880
2345     23.440000      0.055960      0.021320
2346     23.450000      0.055750      0.021740
2347     23.460000      0.055530      0.022160
2348     23.470000      0.055310      0.022580
2349     23.480000      0.055090      0.023000
2350     23.490000      0.054860      0.023440
2351     23.500000      0.054620      0.023890
2352     23.510000      0.054380      0.024380
2353     23.520000      0.054140      0.024910
2354     23.530000      0.053890      0.025490
2355     23.540000      0.053630      0.026120
2356     23.550000      0.053370      0.026820
2357     23.560000      0.053100      0.027580
2358     23.570000      0.052830      0.028420
2359     23.580000      0.052540      0.029340
2360     23.590000      0.052250      0.030330
2361     23.600000      0.051950      0.031400
2362     23.610000      0.051630      0.032560
2363     23.620000      0.051310      0.033790
2364     23.630000      0.050970      0.035080
2365     23.640000      0.050620      0.036440
2366     23.650000      0.050260      0.037840
2367     23.660000      0.049880      0.039280
2368     23.670000      0.049480      0.040730
2369     23.680000      0.049080      0.042180
2370     23.690000      0.048650      0.043600
2371     23.700000      0.048220      0.044970
2372     23.710000      0.047770      0.046280
2373     23.720000      0.047310      0.047490
2374     23.730000      0.046830      0.048580
2375     23.740000      0.046350      0.049540
2376     23.750000      0.045850      0.050340
2377     23.760000      0.045350      0.050970
2378     23.770000      0.044840      0.051420
2379     23.780000      0.044320      0.051670
2380     23.790000      0.043810      0.051720
2381     23.800000      0.043290      0.051570
2382     23.810000      0.042770      0.051210
2383     23.820000      0.042260      0.050650
2384     23.830000      0.041750      0.049900
2385     23.840000      0.041260      0.048970
2386     23.850000      0.040770      0.047860
2387     23.860000      0.040290      0.046600
2388     23.870000      0.039820      0.045210
2389     23.880000      0.039370      0.043700
2390     23.890000      0.038930      0.042110
2391     23.900000      0.038510      0.040450
2392     23.910000      0.038110      0.038740
2393     23.920000      0.037720      0.037020
2394     23.930000      0.037350      0.035310
2395     23.940000      0.037000      0.033610
2396     23.950000      0.036660      0.031970
2397     23.960000      0.036340      0.030380
2398     23.970000      0.036040      0.028850
2399     23.980000      0.035750      0.027410
2400     23.990000      0.035470      0.026050
2401     24.000000      0.035210      0.024780
2402     24.010000      0.034970      0.023600
2403     24.020000      0.034730      0.022500
2404     24.030000      0.034500      0.021480
2405     24.040000      0.034290      0.020530
2406     24.050000      0.034080      0.019650
2407     24.060000      0.033890      0.018820
2408     24.070000      0.033700      0.018040
2409     24.080000      0.033520      0.017290
2410     24.090000      0.033350      0.016570
2411     24.100000      0.033180      0.015850
2412     24.110000      0.033020      0.015120
2413     24.120000      0.032870      0.014380
2414     24.130000      0.032730      0.013610
2415     24.140000      0.032590      0.012790
2416     24.150000      0.032460      0.011920
2417     24.160000      0.032340      0.010990
2418     24.170000      0.032230      0.009980
2419     24.180000      0.032130      0.008900
2420     24.190000      0.032050      0.007740
2421     24.200000      0.031970      0.006490
2422     24.210000      0.031900      0.005160
2423     24.220000      0.031850      0.003750
2424     24.230000      0.031810      0.002270
2425     24.240000      0.031790      0.000720
2426     24.250000      0.031780     -0.000880
2427     24.260000      0.031790     -0.002510
2428     24.270000      0.031820     -0.004160
2429     24.280000      0.031860     -0.005810
2430     24.290000      0.031920     -0.007440
2431     24.300000      0.031990     -0.009010
2432     24.310000      0.032080     -0.010500
2433     24.320000      0.032190     -0.011890
2434     24.330000      0.032310     -0.013160
2435     24.340000      0.032440     -0.014280
2436     24.350000      0.032580     -0.015230
2437     24.360000      0.032730     -0.016000
2438     24.370000      0.032890     -0.016570
2439     24.380000      0.033060     -0.016930
2440     24.390000      0.033230     -0.017080
2441     24.400000      0.033400     -0.017010
2442     24.410000      0.033570     -0.016720
2443     24.420000      0.033740     -0.016230
2444     24.430000      0.033900     -0.015540
2445     24.440000      0.034050     -0.014660
2446     24.450000      0.034200     -0.013620
2447     24.460000      0.034340     -0.012440
2448     24.470000      0.034460     -0.011130
2449     24.480000      0.034570     -0.009740
2450     24.490000      0.034670     -0.008280
2451     24.500000      0.034750     -0.006800
2452     24.510000      0.034820     -0.005310
2453     24.520000      0.034870     -0.003860
2454     24.530000      0.034910     -0.002480
2455     24.540000      0.034940     -0.001180
2456     24.550000      0.034950      0.000010
2457     24.560000      0.034950      0.001070
2458     24.570000      0.034940      0.001980
2459     24.580000      0.034920      0.002740
2460     24.590000      0.034890      0.003350
2461     24.600000      0.034860      0.003810
2462     24.610000      0.034820      0.004120
2463     24.620000      0.034780      0.004310
2464     24.630000      0.034730      0.004400
2465     24.640000      0.034690      0.004410
2466     24.650000      0.034650      0.004380
2467     24.660000      0.034600      0.004360
2468     24.670000      0.034560      0.004400
2469     24.680000      0.034520      0.004540
2470     24.690000      0.034470      0.004840
2471     24.700000      0.034420      0.005370
2472     24.710000      0.034370      0.006180
2473     24.720000      0.034310      0.007340
2474     24.730000      0.034230      0.008910
2475     24.740000      0.034140      0.010940
2476     24.750000      0.034030      0.013480
2477     24.760000      0.033900      0.016580
2478     24.770000      0.033730      0.020280
2479     24.780000      0.033530      0.024590
2480     24.790000      0.033280      0.029540
2481     24.800000      0.032990      0.035120
2482     24.810000      0.032640      0.041320
2483     24.820000      0.032230      0.048100
2484     24.830000      0.031740      0.055430
2485     24.840000      0.031190      0.063230
2486     24.850000      0.030560      0.071430
2487     24.860000      0.029840      0.079910
2488     24.870000      0.029040      0.088550
2489     24.880000      0.028160      0.097220
2490     24.890000      0.027190      0.105770
2491     24.900000      0.026130      0.114040
2492     24.910000      0.024990      0.121870
2493     24.920000      0.023770      0.129100
2494     24.930000      0.022480      0.135580
2495     24.940000      0.021120      0.141170
2496     24.950000      0.019710      0.145740
2497     24.960000      0.018250      0.149170
2498     24.970000      0.016760      0.151390
2499     24.980000      0.015250      0.152310
2500     24.990000      0.013730      0.151900
2501     25.000000      0.012210      0.150140
2502     25.010000      0.000000      0.000000
2503     25.020000      0.000000      0.000000
2504     25.030000      0.000000      0.000000
2505     25.040000      0.000000      0.000000
2506     25.050000      0.000000      0.000000
2507     25.060000      0.000000      0.000000
2508     25.070000      0.000000      0.000000
2509     25.080000      0.000000      0.000000
2510     25.090000      0.000000      0.000000
2511     25.100000      0.000000      0.000000
2512     25.110000      0.000000      0.000000
2513     25.120000      0.000000      0.000000
2514     25.130000      0.000000      0.000000
2515     25.140000      0.000000      0.000000
2516     25.150000      0.000000      0.000000
2517     25.160000      0.000000      0.000000
2518     25.170000      0.000000      0.000000
2519     25.180000      0.000000      0.000000
2520     25.190000      0.000000      0.000000
2521     25.200000      0.000000      0.000000
2522     25.210000      0.000000      0.000000
2523     25.220000      0.000000      0.000000
2524     25.230000      0.000000      0.000000
2525     25.240000      0.000000      0.000000
2526     25.250000      0.000000      0.000000
2527     25.260000      0.000000      0.000000
2528     25.270000      0.000000      0.000000
2529     25.280000      0.000000      0.000000
2530     25.290000      0.000000      0.000000
2531     25.300000      0.000000      0.000000
2532     25.310000      0.000000      0.000000
2533     25.320000      0.000000      0.000000
2534     25.330000      0.000000      0.000000
2535     25.340000      0.000000      0.000000
2536     25.350000      0.000000      0.000000
2537     25.360000      0.000000      0.000000
2538     25.370000      0.000000      0.000000
2539     25.380000      0.000000      0.000000
2540     25.390000      0.000000      0.000000
2541     25.400000      0.000000      0.000000
2542     25.410000      0.000000      0.000000
2543     25.420000      0.000000      0.000000
2544     25.430000      0.000000      0.000000
2545     25.440000      0.000000      0.000000
2546     25.450000      0.000000      0.000000
2547     25.460000      0.000000      0.000000
2548     25.470000      0.000000      0.000000
2549     25.480000      0.000000      0.000000
2550     25.490000      0.000000      0.000000
2551     25.500000      0.000000      0.000000
2552     25.510000      0.000000      0.000000
2553     25.520000      0.000000      0.000000
2554     25.530000      0.000000      0.000000
2555     25.540000      0.000000      0.000000
2556     25.550000      0.000000      0.000000
2557     25.560000      0.000000      0.000000
2558     25.570000      0.000000      0.000000
2559     25.580000      0.000000      0.000000
2560     25.590000      0.000000      0.000000
2561     25.600000      0.000000      0.000000
2562     25.610000      0.000000      0.000000
2563     25.620000      0.000000      0.000000
2564     25.630000      0.000000      0.000000
2565     25.640000      0.000000      0.000000
2566     25.650000      0.000000      0.000000
2567     25.660000      0.000000      0.000000
2568     25.670000      0.000000      0.000000
2569     25.680000      0.000000      0.000000
2570     25.690000      0.000000      0.000000
2571     25.700000      0.000000      0.000000
2572     25.710000      0.000000      0.000000
2573     25.720000      0.000000      0.000000
2574     25.730000      0.000000      0.000000
2575     25.740000      0.000000      0.000000
2576     25.750000      0.000000      0.000000
2577     25.760000      0.000000      0.000000
2578     25.770000      0.000000      0.000000
2579     25.780000      0.000000      0.000000
2580     25.790000      0.000000      0.000000
2581     25.800000      0.000000      0.000000
2582     25.810000      0.000000      0.000000
2583     25.820000      0.000000      0.000000
2584     25.830000      0.000000      0.000000
2585     25.840000      0.000000      0.000000
2586     25.850000      0.000000      0.000000
2587     25.860000      0.000000      0.000000
2588     25.870000      0.000000      0.000000
2589     25.880000      0.000000      0.000000
2590     25.890000      0.000000      0.000000
2591     25.900000      0.000000      0.000000
2592     25.910000      0.000000      0.000000
2593     25.920000      0.000000      0.000000
2594     25.930000      0.000000      0.000000
2595     25.940000      0.000000      0.000000
2596     25.950000      0.000000      0.000000
2597     25.960000      0.000000      0.000000
2598     25.970000      0.000000      0.000000
2599     25.980000      0.000000      0.000000
2600     25.990000      0.000000      0.000000
2601     26.000000      0.000000      0.000000
2602     26.010000      0.000000      0.000000
2603     26.020000      0.000000      0.000000
2604     26.030000      0.000000      0.000000
2605     26.040000      0.000000      0.000000
2606     26.050000      0.000000      0.000000
2607     26.060000      0.000000      0.000000
2608     26.070000      0.000000      0.000000
2609     26.080000      0.000000      0.000000
2610     26.090000      0.000000      0.000000
2611     26.100000      0.000000      0.000000
2612     26.110000      0.000000      0.000000
2613     26.120000      0.000000      0.000000
2614     26.130000      0.000000      0.000000
2615     26.140000      0.000000      0.000000
2616     26.150000      0.000000      0.000000
2617     26.160000      0.000000      0.000000
2618     26.170000      0.000000      0.000000
2619     26.180000      0.000000      0.000000
2620     26.190000      0.000000      0.000000
2621     26.200000      0.000000      0.000000
2622     26.210000      0.000000      0.000000
2623     26.220000      0.000000      0.000000
2624     26.230000      0.000000      0.000000
2625     26.240000      0.000000      0.000000
2626     26.250000      0.000000      0.000000
2627     26.260000      0.000000      0.000000
2628     26.270000      0.000000      0.000000
2629     26.280000      0.000000      0.000000
2630     26.290000      0.000000      0.000000
2631     26.300000      0.000000      0.000000
2632     26.310000      0.000000      0.000000
2633     26.320000      0.000000      0.000000
2634     26.330000      0.000000      0.000000
2635     26.340000      0.000000      0.000000
2636     26.350000      0.000000      0.000000
2637     26.360000      0.000000      0.000000
2638     26.370000      0.000000      0.000000
2639     26.380000      0.000000      0.000000
2640     26.390000      0.000000      0.000000
2641     26.400000      0.000000      0.000000
2642     26.410000      0.000000      0.000000
2643     26.420000      0.000000      0.000000
2644     26.430000      0.000000      0.000000
2645     26.440000      0.000000      0.000000
2646     26.450000      0.000000      0.000000
2647     26.460000      0.000000      0.000000
2648     26.470000      0.000000      0.000000
2649     26.480000      0.000000      0.000000
2650     26.490000      0.000000      0.000000
2651     26.500000      0.000000      0.000000
2652     26.510000      0.000000      0.000000
2653     26.520000      0.000000      0.000000
2654     26.530000      0.000000      0.000000
2655     26.540000      0.000000      0.000000
2656     26.550000      0.000000      0.000000
2657     26.560000      0.000000      0.000000
2658     26.570000      0.000000      0.000000
2659     26.580000      0.000000      0.000000
2660     26.590000      0.000000      0.000000
2661     26.600000      0.000000      0.000000
2662     26.610000      0.000000      0.000000
2663     26.620000      0.000000      0.000000
2664     26.630000      0.000000      0.000000
2665     26.640000      0.000000      0.000000
2666     26.650000      0.000000      0.000000
2667     26.660000      0.000000      0.000000
2668     26.670000      0.000000      0.000000
2669     26.680000      0.000000      0.000000
2670     26.690000      0.000000      0.000000
2671     26.700000      0.000000      0.000000
2672     26.710000      0.000000      0.000000
2673     26.720000      0.000000      0.000000
2674     26.730000      0.000000      0.000000
2675     26.740000      0.000000      0.000000
2676     26.750000      0.000000      0.000000
2677     26.760000      0.000000      0.000000
2678     26.770000      0.000000      0.000000
2679     26.780000      0.000000      0.000000
2680     26.790000      0.000000      0.000000
2681     26.800000      0.000000      0.000000
2682     26.810000      0.000000      0.000000
2683     26.820000      0.000000      0.000000
2684     26.830000      0.000000      0.000000
2685     26.840000      0.000000      0.000000
2686     26.850000      0.000000      0.000000
2687     26.860000      0.000000      0.000000
2688     26.870000      0.000000      0.000000
2689     26.880000      0.000000      0.000000
2690     26.890000      0.000000      0.000000
2691     26.900000      0.000000      0.000000
2692     26.910000      0.000000      0.000000
2693     26.920000      0.000000      0.000000
2694     26.930000      0.000000      0.000000
2695     26.940000      0.000000      0.000000
2696     26.950000      0.000000      0.000000
2697     26.960000      0.000000      0.000000
2698     26.970000      0.000000      0.000000
2699     26.980000      0.000000      0.000000
2700     26.990000      0.000000      0.000000
2701     27.000000      0.000000      0.000000
2702     27.010000      0.000000      0.000000
2703     27.020000      0.000000      0.000000
2704     27.030000      0.000000      0.000000
2705     27.040000      0.000000      0.000000
2706     27.050000      0.000000      0.000000
2707     27.060000      0.000000      0.000000
2708     27.070000      0.000000      0.000000
2709     27.080000      0.000000      0.000000
2710     27.090000      0.000000      0.000000
2711     27.100000      0.000000      0.000000
2712     27.110000      0.000000      0.000000
2713     27.120000      0.000000      0.000000
2714     27.130000      0.000000      0.000000
2715     27.140000      0.000000      0.000000
2716     27.150000      0.000000      0.000000
2717     27.160000      0.000000      0.000000
2718     27.170000      0.000000      0.000000
2719     27.180000      0.000000      0.000000
2720     27.190000      0.000000      0.000000
2721     27.200000      0.000000      0.000000
2722     27.210000      0.000000      0.000000
2723     27.220000      0.000000      0.000000
2724     27.230000      0.000000      0.000000
2725     27.240000      0.000000      0.000000
2726     27.250000      0.000000      0.000000
2727     27.260000      0.000000      0.000000
2728     27.270000      0.000000      0.000000
2729     27.280000      0.000000      0.000000
2730     27.290000      0.000000      0.000000
2731     27.300000      0.000000      0.000000
2732     27.310000      0.000000      0.000000
2733     27.320000      0.000000      0.000000
2734     27.330000      0.000000      0.000000
2735     27.340000      0.000000      0.000000
2736     27.350000      0.000000      0.000000
2737     27.360000      0.000000      0.000000
2738     27.370000      0.000000      0.000000
2739     27.380000      0.000000      0.000000
2740     27.390000      0.000000      0.000000
2741     27.400000      0.000000      0.000000
2742     27.410000      0.000000      0.000000
2743     27.420000      0.000000      0.000000
2744     27.430000      0.000000      0.000000
2745     27.440000      0.000000      0.000000
2746     27.450000      0.000000      0.000000
2747     27.460000      0.000000      0.000000
2748     27.470000      0.000000      0.000000
2749     27.480000      0.000000      0.000000
2750     27.490000      0.000000      0.000000
2751     27.500000      0.000000      0.000000
2752     27.510000      0.000000      0.000000
2753     27.520000      0.000000      0.000000
2754     27.530000      0.000000      0.000000
2755     27.540000      0.000000      0.000000
2756     27.550000      0.000000      0.000000
2757     27.560000      0.000000      0.000000
2758     27.570000      0.000000      0.000000
2759     27.580000      0.000000      0.000000
2760     27.590000      0.000000      0.000000
2761     27.600000      0.000000      0.000000
2762     27.610000      0.000000      0.000000
2763     27.620000      0.000000      0.000000
2764     27.630000      0.000000      0.000000
2765     27.640000      0.000000      0.000000
2766     27.650000      0.000000      0.000000
2767     27.660000      0.000000      0.000000
2768     27.670000      0.000000      0.000000
2769     27.680000      0.000000      0.000000
2770     27.690000      0.000000      0.000000
2771     27.700000      0.000000      0.000000
2772     27.710000      0.000000      0.000000
2773     27.720000      0.000000      0.000000
2774     27.730000      0.000000      0.000000
2775     27.740000      0.000000      0.000000
2776     27.750000      0.000000      0.000000
2777     27.760000      0.000000      0.000000
2778     27.770000      0.000000      0.000000
2779     27.780000      0.000000      0.000000
2780     27.790000      0.000000      0.000000
2781     27.800000      0.000000      0.000000
2782     27.810000      0.000000      0.000000
2783     27.820000      0.000000      0.000000
2784     27.830000      0.000000      0.000000
2785     27.840000      0.000000      0.000000
2786     27.850000      0.000000      0.000000
2787     27.860000      0.000000      0.000000
2788     27.870000      0.000000      0.000000
2789     27.880000      0.000000      0.000000
2790     27.890000      0.000000      0.000000
2791     27.900000      0.000000      0.000000
2792     27.910000      0.000000      0.000000
2793     27.920000      0.000000      0.000000
2794     27.930000      0.000000      0.000000
2795     27.940000      0.000000      0.000000
2796     27.950000      0.000000      0.000000
2797     27.960000      0.000000      0.000000
2798     27.970000      0.000000      0.000000
2799     27.980000      0.000000      0.000000
2800     27.990000      0.000000      0.000000
2801     28.000000      0.000000      0.000000
2802     28.010000      0.000000      0.000000
2803     28.020000      0.000000      0.000000
2804     28.030000      0.000000      0.000000
2805     28.040000      0.000000      0.000000
2806     28.050000      0.000000      0.000000
2807     28.060000      0.000000      0.000000
2808     28.070000      0.000000      0.000000
2809     28.080000      0.000000      0.000000
2810     28.090000      0.000000      0.000000
2811     28.100000      0.000000      0.000000
2812     28.110000      0.000000      0.000000
2813     28.120000      0.000000      0.000000
2814     28.130000      0.000000      0.000000
2815     28.140000      0.000000      0.000000
2816     28.150000      0.000000      0.000000
2817     28.160000      0.000000      0.000000
2818     28.170000      0.000000      0.000000
2819     28.180000      0.000000      0.000000
2820     28.190000      0.000000      0.000000
2821     28.200000      0.000000      0.000000
2822     28.210000      0.000000      0.000000
2823     28.220000      0.000000      0.000000
2824     28.230000      0.000000      0.000000
2825     28.240000      0.000000      0.000000
2826     28.250000      0.000000      0.000000
2827     28.260000      0.000000      0.000000
2828     28.270000      0.000000      0.000000
2829     28.280000      0.000000      0.000000
2830     28.290000      0.000000      0.000000
2831     28.300000      0.000000      0.000000
2832     28.310000      0.000000      0.000000
2833     28.320000      0.000000      0.000000
2834     28.330000      0.000000      0.000000
2835     28.340000      0.000000      0.000000
2836     28.350000      0.000000      0.000000
2837     28.360000      0.000000      0.000000
2838     28.370000      0.000000      0.000000
2839     28.380000      0.000000      0.000000
2840     28.390000      0.000000      0.000000
2841     28.400000      0.000000      0.000000
2842     28.410000      0.000000      0.000000
2843     28.420000      0.000000      0.000000
2844     28.430000      0.000000      0.000000
2845     28.440000      0.000000      0.000000
2846     28.450000      0.000000      0.000000
2847     28.460000      0.000000      0.000000
2848     28.470000      0.000000      0.000000
2849     28.480000      0.000000      0.000000
2850     28.490000      0.000000      0.000000
2851     28.500000      0.000000      0.000000
2852     28.510000      0.000000      0.000000
2853     28.520000      0.000000      0.000000
2854     28.530000      0.000000      0.000000
2855     28.540000      0.000000      0.000000
2856     28.550000      0.000000      0.000000
2857     28.560000      0.000000      0.000000
2858     28.570000      0.000000      0.000000
2859     28.580000      0.000000      0.000000
2860     28.590000      0.000000      0.000000
2861     28.600000      0.000000      0.000000
2862     28.610000      0.000000      0.000000
2863     28.620000      0.000000      0.000000
2864     28.630000      0.000000      0.000000
2865     28.640000      0.000000      0.000000
2866     28.650000      0.000000      0.000000
2867     28.660000      0.000000      0.000000
2868     28.670000      0.000000      0.000000
2869     28.680000      0.000000      0.000000
2870     28.690000      0.000000      0.000000
2871     28.700000      0.000000      0.000000
2872     28.710000      0.000000      0.000000
2873     28.720000      0.000000      0.000000
2874     28.730000      0.000000      0.000000
2875     28.740000      0.000000      0.000000
2876     28.750000      0.000000      0.000000
2877     28.760000      0.000000      0.000000
2878     28.770000      0.000000      0.000000
2879     28.780000      0.000000      0.000000
2880     28.790000      0.000000      0.000000
2881     28.800000      0.000000      0.000000
2882     28.810000      0.000000      0.000000
2883     28.820000      0.000000      0.000000
2884     28.830000      0.000000      0.000000
2885     28.840000      0.000000      0.000000
2886     28.850000      0.000000      0.000000
2887     28.860000      0.000000      0.000000
2888     28.870000      0.000000      0.000000
2889     28.880000      0.000000      0.000000
2890     28.890000      0.000000      0.000000
2891     28.900000      0.000000      0.000000
2892     28.910000      0.000000      0.000000
2893     28.920000      0.000000      0.000000
2894     28.930000      0.000000      0.000000
2895     28.940000      0.000000      0.000000
2896     28.950000      0.000000      0.000000
2897     28.960000      0.000000      0.000000
2898     28.970000      0.000000      0.000000
2899     28.980000      0.000000      0.000000
2900     28.990000      0.000000      0.000000
2901     29.000000      0.000000      0.000000
2902     29.010000      0.000000      0.000000
2903     29.020000      0.000000      0.000000
2904     29.030000      0.000000      0.000000
2905     29.040000      0.000000      0.000000
2906     29.050000      0.000000      0.000000
2907     29.060000      0.000000      0.000000
2908     29.070000      0.000000      0.000000
2909     29.080000      0.000000      0.000000
2910     29.090000      0.000000      0.000000
2911     29.100000      0.000000      0.000000
2912     29.110000      0.000000      0.000000
2913     29.120000      0.000000      0.000000
2914     29.130000      0.000000      0.000000
2915     29.140000      0.000000      0.000000
2916     29.150000      0.000000      0.000000
2917     29.160000      0.000000      0.000000
2918     29.170000      0.000000      0.000000
2919     29.180000      0.000000      0.000000
2920     29.190000      0.000000      0.000000
2921     29.200000      0.000000      0.000000
2922     29.210000      0.000000      0.000000
2923     29.220000      0.000000      0.000000
2924     29.230000      0.000000      0.000000
2925     29.240000      0.000000      0.000000
2926     29.250000      0.000000      0.000000
2927     29.260000      0.000000      0.000000
2928     29.270000      0.000000      0.000000
2929     29.280000      0.000000      0.000000
2930     29.290000      0.000000      0.000000
2931     29.300000      0.000000      0.000000
2932     29.310000      0.000000      0.000000
2933     29.320000      0.000000      0.000000
2934     29.330000      0.000000      0.000000
2935     29.340000      0.000000      0.000000
2936     29.350000      0.000000      0.000000
2937     29.360000      0.000000      0.000000
2938     29.370000      0.000000      0.000000
2939     29.380000      0.000000      0.000000
2940     29.390000      0.000000      0.000000
2941     29.400000      0.000000      0.000000
2942     29.410000      0.000000      0.000000
2943     29.420000      0.000000      0.000000
2944     29.430000      0.000000      0.000000
2945     29.440000      0.000000      0.000000
2946     29.450000      0.000000      0.000000
2947     29.460000      0.000000      0.000000
2948     29.470000      0.000000      0.000000
2949     29.480000      0.000000      0.000000
2950     29.490000      0.000000      0.000000
2951     29.500000      0.000000      0.000000
2952     29.510000      0.000000      0.000000
2953     29.520000      0.000000      0.000000
2954     29.530000      0.000000      0.000000
2955     29.540000      0.000000      0.000000
2956     29.550000      0.000000      0.000000
2957     29.560000      0.000000      0.000000
2958     29.570000      0.000000      0.000000
2959     29.580000      0.000000      0.000000
2960     29.590000      0.000000      0.000000
2961     29.600000      0.000000      0.000000
2962     29.610000      0.000000      0.000000
2963     29.620000      0.000000      0.000000
2964     29.630000      0.000000      0.000000
2965     29.640000      0.000000      0.000000
2966     29.650000      0.000000      0.000000
2967     29.660000      0.000000      0.000000
2968     29.670000      0.000000      0.000000
2969     29.680000      0.000000      0.000000
2970     29.690000      0.000000      0.000000
2971     29.700000      0.000000      0.000000
2972     29.710000      0.000000      0.000000
2973     29.720000      0.000000      0.000000
2974     29.730000      0.000000      0.000000
2975     29.740000      0.000000      0.000000
2976     29.750000      0.000000      0.000000
2977     29.760000      0.000000      0.000000
2978     29.770000      0.000000      0.000000
2979     29.780000      0.000000      0.000000
2980     29.790000      0.000000      0.000000
2981     29.800000      0.000000      0.000000
2982     29.810000      0.000000      0.000000
2983     29.820000      0.000000      0.000000
2984     29.830000      0.000000      0.000000
2985     29.840000      0.000000      0.000000
2986     29.850000      0.000000      0.000000
2987     29.860000      0.000000      0.000000
2988     29.870000      0.000000      0.000000
2989     29.880000      0.000000      0.000000
2990     29.890000      0.000000      0.000000
2991     29.900000      0.000000      0.000000
2992     29.910000      0.000000      0.000000
2993     29.920000      0.000000      0.000000
2994     29.930000      0.000000      0.000000
2995     29.940000      0.000000      0.000000
2996     29.950000      0.000000      0.000000
2997     29.960000      0.000000      0.000000
2998     29.970000      0.000000      0.000000
2999     29.980000      0.000000      0.000000
3000     29.990000      0.000000      0.000000
3001     30.000000      0.000000      0.000000
3002     30.010000      0.000000      0.000000
3003     30.020000      0.000000      0.000000
3004     30.030000      0.000000      0.000000
3005     30.040000      0.000000      0.000000
3006     30.050000      0.000000      0.000000
3007     30.060000      0.000000      0.000000
3008     30.070000      0.000000      0.000000
3009     30.080000      0.000000      0.000000
3010     30.090000      0.000000      0.000000
3011     30.100000      0.000000      0.000000
3012     30.110000      0.000000      0.000000
3013     30.120000      0.000000      0.000000
3014     30.130000      0.000000      0.000000
3015     30.140000      0.000000      0.000000
3016     30.150000      0.000000      0.000000
3017     30.160000      0.000000      0.000000
3018     30.170000      0.000000      0.000000
3019     30.180000      0.000000      0.000000
3020     30.190000      0.000000      0.000000
3021     30.200000      0.000000      0.000000
3022     30.210000      0.000000      0.000000
3023     30.220000      0.000000      0.000000
3024     30.230000      0.000000      0.000000
3025     30.240000      0.000000      0.000000
3026     30.250000      0.000000      0.000000
3027     30.260000      0.000000      0.000000
3028     30.270000      0.000000      0.000000
3029     30.280000      0.000000      0.000000
3030     30.290000      0.000000      0.000000
3031     30.300000      0.000000      0.000000
3032     30.310000      0.000000      0.000000
3033     30.320000      0.000000      0.000000
3034     30.330000      0.000000      0.000000
3035     30.340000      0.000000      0.000000
3036     30.350000      0.000000      0.000000
3037     30.360000      0.000000      0.000000
3038     30.370000      0.000000      0.000000
3039     30.380000      0.000000      0.000000
3040     30.390000      0.000000      0.000000
3041     30.400000      0.000000      0.000000
3042     30.410000      0.000000      0.000000
3043     30.420000      0.000000      0.000000
3044     30.430000      0.000000      0.000000
3045     30.440000      0.000000      0.000000
3046     30.450000      0.000000      0.000000
3047     30.460000      0.000000      0.000000
3048     30.470000      0.000000      0.000000
3049     30.480000      0.000000      0.000000
3050     30.490000      0.000000      0.000000
3051     30.500000      0.000000      0.000000
3052     30.510000      0.000000      0.000000
3053     30.520000      0.000000      0.000000
3054     30.530000      0.000000      0.000000
3055     30.540000      0.000000      0.000000
3056     30.550000      0.000000      0.000000
3057     30.560000      0.000000      0.000000
3058     30.570000      0.000000      0.000000
3059     30.580000      0.000000      0.000000
3060     30.590000      0.000000      0.000000
3061     30.600000      0.000000      0.000000
3062     30.610000      0.000000      0.000000
3063     30.620000      0.000000      0.000000
3064     30.630000      0.000000      0.000000
3065     30.640000      0.000000      0.000000
3066     30.650000      0.000000      0.000000
3067     30.660000      0.000000      0.000000
3068     30.670000      0.000000      0.000000
3069     30.680000      0.000000      0.000000
3070     30.690000      0.000000      0.000000
3071     30.700000      0.000000      0.000000
3072     30.710000      0.000000      0.000000
3073     30.720000      0.000000      0.000000
3074     30.730000      0.000000      0.000000
3075     30.740000      0.000000      0.000000
3076     30.750000      0.000000      0.000000
3077     30.760000      0.000000      0.000000
3078     30.770000      0.000000      0.000000
3079     30.780000      0.000000      0.000000
3080     30.790000      0.000000      0.000000
3081     30.800000      0.000000      0.000000
3082     30.810000      0.000000      0.000000
3083     30.820000      0.000000      0.000000
3084     30.830000      0.000000      0.000000
3085     30.840000      0.000000      0.000000
3086     30.850000      0.000000      0.000000
3087     30.860000      0.000000      0.000000
3088     30.870000      0.000000      0.000000
3089     30.880000      0.000000      0.000000
3090     30.890000      0.000000      0.000000
3091     30.900000      0.000000      0.000000
3092     30.910000      0.000000      0.000000
3093     30.920000      0.000000      0.000000
3094     30.930000      0.000000      0.000000
3095     30.940000      0.000000      0.000000
3096     30.950000      0.000000      0.000000
3097     30.960000      0.000000      0.000000
3098     30.970000      0.000000      0.000000
3099     30.980000      0.000000      0.000000
3100     30.990000      0.000000      0.000000
3101     31.000000      0.000000      0.000000
3102     31.010000      0.000000      0.000000
3103     31.020000      0.000000      0.000000
3104     31.030000      0.000000      0.000000
3105     31.040000      0.000000      0.000000
3106     31.050000      0.000000      0.000000
3107     31.060000      0.000000      0.000000
3108     31.070000      0.000000      0.000000
3109     31.080000      0.000000      0.000000
3110     31.090000      0.000000      0.000000
3111     31.100000      0.000000      0.000000
3112     31.110000      0.000000      0.000000
3113     31.120000      0.000000      0.000000
3114     31.130000      0.000000      0.000000
3115     31.140000      0.000000      0.000000
3116     31.150000      0.000000      0.000000
3117     31.160000      0.000000      0.000000
3118     31.170000      0.000000      0.000000
3119     31.180000      0.000000      0.000000
3120     31.190000      0.000000      0.000000
3121     31.200000      0.000000      0.000000
3122     31.210000      0.000000      0.000000
3123     31.220000      0.000000      0.000000
3124     31.230000      0.000000      0.000000
3125     31.240000      0.000000      0.000000
3126     31.250000      0.000000      0.000000
3127     31.260000      0.000000      0.000000
3128     31.270000      0.000000      0.000000
3129     31.280000      0.000000      0.000000
3130     31.290000      0.000000      0.000000
3131     31.300000      0.000000      0.000000
3132     31.310000      0.000000      0.000000
3133     31.320000      0.000000      0.000000
3134     31.330000      0.000000      0.000000
3135     31.340000      0.000000      0.000000
3136     31.350000      0.000000      0.000000
3137     31.360000      0.000000      0.000000
3138     31.370000      0.000000      0.000000
3139     31.380000      0.000000      0.000000
3140     31.390000      0.000000      0.000000
3141     31.400000      0.000000      0.000000
3142     31.410000      0.000000      0.000000
3143     31.420000      0.000000      0.000000
3144     31.430000      0.000000      0.000000
3145     31.440000      0.000000      0.000000
3146     31.450000      0.000000      0.000000
3147     31.460000      0.000000      0.000000
3148     31.470000      0.000000      0.000000
3149     31.480000      0.000000      0.000000
3150     31.490000      0.000000      0.000000
3151     31.500000      0.000000      0.000000
3152     31.510000      0.000000      0.000000
3153     31.520000      0.000000      0.000000
3154     31.530000      0.000000      0.000000
3155     31.540000      0.000000      0.000000
3156     31.550000      0.000000      0.000000
3157     31.560000      0.000000      0.000000
3158     31.570000      0.000000      0.000000
3159     31.580000      0.000000      0.000000
3160     31.590000      0.000000      0.000000
3161     31.600000      0.000000      0.000000
3162     31.610000      0.000000      0.000000
3163     31.620000      0.000000      0.000000
3164     31.630000      0.000000      0.000000
3165     31.640000      0.000000      0.000000
3166     31.650000      0.000000      0.000000
3167     31.660000      0.000000      0.000000
3168     31.670000      0.000000      0.000000
3169     31.680000      0.000000      0.000000
3170     31.690000      0.000000      0.000000
3171     31.700000      0.000000      0.000000
3172     31.710000      0.000000      0.000000
3173     31.720000      0.000000      0.000000
3174     31.730000      0.000000      0.000000
3175     31.740000      0.000000      0.000000
3176     31.750000      0.000000      0.000000
3177     31.760000      0.000000      0.000000
3178     31.770000      0.000000      0.000000
3179     31.780000      0.000000      0.000000
3180     31.790000      0.000000      0.000000
3181     31.800000      0.000000      0.000000
3182     31.810000      0.000000      0.000000
3183     31.820000      0.000000      0.000000
3184     31.830000      0.000000      0.000000
3185     31.840000      0.000000      0.000000
3186     31.850000      0.000000      0.000000
3187     31.860000      0.000000      0.000000
3188     31.870000      0.000000      0.000000
3189     31.880000      0.000000      0.000000
3190     31.890000      0.000000      0.000000
3191     31.900000      0.000000      0.000000
3192     31.910000      0.000000      0.000000
3193     31.920000      0.000000      0.000000
3194     31.930000      0.000000      0.000000
3195     31.940000      0.000000      0.000000
3196     31.950000      0.000000      0.000000
3197     31.960000      0.000000      0.000000
3198     31.970000      0.000000      0.000000
3199     31.980000      0.000000      0.000000
3200     31.990000      0.000000      0.000000
3201     32.000000      0.000000      0.000000
3202     32.010000      0.000000      0.000000
3203     32.020000      0.000000      0.000000
3204     32.030000      0.000000      0.000000
3205     32.040000      0.000000      0.000000
3206     32.050000      0.000000      0.000000
3207     32.060000      0.000000      0.000000
3208     32.070000      0.000000      0.000000
3209     32.080000      0.000000      0.000000
3210     32.090000      0.000000      0.000000
3211     32.100000      0.000000      0.000000
3212     32.110000      0.000000      0.000000
3213     32.120000      0.000000      0.000000
3214     32.130000      0.000000      0.000000
3215     32.140000      0.000000      0.000000
3216     32.150000      0.000000      0.000000
3217     32.160000      0.000000      0.000000
3218     32.170000      0.000000      0.000000
3219     32.180000      0.000000      0.000000
3220     32.190000      0.000000      0.000000
3221     32.200000      0.000000      0.000000
3222     32.210000      0.000000      0.000000
3223     32.220000      0.000000      0.000000
3224     32.230000      0.000000      0.000000
3225     32.240000      0.000000      0.000000
3226     32.250000      0.000000      0.000000
3227     32.260000      0.000000      0.000000
3228     32.270000      0.000000      0.000000
3229     32.280000      0.000000      0.000000
3230     32.290000      0.000000      0.000000
3231     32.300000      0.000000      0.000000
3232     32.310000      0.000000      0.000000
3233     32.320000      0.000000      0.000000
3234     32.330000      0.000000      0.000000
3235     32.340000      0.000000      0.000000
3236     32.350000      0.000000      0.000000
3237     32.360000      0.000000      0.000000
3238     32.370000      0.000000      0.000000
3239     32.380000      0.000000      0.000000
3240     32.390000      0.000000      0.000000
3241     32.400000      0.000000      0.000000
3242     32.410000      0.000000      0.000000
3243     32.420000      0.000000      0.000000
3244     32.430000      0.000000      0.000000
3245     32.440000      0.000000      0.000000
3246     32.450000      0.000000      0.000000
3247     32.460000      0.000000      0.000000
3248     32.470000      0.000000      0.000000
3249     32.480000      0.000000      0.000000
3250     32.490000      0.000000      0.000000
3251     32.500000      0.000000      0.000000
3252     32.510000      0.000000      0.000000
3253     32.520000      0.000000      0.000000
3254     32.530000      0.000000      0.000000
3255     32.540000      0.000000      0.000000
3256     32.550000      0.000000      0.000000
3257     32.560000      0.000000      0.000000
3258     32.570000      0.000000      0.000000
3259     32.580000      0.000000      0.000000
3260     32.590000      0.000000      0.000000
3261     32.600000      0.000000      0.000000
3262     32.610000      0.000000      0.000000
3263     32.620000      0.000000      0.000000
3264     32.630000      0.000000      0.000000
3265     32.640000      0.000000      0.000000
3266     32.650000      0.000000      0.000000
3267     32.660000      0.000000      0.000000
3268     32.670000      0.000000      0.000000
3269     32.680000      0.000000      0.000000
3270     32.690000      0.000000      0.000000
3271     32.700000      0.000000      0.000000
3272     32.710000      0.000000      0.000000
3273     32.720000      0.000000      0.000000
3274     32.730000      0.000000      0.000000
3275     32.740000      0.000000      0.000000
3276     32.750000      0.000000      0.000000
3277     32.760000      0.000000      0.000000
3278     32.770000      0.000000      0.000000
3279     32.780000      0.000000      0.000000
3280     32.790000      0.000000      0.000000
3281     32.800000      0.000000      0.000000
3282     32.810000      0.000000      0.000000
3283     32.820000      0.000000      0.000000
3284     32.830000      0.000000      0.000000
3285     32.840000      0.000000      0.000000
3286     32.850000      0.000000      0.000000
3287     32.860000      0.000000      0.000000
3288     32.870000      0.000000      0.000000
3289     32.880000      0.000000      0.000000
3290     32.890000      0.000000      0.000000
3291     32.900000      0.000000      0.000000
3292     32.910000      0.000000      0.000000
3293     32.920000      0.000000      0.000000
3294     32.930000      0.000000      0.000000
3295     32.940000      0.000000      0.000000
3296     32.950000      0.000000      0.000000
3297     32.960000      0.000000      0.000000
3298     32.970000      0.000000      0.000000
3299     32.980000      0.000000      0.000000
3300     32.990000      0.000000      0.000000
3301     33.000000      0.000000      0.000000
3302     33.010000      0.000000      0.000000
3303     33.020000      0.000000      0.000000
3304     33.030000      0.000000      0.000000
3305     33.040000      0.000000      0.000000
3306     33.050000      0.000000      0.000000
3307     33.060000      0.000000      0.000000
3308     33.070000      0.000000      0.000000
3309     33.080000      0.000000      0.000000
3310     33.090000      0.000000      0.000000
3311     33.100000      0.000000      0.000000
3312     33.110000      0.000000      0.000000
3313     33.120000      0.000000      0.000000
3314     33.130000      0.000000      0.000000
3315     33.140000      0.000000      0.000000
3316     33.150000      0.000000      0.000000
3317     33.160000      0.000000      0.000000
3318     33.170000      0.000000      0.000000
3319     33.180000      0.000000      0.000000
3320     33.190000      0.000000      0.000000
3321     33.200000      0.000000      0.000000
3322     33.210000      0.000000      0.000000
3323     33.220000      0.000000      0.000000
3324     33.230000      0.000000      0.000000
3325     33.240000      0.000000      0.000000
3326     33.250000      0.000000      0.000000
3327     33.260000      0.000000      0.000000
3328     33.270000      0.000000      0.000000
3329     33.280000      0.000000      0.000000
3330     33.290000      0.000000      0.000000
3331     33.300000      0.000000      0.000000
3332     33.310000      0.000000      0.000000
3333     33.320000      0.000000      0.000000
3334     33.330000      0.000000      0.000000
3335     33.340000      0.000000      0.000000
3336     33.350000      0.000000      0.000000
3337     33.360000      0.000000      0.000000
3338     33.370000      0.000000      0.000000
3339     33.380000      0.000000      0.000000
3340     33.390000      0.000000      0.000000
3341     33.400000      0.000000      0.000000
3342     33.410000      0.000000      0.000000
3343     33.420000      0.000000      0.000000
3344     33.430000      0.000000      0.000000
3345     33.440000      0.000000      0.000000
3346     33.450000      0.000000      0.000000
3347     33.460000      0.000000      0.000000
3348     33.470000      0.000000      0.000000
3349     33.480000      0.000000      0.000000
3350     33.490000      0.000000      0.000000
3351     33.500000      0.000000      0.000000
3352     33.510000      0.000000      0.000000
3353     33.520000      0.000000      0.000000
3354     33.530000      0.000000      0.000000
3355     33.540000      0.000000      0.000000
3356     33.550000      0.000000      0.000000
3357     33.560000      0.000000      0.000000
3358     33.570000      0.000000      0.000000
3359     33.580000      0.000000      0.000000
3360     33.590000      0.000000      0.000000
3361     33.600000      0.000000      0.000000
3362     33.610000      0.000000      0.000000
3363     33.620000      0.000000      0.000000
3364     33.630000      0.000000      0.000000
3365     33.640000      0.000000      0.000000
3366     33.650000      0.000000      0.000000
3367     33.660000      0.000000      0.000000
3368     33.670000      0.000000      0.000000
3369     33.680000      0.000000      0.000000
3370     33.690000      0.000000      0.000000
3371     33.700000      0.000000      0.000000
3372     33.710000      0.000000      0.000000
3373     33.720000      0.000000      0.000000
3374     33.730000      0.000000      0.000000
3375     33.740000      0.000000      0.000000
3376     33.750000      0.000000      0.000000
3377     33.760000      0.000000      0.000000
3378     33.770000      0.000000      0.000000
3379     33.780000      0.000000      0.000000
3380     33.790000      0.000000      0.000000
3381     33.800000      0.000000      0.000000
3382     33.810000      0.000000      0.000000
3383     33.820000      0.000000      0.000000
3384     33.830000      0.000000      0.000000
3385     33.840000      0.000000      0.000000
3386     33.850000      0.000000      0.000000
3387     33.860000      0.000000      0.000000
3388     33.870000      0.000000      0.000000
3389     33.880000      0.000000      0.000000
3390     33.890000      0.000000      0.000000
3391     33.900000      0.000000      0.000000
3392     33.910000      0.000000      0.000000
3393     33.920000      0.000000      0.000000
3394     33.930000      0.000000      0.000000
3395     33.940000      0.000000      0.000000
3396     33.950000      0.000000      0.000000
3397     33.960000      0.000000      0.000000
3398     33.970000      0.000000      0.000000
3399     33.980000      0.000000      0.000000
3400     33.990000      0.000000      0.000000
3401     34.000000      0.000000      0.000000
3402     34.010000      0.000000      0.000000
3403     34.020000      0.000000      0.000000
3404     34.030000      0.000000      0.000000
3405     34.040000      0.000000      0.000000
3406     34.050000      0.000000      0.000000
3407     34.060000      0.000000      0.000000
3408     34.070000      0.000000      0.000000
3409     34.080000      0.000000      0.000000
3410     34.090000      0.000000      0.000000
3411     34.100000      0.000000      0.000000
3412     34.110000      0.000000      0.000000
3413     34.120000      0.000000      0.000000
3414     34.130000      0.000000      0.000000
3415     34.140000      0.000000      0.000000
3416     34.150000      0.000000      0.000000
3417     34.160000      0.000000      0.000000
3418     34.170000      0.000000      0.000000
3419     34.180000      0.000000      0.000000
3420     34.190000      0.000000      0.000000
3421     34.200000      0.000000      0.000000
3422     34.210000      0.000000      0.000000
3423     34.220000      0.000000      0.000000
3424     34.230000      0.000000      0.000000
3425     34.240000      0.000000      0.000000
3426     34.250000      0.000000      0.000000
3427     34.260000      0.000000      0.000000
3428     34.270000      0.000000      0.000000
3429     34.280000      0.000000      0.000000
3430     34.290000      0.000000      0.000000
3431     34.300000      0.000000      0.000000
3432     34.310000      0.000000      0.000000
3433     34.320000      0.000000      0.000000
3434     34.330000      0.000000      0.000000
3435     34.340000      0.000000      0.000000
3436     34.350000      0.000000      0.000000
3437     34.360000      0.000000      0.000000
3438     34.370000      0.000000      0.000000
3439     34.380000      0.000000      0.000000
3440     34.390000      0.000000      0.000000
3441     34.400000      0.000000      0.000000
3442     34.410000      0.000000      0.000000
3443     34.420000      0.000000      0.000000
3444     34.430000      0.000000      0.000000
3445     34.440000      0.000000      0.000000
3446     34.450000      0.000000      0.000000
3447     34.460000      0.000000      0.000000
3448     34.470000      0.000000      0.000000
3449     34.480000      0.000000      0.000000
3450     34.490000      0.000000      0.000000
3451     34.500000      0.000000      0.000000
3452     34.510000      0.000000      0.000000
3453     34.520000      0.000000      0.000000
3454     34.530000      0.000000      0.000000
3455     34.540000      0.000000      0.000000
3456     34.550000      0.000000      0.000000
3457     34.560000      0.000000      0.000000
3458     34.570000      0.000000      0.000000
3459     34.580000      0.000000      0.000000
3460     34.590000      0.000000      0.000000
3461     34.600000      0.000000      0.000000
3462     34.610000      0.000000      0.000000
3463     34.620000      0.000000      0.000000
3464     34.630000      0.000000      0.000000
3465     34.640000      0.000000      0.000000
3466     34.650000      0.000000      0.000000
3467     34.660000      0.000000      0.000000
3468     34.670000      0.000000      0.000000
3469     34.680000      0.000000      0.000000
3470     34.690000      0.000000      0.000000
3471     34.700000      0.000000      0.000000
3472     34.710000      0.000000      0.000000
3473     34.720000      0.000000      0.000000
3474     34.730000      0.000000      0.000000
3475     34.740000      0.000000      0.000000
3476     34.750000      0.000000      0.000000
3477     34.760000      0.000000      0.000000
3478     34.770000      0.000000      0.000000
3479     34.780000      0.000000      0.000000
3480     34.790000      0.000000      0.000000
3481     34.800000      0.000000      0.000000
3482     34.810000      0.000000      0.000000
3483     34.820000      0.000000      0.000000
3484     34.830000      0.000000      0.000000
3485     34.840000      0.000000      0.000000
3486     34.850000      0.000000      0.000000
3487     34.860000      0.000000      0.000000
3488     34.870000      0.000000      0.000000
3489     34.880000      0.000000      0.000000
3490     34.890000      0.000000      0.000000
3491     34.900000      0.000000      0.000000
3492     34.910000      0.000000      0.000000
3493     34.920000      0.000000      0.000000
3494     34.930000      0.000000      0.000000
3495     34.940000      0.000000      0.000000
3496     34.950000      0.000000      0.000000
3497     34.960000      0.000000      0.000000
3498     34.970000      0.000000      0.000000
3499     34.980000      0.000000      0.000000
3500     34.990000      0.000000      0.000000
3501     35.000000      0.000000      0.000000
3502     35.010000      0.000000      0.000000
3503     35.020000      0.000000      0.000000
3504     35.030000      0.000000      0.000000
3505     35.040000      0.000000      0.000000
3506     35.050000      0.000000      0.000000
3507     35.060000      0.000000      0.000000
3508     35.070000      0.000000      0.000000
3509     35.080000      0.000000      0.000000
3510     35.090000      0.000000      0.000000
3511     35.100000      0.000000      0.000000
3512     35.110000      0.000000      0.000000
3513     35.120000      0.000000      0.000000
3514     35.130000      0.000000      0.000000
3515     35.140000      0.000000      0.000000
3516     35.150000      0.000000      0.000000
3517     35.160000      0.000000      0.000000
3518     35.170000      0.000000      0.000000
3519     35.180000      0.000000      0.000000
3520     35.190000      0.000000      0.000000
3521     35.200000      0.000000      0.000000
3522     35.210000      0.000000      0.000000
3523     35.220000      0.000000      0.000000
3524     35.230000      0.000000      0.000000
3525     35.240000      0.000000      0.000000
3526     35.250000      0.000000      0.000000
3527     35.260000      0.000000      0.000000
3528     35.270000      0.000000      0.000000
3529     35.280000      0.000000      0.000000
3530     35.290000      0.000000      0.000000
3531     35.300000      0.000000      0.000000
3532     35.310000      0.000000      0.000000
3533     35.320000      0.000000      0.000000
3534     35.330000      0.000000      0.000000
3535     35.340000      0.000000      0.000000
3536     35.350000      0.000000      0.000000
3537     35.360000      0.000000      0.000000
3538     35.370000      0.000000      0.000000
3539     35.380000      0.000000      0.000000
3540     35.390000      0.000000      0.000000
3541     35.400000      0.000000      0.000000
3542     35.410000      0.000000      0.000000
3543     35.420000      0.000000      0.000000
3544     35.430000      0.000000      0.000000
3545     35.440000      0.000000      0.000000
3546     35.450000      0.000000      0.000000
3547     35.460000      0.000000      0.000000
3548     35.470000      0.000000      0.000000
3549     35.480000      0.000000      0.000000
3550     35.490000      0.000000      0.000000
3551     35.500000      0.000000      0.000000
3552     35.510000      0.000000      0.000000
3553     35.520000      0.000000      0.000000
3554     35.530000      0.000000      0.000000
3555     35.540000      0.000000      0.000000
3556     35.550000      0.000000      0.000000
3557     35.560000      0.000000      0.000000
3558     35.570000      0.000000      0.000000
3559     35.580000      0.000000      0.000000
3560     35.590000      0.000000      0.000000
3561     35.600000      0.000000      0.000000
3562     35.610000      0.000000      0.000000
3563     35.620000      0.000000      0.000000
3564     35.630000      0.000000      0.000000
3565     35.640000      0.000000      0.000000
3566     35.650000      0.000000      0.000000
3567     35.660000      0.000000      0.000000
3568     35.670000      0.000000      0.000000
3569     35.680000      0.000000      0.000000
3570     35.690000      0.000000      0.000000
3571     35.700000      0.000000      0.000000
3572     35.710000      0.000000      0.000000
3573     35.720000      0.000000      0.000000
3574     35.730000      0.000000      0.000000
3575     35.740000      0.000000      0.000000
3576     35.750000      0.000000      0.000000
3577     35.760000      0.000000      0.000000
3578     35.770000      0.000000      0.000000
3579     35.780000      0.000000      0.000000
3580     35.790000      0.000000      0.000000
3581     35.800000      0.000000      0.000000
3582     35.810000      0.000000      0.000000
3583     35.820000      0.000000      0.000000
3584     35.830000      0.000000      0.000000
3585     35.840000      0.000000      0.000000
3586     35.850000      0.000000      0.000000
3587     35.860000      0.000000      0.000000
3588     35.870000      0.000000      0.000000
3589     35.880000      0.000000      0.000000
3590     35.890000      0.000000      0.000000
3591     35.900000      0.000000      0.000000
3592     35.910000      0.000000      0.000000
3593     35.920000      0.000000      0.000000
3594     35.930000      0.000000      0.000000
3595     35.940000      0.000000      0.000000
3596     35.950000      0.000000      0.000000
3597     35.960000      0.000000      0.000000
3598     35.970000      0.000000      0.000000
3599     35.980000      0.000000      0.000000
3600     35.990000      0.000000      0.000000
3601     36.000000      0.000000      0.000000
3602     36.010000      0.000000      0.000000
3603     36.020000      0.000000      0.000000
3604     36.030000      0.000000      0.000000
3605     36.040000      0.000000      0.000000
3606     36.050000      0.000000      0.000000
3607     36.060000      0.000000      0.000000
3608     36.070000      0.000000      0.000000
3609     36.080000      0.000000      0.000000
3610     36.090000      0.000000      0.000000
3611     36.100000      0.000000      0.000000
3612     36.110000      0.000000      0.000000
3613     36.120000      0.000000      0.000000
3614     36.130000      0.000000      0.000000
3615     36.140000      0.000000      0.000000
3616     36.150000      0.000000      0.000000
3617     36.160000      0.000000      0.000000
3618     36.170000      0.000000      0.000000
3619     36.180000      0.000000      0.000000
3620     36.190000      0.000000      0.000000
3621     36.200000      0.000000      0.000000
3622     36.210000      0.000000      0.000000
3623     36.220000      0.000000      0.000000
3624     36.230000      0.000000      0.000000
3625     36.240000      0.000000      0.000000
3626     36.250000      0.000000      0.000000
3627     36.260000      0.000000      0.000000
3628     36.270000      0.000000      0.000000
3629     36.280000      0.000000      0.000000
3630     36.290000      0.000000      0.000000
3631     36.300000      0.000000      0.000000
3632     36.310000      0.000000      0.000000
3633     36.320000      0.000000      0.000000
3634     36.330000      0.000000      0.000000
3635     36.340000      0.000000      0.000000
3636     36.350000      0.000000      0.000000
3637     36.360000      0.000000      0.000000
3638     36.370000      0.000000      0.000000
3639     36.380000      0.000000      0.000000
3640     36.390000      0.000000      0.000000
3641     36.400000      0.000000      0.000000
3642     36.410000      0.000000      0.000000
3643     36.420000      0.000000      0.000000
3644     36.430000      0.000000      0.000000
3645     36.440000      0.000000      0.000000
3646     36.450000      0.000000      0.000000
3647     36.460000      0.000000      0.000000
3648     36.470000      0.000000      0.000000
3649     36.480000      0.000000      0.000000
3650     36.490000      0.000000      0.000000
3651     36.500000      0.000000      0.000000
3652     36.510000      0.000000      0.000000
3653     36.520000      0.000000      0.000000
3654     36.530000      0.000000      0.000000
3655     36.540000      0.000000      0.000000
3656     36.550000      0.000000      0.000000
3657     36.560000      0.000000      0.000000
3658     36.570000      0.000000      0.000000
3659     36.580000      0.000000      0.000000
3660     36.590000      0.000000      0.000000
3661     36.600000      0.000000      0.000000
3662     36.610000      0.000000      0.000000
3663     36.620000      0.000000      0.000000
3664     36.630000      0.000000      0.000000
3665     36.640000      0.000000      0.000000
3666     36.650000      0.000000      0.000000
3667     36.660000      0.000000      0.000000
3668     36.670000      0.000000      0.000000
3669     36.680000      0.000000      0.000000
3670     36.690000      0.000000      0.000000
3671     36.700000      0.000000      0.000000
3672     36.710000      0.000000      0.000000
3673     36.720000      0.000000      0.000000
3674     36.730000      0.000000      0.000000
3675     36.740000      0.000000      0.000000
3676     36.750000      0.000000      0.000000
3677     36.760000      0.000000      0.000000
3678     36.770000      0.000000      0.000000
3679     36.780000      0.000000      0.000000
3680     36.790000      0.000000      0.000000
3681     36.800000      0.000000      0.000000
3682     36.810000      0.000000      0.000000
3683     36.820000      0.000000      0.000000
3684     36.830000      0.000000      0.000000
3685     36.840000      0.000000      0.000000
3686     36.850000      0.000000      0.000000
3687     36.860000      0.000000      0.000000
3688     36.870000      0.000000      0.000000
3689     36.880000      0.000000      0.000000
3690     36.890000      0.000000      0.000000
3691     36.900000      0.000000      0.000000
3692     36.910000      0.000000      0.000000
3693     36.920000      0.000000      0.000000
3694     36.930000      0.000000      0.000000
3695     36.940000      0.000000      0.000000
3696     36.950000      0.000000      0.000000
3697     36.960000      0.000000      0.000000
3698     36.970000      0.000000      0.000000
3699     36.980000      0.000000      0.000000
3700     36.990000      0.000000      0.000000
3701     37.000000      0.000000      0.000000
3702     37.010000      0.000000      0.000000
3703     37.020000      0.000000      0.000000
3704     37.030000      0.000000      0.000000
3705     37.040000      0.000000      0.000000
3706     37.050000      0.000000      0.000000
3707     37.060000      0.000000      0.000000
3708     37.070000      0.000000      0.000000
3709     37.080000      0.000000      0.000000
3710     37.090000      0.000000      0.000000
3711     37.100000      0.000000      0.000000
3712     37.110000      0.000000      0.000000
3713     37.120000      0.000000      0.000000
3714     37.130000      0.000000      0.000000
3715     37.140000      0.000000      0.000000
3716     37.150000      0.000000      0.000000
3717     37.160000      0.000000      0.000000
3718     37.170000      0.000000      0.000000
3719     37.180000      0.000000      0.000000
3720     37.190000      0.000000      0.000000
3721     37.200000      0.000000      0.000000
3722     37.210000      0.000000      0.000000
3723     37.220000      0.000000      0.000000
3724     37.230000      0.000000      0.000000
3725     37.240000      0.000000      0.000000
3726     37.250000      0.000000      0.000000
3727     37.260000      0.000000      0.000000
3728     37.270000      0.000000      0.000000
3729     37.280000      0.000000      0.000000
3730     37.290000      0.000000      0.000000
3731     37.300000      0.000000      0.000000
3732     37.310000      0.000000      0.000000
3733     37.320000      0.000000      0.000000
3734     37.330000      0.000000      0.000000
3735     37.340000      0.000000      0.000000
3736     37.350000      0.000000      0.000000
3737     37.360000      0.000000      0.000000
3738     37.370000      0.000000      0.000000
3739     37.380000      0.000000      0.000000
3740     37.390000      0.000000      0.000000
3741     37.400000      0.000000      0.000000
3742     37.410000      0.000000      0.000000
3743     37.420000      0.000000      0.000000
3744     37.430000      0.000000      0.000000
3745     37.440000      0.000000      0.000000
3746     37.450000      0.000000      0.000000
3747     37.460000      0.000000      0.000000
3748     37.470000      0.000000      0.000000
3749     37.480000      0.000000      0.000000
3750     37.490000      0.000000      0.000000
3751     37.500000      0.000000      0.000000
3752     37.510000      0.000000      0.000000
3753     37.520000      0.000000      0.000000
3754     37.530000      0.000000      0.000000
3755     37.540000      0.000000      0.000000
3756     37.550000      0.000000      0.000000
3757     37.560000      0.000000      0.000000
3758     37.570000      0.000000      0.000000
3759     37.580000      0.000000      0.000000
3760     37.590000      0.000000      0.000000
3761     37.600000      0.000000      0.000000
3762     37.610000      0.000000      0.000000
3763     37.620000      0.000000      0.000000
3764     37.630000      0.000000      0.000000
3765     37.640000      0.000000      0.000000
3766     37.650000      0.000000      0.000000
3767     37.660000      0.000000      0.000000
3768     37.670000      0.000000      0.000000
3769     37.680000      0.000000      0.000000
3770     37.690000      0.000000      0.000000
3771     37.700000      0.000000      0.000000
3772     37.710000      0.000000      0.000000
3773     37.720000      0.000000      0.000000
3774     37.730000      0.000000      0.000000
3775     37.740000      0.000000      0.000000
3776     37.750000      0.000000      0.000000
3777     37.760000      0.000000      0.000000
3778     37.770000      0.000000      0.000000
3779     37.780000      0.000000      0.000000
3780     37.790000      0.000000      0.000000
3781     37.800000      0.000000      0.000000
3782     37.810000      0.000000      0.000000
3783     37.820000      0.000000      0.000000
3784     37.830000      0.000000      0.000000
3785     37.840000      0.000000      0.000000
3786     37.850000      0.000000      0.000000
3787     37.860000      0.000000      0.000000
3788     37.870000      0.000000      0.000000
3789     37.880000      0.000000      0.000000
3790     37.890000      0.000000      0.000000
3791     37.900000      0.000000      0.000000
3792     37.910000      0.000000      0.000000
3793     37.920000      0.000000      0.000000
3794     37.930000      0.000000      0.000000
3795     37.940000      0.000000      0.000000
3796     37.950000      0.000000      0.000000
3797     37.960000      0.000000      0.000000
3798     37.970000      0.000000      0.000000
3799     37.980000      0.000000      0.000000
3800     37.990000      0.000000      0.000000
3801     38.000000      0.000000      0.000000
3802     38.010000      0.000000      0.000000
3803     38.020000      0.000000      0.000000
3804     38.030000      0.000000      0.000000
3805     38.040000      0.000000      0.000000
3806     38.050000      0.000000      0.000000
3807     38.060000      0.000000      0.000000
3808     38.070000      0.000000      0.000000
3809     38.080000      0.000000      0.000000
3810     38.090000      0.000000      0.000000
3811     38.100000      0.000000      0.000000
3812     38.110000      0.000000      0.000000
3813     38.120000      0.000000      0.000000
3814     38.130000      0.000000      0.000000
3815     38.140000      0.000000      0.000000
3816     38.150000      0.000000      0.000000
3817     38.160000      0.000000      0.000000
3818     38.170000      0.000000      0.000000
3819     38.180000      0.000000      0.000000
3820     38.190000      0.000000      0.000000
3821     38.200000      0.000000      0.000000
3822     38.210000      0.000000      0.000000
3823     38.220000      0.000000      0.000000
3824     38.230000      0.000000      0.000000
3825     38.240000      0.000000      0.000000
3826     38.250000      0.000000      0.000000
3827     38.260000      0.000000      0.000000
3828     38.270000      0.000000      0.000000
3829     38.280000      0.000000      0.000000
3830     38.290000      0.000000      0.000000
3831     38.300000      0.000000      0.000000
3832     38.310000      0.000000      0.000000
3833     38.320000      0.000000      0.000000
3834     38.330000      0.000000      0.000000
3835     38.340000      0.000000      0.000000
3836     38.350000      0.000000      0.000000
3837     38.360000      0.000000      0.000000
3838     38.370000      0.000000      0.000000
3839     38.380000      0.000000      0.000000
3840     38.390000      0.000000      0.000000
3841     38.400000      0.000000      0.000000
3842     38.410000      0.000000      0.000000
3843     38.420000      0.000000      0.000000
3844     38.430000      0.000000      0.000000
3845     38.440000      0.000000      0.000000
3846     38.450000      0.000000      0.000000
3847     38.460000      0.000000      0.000000
3848     38.470000      0.000000      0.000000
3849     38.480000      0.000000      0.000000
3850     38.490000      0.000000      0.000000
3851     38.500000      0.000000      0.000000
3852     38.510000      0.000000      0.000000
3853     38.520000      0.000000      0.000000
3854     38.530000      0.000000      0.000000
3855     38.540000      0.000000      0.000000
3856     38.550000      0.000000      0.000000
3857     38.560000      0.000000      0.000000
3858     38.570000      0.000000      0.000000
3859     38.580000      0.000000      0.000000
3860     38.590000      0.000000      0.000000
3861     38.600000      0.000000      0.000000
3862     38.610000      0.000000      0.000000
3863     38.620000      0.000000      0.000000
3864     38.630000      0.000000      0.000000
3865     38.640000      0.000000      0.000000
3866     38.650000      0.000000      0.000000
3867     38.660000      0.000000      0.000000
3868     38.670000      0.000000      0.000000
3869     38.680000      0.000000      0.000000
3870     38.690000      0.000000      0.000000
3871     38.700000      0.000000      0.000000
3872     38.710000      0.000000      0.000000
3873     38.720000      0.000000      0.000000
3874     38.730000      0.000000      0.000000
3875     38.740000      0.000000      0.000000
3876     38.750000      0.000000      0.000000
3877     38.760000      0.000000      0.000000
3878     38.770000      0.000000      0.000000
3879     38.780000      0.000000      0.000000
3880     38.790000      0.000000      0.000000
3881     38.800000      0.000000      0.000000
3882     38.810000      0.000000      0.000000
3883     38.820000      0.000000      0.000000
3884     38.830000      0.000000      0.000000
3885     38.840000      0.000000      0.000000
3886     38.850000      0.000000      0.000000
3887     38.860000      0.000000      0.000000
3888     38.870000      0.000000      0.000000
3889     38.880000      0.000000      0.000000
3890     38.890000      0.000000      0.000000
3891     38.900000      0.000000      0.000000
3892     38.910000      0.000000      0.000000
3893     38.920000      0.000000      0.000000
3894     38.930000      0.000000      0.000000
3895     38.940000      0.000000      0.000000
3896     38.950000      0.000000      0.000000
3897     38.960000      0.000000      0.000000
3898     38.970000      0.000000      0.000000
3899     38.980000      0.000000      0.000000
3900     38.990000      0.000000      0.000000
3901     39.000000      0.000000      0.000000
3902     39.010000      0.000000      0.000000
3903     39.020000      0.000000      0.000000
3904     39.030000      0.000000      0.000000
3905     39.040000      0.000000      0.000000
3906     39.050000      0.000000      0.000000
3907     39.060000      0.000000      0.000000
3908     39.070000      0.000000      0.000000
3909     39.080000      0.000000      0.000000
3910     39.090000      0.000000      0.000000
3911     39.100000      0.000000      0.000000
3912     39.110000      0.000000      0.000000
3913     39.120000      0.000000      0.000000
3914     39.130000      0.000000      0.000000
3915     39.140000      0.000000      0.000000
3916     39.150000      0.000000      0.000000
3917     39.160000      0.000000      0.000000
3918     39.170000      0.000000      0.000000
3919     39.180000      0.000000      0.000000
3920     39.190000      0.000000      0.000000
3921     39.200000      0.000000      0.000000
3922     39.210000      0.000000      0.000000
3923     39.220000      0.000000      0.000000
3924     39.230000      0.000000      0.000000
3925     39.240000      0.000000      0.000000
3926     39.250000      0.000000      0.000000
3927     39.260000      0.000000      0.000000
3928     39.270000      0.000000      0.000000
3929     39.280000      0.000000      0.000000
3930     39.290000      0.000000      0.000000
3931     39.300000      0.000000      0.000000
3932     39.310000      0.000000      0.000000
3933     39.320000      0.000000      0.000000
3934     39.330000      0.000000      0.000000
3935     39.340000      0.000000      0.000000
3936     39.350000      0.000000      0.000000
3937     39.360000      0.000000      0.000000
3938     39.370000      0.000000      0.000000
3939     39.380000      0.000000      0.000000
3940     39.390000      0.000000      0.000000
3941     39.400000      0.000000      0.000000
3942     39.410000      0.000000      0.000000
3943     39.420000      0.000000      0.000000
3944     39.430000      0.000000      0.000000
3945     39.440000      0.000000      0.000000
3946     39.450000      0.000000      0.000000
3947     39.460000      0.000000      0.000000
3948     39.470000      0.000000      0.000000
3949     39.480000      0.000000      0.000000
3950     39.490000      0.000000      0.000000
3951     39.500000      0.000000      0.000000
3952     39.510000      0.000000      0.000000
3953     39.520000      0.000000      0.000000
3954     39.530000      0.000000      0.000000
3955     39.540000      0.000000      0.000000
3956     39.550000      0.000000      0.000000
3957     39.560000      0.000000      0.000000
3958     39.570000      0.000000      0.000000
3959     39.580000      0.000000      0.000000
3960     39.590000      0.000000      0.000000
3961     39.600000      0.000000      0.000000
3962     39.610000      0.000000      0.000000
3963     39.620000      0.000000      0.000000
3964     39.630000      0.000000      0.000000
3965     39.640000      0.000000      0.000000
3966     39.650000      0.000000      0.000000
3967     39.660000      0.000000      0.000000
3968     39.670000      0.000000      0.000000
3969     39.680000      0.000000      0.000000
3970     39.690000      0.000000      0.000000
3971     39.700000      0.000000      0.000000
3972     39.710000      0.000000      0.000000
3973     39.720000      0.000000      0.000000
3974     39.730000      0.000000      0.000000
3975     39.740000      0.000000      0.000000
3976     39.750000      0.000000      0.000000
3977     39.760000      0.000000      0.000000
3978     39.770000      0.000000      0.000000
3979     39.780000      0.000000      0.000000
3980     39.790000      0.000000      0.000000
3981     39.800000      0.000000      0.000000
3982     39.810000      0.000000      0.000000
3983     39.820000      0.000000      0.000000
3984     39.830000      0.000000      0.000000
3985     39.840000      0.000000      0.000000
3986     39.850000      0.000000      0.000000
3987     39.860000      0.000000      0.000000
3988     39.870000      0.000000      0.000000
3989     39.880000      0.000000      0.000000
3990     39.890000      0.000000      0.000000
3991     39.900000      0.000000      0.000000
3992     39.910000      0.000000      0.000000
3993     39.920000      0.000000      0.000000
3994     39.930000      0.000000      0.000000
3995     39.940000      0.000000      0.000000
3996     39.950000      0.000000      0.000000
3997     39.960000      0.000000      0.000000
3998     39.970000      0.000000      0.000000
3999     39.980000      0.000000      0.000000
4000     39.990000      0.000000      0.000000
4001     40.000000      0.000000      0.000000
