# Supplementary material for: A Bottom-Up Coarse-Grained Model for Nucleosome–Nucleosome Interactions with Explicit Ions
Source: J Chem Theory Comput. 2022 May 17;18(6):3948–60. doi: 10.1021/acs.jctc.2c00083 (PMC9202350; doi:10.1021/acs.jctc.2c00083)
Supplement: Supplementary file 2 — ct2c00083_si_002.zip [file ct2c00083_si_002.zip › archive/CGMD_NCP-CO/pot_tables/TNPL_TPOL.table]

TNPL_TPOL
N 4001

1      0.000001    136.192080     62.138290
2      0.010000    135.570700     64.222480
3      0.020000    134.928470     66.089690
4      0.030000    134.267580     67.711690
5      0.040000    133.590460     69.067430
6      0.050000    132.899790     70.144170
7      0.060000    132.198340     70.938110
8      0.070000    131.488960     71.454450
9      0.080000    130.774420     71.706880
10      0.090000    130.057350     71.716570
11      0.100000    129.340180     71.510800
12      0.110000    128.625080     71.121210
13      0.120000    127.913860     70.582080
14      0.130000    127.208040     69.928580
15      0.140000    126.508760     69.195160
16      0.150000    125.816810     68.414250
17      0.160000    125.132660     67.615260
18      0.170000    124.456510     66.823910
19      0.180000    123.788270     66.061840
20      0.190000    123.127650     65.346500
21      0.200000    122.474190     64.691260
22      0.210000    121.827280     64.105630
23      0.220000    121.186220     63.595570
24      0.230000    120.550260     63.163890
25      0.240000    119.918630     62.810580
26      0.250000    119.290520     62.533240
27      0.260000    118.665190     62.327430
28      0.270000    118.041910     62.187060
29      0.280000    117.420040     62.104720
30      0.290000    116.798990     62.072050
31      0.300000    116.178270     62.080100
32      0.310000    115.557470     62.119630
33      0.320000    114.936280     62.181460
34      0.330000    114.314460     62.256720
35      0.340000    113.691900     62.337110
36      0.350000    113.068520     62.415040
37      0.360000    112.444370     62.483820
38      0.370000    111.819540     62.537700
39      0.380000    111.194160     62.571920
40      0.390000    110.568440     62.582700
41      0.400000    109.942610     62.567270
42      0.410000    109.316940     62.523760
43      0.420000    108.691700     62.451180
44      0.430000    108.067190     62.349390
45      0.440000    107.443700     62.219000
46      0.450000    106.821510     62.061330
47      0.460000    106.200890     61.878320
48      0.470000    105.582110     61.672450
49      0.480000    104.965390     61.446660
50      0.490000    104.350920     61.204190
51      0.500000    103.738880     60.948480
52      0.510000    103.129390     60.683070
53      0.520000    102.522560     60.411390
54      0.530000    101.918450     60.136720
55      0.540000    101.317080     59.862070
56      0.550000    100.718460     59.590050
57      0.560000    100.122560     59.322910
58      0.570000     99.529330     59.062410
59      0.580000     98.938710     58.809910
60      0.590000     98.350610     58.566370
61      0.600000     97.764940     58.332330
62      0.610000     97.181620     58.108020
63      0.620000     96.600540     57.893410
64      0.630000     96.021610     57.688200
65      0.640000     95.444720     57.491930
66      0.650000     94.869800     57.303990
67      0.660000     94.296760     57.123680
68      0.670000     93.725530     56.950220
69      0.680000     93.156030     56.782780
70      0.690000     92.588200     56.620510
71      0.700000     92.021990     56.462530
72      0.710000     91.457370     56.308000
73      0.720000     90.894290     56.156050
74      0.730000     90.332730     56.005830
75      0.740000     89.772670     55.856540
76      0.750000     89.214100     55.707370
77      0.760000     88.657030     55.557570
78      0.770000     88.101450     55.406430
79      0.780000     87.547390     55.253300
80      0.790000     86.994860     55.097590
81      0.800000     86.443880     54.938790
82      0.810000     85.894490     54.776490
83      0.820000     85.346730     54.610390
84      0.830000     84.800620     54.440330
85      0.840000     84.256220     54.266250
86      0.850000     83.713560     54.088250
87      0.860000     83.172680     53.906570
88      0.870000     82.633610     53.721570
89      0.880000     82.096390     53.533720
90      0.890000     81.561060     53.343580
91      0.900000     81.027620     53.151760
92      0.910000     80.496100     52.958900
93      0.920000     79.966510     52.765610
94      0.930000     79.438860     52.572450
95      0.940000     78.913130     52.379900
96      0.950000     78.389330     52.188340
97      0.960000     77.867450     51.998020
98      0.970000     77.347470     51.809100
99      0.980000     76.829380     51.621620
100      0.990000     76.313160     51.435510
101      1.000000     75.798810     51.250650
102      1.010000     75.286300     51.066850
103      1.020000     74.775630     50.883910
104      1.030000     74.266790     50.701620
105      1.040000     73.759780     50.519820
106      1.050000     73.254580     50.338340
107      1.060000     72.751200     50.157120
108      1.070000     72.249630     49.976110
109      1.080000     71.749860     49.795340
110      1.090000     71.251910     49.614880
111      1.100000     70.755760     49.434820
112      1.110000     70.261410     49.255270
113      1.120000     69.768860     49.076330
114      1.130000     69.278100     48.898070
115      1.140000     68.789120     48.720510
116      1.150000     68.301910     48.543630
117      1.160000     67.816480     48.367320
118      1.170000     67.332800     48.191450
119      1.180000     66.850890     48.015810
120      1.190000     66.370730     47.840160
121      1.200000     65.892330     47.664260
122      1.210000     65.415690     47.487830
123      1.220000     64.940810     47.310660
124      1.230000     64.467700     47.132550
125      1.240000     63.996380     46.953370
126      1.250000     63.526840     46.773080
127      1.260000     63.059110     46.591680
128      1.270000     62.593190     46.409300
129      1.280000     62.129100     46.226100
130      1.290000     61.666840     46.042330
131      1.300000     61.206420     45.858250
132      1.310000     60.747830     45.674140
133      1.320000     60.291090     45.490280
134      1.330000     59.836190     45.306910
135      1.340000     59.383120     45.124200
136      1.350000     58.931880     44.942270
137      1.360000     58.482460     44.761130
138      1.370000     58.034850     44.580750
139      1.380000     57.589040     44.401000
140      1.390000     57.145030     44.221720
141      1.400000     56.702810     44.042690
142      1.410000     56.262380     43.863680
143      1.420000     55.823750     43.684490
144      1.430000     55.386900     43.504910
145      1.440000     54.951850     43.324800
146      1.450000     54.518610     43.144090
147      1.460000     54.087160     42.962740
148      1.470000     53.657540     42.780840
149      1.480000     53.229730     42.598490
150      1.490000     52.803740     42.415870
151      1.500000     52.379580     42.233200
152      1.510000     51.957250     42.050690
153      1.520000     51.536750     41.868550
154      1.530000     51.118060     41.686960
155      1.540000     50.701190     41.506050
156      1.550000     50.286130     41.325870
157      1.560000     49.872870     41.146400
158      1.570000     49.461410     40.967580
159      1.580000     49.051730     40.789240
160      1.590000     48.643840     40.611210
161      1.600000     48.237730     40.433240
162      1.610000     47.833390     40.255120
163      1.620000     47.430840     40.076610
164      1.630000     47.030080     39.897530
165      1.640000     46.631100     39.717740
166      1.650000     46.233920     39.537160
167      1.660000     45.838550     39.355810
168      1.670000     45.445000     39.173750
169      1.680000     45.053260     38.991120
170      1.690000     44.663350     38.808120
171      1.700000     44.275270     38.624980
172      1.710000     43.889020     38.441940
173      1.720000     43.504600     38.259230
174      1.730000     43.122000     38.077040
175      1.740000     42.741230     37.895510
176      1.750000     42.362280     37.714730
177      1.760000     41.985130     37.534680
178      1.770000     41.609780     37.355310
179      1.780000     41.236230     37.176480
180      1.790000     40.864470     36.997990
181      1.800000     40.494490     36.819630
182      1.810000     40.126290     36.641180
183      1.820000     39.759880     36.462410
184      1.830000     39.395250     36.283120
185      1.840000     39.032420     36.103200
186      1.850000     38.671390     35.922550
187      1.860000     38.312170     35.741180
188      1.870000     37.954750     35.559150
189      1.880000     37.599160     35.376610
190      1.890000     37.245400     35.193730
191      1.900000     36.893460     35.010740
192      1.910000     36.543350     34.827880
193      1.920000     36.195070     34.645360
194      1.930000     35.848620     34.463380
195      1.940000     35.503990     34.282070
196      1.950000     35.161160     34.101510
197      1.960000     34.820150     33.921680
198      1.970000     34.480930     33.742510
199      1.980000     34.143510     33.563870
200      1.990000     33.807870     33.385560
201      2.000000     33.474010     33.207370
202      2.010000     33.141940     33.029060
203      2.020000     32.811650     32.850420
204      2.030000     32.483140     32.671250
205      2.040000     32.156430     32.491430
206      2.050000     31.831520     32.310860
207      2.060000     31.508410     32.129560
208      2.070000     31.187110     31.947580
209      2.080000     30.867640     31.765070
210      2.090000     30.549990     31.582200
211      2.100000     30.234170     31.399210
212      2.110000     29.920170     31.216330
213      2.120000     29.608010     31.033780
214      2.130000     29.297670     30.851750
215      2.140000     28.989150     30.670380
216      2.150000     28.682450     30.489720
217      2.160000     28.377550     30.309790
218      2.170000     28.074460     30.130500
219      2.180000     27.773150     29.951720
220      2.190000     27.473630     29.773260
221      2.200000     27.175900     29.594910
222      2.210000     26.879950     29.416420
223      2.220000     26.585790     29.237590
224      2.230000     26.293410     29.058230
225      2.240000     26.002830     28.878200
226      2.250000     25.714050     28.697430
227      2.260000     25.427070     28.515930
228      2.270000     25.141910     28.333760
229      2.280000     24.858580     28.151070
230      2.290000     24.577070     27.968050
231      2.300000     24.297380     27.784920
232      2.310000     24.019540     27.601940
233      2.320000     23.743520     27.419320
234      2.330000     23.469320     27.237260
235      2.340000     23.196950     27.055910
236      2.350000     22.926390     26.875330
237      2.360000     22.657640     26.695520
238      2.370000     22.390680     26.516420
239      2.380000     22.125520     26.337880
240      2.390000     21.862140     26.159730
241      2.400000     21.600540     25.981730
242      2.410000     21.340730     25.803660
243      2.420000     21.082690     25.625300
244      2.430000     20.826440     25.446440
245      2.440000     20.571970     25.266960
246      2.450000     20.319300     25.086750
247      2.460000     20.068430     24.905820
248      2.470000     19.819380     24.724220
249      2.480000     19.572130     24.542080
250      2.490000     19.326710     24.359560
251      2.500000     19.083120     24.176880
252      2.510000     18.841350     23.994260
253      2.520000     18.601410     23.811900
254      2.530000     18.363290     23.629990
255      2.540000     18.126990     23.448650
256      2.550000     17.892500     23.267930
257      2.560000     17.659820     23.087820
258      2.570000     17.428940     22.908240
259      2.580000     17.199860     22.729060
260      2.590000     16.972570     22.550070
261      2.600000     16.747070     22.371070
262      2.610000     16.523360     22.191830
263      2.620000     16.301440     22.012140
264      2.630000     16.081320     21.831830
265      2.640000     15.863000     21.650780
266      2.650000     15.646490     21.468930
267      2.660000     15.431800     21.286330
268      2.670000     15.218940     21.103070
269      2.680000     15.007910     20.919330
270      2.690000     14.798720     20.735330
271      2.700000     14.591360     20.551340
272      2.710000     14.385850     20.367650
273      2.720000     14.182170     20.184510
274      2.730000     13.980330     20.002160
275      2.740000     13.780310     19.820760
276      2.750000     13.582100     19.640430
277      2.760000     13.385690     19.461190
278      2.770000     13.191080     19.282980
279      2.780000     12.998250     19.105670
280      2.790000     12.807200     18.929080
281      2.800000     12.617910     18.752990
282      2.810000     12.430380     18.577140
283      2.820000     12.244600     18.401280
284      2.830000     12.060590     18.225180
285      2.840000     11.878340     18.048650
286      2.850000     11.697850     17.871530
287      2.860000     11.519140     17.693760
288      2.870000     11.342200     17.515290
289      2.880000     11.167050     17.336160
290      2.890000     10.993690     17.156430
291      2.900000     10.822120     16.976220
292      2.910000     10.652360     16.795640
293      2.920000     10.484400     16.614780
294      2.930000     10.318250     16.433720
295      2.940000     10.153920     16.252480
296      2.950000      9.991390     16.071040
297      2.960000      9.830680     15.889320
298      2.970000      9.671790     15.707190
299      2.980000      9.514720     15.524480
300      2.990000      9.359470     15.340980
301      3.000000      9.206060     15.156490
302      3.010000      9.054500     14.970840
303      3.020000      8.904790     14.783900
304      3.030000      8.756950     14.595600
305      3.040000      8.610990     14.405970
306      3.050000      8.466930     14.215140
307      3.060000      8.324780     14.023360
308      3.070000      8.184550     13.830970
309      3.080000      8.046240     13.638450
310      3.090000      7.909860     13.446300
311      3.100000      7.775390     13.255120
312      3.110000      7.642840     13.065490
313      3.120000      7.512190     12.878020
314      3.130000      7.383410     12.693220
315      3.140000      7.256470     12.511540
316      3.150000      7.131360     12.333330
317      3.160000      7.008030     12.158810
318      3.170000      6.886440     11.988070
319      3.180000      6.766560     11.821060
320      3.190000      6.648350     11.657630
321      3.200000      6.531770     11.497480
322      3.210000      6.416790     11.340230
323      3.220000      6.303390     11.185400
324      3.230000      6.191540     11.032440
325      3.240000      6.081210     10.880720
326      3.250000      5.972410     10.729590
327      3.260000      5.865110     10.578340
328      3.270000      5.759330     10.426230
329      3.280000      5.655070     10.272490
330      3.290000      5.552340     10.116350
331      3.300000      5.451180      9.957000
332      3.310000      5.351610      9.793650
333      3.320000      5.253670      9.625490
334      3.330000      5.157420      9.451720
335      3.340000      5.062900      9.271580
336      3.350000      4.970180      9.084330
337      3.360000      4.879340      8.889300
338      3.370000      4.790450      8.685920
339      3.380000      4.703590      8.473730
340      3.390000      4.618850      8.252440
341      3.400000      4.536330      8.021970
342      3.410000      4.456110      7.782480
343      3.420000      4.378280      7.534450
344      3.430000      4.302940      7.278690
345      3.440000      4.230150      7.016380
346      3.450000      4.159990      6.749130
347      3.460000      4.092490      6.478900
348      3.470000      4.027710      6.208080
349      3.480000      3.965620      5.939340
350      3.490000      3.906230      5.675680
351      3.500000      3.849470      5.420240
352      3.510000      3.795270      5.176260
353      3.520000      3.743510      4.946960
354      3.530000      3.694040      4.735430
355      3.540000      3.646690      4.544500
356      3.550000      3.601240      4.376710
357      3.560000      3.557470      4.234220
358      3.570000      3.515130      4.118730
359      3.580000      3.473940      4.031470
360      3.590000      3.433630      3.973180
361      3.600000      3.393900      3.944060
362      3.610000      3.354460      3.943790
363      3.620000      3.315020      3.971510
364      3.630000      3.275300      4.025820
365      3.640000      3.235050      4.104760
366      3.650000      3.194000      4.205880
367      3.660000      3.151940      4.326200
368      3.670000      3.108680      4.462310
369      3.680000      3.064050      4.610440
370      3.690000      3.017950      4.766500
371      3.700000      2.970290      4.926260
372      3.710000      2.921020      5.085400
373      3.720000      2.870170      5.239680
374      3.730000      2.817770      5.385060
375      3.740000      2.763920      5.517770
376      3.750000      2.708740      5.634450
377      3.760000      2.652400      5.732160
378      3.770000      2.595080      5.808470
379      3.780000      2.536990      5.861480
380      3.790000      2.478380      5.889810
381      3.800000      2.419480      5.892600
382      3.810000      2.360550      5.869510
383      3.820000      2.301860      5.820730
384      3.830000      2.243650      5.746910
385      3.840000      2.186180      5.649170
386      3.850000      2.129690      5.529090
387      3.860000      2.074400      5.388630
388      3.870000      2.020510      5.230100
389      3.880000      1.968210      5.056110
390      3.890000      1.917650      4.869470
391      3.900000      1.868960      4.673110
392      3.910000      1.822230      4.470000
393      3.920000      1.777530      4.263020
394      3.930000      1.734900      4.054910
395      3.940000      1.694350      3.848170
396      3.950000      1.655860      3.645030
397      3.960000      1.619410      3.447360
398      3.970000      1.584940      3.256710
399      3.980000      1.552370      3.074270
400      3.990000      1.521630      2.900930
401      4.000000      1.492620      2.737270
402      4.010000      1.465250      2.583620
403      4.020000      1.439410      2.440070
404      4.030000      1.415010      2.306570
405      4.040000      1.391950      2.182920
406      4.050000      1.370120      2.068790
407      4.060000      1.349430      1.963820
408      4.070000      1.329790      1.867580
409      4.080000      1.311120      1.779620
410      4.090000      1.293320      1.699480
411      4.100000      1.276320      1.626700
412      4.110000      1.260060      1.560860
413      4.120000      1.244450      1.501540
414      4.130000      1.229430      1.448340
415      4.140000      1.214950      1.400920
416      4.150000      1.200940      1.358940
417      4.160000      1.187350      1.322130
418      4.170000      1.174130      1.290210
419      4.180000      1.161230      1.262970
420      4.190000      1.148600      1.240200
421      4.200000      1.136200      1.221740
422      4.210000      1.123980      1.207450
423      4.220000      1.111900      1.197220
424      4.230000      1.099930      1.190940
425      4.240000      1.088020      1.188550
426      4.250000      1.076140      1.190000
427      4.260000      1.064240      1.195240
428      4.270000      1.052280      1.204260
429      4.280000      1.040240      1.217070
430      4.290000      1.028070      1.233670
431      4.300000      1.015730      1.254100
432      4.310000      1.003190      1.278400
433      4.320000      0.990410      1.306650
434      4.330000      0.977340      1.338920
435      4.340000      0.963950      1.375300
436      4.350000      0.950200      1.415860
437      4.360000      0.936040      1.460710
438      4.370000      0.921440      1.509910
439      4.380000      0.906340      1.563490
440      4.390000      0.890700      1.621480
441      4.400000      0.874490      1.683800
442      4.410000      0.857650      1.750340
443      4.420000      0.840140      1.820860
444      4.430000      0.821940      1.895040
445      4.440000      0.802990      1.972430
446      4.450000      0.783260      2.052440
447      4.460000      0.762740      2.134380
448      4.470000      0.741390      2.217400
449      4.480000      0.719220      2.300550
450      4.490000      0.696210      2.382810
451      4.500000      0.672390      2.463080
452      4.510000      0.647760      2.540230
453      4.520000      0.622350      2.613170
454      4.530000      0.596220      2.680810
455      4.540000      0.569410      2.742170
456      4.550000      0.541990      2.796370
457      4.560000      0.514030      2.842650
458      4.570000      0.485600      2.880380
459      4.580000      0.456800      2.909090
460      4.590000      0.427710      2.928470
461      4.600000      0.398420      2.938340
462      4.610000      0.369040      2.938680
463      4.620000      0.339650      2.929630
464      4.630000      0.310360      2.911450
465      4.640000      0.281240      2.884560
466      4.650000      0.252400      2.849490
467      4.660000      0.223900      2.806900
468      4.670000      0.195830      2.757540
469      4.680000      0.168260      2.702260
470      4.690000      0.141230      2.641960
471      4.700000      0.114810      2.577570
472      4.710000      0.089040      2.510020
473      4.720000      0.063940      2.440230
474      4.730000      0.039540      2.369050
475      4.740000      0.015850      2.297240
476      4.750000     -0.007130      2.225500
477      4.760000     -0.029380      2.154380
478      4.770000     -0.050930      2.084360
479      4.780000     -0.071770      2.015780
480      4.790000     -0.091930      1.948890
481      4.800000     -0.111420      1.883840
482      4.810000     -0.130250      1.820730
483      4.820000     -0.148460      1.759560
484      4.830000     -0.166060      1.700300
485      4.840000     -0.183060      1.642880
486      4.850000     -0.199490      1.587210
487      4.860000     -0.215360      1.533190
488      4.870000     -0.230690      1.480690
489      4.880000     -0.245500      1.429610
490      4.890000     -0.259800      1.379820
491      4.900000     -0.273590      1.331210
492      4.910000     -0.286910      1.283670
493      4.920000     -0.299740      1.237090
494      4.930000     -0.312110      1.191350
495      4.940000     -0.324030      1.146350
496      4.950000     -0.335490      1.101960
497      4.960000     -0.346510      1.058070
498      4.970000     -0.357090      1.014550
499      4.980000     -0.367240      0.971290
500      4.990000     -0.376950      0.928170
501      5.000000     -0.386230      0.885090
502      5.010000     -0.395080      0.841950
503      5.020000     -0.403500      0.798680
504      5.030000     -0.411490      0.755240
505      5.040000     -0.419040      0.711580
506      5.050000     -0.426160      0.667720
507      5.060000     -0.432830      0.623680
508      5.070000     -0.439070      0.579520
509      5.080000     -0.444870      0.535320
510      5.090000     -0.450220      0.491190
511      5.100000     -0.455130      0.447230
512      5.110000     -0.459600      0.403580
513      5.120000     -0.463640      0.360350
514      5.130000     -0.467240      0.317660
515      5.140000     -0.470420      0.275590
516      5.150000     -0.473180      0.234240
517      5.160000     -0.475520      0.193660
518      5.170000     -0.477450      0.153880
519      5.180000     -0.478990      0.114920
520      5.190000     -0.480140      0.076790
521      5.200000     -0.480910      0.039480
522      5.210000     -0.481310      0.002960
523      5.220000     -0.481330     -0.032770
524      5.230000     -0.481010     -0.067720
525      5.240000     -0.480330     -0.101880
526      5.250000     -0.479310     -0.135240
527      5.260000     -0.477960     -0.167760
528      5.270000     -0.476280     -0.199380
529      5.280000     -0.474290     -0.230020
530      5.290000     -0.471990     -0.259590
531      5.300000     -0.469390     -0.287980
532      5.310000     -0.466510     -0.315080
533      5.320000     -0.463360     -0.340770
534      5.330000     -0.459950     -0.364950
535      5.340000     -0.456300     -0.387510
536      5.350000     -0.452430     -0.408350
537      5.360000     -0.448340     -0.427420
538      5.370000     -0.444070     -0.444630
539      5.380000     -0.439620     -0.459970
540      5.390000     -0.435020     -0.473400
541      5.400000     -0.430290     -0.484920
542      5.410000     -0.425440     -0.494540
543      5.420000     -0.420500     -0.502300
544      5.430000     -0.415470     -0.508240
545      5.440000     -0.410390     -0.512400
546      5.450000     -0.405270     -0.514860
547      5.460000     -0.400120     -0.515690
548      5.470000     -0.394960     -0.514980
549      5.480000     -0.389810     -0.512790
550      5.490000     -0.384680     -0.509240
551      5.500000     -0.379590     -0.504390
552      5.510000     -0.374550     -0.498340
553      5.520000     -0.369560     -0.491170
554      5.530000     -0.364650     -0.482940
555      5.540000     -0.359820     -0.473720
556      5.550000     -0.355090     -0.463550
557      5.560000     -0.350450     -0.452490
558      5.570000     -0.345920     -0.440560
559      5.580000     -0.341520     -0.427800
560      5.590000     -0.337240     -0.414220
561      5.600000     -0.333100     -0.399860
562      5.610000     -0.329100     -0.384740
563      5.620000     -0.325250     -0.368910
564      5.630000     -0.321560     -0.352430
565      5.640000     -0.318040     -0.335350
566      5.650000     -0.314690     -0.317770
567      5.660000     -0.311510     -0.299800
568      5.670000     -0.308510     -0.281560
569      5.680000     -0.305690     -0.263200
570      5.690000     -0.303060     -0.244880
571      5.700000     -0.300610     -0.226760
572      5.710000     -0.298350     -0.209020
573      5.720000     -0.296260     -0.191830
574      5.730000     -0.294340     -0.175360
575      5.740000     -0.292580     -0.159740
576      5.750000     -0.290990     -0.145120
577      5.760000     -0.289540     -0.131610
578      5.770000     -0.288220     -0.119310
579      5.780000     -0.287030     -0.108280
580      5.790000     -0.285940     -0.098590
581      5.800000     -0.284960     -0.090260
582      5.810000     -0.284060     -0.083330
583      5.820000     -0.283220     -0.077780
584      5.830000     -0.282440     -0.073640
585      5.840000     -0.281710     -0.070870
586      5.850000     -0.281000     -0.069470
587      5.860000     -0.280300     -0.069410
588      5.870000     -0.279610     -0.070670
589      5.880000     -0.278900     -0.073230
590      5.890000     -0.278170     -0.077070
591      5.900000     -0.277400     -0.082170
592      5.910000     -0.276580     -0.088510
593      5.920000     -0.275690     -0.096080
594      5.930000     -0.274730     -0.104890
595      5.940000     -0.273680     -0.114940
596      5.950000     -0.272530     -0.126220
597      5.960000     -0.271270     -0.138750
598      5.970000     -0.269890     -0.152540
599      5.980000     -0.268360     -0.167600
600      5.990000     -0.266680     -0.183930
601      6.000000     -0.264840     -0.201530
602      6.010000     -0.262830     -0.220400
603      6.020000     -0.260630     -0.240500
604      6.030000     -0.258220     -0.261800
605      6.040000     -0.255600     -0.284210
606      6.050000     -0.252760     -0.307660
607      6.060000     -0.249680     -0.332040
608      6.070000     -0.246360     -0.357220
609      6.080000     -0.242790     -0.383030
610      6.090000     -0.238960     -0.409320
611      6.100000     -0.234870     -0.435910
612      6.110000     -0.230510     -0.462620
613      6.120000     -0.225880     -0.489280
614      6.130000     -0.220990     -0.515730
615      6.140000     -0.215830     -0.541810
616      6.150000     -0.210410     -0.567390
617      6.160000     -0.204740     -0.592380
618      6.170000     -0.198820     -0.616680
619      6.180000     -0.192650     -0.640220
620      6.190000     -0.186250     -0.662970
621      6.200000     -0.179620     -0.684890
622      6.210000     -0.172770     -0.705940
623      6.220000     -0.165710     -0.726120
624      6.230000     -0.158450     -0.745390
625      6.240000     -0.150990     -0.763730
626      6.250000     -0.143360     -0.781100
627      6.260000     -0.135550     -0.797460
628      6.270000     -0.127570     -0.812740
629      6.280000     -0.119440     -0.826870
630      6.290000     -0.111180     -0.839760
631      6.300000     -0.102780     -0.851320
632      6.310000     -0.094260     -0.861450
633      6.320000     -0.085650     -0.870040
634      6.330000     -0.076950     -0.876990
635      6.340000     -0.068180     -0.882210
636      6.350000     -0.059360     -0.885590
637      6.360000     -0.050500     -0.887070
638      6.370000     -0.041630     -0.886580
639      6.380000     -0.032760     -0.884070
640      6.390000     -0.023920     -0.879520
641      6.400000     -0.015130     -0.872930
642      6.410000     -0.006400     -0.864310
643      6.420000      0.002240     -0.853710
644      6.430000      0.010780     -0.841200
645      6.440000      0.019190     -0.826880
646      6.450000      0.027460     -0.810880
647      6.460000      0.035570     -0.793360
648      6.470000      0.043500     -0.774500
649      6.480000      0.051250     -0.754500
650      6.490000      0.058790     -0.733590
651      6.500000      0.066130     -0.711990
652      6.510000      0.073250     -0.689930
653      6.520000      0.080150     -0.667640
654      6.530000      0.086830     -0.645320
655      6.540000      0.093280     -0.623170
656      6.550000      0.099510     -0.601360
657      6.560000      0.105520     -0.580010
658      6.570000      0.111320     -0.559240
659      6.580000      0.116920     -0.539130
660      6.590000      0.122310     -0.519730
661      6.600000      0.127500     -0.501070
662      6.610000      0.132520     -0.483170
663      6.620000      0.137350     -0.466020
664      6.630000      0.142010     -0.449590
665      6.640000      0.146500     -0.433860
666      6.650000      0.150840     -0.418800
667      6.660000      0.155030     -0.404370
668      6.670000      0.159070     -0.390530
669      6.680000      0.162980     -0.377250
670      6.690000      0.166750     -0.364490
671      6.700000      0.170400     -0.352210
672      6.710000      0.173920     -0.340390
673      6.720000      0.177320     -0.328980
674      6.730000      0.180610     -0.317960
675      6.740000      0.183790     -0.307290
676      6.750000      0.186860     -0.296950
677      6.760000      0.189830     -0.286900
678      6.770000      0.192700     -0.277120
679      6.780000      0.195470     -0.267570
680      6.790000      0.198150     -0.258220
681      6.800000      0.200730     -0.249040
682      6.810000      0.203220     -0.240020
683      6.820000      0.205620     -0.231130
684      6.830000      0.207930     -0.222340
685      6.840000      0.210160     -0.213650
686      6.850000      0.212290     -0.205060
687      6.860000      0.214340     -0.196550
688      6.870000      0.216310     -0.188140
689      6.880000      0.218190     -0.179820
690      6.890000      0.219990     -0.171620
691      6.900000      0.221710     -0.163540
692      6.910000      0.223340     -0.155600
693      6.920000      0.224900     -0.147820
694      6.930000      0.226380     -0.140210
695      6.940000      0.227780     -0.132790
696      6.950000      0.229110     -0.125560
697      6.960000      0.230360     -0.118530
698      6.970000      0.231550     -0.111700
699      6.980000      0.232660     -0.105070
700      6.990000      0.233710     -0.098640
701      7.000000      0.234700     -0.092400
702      7.010000      0.235620     -0.086330
703      7.020000      0.236490     -0.080430
704      7.030000      0.237290     -0.074680
705      7.040000      0.238040     -0.069060
706      7.050000      0.238730     -0.063570
707      7.060000      0.239370     -0.058190
708      7.070000      0.239950     -0.052920
709      7.080000      0.240480     -0.047730
710      7.090000      0.240950     -0.042620
711      7.100000      0.241380     -0.037580
712      7.110000      0.241760     -0.032610
713      7.120000      0.242080     -0.027690
714      7.130000      0.242360     -0.022810
715      7.140000      0.242590     -0.017970
716      7.150000      0.242770     -0.013160
717      7.160000      0.242900     -0.008360
718      7.170000      0.242980     -0.003570
719      7.180000      0.243020      0.001230
720      7.190000      0.243000      0.006040
721      7.200000      0.242940      0.010880
722      7.210000      0.242840      0.015740
723      7.220000      0.242680      0.020650
724      7.230000      0.242470      0.025600
725      7.240000      0.242220      0.030590
726      7.250000      0.241910      0.035620
727      7.260000      0.241550      0.040690
728      7.270000      0.241150      0.045780
729      7.280000      0.240690      0.050890
730      7.290000      0.240180      0.055990
731      7.300000      0.239620      0.061080
732      7.310000      0.239010      0.066130
733      7.320000      0.238350      0.071140
734      7.330000      0.237640      0.076080
735      7.340000      0.236880      0.080940
736      7.350000      0.236070      0.085720
737      7.360000      0.235210      0.090390
738      7.370000      0.234310      0.094960
739      7.380000      0.233360      0.099420
740      7.390000      0.232360      0.103770
741      7.400000      0.231320      0.108010
742      7.410000      0.230240      0.112130
743      7.420000      0.229120      0.116130
744      7.430000      0.227960      0.120020
745      7.440000      0.226760      0.123780
746      7.450000      0.225520      0.127400
747      7.460000      0.224250      0.130880
748      7.470000      0.222940      0.134200
749      7.480000      0.221600      0.137340
750      7.490000      0.220220      0.140290
751      7.500000      0.218820      0.143020
752      7.510000      0.217390      0.145510
753      7.520000      0.215940      0.147740
754      7.530000      0.214460      0.149680
755      7.540000      0.212960      0.151320
756      7.550000      0.211450      0.152630
757      7.560000      0.209920      0.153600
758      7.570000      0.208390      0.154210
759      7.580000      0.206840      0.154450
760      7.590000      0.205300      0.154320
761      7.600000      0.203760      0.153810
762      7.610000      0.202220      0.152930
763      7.620000      0.200690      0.151680
764      7.630000      0.199170      0.150070
765      7.640000      0.197670      0.148120
766      7.650000      0.196190      0.145850
767      7.660000      0.194730      0.143280
768      7.670000      0.193300      0.140450
769      7.680000      0.191890      0.137370
770      7.690000      0.190520      0.134090
771      7.700000      0.189180      0.130650
772      7.710000      0.187870      0.127070
773      7.720000      0.186600      0.123390
774      7.730000      0.185370      0.119650
775      7.740000      0.184170      0.115870
776      7.750000      0.183010      0.112080
777      7.760000      0.181890      0.108300
778      7.770000      0.180810      0.104550
779      7.780000      0.179760      0.100840
780      7.790000      0.178760      0.097190
781      7.800000      0.177780      0.093600
782      7.810000      0.176850      0.090090
783      7.820000      0.175950      0.086650
784      7.830000      0.175080      0.083310
785      7.840000      0.174250      0.080060
786      7.850000      0.173450      0.076930
787      7.860000      0.172680      0.073920
788      7.870000      0.171940      0.071060
789      7.880000      0.171230      0.068370
790      7.890000      0.170540      0.065860
791      7.900000      0.169890      0.063570
792      7.910000      0.169250      0.061530
793      7.920000      0.168640      0.059740
794      7.930000      0.168040      0.058260
795      7.940000      0.167460      0.057080
796      7.950000      0.166880      0.056250
797      7.960000      0.166320      0.055770
798      7.970000      0.165760      0.055660
799      7.980000      0.165210      0.055920
800      7.990000      0.164650      0.056570
801      8.000000      0.164080      0.057590
802      8.010000      0.163510      0.058990
803      8.020000      0.162920      0.060740
804      8.030000      0.162310      0.062830
805      8.040000      0.161680      0.065220
806      8.050000      0.161030      0.067870
807      8.060000      0.160350      0.070750
808      8.070000      0.159640      0.073800
809      8.080000      0.158900      0.076960
810      8.090000      0.158130      0.080180
811      8.100000      0.157330      0.083390
812      8.110000      0.156500      0.086520
813      8.120000      0.155630      0.089510
814      8.130000      0.154740      0.092300
815      8.140000      0.153820      0.094840
816      8.150000      0.152870      0.097070
817      8.160000      0.151900      0.098950
818      8.170000      0.150910      0.100460
819      8.180000      0.149900      0.101550
820      8.190000      0.148890      0.102230
821      8.200000      0.147870      0.102490
822      8.210000      0.146840      0.102320
823      8.220000      0.145820      0.101750
824      8.230000      0.144800      0.100800
825      8.240000      0.143790      0.099510
826      8.250000      0.142800      0.097920
827      8.260000      0.141820      0.096100
828      8.270000      0.140860      0.094090
829      8.280000      0.139920      0.091980
830      8.290000      0.139000      0.089840
831      8.300000      0.138100      0.087740
832      8.310000      0.137220      0.085790
833      8.320000      0.136360      0.084040
834      8.330000      0.135520      0.082590
835      8.340000      0.134700      0.081510
836      8.350000      0.133880      0.080850
837      8.360000      0.133070      0.080690
838      8.370000      0.132260      0.081070
839      8.380000      0.131450      0.082030
840      8.390000      0.130630      0.083590
841      8.400000      0.129800      0.085780
842      8.410000      0.128940      0.088600
843      8.420000      0.128050      0.092050
844      8.430000      0.127130      0.096110
845      8.440000      0.126170      0.100750
846      8.450000      0.125170      0.105930
847      8.460000      0.124110      0.111600
848      8.470000      0.122990      0.117700
849      8.480000      0.121810      0.124170
850      8.490000      0.120570      0.130930
851      8.500000      0.119260      0.137900
852      8.510000      0.117880      0.145010
853      8.520000      0.116430      0.152170
854      8.530000      0.114910      0.159320
855      8.540000      0.113320      0.166400
856      8.550000      0.111650      0.173330
857      8.560000      0.109920      0.180070
858      8.570000      0.108120      0.186580
859      8.580000      0.106250      0.192830
860      8.590000      0.104330      0.198790
861      8.600000      0.102340      0.204440
862      8.610000      0.100290      0.209760
863      8.620000      0.098200      0.214750
864      8.630000      0.096050      0.219390
865      8.640000      0.093850      0.223680
866      8.650000      0.091620      0.227610
867      8.660000      0.089340      0.231160
868      8.670000      0.087030      0.234320
869      8.680000      0.084690      0.237080
870      8.690000      0.082320      0.239410
871      8.700000      0.079920      0.241300
872      8.710000      0.077510      0.242720
873      8.720000      0.075080      0.243650
874      8.730000      0.072650      0.244060
875      8.740000      0.070200      0.243940
876      8.750000      0.067770      0.243260
877      8.760000      0.065330      0.242000
878      8.770000      0.062910      0.240160
879      8.780000      0.060510      0.237720
880      8.790000      0.058130      0.234680
881      8.800000      0.055790      0.231060
882      8.810000      0.053480      0.226850
883      8.820000      0.051210      0.222100
884      8.830000      0.048990      0.216840
885      8.840000      0.046820      0.211100
886      8.850000      0.044710      0.204970
887      8.860000      0.042660      0.198500
888      8.870000      0.040670      0.191780
889      8.880000      0.038760      0.184900
890      8.890000      0.036910      0.177970
891      8.900000      0.035130      0.171100
892      8.910000      0.033420      0.164380
893      8.920000      0.031770      0.157930
894      8.930000      0.030190      0.151850
895      8.940000      0.028670      0.146220
896      8.950000      0.027210      0.141140
897      8.960000      0.025800      0.136670
898      8.970000      0.024430      0.132870
899      8.980000      0.023100      0.129780
900      8.990000      0.021810      0.127420
901      9.000000      0.020530      0.125810
902      9.010000      0.019270      0.124920
903      9.020000      0.018030      0.124750
904      9.030000      0.016780      0.125250
905      9.040000      0.015530      0.126360
906      9.050000      0.014260      0.128020
907      9.060000      0.012980      0.130140
908      9.070000      0.011680      0.132620
909      9.080000      0.010350      0.135360
910      9.090000      0.009000      0.138250
911      9.100000      0.007620      0.141150
912      9.110000      0.006210      0.143940
913      9.120000      0.004770      0.146520
914      9.130000      0.003300      0.148750
915      9.140000      0.001810      0.150530
916      9.150000      0.000310      0.151770
917      9.160000     -0.001210      0.152370
918      9.170000     -0.002730      0.152260
919      9.180000     -0.004260      0.151390
920      9.190000     -0.005770      0.149720
921      9.200000     -0.007270      0.147200
922      9.210000     -0.008740      0.143850
923      9.220000     -0.010180      0.139660
924      9.230000     -0.011570      0.134650
925      9.240000     -0.012920      0.128860
926      9.250000     -0.014210      0.122340
927      9.260000     -0.015430      0.115170
928      9.270000     -0.016580      0.107420
929      9.280000     -0.017660      0.099170
930      9.290000     -0.018650      0.090540
931      9.300000     -0.019550      0.081620
932      9.310000     -0.020370      0.072520
933      9.320000     -0.021100      0.063330
934      9.330000     -0.021730      0.054170
935      9.340000     -0.022270      0.045100
936      9.350000     -0.022720      0.036220
937      9.360000     -0.023080      0.027590
938      9.370000     -0.023360      0.019260
939      9.380000     -0.023550      0.011270
940      9.390000     -0.023670      0.003660
941      9.400000     -0.023700     -0.003560
942      9.410000     -0.023670     -0.010370
943      9.420000     -0.023560     -0.016760
944      9.430000     -0.023400     -0.022740
945      9.440000     -0.023170     -0.028300
946      9.450000     -0.022890     -0.033450
947      9.460000     -0.022550     -0.038200
948      9.470000     -0.022170     -0.042540
949      9.480000     -0.021740     -0.046480
950      9.490000     -0.021280     -0.050020
951      9.500000     -0.020780     -0.053160
952      9.510000     -0.020250     -0.055900
953      9.520000     -0.019690     -0.058230
954      9.530000     -0.019110     -0.060160
955      9.540000     -0.018500     -0.061670
956      9.550000     -0.017890     -0.062770
957      9.560000     -0.017260     -0.063460
958      9.570000     -0.016620     -0.063730
959      9.580000     -0.015990     -0.063580
960      9.590000     -0.015350     -0.063030
961      9.600000     -0.014720     -0.062060
962      9.610000     -0.014100     -0.060710
963      9.620000     -0.013490     -0.058980
964      9.630000     -0.012900     -0.056880
965      9.640000     -0.012330     -0.054460
966      9.650000     -0.011790     -0.051730
967      9.660000     -0.011270     -0.048730
968      9.670000     -0.010790     -0.045510
969      9.680000     -0.010330     -0.042100
970      9.690000     -0.009910     -0.038560
971      9.700000     -0.009520     -0.034930
972      9.710000     -0.009170     -0.031260
973      9.720000     -0.008860     -0.027610
974      9.730000     -0.008590     -0.024020
975      9.740000     -0.008350     -0.020540
976      9.750000     -0.008140     -0.017190
977      9.760000     -0.007970     -0.014010
978      9.770000     -0.007830     -0.011030
979      9.780000     -0.007720     -0.008270
980      9.790000     -0.007640     -0.005740
981      9.800000     -0.007580     -0.003450
982      9.810000     -0.007540     -0.001410
983      9.820000     -0.007530      0.000390
984      9.830000     -0.007530      0.001960
985      9.840000     -0.007550      0.003290
986      9.850000     -0.007590      0.004400
987      9.860000     -0.007630      0.005300
988      9.870000     -0.007680      0.006000
989      9.880000     -0.007740      0.006520
990      9.890000     -0.007810      0.006880
991      9.900000     -0.007880      0.007080
992      9.910000     -0.007950      0.007140
993      9.920000     -0.008020      0.007070
994      9.930000     -0.008090      0.006900
995      9.940000     -0.008160      0.006620
996      9.950000     -0.008220      0.006260
997      9.960000     -0.008290      0.005810
998      9.970000     -0.008350      0.005290
999      9.980000     -0.008400      0.004700
1000      9.990000     -0.008450      0.004050
1001     10.000000     -0.008490      0.003340
1002     10.010000     -0.008520      0.002570
1003     10.020000     -0.008540      0.001740
1004     10.030000     -0.008560      0.000850
1005     10.040000     -0.008570     -0.000090
1006     10.050000     -0.008570     -0.001100
1007     10.060000     -0.008560     -0.002160
1008     10.070000     -0.008540     -0.003280
1009     10.080000     -0.008500     -0.004470
1010     10.090000     -0.008460     -0.005720
1011     10.100000     -0.008400     -0.007050
1012     10.110000     -0.008330     -0.008440
1013     10.120000     -0.008250     -0.009900
1014     10.130000     -0.008150     -0.011440
1015     10.140000     -0.008030     -0.013070
1016     10.150000     -0.007900     -0.014780
1017     10.160000     -0.007760     -0.016580
1018     10.170000     -0.007590     -0.018470
1019     10.180000     -0.007410     -0.020470
1020     10.190000     -0.007200     -0.022570
1021     10.200000     -0.006980     -0.024780
1022     10.210000     -0.006730     -0.027100
1023     10.220000     -0.006460     -0.029530
1024     10.230000     -0.006160     -0.032090
1025     10.240000     -0.005840     -0.034750
1026     10.250000     -0.005490     -0.037530
1027     10.260000     -0.005120     -0.040420
1028     10.270000     -0.004710     -0.043400
1029     10.280000     -0.004280     -0.046480
1030     10.290000     -0.003810     -0.049650
1031     10.300000     -0.003320     -0.052890
1032     10.310000     -0.002790     -0.056190
1033     10.320000     -0.002230     -0.059550
1034     10.330000     -0.001630     -0.062970
1035     10.340000     -0.001000     -0.066420
1036     10.350000     -0.000340     -0.069910
1037     10.360000      0.000360     -0.073430
1038     10.370000      0.001100     -0.076980
1039     10.380000      0.001870     -0.080560
1040     10.390000      0.002670     -0.084170
1041     10.400000      0.003510     -0.087790
1042     10.410000      0.004390     -0.091440
1043     10.420000      0.005310     -0.095100
1044     10.430000      0.006260     -0.098770
1045     10.440000      0.007240     -0.102440
1046     10.450000      0.008270     -0.106080
1047     10.460000      0.009330     -0.109690
1048     10.470000      0.010430     -0.113220
1049     10.480000      0.011560     -0.116670
1050     10.490000      0.012730     -0.120000
1051     10.500000      0.013930     -0.123170
1052     10.510000      0.015160     -0.126160
1053     10.520000      0.016420     -0.128920
1054     10.530000      0.017710     -0.131430
1055     10.540000      0.019020     -0.133650
1056     10.550000      0.020360     -0.135560
1057     10.560000      0.021710     -0.137130
1058     10.570000      0.023090     -0.138350
1059     10.580000      0.024470     -0.139190
1060     10.590000      0.025860     -0.139660
1061     10.600000      0.027260     -0.139740
1062     10.610000      0.028650     -0.139430
1063     10.620000      0.030050     -0.138750
1064     10.630000      0.031440     -0.137690
1065     10.640000      0.032810     -0.136280
1066     10.650000      0.034180     -0.134540
1067     10.660000      0.035520     -0.132480
1068     10.670000      0.036850     -0.130140
1069     10.680000      0.038150     -0.127550
1070     10.690000      0.039420     -0.124740
1071     10.700000      0.040670     -0.121740
1072     10.710000      0.041890     -0.118590
1073     10.720000      0.043070     -0.115310
1074     10.730000      0.044230     -0.111950
1075     10.740000      0.045350     -0.108520
1076     10.750000      0.046430     -0.105050
1077     10.760000      0.047480     -0.101560
1078     10.770000      0.048500     -0.098060
1079     10.780000      0.049480     -0.094560
1080     10.790000      0.050420     -0.091070
1081     10.800000      0.051330     -0.087590
1082     10.810000      0.052210     -0.084130
1083     10.820000      0.053050     -0.080670
1084     10.830000      0.053860     -0.077220
1085     10.840000      0.054630     -0.073770
1086     10.850000      0.055370     -0.070320
1087     10.860000      0.056070     -0.066870
1088     10.870000      0.056740     -0.063400
1089     10.880000      0.057370     -0.059910
1090     10.890000      0.057970     -0.056410
1091     10.900000      0.058540     -0.052880
1092     10.910000      0.059070     -0.049330
1093     10.920000      0.059560     -0.045750
1094     10.930000      0.060020     -0.042130
1095     10.940000      0.060440     -0.038470
1096     10.950000      0.060820     -0.034770
1097     10.960000      0.061170     -0.031020
1098     10.970000      0.061480     -0.027210
1099     10.980000      0.061750     -0.023340
1100     10.990000      0.061990     -0.019400
1101     11.000000      0.062180     -0.015400
1102     11.010000      0.062330     -0.011320
1103     11.020000      0.062450     -0.007170
1104     11.030000      0.062520     -0.002950
1105     11.040000      0.062550      0.001320
1106     11.050000      0.062540      0.005640
1107     11.060000      0.062480      0.009990
1108     11.070000      0.062380      0.014340
1109     11.080000      0.062240      0.018670
1110     11.090000      0.062050      0.022950
1111     11.100000      0.061820      0.027160
1112     11.110000      0.061550      0.031260
1113     11.120000      0.061240      0.035210
1114     11.130000      0.060880      0.039000
1115     11.140000      0.060490      0.042590
1116     11.150000      0.060070      0.045960
1117     11.160000      0.059610      0.049090
1118     11.170000      0.059120      0.051960
1119     11.180000      0.058600      0.054570
1120     11.190000      0.058050      0.056910
1121     11.200000      0.057480      0.058980
1122     11.210000      0.056890      0.060780
1123     11.220000      0.056280      0.062330
1124     11.230000      0.055660      0.063620
1125     11.240000      0.055030      0.064690
1126     11.250000      0.054380      0.065540
1127     11.260000      0.053720      0.066200
1128     11.270000      0.053060      0.066700
1129     11.280000      0.052390      0.067060
1130     11.290000      0.051720      0.067310
1131     11.300000      0.051050      0.067480
1132     11.310000      0.050380      0.067600
1133     11.320000      0.049700      0.067700
1134     11.330000      0.049020      0.067800
1135     11.340000      0.048340      0.067930
1136     11.350000      0.047670      0.068110
1137     11.360000      0.046980      0.068370
1138     11.370000      0.046300      0.068710
1139     11.380000      0.045610      0.069170
1140     11.390000      0.044920      0.069730
1141     11.400000      0.044220      0.070410
1142     11.410000      0.043520      0.071220
1143     11.420000      0.042810      0.072150
1144     11.430000      0.042090      0.073200
1145     11.440000      0.041350      0.074360
1146     11.450000      0.040610      0.075620
1147     11.460000      0.039850      0.076970
1148     11.470000      0.039090      0.078380
1149     11.480000      0.038300      0.079840
1150     11.490000      0.037500      0.081330
1151     11.500000      0.036690      0.082830
1152     11.510000      0.035860      0.084310
1153     11.520000      0.035020      0.085740
1154     11.530000      0.034160      0.087120
1155     11.540000      0.033290      0.088410
1156     11.550000      0.032410      0.089600
1157     11.560000      0.031510      0.090680
1158     11.570000      0.030600      0.091620
1159     11.580000      0.029690      0.092430
1160     11.590000      0.028760      0.093090
1161     11.600000      0.027830      0.093600
1162     11.610000      0.026900      0.093960
1163     11.620000      0.025960      0.094170
1164     11.630000      0.025010      0.094230
1165     11.640000      0.024070      0.094150
1166     11.650000      0.023130      0.093940
1167     11.660000      0.022190      0.093600
1168     11.670000      0.021250      0.093150
1169     11.680000      0.020320      0.092610
1170     11.690000      0.019400      0.091970
1171     11.700000      0.018480      0.091260
1172     11.710000      0.017560      0.090490
1173     11.720000      0.016660      0.089680
1174     11.730000      0.015760      0.088830
1175     11.740000      0.014870      0.087960
1176     11.750000      0.014000      0.087080
1177     11.760000      0.013120      0.086190
1178     11.770000      0.012260      0.085300
1179     11.780000      0.011410      0.084420
1180     11.790000      0.010570      0.083550
1181     11.800000      0.009730      0.082700
1182     11.810000      0.008900      0.081850
1183     11.820000      0.008080      0.081020
1184     11.830000      0.007270      0.080190
1185     11.840000      0.006470      0.079370
1186     11.850000      0.005680      0.078560
1187     11.860000      0.004890      0.077750
1188     11.870000      0.004120      0.076930
1189     11.880000      0.003350      0.076100
1190     11.890000      0.002590      0.075250
1191     11.900000      0.001830      0.074390
1192     11.910000      0.001090      0.073500
1193     11.920000      0.000350      0.072580
1194     11.930000     -0.000370      0.071630
1195     11.940000     -0.001090      0.070630
1196     11.950000     -0.001790      0.069590
1197     11.960000     -0.002490      0.068490
1198     11.970000     -0.003180      0.067340
1199     11.980000     -0.003850      0.066130
1200     11.990000     -0.004510      0.064860
1201     12.000000     -0.005160      0.063520
1202     12.010000     -0.005790      0.062110
1203     12.020000     -0.006410      0.060650
1204     12.030000     -0.007020      0.059110
1205     12.040000     -0.007610      0.057520
1206     12.050000     -0.008190      0.055880
1207     12.060000     -0.008750      0.054190
1208     12.070000     -0.009290      0.052470
1209     12.080000     -0.009810      0.050720
1210     12.090000     -0.010320      0.048960
1211     12.100000     -0.010810      0.047190
1212     12.110000     -0.011280      0.045450
1213     12.120000     -0.011740      0.043720
1214     12.130000     -0.012170      0.042040
1215     12.140000     -0.012590      0.040410
1216     12.150000     -0.013000      0.038830
1217     12.160000     -0.013390      0.037320
1218     12.170000     -0.013760      0.035890
1219     12.180000     -0.014120      0.034530
1220     12.190000     -0.014460      0.033250
1221     12.200000     -0.014800      0.032060
1222     12.210000     -0.015120      0.030940
1223     12.220000     -0.015430      0.029890
1224     12.230000     -0.015730      0.028920
1225     12.240000     -0.016010      0.028010
1226     12.250000     -0.016290      0.027160
1227     12.260000     -0.016570      0.026370
1228     12.270000     -0.016830      0.025620
1229     12.280000     -0.017090      0.024900
1230     12.290000     -0.017330      0.024220
1231     12.300000     -0.017580      0.023550
1232     12.310000     -0.017810      0.022890
1233     12.320000     -0.018040      0.022230
1234     12.330000     -0.018260      0.021570
1235     12.340000     -0.018480      0.020890
1236     12.350000     -0.018690      0.020180
1237     12.360000     -0.018890      0.019450
1238     12.370000     -0.019080      0.018670
1239     12.380000     -0.019270      0.017850
1240     12.390000     -0.019450      0.016980
1241     12.400000     -0.019620      0.016060
1242     12.410000     -0.019780      0.015080
1243     12.420000     -0.019930      0.014050
1244     12.430000     -0.020070      0.012950
1245     12.440000     -0.020200      0.011780
1246     12.450000     -0.020320      0.010550
1247     12.460000     -0.020420      0.009270
1248     12.470000     -0.020520      0.007910
1249     12.480000     -0.020600      0.006500
1250     12.490000     -0.020660      0.005030
1251     12.500000     -0.020710      0.003510
1252     12.510000     -0.020750      0.001930
1253     12.520000     -0.020770      0.000300
1254     12.530000     -0.020770     -0.001370
1255     12.540000     -0.020760     -0.003100
1256     12.550000     -0.020720     -0.004880
1257     12.560000     -0.020680     -0.006700
1258     12.570000     -0.020610     -0.008580
1259     12.580000     -0.020520     -0.010500
1260     12.590000     -0.020420     -0.012490
1261     12.600000     -0.020290     -0.014520
1262     12.610000     -0.020150     -0.016620
1263     12.620000     -0.019980     -0.018770
1264     12.630000     -0.019790     -0.020980
1265     12.640000     -0.019580     -0.023250
1266     12.650000     -0.019350     -0.025570
1267     12.660000     -0.019100     -0.027950
1268     12.670000     -0.018820     -0.030360
1269     12.680000     -0.018510     -0.032820
1270     12.690000     -0.018180     -0.035300
1271     12.700000     -0.017830     -0.037810
1272     12.710000     -0.017450     -0.040320
1273     12.720000     -0.017050     -0.042840
1274     12.730000     -0.016620     -0.045360
1275     12.740000     -0.016170     -0.047870
1276     12.750000     -0.015690     -0.050360
1277     12.760000     -0.015190     -0.052830
1278     12.770000     -0.014660     -0.055280
1279     12.780000     -0.014100     -0.057700
1280     12.790000     -0.013530     -0.060100
1281     12.800000     -0.012930     -0.062470
1282     12.810000     -0.012300     -0.064810
1283     12.820000     -0.011650     -0.067130
1284     12.830000     -0.010980     -0.069410
1285     12.840000     -0.010290     -0.071650
1286     12.850000     -0.009570     -0.073850
1287     12.860000     -0.008830     -0.076010
1288     12.870000     -0.008070     -0.078100
1289     12.880000     -0.007290     -0.080130
1290     12.890000     -0.006490     -0.082070
1291     12.900000     -0.005670     -0.083920
1292     12.910000     -0.004830     -0.085660
1293     12.920000     -0.003970     -0.087270
1294     12.930000     -0.003100     -0.088740
1295     12.940000     -0.002210     -0.090060
1296     12.950000     -0.001310     -0.091220
1297     12.960000     -0.000400     -0.092200
1298     12.970000      0.000520     -0.093000
1299     12.980000      0.001450     -0.093610
1300     12.990000      0.002390     -0.094030
1301     13.000000      0.003330     -0.094260
1302     13.010000      0.004270     -0.094290
1303     13.020000      0.005210     -0.094140
1304     13.030000      0.006150     -0.093800
1305     13.040000      0.007090     -0.093290
1306     13.050000      0.008020     -0.092620
1307     13.060000      0.008950     -0.091790
1308     13.070000      0.009870     -0.090830
1309     13.080000      0.010780     -0.089740
1310     13.090000      0.011670     -0.088540
1311     13.100000      0.012560     -0.087250
1312     13.110000      0.013430     -0.085890
1313     13.120000      0.014290     -0.084470
1314     13.130000      0.015140     -0.083010
1315     13.140000      0.015970     -0.081510
1316     13.150000      0.016780     -0.080000
1317     13.160000      0.017580     -0.078480
1318     13.170000      0.018370     -0.076960
1319     13.180000      0.019140     -0.075450
1320     13.190000      0.019890     -0.073940
1321     13.200000      0.020630     -0.072440
1322     13.210000      0.021350     -0.070940
1323     13.220000      0.022060     -0.069460
1324     13.230000      0.022760     -0.067980
1325     13.240000      0.023440     -0.066510
1326     13.250000      0.024100     -0.065040
1327     13.260000      0.024750     -0.063560
1328     13.270000      0.025390     -0.062090
1329     13.280000      0.026010     -0.060600
1330     13.290000      0.026620     -0.059110
1331     13.300000      0.027210     -0.057600
1332     13.310000      0.027780     -0.056070
1333     13.320000      0.028340     -0.054530
1334     13.330000      0.028890     -0.052970
1335     13.340000      0.029420     -0.051380
1336     13.350000      0.029930     -0.049770
1337     13.360000      0.030430     -0.048120
1338     13.370000      0.030910     -0.046440
1339     13.380000      0.031380     -0.044720
1340     13.390000      0.031820     -0.042970
1341     13.400000      0.032250     -0.041170
1342     13.410000      0.032660     -0.039340
1343     13.420000      0.033060     -0.037460
1344     13.430000      0.033430     -0.035560
1345     13.440000      0.033790     -0.033620
1346     13.450000      0.034120     -0.031660
1347     13.460000      0.034440     -0.029700
1348     13.470000      0.034740     -0.027740
1349     13.480000      0.035010     -0.025790
1350     13.490000      0.035270     -0.023890
1351     13.500000      0.035510     -0.022030
1352     13.510000      0.035730     -0.020250
1353     13.520000      0.035930     -0.018550
1354     13.530000      0.036120     -0.016970
1355     13.540000      0.036290     -0.015500
1356     13.550000      0.036440     -0.014180
1357     13.560000      0.036590     -0.013000
1358     13.570000      0.036720     -0.011980
1359     13.580000      0.036840     -0.011130
1360     13.590000      0.036950     -0.010450
1361     13.600000      0.037050     -0.009940
1362     13.610000      0.037150     -0.009600
1363     13.620000      0.037250     -0.009430
1364     13.630000      0.037340     -0.009410
1365     13.640000      0.037440     -0.009540
1366     13.650000      0.037530     -0.009800
1367     13.660000      0.037630     -0.010180
1368     13.670000      0.037730     -0.010660
1369     13.680000      0.037840     -0.011230
1370     13.690000      0.037950     -0.011850
1371     13.700000      0.038070     -0.012520
1372     13.710000      0.038190     -0.013210
1373     13.720000      0.038330     -0.013890
1374     13.730000      0.038460     -0.014560
1375     13.740000      0.038610     -0.015180
1376     13.750000      0.038760     -0.015750
1377     13.760000      0.038920     -0.016250
1378     13.770000      0.039080     -0.016660
1379     13.780000      0.039250     -0.016990
1380     13.790000      0.039420     -0.017210
1381     13.800000      0.039590     -0.017330
1382     13.810000      0.039760     -0.017340
1383     13.820000      0.039940     -0.017250
1384     13.830000      0.040110     -0.017050
1385     13.840000      0.040280     -0.016760
1386     13.850000      0.040450     -0.016370
1387     13.860000      0.040610     -0.015900
1388     13.870000      0.040770     -0.015350
1389     13.880000      0.040920     -0.014740
1390     13.890000      0.041070     -0.014080
1391     13.900000      0.041210     -0.013370
1392     13.910000      0.041350     -0.012640
1393     13.920000      0.041470     -0.011880
1394     13.930000      0.041590     -0.011120
1395     13.940000      0.041700     -0.010370
1396     13.950000      0.041810     -0.009630
1397     13.960000      0.041900     -0.008910
1398     13.970000      0.041990     -0.008220
1399     13.980000      0.042070     -0.007560
1400     13.990000      0.042150     -0.006930
1401     14.000000      0.042220     -0.006350
1402     14.010000      0.042280     -0.005800
1403     14.020000      0.042340     -0.005300
1404     14.030000      0.042390     -0.004830
1405     14.040000      0.042440     -0.004400
1406     14.050000      0.042490     -0.004010
1407     14.060000      0.042530     -0.003660
1408     14.070000      0.042560     -0.003330
1409     14.080000      0.042600     -0.003040
1410     14.090000      0.042630     -0.002770
1411     14.100000      0.042650     -0.002530
1412     14.110000      0.042680     -0.002310
1413     14.120000      0.042700     -0.002100
1414     14.130000      0.042720     -0.001920
1415     14.140000      0.042740     -0.001740
1416     14.150000      0.042760     -0.001580
1417     14.160000      0.042780     -0.001420
1418     14.170000      0.042790     -0.001280
1419     14.180000      0.042800     -0.001130
1420     14.190000      0.042810     -0.000990
1421     14.200000      0.042820     -0.000860
1422     14.210000      0.042830     -0.000720
1423     14.220000      0.042840     -0.000590
1424     14.230000      0.042850     -0.000450
1425     14.240000      0.042850     -0.000310
1426     14.250000      0.042850     -0.000170
1427     14.260000      0.042860     -0.000030
1428     14.270000      0.042860      0.000120
1429     14.280000      0.042850      0.000270
1430     14.290000      0.042850      0.000420
1431     14.300000      0.042850      0.000590
1432     14.310000      0.042840      0.000750
1433     14.320000      0.042830      0.000930
1434     14.330000      0.042820      0.001110
1435     14.340000      0.042810      0.001300
1436     14.350000      0.042800      0.001500
1437     14.360000      0.042790      0.001710
1438     14.370000      0.042770      0.001930
1439     14.380000      0.042750      0.002160
1440     14.390000      0.042730      0.002400
1441     14.400000      0.042700      0.002650
1442     14.410000      0.042680      0.002910
1443     14.420000      0.042650      0.003190
1444     14.430000      0.042620      0.003470
1445     14.440000      0.042580      0.003770
1446     14.450000      0.042540      0.004080
1447     14.460000      0.042500      0.004400
1448     14.470000      0.042460      0.004720
1449     14.480000      0.042410      0.005060
1450     14.490000      0.042360      0.005400
1451     14.500000      0.042310      0.005750
1452     14.510000      0.042250      0.006100
1453     14.520000      0.042190      0.006450
1454     14.530000      0.042120      0.006800
1455     14.540000      0.042060      0.007150
1456     14.550000      0.041980      0.007500
1457     14.560000      0.041910      0.007850
1458     14.570000      0.041830      0.008190
1459     14.580000      0.041750      0.008530
1460     14.590000      0.041660      0.008870
1461     14.600000      0.041580      0.009200
1462     14.610000      0.041480      0.009530
1463     14.620000      0.041390      0.009850
1464     14.630000      0.041290      0.010170
1465     14.640000      0.041190      0.010480
1466     14.650000      0.041080      0.010790
1467     14.660000      0.040980      0.011090
1468     14.670000      0.040860      0.011390
1469     14.680000      0.040750      0.011670
1470     14.690000      0.040630      0.011940
1471     14.700000      0.040510      0.012200
1472     14.710000      0.040390      0.012450
1473     14.720000      0.040270      0.012670
1474     14.730000      0.040140      0.012880
1475     14.740000      0.040010      0.013070
1476     14.750000      0.039880      0.013240
1477     14.760000      0.039750      0.013380
1478     14.770000      0.039620      0.013500
1479     14.780000      0.039480      0.013590
1480     14.790000      0.039340      0.013660
1481     14.800000      0.039210      0.013700
1482     14.810000      0.039070      0.013710
1483     14.820000      0.038930      0.013690
1484     14.830000      0.038800      0.013650
1485     14.840000      0.038660      0.013580
1486     14.850000      0.038520      0.013490
1487     14.860000      0.038390      0.013360
1488     14.870000      0.038260      0.013220
1489     14.880000      0.038120      0.013050
1490     14.890000      0.037990      0.012850
1491     14.900000      0.037860      0.012630
1492     14.910000      0.037740      0.012390
1493     14.920000      0.037610      0.012130
1494     14.930000      0.037490      0.011850
1495     14.940000      0.037370      0.011540
1496     14.950000      0.037260      0.011210
1497     14.960000      0.037150      0.010860
1498     14.970000      0.037040      0.010490
1499     14.980000      0.036930      0.010090
1500     14.990000      0.036830      0.009670
1501     15.000000      0.036740      0.009230
1502     15.010000      0.036640      0.008770
1503     15.020000      0.036560      0.008280
1504     15.030000      0.036470      0.007770
1505     15.040000      0.036400      0.007230
1506     15.050000      0.036320      0.006680
1507     15.060000      0.036260      0.006110
1508     15.070000      0.036200      0.005510
1509     15.080000      0.036140      0.004900
1510     15.090000      0.036090      0.004280
1511     15.100000      0.036050      0.003650
1512     15.110000      0.036010      0.003010
1513     15.120000      0.035980      0.002360
1514     15.130000      0.035960      0.001710
1515     15.140000      0.035940      0.001060
1516     15.150000      0.035930      0.000410
1517     15.160000      0.035930     -0.000240
1518     15.170000      0.035930     -0.000890
1519     15.180000      0.035940     -0.001540
1520     15.190000      0.035950     -0.002180
1521     15.200000      0.035980     -0.002820
1522     15.210000      0.036000     -0.003460
1523     15.220000      0.036040     -0.004100
1524     15.230000      0.036080     -0.004730
1525     15.240000      0.036130     -0.005350
1526     15.250000      0.036180     -0.005970
1527     15.260000      0.036240     -0.006580
1528     15.270000      0.036310     -0.007180
1529     15.280000      0.036380     -0.007770
1530     15.290000      0.036450     -0.008340
1531     15.300000      0.036540     -0.008890
1532     15.310000      0.036630     -0.009420
1533     15.320000      0.036720     -0.009930
1534     15.330000      0.036820     -0.010400
1535     15.340000      0.036920     -0.010840
1536     15.350000      0.037030     -0.011250
1537     15.360000      0.037150     -0.011620
1538     15.370000      0.037260     -0.011950
1539     15.380000      0.037380     -0.012230
1540     15.390000      0.037500     -0.012480
1541     15.400000      0.037630     -0.012680
1542     15.410000      0.037760     -0.012830
1543     15.420000      0.037880     -0.012950
1544     15.430000      0.038010     -0.013020
1545     15.440000      0.038140     -0.013040
1546     15.450000      0.038270     -0.013020
1547     15.460000      0.038400     -0.012970
1548     15.470000      0.038530     -0.012860
1549     15.480000      0.038660     -0.012720
1550     15.490000      0.038790     -0.012540
1551     15.500000      0.038910     -0.012320
1552     15.510000      0.039040     -0.012060
1553     15.520000      0.039160     -0.011760
1554     15.530000      0.039280     -0.011420
1555     15.540000      0.039390     -0.011040
1556     15.550000      0.039500     -0.010630
1557     15.560000      0.039610     -0.010170
1558     15.570000      0.039710     -0.009680
1559     15.580000      0.039810     -0.009140
1560     15.590000      0.039900     -0.008570
1561     15.600000      0.039980     -0.007960
1562     15.610000      0.040060     -0.007310
1563     15.620000      0.040140     -0.006620
1564     15.630000      0.040200     -0.005900
1565     15.640000      0.040260     -0.005150
1566     15.650000      0.040310     -0.004380
1567     15.660000      0.040360     -0.003580
1568     15.670000      0.040390     -0.002770
1569     15.680000      0.040420     -0.001950
1570     15.690000      0.040440     -0.001130
1571     15.700000      0.040450     -0.000310
1572     15.710000      0.040450      0.000480
1573     15.720000      0.040450      0.001250
1574     15.730000      0.040440      0.001990
1575     15.740000      0.040420      0.002690
1576     15.750000      0.040390      0.003350
1577     15.760000      0.040360      0.003950
1578     15.770000      0.040320      0.004500
1579     15.780000      0.040270      0.004990
1580     15.790000      0.040220      0.005420
1581     15.800000      0.040170      0.005790
1582     15.810000      0.040110      0.006100
1583     15.820000      0.040050      0.006360
1584     15.830000      0.039980      0.006550
1585     15.840000      0.039920      0.006700
1586     15.850000      0.039850      0.006800
1587     15.860000      0.039780      0.006860
1588     15.870000      0.039720      0.006880
1589     15.880000      0.039650      0.006870
1590     15.890000      0.039580      0.006840
1591     15.900000      0.039510      0.006800
1592     15.910000      0.039440      0.006740
1593     15.920000      0.039370      0.006690
1594     15.930000      0.039310      0.006640
1595     15.940000      0.039240      0.006610
1596     15.950000      0.039170      0.006590
1597     15.960000      0.039110      0.006600
1598     15.970000      0.039040      0.006630
1599     15.980000      0.038980      0.006700
1600     15.990000      0.038910      0.006800
1601     16.000000      0.038840      0.006940
1602     16.010000      0.038770      0.007110
1603     16.020000      0.038700      0.007320
1604     16.030000      0.038630      0.007570
1605     16.040000      0.038550      0.007860
1606     16.050000      0.038470      0.008180
1607     16.060000      0.038390      0.008530
1608     16.070000      0.038310      0.008910
1609     16.080000      0.038220      0.009320
1610     16.090000      0.038120      0.009750
1611     16.100000      0.038030      0.010190
1612     16.110000      0.037920      0.010650
1613     16.120000      0.037820      0.011120
1614     16.130000      0.037710      0.011600
1615     16.140000      0.037590      0.012080
1616     16.150000      0.037470      0.012560
1617     16.160000      0.037340      0.013040
1618     16.170000      0.037210      0.013520
1619     16.180000      0.037080      0.013990
1620     16.190000      0.036940      0.014450
1621     16.200000      0.036790      0.014910
1622     16.210000      0.036650      0.015360
1623     16.220000      0.036490      0.015800
1624     16.230000      0.036330      0.016230
1625     16.240000      0.036170      0.016660
1626     16.250000      0.036000      0.017070
1627     16.260000      0.035830      0.017480
1628     16.270000      0.035660      0.017870
1629     16.280000      0.035480      0.018250
1630     16.290000      0.035300      0.018610
1631     16.300000      0.035110      0.018960
1632     16.310000      0.034920      0.019290
1633     16.320000      0.034730      0.019600
1634     16.330000      0.034530      0.019890
1635     16.340000      0.034330      0.020160
1636     16.350000      0.034130      0.020400
1637     16.360000      0.033930      0.020620
1638     16.370000      0.033720      0.020810
1639     16.380000      0.033510      0.020970
1640     16.390000      0.033300      0.021110
1641     16.400000      0.033090      0.021220
1642     16.410000      0.032880      0.021310
1643     16.420000      0.032670      0.021370
1644     16.430000      0.032450      0.021410
1645     16.440000      0.032240      0.021420
1646     16.450000      0.032030      0.021410
1647     16.460000      0.031810      0.021380
1648     16.470000      0.031600      0.021340
1649     16.480000      0.031390      0.021280
1650     16.490000      0.031170      0.021210
1651     16.500000      0.030960      0.021130
1652     16.510000      0.030750      0.021040
1653     16.520000      0.030540      0.020950
1654     16.530000      0.030330      0.020860
1655     16.540000      0.030120      0.020760
1656     16.550000      0.029910      0.020670
1657     16.560000      0.029710      0.020580
1658     16.570000      0.029500      0.020500
1659     16.580000      0.029300      0.020420
1660     16.590000      0.029090      0.020350
1661     16.600000      0.028890      0.020290
1662     16.610000      0.028680      0.020230
1663     16.620000      0.028480      0.020180
1664     16.630000      0.028280      0.020140
1665     16.640000      0.028080      0.020100
1666     16.650000      0.027880      0.020080
1667     16.660000      0.027680      0.020050
1668     16.670000      0.027480      0.020030
1669     16.680000      0.027280      0.020020
1670     16.690000      0.027080      0.020010
1671     16.700000      0.026880      0.020000
1672     16.710000      0.026680      0.019990
1673     16.720000      0.026480      0.019980
1674     16.730000      0.026280      0.019970
1675     16.740000      0.026080      0.019950
1676     16.750000      0.025880      0.019940
1677     16.760000      0.025680      0.019910
1678     16.770000      0.025480      0.019890
1679     16.780000      0.025280      0.019850
1680     16.790000      0.025080      0.019810
1681     16.800000      0.024880      0.019760
1682     16.810000      0.024690      0.019710
1683     16.820000      0.024490      0.019650
1684     16.830000      0.024290      0.019570
1685     16.840000      0.024100      0.019490
1686     16.850000      0.023900      0.019400
1687     16.860000      0.023710      0.019300
1688     16.870000      0.023510      0.019190
1689     16.880000      0.023320      0.019070
1690     16.890000      0.023130      0.018940
1691     16.900000      0.022940      0.018800
1692     16.910000      0.022750      0.018640
1693     16.920000      0.022570      0.018480
1694     16.930000      0.022380      0.018300
1695     16.940000      0.022200      0.018100
1696     16.950000      0.022020      0.017900
1697     16.960000      0.021840      0.017680
1698     16.970000      0.021660      0.017440
1699     16.980000      0.021490      0.017190
1700     16.990000      0.021320      0.016920
1701     17.000000      0.021150      0.016630
1702     17.010000      0.020980      0.016330
1703     17.020000      0.020820      0.016010
1704     17.030000      0.020660      0.015680
1705     17.040000      0.020500      0.015330
1706     17.050000      0.020350      0.014960
1707     17.060000      0.020200      0.014580
1708     17.070000      0.020050      0.014190
1709     17.080000      0.019910      0.013780
1710     17.090000      0.019770      0.013370
1711     17.100000      0.019640      0.012950
1712     17.110000      0.019510      0.012520
1713     17.120000      0.019380      0.012090
1714     17.130000      0.019260      0.011660
1715     17.140000      0.019150      0.011230
1716     17.150000      0.019030      0.010800
1717     17.160000      0.018930      0.010370
1718     17.170000      0.018820      0.009950
1719     17.180000      0.018720      0.009530
1720     17.190000      0.018630      0.009110
1721     17.200000      0.018540      0.008700
1722     17.210000      0.018450      0.008290
1723     17.220000      0.018370      0.007880
1724     17.230000      0.018290      0.007480
1725     17.240000      0.018210      0.007070
1726     17.250000      0.018140      0.006680
1727     17.260000      0.018080      0.006290
1728     17.270000      0.018010      0.005900
1729     17.280000      0.017950      0.005510
1730     17.290000      0.017900      0.005140
1731     17.300000      0.017850      0.004770
1732     17.310000      0.017800      0.004410
1733     17.320000      0.017760      0.004060
1734     17.330000      0.017720      0.003720
1735     17.340000      0.017680      0.003390
1736     17.350000      0.017640      0.003070
1737     17.360000      0.017610      0.002770
1738     17.370000      0.017590      0.002470
1739     17.380000      0.017560      0.002200
1740     17.390000      0.017540      0.001930
1741     17.400000      0.017520      0.001670
1742     17.410000      0.017500      0.001430
1743     17.420000      0.017490      0.001190
1744     17.430000      0.017480      0.000960
1745     17.440000      0.017470      0.000740
1746     17.450000      0.017460      0.000520
1747     17.460000      0.017460      0.000300
1748     17.470000      0.017450      0.000080
1749     17.480000      0.017450     -0.000140
1750     17.490000      0.017450     -0.000360
1751     17.500000      0.017460     -0.000590
1752     17.510000      0.017460     -0.000840
1753     17.520000      0.017470     -0.001090
1754     17.530000      0.017480     -0.001360
1755     17.540000      0.017500     -0.001650
1756     17.550000      0.017510     -0.001960
1757     17.560000      0.017530     -0.002290
1758     17.570000      0.017550     -0.002640
1759     17.580000      0.017580     -0.003010
1760     17.590000      0.017610     -0.003410
1761     17.600000      0.017640     -0.003840
1762     17.610000      0.017680     -0.004280
1763     17.620000      0.017730     -0.004750
1764     17.630000      0.017770     -0.005240
1765     17.640000      0.017830     -0.005750
1766     17.650000      0.017880     -0.006260
1767     17.660000      0.017950     -0.006780
1768     17.670000      0.018010     -0.007290
1769     17.680000      0.018090     -0.007800
1770     17.690000      0.018160     -0.008280
1771     17.700000      0.018250     -0.008740
1772     17.710000      0.018330     -0.009160
1773     17.720000      0.018430     -0.009540
1774     17.730000      0.018520     -0.009860
1775     17.740000      0.018620     -0.010110
1776     17.750000      0.018720     -0.010300
1777     17.760000      0.018820     -0.010410
1778     17.770000      0.018930     -0.010430
1779     17.780000      0.019030     -0.010370
1780     17.790000      0.019140     -0.010220
1781     17.800000      0.019240     -0.009980
1782     17.810000      0.019340     -0.009650
1783     17.820000      0.019440     -0.009240
1784     17.830000      0.019530     -0.008740
1785     17.840000      0.019610     -0.008170
1786     17.850000      0.019700     -0.007530
1787     17.860000      0.019770     -0.006830
1788     17.870000      0.019840     -0.006090
1789     17.880000      0.019900     -0.005310
1790     17.890000      0.019950     -0.004520
1791     17.900000      0.020000     -0.003720
1792     17.910000      0.020040     -0.002920
1793     17.920000      0.020070     -0.002150
1794     17.930000      0.020090     -0.001420
1795     17.940000      0.020100     -0.000740
1796     17.950000      0.020110     -0.000110
1797     17.960000      0.020110      0.000440
1798     17.970000      0.020110      0.000910
1799     17.980000      0.020100      0.001310
1800     17.990000      0.020080      0.001610
1801     18.000000      0.020070      0.001830
1802     18.010000      0.020050      0.001960
1803     18.020000      0.020030      0.002010
1804     18.030000      0.020010      0.001970
1805     18.040000      0.019990      0.001860
1806     18.050000      0.019970      0.001690
1807     18.060000      0.019950      0.001470
1808     18.070000      0.019940      0.001200
1809     18.080000      0.019930      0.000900
1810     18.090000      0.019920      0.000580
1811     18.100000      0.019910      0.000270
1812     18.110000      0.019910     -0.000030
1813     18.120000      0.019910     -0.000300
1814     18.130000      0.019910     -0.000530
1815     18.140000      0.019920     -0.000700
1816     18.150000      0.019930     -0.000800
1817     18.160000      0.019930     -0.000820
1818     18.170000      0.019940     -0.000750
1819     18.180000      0.019950     -0.000590
1820     18.190000      0.019950     -0.000320
1821     18.200000      0.019960      0.000040
1822     18.210000      0.019960      0.000510
1823     18.220000      0.019950      0.001090
1824     18.230000      0.019940      0.001760
1825     18.240000      0.019920      0.002530
1826     18.250000      0.019900      0.003380
1827     18.260000      0.019870      0.004300
1828     18.270000      0.019820      0.005290
1829     18.280000      0.019770      0.006330
1830     18.290000      0.019710      0.007400
1831     18.300000      0.019630      0.008500
1832     18.310000      0.019550      0.009600
1833     18.320000      0.019450      0.010690
1834     18.330000      0.019340      0.011750
1835     18.340000      0.019230      0.012780
1836     18.350000      0.019100      0.013760
1837     18.360000      0.018960      0.014680
1838     18.370000      0.018810      0.015530
1839     18.380000      0.018660      0.016310
1840     18.390000      0.018500      0.017010
1841     18.400000      0.018330      0.017630
1842     18.410000      0.018150      0.018180
1843     18.420000      0.017970      0.018640
1844     18.430000      0.017780      0.019020
1845     18.440000      0.017590      0.019330
1846     18.450000      0.017400      0.019570
1847     18.460000      0.017200      0.019750
1848     18.470000      0.017000      0.019870
1849     18.480000      0.016810      0.019940
1850     18.490000      0.016610      0.019970
1851     18.500000      0.016410      0.019960
1852     18.510000      0.016210      0.019930
1853     18.520000      0.016010      0.019880
1854     18.530000      0.015810      0.019820
1855     18.540000      0.015610      0.019750
1856     18.550000      0.015410      0.019680
1857     18.560000      0.015220      0.019620
1858     18.570000      0.015020      0.019570
1859     18.580000      0.014820      0.019530
1860     18.590000      0.014630      0.019510
1861     18.600000      0.014430      0.019500
1862     18.610000      0.014240      0.019510
1863     18.620000      0.014040      0.019540
1864     18.630000      0.013850      0.019580
1865     18.640000      0.013650      0.019640
1866     18.650000      0.013460      0.019710
1867     18.660000      0.013260      0.019780
1868     18.670000      0.013060      0.019860
1869     18.680000      0.012860      0.019930
1870     18.690000      0.012660      0.020000
1871     18.700000      0.012460      0.020050
1872     18.710000      0.012260      0.020070
1873     18.720000      0.012060      0.020080
1874     18.730000      0.011860      0.020040
1875     18.740000      0.011660      0.019970
1876     18.750000      0.011460      0.019860
1877     18.760000      0.011260      0.019700
1878     18.770000      0.011070      0.019490
1879     18.780000      0.010870      0.019220
1880     18.790000      0.010680      0.018890
1881     18.800000      0.010490      0.018510
1882     18.810000      0.010300      0.018060
1883     18.820000      0.010120      0.017560
1884     18.830000      0.009950      0.017010
1885     18.840000      0.009780      0.016400
1886     18.850000      0.009610      0.015740
1887     18.860000      0.009460      0.015030
1888     18.870000      0.009310      0.014300
1889     18.880000      0.009160      0.013530
1890     18.890000      0.009030      0.012740
1891     18.900000      0.008900      0.011930
1892     18.910000      0.008780      0.011120
1893     18.920000      0.008670      0.010320
1894     18.930000      0.008570      0.009520
1895     18.940000      0.008470      0.008750
1896     18.950000      0.008380      0.007990
1897     18.960000      0.008310      0.007270
1898     18.970000      0.008230      0.006580
1899     18.980000      0.008170      0.005930
1900     18.990000      0.008110      0.005320
1901     19.000000      0.008050      0.004740
1902     19.010000      0.008010      0.004210
1903     19.020000      0.007960      0.003710
1904     19.030000      0.007930      0.003250
1905     19.040000      0.007890      0.002830
1906     19.050000      0.007870      0.002440
1907     19.060000      0.007840      0.002080
1908     19.070000      0.007820      0.001740
1909     19.080000      0.007800      0.001430
1910     19.090000      0.007790      0.001130
1911     19.100000      0.007780      0.000850
1912     19.110000      0.007770      0.000590
1913     19.120000      0.007760      0.000330
1914     19.130000      0.007760      0.000070
1915     19.140000      0.007760     -0.000190
1916     19.150000      0.007760     -0.000450
1917     19.160000      0.007770     -0.000710
1918     19.170000      0.007770     -0.000980
1919     19.180000      0.007780     -0.001260
1920     19.190000      0.007800     -0.001560
1921     19.200000      0.007810     -0.001870
1922     19.210000      0.007830     -0.002200
1923     19.220000      0.007850     -0.002540
1924     19.230000      0.007880     -0.002900
1925     19.240000      0.007910     -0.003270
1926     19.250000      0.007940     -0.003670
1927     19.260000      0.007980     -0.004080
1928     19.270000      0.008020     -0.004510
1929     19.280000      0.008060     -0.004950
1930     19.290000      0.008110     -0.005410
1931     19.300000      0.008170     -0.005880
1932     19.310000      0.008220     -0.006360
1933     19.320000      0.008290     -0.006850
1934     19.330000      0.008360     -0.007350
1935     19.340000      0.008430     -0.007860
1936     19.350000      0.008510     -0.008380
1937     19.360000      0.008590     -0.008900
1938     19.370000      0.008680     -0.009430
1939     19.380000      0.008780     -0.009970
1940     19.390000      0.008880     -0.010510
1941     19.400000      0.008980     -0.011050
1942     19.410000      0.009090     -0.011600
1943     19.420000      0.009210     -0.012150
1944     19.430000      0.009330     -0.012700
1945     19.440000      0.009460     -0.013250
1946     19.450000      0.009590     -0.013800
1947     19.460000      0.009730     -0.014340
1948     19.470000      0.009870     -0.014870
1949     19.480000      0.010020     -0.015380
1950     19.490000      0.010170     -0.015870
1951     19.500000      0.010330     -0.016330
1952     19.510000      0.010490     -0.016760
1953     19.520000      0.010660     -0.017150
1954     19.530000      0.010830     -0.017500
1955     19.540000      0.011010     -0.017790
1956     19.550000      0.011190     -0.018030
1957     19.560000      0.011370     -0.018210
1958     19.570000      0.011550     -0.018330
1959     19.580000      0.011730     -0.018380
1960     19.590000      0.011920     -0.018370
1961     19.600000      0.012100     -0.018290
1962     19.610000      0.012280     -0.018150
1963     19.620000      0.012460     -0.017940
1964     19.630000      0.012640     -0.017670
1965     19.640000      0.012820     -0.017350
1966     19.650000      0.012990     -0.016980
1967     19.660000      0.013160     -0.016570
1968     19.670000      0.013330     -0.016120
1969     19.680000      0.013490     -0.015640
1970     19.690000      0.013650     -0.015140
1971     19.700000      0.013800     -0.014640
1972     19.710000      0.013940     -0.014140
1973     19.720000      0.014090     -0.013660
1974     19.730000      0.014220     -0.013190
1975     19.740000      0.014350     -0.012760
1976     19.750000      0.014480     -0.012360
1977     19.760000      0.014610     -0.012010
1978     19.770000      0.014730     -0.011700
1979     19.780000      0.014840     -0.011460
1980     19.790000      0.014960     -0.011260
1981     19.800000      0.015070     -0.011130
1982     19.810000      0.015180     -0.011050
1983     19.820000      0.015290     -0.011030
1984     19.830000      0.015400     -0.011070
1985     19.840000      0.015510     -0.011160
1986     19.850000      0.015620     -0.011290
1987     19.860000      0.015740     -0.011470
1988     19.870000      0.015850     -0.011690
1989     19.880000      0.015970     -0.011940
1990     19.890000      0.016090     -0.012210
1991     19.900000      0.016210     -0.012490
1992     19.910000      0.016330     -0.012780
1993     19.920000      0.016460     -0.013070
1994     19.930000      0.016590     -0.013360
1995     19.940000      0.016730     -0.013630
1996     19.950000      0.016860     -0.013890
1997     19.960000      0.017000     -0.014110
1998     19.970000      0.017140     -0.014310
1999     19.980000      0.017290     -0.014480
2000     19.990000      0.017430     -0.014610
2001     20.000000      0.017580     -0.014710
2002     20.010000      0.017720     -0.014770
2003     20.020000      0.017870     -0.014790
2004     20.030000      0.018020     -0.014770
2005     20.040000      0.018170     -0.014710
2006     20.050000      0.018310     -0.014620
2007     20.060000      0.018460     -0.014500
2008     20.070000      0.018610     -0.014350
2009     20.080000      0.018750     -0.014170
2010     20.090000      0.018890     -0.013960
2011     20.100000      0.019030     -0.013740
2012     20.110000      0.019170     -0.013490
2013     20.120000      0.019300     -0.013230
2014     20.130000      0.019440     -0.012960
2015     20.140000      0.019560     -0.012670
2016     20.150000      0.019690     -0.012380
2017     20.160000      0.019820     -0.012090
2018     20.170000      0.019940     -0.011790
2019     20.180000      0.020050     -0.011480
2020     20.190000      0.020170     -0.011180
2021     20.200000      0.020280     -0.010870
2022     20.210000      0.020390     -0.010560
2023     20.220000      0.020500     -0.010250
2024     20.230000      0.020600     -0.009940
2025     20.240000      0.020700     -0.009630
2026     20.250000      0.020790     -0.009330
2027     20.260000      0.020890     -0.009020
2028     20.270000      0.020980     -0.008720
2029     20.280000      0.021060     -0.008420
2030     20.290000      0.021150     -0.008130
2031     20.300000      0.021230     -0.007840
2032     20.310000      0.021310     -0.007560
2033     20.320000      0.021380     -0.007300
2034     20.330000      0.021460     -0.007040
2035     20.340000      0.021530     -0.006800
2036     20.350000      0.021590     -0.006560
2037     20.360000      0.021660     -0.006350
2038     20.370000      0.021720     -0.006140
2039     20.380000      0.021790     -0.005960
2040     20.390000      0.021850     -0.005780
2041     20.400000      0.021900     -0.005630
2042     20.410000      0.021960     -0.005490
2043     20.420000      0.022010     -0.005360
2044     20.430000      0.022070     -0.005250
2045     20.440000      0.022120     -0.005150
2046     20.450000      0.022170     -0.005070
2047     20.460000      0.022220     -0.004990
2048     20.470000      0.022270     -0.004930
2049     20.480000      0.022320     -0.004880
2050     20.490000      0.022370     -0.004850
2051     20.500000      0.022420     -0.004820
2052     20.510000      0.022470     -0.004800
2053     20.520000      0.022520     -0.004780
2054     20.530000      0.022560     -0.004780
2055     20.540000      0.022610     -0.004780
2056     20.550000      0.022660     -0.004790
2057     20.560000      0.022710     -0.004800
2058     20.570000      0.022750     -0.004820
2059     20.580000      0.022800     -0.004850
2060     20.590000      0.022850     -0.004880
2061     20.600000      0.022900     -0.004910
2062     20.610000      0.022950     -0.004950
2063     20.620000      0.023000     -0.004990
2064     20.630000      0.023050     -0.005040
2065     20.640000      0.023100     -0.005090
2066     20.650000      0.023150     -0.005140
2067     20.660000      0.023200     -0.005190
2068     20.670000      0.023250     -0.005240
2069     20.680000      0.023310     -0.005290
2070     20.690000      0.023360     -0.005330
2071     20.700000      0.023410     -0.005380
2072     20.710000      0.023470     -0.005420
2073     20.720000      0.023520     -0.005450
2074     20.730000      0.023570     -0.005480
2075     20.740000      0.023630     -0.005500
2076     20.750000      0.023680     -0.005510
2077     20.760000      0.023740     -0.005510
2078     20.770000      0.023790     -0.005500
2079     20.780000      0.023850     -0.005480
2080     20.790000      0.023900     -0.005450
2081     20.800000      0.023960     -0.005400
2082     20.810000      0.024010     -0.005340
2083     20.820000      0.024070     -0.005270
2084     20.830000      0.024120     -0.005180
2085     20.840000      0.024170     -0.005080
2086     20.850000      0.024220     -0.004970
2087     20.860000      0.024270     -0.004840
2088     20.870000      0.024320     -0.004700
2089     20.880000      0.024370     -0.004540
2090     20.890000      0.024410     -0.004370
2091     20.900000      0.024460     -0.004180
2092     20.910000      0.024500     -0.003970
2093     20.920000      0.024540     -0.003750
2094     20.930000      0.024570     -0.003500
2095     20.940000      0.024610     -0.003240
2096     20.950000      0.024640     -0.002960
2097     20.960000      0.024670     -0.002670
2098     20.970000      0.024700     -0.002350
2099     20.980000      0.024720     -0.002000
2100     20.990000      0.024740     -0.001640
2101     21.000000      0.024760     -0.001250
2102     21.010000      0.024770     -0.000830
2103     21.020000      0.024780     -0.000390
2104     21.030000      0.024780      0.000070
2105     21.040000      0.024780      0.000570
2106     21.050000      0.024780      0.001090
2107     21.060000      0.024770      0.001630
2108     21.070000      0.024750      0.002210
2109     21.080000      0.024730      0.002810
2110     21.090000      0.024700      0.003440
2111     21.100000      0.024660      0.004090
2112     21.110000      0.024620      0.004770
2113     21.120000      0.024580      0.005480
2114     21.130000      0.024520      0.006210
2115     21.140000      0.024460      0.006970
2116     21.150000      0.024390      0.007750
2117     21.160000      0.024310      0.008570
2118     21.170000      0.024230      0.009410
2119     21.180000      0.024130      0.010270
2120     21.190000      0.024030      0.011170
2121     21.200000      0.023920      0.012100
2122     21.210000      0.023800      0.013050
2123     21.220000      0.023670      0.014040
2124     21.230000      0.023530      0.015040
2125     21.240000      0.023380      0.016070
2126     21.250000      0.023210      0.017120
2127     21.260000      0.023040      0.018190
2128     21.270000      0.022860      0.019260
2129     21.280000      0.022670      0.020330
2130     21.290000      0.022470      0.021390
2131     21.300000      0.022250      0.022440
2132     21.310000      0.022030      0.023460
2133     21.320000      0.021790      0.024450
2134     21.330000      0.021550      0.025400
2135     21.340000      0.021290      0.026290
2136     21.350000      0.021030      0.027130
2137     21.360000      0.020760      0.027910
2138     21.370000      0.020480      0.028630
2139     21.380000      0.020190      0.029270
2140     21.390000      0.019900      0.029850
2141     21.400000      0.019600      0.030350
2142     21.410000      0.019300      0.030780
2143     21.420000      0.018990      0.031140
2144     21.430000      0.018680      0.031440
2145     21.440000      0.018370      0.031670
2146     21.450000      0.018050      0.031840
2147     21.460000      0.017730      0.031960
2148     21.470000      0.017410      0.032040
2149     21.480000      0.017090      0.032060
2150     21.490000      0.016770      0.032060
2151     21.500000      0.016450      0.032020
2152     21.510000      0.016130      0.031960
2153     21.520000      0.015810      0.031890
2154     21.530000      0.015490      0.031800
2155     21.540000      0.015170      0.031710
2156     21.550000      0.014860      0.031620
2157     21.560000      0.014540      0.031530
2158     21.570000      0.014220      0.031450
2159     21.580000      0.013910      0.031380
2160     21.590000      0.013600      0.031320
2161     21.600000      0.013280      0.031270
2162     21.610000      0.012970      0.031240
2163     21.620000      0.012660      0.031220
2164     21.630000      0.012350      0.031210
2165     21.640000      0.012030      0.031210
2166     21.650000      0.011720      0.031220
2167     21.660000      0.011410      0.031230
2168     21.670000      0.011100      0.031250
2169     21.680000      0.010780      0.031260
2170     21.690000      0.010470      0.031260
2171     21.700000      0.010160      0.031260
2172     21.710000      0.009850      0.031230
2173     21.720000      0.009530      0.031190
2174     21.730000      0.009220      0.031120
2175     21.740000      0.008910      0.031020
2176     21.750000      0.008600      0.030880
2177     21.760000      0.008290      0.030710
2178     21.770000      0.007990      0.030500
2179     21.780000      0.007680      0.030250
2180     21.790000      0.007380      0.029950
2181     21.800000      0.007080      0.029600
2182     21.810000      0.006780      0.029210
2183     21.820000      0.006490      0.028780
2184     21.830000      0.006200      0.028300
2185     21.840000      0.005920      0.027790
2186     21.850000      0.005640      0.027230
2187     21.860000      0.005370      0.026650
2188     21.870000      0.005100      0.026040
2189     21.880000      0.004840      0.025420
2190     21.890000      0.004590      0.024780
2191     21.900000      0.004340      0.024130
2192     21.910000      0.004100      0.023490
2193     21.920000      0.003860      0.022860
2194     21.930000      0.003640      0.022250
2195     21.940000      0.003410      0.021660
2196     21.950000      0.003200      0.021100
2197     21.960000      0.002990      0.020580
2198     21.970000      0.002780      0.020090
2199     21.980000      0.002580      0.019650
2200     21.990000      0.002380      0.019240
2201     22.000000      0.002190      0.018890
2202     22.010000      0.002000      0.018570
2203     22.020000      0.001810      0.018300
2204     22.030000      0.001630      0.018060
2205     22.040000      0.001450      0.017870
2206     22.050000      0.001270      0.017700
2207     22.060000      0.001100      0.017570
2208     22.070000      0.000920      0.017470
2209     22.080000      0.000750      0.017380
2210     22.090000      0.000570      0.017320
2211     22.100000      0.000400      0.017260
2212     22.110000      0.000230      0.017210
2213     22.120000      0.000050      0.017160
2214     22.130000     -0.000120      0.017110
2215     22.140000     -0.000290      0.017050
2216     22.150000     -0.000460      0.016970
2217     22.160000     -0.000630      0.016880
2218     22.170000     -0.000800      0.016770
2219     22.180000     -0.000970      0.016640
2220     22.190000     -0.001130      0.016480
2221     22.200000     -0.001300      0.016300
2222     22.210000     -0.001460      0.016090
2223     22.220000     -0.001620      0.015860
2224     22.230000     -0.001780      0.015600
2225     22.240000     -0.001940      0.015320
2226     22.250000     -0.002090      0.015020
2227     22.260000     -0.002240      0.014700
2228     22.270000     -0.002390      0.014370
2229     22.280000     -0.002530      0.014030
2230     22.290000     -0.002670      0.013690
2231     22.300000     -0.002810      0.013350
2232     22.310000     -0.002940      0.013010
2233     22.320000     -0.003070      0.012680
2234     22.330000     -0.003200      0.012370
2235     22.340000     -0.003320      0.012070
2236     22.350000     -0.003440      0.011800
2237     22.360000     -0.003560      0.011560
2238     22.370000     -0.003680      0.011340
2239     22.380000     -0.003790      0.011160
2240     22.390000     -0.003900      0.011010
2241     22.400000     -0.004010      0.010890
2242     22.410000     -0.004120      0.010810
2243     22.420000     -0.004230      0.010760
2244     22.430000     -0.004340      0.010740
2245     22.440000     -0.004440      0.010750
2246     22.450000     -0.004550      0.010790
2247     22.460000     -0.004660      0.010850
2248     22.470000     -0.004770      0.010930
2249     22.480000     -0.004880      0.011040
2250     22.490000     -0.004990      0.011150
2251     22.500000     -0.005100      0.011280
2252     22.510000     -0.005210      0.011410
2253     22.520000     -0.005320      0.011550
2254     22.530000     -0.005440      0.011680
2255     22.540000     -0.005560      0.011810
2256     22.550000     -0.005670      0.011930
2257     22.560000     -0.005790      0.012040
2258     22.570000     -0.005910      0.012130
2259     22.580000     -0.006040      0.012210
2260     22.590000     -0.006160      0.012280
2261     22.600000     -0.006280      0.012330
2262     22.610000     -0.006400      0.012360
2263     22.620000     -0.006530      0.012380
2264     22.630000     -0.006650      0.012370
2265     22.640000     -0.006770      0.012360
2266     22.650000     -0.006900      0.012330
2267     22.660000     -0.007020      0.012280
2268     22.670000     -0.007140      0.012230
2269     22.680000     -0.007270      0.012160
2270     22.690000     -0.007390      0.012090
2271     22.700000     -0.007510      0.012020
2272     22.710000     -0.007630      0.011940
2273     22.720000     -0.007750      0.011870
2274     22.730000     -0.007870      0.011790
2275     22.740000     -0.007990      0.011720
2276     22.750000     -0.008100      0.011660
2277     22.760000     -0.008220      0.011610
2278     22.770000     -0.008340      0.011560
2279     22.780000     -0.008450      0.011530
2280     22.790000     -0.008570      0.011500
2281     22.800000     -0.008680      0.011490
2282     22.810000     -0.008800      0.011480
2283     22.820000     -0.008910      0.011490
2284     22.830000     -0.009030      0.011510
2285     22.840000     -0.009140      0.011540
2286     22.850000     -0.009260      0.011570
2287     22.860000     -0.009370      0.011610
2288     22.870000     -0.009490      0.011660
2289     22.880000     -0.009610      0.011710
2290     22.890000     -0.009720      0.011760
2291     22.900000     -0.009840      0.011810
2292     22.910000     -0.009960      0.011850
2293     22.920000     -0.010080      0.011890
2294     22.930000     -0.010200      0.011920
2295     22.940000     -0.010310      0.011940
2296     22.950000     -0.010430      0.011950
2297     22.960000     -0.010550      0.011940
2298     22.970000     -0.010670      0.011920
2299     22.980000     -0.010790      0.011890
2300     22.990000     -0.010910      0.011830
2301     23.000000     -0.011030      0.011760
2302     23.010000     -0.011150      0.011670
2303     23.020000     -0.011260      0.011560
2304     23.030000     -0.011380      0.011440
2305     23.040000     -0.011490      0.011300
2306     23.050000     -0.011610      0.011140
2307     23.060000     -0.011720      0.010970
2308     23.070000     -0.011830      0.010790
2309     23.080000     -0.011940      0.010600
2310     23.090000     -0.012040      0.010400
2311     23.100000     -0.012150      0.010190
2312     23.110000     -0.012250      0.009980
2313     23.120000     -0.012350      0.009770
2314     23.130000     -0.012440      0.009560
2315     23.140000     -0.012540      0.009350
2316     23.150000     -0.012630      0.009150
2317     23.160000     -0.012730      0.008950
2318     23.170000     -0.012810      0.008760
2319     23.180000     -0.012900      0.008570
2320     23.190000     -0.012990      0.008400
2321     23.200000     -0.013070      0.008230
2322     23.210000     -0.013150      0.008080
2323     23.220000     -0.013240      0.007930
2324     23.230000     -0.013310      0.007800
2325     23.240000     -0.013390      0.007670
2326     23.250000     -0.013470      0.007560
2327     23.260000     -0.013540      0.007460
2328     23.270000     -0.013620      0.007370
2329     23.280000     -0.013690      0.007300
2330     23.290000     -0.013770      0.007250
2331     23.300000     -0.013840      0.007200
2332     23.310000     -0.013910      0.007180
2333     23.320000     -0.013980      0.007170
2334     23.330000     -0.014050      0.007190
2335     23.340000     -0.014130      0.007220
2336     23.350000     -0.014200      0.007280
2337     23.360000     -0.014270      0.007350
2338     23.370000     -0.014340      0.007450
2339     23.380000     -0.014420      0.007570
2340     23.390000     -0.014490      0.007720
2341     23.400000     -0.014570      0.007890
2342     23.410000     -0.014650      0.008080
2343     23.420000     -0.014730      0.008290
2344     23.430000     -0.014810      0.008520
2345     23.440000     -0.014900      0.008770
2346     23.450000     -0.014990      0.009030
2347     23.460000     -0.015080      0.009310
2348     23.470000     -0.015170      0.009590
2349     23.480000     -0.015270      0.009870
2350     23.490000     -0.015370      0.010160
2351     23.500000     -0.015470      0.010430
2352     23.510000     -0.015570      0.010700
2353     23.520000     -0.015680      0.010940
2354     23.530000     -0.015790      0.011170
2355     23.540000     -0.015900      0.011370
2356     23.550000     -0.016010      0.011550
2357     23.560000     -0.016130      0.011690
2358     23.570000     -0.016250      0.011790
2359     23.580000     -0.016360      0.011860
2360     23.590000     -0.016480      0.011890
2361     23.600000     -0.016600      0.011880
2362     23.610000     -0.016720      0.011830
2363     23.620000     -0.016840      0.011750
2364     23.630000     -0.016960      0.011630
2365     23.640000     -0.017070      0.011480
2366     23.650000     -0.017190      0.011300
2367     23.660000     -0.017300      0.011100
2368     23.670000     -0.017410      0.010880
2369     23.680000     -0.017520      0.010650
2370     23.690000     -0.017630      0.010420
2371     23.700000     -0.017730      0.010180
2372     23.710000     -0.017830      0.009950
2373     23.720000     -0.017930      0.009740
2374     23.730000     -0.018030      0.009550
2375     23.740000     -0.018120      0.009380
2376     23.750000     -0.018220      0.009250
2377     23.760000     -0.018310      0.009150
2378     23.770000     -0.018400      0.009090
2379     23.780000     -0.018490      0.009080
2380     23.790000     -0.018580      0.009110
2381     23.800000     -0.018680      0.009190
2382     23.810000     -0.018770      0.009310
2383     23.820000     -0.018860      0.009480
2384     23.830000     -0.018960      0.009700
2385     23.840000     -0.019050      0.009950
2386     23.850000     -0.019150      0.010240
2387     23.860000     -0.019250      0.010560
2388     23.870000     -0.019360      0.010910
2389     23.880000     -0.019470      0.011280
2390     23.890000     -0.019580      0.011660
2391     23.900000     -0.019700      0.012040
2392     23.910000     -0.019820      0.012430
2393     23.920000     -0.019940      0.012810
2394     23.930000     -0.020070      0.013170
2395     23.940000     -0.020200      0.013510
2396     23.950000     -0.020340      0.013820
2397     23.960000     -0.020480      0.014100
2398     23.970000     -0.020620      0.014350
2399     23.980000     -0.020760      0.014560
2400     23.990000     -0.020910      0.014730
2401     24.000000     -0.021050      0.014860
2402     24.010000     -0.021200      0.014950
2403     24.020000     -0.021350      0.015000
2404     24.030000     -0.021500      0.015020
2405     24.040000     -0.021650      0.015000
2406     24.050000     -0.021800      0.014970
2407     24.060000     -0.021950      0.014900
2408     24.070000     -0.022100      0.014830
2409     24.080000     -0.022250      0.014750
2410     24.090000     -0.022400      0.014660
2411     24.100000     -0.022540      0.014590
2412     24.110000     -0.022690      0.014530
2413     24.120000     -0.022830      0.014490
2414     24.130000     -0.022980      0.014480
2415     24.140000     -0.023120      0.014520
2416     24.150000     -0.023270      0.014590
2417     24.160000     -0.023410      0.014710
2418     24.170000     -0.023560      0.014890
2419     24.180000     -0.023710      0.015120
2420     24.190000     -0.023860      0.015410
2421     24.200000     -0.024020      0.015750
2422     24.210000     -0.024170      0.016150
2423     24.220000     -0.024330      0.016590
2424     24.230000     -0.024500      0.017080
2425     24.240000     -0.024670      0.017600
2426     24.250000     -0.024850      0.018140
2427     24.260000     -0.025030      0.018690
2428     24.270000     -0.025220      0.019230
2429     24.280000     -0.025410      0.019750
2430     24.290000     -0.025610      0.020240
2431     24.300000     -0.025810      0.020660
2432     24.310000     -0.026010      0.021000
2433     24.320000     -0.026220      0.021240
2434     24.330000     -0.026440      0.021370
2435     24.340000     -0.026650      0.021360
2436     24.350000     -0.026860      0.021200
2437     24.360000     -0.027080      0.020880
2438     24.370000     -0.027280      0.020390
2439     24.380000     -0.027490      0.019730
2440     24.390000     -0.027690      0.018880
2441     24.400000     -0.027870      0.017860
2442     24.410000     -0.028050      0.016680
2443     24.420000     -0.028220      0.015340
2444     24.430000     -0.028370      0.013860
2445     24.440000     -0.028510      0.012270
2446     24.450000     -0.028630      0.010610
2447     24.460000     -0.028740      0.008890
2448     24.470000     -0.028830      0.007180
2449     24.480000     -0.028900      0.005510
2450     24.490000     -0.028960      0.003940
2451     24.500000     -0.029000      0.002520
2452     24.510000     -0.029020      0.001300
2453     24.520000     -0.029030      0.000340
2454     24.530000     -0.029040     -0.000320
2455     24.540000     -0.029030     -0.000620
2456     24.550000     -0.029030     -0.000520
2457     24.560000     -0.029020      0.000000
2458     24.570000     -0.029020      0.000980
2459     24.580000     -0.029030      0.002440
2460     24.590000     -0.029060      0.004370
2461     24.600000     -0.029100      0.006770
2462     24.610000     -0.029170      0.009610
2463     24.620000     -0.029260      0.012870
2464     24.630000     -0.029390      0.016490
2465     24.640000     -0.029560      0.020400
2466     24.650000     -0.029760      0.024520
2467     24.660000     -0.030010      0.028740
2468     24.670000     -0.030300      0.032960
2469     24.680000     -0.030620      0.037030
2470     24.690000     -0.030990      0.040830
2471     24.700000     -0.031400      0.044200
2472     24.710000     -0.031850      0.046990
2473     24.720000     -0.032320      0.049050
2474     24.730000     -0.032810      0.050230
2475     24.740000     -0.033310      0.050400
2476     24.750000     -0.033810      0.049440
2477     24.760000     -0.034310      0.047250
2478     24.770000     -0.034780      0.043730
2479     24.780000     -0.035220      0.038820
2480     24.790000     -0.035600      0.032490
2481     24.800000     -0.035930      0.024730
2482     24.810000     -0.036180      0.015560
2483     24.820000     -0.036330      0.005020
2484     24.830000     -0.036380     -0.006790
2485     24.840000     -0.036310     -0.019750
2486     24.850000     -0.036120     -0.033710
2487     24.860000     -0.035780     -0.048470
2488     24.870000     -0.035300     -0.063820
2489     24.880000     -0.034660     -0.079500
2490     24.890000     -0.033860     -0.095240
2491     24.900000     -0.032910     -0.110760
2492     24.910000     -0.031800     -0.125760
2493     24.920000     -0.030540     -0.139960
2494     24.930000     -0.029140     -0.153090
2495     24.940000     -0.027610     -0.164870
2496     24.950000     -0.025970     -0.175100
2497     24.960000     -0.024210     -0.183560
2498     24.970000     -0.022380     -0.190110
2499     24.980000     -0.020480     -0.194610
2500     24.990000     -0.018530     -0.196990
2501     25.000000     -0.016560     -0.197210
2502     25.010000      0.000000      0.000000
2503     25.020000      0.000000      0.000000
2504     25.030000      0.000000      0.000000
2505     25.040000      0.000000      0.000000
2506     25.050000      0.000000      0.000000
2507     25.060000      0.000000      0.000000
2508     25.070000      0.000000      0.000000
2509     25.080000      0.000000      0.000000
2510     25.090000      0.000000      0.000000
2511     25.100000      0.000000      0.000000
2512     25.110000      0.000000      0.000000
2513     25.120000      0.000000      0.000000
2514     25.130000      0.000000      0.000000
2515     25.140000      0.000000      0.000000
2516     25.150000      0.000000      0.000000
2517     25.160000      0.000000      0.000000
2518     25.170000      0.000000      0.000000
2519     25.180000      0.000000      0.000000
2520     25.190000      0.000000      0.000000
2521     25.200000      0.000000      0.000000
2522     25.210000      0.000000      0.000000
2523     25.220000      0.000000      0.000000
2524     25.230000      0.000000      0.000000
2525     25.240000      0.000000      0.000000
2526     25.250000      0.000000      0.000000
2527     25.260000      0.000000      0.000000
2528     25.270000      0.000000      0.000000
2529     25.280000      0.000000      0.000000
2530     25.290000      0.000000      0.000000
2531     25.300000      0.000000      0.000000
2532     25.310000      0.000000      0.000000
2533     25.320000      0.000000      0.000000
2534     25.330000      0.000000      0.000000
2535     25.340000      0.000000      0.000000
2536     25.350000      0.000000      0.000000
2537     25.360000      0.000000      0.000000
2538     25.370000      0.000000      0.000000
2539     25.380000      0.000000      0.000000
2540     25.390000      0.000000      0.000000
2541     25.400000      0.000000      0.000000
2542     25.410000      0.000000      0.000000
2543     25.420000      0.000000      0.000000
2544     25.430000      0.000000      0.000000
2545     25.440000      0.000000      0.000000
2546     25.450000      0.000000      0.000000
2547     25.460000      0.000000      0.000000
2548     25.470000      0.000000      0.000000
2549     25.480000      0.000000      0.000000
2550     25.490000      0.000000      0.000000
2551     25.500000      0.000000      0.000000
2552     25.510000      0.000000      0.000000
2553     25.520000      0.000000      0.000000
2554     25.530000      0.000000      0.000000
2555     25.540000      0.000000      0.000000
2556     25.550000      0.000000      0.000000
2557     25.560000      0.000000      0.000000
2558     25.570000      0.000000      0.000000
2559     25.580000      0.000000      0.000000
2560     25.590000      0.000000      0.000000
2561     25.600000      0.000000      0.000000
2562     25.610000      0.000000      0.000000
2563     25.620000      0.000000      0.000000
2564     25.630000      0.000000      0.000000
2565     25.640000      0.000000      0.000000
2566     25.650000      0.000000      0.000000
2567     25.660000      0.000000      0.000000
2568     25.670000      0.000000      0.000000
2569     25.680000      0.000000      0.000000
2570     25.690000      0.000000      0.000000
2571     25.700000      0.000000      0.000000
2572     25.710000      0.000000      0.000000
2573     25.720000      0.000000      0.000000
2574     25.730000      0.000000      0.000000
2575     25.740000      0.000000      0.000000
2576     25.750000      0.000000      0.000000
2577     25.760000      0.000000      0.000000
2578     25.770000      0.000000      0.000000
2579     25.780000      0.000000      0.000000
2580     25.790000      0.000000      0.000000
2581     25.800000      0.000000      0.000000
2582     25.810000      0.000000      0.000000
2583     25.820000      0.000000      0.000000
2584     25.830000      0.000000      0.000000
2585     25.840000      0.000000      0.000000
2586     25.850000      0.000000      0.000000
2587     25.860000      0.000000      0.000000
2588     25.870000      0.000000      0.000000
2589     25.880000      0.000000      0.000000
2590     25.890000      0.000000      0.000000
2591     25.900000      0.000000      0.000000
2592     25.910000      0.000000      0.000000
2593     25.920000      0.000000      0.000000
2594     25.930000      0.000000      0.000000
2595     25.940000      0.000000      0.000000
2596     25.950000      0.000000      0.000000
2597     25.960000      0.000000      0.000000
2598     25.970000      0.000000      0.000000
2599     25.980000      0.000000      0.000000
2600     25.990000      0.000000      0.000000
2601     26.000000      0.000000      0.000000
2602     26.010000      0.000000      0.000000
2603     26.020000      0.000000      0.000000
2604     26.030000      0.000000      0.000000
2605     26.040000      0.000000      0.000000
2606     26.050000      0.000000      0.000000
2607     26.060000      0.000000      0.000000
2608     26.070000      0.000000      0.000000
2609     26.080000      0.000000      0.000000
2610     26.090000      0.000000      0.000000
2611     26.100000      0.000000      0.000000
2612     26.110000      0.000000      0.000000
2613     26.120000      0.000000      0.000000
2614     26.130000      0.000000      0.000000
2615     26.140000      0.000000      0.000000
2616     26.150000      0.000000      0.000000
2617     26.160000      0.000000      0.000000
2618     26.170000      0.000000      0.000000
2619     26.180000      0.000000      0.000000
2620     26.190000      0.000000      0.000000
2621     26.200000      0.000000      0.000000
2622     26.210000      0.000000      0.000000
2623     26.220000      0.000000      0.000000
2624     26.230000      0.000000      0.000000
2625     26.240000      0.000000      0.000000
2626     26.250000      0.000000      0.000000
2627     26.260000      0.000000      0.000000
2628     26.270000      0.000000      0.000000
2629     26.280000      0.000000      0.000000
2630     26.290000      0.000000      0.000000
2631     26.300000      0.000000      0.000000
2632     26.310000      0.000000      0.000000
2633     26.320000      0.000000      0.000000
2634     26.330000      0.000000      0.000000
2635     26.340000      0.000000      0.000000
2636     26.350000      0.000000      0.000000
2637     26.360000      0.000000      0.000000
2638     26.370000      0.000000      0.000000
2639     26.380000      0.000000      0.000000
2640     26.390000      0.000000      0.000000
2641     26.400000      0.000000      0.000000
2642     26.410000      0.000000      0.000000
2643     26.420000      0.000000      0.000000
2644     26.430000      0.000000      0.000000
2645     26.440000      0.000000      0.000000
2646     26.450000      0.000000      0.000000
2647     26.460000      0.000000      0.000000
2648     26.470000      0.000000      0.000000
2649     26.480000      0.000000      0.000000
2650     26.490000      0.000000      0.000000
2651     26.500000      0.000000      0.000000
2652     26.510000      0.000000      0.000000
2653     26.520000      0.000000      0.000000
2654     26.530000      0.000000      0.000000
2655     26.540000      0.000000      0.000000
2656     26.550000      0.000000      0.000000
2657     26.560000      0.000000      0.000000
2658     26.570000      0.000000      0.000000
2659     26.580000      0.000000      0.000000
2660     26.590000      0.000000      0.000000
2661     26.600000      0.000000      0.000000
2662     26.610000      0.000000      0.000000
2663     26.620000      0.000000      0.000000
2664     26.630000      0.000000      0.000000
2665     26.640000      0.000000      0.000000
2666     26.650000      0.000000      0.000000
2667     26.660000      0.000000      0.000000
2668     26.670000      0.000000      0.000000
2669     26.680000      0.000000      0.000000
2670     26.690000      0.000000      0.000000
2671     26.700000      0.000000      0.000000
2672     26.710000      0.000000      0.000000
2673     26.720000      0.000000      0.000000
2674     26.730000      0.000000      0.000000
2675     26.740000      0.000000      0.000000
2676     26.750000      0.000000      0.000000
2677     26.760000      0.000000      0.000000
2678     26.770000      0.000000      0.000000
2679     26.780000      0.000000      0.000000
2680     26.790000      0.000000      0.000000
2681     26.800000      0.000000      0.000000
2682     26.810000      0.000000      0.000000
2683     26.820000      0.000000      0.000000
2684     26.830000      0.000000      0.000000
2685     26.840000      0.000000      0.000000
2686     26.850000      0.000000      0.000000
2687     26.860000      0.000000      0.000000
2688     26.870000      0.000000      0.000000
2689     26.880000      0.000000      0.000000
2690     26.890000      0.000000      0.000000
2691     26.900000      0.000000      0.000000
2692     26.910000      0.000000      0.000000
2693     26.920000      0.000000      0.000000
2694     26.930000      0.000000      0.000000
2695     26.940000      0.000000      0.000000
2696     26.950000      0.000000      0.000000
2697     26.960000      0.000000      0.000000
2698     26.970000      0.000000      0.000000
2699     26.980000      0.000000      0.000000
2700     26.990000      0.000000      0.000000
2701     27.000000      0.000000      0.000000
2702     27.010000      0.000000      0.000000
2703     27.020000      0.000000      0.000000
2704     27.030000      0.000000      0.000000
2705     27.040000      0.000000      0.000000
2706     27.050000      0.000000      0.000000
2707     27.060000      0.000000      0.000000
2708     27.070000      0.000000      0.000000
2709     27.080000      0.000000      0.000000
2710     27.090000      0.000000      0.000000
2711     27.100000      0.000000      0.000000
2712     27.110000      0.000000      0.000000
2713     27.120000      0.000000      0.000000
2714     27.130000      0.000000      0.000000
2715     27.140000      0.000000      0.000000
2716     27.150000      0.000000      0.000000
2717     27.160000      0.000000      0.000000
2718     27.170000      0.000000      0.000000
2719     27.180000      0.000000      0.000000
2720     27.190000      0.000000      0.000000
2721     27.200000      0.000000      0.000000
2722     27.210000      0.000000      0.000000
2723     27.220000      0.000000      0.000000
2724     27.230000      0.000000      0.000000
2725     27.240000      0.000000      0.000000
2726     27.250000      0.000000      0.000000
2727     27.260000      0.000000      0.000000
2728     27.270000      0.000000      0.000000
2729     27.280000      0.000000      0.000000
2730     27.290000      0.000000      0.000000
2731     27.300000      0.000000      0.000000
2732     27.310000      0.000000      0.000000
2733     27.320000      0.000000      0.000000
2734     27.330000      0.000000      0.000000
2735     27.340000      0.000000      0.000000
2736     27.350000      0.000000      0.000000
2737     27.360000      0.000000      0.000000
2738     27.370000      0.000000      0.000000
2739     27.380000      0.000000      0.000000
2740     27.390000      0.000000      0.000000
2741     27.400000      0.000000      0.000000
2742     27.410000      0.000000      0.000000
2743     27.420000      0.000000      0.000000
2744     27.430000      0.000000      0.000000
2745     27.440000      0.000000      0.000000
2746     27.450000      0.000000      0.000000
2747     27.460000      0.000000      0.000000
2748     27.470000      0.000000      0.000000
2749     27.480000      0.000000      0.000000
2750     27.490000      0.000000      0.000000
2751     27.500000      0.000000      0.000000
2752     27.510000      0.000000      0.000000
2753     27.520000      0.000000      0.000000
2754     27.530000      0.000000      0.000000
2755     27.540000      0.000000      0.000000
2756     27.550000      0.000000      0.000000
2757     27.560000      0.000000      0.000000
2758     27.570000      0.000000      0.000000
2759     27.580000      0.000000      0.000000
2760     27.590000      0.000000      0.000000
2761     27.600000      0.000000      0.000000
2762     27.610000      0.000000      0.000000
2763     27.620000      0.000000      0.000000
2764     27.630000      0.000000      0.000000
2765     27.640000      0.000000      0.000000
2766     27.650000      0.000000      0.000000
2767     27.660000      0.000000      0.000000
2768     27.670000      0.000000      0.000000
2769     27.680000      0.000000      0.000000
2770     27.690000      0.000000      0.000000
2771     27.700000      0.000000      0.000000
2772     27.710000      0.000000      0.000000
2773     27.720000      0.000000      0.000000
2774     27.730000      0.000000      0.000000
2775     27.740000      0.000000      0.000000
2776     27.750000      0.000000      0.000000
2777     27.760000      0.000000      0.000000
2778     27.770000      0.000000      0.000000
2779     27.780000      0.000000      0.000000
2780     27.790000      0.000000      0.000000
2781     27.800000      0.000000      0.000000
2782     27.810000      0.000000      0.000000
2783     27.820000      0.000000      0.000000
2784     27.830000      0.000000      0.000000
2785     27.840000      0.000000      0.000000
2786     27.850000      0.000000      0.000000
2787     27.860000      0.000000      0.000000
2788     27.870000      0.000000      0.000000
2789     27.880000      0.000000      0.000000
2790     27.890000      0.000000      0.000000
2791     27.900000      0.000000      0.000000
2792     27.910000      0.000000      0.000000
2793     27.920000      0.000000      0.000000
2794     27.930000      0.000000      0.000000
2795     27.940000      0.000000      0.000000
2796     27.950000      0.000000      0.000000
2797     27.960000      0.000000      0.000000
2798     27.970000      0.000000      0.000000
2799     27.980000      0.000000      0.000000
2800     27.990000      0.000000      0.000000
2801     28.000000      0.000000      0.000000
2802     28.010000      0.000000      0.000000
2803     28.020000      0.000000      0.000000
2804     28.030000      0.000000      0.000000
2805     28.040000      0.000000      0.000000
2806     28.050000      0.000000      0.000000
2807     28.060000      0.000000      0.000000
2808     28.070000      0.000000      0.000000
2809     28.080000      0.000000      0.000000
2810     28.090000      0.000000      0.000000
2811     28.100000      0.000000      0.000000
2812     28.110000      0.000000      0.000000
2813     28.120000      0.000000      0.000000
2814     28.130000      0.000000      0.000000
2815     28.140000      0.000000      0.000000
2816     28.150000      0.000000      0.000000
2817     28.160000      0.000000      0.000000
2818     28.170000      0.000000      0.000000
2819     28.180000      0.000000      0.000000
2820     28.190000      0.000000      0.000000
2821     28.200000      0.000000      0.000000
2822     28.210000      0.000000      0.000000
2823     28.220000      0.000000      0.000000
2824     28.230000      0.000000      0.000000
2825     28.240000      0.000000      0.000000
2826     28.250000      0.000000      0.000000
2827     28.260000      0.000000      0.000000
2828     28.270000      0.000000      0.000000
2829     28.280000      0.000000      0.000000
2830     28.290000      0.000000      0.000000
2831     28.300000      0.000000      0.000000
2832     28.310000      0.000000      0.000000
2833     28.320000      0.000000      0.000000
2834     28.330000      0.000000      0.000000
2835     28.340000      0.000000      0.000000
2836     28.350000      0.000000      0.000000
2837     28.360000      0.000000      0.000000
2838     28.370000      0.000000      0.000000
2839     28.380000      0.000000      0.000000
2840     28.390000      0.000000      0.000000
2841     28.400000      0.000000      0.000000
2842     28.410000      0.000000      0.000000
2843     28.420000      0.000000      0.000000
2844     28.430000      0.000000      0.000000
2845     28.440000      0.000000      0.000000
2846     28.450000      0.000000      0.000000
2847     28.460000      0.000000      0.000000
2848     28.470000      0.000000      0.000000
2849     28.480000      0.000000      0.000000
2850     28.490000      0.000000      0.000000
2851     28.500000      0.000000      0.000000
2852     28.510000      0.000000      0.000000
2853     28.520000      0.000000      0.000000
2854     28.530000      0.000000      0.000000
2855     28.540000      0.000000      0.000000
2856     28.550000      0.000000      0.000000
2857     28.560000      0.000000      0.000000
2858     28.570000      0.000000      0.000000
2859     28.580000      0.000000      0.000000
2860     28.590000      0.000000      0.000000
2861     28.600000      0.000000      0.000000
2862     28.610000      0.000000      0.000000
2863     28.620000      0.000000      0.000000
2864     28.630000      0.000000      0.000000
2865     28.640000      0.000000      0.000000
2866     28.650000      0.000000      0.000000
2867     28.660000      0.000000      0.000000
2868     28.670000      0.000000      0.000000
2869     28.680000      0.000000      0.000000
2870     28.690000      0.000000      0.000000
2871     28.700000      0.000000      0.000000
2872     28.710000      0.000000      0.000000
2873     28.720000      0.000000      0.000000
2874     28.730000      0.000000      0.000000
2875     28.740000      0.000000      0.000000
2876     28.750000      0.000000      0.000000
2877     28.760000      0.000000      0.000000
2878     28.770000      0.000000      0.000000
2879     28.780000      0.000000      0.000000
2880     28.790000      0.000000      0.000000
2881     28.800000      0.000000      0.000000
2882     28.810000      0.000000      0.000000
2883     28.820000      0.000000      0.000000
2884     28.830000      0.000000      0.000000
2885     28.840000      0.000000      0.000000
2886     28.850000      0.000000      0.000000
2887     28.860000      0.000000      0.000000
2888     28.870000      0.000000      0.000000
2889     28.880000      0.000000      0.000000
2890     28.890000      0.000000      0.000000
2891     28.900000      0.000000      0.000000
2892     28.910000      0.000000      0.000000
2893     28.920000      0.000000      0.000000
2894     28.930000      0.000000      0.000000
2895     28.940000      0.000000      0.000000
2896     28.950000      0.000000      0.000000
2897     28.960000      0.000000      0.000000
2898     28.970000      0.000000      0.000000
2899     28.980000      0.000000      0.000000
2900     28.990000      0.000000      0.000000
2901     29.000000      0.000000      0.000000
2902     29.010000      0.000000      0.000000
2903     29.020000      0.000000      0.000000
2904     29.030000      0.000000      0.000000
2905     29.040000      0.000000      0.000000
2906     29.050000      0.000000      0.000000
2907     29.060000      0.000000      0.000000
2908     29.070000      0.000000      0.000000
2909     29.080000      0.000000      0.000000
2910     29.090000      0.000000      0.000000
2911     29.100000      0.000000      0.000000
2912     29.110000      0.000000      0.000000
2913     29.120000      0.000000      0.000000
2914     29.130000      0.000000      0.000000
2915     29.140000      0.000000      0.000000
2916     29.150000      0.000000      0.000000
2917     29.160000      0.000000      0.000000
2918     29.170000      0.000000      0.000000
2919     29.180000      0.000000      0.000000
2920     29.190000      0.000000      0.000000
2921     29.200000      0.000000      0.000000
2922     29.210000      0.000000      0.000000
2923     29.220000      0.000000      0.000000
2924     29.230000      0.000000      0.000000
2925     29.240000      0.000000      0.000000
2926     29.250000      0.000000      0.000000
2927     29.260000      0.000000      0.000000
2928     29.270000      0.000000      0.000000
2929     29.280000      0.000000      0.000000
2930     29.290000      0.000000      0.000000
2931     29.300000      0.000000      0.000000
2932     29.310000      0.000000      0.000000
2933     29.320000      0.000000      0.000000
2934     29.330000      0.000000      0.000000
2935     29.340000      0.000000      0.000000
2936     29.350000      0.000000      0.000000
2937     29.360000      0.000000      0.000000
2938     29.370000      0.000000      0.000000
2939     29.380000      0.000000      0.000000
2940     29.390000      0.000000      0.000000
2941     29.400000      0.000000      0.000000
2942     29.410000      0.000000      0.000000
2943     29.420000      0.000000      0.000000
2944     29.430000      0.000000      0.000000
2945     29.440000      0.000000      0.000000
2946     29.450000      0.000000      0.000000
2947     29.460000      0.000000      0.000000
2948     29.470000      0.000000      0.000000
2949     29.480000      0.000000      0.000000
2950     29.490000      0.000000      0.000000
2951     29.500000      0.000000      0.000000
2952     29.510000      0.000000      0.000000
2953     29.520000      0.000000      0.000000
2954     29.530000      0.000000      0.000000
2955     29.540000      0.000000      0.000000
2956     29.550000      0.000000      0.000000
2957     29.560000      0.000000      0.000000
2958     29.570000      0.000000      0.000000
2959     29.580000      0.000000      0.000000
2960     29.590000      0.000000      0.000000
2961     29.600000      0.000000      0.000000
2962     29.610000      0.000000      0.000000
2963     29.620000      0.000000      0.000000
2964     29.630000      0.000000      0.000000
2965     29.640000      0.000000      0.000000
2966     29.650000      0.000000      0.000000
2967     29.660000      0.000000      0.000000
2968     29.670000      0.000000      0.000000
2969     29.680000      0.000000      0.000000
2970     29.690000      0.000000      0.000000
2971     29.700000      0.000000      0.000000
2972     29.710000      0.000000      0.000000
2973     29.720000      0.000000      0.000000
2974     29.730000      0.000000      0.000000
2975     29.740000      0.000000      0.000000
2976     29.750000      0.000000      0.000000
2977     29.760000      0.000000      0.000000
2978     29.770000      0.000000      0.000000
2979     29.780000      0.000000      0.000000
2980     29.790000      0.000000      0.000000
2981     29.800000      0.000000      0.000000
2982     29.810000      0.000000      0.000000
2983     29.820000      0.000000      0.000000
2984     29.830000      0.000000      0.000000
2985     29.840000      0.000000      0.000000
2986     29.850000      0.000000      0.000000
2987     29.860000      0.000000      0.000000
2988     29.870000      0.000000      0.000000
2989     29.880000      0.000000      0.000000
2990     29.890000      0.000000      0.000000
2991     29.900000      0.000000      0.000000
2992     29.910000      0.000000      0.000000
2993     29.920000      0.000000      0.000000
2994     29.930000      0.000000      0.000000
2995     29.940000      0.000000      0.000000
2996     29.950000      0.000000      0.000000
2997     29.960000      0.000000      0.000000
2998     29.970000      0.000000      0.000000
2999     29.980000      0.000000      0.000000
3000     29.990000      0.000000      0.000000
3001     30.000000      0.000000      0.000000
3002     30.010000      0.000000      0.000000
3003     30.020000      0.000000      0.000000
3004     30.030000      0.000000      0.000000
3005     30.040000      0.000000      0.000000
3006     30.050000      0.000000      0.000000
3007     30.060000      0.000000      0.000000
3008     30.070000      0.000000      0.000000
3009     30.080000      0.000000      0.000000
3010     30.090000      0.000000      0.000000
3011     30.100000      0.000000      0.000000
3012     30.110000      0.000000      0.000000
3013     30.120000      0.000000      0.000000
3014     30.130000      0.000000      0.000000
3015     30.140000      0.000000      0.000000
3016     30.150000      0.000000      0.000000
3017     30.160000      0.000000      0.000000
3018     30.170000      0.000000      0.000000
3019     30.180000      0.000000      0.000000
3020     30.190000      0.000000      0.000000
3021     30.200000      0.000000      0.000000
3022     30.210000      0.000000      0.000000
3023     30.220000      0.000000      0.000000
3024     30.230000      0.000000      0.000000
3025     30.240000      0.000000      0.000000
3026     30.250000      0.000000      0.000000
3027     30.260000      0.000000      0.000000
3028     30.270000      0.000000      0.000000
3029     30.280000      0.000000      0.000000
3030     30.290000      0.000000      0.000000
3031     30.300000      0.000000      0.000000
3032     30.310000      0.000000      0.000000
3033     30.320000      0.000000      0.000000
3034     30.330000      0.000000      0.000000
3035     30.340000      0.000000      0.000000
3036     30.350000      0.000000      0.000000
3037     30.360000      0.000000      0.000000
3038     30.370000      0.000000      0.000000
3039     30.380000      0.000000      0.000000
3040     30.390000      0.000000      0.000000
3041     30.400000      0.000000      0.000000
3042     30.410000      0.000000      0.000000
3043     30.420000      0.000000      0.000000
3044     30.430000      0.000000      0.000000
3045     30.440000      0.000000      0.000000
3046     30.450000      0.000000      0.000000
3047     30.460000      0.000000      0.000000
3048     30.470000      0.000000      0.000000
3049     30.480000      0.000000      0.000000
3050     30.490000      0.000000      0.000000
3051     30.500000      0.000000      0.000000
3052     30.510000      0.000000      0.000000
3053     30.520000      0.000000      0.000000
3054     30.530000      0.000000      0.000000
3055     30.540000      0.000000      0.000000
3056     30.550000      0.000000      0.000000
3057     30.560000      0.000000      0.000000
3058     30.570000      0.000000      0.000000
3059     30.580000      0.000000      0.000000
3060     30.590000      0.000000      0.000000
3061     30.600000      0.000000      0.000000
3062     30.610000      0.000000      0.000000
3063     30.620000      0.000000      0.000000
3064     30.630000      0.000000      0.000000
3065     30.640000      0.000000      0.000000
3066     30.650000      0.000000      0.000000
3067     30.660000      0.000000      0.000000
3068     30.670000      0.000000      0.000000
3069     30.680000      0.000000      0.000000
3070     30.690000      0.000000      0.000000
3071     30.700000      0.000000      0.000000
3072     30.710000      0.000000      0.000000
3073     30.720000      0.000000      0.000000
3074     30.730000      0.000000      0.000000
3075     30.740000      0.000000      0.000000
3076     30.750000      0.000000      0.000000
3077     30.760000      0.000000      0.000000
3078     30.770000      0.000000      0.000000
3079     30.780000      0.000000      0.000000
3080     30.790000      0.000000      0.000000
3081     30.800000      0.000000      0.000000
3082     30.810000      0.000000      0.000000
3083     30.820000      0.000000      0.000000
3084     30.830000      0.000000      0.000000
3085     30.840000      0.000000      0.000000
3086     30.850000      0.000000      0.000000
3087     30.860000      0.000000      0.000000
3088     30.870000      0.000000      0.000000
3089     30.880000      0.000000      0.000000
3090     30.890000      0.000000      0.000000
3091     30.900000      0.000000      0.000000
3092     30.910000      0.000000      0.000000
3093     30.920000      0.000000      0.000000
3094     30.930000      0.000000      0.000000
3095     30.940000      0.000000      0.000000
3096     30.950000      0.000000      0.000000
3097     30.960000      0.000000      0.000000
3098     30.970000      0.000000      0.000000
3099     30.980000      0.000000      0.000000
3100     30.990000      0.000000      0.000000
3101     31.000000      0.000000      0.000000
3102     31.010000      0.000000      0.000000
3103     31.020000      0.000000      0.000000
3104     31.030000      0.000000      0.000000
3105     31.040000      0.000000      0.000000
3106     31.050000      0.000000      0.000000
3107     31.060000      0.000000      0.000000
3108     31.070000      0.000000      0.000000
3109     31.080000      0.000000      0.000000
3110     31.090000      0.000000      0.000000
3111     31.100000      0.000000      0.000000
3112     31.110000      0.000000      0.000000
3113     31.120000      0.000000      0.000000
3114     31.130000      0.000000      0.000000
3115     31.140000      0.000000      0.000000
3116     31.150000      0.000000      0.000000
3117     31.160000      0.000000      0.000000
3118     31.170000      0.000000      0.000000
3119     31.180000      0.000000      0.000000
3120     31.190000      0.000000      0.000000
3121     31.200000      0.000000      0.000000
3122     31.210000      0.000000      0.000000
3123     31.220000      0.000000      0.000000
3124     31.230000      0.000000      0.000000
3125     31.240000      0.000000      0.000000
3126     31.250000      0.000000      0.000000
3127     31.260000      0.000000      0.000000
3128     31.270000      0.000000      0.000000
3129     31.280000      0.000000      0.000000
3130     31.290000      0.000000      0.000000
3131     31.300000      0.000000      0.000000
3132     31.310000      0.000000      0.000000
3133     31.320000      0.000000      0.000000
3134     31.330000      0.000000      0.000000
3135     31.340000      0.000000      0.000000
3136     31.350000      0.000000      0.000000
3137     31.360000      0.000000      0.000000
3138     31.370000      0.000000      0.000000
3139     31.380000      0.000000      0.000000
3140     31.390000      0.000000      0.000000
3141     31.400000      0.000000      0.000000
3142     31.410000      0.000000      0.000000
3143     31.420000      0.000000      0.000000
3144     31.430000      0.000000      0.000000
3145     31.440000      0.000000      0.000000
3146     31.450000      0.000000      0.000000
3147     31.460000      0.000000      0.000000
3148     31.470000      0.000000      0.000000
3149     31.480000      0.000000      0.000000
3150     31.490000      0.000000      0.000000
3151     31.500000      0.000000      0.000000
3152     31.510000      0.000000      0.000000
3153     31.520000      0.000000      0.000000
3154     31.530000      0.000000      0.000000
3155     31.540000      0.000000      0.000000
3156     31.550000      0.000000      0.000000
3157     31.560000      0.000000      0.000000
3158     31.570000      0.000000      0.000000
3159     31.580000      0.000000      0.000000
3160     31.590000      0.000000      0.000000
3161     31.600000      0.000000      0.000000
3162     31.610000      0.000000      0.000000
3163     31.620000      0.000000      0.000000
3164     31.630000      0.000000      0.000000
3165     31.640000      0.000000      0.000000
3166     31.650000      0.000000      0.000000
3167     31.660000      0.000000      0.000000
3168     31.670000      0.000000      0.000000
3169     31.680000      0.000000      0.000000
3170     31.690000      0.000000      0.000000
3171     31.700000      0.000000      0.000000
3172     31.710000      0.000000      0.000000
3173     31.720000      0.000000      0.000000
3174     31.730000      0.000000      0.000000
3175     31.740000      0.000000      0.000000
3176     31.750000      0.000000      0.000000
3177     31.760000      0.000000      0.000000
3178     31.770000      0.000000      0.000000
3179     31.780000      0.000000      0.000000
3180     31.790000      0.000000      0.000000
3181     31.800000      0.000000      0.000000
3182     31.810000      0.000000      0.000000
3183     31.820000      0.000000      0.000000
3184     31.830000      0.000000      0.000000
3185     31.840000      0.000000      0.000000
3186     31.850000      0.000000      0.000000
3187     31.860000      0.000000      0.000000
3188     31.870000      0.000000      0.000000
3189     31.880000      0.000000      0.000000
3190     31.890000      0.000000      0.000000
3191     31.900000      0.000000      0.000000
3192     31.910000      0.000000      0.000000
3193     31.920000      0.000000      0.000000
3194     31.930000      0.000000      0.000000
3195     31.940000      0.000000      0.000000
3196     31.950000      0.000000      0.000000
3197     31.960000      0.000000      0.000000
3198     31.970000      0.000000      0.000000
3199     31.980000      0.000000      0.000000
3200     31.990000      0.000000      0.000000
3201     32.000000      0.000000      0.000000
3202     32.010000      0.000000      0.000000
3203     32.020000      0.000000      0.000000
3204     32.030000      0.000000      0.000000
3205     32.040000      0.000000      0.000000
3206     32.050000      0.000000      0.000000
3207     32.060000      0.000000      0.000000
3208     32.070000      0.000000      0.000000
3209     32.080000      0.000000      0.000000
3210     32.090000      0.000000      0.000000
3211     32.100000      0.000000      0.000000
3212     32.110000      0.000000      0.000000
3213     32.120000      0.000000      0.000000
3214     32.130000      0.000000      0.000000
3215     32.140000      0.000000      0.000000
3216     32.150000      0.000000      0.000000
3217     32.160000      0.000000      0.000000
3218     32.170000      0.000000      0.000000
3219     32.180000      0.000000      0.000000
3220     32.190000      0.000000      0.000000
3221     32.200000      0.000000      0.000000
3222     32.210000      0.000000      0.000000
3223     32.220000      0.000000      0.000000
3224     32.230000      0.000000      0.000000
3225     32.240000      0.000000      0.000000
3226     32.250000      0.000000      0.000000
3227     32.260000      0.000000      0.000000
3228     32.270000      0.000000      0.000000
3229     32.280000      0.000000      0.000000
3230     32.290000      0.000000      0.000000
3231     32.300000      0.000000      0.000000
3232     32.310000      0.000000      0.000000
3233     32.320000      0.000000      0.000000
3234     32.330000      0.000000      0.000000
3235     32.340000      0.000000      0.000000
3236     32.350000      0.000000      0.000000
3237     32.360000      0.000000      0.000000
3238     32.370000      0.000000      0.000000
3239     32.380000      0.000000      0.000000
3240     32.390000      0.000000      0.000000
3241     32.400000      0.000000      0.000000
3242     32.410000      0.000000      0.000000
3243     32.420000      0.000000      0.000000
3244     32.430000      0.000000      0.000000
3245     32.440000      0.000000      0.000000
3246     32.450000      0.000000      0.000000
3247     32.460000      0.000000      0.000000
3248     32.470000      0.000000      0.000000
3249     32.480000      0.000000      0.000000
3250     32.490000      0.000000      0.000000
3251     32.500000      0.000000      0.000000
3252     32.510000      0.000000      0.000000
3253     32.520000      0.000000      0.000000
3254     32.530000      0.000000      0.000000
3255     32.540000      0.000000      0.000000
3256     32.550000      0.000000      0.000000
3257     32.560000      0.000000      0.000000
3258     32.570000      0.000000      0.000000
3259     32.580000      0.000000      0.000000
3260     32.590000      0.000000      0.000000
3261     32.600000      0.000000      0.000000
3262     32.610000      0.000000      0.000000
3263     32.620000      0.000000      0.000000
3264     32.630000      0.000000      0.000000
3265     32.640000      0.000000      0.000000
3266     32.650000      0.000000      0.000000
3267     32.660000      0.000000      0.000000
3268     32.670000      0.000000      0.000000
3269     32.680000      0.000000      0.000000
3270     32.690000      0.000000      0.000000
3271     32.700000      0.000000      0.000000
3272     32.710000      0.000000      0.000000
3273     32.720000      0.000000      0.000000
3274     32.730000      0.000000      0.000000
3275     32.740000      0.000000      0.000000
3276     32.750000      0.000000      0.000000
3277     32.760000      0.000000      0.000000
3278     32.770000      0.000000      0.000000
3279     32.780000      0.000000      0.000000
3280     32.790000      0.000000      0.000000
3281     32.800000      0.000000      0.000000
3282     32.810000      0.000000      0.000000
3283     32.820000      0.000000      0.000000
3284     32.830000      0.000000      0.000000
3285     32.840000      0.000000      0.000000
3286     32.850000      0.000000      0.000000
3287     32.860000      0.000000      0.000000
3288     32.870000      0.000000      0.000000
3289     32.880000      0.000000      0.000000
3290     32.890000      0.000000      0.000000
3291     32.900000      0.000000      0.000000
3292     32.910000      0.000000      0.000000
3293     32.920000      0.000000      0.000000
3294     32.930000      0.000000      0.000000
3295     32.940000      0.000000      0.000000
3296     32.950000      0.000000      0.000000
3297     32.960000      0.000000      0.000000
3298     32.970000      0.000000      0.000000
3299     32.980000      0.000000      0.000000
3300     32.990000      0.000000      0.000000
3301     33.000000      0.000000      0.000000
3302     33.010000      0.000000      0.000000
3303     33.020000      0.000000      0.000000
3304     33.030000      0.000000      0.000000
3305     33.040000      0.000000      0.000000
3306     33.050000      0.000000      0.000000
3307     33.060000      0.000000      0.000000
3308     33.070000      0.000000      0.000000
3309     33.080000      0.000000      0.000000
3310     33.090000      0.000000      0.000000
3311     33.100000      0.000000      0.000000
3312     33.110000      0.000000      0.000000
3313     33.120000      0.000000      0.000000
3314     33.130000      0.000000      0.000000
3315     33.140000      0.000000      0.000000
3316     33.150000      0.000000      0.000000
3317     33.160000      0.000000      0.000000
3318     33.170000      0.000000      0.000000
3319     33.180000      0.000000      0.000000
3320     33.190000      0.000000      0.000000
3321     33.200000      0.000000      0.000000
3322     33.210000      0.000000      0.000000
3323     33.220000      0.000000      0.000000
3324     33.230000      0.000000      0.000000
3325     33.240000      0.000000      0.000000
3326     33.250000      0.000000      0.000000
3327     33.260000      0.000000      0.000000
3328     33.270000      0.000000      0.000000
3329     33.280000      0.000000      0.000000
3330     33.290000      0.000000      0.000000
3331     33.300000      0.000000      0.000000
3332     33.310000      0.000000      0.000000
3333     33.320000      0.000000      0.000000
3334     33.330000      0.000000      0.000000
3335     33.340000      0.000000      0.000000
3336     33.350000      0.000000      0.000000
3337     33.360000      0.000000      0.000000
3338     33.370000      0.000000      0.000000
3339     33.380000      0.000000      0.000000
3340     33.390000      0.000000      0.000000
3341     33.400000      0.000000      0.000000
3342     33.410000      0.000000      0.000000
3343     33.420000      0.000000      0.000000
3344     33.430000      0.000000      0.000000
3345     33.440000      0.000000      0.000000
3346     33.450000      0.000000      0.000000
3347     33.460000      0.000000      0.000000
3348     33.470000      0.000000      0.000000
3349     33.480000      0.000000      0.000000
3350     33.490000      0.000000      0.000000
3351     33.500000      0.000000      0.000000
3352     33.510000      0.000000      0.000000
3353     33.520000      0.000000      0.000000
3354     33.530000      0.000000      0.000000
3355     33.540000      0.000000      0.000000
3356     33.550000      0.000000      0.000000
3357     33.560000      0.000000      0.000000
3358     33.570000      0.000000      0.000000
3359     33.580000      0.000000      0.000000
3360     33.590000      0.000000      0.000000
3361     33.600000      0.000000      0.000000
3362     33.610000      0.000000      0.000000
3363     33.620000      0.000000      0.000000
3364     33.630000      0.000000      0.000000
3365     33.640000      0.000000      0.000000
3366     33.650000      0.000000      0.000000
3367     33.660000      0.000000      0.000000
3368     33.670000      0.000000      0.000000
3369     33.680000      0.000000      0.000000
3370     33.690000      0.000000      0.000000
3371     33.700000      0.000000      0.000000
3372     33.710000      0.000000      0.000000
3373     33.720000      0.000000      0.000000
3374     33.730000      0.000000      0.000000
3375     33.740000      0.000000      0.000000
3376     33.750000      0.000000      0.000000
3377     33.760000      0.000000      0.000000
3378     33.770000      0.000000      0.000000
3379     33.780000      0.000000      0.000000
3380     33.790000      0.000000      0.000000
3381     33.800000      0.000000      0.000000
3382     33.810000      0.000000      0.000000
3383     33.820000      0.000000      0.000000
3384     33.830000      0.000000      0.000000
3385     33.840000      0.000000      0.000000
3386     33.850000      0.000000      0.000000
3387     33.860000      0.000000      0.000000
3388     33.870000      0.000000      0.000000
3389     33.880000      0.000000      0.000000
3390     33.890000      0.000000      0.000000
3391     33.900000      0.000000      0.000000
3392     33.910000      0.000000      0.000000
3393     33.920000      0.000000      0.000000
3394     33.930000      0.000000      0.000000
3395     33.940000      0.000000      0.000000
3396     33.950000      0.000000      0.000000
3397     33.960000      0.000000      0.000000
3398     33.970000      0.000000      0.000000
3399     33.980000      0.000000      0.000000
3400     33.990000      0.000000      0.000000
3401     34.000000      0.000000      0.000000
3402     34.010000      0.000000      0.000000
3403     34.020000      0.000000      0.000000
3404     34.030000      0.000000      0.000000
3405     34.040000      0.000000      0.000000
3406     34.050000      0.000000      0.000000
3407     34.060000      0.000000      0.000000
3408     34.070000      0.000000      0.000000
3409     34.080000      0.000000      0.000000
3410     34.090000      0.000000      0.000000
3411     34.100000      0.000000      0.000000
3412     34.110000      0.000000      0.000000
3413     34.120000      0.000000      0.000000
3414     34.130000      0.000000      0.000000
3415     34.140000      0.000000      0.000000
3416     34.150000      0.000000      0.000000
3417     34.160000      0.000000      0.000000
3418     34.170000      0.000000      0.000000
3419     34.180000      0.000000      0.000000
3420     34.190000      0.000000      0.000000
3421     34.200000      0.000000      0.000000
3422     34.210000      0.000000      0.000000
3423     34.220000      0.000000      0.000000
3424     34.230000      0.000000      0.000000
3425     34.240000      0.000000      0.000000
3426     34.250000      0.000000      0.000000
3427     34.260000      0.000000      0.000000
3428     34.270000      0.000000      0.000000
3429     34.280000      0.000000      0.000000
3430     34.290000      0.000000      0.000000
3431     34.300000      0.000000      0.000000
3432     34.310000      0.000000      0.000000
3433     34.320000      0.000000      0.000000
3434     34.330000      0.000000      0.000000
3435     34.340000      0.000000      0.000000
3436     34.350000      0.000000      0.000000
3437     34.360000      0.000000      0.000000
3438     34.370000      0.000000      0.000000
3439     34.380000      0.000000      0.000000
3440     34.390000      0.000000      0.000000
3441     34.400000      0.000000      0.000000
3442     34.410000      0.000000      0.000000
3443     34.420000      0.000000      0.000000
3444     34.430000      0.000000      0.000000
3445     34.440000      0.000000      0.000000
3446     34.450000      0.000000      0.000000
3447     34.460000      0.000000      0.000000
3448     34.470000      0.000000      0.000000
3449     34.480000      0.000000      0.000000
3450     34.490000      0.000000      0.000000
3451     34.500000      0.000000      0.000000
3452     34.510000      0.000000      0.000000
3453     34.520000      0.000000      0.000000
3454     34.530000      0.000000      0.000000
3455     34.540000      0.000000      0.000000
3456     34.550000      0.000000      0.000000
3457     34.560000      0.000000      0.000000
3458     34.570000      0.000000      0.000000
3459     34.580000      0.000000      0.000000
3460     34.590000      0.000000      0.000000
3461     34.600000      0.000000      0.000000
3462     34.610000      0.000000      0.000000
3463     34.620000      0.000000      0.000000
3464     34.630000      0.000000      0.000000
3465     34.640000      0.000000      0.000000
3466     34.650000      0.000000      0.000000
3467     34.660000      0.000000      0.000000
3468     34.670000      0.000000      0.000000
3469     34.680000      0.000000      0.000000
3470     34.690000      0.000000      0.000000
3471     34.700000      0.000000      0.000000
3472     34.710000      0.000000      0.000000
3473     34.720000      0.000000      0.000000
3474     34.730000      0.000000      0.000000
3475     34.740000      0.000000      0.000000
3476     34.750000      0.000000      0.000000
3477     34.760000      0.000000      0.000000
3478     34.770000      0.000000      0.000000
3479     34.780000      0.000000      0.000000
3480     34.790000      0.000000      0.000000
3481     34.800000      0.000000      0.000000
3482     34.810000      0.000000      0.000000
3483     34.820000      0.000000      0.000000
3484     34.830000      0.000000      0.000000
3485     34.840000      0.000000      0.000000
3486     34.850000      0.000000      0.000000
3487     34.860000      0.000000      0.000000
3488     34.870000      0.000000      0.000000
3489     34.880000      0.000000      0.000000
3490     34.890000      0.000000      0.000000
3491     34.900000      0.000000      0.000000
3492     34.910000      0.000000      0.000000
3493     34.920000      0.000000      0.000000
3494     34.930000      0.000000      0.000000
3495     34.940000      0.000000      0.000000
3496     34.950000      0.000000      0.000000
3497     34.960000      0.000000      0.000000
3498     34.970000      0.000000      0.000000
3499     34.980000      0.000000      0.000000
3500     34.990000      0.000000      0.000000
3501     35.000000      0.000000      0.000000
3502     35.010000      0.000000      0.000000
3503     35.020000      0.000000      0.000000
3504     35.030000      0.000000      0.000000
3505     35.040000      0.000000      0.000000
3506     35.050000      0.000000      0.000000
3507     35.060000      0.000000      0.000000
3508     35.070000      0.000000      0.000000
3509     35.080000      0.000000      0.000000
3510     35.090000      0.000000      0.000000
3511     35.100000      0.000000      0.000000
3512     35.110000      0.000000      0.000000
3513     35.120000      0.000000      0.000000
3514     35.130000      0.000000      0.000000
3515     35.140000      0.000000      0.000000
3516     35.150000      0.000000      0.000000
3517     35.160000      0.000000      0.000000
3518     35.170000      0.000000      0.000000
3519     35.180000      0.000000      0.000000
3520     35.190000      0.000000      0.000000
3521     35.200000      0.000000      0.000000
3522     35.210000      0.000000      0.000000
3523     35.220000      0.000000      0.000000
3524     35.230000      0.000000      0.000000
3525     35.240000      0.000000      0.000000
3526     35.250000      0.000000      0.000000
3527     35.260000      0.000000      0.000000
3528     35.270000      0.000000      0.000000
3529     35.280000      0.000000      0.000000
3530     35.290000      0.000000      0.000000
3531     35.300000      0.000000      0.000000
3532     35.310000      0.000000      0.000000
3533     35.320000      0.000000      0.000000
3534     35.330000      0.000000      0.000000
3535     35.340000      0.000000      0.000000
3536     35.350000      0.000000      0.000000
3537     35.360000      0.000000      0.000000
3538     35.370000      0.000000      0.000000
3539     35.380000      0.000000      0.000000
3540     35.390000      0.000000      0.000000
3541     35.400000      0.000000      0.000000
3542     35.410000      0.000000      0.000000
3543     35.420000      0.000000      0.000000
3544     35.430000      0.000000      0.000000
3545     35.440000      0.000000      0.000000
3546     35.450000      0.000000      0.000000
3547     35.460000      0.000000      0.000000
3548     35.470000      0.000000      0.000000
3549     35.480000      0.000000      0.000000
3550     35.490000      0.000000      0.000000
3551     35.500000      0.000000      0.000000
3552     35.510000      0.000000      0.000000
3553     35.520000      0.000000      0.000000
3554     35.530000      0.000000      0.000000
3555     35.540000      0.000000      0.000000
3556     35.550000      0.000000      0.000000
3557     35.560000      0.000000      0.000000
3558     35.570000      0.000000      0.000000
3559     35.580000      0.000000      0.000000
3560     35.590000      0.000000      0.000000
3561     35.600000      0.000000      0.000000
3562     35.610000      0.000000      0.000000
3563     35.620000      0.000000      0.000000
3564     35.630000      0.000000      0.000000
3565     35.640000      0.000000      0.000000
3566     35.650000      0.000000      0.000000
3567     35.660000      0.000000      0.000000
3568     35.670000      0.000000      0.000000
3569     35.680000      0.000000      0.000000
3570     35.690000      0.000000      0.000000
3571     35.700000      0.000000      0.000000
3572     35.710000      0.000000      0.000000
3573     35.720000      0.000000      0.000000
3574     35.730000      0.000000      0.000000
3575     35.740000      0.000000      0.000000
3576     35.750000      0.000000      0.000000
3577     35.760000      0.000000      0.000000
3578     35.770000      0.000000      0.000000
3579     35.780000      0.000000      0.000000
3580     35.790000      0.000000      0.000000
3581     35.800000      0.000000      0.000000
3582     35.810000      0.000000      0.000000
3583     35.820000      0.000000      0.000000
3584     35.830000      0.000000      0.000000
3585     35.840000      0.000000      0.000000
3586     35.850000      0.000000      0.000000
3587     35.860000      0.000000      0.000000
3588     35.870000      0.000000      0.000000
3589     35.880000      0.000000      0.000000
3590     35.890000      0.000000      0.000000
3591     35.900000      0.000000      0.000000
3592     35.910000      0.000000      0.000000
3593     35.920000      0.000000      0.000000
3594     35.930000      0.000000      0.000000
3595     35.940000      0.000000      0.000000
3596     35.950000      0.000000      0.000000
3597     35.960000      0.000000      0.000000
3598     35.970000      0.000000      0.000000
3599     35.980000      0.000000      0.000000
3600     35.990000      0.000000      0.000000
3601     36.000000      0.000000      0.000000
3602     36.010000      0.000000      0.000000
3603     36.020000      0.000000      0.000000
3604     36.030000      0.000000      0.000000
3605     36.040000      0.000000      0.000000
3606     36.050000      0.000000      0.000000
3607     36.060000      0.000000      0.000000
3608     36.070000      0.000000      0.000000
3609     36.080000      0.000000      0.000000
3610     36.090000      0.000000      0.000000
3611     36.100000      0.000000      0.000000
3612     36.110000      0.000000      0.000000
3613     36.120000      0.000000      0.000000
3614     36.130000      0.000000      0.000000
3615     36.140000      0.000000      0.000000
3616     36.150000      0.000000      0.000000
3617     36.160000      0.000000      0.000000
3618     36.170000      0.000000      0.000000
3619     36.180000      0.000000      0.000000
3620     36.190000      0.000000      0.000000
3621     36.200000      0.000000      0.000000
3622     36.210000      0.000000      0.000000
3623     36.220000      0.000000      0.000000
3624     36.230000      0.000000      0.000000
3625     36.240000      0.000000      0.000000
3626     36.250000      0.000000      0.000000
3627     36.260000      0.000000      0.000000
3628     36.270000      0.000000      0.000000
3629     36.280000      0.000000      0.000000
3630     36.290000      0.000000      0.000000
3631     36.300000      0.000000      0.000000
3632     36.310000      0.000000      0.000000
3633     36.320000      0.000000      0.000000
3634     36.330000      0.000000      0.000000
3635     36.340000      0.000000      0.000000
3636     36.350000      0.000000      0.000000
3637     36.360000      0.000000      0.000000
3638     36.370000      0.000000      0.000000
3639     36.380000      0.000000      0.000000
3640     36.390000      0.000000      0.000000
3641     36.400000      0.000000      0.000000
3642     36.410000      0.000000      0.000000
3643     36.420000      0.000000      0.000000
3644     36.430000      0.000000      0.000000
3645     36.440000      0.000000      0.000000
3646     36.450000      0.000000      0.000000
3647     36.460000      0.000000      0.000000
3648     36.470000      0.000000      0.000000
3649     36.480000      0.000000      0.000000
3650     36.490000      0.000000      0.000000
3651     36.500000      0.000000      0.000000
3652     36.510000      0.000000      0.000000
3653     36.520000      0.000000      0.000000
3654     36.530000      0.000000      0.000000
3655     36.540000      0.000000      0.000000
3656     36.550000      0.000000      0.000000
3657     36.560000      0.000000      0.000000
3658     36.570000      0.000000      0.000000
3659     36.580000      0.000000      0.000000
3660     36.590000      0.000000      0.000000
3661     36.600000      0.000000      0.000000
3662     36.610000      0.000000      0.000000
3663     36.620000      0.000000      0.000000
3664     36.630000      0.000000      0.000000
3665     36.640000      0.000000      0.000000
3666     36.650000      0.000000      0.000000
3667     36.660000      0.000000      0.000000
3668     36.670000      0.000000      0.000000
3669     36.680000      0.000000      0.000000
3670     36.690000      0.000000      0.000000
3671     36.700000      0.000000      0.000000
3672     36.710000      0.000000      0.000000
3673     36.720000      0.000000      0.000000
3674     36.730000      0.000000      0.000000
3675     36.740000      0.000000      0.000000
3676     36.750000      0.000000      0.000000
3677     36.760000      0.000000      0.000000
3678     36.770000      0.000000      0.000000
3679     36.780000      0.000000      0.000000
3680     36.790000      0.000000      0.000000
3681     36.800000      0.000000      0.000000
3682     36.810000      0.000000      0.000000
3683     36.820000      0.000000      0.000000
3684     36.830000      0.000000      0.000000
3685     36.840000      0.000000      0.000000
3686     36.850000      0.000000      0.000000
3687     36.860000      0.000000      0.000000
3688     36.870000      0.000000      0.000000
3689     36.880000      0.000000      0.000000
3690     36.890000      0.000000      0.000000
3691     36.900000      0.000000      0.000000
3692     36.910000      0.000000      0.000000
3693     36.920000      0.000000      0.000000
3694     36.930000      0.000000      0.000000
3695     36.940000      0.000000      0.000000
3696     36.950000      0.000000      0.000000
3697     36.960000      0.000000      0.000000
3698     36.970000      0.000000      0.000000
3699     36.980000      0.000000      0.000000
3700     36.990000      0.000000      0.000000
3701     37.000000      0.000000      0.000000
3702     37.010000      0.000000      0.000000
3703     37.020000      0.000000      0.000000
3704     37.030000      0.000000      0.000000
3705     37.040000      0.000000      0.000000
3706     37.050000      0.000000      0.000000
3707     37.060000      0.000000      0.000000
3708     37.070000      0.000000      0.000000
3709     37.080000      0.000000      0.000000
3710     37.090000      0.000000      0.000000
3711     37.100000      0.000000      0.000000
3712     37.110000      0.000000      0.000000
3713     37.120000      0.000000      0.000000
3714     37.130000      0.000000      0.000000
3715     37.140000      0.000000      0.000000
3716     37.150000      0.000000      0.000000
3717     37.160000      0.000000      0.000000
3718     37.170000      0.000000      0.000000
3719     37.180000      0.000000      0.000000
3720     37.190000      0.000000      0.000000
3721     37.200000      0.000000      0.000000
3722     37.210000      0.000000      0.000000
3723     37.220000      0.000000      0.000000
3724     37.230000      0.000000      0.000000
3725     37.240000      0.000000      0.000000
3726     37.250000      0.000000      0.000000
3727     37.260000      0.000000      0.000000
3728     37.270000      0.000000      0.000000
3729     37.280000      0.000000      0.000000
3730     37.290000      0.000000      0.000000
3731     37.300000      0.000000      0.000000
3732     37.310000      0.000000      0.000000
3733     37.320000      0.000000      0.000000
3734     37.330000      0.000000      0.000000
3735     37.340000      0.000000      0.000000
3736     37.350000      0.000000      0.000000
3737     37.360000      0.000000      0.000000
3738     37.370000      0.000000      0.000000
3739     37.380000      0.000000      0.000000
3740     37.390000      0.000000      0.000000
3741     37.400000      0.000000      0.000000
3742     37.410000      0.000000      0.000000
3743     37.420000      0.000000      0.000000
3744     37.430000      0.000000      0.000000
3745     37.440000      0.000000      0.000000
3746     37.450000      0.000000      0.000000
3747     37.460000      0.000000      0.000000
3748     37.470000      0.000000      0.000000
3749     37.480000      0.000000      0.000000
3750     37.490000      0.000000      0.000000
3751     37.500000      0.000000      0.000000
3752     37.510000      0.000000      0.000000
3753     37.520000      0.000000      0.000000
3754     37.530000      0.000000      0.000000
3755     37.540000      0.000000      0.000000
3756     37.550000      0.000000      0.000000
3757     37.560000      0.000000      0.000000
3758     37.570000      0.000000      0.000000
3759     37.580000      0.000000      0.000000
3760     37.590000      0.000000      0.000000
3761     37.600000      0.000000      0.000000
3762     37.610000      0.000000      0.000000
3763     37.620000      0.000000      0.000000
3764     37.630000      0.000000      0.000000
3765     37.640000      0.000000      0.000000
3766     37.650000      0.000000      0.000000
3767     37.660000      0.000000      0.000000
3768     37.670000      0.000000      0.000000
3769     37.680000      0.000000      0.000000
3770     37.690000      0.000000      0.000000
3771     37.700000      0.000000      0.000000
3772     37.710000      0.000000      0.000000
3773     37.720000      0.000000      0.000000
3774     37.730000      0.000000      0.000000
3775     37.740000      0.000000      0.000000
3776     37.750000      0.000000      0.000000
3777     37.760000      0.000000      0.000000
3778     37.770000      0.000000      0.000000
3779     37.780000      0.000000      0.000000
3780     37.790000      0.000000      0.000000
3781     37.800000      0.000000      0.000000
3782     37.810000      0.000000      0.000000
3783     37.820000      0.000000      0.000000
3784     37.830000      0.000000      0.000000
3785     37.840000      0.000000      0.000000
3786     37.850000      0.000000      0.000000
3787     37.860000      0.000000      0.000000
3788     37.870000      0.000000      0.000000
3789     37.880000      0.000000      0.000000
3790     37.890000      0.000000      0.000000
3791     37.900000      0.000000      0.000000
3792     37.910000      0.000000      0.000000
3793     37.920000      0.000000      0.000000
3794     37.930000      0.000000      0.000000
3795     37.940000      0.000000      0.000000
3796     37.950000      0.000000      0.000000
3797     37.960000      0.000000      0.000000
3798     37.970000      0.000000      0.000000
3799     37.980000      0.000000      0.000000
3800     37.990000      0.000000      0.000000
3801     38.000000      0.000000      0.000000
3802     38.010000      0.000000      0.000000
3803     38.020000      0.000000      0.000000
3804     38.030000      0.000000      0.000000
3805     38.040000      0.000000      0.000000
3806     38.050000      0.000000      0.000000
3807     38.060000      0.000000      0.000000
3808     38.070000      0.000000      0.000000
3809     38.080000      0.000000      0.000000
3810     38.090000      0.000000      0.000000
3811     38.100000      0.000000      0.000000
3812     38.110000      0.000000      0.000000
3813     38.120000      0.000000      0.000000
3814     38.130000      0.000000      0.000000
3815     38.140000      0.000000      0.000000
3816     38.150000      0.000000      0.000000
3817     38.160000      0.000000      0.000000
3818     38.170000      0.000000      0.000000
3819     38.180000      0.000000      0.000000
3820     38.190000      0.000000      0.000000
3821     38.200000      0.000000      0.000000
3822     38.210000      0.000000      0.000000
3823     38.220000      0.000000      0.000000
3824     38.230000      0.000000      0.000000
3825     38.240000      0.000000      0.000000
3826     38.250000      0.000000      0.000000
3827     38.260000      0.000000      0.000000
3828     38.270000      0.000000      0.000000
3829     38.280000      0.000000      0.000000
3830     38.290000      0.000000      0.000000
3831     38.300000      0.000000      0.000000
3832     38.310000      0.000000      0.000000
3833     38.320000      0.000000      0.000000
3834     38.330000      0.000000      0.000000
3835     38.340000      0.000000      0.000000
3836     38.350000      0.000000      0.000000
3837     38.360000      0.000000      0.000000
3838     38.370000      0.000000      0.000000
3839     38.380000      0.000000      0.000000
3840     38.390000      0.000000      0.000000
3841     38.400000      0.000000      0.000000
3842     38.410000      0.000000      0.000000
3843     38.420000      0.000000      0.000000
3844     38.430000      0.000000      0.000000
3845     38.440000      0.000000      0.000000
3846     38.450000      0.000000      0.000000
3847     38.460000      0.000000      0.000000
3848     38.470000      0.000000      0.000000
3849     38.480000      0.000000      0.000000
3850     38.490000      0.000000      0.000000
3851     38.500000      0.000000      0.000000
3852     38.510000      0.000000      0.000000
3853     38.520000      0.000000      0.000000
3854     38.530000      0.000000      0.000000
3855     38.540000      0.000000      0.000000
3856     38.550000      0.000000      0.000000
3857     38.560000      0.000000      0.000000
3858     38.570000      0.000000      0.000000
3859     38.580000      0.000000      0.000000
3860     38.590000      0.000000      0.000000
3861     38.600000      0.000000      0.000000
3862     38.610000      0.000000      0.000000
3863     38.620000      0.000000      0.000000
3864     38.630000      0.000000      0.000000
3865     38.640000      0.000000      0.000000
3866     38.650000      0.000000      0.000000
3867     38.660000      0.000000      0.000000
3868     38.670000      0.000000      0.000000
3869     38.680000      0.000000      0.000000
3870     38.690000      0.000000      0.000000
3871     38.700000      0.000000      0.000000
3872     38.710000      0.000000      0.000000
3873     38.720000      0.000000      0.000000
3874     38.730000      0.000000      0.000000
3875     38.740000      0.000000      0.000000
3876     38.750000      0.000000      0.000000
3877     38.760000      0.000000      0.000000
3878     38.770000      0.000000      0.000000
3879     38.780000      0.000000      0.000000
3880     38.790000      0.000000      0.000000
3881     38.800000      0.000000      0.000000
3882     38.810000      0.000000      0.000000
3883     38.820000      0.000000      0.000000
3884     38.830000      0.000000      0.000000
3885     38.840000      0.000000      0.000000
3886     38.850000      0.000000      0.000000
3887     38.860000      0.000000      0.000000
3888     38.870000      0.000000      0.000000
3889     38.880000      0.000000      0.000000
3890     38.890000      0.000000      0.000000
3891     38.900000      0.000000      0.000000
3892     38.910000      0.000000      0.000000
3893     38.920000      0.000000      0.000000
3894     38.930000      0.000000      0.000000
3895     38.940000      0.000000      0.000000
3896     38.950000      0.000000      0.000000
3897     38.960000      0.000000      0.000000
3898     38.970000      0.000000      0.000000
3899     38.980000      0.000000      0.000000
3900     38.990000      0.000000      0.000000
3901     39.000000      0.000000      0.000000
3902     39.010000      0.000000      0.000000
3903     39.020000      0.000000      0.000000
3904     39.030000      0.000000      0.000000
3905     39.040000      0.000000      0.000000
3906     39.050000      0.000000      0.000000
3907     39.060000      0.000000      0.000000
3908     39.070000      0.000000      0.000000
3909     39.080000      0.000000      0.000000
3910     39.090000      0.000000      0.000000
3911     39.100000      0.000000      0.000000
3912     39.110000      0.000000      0.000000
3913     39.120000      0.000000      0.000000
3914     39.130000      0.000000      0.000000
3915     39.140000      0.000000      0.000000
3916     39.150000      0.000000      0.000000
3917     39.160000      0.000000      0.000000
3918     39.170000      0.000000      0.000000
3919     39.180000      0.000000      0.000000
3920     39.190000      0.000000      0.000000
3921     39.200000      0.000000      0.000000
3922     39.210000      0.000000      0.000000
3923     39.220000      0.000000      0.000000
3924     39.230000      0.000000      0.000000
3925     39.240000      0.000000      0.000000
3926     39.250000      0.000000      0.000000
3927     39.260000      0.000000      0.000000
3928     39.270000      0.000000      0.000000
3929     39.280000      0.000000      0.000000
3930     39.290000      0.000000      0.000000
3931     39.300000      0.000000      0.000000
3932     39.310000      0.000000      0.000000
3933     39.320000      0.000000      0.000000
3934     39.330000      0.000000      0.000000
3935     39.340000      0.000000      0.000000
3936     39.350000      0.000000      0.000000
3937     39.360000      0.000000      0.000000
3938     39.370000      0.000000      0.000000
3939     39.380000      0.000000      0.000000
3940     39.390000      0.000000      0.000000
3941     39.400000      0.000000      0.000000
3942     39.410000      0.000000      0.000000
3943     39.420000      0.000000      0.000000
3944     39.430000      0.000000      0.000000
3945     39.440000      0.000000      0.000000
3946     39.450000      0.000000      0.000000
3947     39.460000      0.000000      0.000000
3948     39.470000      0.000000      0.000000
3949     39.480000      0.000000      0.000000
3950     39.490000      0.000000      0.000000
3951     39.500000      0.000000      0.000000
3952     39.510000      0.000000      0.000000
3953     39.520000      0.000000      0.000000
3954     39.530000      0.000000      0.000000
3955     39.540000      0.000000      0.000000
3956     39.550000      0.000000      0.000000
3957     39.560000      0.000000      0.000000
3958     39.570000      0.000000      0.000000
3959     39.580000      0.000000      0.000000
3960     39.590000      0.000000      0.000000
3961     39.600000      0.000000      0.000000
3962     39.610000      0.000000      0.000000
3963     39.620000      0.000000      0.000000
3964     39.630000      0.000000      0.000000
3965     39.640000      0.000000      0.000000
3966     39.650000      0.000000      0.000000
3967     39.660000      0.000000      0.000000
3968     39.670000      0.000000      0.000000
3969     39.680000      0.000000      0.000000
3970     39.690000      0.000000      0.000000
3971     39.700000      0.000000      0.000000
3972     39.710000      0.000000      0.000000
3973     39.720000      0.000000      0.000000
3974     39.730000      0.000000      0.000000
3975     39.740000      0.000000      0.000000
3976     39.750000      0.000000      0.000000
3977     39.760000      0.000000      0.000000
3978     39.770000      0.000000      0.000000
3979     39.780000      0.000000      0.000000
3980     39.790000      0.000000      0.000000
3981     39.800000      0.000000      0.000000
3982     39.810000      0.000000      0.000000
3983     39.820000      0.000000      0.000000
3984     39.830000      0.000000      0.000000
3985     39.840000      0.000000      0.000000
3986     39.850000      0.000000      0.000000
3987     39.860000      0.000000      0.000000
3988     39.870000      0.000000      0.000000
3989     39.880000      0.000000      0.000000
3990     39.890000      0.000000      0.000000
3991     39.900000      0.000000      0.000000
3992     39.910000      0.000000      0.000000
3993     39.920000      0.000000      0.000000
3994     39.930000      0.000000      0.000000
3995     39.940000      0.000000      0.000000
3996     39.950000      0.000000      0.000000
3997     39.960000      0.000000      0.000000
3998     39.970000      0.000000      0.000000
3999     39.980000      0.000000      0.000000
4000     39.990000      0.000000      0.000000
4001     40.000000      0.000000      0.000000
