# Supplementary material for: A Bottom-Up Coarse-Grained Model for Nucleosome–Nucleosome Interactions with Explicit Ions
Source: J Chem Theory Comput. 2022 May 17;18(6):3948–60. doi: 10.1021/acs.jctc.2c00083 (PMC9202350; doi:10.1021/acs.jctc.2c00083)
Supplement: Supplementary file 2 — ct2c00083_si_002.zip [file ct2c00083_si_002.zip › archive/CGMD_NCP-CO/pot_tables/K_P.table]

K_P
N 4001

1      0.000001    100.631040     52.769020
2      0.010000    100.103350     54.544890
3      0.020000     99.557900     56.132930
4      0.030000     98.996580     57.508850
5      0.040000     98.421490     58.654580
6      0.050000     97.834940     59.559200
7      0.060000     97.239350     60.219490
8      0.070000     96.637150     60.640020
9      0.080000     96.030750     60.832680
10      0.090000     95.422430     60.815820
11      0.100000     94.814270     60.613000
12      0.110000     94.208140     60.251600
13      0.120000     93.605620     59.761260
14      0.130000     93.008010     59.172320
15      0.140000     92.416290     58.514560
16      0.150000     91.831140     57.815950
17      0.160000     91.252980     57.101880
18      0.170000     90.681960     56.394510
19      0.180000     90.118020     55.712490
20      0.190000     89.560890     55.070860
21      0.200000     89.010180     54.481110
22      0.210000     88.465370     53.951410
23      0.220000     87.925860     53.486860
24      0.230000     87.390990     53.089870
25      0.240000     86.860090     52.760390
26      0.250000     86.332490     52.496360
27      0.260000     85.807520     52.293930
28      0.270000     85.284590     52.147860
29      0.280000     84.763110     52.051780
30      0.290000     84.242590     51.998500
31      0.300000     83.722600     51.980320
32      0.310000     83.202800     51.989310
33      0.320000     82.682910     52.017600
34      0.330000     82.162730     52.057540
35      0.340000     81.642160     52.101990
36      0.350000     81.121140     52.144430
37      0.360000     80.599690     52.179070
38      0.370000     80.077900     52.200950
39      0.380000     79.555890     52.205930
40      0.390000     79.033830     52.190760
41      0.400000     78.511930     52.152970
42      0.410000     77.990400     52.090950
43      0.420000     77.469490     52.003810
44      0.430000     76.949450     51.891390
45      0.440000     76.430530     51.754200
46      0.450000     75.912990     51.593380
47      0.460000     75.397060     51.410600
48      0.470000     74.882950     51.208010
49      0.480000     74.370870     50.988150
50      0.490000     73.860990     50.753850
51      0.500000     73.353450     50.508120
52      0.510000     72.848370     50.254030
53      0.520000     72.345830     49.994580
54      0.530000     71.845880     49.732630
55      0.540000     71.348560     49.470780
56      0.550000     70.853850     49.211320
57      0.560000     70.361740     48.956140
58      0.570000     69.872180     48.706800
59      0.580000     69.385110     48.464440
60      0.590000     68.900460     48.229840
61      0.600000     68.418170     48.003470
62      0.610000     67.938130     47.785470
63      0.620000     67.460280     47.575790
64      0.630000     66.984520     47.374150
65      0.640000     66.510780     47.180130
66      0.650000     66.038970     46.993200
67      0.660000     65.569040     46.812750
68      0.670000     65.100920     46.638120
69      0.680000     64.634530     46.468600
70      0.690000     64.169850     46.303500
71      0.700000     63.706810     46.142090
72      0.710000     63.245390     45.983660
73      0.720000     62.785560     45.827510
74      0.730000     62.327280     45.672930
75      0.740000     61.870550     45.519230
76      0.750000     61.415360     45.365740
77      0.760000     60.961700     45.211810
78      0.770000     60.509580     45.056810
79      0.780000     60.059020     44.900170
80      0.790000     59.610010     44.741340
81      0.800000     59.162600     44.579870
82      0.810000     58.716800     44.415360
83      0.820000     58.272650     44.247530
84      0.830000     57.830170     44.076200
85      0.840000     57.389410     43.901320
86      0.850000     56.950400     43.722960
87      0.860000     56.513170     43.541320
88      0.870000     56.077750     43.356720
89      0.880000     55.644190     43.169590
90      0.890000     55.212490     42.980440
91      0.900000     54.782690     42.789820
92      0.910000     54.354790     42.598330
93      0.920000     53.928810     42.406510
94      0.930000     53.504740     42.214870
95      0.940000     53.082590     42.023860
96      0.950000     52.662350     41.833800
97      0.960000     52.244020     41.644920
98      0.970000     51.827570     41.457340
99      0.980000     51.412990     41.271060
100      0.990000     51.000280     41.086020
101      1.000000     50.589420     40.902080
102      1.010000     50.180400     40.719040
103      1.020000     49.773210     40.536690
104      1.030000     49.367840     40.354840
105      1.040000     48.964300     40.173320
106      1.050000     48.562560     39.991980
107      1.060000     48.162640     39.810750
108      1.070000     47.764530     39.629620
109      1.080000     47.368240     39.448620
110      1.090000     46.973750     39.267840
111      1.100000     46.581070     39.087380
112      1.110000     46.190200     38.907390
113      1.120000     45.801130     38.727960
114      1.130000     45.413850     38.549180
115      1.140000     45.028360     38.371100
116      1.150000     44.644640     38.193700
117      1.160000     44.262710     38.016900
118      1.170000     43.882540     37.840550
119      1.180000     43.504130     37.664470
120      1.190000     43.127490     37.488430
121      1.200000     42.752600     37.312170
122      1.210000     42.379480     37.135450
123      1.220000     42.008130     36.958020
124      1.230000     41.638550     36.779720
125      1.240000     41.270750     36.600400
126      1.250000     40.904750     36.420010
127      1.260000     40.540550     36.238580
128      1.270000     40.178160     36.056190
129      1.280000     39.817600     35.873040
130      1.290000     39.458870     35.689340
131      1.300000     39.101970     35.505360
132      1.310000     38.746920     35.321390
133      1.320000     38.393710     35.137690
134      1.330000     38.042330     34.954490
135      1.340000     37.692780     34.771970
136      1.350000     37.345070     34.590220
137      1.360000     36.999160     34.409280
138      1.370000     36.655070     34.229100
139      1.380000     36.312780     34.049550
140      1.390000     35.972280     33.870470
141      1.400000     35.633580     33.691630
142      1.410000     35.296660     33.512810
143      1.420000     34.961530     33.333790
144      1.430000     34.628200     33.154380
145      1.440000     34.296650     32.974440
146      1.450000     33.966910     32.793870
147      1.460000     33.638970     32.612660
148      1.470000     33.312840     32.430880
149      1.480000     32.988530     32.248630
150      1.490000     32.666050     32.066100
151      1.500000     32.345390     31.883480
152      1.510000     32.026550     31.701010
153      1.520000     31.709540     31.518880
154      1.530000     31.394350     31.337270
155      1.540000     31.080980     31.156300
156      1.550000     30.769420     30.976020
157      1.560000     30.459660     30.796430
158      1.570000     30.151690     30.617440
159      1.580000     29.845520     30.438900
160      1.590000     29.541130     30.260620
161      1.600000     29.238520     30.082380
162      1.610000     28.937700     29.903940
163      1.620000     28.638660     29.725080
164      1.630000     28.341410     29.545630
165      1.640000     28.045950     29.365450
166      1.650000     27.752300     29.184470
167      1.660000     27.460450     29.002710
168      1.670000     27.170430     28.820250
169      1.680000     26.882220     28.637250
170      1.690000     26.595850     28.453900
171      1.700000     26.311310     28.270460
172      1.710000     26.028610     28.087170
173      1.720000     25.747740     27.904290
174      1.730000     25.468690     27.722010
175      1.740000     25.191470     27.540500
176      1.750000     24.916070     27.359830
177      1.760000     24.642470     27.180020
178      1.770000     24.370670     27.001000
179      1.780000     24.100660     26.822640
180      1.790000     23.832430     26.644750
181      1.800000     23.565990     26.467120
182      1.810000     23.301320     26.289490
183      1.820000     23.038420     26.111660
184      1.830000     22.777300     25.933400
185      1.840000     22.517970     25.754570
186      1.850000     22.260420     25.575070
187      1.860000     22.004670     25.394870
188      1.870000     21.750720     25.214000
189      1.880000     21.498580     25.032560
190      1.890000     21.248260     24.850710
191      1.900000     20.999750     24.668630
192      1.910000     20.753070     24.486510
193      1.920000     20.508200     24.304530
194      1.930000     20.265160     24.122860
195      1.940000     20.023930     23.941580
196      1.950000     19.784510     23.760740
197      1.960000     19.546900     23.580310
198      1.970000     19.311100     23.400190
199      1.980000     19.077100     23.220240
200      1.990000     18.844900     23.040260
201      2.000000     18.614490     22.860030
202      2.010000     18.385890     22.679350
203      2.020000     18.159100     22.498030
204      2.030000     17.934120     22.315900
205      2.040000     17.710960     22.132900
206      2.050000     17.489630     21.949010
207      2.060000     17.270140     21.764300
208      2.070000     17.052500     21.578950
209      2.080000     16.836710     21.393180
210      2.090000     16.622780     21.207300
211      2.100000     16.410700     21.021650
212      2.110000     16.200490     20.836580
213      2.120000     15.992120     20.652430
214      2.130000     15.785600     20.469490
215      2.140000     15.580900     20.288020
216      2.150000     15.378020     20.108150
217      2.160000     15.176940     19.929970
218      2.170000     14.977640     19.753460
219      2.180000     14.780110     19.578500
220      2.190000     14.584320     19.404910
221      2.200000     14.390270     19.232470
222      2.210000     14.197950     19.060870
223      2.220000     14.007340     18.889830
224      2.230000     13.818440     18.719030
225      2.240000     13.631250     18.548180
226      2.250000     13.445770     18.377020
227      2.260000     13.262000     18.205310
228      2.270000     13.079950     18.032880
229      2.280000     12.899620     17.859550
230      2.290000     12.721020     17.685220
231      2.300000     12.544170     17.509760
232      2.310000     12.369070     17.333090
233      2.320000     12.195740     17.155100
234      2.330000     12.024190     16.975670
235      2.340000     11.854430     16.794630
236      2.350000     11.686490     16.611800
237      2.360000     11.520370     16.426980
238      2.370000     11.356100     16.239920
239      2.380000     11.193700     16.050400
240      2.390000     11.033200     15.858200
241      2.400000     10.874610     15.663160
242      2.410000     10.717980     15.465200
243      2.420000     10.563330     15.264310
244      2.430000     10.410690     15.060670
245      2.440000     10.260080     14.854570
246      2.450000     10.111530     14.646490
247      2.460000      9.965070     14.437100
248      2.470000      9.820700     14.227230
249      2.480000      9.678430     14.017850
250      2.490000      9.538250     13.810080
251      2.500000      9.400150     13.605090
252      2.510000      9.264100     13.404110
253      2.520000      9.130060     13.208310
254      2.530000      8.997970     13.018800
255      2.540000      8.867780     12.836570
256      2.550000      8.739420     12.662410
257      2.560000      8.612790     12.496930
258      2.570000      8.487820     12.340500
259      2.580000      8.364420     12.193240
260      2.590000      8.242490     12.055040
261      2.600000      8.121940     11.925500
262      2.610000      8.002680     11.803960
263      2.620000      7.884640     11.689520
264      2.630000      7.767750     11.581010
265      2.640000      7.651940     11.476990
266      2.650000      7.537170     11.375810
267      2.660000      7.423410     11.275550
268      2.670000      7.310650     11.174100
269      2.680000      7.198910     11.069160
270      2.690000      7.088220     10.958310
271      2.700000      6.978640     10.839020
272      2.710000      6.870250     10.708700
273      2.720000      6.763160     10.564820
274      2.730000      6.657510     10.404910
275      2.740000      6.553460     10.226680
276      2.750000      6.451200     10.028020
277      2.760000      6.350920      9.807160
278      2.770000      6.252840      9.562680
279      2.780000      6.157220      9.293610
280      2.790000      6.064280      8.999510
281      2.800000      5.974290      8.680550
282      2.810000      5.887480      8.337610
283      2.820000      5.804110      7.972360
284      2.830000      5.724380      7.587340
285      2.840000      5.648510      7.186020
286      2.850000      5.576650      6.772810
287      2.860000      5.508920      6.353100
288      2.870000      5.445390      5.933160
289      2.880000      5.386060      5.520050
290      2.890000      5.330860      5.121470
291      2.900000      5.279640      4.745550
292      2.910000      5.232190      4.400610
293      2.920000      5.188180      4.094910
294      2.930000      5.147230      3.836420
295      2.940000      5.108870      3.632530
296      2.950000      5.072540      3.489860
297      2.960000      5.037640      3.414090
298      2.970000      5.003500      3.409780
299      2.980000      4.969400      3.480220
300      2.990000      4.934600      3.627370
301      3.000000      4.898330      3.851740
302      3.010000      4.859810      4.152260
303      3.020000      4.818290      4.526280
304      3.030000      4.773030      4.969410
305      3.040000      4.723330      5.475580
306      3.050000      4.668580      6.036980
307      3.060000      4.608210      6.644130
308      3.070000      4.541760      7.286060
309      3.080000      4.468900      7.950470
310      3.090000      4.389400      8.624050
311      3.100000      4.303160      9.292850
312      3.110000      4.210230      9.942660
313      3.120000      4.110800     10.559460
314      3.130000      4.005210     11.129840
315      3.140000      3.893910     11.641340
316      3.150000      3.777500     12.082810
317      3.160000      3.656670     12.444670
318      3.170000      3.532220     12.719020
319      3.180000      3.405030     12.899850
320      3.190000      3.276030     12.983040
321      3.200000      3.146200     12.966430
322      3.210000      3.016540     12.849820
323      3.220000      2.888040     12.634960
324      3.230000      2.761690     12.325530
325      3.240000      2.638440     11.927100
326      3.250000      2.519170     11.447060
327      3.260000      2.404690     10.894480
328      3.270000      2.295750     10.279920
329      3.280000      2.192950      9.615210
330      3.290000      2.096800      8.913110
331      3.300000      2.007670      8.186940
332      3.310000      1.925800      7.450190
333      3.320000      1.851300      6.716090
334      3.330000      1.784140      5.997200
335      3.340000      1.724160      5.305110
336      3.350000      1.671110      4.650120
337      3.360000      1.624610      4.041050
338      3.370000      1.584200      3.485110
339      3.380000      1.549350      2.987880
340      3.390000      1.519470      2.553300
341      3.400000      1.493940      2.183700
342      3.410000      1.472100      1.879940
343      3.420000      1.453300      1.641440
344      3.430000      1.436890      1.466330
345      3.440000      1.422220      1.351540
346      3.450000      1.408710      1.292920
347      3.460000      1.395780      1.285370
348      3.470000      1.382930      1.322970
349      3.480000      1.369700      1.399160
350      3.490000      1.355700      1.506910
351      3.500000      1.340630      1.638930
352      3.510000      1.324250      1.787870
353      3.520000      1.306370      1.946530
354      3.530000      1.286900      2.108050
355      3.540000      1.265820      2.266070
356      3.550000      1.243160      2.414910
357      3.560000      1.219010      2.549580
358      3.570000      1.193520      2.665920
359      3.580000      1.166860      2.760580
360      3.590000      1.139250      2.831020
361      3.600000      1.110940      2.875520
362      3.610000      1.082180      2.893090
363      3.620000      1.053250      2.883490
364      3.630000      1.024420      2.847120
365      3.640000      0.995950      2.785040
366      3.650000      0.968100      2.698850
367      3.660000      0.941110      2.590670
368      3.670000      0.915200      2.463040
369      3.680000      0.890570      2.318880
370      3.690000      0.867380      2.161340
371      3.700000      0.845770      1.993750
372      3.710000      0.825830      1.819470
373      3.720000      0.807640      1.641790
374      3.730000      0.791220      1.463850
375      3.740000      0.776580      1.288530
376      3.750000      0.763700      1.118390
377      3.760000      0.752510      0.955620
378      3.770000      0.742960      0.802010
379      3.780000      0.734940      0.658940
380      3.790000      0.728350      0.527400
381      3.800000      0.723070      0.407960
382      3.810000      0.718990      0.300880
383      3.820000      0.715980      0.206050
384      3.830000      0.713920      0.123060
385      3.840000      0.712690      0.051230
386      3.850000      0.712180     -0.010350
387      3.860000      0.712280     -0.062820
388      3.870000      0.712910     -0.107500
389      3.880000      0.713990     -0.145840
390      3.890000      0.715450     -0.179410
391      3.900000      0.717240     -0.209830
392      3.910000      0.719340     -0.238770
393      3.920000      0.721730     -0.267850
394      3.930000      0.724400     -0.298650
395      3.940000      0.727390     -0.332660
396      3.950000      0.730720     -0.371230
397      3.960000      0.734430     -0.415570
398      3.970000      0.738590     -0.466730
399      3.980000      0.743250     -0.525580
400      3.990000      0.748510     -0.592780
401      4.000000      0.754440     -0.668830
402      4.010000      0.761120     -0.753980
403      4.020000      0.768660     -0.848310
404      4.030000      0.777150     -0.951650
405      4.040000      0.786660     -1.063640
406      4.050000      0.797300     -1.183710
407      4.060000      0.809140     -1.311080
408      4.070000      0.822250     -1.444820
409      4.080000      0.836700     -1.583800
410      4.090000      0.852530     -1.726820
411      4.100000      0.869800     -1.872580
412      4.110000      0.888530     -2.019760
413      4.120000      0.908730     -2.167050
414      4.130000      0.930400     -2.313220
415      4.140000      0.953530     -2.457110
416      4.150000      0.978100     -2.597700
417      4.160000      1.004080     -2.734100
418      4.170000      1.031420     -2.865540
419      4.180000      1.060070     -2.991390
420      4.190000      1.089990     -3.111100
421      4.200000      1.121100     -3.224210
422      4.210000      1.153340     -3.330290
423      4.220000      1.186640     -3.428920
424      4.230000      1.220930     -3.519630
425      4.240000      1.256130     -3.601910
426      4.250000      1.292150     -3.675160
427      4.260000      1.328900     -3.738660
428      4.270000      1.366290     -3.791600
429      4.280000      1.404200     -3.833040
430      4.290000      1.442530     -3.861940
431      4.300000      1.481150     -3.877180
432      4.310000      1.519920     -3.877590
433      4.320000      1.558700     -3.861960
434      4.330000      1.597320     -3.829100
435      4.340000      1.635610     -3.777860
436      4.350000      1.673390     -3.707190
437      4.360000      1.710460     -3.616150
438      4.370000      1.746620     -3.503980
439      4.380000      1.781660     -3.370120
440      4.390000      1.815360     -3.214250
441      4.400000      1.847500     -3.036380
442      4.410000      1.877870     -2.836830
443      4.420000      1.906240     -2.616320
444      4.430000      1.932400     -2.375990
445      4.440000      1.956160     -2.117470
446      4.450000      1.977330     -1.842810
447      4.460000      1.995760     -1.554570
448      4.470000      2.011310     -1.255730
449      4.480000      2.023870     -0.949640
450      4.490000      2.033360     -0.639960
451      4.500000      2.039760     -0.330540
452      4.510000      2.043070     -0.025290
453      4.520000      2.043320      0.271950
454      4.530000      2.040600      0.557510
455      4.540000      2.035030      0.828010
456      4.550000      2.026750      1.080470
457      4.560000      2.015940      1.312370
458      4.570000      2.002820      1.521660
459      4.580000      1.987600      1.706810
460      4.590000      1.970530      1.866830
461      4.600000      1.951860      2.001200
462      4.610000      1.931850      2.109890
463      4.620000      1.910750      2.193320
464      4.630000      1.888820      2.252360
465      4.640000      1.866300      2.288240
466      4.650000      1.843410      2.302560
467      4.660000      1.820390      2.297260
468      4.670000      1.797420      2.274520
469      4.680000      1.774670      2.236750
470      4.690000      1.752300      2.186520
471      4.700000      1.730440      2.126480
472      4.710000      1.709170      2.059300
473      4.720000      1.688580      1.987560
474      4.730000      1.668700      1.913730
475      4.740000      1.649570      1.840090
476      4.750000      1.631170      1.768670
477      4.760000      1.613480      1.701240
478      4.770000      1.596470      1.639260
479      4.780000      1.580070      1.583920
480      4.790000      1.564240      1.536110
481      4.800000      1.548870      1.496430
482      4.810000      1.533910      1.465230
483      4.820000      1.519260      1.442610
484      4.830000      1.504830      1.428460
485      4.840000      1.490550      1.422460
486      4.850000      1.476320      1.424110
487      4.860000      1.462080      1.432760
488      4.870000      1.447750      1.447620
489      4.880000      1.433280      1.467810
490      4.890000      1.418600      1.492340
491      4.900000      1.403680      1.520210
492      4.910000      1.388470      1.550390
493      4.920000      1.372970      1.581880
494      4.930000      1.357150      1.613700
495      4.940000      1.341010      1.644970
496      4.950000      1.324560      1.674880
497      4.960000      1.307820      1.702730
498      4.970000      1.290790      1.727950
499      4.980000      1.273510      1.750040
500      4.990000      1.256010      1.768660
501      5.000000      1.238320      1.783560
502      5.010000      1.220490      1.794580
503      5.020000      1.202540      1.801690
504      5.030000      1.184520      1.804910
505      5.040000      1.166470      1.804360
506      5.050000      1.148430      1.800230
507      5.060000      1.130430      1.792780
508      5.070000      1.112500      1.782310
509      5.080000      1.094680      1.769170
510      5.090000      1.076990      1.753730
511      5.100000      1.059450      1.736390
512      5.110000      1.042080      1.717540
513      5.120000      1.024910      1.697580
514      5.130000      1.007930      1.676870
515      5.140000      0.991160      1.655750
516      5.150000      0.974610      1.634520
517      5.160000      0.958260      1.613430
518      5.170000      0.942130      1.592700
519      5.180000      0.926200      1.572490
520      5.190000      0.910480      1.552920
521      5.200000      0.894950      1.534070
522      5.210000      0.879610      1.515980
523      5.220000      0.864450      1.498680
524      5.230000      0.849460      1.482160
525      5.240000      0.834640      1.466370
526      5.250000      0.819970      1.451280
527      5.260000      0.805460      1.436830
528      5.270000      0.791090      1.422940
529      5.280000      0.776860      1.409540
530      5.290000      0.762770      1.396550
531      5.300000      0.748800      1.383880
532      5.310000      0.734960      1.371450
533      5.320000      0.721250      1.359180
534      5.330000      0.707660      1.346990
535      5.340000      0.694190      1.334790
536      5.350000      0.680840      1.322510
537      5.360000      0.667620      1.310070
538      5.370000      0.654510      1.297420
539      5.380000      0.641540      1.284490
540      5.390000      0.628700      1.271220
541      5.400000      0.615980      1.257590
542      5.410000      0.603410      1.243540
543      5.420000      0.590970      1.229070
544      5.430000      0.578680      1.214170
545      5.440000      0.566540      1.198850
546      5.450000      0.554550      1.183120
547      5.460000      0.542720      1.167030
548      5.470000      0.531050      1.150630
549      5.480000      0.519540      1.133980
550      5.490000      0.508200      1.117140
551      5.500000      0.497030      1.100210
552      5.510000      0.486030      1.083250
553      5.520000      0.475200      1.066340
554      5.530000      0.464530      1.049570
555      5.540000      0.454040      1.032980
556      5.550000      0.443710      1.016640
557      5.560000      0.433540      1.000590
558      5.570000      0.423540      0.984860
559      5.580000      0.413690      0.969460
560      5.590000      0.403990      0.954410
561      5.600000      0.394450      0.939690
562      5.610000      0.385050      0.925300
563      5.620000      0.375800      0.911230
564      5.630000      0.366690      0.897450
565      5.640000      0.357710      0.883950
566      5.650000      0.348870      0.870710
567      5.660000      0.340170      0.857720
568      5.670000      0.331590      0.844950
569      5.680000      0.323140      0.832410
570      5.690000      0.314810      0.820070
571      5.700000      0.306610      0.807950
572      5.710000      0.298530      0.796020
573      5.720000      0.290570      0.784290
574      5.730000      0.282730      0.772750
575      5.740000      0.275000      0.761390
576      5.750000      0.267390      0.750200
577      5.760000      0.259890      0.739160
578      5.770000      0.252500      0.728260
579      5.780000      0.245210      0.717480
580      5.790000      0.238040      0.706800
581      5.800000      0.230970      0.696180
582      5.810000      0.224010      0.685600
583      5.820000      0.217150      0.675030
584      5.830000      0.210400      0.664450
585      5.840000      0.203760      0.653820
586      5.850000      0.197220      0.643130
587      5.860000      0.190790      0.632340
588      5.870000      0.184470      0.621440
589      5.880000      0.178250      0.610400
590      5.890000      0.172150      0.599210
591      5.900000      0.166150      0.587840
592      5.910000      0.160280      0.576280
593      5.920000      0.154510      0.564510
594      5.930000      0.148870      0.552500
595      5.940000      0.143340      0.540230
596      5.950000      0.137940      0.527670
597      5.960000      0.132660      0.514790
598      5.970000      0.127520      0.501570
599      5.980000      0.122500      0.487980
600      5.990000      0.117620      0.473980
601      6.000000      0.112880      0.459550
602      6.010000      0.108290      0.444670
603      6.020000      0.103840      0.429320
604      6.030000      0.099550      0.413500
605      6.040000      0.095410      0.397190
606      6.050000      0.091440      0.380420
607      6.060000      0.087630      0.363200
608      6.070000      0.084000      0.345560
609      6.080000      0.080550      0.327540
610      6.090000      0.077270      0.309180
611      6.100000      0.074180      0.290520
612      6.110000      0.071270      0.271610
613      6.120000      0.068560      0.252510
614      6.130000      0.066030      0.233240
615      6.140000      0.063700      0.213840
616      6.150000      0.061560      0.194330
617      6.160000      0.059620      0.174730
618      6.170000      0.057870      0.155040
619      6.180000      0.056320      0.135260
620      6.190000      0.054970      0.115390
621      6.200000      0.053810      0.095410
622      6.210000      0.052860      0.075320
623      6.220000      0.052110      0.055110
624      6.230000      0.051560      0.034780
625      6.240000      0.051210      0.014350
626      6.250000      0.051070     -0.006150
627      6.260000      0.051130     -0.026700
628      6.270000      0.051390     -0.047240
629      6.280000      0.051870     -0.067710
630      6.290000      0.052540     -0.088040
631      6.300000      0.053420     -0.108140
632      6.310000      0.054510     -0.127940
633      6.320000      0.055780     -0.147360
634      6.330000      0.057260     -0.166310
635      6.340000      0.058920     -0.184730
636      6.350000      0.060770     -0.202560
637      6.360000      0.062790     -0.219760
638      6.370000      0.064990     -0.236290
639      6.380000      0.067350     -0.252130
640      6.390000      0.069880     -0.267270
641      6.400000      0.072550     -0.281690
642      6.410000      0.075370     -0.295420
643      6.420000      0.078320     -0.308440
644      6.430000      0.081400     -0.320780
645      6.440000      0.084610     -0.332430
646      6.450000      0.087940     -0.343400
647      6.460000      0.091370     -0.353690
648      6.470000      0.094910     -0.363290
649      6.480000      0.098540     -0.372190
650      6.490000      0.102260     -0.380380
651      6.500000      0.106070     -0.387830
652      6.510000      0.109940     -0.394520
653      6.520000      0.113890     -0.400420
654      6.530000      0.117890     -0.405500
655      6.540000      0.121950     -0.409740
656      6.550000      0.126050     -0.413110
657      6.560000      0.130180     -0.415590
658      6.570000      0.134330     -0.417170
659      6.580000      0.138500     -0.417830
660      6.590000      0.142680     -0.417560
661      6.600000      0.146860     -0.416360
662      6.610000      0.151020     -0.414250
663      6.620000      0.155160     -0.411240
664      6.630000      0.159280     -0.407350
665      6.640000      0.163350     -0.402620
666      6.650000      0.167380     -0.397080
667      6.660000      0.171350     -0.390790
668      6.670000      0.175260     -0.383800
669      6.680000      0.179090     -0.376180
670      6.690000      0.182860     -0.367980
671      6.700000      0.186540     -0.359290
672      6.710000      0.190130     -0.350160
673      6.720000      0.193630     -0.340660
674      6.730000      0.197040     -0.330850
675      6.740000      0.200340     -0.320790
676      6.750000      0.203550     -0.310510
677      6.760000      0.206660     -0.300050
678      6.770000      0.209660     -0.289430
679      6.780000      0.212550     -0.278680
680      6.790000      0.215340     -0.267800
681      6.800000      0.218020     -0.256800
682      6.810000      0.220590     -0.245670
683      6.820000      0.223040     -0.234430
684      6.830000      0.225390     -0.223070
685      6.840000      0.227620     -0.211590
686      6.850000      0.229730     -0.200020
687      6.860000      0.231730     -0.188360
688      6.870000      0.233620     -0.176640
689      6.880000      0.235380     -0.164870
690      6.890000      0.237030     -0.153110
691      6.900000      0.238560     -0.141370
692      6.910000      0.239980     -0.129690
693      6.920000      0.241270     -0.118110
694      6.930000      0.242450     -0.106650
695      6.940000      0.243520     -0.095350
696      6.950000      0.244470     -0.084220
697      6.960000      0.245320     -0.073280
698      6.970000      0.246050     -0.062530
699      6.980000      0.246670     -0.051970
700      6.990000      0.247190     -0.041610
701      7.000000      0.247610     -0.031420
702      7.010000      0.247920     -0.021410
703      7.020000      0.248140     -0.011550
704      7.030000      0.248250     -0.001830
705      7.040000      0.248270      0.007760
706      7.050000      0.248190      0.017230
707      7.060000      0.248020      0.026590
708      7.070000      0.247760      0.035830
709      7.080000      0.247400      0.044970
710      7.090000      0.246950      0.053990
711      7.100000      0.246410      0.062900
712      7.110000      0.245780      0.071680
713      7.120000      0.245060      0.080330
714      7.130000      0.244260      0.088850
715      7.140000      0.243370      0.097240
716      7.150000      0.242400      0.105480
717      7.160000      0.241340      0.113590
718      7.170000      0.240210      0.121560
719      7.180000      0.238990      0.129420
720      7.190000      0.237700      0.137150
721      7.200000      0.236330      0.144770
722      7.210000      0.234880      0.152290
723      7.220000      0.233360      0.159720
724      7.230000      0.231760      0.167060
725      7.240000      0.230090      0.174300
726      7.250000      0.228350      0.181450
727      7.260000      0.226530      0.188490
728      7.270000      0.224650      0.195410
729      7.280000      0.222690      0.202200
730      7.290000      0.220670      0.208820
731      7.300000      0.218580      0.215250
732      7.310000      0.216430      0.221470
733      7.320000      0.214210      0.227450
734      7.330000      0.211940      0.233160
735      7.340000      0.209610      0.238580
736      7.350000      0.207220      0.243700
737      7.360000      0.204790      0.248480
738      7.370000      0.202300      0.252930
739      7.380000      0.199770      0.257020
740      7.390000      0.197200      0.260770
741      7.400000      0.194590      0.264160
742      7.410000      0.191950      0.267210
743      7.420000      0.189280      0.269910
744      7.430000      0.186580      0.272290
745      7.440000      0.183860      0.274330
746      7.450000      0.181110      0.276070
747      7.460000      0.178350      0.277510
748      7.470000      0.175580      0.278660
749      7.480000      0.172790      0.279550
750      7.490000      0.170000      0.280180
751      7.500000      0.167190      0.280560
752      7.510000      0.164390      0.280710
753      7.520000      0.161580      0.280650
754      7.530000      0.158780      0.280370
755      7.540000      0.155970      0.279890
756      7.550000      0.153170      0.279220
757      7.560000      0.150380      0.278370
758      7.570000      0.147600      0.277330
759      7.580000      0.144820      0.276110
760      7.590000      0.142060      0.274720
761      7.600000      0.139320      0.273160
762      7.610000      0.136580      0.271430
763      7.620000      0.133870      0.269540
764      7.630000      0.131170      0.267490
765      7.640000      0.128500      0.265290
766      7.650000      0.125850      0.262950
767      7.660000      0.123220      0.260470
768      7.670000      0.120610      0.257870
769      7.680000      0.118030      0.255170
770      7.690000      0.115480      0.252370
771      7.700000      0.112960      0.249490
772      7.710000      0.110460      0.246550
773      7.720000      0.108000      0.243560
774      7.730000      0.105560      0.240540
775      7.740000      0.103160      0.237490
776      7.750000      0.100780      0.234420
777      7.760000      0.098440      0.231340
778      7.770000      0.096120      0.228260
779      7.780000      0.093840      0.225170
780      7.790000      0.091590      0.222080
781      7.800000      0.089370      0.218990
782      7.810000      0.087180      0.215890
783      7.820000      0.085020      0.212790
784      7.830000      0.082890      0.209680
785      7.840000      0.080800      0.206560
786      7.850000      0.078730      0.203430
787      7.860000      0.076700      0.200280
788      7.870000      0.074690      0.197130
789      7.880000      0.072720      0.193980
790      7.890000      0.070780      0.190820
791      7.900000      0.068870      0.187670
792      7.910000      0.067000      0.184530
793      7.920000      0.065150      0.181400
794      7.930000      0.063340      0.178290
795      7.940000      0.061550      0.175190
796      7.950000      0.059800      0.172120
797      7.960000      0.058080      0.169070
798      7.970000      0.056390      0.166040
799      7.980000      0.054730      0.163030
800      7.990000      0.053100      0.160030
801      8.000000      0.051500      0.157050
802      8.010000      0.049930      0.154070
803      8.020000      0.048390      0.151100
804      8.030000      0.046880      0.148120
805      8.040000      0.045400      0.145140
806      8.050000      0.043940      0.142160
807      8.060000      0.042520      0.139170
808      8.070000      0.041130      0.136170
809      8.080000      0.039770      0.133170
810      8.090000      0.038440      0.130170
811      8.100000      0.037140      0.127160
812      8.110000      0.035860      0.124160
813      8.120000      0.034620      0.121170
814      8.130000      0.033410      0.118180
815      8.140000      0.032230      0.115210
816      8.150000      0.031080      0.112250
817      8.160000      0.029960      0.109300
818      8.170000      0.028860      0.106350
819      8.180000      0.027800      0.103420
820      8.190000      0.026760      0.100490
821      8.200000      0.025760      0.097560
822      8.210000      0.024780      0.094630
823      8.220000      0.023840      0.091700
824      8.230000      0.022920      0.088760
825      8.240000      0.022030      0.085820
826      8.250000      0.021170      0.082880
827      8.260000      0.020350      0.079930
828      8.270000      0.019550      0.076990
829      8.280000      0.018780      0.074070
830      8.290000      0.018040      0.071160
831      8.300000      0.017320      0.068280
832      8.310000      0.016640      0.065430
833      8.320000      0.015990      0.062640
834      8.330000      0.015360      0.059890
835      8.340000      0.014760      0.057210
836      8.350000      0.014190      0.054590
837      8.360000      0.013640      0.052050
838      8.370000      0.013120      0.049580
839      8.380000      0.012630      0.047180
840      8.390000      0.012160      0.044860
841      8.400000      0.011710      0.042610
842      8.410000      0.011280      0.040430
843      8.420000      0.010880      0.038320
844      8.430000      0.010490      0.036270
845      8.440000      0.010130      0.034280
846      8.450000      0.009790      0.032340
847      8.460000      0.009460      0.030450
848      8.470000      0.009160      0.028600
849      8.480000      0.008870      0.026800
850      8.490000      0.008610      0.025040
851      8.500000      0.008360      0.023320
852      8.510000      0.008120      0.021630
853      8.520000      0.007910      0.019970
854      8.530000      0.007710      0.018350
855      8.540000      0.007520      0.016750
856      8.550000      0.007360      0.015170
857      8.560000      0.007200      0.013610
858      8.570000      0.007070      0.012070
859      8.580000      0.006950      0.010550
860      8.590000      0.006840      0.009030
861      8.600000      0.006750      0.007520
862      8.610000      0.006680      0.006000
863      8.620000      0.006620      0.004490
864      8.630000      0.006570      0.002970
865      8.640000      0.006540      0.001430
866      8.650000      0.006530     -0.000110
867      8.660000      0.006530     -0.001680
868      8.670000      0.006550     -0.003260
869      8.680000      0.006580     -0.004860
870      8.690000      0.006630     -0.006490
871      8.700000      0.006690     -0.008150
872      8.710000      0.006770     -0.009830
873      8.720000      0.006870     -0.011540
874      8.730000      0.006990     -0.013280
875      8.740000      0.007120     -0.015060
876      8.750000      0.007270     -0.016870
877      8.760000      0.007440     -0.018730
878      8.770000      0.007630     -0.020630
879      8.780000      0.007830     -0.022570
880      8.790000      0.008060     -0.024570
881      8.800000      0.008300     -0.026610
882      8.810000      0.008570     -0.028710
883      8.820000      0.008860     -0.030860
884      8.830000      0.009170     -0.033070
885      8.840000      0.009500     -0.035320
886      8.850000      0.009850     -0.037610
887      8.860000      0.010230     -0.039950
888      8.870000      0.010620     -0.042310
889      8.880000      0.011050     -0.044690
890      8.890000      0.011490     -0.047080
891      8.900000      0.011970     -0.049460
892      8.910000      0.012460     -0.051820
893      8.920000      0.012980     -0.054160
894      8.930000      0.013520     -0.056450
895      8.940000      0.014080     -0.058690
896      8.950000      0.014670     -0.060870
897      8.960000      0.015280     -0.062980
898      8.970000      0.015910     -0.065030
899      8.980000      0.016560     -0.066990
900      8.990000      0.017230     -0.068880
901      9.000000      0.017920     -0.070700
902      9.010000      0.018630     -0.072440
903      9.020000      0.019350     -0.074110
904      9.030000      0.020090     -0.075720
905      9.040000      0.020850     -0.077260
906      9.050000      0.021620     -0.078750
907      9.060000      0.022410     -0.080190
908      9.070000      0.023210     -0.081580
909      9.080000      0.024030     -0.082930
910      9.090000      0.024860     -0.084250
911      9.100000      0.025700     -0.085530
912      9.110000      0.026550     -0.086800
913      9.120000      0.027420     -0.088040
914      9.130000      0.028300     -0.089280
915      9.140000      0.029190     -0.090500
916      9.150000      0.030100     -0.091720
917      9.160000      0.031020     -0.092940
918      9.170000      0.031950     -0.094170
919      9.180000      0.032890     -0.095400
920      9.190000      0.033840     -0.096640
921      9.200000      0.034810     -0.097890
922      9.210000      0.035790     -0.099150
923      9.220000      0.036780     -0.100420
924      9.230000      0.037780     -0.101690
925      9.240000      0.038800     -0.102970
926      9.250000      0.039830     -0.104230
927      9.260000      0.040870     -0.105480
928      9.270000      0.041930     -0.106700
929      9.280000      0.042990     -0.107880
930      9.290000      0.044070     -0.109000
931      9.300000      0.045160     -0.110050
932      9.310000      0.046260     -0.111010
933      9.320000      0.047370     -0.111860
934      9.330000      0.048490     -0.112590
935      9.340000      0.049620     -0.113180
936      9.350000      0.050750     -0.113620
937      9.360000      0.051890     -0.113890
938      9.370000      0.053020     -0.113990
939      9.380000      0.054160     -0.113900
940      9.390000      0.055300     -0.113610
941      9.400000      0.056440     -0.113120
942      9.410000      0.057570     -0.112420
943      9.420000      0.058700     -0.111520
944      9.430000      0.059810     -0.110400
945      9.440000      0.060910     -0.109070
946      9.450000      0.062000     -0.107530
947      9.460000      0.063080     -0.105780
948      9.470000      0.064140     -0.103820
949      9.480000      0.065180     -0.101670
950      9.490000      0.066190     -0.099310
951      9.500000      0.067190     -0.096760
952      9.510000      0.068150     -0.094010
953      9.520000      0.069090     -0.091080
954      9.530000      0.070000     -0.087960
955      9.540000      0.070880     -0.084650
956      9.550000      0.071730     -0.081150
957      9.560000      0.072540     -0.077460
958      9.570000      0.073320     -0.073580
959      9.580000      0.074050     -0.069500
960      9.590000      0.074750     -0.065220
961      9.600000      0.075400     -0.060750
962      9.610000      0.076010     -0.056080
963      9.620000      0.076570     -0.051210
964      9.630000      0.077080     -0.046170
965      9.640000      0.077540     -0.040960
966      9.650000      0.077950     -0.035600
967      9.660000      0.078310     -0.030120
968      9.670000      0.078610     -0.024550
969      9.680000      0.078850     -0.018920
970      9.690000      0.079040     -0.013280
971      9.700000      0.079180     -0.007660
972      9.710000      0.079250     -0.002110
973      9.720000      0.079270      0.003330
974      9.730000      0.079240      0.008620
975      9.740000      0.079150      0.013730
976      9.750000      0.079020      0.018610
977      9.760000      0.078830      0.023250
978      9.770000      0.078600      0.027630
979      9.780000      0.078320      0.031720
980      9.790000      0.078000      0.035510
981      9.800000      0.077650      0.039010
982      9.810000      0.077260      0.042210
983      9.820000      0.076840      0.045100
984      9.830000      0.076390      0.047700
985      9.840000      0.075910      0.050000
986      9.850000      0.075410      0.052020
987      9.860000      0.074890      0.053750
988      9.870000      0.074350      0.055210
989      9.880000      0.073800      0.056390
990      9.890000      0.073240      0.057310
991      9.900000      0.072660      0.057980
992      9.910000      0.072080      0.058380
993      9.920000      0.071500      0.058530
994      9.930000      0.070910      0.058420
995      9.940000      0.070330      0.058070
996      9.950000      0.069750      0.057460
997      9.960000      0.069170      0.056600
998      9.970000      0.068610      0.055480
999      9.980000      0.068050      0.054110
1000      9.990000      0.067510      0.052480
1001     10.000000      0.066990      0.050590
1002     10.010000      0.066480      0.048450
1003     10.020000      0.066000      0.046060
1004     10.030000      0.065540      0.043420
1005     10.040000      0.065100      0.040540
1006     10.050000      0.064700      0.037430
1007     10.060000      0.064320      0.034100
1008     10.070000      0.063980      0.030560
1009     10.080000      0.063680      0.026840
1010     10.090000      0.063410      0.022940
1011     10.100000      0.063180      0.018880
1012     10.110000      0.062990      0.014690
1013     10.120000      0.062840      0.010380
1014     10.130000      0.062740      0.005970
1015     10.140000      0.062680      0.001460
1016     10.150000      0.062660     -0.003130
1017     10.160000      0.062700     -0.007800
1018     10.170000      0.062770     -0.012530
1019     10.180000      0.062900     -0.017330
1020     10.190000      0.063070     -0.022180
1021     10.200000      0.063290     -0.027100
1022     10.210000      0.063570     -0.032070
1023     10.220000      0.063890     -0.037090
1024     10.230000      0.064260     -0.042140
1025     10.240000      0.064680     -0.047220
1026     10.250000      0.065150     -0.052310
1027     10.260000      0.065670     -0.057380
1028     10.270000      0.066250     -0.062410
1029     10.280000      0.066870     -0.067370
1030     10.290000      0.067550     -0.072210
1031     10.300000      0.068270     -0.076900
1032     10.310000      0.069040     -0.081410
1033     10.320000      0.069850     -0.085680
1034     10.330000      0.070710     -0.089690
1035     10.340000      0.071600     -0.093400
1036     10.350000      0.072540     -0.096770
1037     10.360000      0.073510     -0.099780
1038     10.370000      0.074500     -0.102410
1039     10.380000      0.075530     -0.104640
1040     10.390000      0.076570     -0.106470
1041     10.400000      0.077640     -0.107880
1042     10.410000      0.078720     -0.108880
1043     10.420000      0.079810     -0.109480
1044     10.430000      0.080900     -0.109680
1045     10.440000      0.082000     -0.109510
1046     10.450000      0.083090     -0.108980
1047     10.460000      0.084180     -0.108110
1048     10.470000      0.085260     -0.106930
1049     10.480000      0.086330     -0.105470
1050     10.490000      0.087390     -0.103760
1051     10.500000      0.088430     -0.101830
1052     10.510000      0.089440     -0.099720
1053     10.520000      0.090440     -0.097450
1054     10.530000      0.091420     -0.095050
1055     10.540000      0.092370     -0.092550
1056     10.550000      0.093290     -0.089960
1057     10.560000      0.094190     -0.087310
1058     10.570000      0.095060     -0.084610
1059     10.580000      0.095910     -0.081870
1060     10.590000      0.096730     -0.079100
1061     10.600000      0.097520     -0.076300
1062     10.610000      0.098280     -0.073480
1063     10.620000      0.099020     -0.070650
1064     10.630000      0.099720     -0.067800
1065     10.640000      0.100400     -0.064940
1066     10.650000      0.101050     -0.062070
1067     10.660000      0.101670     -0.059190
1068     10.670000      0.102260     -0.056310
1069     10.680000      0.102830     -0.053440
1070     10.690000      0.103360     -0.050580
1071     10.700000      0.103870     -0.047750
1072     10.710000      0.104340     -0.044940
1073     10.720000      0.104790     -0.042170
1074     10.730000      0.105220     -0.039440
1075     10.740000      0.105610     -0.036770
1076     10.750000      0.105980     -0.034140
1077     10.760000      0.106320     -0.031580
1078     10.770000      0.106640     -0.029070
1079     10.780000      0.106930     -0.026630
1080     10.790000      0.107190     -0.024250
1081     10.800000      0.107430     -0.021920
1082     10.810000      0.107650     -0.019650
1083     10.820000      0.107850     -0.017430
1084     10.830000      0.108020     -0.015260
1085     10.840000      0.108180     -0.013140
1086     10.850000      0.108310     -0.011070
1087     10.860000      0.108420     -0.009050
1088     10.870000      0.108510     -0.007080
1089     10.880000      0.108580     -0.005160
1090     10.890000      0.108630     -0.003290
1091     10.900000      0.108670     -0.001490
1092     10.910000      0.108680      0.000260
1093     10.920000      0.108680      0.001940
1094     10.930000      0.108660      0.003550
1095     10.940000      0.108620      0.005090
1096     10.950000      0.108570      0.006550
1097     10.960000      0.108510      0.007940
1098     10.970000      0.108430      0.009240
1099     10.980000      0.108330      0.010470
1100     10.990000      0.108230      0.011620
1101     11.000000      0.108110      0.012690
1102     11.010000      0.107990      0.013680
1103     11.020000      0.107850      0.014600
1104     11.030000      0.107700      0.015450
1105     11.040000      0.107550      0.016220
1106     11.050000      0.107390      0.016930
1107     11.060000      0.107220      0.017580
1108     11.070000      0.107040      0.018160
1109     11.080000      0.106860      0.018690
1110     11.090000      0.106670      0.019150
1111     11.100000      0.106480      0.019560
1112     11.110000      0.106290      0.019910
1113     11.120000      0.106090      0.020210
1114     11.130000      0.105890      0.020450
1115     11.140000      0.105680      0.020640
1116     11.150000      0.105470      0.020770
1117     11.160000      0.105270      0.020860
1118     11.170000      0.105060      0.020890
1119     11.180000      0.104850      0.020870
1120     11.190000      0.104640      0.020800
1121     11.200000      0.104430      0.020680
1122     11.210000      0.104230      0.020510
1123     11.220000      0.104020      0.020290
1124     11.230000      0.103820      0.020020
1125     11.240000      0.103620      0.019700
1126     11.250000      0.103420      0.019330
1127     11.260000      0.103230      0.018920
1128     11.270000      0.103040      0.018470
1129     11.280000      0.102850      0.017970
1130     11.290000      0.102670      0.017440
1131     11.300000      0.102500      0.016870
1132     11.310000      0.102330      0.016260
1133     11.320000      0.102170      0.015620
1134     11.330000      0.102010      0.014950
1135     11.340000      0.101860      0.014240
1136     11.350000      0.101720      0.013510
1137     11.360000      0.101580      0.012750
1138     11.370000      0.101460      0.011950
1139     11.380000      0.101340      0.011130
1140     11.390000      0.101230      0.010280
1141     11.400000      0.101120      0.009400
1142     11.410000      0.101030      0.008490
1143     11.420000      0.100940      0.007550
1144     11.430000      0.100870      0.006580
1145     11.440000      0.100800      0.005580
1146     11.450000      0.100750      0.004560
1147     11.460000      0.100700      0.003520
1148     11.470000      0.100670      0.002470
1149     11.480000      0.100640      0.001400
1150     11.490000      0.100630      0.000330
1151     11.500000      0.100630     -0.000740
1152     11.510000      0.100630     -0.001810
1153     11.520000      0.100650     -0.002860
1154     11.530000      0.100680     -0.003890
1155     11.540000      0.100720     -0.004900
1156     11.550000      0.100770     -0.005880
1157     11.560000      0.100830     -0.006830
1158     11.570000      0.100890     -0.007750
1159     11.580000      0.100970     -0.008630
1160     11.590000      0.101060     -0.009470
1161     11.600000      0.101150     -0.010290
1162     11.610000      0.101260     -0.011060
1163     11.620000      0.101370     -0.011800
1164     11.630000      0.101480     -0.012510
1165     11.640000      0.101610     -0.013190
1166     11.650000      0.101740     -0.013840
1167     11.660000      0.101880     -0.014470
1168     11.670000      0.102020     -0.015070
1169     11.680000      0.102170     -0.015650
1170     11.690000      0.102330     -0.016210
1171     11.700000      0.102490     -0.016750
1172     11.710000      0.102660     -0.017280
1173     11.720000      0.102830     -0.017790
1174     11.730000      0.103010     -0.018290
1175     11.740000      0.103190     -0.018780
1176     11.750000      0.103380     -0.019260
1177     11.760000      0.103570     -0.019740
1178     11.770000      0.103770     -0.020200
1179     11.780000      0.103970     -0.020670
1180     11.790000      0.104180     -0.021120
1181     11.800000      0.104390     -0.021580
1182     11.810000      0.104610     -0.022020
1183     11.820000      0.104830     -0.022470
1184     11.830000      0.105050     -0.022900
1185     11.840000      0.105280     -0.023330
1186     11.850000      0.105520     -0.023750
1187     11.860000      0.105750     -0.024150
1188     11.870000      0.105990     -0.024530
1189     11.880000      0.106240     -0.024880
1190     11.890000      0.106490     -0.025200
1191     11.900000      0.106740     -0.025490
1192     11.910000      0.107000     -0.025730
1193     11.920000      0.107250     -0.025920
1194     11.930000      0.107510     -0.026060
1195     11.940000      0.107770     -0.026130
1196     11.950000      0.108030     -0.026140
1197     11.960000      0.108300     -0.026070
1198     11.970000      0.108560     -0.025920
1199     11.980000      0.108820     -0.025700
1200     11.990000      0.109070     -0.025390
1201     12.000000      0.109330     -0.025000
1202     12.010000      0.109580     -0.024520
1203     12.020000      0.109820     -0.023970
1204     12.030000      0.110060     -0.023330
1205     12.040000      0.110290     -0.022620
1206     12.050000      0.110520     -0.021840
1207     12.060000      0.110740     -0.021000
1208     12.070000      0.110950     -0.020100
1209     12.080000      0.111150     -0.019160
1210     12.090000      0.111340     -0.018180
1211     12.100000      0.111520     -0.017180
1212     12.110000      0.111700     -0.016160
1213     12.120000      0.111860     -0.015130
1214     12.130000      0.112010     -0.014110
1215     12.140000      0.112150     -0.013100
1216     12.150000      0.112280     -0.012120
1217     12.160000      0.112400     -0.011150
1218     12.170000      0.112510     -0.010220
1219     12.180000      0.112620     -0.009330
1220     12.190000      0.112710     -0.008470
1221     12.200000      0.112790     -0.007650
1222     12.210000      0.112870     -0.006860
1223     12.220000      0.112940     -0.006120
1224     12.230000      0.113000     -0.005410
1225     12.240000      0.113050     -0.004730
1226     12.250000      0.113100     -0.004080
1227     12.260000      0.113140     -0.003470
1228     12.270000      0.113180     -0.002870
1229     12.280000      0.113200     -0.002300
1230     12.290000      0.113230     -0.001750
1231     12.300000      0.113250     -0.001220
1232     12.310000      0.113260     -0.000690
1233     12.320000      0.113260     -0.000180
1234     12.330000      0.113270      0.000330
1235     12.340000      0.113260      0.000840
1236     12.350000      0.113250      0.001350
1237     12.360000      0.113240      0.001860
1238     12.370000      0.113220      0.002380
1239     12.380000      0.113200      0.002900
1240     12.390000      0.113170      0.003440
1241     12.400000      0.113140      0.003990
1242     12.410000      0.113100      0.004560
1243     12.420000      0.113050      0.005140
1244     12.430000      0.113000      0.005740
1245     12.440000      0.112940      0.006360
1246     12.450000      0.112880      0.007000
1247     12.460000      0.112810      0.007660
1248     12.470000      0.112730      0.008330
1249     12.480000      0.112650      0.009030
1250     12.490000      0.112560      0.009740
1251     12.500000      0.112460      0.010460
1252     12.510000      0.112360      0.011200
1253     12.520000      0.112240      0.011960
1254     12.530000      0.112120      0.012730
1255     12.540000      0.112000      0.013510
1256     12.550000      0.111860      0.014310
1257     12.560000      0.111720      0.015110
1258     12.570000      0.111570      0.015940
1259     12.580000      0.111410      0.016780
1260     12.590000      0.111240      0.017630
1261     12.600000      0.111060      0.018500
1262     12.610000      0.110880      0.019390
1263     12.620000      0.110680      0.020300
1264     12.630000      0.110480      0.021220
1265     12.640000      0.110270      0.022170
1266     12.650000      0.110050      0.023140
1267     12.660000      0.109820      0.024130
1268     12.670000      0.109570      0.025130
1269     12.680000      0.109320      0.026150
1270     12.690000      0.109060      0.027190
1271     12.700000      0.108790      0.028240
1272     12.710000      0.108510      0.029300
1273     12.720000      0.108210      0.030370
1274     12.730000      0.107910      0.031440
1275     12.740000      0.107600      0.032520
1276     12.750000      0.107270      0.033610
1277     12.760000      0.106940      0.034700
1278     12.770000      0.106590      0.035790
1279     12.780000      0.106230      0.036890
1280     12.790000      0.105860      0.037990
1281     12.800000      0.105480      0.039100
1282     12.810000      0.105090      0.040210
1283     12.820000      0.104690      0.041330
1284     12.830000      0.104280      0.042440
1285     12.840000      0.103850      0.043560
1286     12.850000      0.103420      0.044680
1287     12.860000      0.102970      0.045790
1288     12.870000      0.102510      0.046890
1289     12.880000      0.102040      0.047980
1290     12.890000      0.101560      0.049040
1291     12.900000      0.101070      0.050070
1292     12.910000      0.100570      0.051060
1293     12.920000      0.100060      0.052010
1294     12.930000      0.099540      0.052900
1295     12.940000      0.099010      0.053740
1296     12.950000      0.098470      0.054500
1297     12.960000      0.097930      0.055200
1298     12.970000      0.097380      0.055830
1299     12.980000      0.096820      0.056370
1300     12.990000      0.096250      0.056830
1301     13.000000      0.095690      0.057210
1302     13.010000      0.095110      0.057510
1303     13.020000      0.094540      0.057720
1304     13.030000      0.093960      0.057850
1305     13.040000      0.093380      0.057890
1306     13.050000      0.092800      0.057850
1307     13.060000      0.092230      0.057720
1308     13.070000      0.091650      0.057510
1309     13.080000      0.091070      0.057210
1310     13.090000      0.090500      0.056830
1311     13.100000      0.089930      0.056370
1312     13.110000      0.089370      0.055820
1313     13.120000      0.088810      0.055190
1314     13.130000      0.088260      0.054470
1315     13.140000      0.087710      0.053660
1316     13.150000      0.087180      0.052770
1317     13.160000      0.086650      0.051780
1318     13.170000      0.086130      0.050700
1319     13.180000      0.085630      0.049520
1320     13.190000      0.085130      0.048250
1321     13.200000      0.084650      0.046880
1322     13.210000      0.084180      0.045400
1323     13.220000      0.083730      0.043830
1324     13.230000      0.083290      0.042160
1325     13.240000      0.082870      0.040400
1326     13.250000      0.082460      0.038550
1327     13.260000      0.082080      0.036610
1328     13.270000      0.081710      0.034590
1329     13.280000      0.081360      0.032500
1330     13.290000      0.081040      0.030360
1331     13.300000      0.080740      0.028150
1332     13.310000      0.080450      0.025910
1333     13.320000      0.080190      0.023630
1334     13.330000      0.079960      0.021330
1335     13.340000      0.079750      0.019010
1336     13.350000      0.079560      0.016670
1337     13.360000      0.079390      0.014320
1338     13.370000      0.079250      0.011970
1339     13.380000      0.079130      0.009610
1340     13.390000      0.079030      0.007240
1341     13.400000      0.078960      0.004870
1342     13.410000      0.078910      0.002490
1343     13.420000      0.078880      0.000090
1344     13.430000      0.078880     -0.002310
1345     13.440000      0.078910     -0.004730
1346     13.450000      0.078950     -0.007160
1347     13.460000      0.079020     -0.009600
1348     13.470000      0.079120     -0.012040
1349     13.480000      0.079240     -0.014490
1350     13.490000      0.079390     -0.016950
1351     13.500000      0.079560     -0.019390
1352     13.510000      0.079750     -0.021830
1353     13.520000      0.079970     -0.024250
1354     13.530000      0.080210     -0.026660
1355     13.540000      0.080480     -0.029040
1356     13.550000      0.080770     -0.031390
1357     13.560000      0.081080     -0.033720
1358     13.570000      0.081420     -0.036020
1359     13.580000      0.081780     -0.038290
1360     13.590000      0.082160     -0.040530
1361     13.600000      0.082570     -0.042750
1362     13.610000      0.082990     -0.044940
1363     13.620000      0.083440     -0.047100
1364     13.630000      0.083910     -0.049240
1365     13.640000      0.084410     -0.051350
1366     13.650000      0.084920     -0.053440
1367     13.660000      0.085450     -0.055480
1368     13.670000      0.086010     -0.057480
1369     13.680000      0.086580     -0.059440
1370     13.690000      0.087180     -0.061330
1371     13.700000      0.087790     -0.063160
1372     13.710000      0.088420     -0.064910
1373     13.720000      0.089070     -0.066570
1374     13.730000      0.089740     -0.068130
1375     13.740000      0.090420     -0.069580
1376     13.750000      0.091120     -0.070920
1377     13.760000      0.091820     -0.072130
1378     13.770000      0.092550     -0.073220
1379     13.780000      0.093280     -0.074170
1380     13.790000      0.094020     -0.074990
1381     13.800000      0.094770     -0.075670
1382     13.810000      0.095530     -0.076210
1383     13.820000      0.096290     -0.076620
1384     13.830000      0.097050     -0.076900
1385     13.840000      0.097820     -0.077050
1386     13.850000      0.098590     -0.077080
1387     13.860000      0.099360     -0.076990
1388     13.870000      0.100130     -0.076790
1389     13.880000      0.100900     -0.076480
1390     13.890000      0.101670     -0.076080
1391     13.900000      0.102430     -0.075580
1392     13.910000      0.103180     -0.075000
1393     13.920000      0.103930     -0.074340
1394     13.930000      0.104680     -0.073600
1395     13.940000      0.105410     -0.072800
1396     13.950000      0.106140     -0.071930
1397     13.960000      0.106860     -0.071000
1398     13.970000      0.107570     -0.070000
1399     13.980000      0.108270     -0.068950
1400     13.990000      0.108960     -0.067840
1401     14.000000      0.109640     -0.066670
1402     14.010000      0.110310     -0.065440
1403     14.020000      0.110960     -0.064160
1404     14.030000      0.111600     -0.062830
1405     14.040000      0.112230     -0.061440
1406     14.050000      0.112840     -0.060000
1407     14.060000      0.113440     -0.058520
1408     14.070000      0.114030     -0.057000
1409     14.080000      0.114600     -0.055440
1410     14.090000      0.115150     -0.053850
1411     14.100000      0.115690     -0.052240
1412     14.110000      0.116210     -0.050620
1413     14.120000      0.116720     -0.048980
1414     14.130000      0.117210     -0.047340
1415     14.140000      0.117680     -0.045700
1416     14.150000      0.118140     -0.044060
1417     14.160000      0.118580     -0.042430
1418     14.170000      0.119010     -0.040810
1419     14.180000      0.119410     -0.039190
1420     14.190000      0.119810     -0.037590
1421     14.200000      0.120180     -0.035990
1422     14.210000      0.120540     -0.034400
1423     14.220000      0.120890     -0.032820
1424     14.230000      0.121210     -0.031240
1425     14.240000      0.121530     -0.029670
1426     14.250000      0.121820     -0.028100
1427     14.260000      0.122100     -0.026530
1428     14.270000      0.122370     -0.024970
1429     14.280000      0.122620     -0.023420
1430     14.290000      0.122850     -0.021880
1431     14.300000      0.123070     -0.020350
1432     14.310000      0.123280     -0.018830
1433     14.320000      0.123460     -0.017340
1434     14.330000      0.123640     -0.015860
1435     14.340000      0.123800     -0.014400
1436     14.350000      0.123940     -0.012970
1437     14.360000      0.124070     -0.011570
1438     14.370000      0.124190     -0.010190
1439     14.380000      0.124290     -0.008840
1440     14.390000      0.124380     -0.007510
1441     14.400000      0.124450     -0.006200
1442     14.410000      0.124510     -0.004920
1443     14.420000      0.124560     -0.003650
1444     14.430000      0.124600     -0.002410
1445     14.440000      0.124620     -0.001190
1446     14.450000      0.124630      0.000010
1447     14.460000      0.124630      0.001190
1448     14.470000      0.124620      0.002350
1449     14.480000      0.124600      0.003480
1450     14.490000      0.124560      0.004580
1451     14.500000      0.124520      0.005650
1452     14.510000      0.124460      0.006690
1453     14.520000      0.124390      0.007680
1454     14.530000      0.124320      0.008640
1455     14.540000      0.124230      0.009540
1456     14.550000      0.124140      0.010400
1457     14.560000      0.124030      0.011210
1458     14.570000      0.123920      0.011970
1459     14.580000      0.123800      0.012680
1460     14.590000      0.123670      0.013340
1461     14.600000      0.123540      0.013950
1462     14.610000      0.123400      0.014510
1463     14.620000      0.123260      0.015030
1464     14.630000      0.123100      0.015510
1465     14.640000      0.122950      0.015940
1466     14.650000      0.122790      0.016350
1467     14.660000      0.122630      0.016720
1468     14.670000      0.122460      0.017070
1469     14.680000      0.122290      0.017410
1470     14.690000      0.122110      0.017730
1471     14.700000      0.121940      0.018040
1472     14.710000      0.121760      0.018360
1473     14.720000      0.121570      0.018680
1474     14.730000      0.121390      0.019020
1475     14.740000      0.121200      0.019370
1476     14.750000      0.121000      0.019740
1477     14.760000      0.120810      0.020150
1478     14.770000      0.120600      0.020580
1479     14.780000      0.120400      0.021050
1480     14.790000      0.120190      0.021550
1481     14.800000      0.119970      0.022090
1482     14.810000      0.119750      0.022680
1483     14.820000      0.119520      0.023300
1484     14.830000      0.119290      0.023970
1485     14.840000      0.119050      0.024670
1486     14.850000      0.118810      0.025410
1487     14.860000      0.118550      0.026180
1488     14.870000      0.118290      0.026980
1489     14.880000      0.118020      0.027800
1490     14.890000      0.117740      0.028640
1491     14.900000      0.117450      0.029500
1492     14.910000      0.117160      0.030350
1493     14.920000      0.116860      0.031210
1494     14.930000      0.116540      0.032060
1495     14.940000      0.116220      0.032900
1496     14.950000      0.115890      0.033730
1497     14.960000      0.115560      0.034540
1498     14.970000      0.115210      0.035320
1499     14.980000      0.114860      0.036090
1500     14.990000      0.114500      0.036830
1501     15.000000      0.114130      0.037540
1502     15.010000      0.113750      0.038220
1503     15.020000      0.113370      0.038890
1504     15.030000      0.112980      0.039520
1505     15.040000      0.112590      0.040130
1506     15.050000      0.112190      0.040710
1507     15.060000      0.111780      0.041260
1508     15.070000      0.111370      0.041790
1509     15.080000      0.110950      0.042290
1510     15.090000      0.110530      0.042760
1511     15.100000      0.110100      0.043200
1512     15.110000      0.109670      0.043610
1513     15.120000      0.109230      0.043990
1514     15.130000      0.108790      0.044330
1515     15.140000      0.108350      0.044640
1516     15.150000      0.107900      0.044910
1517     15.160000      0.107450      0.045140
1518     15.170000      0.107000      0.045330
1519     15.180000      0.106550      0.045490
1520     15.190000      0.106090      0.045610
1521     15.200000      0.105640      0.045690
1522     15.210000      0.105180      0.045730
1523     15.220000      0.104720      0.045730
1524     15.230000      0.104260      0.045700
1525     15.240000      0.103810      0.045640
1526     15.250000      0.103350      0.045550
1527     15.260000      0.102900      0.045430
1528     15.270000      0.102440      0.045280
1529     15.280000      0.101990      0.045120
1530     15.290000      0.101540      0.044930
1531     15.300000      0.101090      0.044730
1532     15.310000      0.100640      0.044520
1533     15.320000      0.100200      0.044290
1534     15.330000      0.099750      0.044070
1535     15.340000      0.099310      0.043840
1536     15.350000      0.098870      0.043610
1537     15.360000      0.098440      0.043380
1538     15.370000      0.098000      0.043160
1539     15.380000      0.097570      0.042940
1540     15.390000      0.097140      0.042720
1541     15.400000      0.096720      0.042520
1542     15.410000      0.096290      0.042310
1543     15.420000      0.095870      0.042110
1544     15.430000      0.095450      0.041920
1545     15.440000      0.095030      0.041720
1546     15.450000      0.094610      0.041530
1547     15.460000      0.094190      0.041340
1548     15.470000      0.093780      0.041150
1549     15.480000      0.093370      0.040950
1550     15.490000      0.092960      0.040750
1551     15.500000      0.092550      0.040540
1552     15.510000      0.092150      0.040310
1553     15.520000      0.091740      0.040080
1554     15.530000      0.091340      0.039830
1555     15.540000      0.090940      0.039560
1556     15.550000      0.090550      0.039280
1557     15.560000      0.090160      0.038970
1558     15.570000      0.089770      0.038650
1559     15.580000      0.089380      0.038300
1560     15.590000      0.089000      0.037920
1561     15.600000      0.088620      0.037520
1562     15.610000      0.088240      0.037100
1563     15.620000      0.087870      0.036650
1564     15.630000      0.087510      0.036180
1565     15.640000      0.087140      0.035680
1566     15.650000      0.086790      0.035170
1567     15.660000      0.086430      0.034650
1568     15.670000      0.086090      0.034110
1569     15.680000      0.085750      0.033570
1570     15.690000      0.085410      0.033020
1571     15.700000      0.085080      0.032480
1572     15.710000      0.084760      0.031950
1573     15.720000      0.084440      0.031440
1574     15.730000      0.084120      0.030950
1575     15.740000      0.083810      0.030480
1576     15.750000      0.083510      0.030040
1577     15.760000      0.083210      0.029640
1578     15.770000      0.082910      0.029270
1579     15.780000      0.082620      0.028930
1580     15.790000      0.082330      0.028640
1581     15.800000      0.082040      0.028380
1582     15.810000      0.081760      0.028160
1583     15.820000      0.081480      0.027980
1584     15.830000      0.081200      0.027830
1585     15.840000      0.080920      0.027710
1586     15.850000      0.080640      0.027620
1587     15.860000      0.080370      0.027550
1588     15.870000      0.080090      0.027490
1589     15.880000      0.079820      0.027450
1590     15.890000      0.079540      0.027410
1591     15.900000      0.079270      0.027370
1592     15.910000      0.078990      0.027320
1593     15.920000      0.078720      0.027250
1594     15.930000      0.078450      0.027160
1595     15.940000      0.078180      0.027050
1596     15.950000      0.077910      0.026900
1597     15.960000      0.077640      0.026720
1598     15.970000      0.077370      0.026500
1599     15.980000      0.077100      0.026230
1600     15.990000      0.076840      0.025920
1601     16.000000      0.076580      0.025560
1602     16.010000      0.076330      0.025160
1603     16.020000      0.076080      0.024710
1604     16.030000      0.075830      0.024210
1605     16.040000      0.075590      0.023680
1606     16.050000      0.075350      0.023110
1607     16.060000      0.075120      0.022510
1608     16.070000      0.074890      0.021890
1609     16.080000      0.074670      0.021260
1610     16.090000      0.074460      0.020620
1611     16.100000      0.074260      0.019990
1612     16.110000      0.074060      0.019360
1613     16.120000      0.073860      0.018760
1614     16.130000      0.073670      0.018190
1615     16.140000      0.073490      0.017660
1616     16.150000      0.073320      0.017180
1617     16.160000      0.073140      0.016740
1618     16.170000      0.072980      0.016370
1619     16.180000      0.072810      0.016050
1620     16.190000      0.072650      0.015800
1621     16.200000      0.072490      0.015620
1622     16.210000      0.072340      0.015500
1623     16.220000      0.072180      0.015440
1624     16.230000      0.072030      0.015440
1625     16.240000      0.071870      0.015500
1626     16.250000      0.071720      0.015610
1627     16.260000      0.071560      0.015770
1628     16.270000      0.071410      0.015970
1629     16.280000      0.071250      0.016200
1630     16.290000      0.071080      0.016460
1631     16.300000      0.070920      0.016730
1632     16.310000      0.070750      0.017010
1633     16.320000      0.070580      0.017300
1634     16.330000      0.070410      0.017570
1635     16.340000      0.070230      0.017840
1636     16.350000      0.070060      0.018080
1637     16.360000      0.069870      0.018290
1638     16.370000      0.069690      0.018480
1639     16.380000      0.069510      0.018630
1640     16.390000      0.069320      0.018740
1641     16.400000      0.069130      0.018820
1642     16.410000      0.068940      0.018860
1643     16.420000      0.068760      0.018850
1644     16.430000      0.068570      0.018810
1645     16.440000      0.068380      0.018720
1646     16.450000      0.068190      0.018610
1647     16.460000      0.068010      0.018450
1648     16.470000      0.067820      0.018270
1649     16.480000      0.067640      0.018060
1650     16.490000      0.067460      0.017830
1651     16.500000      0.067280      0.017580
1652     16.510000      0.067100      0.017310
1653     16.520000      0.066930      0.017040
1654     16.530000      0.066760      0.016750
1655     16.540000      0.066590      0.016460
1656     16.550000      0.066430      0.016170
1657     16.560000      0.066270      0.015880
1658     16.570000      0.066110      0.015590
1659     16.580000      0.065950      0.015310
1660     16.590000      0.065800      0.015030
1661     16.600000      0.065650      0.014760
1662     16.610000      0.065500      0.014500
1663     16.620000      0.065360      0.014250
1664     16.630000      0.065210      0.014010
1665     16.640000      0.065070      0.013790
1666     16.650000      0.064940      0.013570
1667     16.660000      0.064800      0.013370
1668     16.670000      0.064670      0.013180
1669     16.680000      0.064530      0.013000
1670     16.690000      0.064400      0.012840
1671     16.700000      0.064280      0.012710
1672     16.710000      0.064150      0.012590
1673     16.720000      0.064020      0.012490
1674     16.730000      0.063900      0.012420
1675     16.740000      0.063770      0.012380
1676     16.750000      0.063650      0.012360
1677     16.760000      0.063530      0.012370
1678     16.770000      0.063400      0.012410
1679     16.780000      0.063280      0.012480
1680     16.790000      0.063150      0.012580
1681     16.800000      0.063030      0.012710
1682     16.810000      0.062900      0.012870
1683     16.820000      0.062770      0.013060
1684     16.830000      0.062640      0.013280
1685     16.840000      0.062510      0.013530
1686     16.850000      0.062370      0.013790
1687     16.860000      0.062240      0.014080
1688     16.870000      0.062090      0.014390
1689     16.880000      0.061950      0.014700
1690     16.890000      0.061800      0.015030
1691     16.900000      0.061650      0.015360
1692     16.910000      0.061500      0.015690
1693     16.920000      0.061340      0.016020
1694     16.930000      0.061180      0.016340
1695     16.940000      0.061020      0.016650
1696     16.950000      0.060850      0.016940
1697     16.960000      0.060680      0.017210
1698     16.970000      0.060510      0.017460
1699     16.980000      0.060340      0.017690
1700     16.990000      0.060160      0.017900
1701     17.000000      0.059980      0.018090
1702     17.010000      0.059800      0.018250
1703     17.020000      0.059620      0.018390
1704     17.030000      0.059430      0.018510
1705     17.040000      0.059250      0.018610
1706     17.050000      0.059060      0.018690
1707     17.060000      0.058880      0.018760
1708     17.070000      0.058690      0.018810
1709     17.080000      0.058500      0.018860
1710     17.090000      0.058310      0.018900
1711     17.100000      0.058120      0.018940
1712     17.110000      0.057930      0.018980
1713     17.120000      0.057740      0.019020
1714     17.130000      0.057550      0.019070
1715     17.140000      0.057360      0.019140
1716     17.150000      0.057170      0.019220
1717     17.160000      0.056980      0.019310
1718     17.170000      0.056790      0.019430
1719     17.180000      0.056590      0.019570
1720     17.190000      0.056400      0.019720
1721     17.200000      0.056200      0.019910
1722     17.210000      0.056000      0.020110
1723     17.220000      0.055800      0.020340
1724     17.230000      0.055590      0.020590
1725     17.240000      0.055390      0.020870
1726     17.250000      0.055180      0.021160
1727     17.260000      0.054970      0.021480
1728     17.270000      0.054750      0.021810
1729     17.280000      0.054540      0.022150
1730     17.290000      0.054310      0.022510
1731     17.300000      0.054090      0.022870
1732     17.310000      0.053860      0.023230
1733     17.320000      0.053630      0.023600
1734     17.330000      0.053390      0.023960
1735     17.340000      0.053150      0.024320
1736     17.350000      0.052910      0.024670
1737     17.360000      0.052660      0.025010
1738     17.370000      0.052410      0.025340
1739     17.380000      0.052160      0.025650
1740     17.390000      0.051900      0.025960
1741     17.400000      0.051640      0.026250
1742     17.410000      0.051380      0.026520
1743     17.420000      0.051120      0.026780
1744     17.430000      0.050850      0.027020
1745     17.440000      0.050580      0.027250
1746     17.450000      0.050310      0.027460
1747     17.460000      0.050030      0.027660
1748     17.470000      0.049750      0.027840
1749     17.480000      0.049480      0.028010
1750     17.490000      0.049200      0.028160
1751     17.500000      0.048910      0.028300
1752     17.510000      0.048630      0.028410
1753     17.520000      0.048350      0.028510
1754     17.530000      0.048060      0.028590
1755     17.540000      0.047780      0.028660
1756     17.550000      0.047490      0.028700
1757     17.560000      0.047200      0.028720
1758     17.570000      0.046910      0.028730
1759     17.580000      0.046630      0.028710
1760     17.590000      0.046340      0.028680
1761     17.600000      0.046050      0.028620
1762     17.610000      0.045770      0.028550
1763     17.620000      0.045480      0.028460
1764     17.630000      0.045200      0.028350
1765     17.640000      0.044910      0.028230
1766     17.650000      0.044630      0.028090
1767     17.660000      0.044350      0.027950
1768     17.670000      0.044070      0.027800
1769     17.680000      0.043790      0.027640
1770     17.690000      0.043520      0.027480
1771     17.700000      0.043240      0.027330
1772     17.710000      0.042970      0.027180
1773     17.720000      0.042700      0.027030
1774     17.730000      0.042430      0.026910
1775     17.740000      0.042160      0.026790
1776     17.750000      0.041890      0.026690
1777     17.760000      0.041620      0.026610
1778     17.770000      0.041360      0.026560
1779     17.780000      0.041090      0.026520
1780     17.790000      0.040830      0.026510
1781     17.800000      0.040560      0.026530
1782     17.810000      0.040300      0.026560
1783     17.820000      0.040030      0.026620
1784     17.830000      0.039760      0.026700
1785     17.840000      0.039500      0.026800
1786     17.850000      0.039230      0.026910
1787     17.860000      0.038960      0.027040
1788     17.870000      0.038690      0.027170
1789     17.880000      0.038420      0.027310
1790     17.890000      0.038140      0.027450
1791     17.900000      0.037870      0.027580
1792     17.910000      0.037590      0.027700
1793     17.920000      0.037320      0.027810
1794     17.930000      0.037040      0.027890
1795     17.940000      0.036760      0.027950
1796     17.950000      0.036480      0.027990
1797     17.960000      0.036200      0.027990
1798     17.970000      0.035920      0.027950
1799     17.980000      0.035640      0.027880
1800     17.990000      0.035360      0.027770
1801     18.000000      0.035080      0.027620
1802     18.010000      0.034810      0.027440
1803     18.020000      0.034530      0.027210
1804     18.030000      0.034260      0.026950
1805     18.040000      0.033990      0.026650
1806     18.050000      0.033730      0.026320
1807     18.060000      0.033460      0.025960
1808     18.070000      0.033200      0.025590
1809     18.080000      0.032950      0.025190
1810     18.090000      0.032700      0.024790
1811     18.100000      0.032450      0.024380
1812     18.110000      0.032200      0.023970
1813     18.120000      0.031960      0.023560
1814     18.130000      0.031730      0.023170
1815     18.140000      0.031500      0.022800
1816     18.150000      0.031270      0.022460
1817     18.160000      0.031040      0.022140
1818     18.170000      0.030820      0.021850
1819     18.180000      0.030600      0.021590
1820     18.190000      0.030390      0.021370
1821     18.200000      0.030170      0.021180
1822     18.210000      0.029960      0.021030
1823     18.220000      0.029750      0.020910
1824     18.230000      0.029540      0.020820
1825     18.240000      0.029330      0.020770
1826     18.250000      0.029130      0.020740
1827     18.260000      0.028920      0.020730
1828     18.270000      0.028710      0.020740
1829     18.280000      0.028510      0.020770
1830     18.290000      0.028300      0.020810
1831     18.300000      0.028090      0.020850
1832     18.310000      0.027880      0.020900
1833     18.320000      0.027670      0.020930
1834     18.330000      0.027460      0.020960
1835     18.340000      0.027250      0.020970
1836     18.350000      0.027040      0.020970
1837     18.360000      0.026830      0.020940
1838     18.370000      0.026620      0.020890
1839     18.380000      0.026420      0.020800
1840     18.390000      0.026210      0.020690
1841     18.400000      0.026000      0.020550
1842     18.410000      0.025790      0.020380
1843     18.420000      0.025590      0.020180
1844     18.430000      0.025390      0.019950
1845     18.440000      0.025190      0.019690
1846     18.450000      0.024990      0.019410
1847     18.460000      0.024800      0.019110
1848     18.470000      0.024610      0.018790
1849     18.480000      0.024420      0.018460
1850     18.490000      0.024230      0.018110
1851     18.500000      0.024050      0.017770
1852     18.510000      0.023880      0.017420
1853     18.520000      0.023700      0.017090
1854     18.530000      0.023530      0.016760
1855     18.540000      0.023360      0.016450
1856     18.550000      0.023200      0.016160
1857     18.560000      0.023040      0.015890
1858     18.570000      0.022880      0.015650
1859     18.580000      0.022720      0.015430
1860     18.590000      0.022570      0.015250
1861     18.600000      0.022420      0.015090
1862     18.610000      0.022260      0.014960
1863     18.620000      0.022110      0.014860
1864     18.630000      0.021970      0.014790
1865     18.640000      0.021820      0.014740
1866     18.650000      0.021670      0.014710
1867     18.660000      0.021520      0.014700
1868     18.670000      0.021380      0.014710
1869     18.680000      0.021230      0.014730
1870     18.690000      0.021080      0.014760
1871     18.700000      0.020930      0.014800
1872     18.710000      0.020790      0.014830
1873     18.720000      0.020640      0.014860
1874     18.730000      0.020490      0.014880
1875     18.740000      0.020340      0.014880
1876     18.750000      0.020190      0.014870
1877     18.760000      0.020040      0.014840
1878     18.770000      0.019900      0.014790
1879     18.780000      0.019750      0.014720
1880     18.790000      0.019600      0.014620
1881     18.800000      0.019450      0.014500
1882     18.810000      0.019310      0.014340
1883     18.820000      0.019170      0.014170
1884     18.830000      0.019020      0.013970
1885     18.840000      0.018880      0.013740
1886     18.850000      0.018750      0.013490
1887     18.860000      0.018610      0.013230
1888     18.870000      0.018480      0.012950
1889     18.880000      0.018350      0.012660
1890     18.890000      0.018220      0.012360
1891     18.900000      0.018100      0.012050
1892     18.910000      0.017980      0.011750
1893     18.920000      0.017860      0.011450
1894     18.930000      0.017750      0.011160
1895     18.940000      0.017640      0.010890
1896     18.950000      0.017530      0.010630
1897     18.960000      0.017420      0.010390
1898     18.970000      0.017320      0.010160
1899     18.980000      0.017220      0.009970
1900     18.990000      0.017120      0.009790
1901     19.000000      0.017020      0.009640
1902     19.010000      0.016920      0.009520
1903     19.020000      0.016830      0.009410
1904     19.030000      0.016730      0.009340
1905     19.040000      0.016640      0.009280
1906     19.050000      0.016550      0.009250
1907     19.060000      0.016450      0.009230
1908     19.070000      0.016360      0.009230
1909     19.080000      0.016270      0.009250
1910     19.090000      0.016180      0.009280
1911     19.100000      0.016080      0.009320
1912     19.110000      0.015990      0.009360
1913     19.120000      0.015900      0.009410
1914     19.130000      0.015800      0.009470
1915     19.140000      0.015710      0.009520
1916     19.150000      0.015610      0.009580
1917     19.160000      0.015520      0.009630
1918     19.170000      0.015420      0.009670
1919     19.180000      0.015320      0.009710
1920     19.190000      0.015230      0.009750
1921     19.200000      0.015130      0.009770
1922     19.210000      0.015030      0.009790
1923     19.220000      0.014930      0.009810
1924     19.230000      0.014840      0.009810
1925     19.240000      0.014740      0.009810
1926     19.250000      0.014640      0.009810
1927     19.260000      0.014540      0.009800
1928     19.270000      0.014440      0.009780
1929     19.280000      0.014350      0.009760
1930     19.290000      0.014250      0.009740
1931     19.300000      0.014150      0.009720
1932     19.310000      0.014050      0.009700
1933     19.320000      0.013960      0.009690
1934     19.330000      0.013860      0.009670
1935     19.340000      0.013760      0.009660
1936     19.350000      0.013670      0.009660
1937     19.360000      0.013570      0.009660
1938     19.370000      0.013470      0.009670
1939     19.380000      0.013380      0.009680
1940     19.390000      0.013280      0.009700
1941     19.400000      0.013180      0.009740
1942     19.410000      0.013080      0.009770
1943     19.420000      0.012990      0.009820
1944     19.430000      0.012890      0.009880
1945     19.440000      0.012790      0.009940
1946     19.450000      0.012690      0.010000
1947     19.460000      0.012590      0.010080
1948     19.470000      0.012490      0.010150
1949     19.480000      0.012390      0.010230
1950     19.490000      0.012290      0.010310
1951     19.500000      0.012180      0.010390
1952     19.510000      0.012080      0.010460
1953     19.520000      0.011970      0.010540
1954     19.530000      0.011870      0.010610
1955     19.540000      0.011760      0.010670
1956     19.550000      0.011660      0.010720
1957     19.560000      0.011550      0.010770
1958     19.570000      0.011440      0.010810
1959     19.580000      0.011330      0.010830
1960     19.590000      0.011230      0.010850
1961     19.600000      0.011120      0.010860
1962     19.610000      0.011010      0.010860
1963     19.620000      0.010900      0.010850
1964     19.630000      0.010790      0.010840
1965     19.640000      0.010680      0.010820
1966     19.650000      0.010570      0.010790
1967     19.660000      0.010470      0.010760
1968     19.670000      0.010360      0.010730
1969     19.680000      0.010250      0.010700
1970     19.690000      0.010140      0.010680
1971     19.700000      0.010040      0.010660
1972     19.710000      0.009930      0.010660
1973     19.720000      0.009820      0.010670
1974     19.730000      0.009720      0.010690
1975     19.740000      0.009610      0.010730
1976     19.750000      0.009500      0.010790
1977     19.760000      0.009400      0.010880
1978     19.770000      0.009290      0.010980
1979     19.780000      0.009180      0.011120
1980     19.790000      0.009070      0.011280
1981     19.800000      0.008950      0.011460
1982     19.810000      0.008840      0.011680
1983     19.820000      0.008720      0.011910
1984     19.830000      0.008600      0.012180
1985     19.840000      0.008480      0.012460
1986     19.850000      0.008360      0.012760
1987     19.860000      0.008230      0.013080
1988     19.870000      0.008100      0.013410
1989     19.880000      0.007960      0.013740
1990     19.890000      0.007830      0.014080
1991     19.900000      0.007690      0.014410
1992     19.910000      0.007540      0.014740
1993     19.920000      0.007390      0.015050
1994     19.930000      0.007240      0.015340
1995     19.940000      0.007090      0.015600
1996     19.950000      0.006930      0.015840
1997     19.960000      0.006780      0.016050
1998     19.970000      0.006620      0.016220
1999     19.980000      0.006450      0.016360
2000     19.990000      0.006290      0.016450
2001     20.000000      0.006120      0.016510
2002     20.010000      0.005960      0.016540
2003     20.020000      0.005790      0.016520
2004     20.030000      0.005630      0.016470
2005     20.040000      0.005460      0.016390
2006     20.050000      0.005300      0.016280
2007     20.060000      0.005140      0.016140
2008     20.070000      0.004980      0.015990
2009     20.080000      0.004820      0.015810
2010     20.090000      0.004660      0.015630
2011     20.100000      0.004500      0.015450
2012     20.110000      0.004350      0.015270
2013     20.120000      0.004190      0.015090
2014     20.130000      0.004040      0.014930
2015     20.140000      0.003890      0.014790
2016     20.150000      0.003750      0.014680
2017     20.160000      0.003600      0.014590
2018     20.170000      0.003450      0.014530
2019     20.180000      0.003310      0.014500
2020     20.190000      0.003160      0.014510
2021     20.200000      0.003020      0.014560
2022     20.210000      0.002870      0.014640
2023     20.220000      0.002730      0.014750
2024     20.230000      0.002580      0.014900
2025     20.240000      0.002430      0.015080
2026     20.250000      0.002280      0.015280
2027     20.260000      0.002130      0.015510
2028     20.270000      0.001970      0.015750
2029     20.280000      0.001810      0.016000
2030     20.290000      0.001650      0.016250
2031     20.300000      0.001490      0.016510
2032     20.310000      0.001330      0.016750
2033     20.320000      0.001160      0.016980
2034     20.330000      0.000990      0.017190
2035     20.340000      0.000820      0.017360
2036     20.350000      0.000640      0.017510
2037     20.360000      0.000470      0.017610
2038     20.370000      0.000290      0.017670
2039     20.380000      0.000120      0.017690
2040     20.390000     -0.000060      0.017660
2041     20.400000     -0.000240      0.017580
2042     20.410000     -0.000410      0.017450
2043     20.420000     -0.000590      0.017270
2044     20.430000     -0.000760      0.017040
2045     20.440000     -0.000930      0.016770
2046     20.450000     -0.001100      0.016460
2047     20.460000     -0.001260      0.016110
2048     20.470000     -0.001420      0.015730
2049     20.480000     -0.001580      0.015320
2050     20.490000     -0.001740      0.014890
2051     20.500000     -0.001880      0.014440
2052     20.510000     -0.002030      0.013980
2053     20.520000     -0.002170      0.013520
2054     20.530000     -0.002300      0.013070
2055     20.540000     -0.002430      0.012620
2056     20.550000     -0.002560      0.012180
2057     20.560000     -0.002680      0.011760
2058     20.570000     -0.002800      0.011360
2059     20.580000     -0.002910      0.010980
2060     20.590000     -0.003020      0.010620
2061     20.600000     -0.003130      0.010290
2062     20.610000     -0.003230      0.009980
2063     20.620000     -0.003330      0.009700
2064     20.630000     -0.003430      0.009440
2065     20.640000     -0.003520      0.009200
2066     20.650000     -0.003620      0.008990
2067     20.660000     -0.003710      0.008790
2068     20.670000     -0.003790      0.008610
2069     20.680000     -0.003880      0.008440
2070     20.690000     -0.003960      0.008290
2071     20.700000     -0.004050      0.008140
2072     20.710000     -0.004130      0.008010
2073     20.720000     -0.004210      0.007880
2074     20.730000     -0.004290      0.007750
2075     20.740000     -0.004360      0.007620
2076     20.750000     -0.004440      0.007490
2077     20.760000     -0.004520      0.007350
2078     20.770000     -0.004590      0.007220
2079     20.780000     -0.004660      0.007070
2080     20.790000     -0.004730      0.006920
2081     20.800000     -0.004800      0.006760
2082     20.810000     -0.004870      0.006580
2083     20.820000     -0.004930      0.006400
2084     20.830000     -0.005000      0.006210
2085     20.840000     -0.005060      0.006010
2086     20.850000     -0.005120      0.005800
2087     20.860000     -0.005180      0.005590
2088     20.870000     -0.005230      0.005360
2089     20.880000     -0.005290      0.005130
2090     20.890000     -0.005340      0.004890
2091     20.900000     -0.005390      0.004640
2092     20.910000     -0.005430      0.004390
2093     20.920000     -0.005480      0.004140
2094     20.930000     -0.005520      0.003880
2095     20.940000     -0.005560      0.003630
2096     20.950000     -0.005600      0.003370
2097     20.960000     -0.005630      0.003120
2098     20.970000     -0.005660      0.002870
2099     20.980000     -0.005690      0.002610
2100     20.990000     -0.005720      0.002360
2101     21.000000     -0.005740      0.002110
2102     21.010000     -0.005760      0.001870
2103     21.020000     -0.005780      0.001620
2104     21.030000     -0.005790      0.001370
2105     21.040000     -0.005810      0.001130
2106     21.050000     -0.005820      0.000890
2107     21.060000     -0.005830      0.000650
2108     21.070000     -0.005830      0.000410
2109     21.080000     -0.005840      0.000170
2110     21.090000     -0.005840     -0.000060
2111     21.100000     -0.005840     -0.000280
2112     21.110000     -0.005840     -0.000500
2113     21.120000     -0.005830     -0.000720
2114     21.130000     -0.005830     -0.000930
2115     21.140000     -0.005820     -0.001130
2116     21.150000     -0.005800     -0.001320
2117     21.160000     -0.005790     -0.001510
2118     21.170000     -0.005780     -0.001680
2119     21.180000     -0.005760     -0.001850
2120     21.190000     -0.005740     -0.002010
2121     21.200000     -0.005720     -0.002170
2122     21.210000     -0.005700     -0.002310
2123     21.220000     -0.005680     -0.002450
2124     21.230000     -0.005650     -0.002580
2125     21.240000     -0.005630     -0.002710
2126     21.250000     -0.005600     -0.002830
2127     21.260000     -0.005570     -0.002950
2128     21.270000     -0.005540     -0.003070
2129     21.280000     -0.005510     -0.003190
2130     21.290000     -0.005480     -0.003300
2131     21.300000     -0.005450     -0.003420
2132     21.310000     -0.005410     -0.003550
2133     21.320000     -0.005380     -0.003670
2134     21.330000     -0.005340     -0.003810
2135     21.340000     -0.005300     -0.003950
2136     21.350000     -0.005260     -0.004090
2137     21.360000     -0.005220     -0.004250
2138     21.370000     -0.005180     -0.004410
2139     21.380000     -0.005130     -0.004590
2140     21.390000     -0.005090     -0.004780
2141     21.400000     -0.005040     -0.004980
2142     21.410000     -0.004990     -0.005180
2143     21.420000     -0.004940     -0.005400
2144     21.430000     -0.004880     -0.005630
2145     21.440000     -0.004830     -0.005860
2146     21.450000     -0.004770     -0.006100
2147     21.460000     -0.004710     -0.006340
2148     21.470000     -0.004650     -0.006580
2149     21.480000     -0.004580     -0.006820
2150     21.490000     -0.004510     -0.007050
2151     21.500000     -0.004440     -0.007270
2152     21.510000     -0.004370     -0.007480
2153     21.520000     -0.004290     -0.007660
2154     21.530000     -0.004220     -0.007830
2155     21.540000     -0.004140     -0.007970
2156     21.550000     -0.004060     -0.008080
2157     21.560000     -0.003980     -0.008160
2158     21.570000     -0.003900     -0.008210
2159     21.580000     -0.003810     -0.008220
2160     21.590000     -0.003730     -0.008190
2161     21.600000     -0.003650     -0.008130
2162     21.610000     -0.003570     -0.008030
2163     21.620000     -0.003490     -0.007900
2164     21.630000     -0.003410     -0.007730
2165     21.640000     -0.003330     -0.007530
2166     21.650000     -0.003260     -0.007300
2167     21.660000     -0.003180     -0.007040
2168     21.670000     -0.003110     -0.006760
2169     21.680000     -0.003050     -0.006460
2170     21.690000     -0.002980     -0.006150
2171     21.700000     -0.002920     -0.005830
2172     21.710000     -0.002860     -0.005510
2173     21.720000     -0.002810     -0.005190
2174     21.730000     -0.002750     -0.004870
2175     21.740000     -0.002710     -0.004560
2176     21.750000     -0.002660     -0.004270
2177     21.760000     -0.002620     -0.004000
2178     21.770000     -0.002580     -0.003740
2179     21.780000     -0.002540     -0.003510
2180     21.790000     -0.002500     -0.003300
2181     21.800000     -0.002470     -0.003110
2182     21.810000     -0.002440     -0.002950
2183     21.820000     -0.002410     -0.002820
2184     21.830000     -0.002380     -0.002710
2185     21.840000     -0.002360     -0.002620
2186     21.850000     -0.002330     -0.002550
2187     21.860000     -0.002300     -0.002510
2188     21.870000     -0.002280     -0.002480
2189     21.880000     -0.002250     -0.002480
2190     21.890000     -0.002230     -0.002480
2191     21.900000     -0.002200     -0.002510
2192     21.910000     -0.002180     -0.002540
2193     21.920000     -0.002150     -0.002590
2194     21.930000     -0.002130     -0.002640
2195     21.940000     -0.002100     -0.002700
2196     21.950000     -0.002070     -0.002770
2197     21.960000     -0.002050     -0.002840
2198     21.970000     -0.002020     -0.002920
2199     21.980000     -0.001990     -0.002990
2200     21.990000     -0.001960     -0.003070
2201     22.000000     -0.001930     -0.003150
2202     22.010000     -0.001900     -0.003230
2203     22.020000     -0.001870     -0.003310
2204     22.030000     -0.001830     -0.003390
2205     22.040000     -0.001800     -0.003460
2206     22.050000     -0.001760     -0.003530
2207     22.060000     -0.001730     -0.003600
2208     22.070000     -0.001690     -0.003660
2209     22.080000     -0.001660     -0.003710
2210     22.090000     -0.001620     -0.003750
2211     22.100000     -0.001580     -0.003780
2212     22.110000     -0.001540     -0.003800
2213     22.120000     -0.001510     -0.003800
2214     22.130000     -0.001470     -0.003790
2215     22.140000     -0.001430     -0.003750
2216     22.150000     -0.001390     -0.003700
2217     22.160000     -0.001360     -0.003630
2218     22.170000     -0.001320     -0.003540
2219     22.180000     -0.001280     -0.003420
2220     22.190000     -0.001250     -0.003280
2221     22.200000     -0.001220     -0.003120
2222     22.210000     -0.001190     -0.002930
2223     22.220000     -0.001160     -0.002720
2224     22.230000     -0.001130     -0.002490
2225     22.240000     -0.001100     -0.002240
2226     22.250000     -0.001080     -0.001970
2227     22.260000     -0.001060     -0.001690
2228     22.270000     -0.001040     -0.001390
2229     22.280000     -0.001030     -0.001080
2230     22.290000     -0.001020     -0.000760
2231     22.300000     -0.001010     -0.000440
2232     22.310000     -0.001010     -0.000130
2233     22.320000     -0.001010      0.000190
2234     22.330000     -0.001010      0.000500
2235     22.340000     -0.001010      0.000790
2236     22.350000     -0.001020      0.001070
2237     22.360000     -0.001030      0.001340
2238     22.370000     -0.001050      0.001590
2239     22.380000     -0.001060      0.001820
2240     22.390000     -0.001080      0.002030
2241     22.400000     -0.001100      0.002220
2242     22.410000     -0.001120      0.002380
2243     22.420000     -0.001150      0.002530
2244     22.430000     -0.001170      0.002660
2245     22.440000     -0.001200      0.002760
2246     22.450000     -0.001230      0.002850
2247     22.460000     -0.001250      0.002910
2248     22.470000     -0.001280      0.002960
2249     22.480000     -0.001310      0.002990
2250     22.490000     -0.001340      0.003010
2251     22.500000     -0.001370      0.003010
2252     22.510000     -0.001400      0.002990
2253     22.520000     -0.001430      0.002970
2254     22.530000     -0.001460      0.002930
2255     22.540000     -0.001490      0.002880
2256     22.550000     -0.001520      0.002820
2257     22.560000     -0.001550      0.002750
2258     22.570000     -0.001580      0.002660
2259     22.580000     -0.001600      0.002570
2260     22.590000     -0.001630      0.002470
2261     22.600000     -0.001650      0.002360
2262     22.610000     -0.001680      0.002250
2263     22.620000     -0.001700      0.002120
2264     22.630000     -0.001720      0.001990
2265     22.640000     -0.001740      0.001850
2266     22.650000     -0.001760      0.001700
2267     22.660000     -0.001780      0.001550
2268     22.670000     -0.001790      0.001400
2269     22.680000     -0.001810      0.001240
2270     22.690000     -0.001820      0.001080
2271     22.700000     -0.001830      0.000910
2272     22.710000     -0.001840      0.000750
2273     22.720000     -0.001850      0.000590
2274     22.730000     -0.001850      0.000430
2275     22.740000     -0.001860      0.000280
2276     22.750000     -0.001860      0.000130
2277     22.760000     -0.001860     -0.000010
2278     22.770000     -0.001860     -0.000150
2279     22.780000     -0.001860     -0.000290
2280     22.790000     -0.001860     -0.000410
2281     22.800000     -0.001850     -0.000530
2282     22.810000     -0.001850     -0.000650
2283     22.820000     -0.001840     -0.000750
2284     22.830000     -0.001830     -0.000860
2285     22.840000     -0.001820     -0.000950
2286     22.850000     -0.001810     -0.001040
2287     22.860000     -0.001800     -0.001130
2288     22.870000     -0.001790     -0.001220
2289     22.880000     -0.001780     -0.001300
2290     22.890000     -0.001770     -0.001370
2291     22.900000     -0.001750     -0.001450
2292     22.910000     -0.001740     -0.001520
2293     22.920000     -0.001720     -0.001600
2294     22.930000     -0.001710     -0.001670
2295     22.940000     -0.001690     -0.001740
2296     22.950000     -0.001670     -0.001810
2297     22.960000     -0.001660     -0.001890
2298     22.970000     -0.001640     -0.001960
2299     22.980000     -0.001620     -0.002040
2300     22.990000     -0.001600     -0.002110
2301     23.000000     -0.001580     -0.002200
2302     23.010000     -0.001550     -0.002280
2303     23.020000     -0.001530     -0.002360
2304     23.030000     -0.001510     -0.002450
2305     23.040000     -0.001480     -0.002540
2306     23.050000     -0.001460     -0.002630
2307     23.060000     -0.001430     -0.002730
2308     23.070000     -0.001400     -0.002830
2309     23.080000     -0.001370     -0.002920
2310     23.090000     -0.001350     -0.003020
2311     23.100000     -0.001320     -0.003120
2312     23.110000     -0.001280     -0.003220
2313     23.120000     -0.001250     -0.003320
2314     23.130000     -0.001220     -0.003420
2315     23.140000     -0.001180     -0.003510
2316     23.150000     -0.001150     -0.003600
2317     23.160000     -0.001110     -0.003700
2318     23.170000     -0.001080     -0.003780
2319     23.180000     -0.001040     -0.003870
2320     23.190000     -0.001000     -0.003950
2321     23.200000     -0.000960     -0.004040
2322     23.210000     -0.000920     -0.004110
2323     23.220000     -0.000880     -0.004190
2324     23.230000     -0.000840     -0.004270
2325     23.240000     -0.000790     -0.004340
2326     23.250000     -0.000750     -0.004410
2327     23.260000     -0.000710     -0.004480
2328     23.270000     -0.000660     -0.004550
2329     23.280000     -0.000620     -0.004610
2330     23.290000     -0.000570     -0.004680
2331     23.300000     -0.000520     -0.004750
2332     23.310000     -0.000480     -0.004810
2333     23.320000     -0.000430     -0.004880
2334     23.330000     -0.000380     -0.004940
2335     23.340000     -0.000330     -0.005010
2336     23.350000     -0.000280     -0.005070
2337     23.360000     -0.000230     -0.005140
2338     23.370000     -0.000180     -0.005210
2339     23.380000     -0.000130     -0.005270
2340     23.390000     -0.000070     -0.005340
2341     23.400000     -0.000020     -0.005410
2342     23.410000      0.000030     -0.005480
2343     23.420000      0.000090     -0.005540
2344     23.430000      0.000140     -0.005610
2345     23.440000      0.000200     -0.005670
2346     23.450000      0.000260     -0.005740
2347     23.460000      0.000310     -0.005790
2348     23.470000      0.000370     -0.005850
2349     23.480000      0.000430     -0.005890
2350     23.490000      0.000490     -0.005930
2351     23.500000      0.000550     -0.005960
2352     23.510000      0.000610     -0.005980
2353     23.520000      0.000670     -0.005980
2354     23.530000      0.000730     -0.005970
2355     23.540000      0.000790     -0.005950
2356     23.550000      0.000850     -0.005900
2357     23.560000      0.000910     -0.005840
2358     23.570000      0.000970     -0.005750
2359     23.580000      0.001020     -0.005650
2360     23.590000      0.001080     -0.005530
2361     23.600000      0.001130     -0.005380
2362     23.610000      0.001190     -0.005220
2363     23.620000      0.001240     -0.005030
2364     23.630000      0.001290     -0.004830
2365     23.640000      0.001340     -0.004620
2366     23.650000      0.001390     -0.004390
2367     23.660000      0.001430     -0.004150
2368     23.670000      0.001470     -0.003910
2369     23.680000      0.001510     -0.003670
2370     23.690000      0.001550     -0.003430
2371     23.700000      0.001580     -0.003200
2372     23.710000      0.001610     -0.002990
2373     23.720000      0.001640     -0.002800
2374     23.730000      0.001670     -0.002630
2375     23.740000      0.001700     -0.002490
2376     23.750000      0.001720     -0.002390
2377     23.760000      0.001750     -0.002320
2378     23.770000      0.001770     -0.002300
2379     23.780000      0.001790     -0.002310
2380     23.790000      0.001820     -0.002370
2381     23.800000      0.001840     -0.002470
2382     23.810000      0.001860     -0.002620
2383     23.820000      0.001890     -0.002810
2384     23.830000      0.001920     -0.003040
2385     23.840000      0.001950     -0.003310
2386     23.850000      0.001980     -0.003610
2387     23.860000      0.002020     -0.003930
2388     23.870000      0.002060     -0.004280
2389     23.880000      0.002100     -0.004650
2390     23.890000      0.002150     -0.005020
2391     23.900000      0.002200     -0.005400
2392     23.910000      0.002250     -0.005760
2393     23.920000      0.002310     -0.006120
2394     23.930000      0.002370     -0.006450
2395     23.940000      0.002430     -0.006760
2396     23.950000      0.002500     -0.007030
2397     23.960000      0.002570     -0.007270
2398     23.970000      0.002640     -0.007460
2399     23.980000      0.002720     -0.007610
2400     23.990000      0.002800     -0.007710
2401     24.000000      0.002870     -0.007760
2402     24.010000      0.002950     -0.007770
2403     24.020000      0.003030     -0.007720
2404     24.030000      0.003100     -0.007630
2405     24.040000      0.003180     -0.007500
2406     24.050000      0.003260     -0.007330
2407     24.060000      0.003330     -0.007120
2408     24.070000      0.003400     -0.006880
2409     24.080000      0.003470     -0.006620
2410     24.090000      0.003540     -0.006340
2411     24.100000      0.003600     -0.006050
2412     24.110000      0.003660     -0.005750
2413     24.120000      0.003720     -0.005460
2414     24.130000      0.003770     -0.005170
2415     24.140000      0.003820     -0.004890
2416     24.150000      0.003870     -0.004640
2417     24.160000      0.003920     -0.004410
2418     24.170000      0.003960     -0.004200
2419     24.180000      0.004000     -0.004020
2420     24.190000      0.004040     -0.003870
2421     24.200000      0.004080     -0.003750
2422     24.210000      0.004120     -0.003670
2423     24.220000      0.004160     -0.003610
2424     24.230000      0.004190     -0.003580
2425     24.240000      0.004230     -0.003580
2426     24.250000      0.004270     -0.003600
2427     24.260000      0.004300     -0.003640
2428     24.270000      0.004340     -0.003700
2429     24.280000      0.004370     -0.003770
2430     24.290000      0.004410     -0.003840
2431     24.300000      0.004450     -0.003910
2432     24.310000      0.004490     -0.003980
2433     24.320000      0.004530     -0.004030
2434     24.330000      0.004570     -0.004070
2435     24.340000      0.004610     -0.004090
2436     24.350000      0.004650     -0.004090
2437     24.360000      0.004690     -0.004060
2438     24.370000      0.004730     -0.003990
2439     24.380000      0.004770     -0.003890
2440     24.390000      0.004810     -0.003760
2441     24.400000      0.004850     -0.003600
2442     24.410000      0.004890     -0.003400
2443     24.420000      0.004920     -0.003170
2444     24.430000      0.004950     -0.002910
2445     24.440000      0.004980     -0.002640
2446     24.450000      0.005010     -0.002340
2447     24.460000      0.005030     -0.002030
2448     24.470000      0.005050     -0.001720
2449     24.480000      0.005070     -0.001410
2450     24.490000      0.005080     -0.001120
2451     24.500000      0.005090     -0.000850
2452     24.510000      0.005100     -0.000620
2453     24.520000      0.005110     -0.000430
2454     24.530000      0.005110     -0.000300
2455     24.540000      0.005110     -0.000230
2456     24.550000      0.005120     -0.000230
2457     24.560000      0.005120     -0.000310
2458     24.570000      0.005120     -0.000470
2459     24.580000      0.005130     -0.000710
2460     24.590000      0.005130     -0.001040
2461     24.600000      0.005140     -0.001460
2462     24.610000      0.005160     -0.001950
2463     24.620000      0.005180     -0.002520
2464     24.630000      0.005200     -0.003160
2465     24.640000      0.005240     -0.003840
2466     24.650000      0.005270     -0.004570
2467     24.660000      0.005320     -0.005310
2468     24.670000      0.005370     -0.006060
2469     24.680000      0.005430     -0.006780
2470     24.690000      0.005500     -0.007450
2471     24.700000      0.005580     -0.008040
2472     24.710000      0.005660     -0.008540
2473     24.720000      0.005740     -0.008900
2474     24.730000      0.005830     -0.009110
2475     24.740000      0.005920     -0.009130
2476     24.750000      0.006010     -0.008960
2477     24.760000      0.006100     -0.008560
2478     24.770000      0.006190     -0.007930
2479     24.780000      0.006270     -0.007050
2480     24.790000      0.006340     -0.005910
2481     24.800000      0.006400     -0.004520
2482     24.810000      0.006440     -0.002880
2483     24.820000      0.006470     -0.001000
2484     24.830000      0.006480      0.001110
2485     24.840000      0.006470      0.003430
2486     24.850000      0.006440      0.005930
2487     24.860000      0.006380      0.008570
2488     24.870000      0.006290      0.011310
2489     24.880000      0.006180      0.014110
2490     24.890000      0.006040      0.016930
2491     24.900000      0.005870      0.019700
2492     24.910000      0.005670      0.022380
2493     24.920000      0.005450      0.024920
2494     24.930000      0.005200      0.027270
2495     24.940000      0.004920      0.029380
2496     24.950000      0.004630      0.031210
2497     24.960000      0.004320      0.032720
2498     24.970000      0.003990      0.033890
2499     24.980000      0.003650      0.034700
2500     24.990000      0.003310      0.035130
2501     25.000000      0.002950      0.035170
2502     25.010000      0.000000      0.000000
2503     25.020000      0.000000      0.000000
2504     25.030000      0.000000      0.000000
2505     25.040000      0.000000      0.000000
2506     25.050000      0.000000      0.000000
2507     25.060000      0.000000      0.000000
2508     25.070000      0.000000      0.000000
2509     25.080000      0.000000      0.000000
2510     25.090000      0.000000      0.000000
2511     25.100000      0.000000      0.000000
2512     25.110000      0.000000      0.000000
2513     25.120000      0.000000      0.000000
2514     25.130000      0.000000      0.000000
2515     25.140000      0.000000      0.000000
2516     25.150000      0.000000      0.000000
2517     25.160000      0.000000      0.000000
2518     25.170000      0.000000      0.000000
2519     25.180000      0.000000      0.000000
2520     25.190000      0.000000      0.000000
2521     25.200000      0.000000      0.000000
2522     25.210000      0.000000      0.000000
2523     25.220000      0.000000      0.000000
2524     25.230000      0.000000      0.000000
2525     25.240000      0.000000      0.000000
2526     25.250000      0.000000      0.000000
2527     25.260000      0.000000      0.000000
2528     25.270000      0.000000      0.000000
2529     25.280000      0.000000      0.000000
2530     25.290000      0.000000      0.000000
2531     25.300000      0.000000      0.000000
2532     25.310000      0.000000      0.000000
2533     25.320000      0.000000      0.000000
2534     25.330000      0.000000      0.000000
2535     25.340000      0.000000      0.000000
2536     25.350000      0.000000      0.000000
2537     25.360000      0.000000      0.000000
2538     25.370000      0.000000      0.000000
2539     25.380000      0.000000      0.000000
2540     25.390000      0.000000      0.000000
2541     25.400000      0.000000      0.000000
2542     25.410000      0.000000      0.000000
2543     25.420000      0.000000      0.000000
2544     25.430000      0.000000      0.000000
2545     25.440000      0.000000      0.000000
2546     25.450000      0.000000      0.000000
2547     25.460000      0.000000      0.000000
2548     25.470000      0.000000      0.000000
2549     25.480000      0.000000      0.000000
2550     25.490000      0.000000      0.000000
2551     25.500000      0.000000      0.000000
2552     25.510000      0.000000      0.000000
2553     25.520000      0.000000      0.000000
2554     25.530000      0.000000      0.000000
2555     25.540000      0.000000      0.000000
2556     25.550000      0.000000      0.000000
2557     25.560000      0.000000      0.000000
2558     25.570000      0.000000      0.000000
2559     25.580000      0.000000      0.000000
2560     25.590000      0.000000      0.000000
2561     25.600000      0.000000      0.000000
2562     25.610000      0.000000      0.000000
2563     25.620000      0.000000      0.000000
2564     25.630000      0.000000      0.000000
2565     25.640000      0.000000      0.000000
2566     25.650000      0.000000      0.000000
2567     25.660000      0.000000      0.000000
2568     25.670000      0.000000      0.000000
2569     25.680000      0.000000      0.000000
2570     25.690000      0.000000      0.000000
2571     25.700000      0.000000      0.000000
2572     25.710000      0.000000      0.000000
2573     25.720000      0.000000      0.000000
2574     25.730000      0.000000      0.000000
2575     25.740000      0.000000      0.000000
2576     25.750000      0.000000      0.000000
2577     25.760000      0.000000      0.000000
2578     25.770000      0.000000      0.000000
2579     25.780000      0.000000      0.000000
2580     25.790000      0.000000      0.000000
2581     25.800000      0.000000      0.000000
2582     25.810000      0.000000      0.000000
2583     25.820000      0.000000      0.000000
2584     25.830000      0.000000      0.000000
2585     25.840000      0.000000      0.000000
2586     25.850000      0.000000      0.000000
2587     25.860000      0.000000      0.000000
2588     25.870000      0.000000      0.000000
2589     25.880000      0.000000      0.000000
2590     25.890000      0.000000      0.000000
2591     25.900000      0.000000      0.000000
2592     25.910000      0.000000      0.000000
2593     25.920000      0.000000      0.000000
2594     25.930000      0.000000      0.000000
2595     25.940000      0.000000      0.000000
2596     25.950000      0.000000      0.000000
2597     25.960000      0.000000      0.000000
2598     25.970000      0.000000      0.000000
2599     25.980000      0.000000      0.000000
2600     25.990000      0.000000      0.000000
2601     26.000000      0.000000      0.000000
2602     26.010000      0.000000      0.000000
2603     26.020000      0.000000      0.000000
2604     26.030000      0.000000      0.000000
2605     26.040000      0.000000      0.000000
2606     26.050000      0.000000      0.000000
2607     26.060000      0.000000      0.000000
2608     26.070000      0.000000      0.000000
2609     26.080000      0.000000      0.000000
2610     26.090000      0.000000      0.000000
2611     26.100000      0.000000      0.000000
2612     26.110000      0.000000      0.000000
2613     26.120000      0.000000      0.000000
2614     26.130000      0.000000      0.000000
2615     26.140000      0.000000      0.000000
2616     26.150000      0.000000      0.000000
2617     26.160000      0.000000      0.000000
2618     26.170000      0.000000      0.000000
2619     26.180000      0.000000      0.000000
2620     26.190000      0.000000      0.000000
2621     26.200000      0.000000      0.000000
2622     26.210000      0.000000      0.000000
2623     26.220000      0.000000      0.000000
2624     26.230000      0.000000      0.000000
2625     26.240000      0.000000      0.000000
2626     26.250000      0.000000      0.000000
2627     26.260000      0.000000      0.000000
2628     26.270000      0.000000      0.000000
2629     26.280000      0.000000      0.000000
2630     26.290000      0.000000      0.000000
2631     26.300000      0.000000      0.000000
2632     26.310000      0.000000      0.000000
2633     26.320000      0.000000      0.000000
2634     26.330000      0.000000      0.000000
2635     26.340000      0.000000      0.000000
2636     26.350000      0.000000      0.000000
2637     26.360000      0.000000      0.000000
2638     26.370000      0.000000      0.000000
2639     26.380000      0.000000      0.000000
2640     26.390000      0.000000      0.000000
2641     26.400000      0.000000      0.000000
2642     26.410000      0.000000      0.000000
2643     26.420000      0.000000      0.000000
2644     26.430000      0.000000      0.000000
2645     26.440000      0.000000      0.000000
2646     26.450000      0.000000      0.000000
2647     26.460000      0.000000      0.000000
2648     26.470000      0.000000      0.000000
2649     26.480000      0.000000      0.000000
2650     26.490000      0.000000      0.000000
2651     26.500000      0.000000      0.000000
2652     26.510000      0.000000      0.000000
2653     26.520000      0.000000      0.000000
2654     26.530000      0.000000      0.000000
2655     26.540000      0.000000      0.000000
2656     26.550000      0.000000      0.000000
2657     26.560000      0.000000      0.000000
2658     26.570000      0.000000      0.000000
2659     26.580000      0.000000      0.000000
2660     26.590000      0.000000      0.000000
2661     26.600000      0.000000      0.000000
2662     26.610000      0.000000      0.000000
2663     26.620000      0.000000      0.000000
2664     26.630000      0.000000      0.000000
2665     26.640000      0.000000      0.000000
2666     26.650000      0.000000      0.000000
2667     26.660000      0.000000      0.000000
2668     26.670000      0.000000      0.000000
2669     26.680000      0.000000      0.000000
2670     26.690000      0.000000      0.000000
2671     26.700000      0.000000      0.000000
2672     26.710000      0.000000      0.000000
2673     26.720000      0.000000      0.000000
2674     26.730000      0.000000      0.000000
2675     26.740000      0.000000      0.000000
2676     26.750000      0.000000      0.000000
2677     26.760000      0.000000      0.000000
2678     26.770000      0.000000      0.000000
2679     26.780000      0.000000      0.000000
2680     26.790000      0.000000      0.000000
2681     26.800000      0.000000      0.000000
2682     26.810000      0.000000      0.000000
2683     26.820000      0.000000      0.000000
2684     26.830000      0.000000      0.000000
2685     26.840000      0.000000      0.000000
2686     26.850000      0.000000      0.000000
2687     26.860000      0.000000      0.000000
2688     26.870000      0.000000      0.000000
2689     26.880000      0.000000      0.000000
2690     26.890000      0.000000      0.000000
2691     26.900000      0.000000      0.000000
2692     26.910000      0.000000      0.000000
2693     26.920000      0.000000      0.000000
2694     26.930000      0.000000      0.000000
2695     26.940000      0.000000      0.000000
2696     26.950000      0.000000      0.000000
2697     26.960000      0.000000      0.000000
2698     26.970000      0.000000      0.000000
2699     26.980000      0.000000      0.000000
2700     26.990000      0.000000      0.000000
2701     27.000000      0.000000      0.000000
2702     27.010000      0.000000      0.000000
2703     27.020000      0.000000      0.000000
2704     27.030000      0.000000      0.000000
2705     27.040000      0.000000      0.000000
2706     27.050000      0.000000      0.000000
2707     27.060000      0.000000      0.000000
2708     27.070000      0.000000      0.000000
2709     27.080000      0.000000      0.000000
2710     27.090000      0.000000      0.000000
2711     27.100000      0.000000      0.000000
2712     27.110000      0.000000      0.000000
2713     27.120000      0.000000      0.000000
2714     27.130000      0.000000      0.000000
2715     27.140000      0.000000      0.000000
2716     27.150000      0.000000      0.000000
2717     27.160000      0.000000      0.000000
2718     27.170000      0.000000      0.000000
2719     27.180000      0.000000      0.000000
2720     27.190000      0.000000      0.000000
2721     27.200000      0.000000      0.000000
2722     27.210000      0.000000      0.000000
2723     27.220000      0.000000      0.000000
2724     27.230000      0.000000      0.000000
2725     27.240000      0.000000      0.000000
2726     27.250000      0.000000      0.000000
2727     27.260000      0.000000      0.000000
2728     27.270000      0.000000      0.000000
2729     27.280000      0.000000      0.000000
2730     27.290000      0.000000      0.000000
2731     27.300000      0.000000      0.000000
2732     27.310000      0.000000      0.000000
2733     27.320000      0.000000      0.000000
2734     27.330000      0.000000      0.000000
2735     27.340000      0.000000      0.000000
2736     27.350000      0.000000      0.000000
2737     27.360000      0.000000      0.000000
2738     27.370000      0.000000      0.000000
2739     27.380000      0.000000      0.000000
2740     27.390000      0.000000      0.000000
2741     27.400000      0.000000      0.000000
2742     27.410000      0.000000      0.000000
2743     27.420000      0.000000      0.000000
2744     27.430000      0.000000      0.000000
2745     27.440000      0.000000      0.000000
2746     27.450000      0.000000      0.000000
2747     27.460000      0.000000      0.000000
2748     27.470000      0.000000      0.000000
2749     27.480000      0.000000      0.000000
2750     27.490000      0.000000      0.000000
2751     27.500000      0.000000      0.000000
2752     27.510000      0.000000      0.000000
2753     27.520000      0.000000      0.000000
2754     27.530000      0.000000      0.000000
2755     27.540000      0.000000      0.000000
2756     27.550000      0.000000      0.000000
2757     27.560000      0.000000      0.000000
2758     27.570000      0.000000      0.000000
2759     27.580000      0.000000      0.000000
2760     27.590000      0.000000      0.000000
2761     27.600000      0.000000      0.000000
2762     27.610000      0.000000      0.000000
2763     27.620000      0.000000      0.000000
2764     27.630000      0.000000      0.000000
2765     27.640000      0.000000      0.000000
2766     27.650000      0.000000      0.000000
2767     27.660000      0.000000      0.000000
2768     27.670000      0.000000      0.000000
2769     27.680000      0.000000      0.000000
2770     27.690000      0.000000      0.000000
2771     27.700000      0.000000      0.000000
2772     27.710000      0.000000      0.000000
2773     27.720000      0.000000      0.000000
2774     27.730000      0.000000      0.000000
2775     27.740000      0.000000      0.000000
2776     27.750000      0.000000      0.000000
2777     27.760000      0.000000      0.000000
2778     27.770000      0.000000      0.000000
2779     27.780000      0.000000      0.000000
2780     27.790000      0.000000      0.000000
2781     27.800000      0.000000      0.000000
2782     27.810000      0.000000      0.000000
2783     27.820000      0.000000      0.000000
2784     27.830000      0.000000      0.000000
2785     27.840000      0.000000      0.000000
2786     27.850000      0.000000      0.000000
2787     27.860000      0.000000      0.000000
2788     27.870000      0.000000      0.000000
2789     27.880000      0.000000      0.000000
2790     27.890000      0.000000      0.000000
2791     27.900000      0.000000      0.000000
2792     27.910000      0.000000      0.000000
2793     27.920000      0.000000      0.000000
2794     27.930000      0.000000      0.000000
2795     27.940000      0.000000      0.000000
2796     27.950000      0.000000      0.000000
2797     27.960000      0.000000      0.000000
2798     27.970000      0.000000      0.000000
2799     27.980000      0.000000      0.000000
2800     27.990000      0.000000      0.000000
2801     28.000000      0.000000      0.000000
2802     28.010000      0.000000      0.000000
2803     28.020000      0.000000      0.000000
2804     28.030000      0.000000      0.000000
2805     28.040000      0.000000      0.000000
2806     28.050000      0.000000      0.000000
2807     28.060000      0.000000      0.000000
2808     28.070000      0.000000      0.000000
2809     28.080000      0.000000      0.000000
2810     28.090000      0.000000      0.000000
2811     28.100000      0.000000      0.000000
2812     28.110000      0.000000      0.000000
2813     28.120000      0.000000      0.000000
2814     28.130000      0.000000      0.000000
2815     28.140000      0.000000      0.000000
2816     28.150000      0.000000      0.000000
2817     28.160000      0.000000      0.000000
2818     28.170000      0.000000      0.000000
2819     28.180000      0.000000      0.000000
2820     28.190000      0.000000      0.000000
2821     28.200000      0.000000      0.000000
2822     28.210000      0.000000      0.000000
2823     28.220000      0.000000      0.000000
2824     28.230000      0.000000      0.000000
2825     28.240000      0.000000      0.000000
2826     28.250000      0.000000      0.000000
2827     28.260000      0.000000      0.000000
2828     28.270000      0.000000      0.000000
2829     28.280000      0.000000      0.000000
2830     28.290000      0.000000      0.000000
2831     28.300000      0.000000      0.000000
2832     28.310000      0.000000      0.000000
2833     28.320000      0.000000      0.000000
2834     28.330000      0.000000      0.000000
2835     28.340000      0.000000      0.000000
2836     28.350000      0.000000      0.000000
2837     28.360000      0.000000      0.000000
2838     28.370000      0.000000      0.000000
2839     28.380000      0.000000      0.000000
2840     28.390000      0.000000      0.000000
2841     28.400000      0.000000      0.000000
2842     28.410000      0.000000      0.000000
2843     28.420000      0.000000      0.000000
2844     28.430000      0.000000      0.000000
2845     28.440000      0.000000      0.000000
2846     28.450000      0.000000      0.000000
2847     28.460000      0.000000      0.000000
2848     28.470000      0.000000      0.000000
2849     28.480000      0.000000      0.000000
2850     28.490000      0.000000      0.000000
2851     28.500000      0.000000      0.000000
2852     28.510000      0.000000      0.000000
2853     28.520000      0.000000      0.000000
2854     28.530000      0.000000      0.000000
2855     28.540000      0.000000      0.000000
2856     28.550000      0.000000      0.000000
2857     28.560000      0.000000      0.000000
2858     28.570000      0.000000      0.000000
2859     28.580000      0.000000      0.000000
2860     28.590000      0.000000      0.000000
2861     28.600000      0.000000      0.000000
2862     28.610000      0.000000      0.000000
2863     28.620000      0.000000      0.000000
2864     28.630000      0.000000      0.000000
2865     28.640000      0.000000      0.000000
2866     28.650000      0.000000      0.000000
2867     28.660000      0.000000      0.000000
2868     28.670000      0.000000      0.000000
2869     28.680000      0.000000      0.000000
2870     28.690000      0.000000      0.000000
2871     28.700000      0.000000      0.000000
2872     28.710000      0.000000      0.000000
2873     28.720000      0.000000      0.000000
2874     28.730000      0.000000      0.000000
2875     28.740000      0.000000      0.000000
2876     28.750000      0.000000      0.000000
2877     28.760000      0.000000      0.000000
2878     28.770000      0.000000      0.000000
2879     28.780000      0.000000      0.000000
2880     28.790000      0.000000      0.000000
2881     28.800000      0.000000      0.000000
2882     28.810000      0.000000      0.000000
2883     28.820000      0.000000      0.000000
2884     28.830000      0.000000      0.000000
2885     28.840000      0.000000      0.000000
2886     28.850000      0.000000      0.000000
2887     28.860000      0.000000      0.000000
2888     28.870000      0.000000      0.000000
2889     28.880000      0.000000      0.000000
2890     28.890000      0.000000      0.000000
2891     28.900000      0.000000      0.000000
2892     28.910000      0.000000      0.000000
2893     28.920000      0.000000      0.000000
2894     28.930000      0.000000      0.000000
2895     28.940000      0.000000      0.000000
2896     28.950000      0.000000      0.000000
2897     28.960000      0.000000      0.000000
2898     28.970000      0.000000      0.000000
2899     28.980000      0.000000      0.000000
2900     28.990000      0.000000      0.000000
2901     29.000000      0.000000      0.000000
2902     29.010000      0.000000      0.000000
2903     29.020000      0.000000      0.000000
2904     29.030000      0.000000      0.000000
2905     29.040000      0.000000      0.000000
2906     29.050000      0.000000      0.000000
2907     29.060000      0.000000      0.000000
2908     29.070000      0.000000      0.000000
2909     29.080000      0.000000      0.000000
2910     29.090000      0.000000      0.000000
2911     29.100000      0.000000      0.000000
2912     29.110000      0.000000      0.000000
2913     29.120000      0.000000      0.000000
2914     29.130000      0.000000      0.000000
2915     29.140000      0.000000      0.000000
2916     29.150000      0.000000      0.000000
2917     29.160000      0.000000      0.000000
2918     29.170000      0.000000      0.000000
2919     29.180000      0.000000      0.000000
2920     29.190000      0.000000      0.000000
2921     29.200000      0.000000      0.000000
2922     29.210000      0.000000      0.000000
2923     29.220000      0.000000      0.000000
2924     29.230000      0.000000      0.000000
2925     29.240000      0.000000      0.000000
2926     29.250000      0.000000      0.000000
2927     29.260000      0.000000      0.000000
2928     29.270000      0.000000      0.000000
2929     29.280000      0.000000      0.000000
2930     29.290000      0.000000      0.000000
2931     29.300000      0.000000      0.000000
2932     29.310000      0.000000      0.000000
2933     29.320000      0.000000      0.000000
2934     29.330000      0.000000      0.000000
2935     29.340000      0.000000      0.000000
2936     29.350000      0.000000      0.000000
2937     29.360000      0.000000      0.000000
2938     29.370000      0.000000      0.000000
2939     29.380000      0.000000      0.000000
2940     29.390000      0.000000      0.000000
2941     29.400000      0.000000      0.000000
2942     29.410000      0.000000      0.000000
2943     29.420000      0.000000      0.000000
2944     29.430000      0.000000      0.000000
2945     29.440000      0.000000      0.000000
2946     29.450000      0.000000      0.000000
2947     29.460000      0.000000      0.000000
2948     29.470000      0.000000      0.000000
2949     29.480000      0.000000      0.000000
2950     29.490000      0.000000      0.000000
2951     29.500000      0.000000      0.000000
2952     29.510000      0.000000      0.000000
2953     29.520000      0.000000      0.000000
2954     29.530000      0.000000      0.000000
2955     29.540000      0.000000      0.000000
2956     29.550000      0.000000      0.000000
2957     29.560000      0.000000      0.000000
2958     29.570000      0.000000      0.000000
2959     29.580000      0.000000      0.000000
2960     29.590000      0.000000      0.000000
2961     29.600000      0.000000      0.000000
2962     29.610000      0.000000      0.000000
2963     29.620000      0.000000      0.000000
2964     29.630000      0.000000      0.000000
2965     29.640000      0.000000      0.000000
2966     29.650000      0.000000      0.000000
2967     29.660000      0.000000      0.000000
2968     29.670000      0.000000      0.000000
2969     29.680000      0.000000      0.000000
2970     29.690000      0.000000      0.000000
2971     29.700000      0.000000      0.000000
2972     29.710000      0.000000      0.000000
2973     29.720000      0.000000      0.000000
2974     29.730000      0.000000      0.000000
2975     29.740000      0.000000      0.000000
2976     29.750000      0.000000      0.000000
2977     29.760000      0.000000      0.000000
2978     29.770000      0.000000      0.000000
2979     29.780000      0.000000      0.000000
2980     29.790000      0.000000      0.000000
2981     29.800000      0.000000      0.000000
2982     29.810000      0.000000      0.000000
2983     29.820000      0.000000      0.000000
2984     29.830000      0.000000      0.000000
2985     29.840000      0.000000      0.000000
2986     29.850000      0.000000      0.000000
2987     29.860000      0.000000      0.000000
2988     29.870000      0.000000      0.000000
2989     29.880000      0.000000      0.000000
2990     29.890000      0.000000      0.000000
2991     29.900000      0.000000      0.000000
2992     29.910000      0.000000      0.000000
2993     29.920000      0.000000      0.000000
2994     29.930000      0.000000      0.000000
2995     29.940000      0.000000      0.000000
2996     29.950000      0.000000      0.000000
2997     29.960000      0.000000      0.000000
2998     29.970000      0.000000      0.000000
2999     29.980000      0.000000      0.000000
3000     29.990000      0.000000      0.000000
3001     30.000000      0.000000      0.000000
3002     30.010000      0.000000      0.000000
3003     30.020000      0.000000      0.000000
3004     30.030000      0.000000      0.000000
3005     30.040000      0.000000      0.000000
3006     30.050000      0.000000      0.000000
3007     30.060000      0.000000      0.000000
3008     30.070000      0.000000      0.000000
3009     30.080000      0.000000      0.000000
3010     30.090000      0.000000      0.000000
3011     30.100000      0.000000      0.000000
3012     30.110000      0.000000      0.000000
3013     30.120000      0.000000      0.000000
3014     30.130000      0.000000      0.000000
3015     30.140000      0.000000      0.000000
3016     30.150000      0.000000      0.000000
3017     30.160000      0.000000      0.000000
3018     30.170000      0.000000      0.000000
3019     30.180000      0.000000      0.000000
3020     30.190000      0.000000      0.000000
3021     30.200000      0.000000      0.000000
3022     30.210000      0.000000      0.000000
3023     30.220000      0.000000      0.000000
3024     30.230000      0.000000      0.000000
3025     30.240000      0.000000      0.000000
3026     30.250000      0.000000      0.000000
3027     30.260000      0.000000      0.000000
3028     30.270000      0.000000      0.000000
3029     30.280000      0.000000      0.000000
3030     30.290000      0.000000      0.000000
3031     30.300000      0.000000      0.000000
3032     30.310000      0.000000      0.000000
3033     30.320000      0.000000      0.000000
3034     30.330000      0.000000      0.000000
3035     30.340000      0.000000      0.000000
3036     30.350000      0.000000      0.000000
3037     30.360000      0.000000      0.000000
3038     30.370000      0.000000      0.000000
3039     30.380000      0.000000      0.000000
3040     30.390000      0.000000      0.000000
3041     30.400000      0.000000      0.000000
3042     30.410000      0.000000      0.000000
3043     30.420000      0.000000      0.000000
3044     30.430000      0.000000      0.000000
3045     30.440000      0.000000      0.000000
3046     30.450000      0.000000      0.000000
3047     30.460000      0.000000      0.000000
3048     30.470000      0.000000      0.000000
3049     30.480000      0.000000      0.000000
3050     30.490000      0.000000      0.000000
3051     30.500000      0.000000      0.000000
3052     30.510000      0.000000      0.000000
3053     30.520000      0.000000      0.000000
3054     30.530000      0.000000      0.000000
3055     30.540000      0.000000      0.000000
3056     30.550000      0.000000      0.000000
3057     30.560000      0.000000      0.000000
3058     30.570000      0.000000      0.000000
3059     30.580000      0.000000      0.000000
3060     30.590000      0.000000      0.000000
3061     30.600000      0.000000      0.000000
3062     30.610000      0.000000      0.000000
3063     30.620000      0.000000      0.000000
3064     30.630000      0.000000      0.000000
3065     30.640000      0.000000      0.000000
3066     30.650000      0.000000      0.000000
3067     30.660000      0.000000      0.000000
3068     30.670000      0.000000      0.000000
3069     30.680000      0.000000      0.000000
3070     30.690000      0.000000      0.000000
3071     30.700000      0.000000      0.000000
3072     30.710000      0.000000      0.000000
3073     30.720000      0.000000      0.000000
3074     30.730000      0.000000      0.000000
3075     30.740000      0.000000      0.000000
3076     30.750000      0.000000      0.000000
3077     30.760000      0.000000      0.000000
3078     30.770000      0.000000      0.000000
3079     30.780000      0.000000      0.000000
3080     30.790000      0.000000      0.000000
3081     30.800000      0.000000      0.000000
3082     30.810000      0.000000      0.000000
3083     30.820000      0.000000      0.000000
3084     30.830000      0.000000      0.000000
3085     30.840000      0.000000      0.000000
3086     30.850000      0.000000      0.000000
3087     30.860000      0.000000      0.000000
3088     30.870000      0.000000      0.000000
3089     30.880000      0.000000      0.000000
3090     30.890000      0.000000      0.000000
3091     30.900000      0.000000      0.000000
3092     30.910000      0.000000      0.000000
3093     30.920000      0.000000      0.000000
3094     30.930000      0.000000      0.000000
3095     30.940000      0.000000      0.000000
3096     30.950000      0.000000      0.000000
3097     30.960000      0.000000      0.000000
3098     30.970000      0.000000      0.000000
3099     30.980000      0.000000      0.000000
3100     30.990000      0.000000      0.000000
3101     31.000000      0.000000      0.000000
3102     31.010000      0.000000      0.000000
3103     31.020000      0.000000      0.000000
3104     31.030000      0.000000      0.000000
3105     31.040000      0.000000      0.000000
3106     31.050000      0.000000      0.000000
3107     31.060000      0.000000      0.000000
3108     31.070000      0.000000      0.000000
3109     31.080000      0.000000      0.000000
3110     31.090000      0.000000      0.000000
3111     31.100000      0.000000      0.000000
3112     31.110000      0.000000      0.000000
3113     31.120000      0.000000      0.000000
3114     31.130000      0.000000      0.000000
3115     31.140000      0.000000      0.000000
3116     31.150000      0.000000      0.000000
3117     31.160000      0.000000      0.000000
3118     31.170000      0.000000      0.000000
3119     31.180000      0.000000      0.000000
3120     31.190000      0.000000      0.000000
3121     31.200000      0.000000      0.000000
3122     31.210000      0.000000      0.000000
3123     31.220000      0.000000      0.000000
3124     31.230000      0.000000      0.000000
3125     31.240000      0.000000      0.000000
3126     31.250000      0.000000      0.000000
3127     31.260000      0.000000      0.000000
3128     31.270000      0.000000      0.000000
3129     31.280000      0.000000      0.000000
3130     31.290000      0.000000      0.000000
3131     31.300000      0.000000      0.000000
3132     31.310000      0.000000      0.000000
3133     31.320000      0.000000      0.000000
3134     31.330000      0.000000      0.000000
3135     31.340000      0.000000      0.000000
3136     31.350000      0.000000      0.000000
3137     31.360000      0.000000      0.000000
3138     31.370000      0.000000      0.000000
3139     31.380000      0.000000      0.000000
3140     31.390000      0.000000      0.000000
3141     31.400000      0.000000      0.000000
3142     31.410000      0.000000      0.000000
3143     31.420000      0.000000      0.000000
3144     31.430000      0.000000      0.000000
3145     31.440000      0.000000      0.000000
3146     31.450000      0.000000      0.000000
3147     31.460000      0.000000      0.000000
3148     31.470000      0.000000      0.000000
3149     31.480000      0.000000      0.000000
3150     31.490000      0.000000      0.000000
3151     31.500000      0.000000      0.000000
3152     31.510000      0.000000      0.000000
3153     31.520000      0.000000      0.000000
3154     31.530000      0.000000      0.000000
3155     31.540000      0.000000      0.000000
3156     31.550000      0.000000      0.000000
3157     31.560000      0.000000      0.000000
3158     31.570000      0.000000      0.000000
3159     31.580000      0.000000      0.000000
3160     31.590000      0.000000      0.000000
3161     31.600000      0.000000      0.000000
3162     31.610000      0.000000      0.000000
3163     31.620000      0.000000      0.000000
3164     31.630000      0.000000      0.000000
3165     31.640000      0.000000      0.000000
3166     31.650000      0.000000      0.000000
3167     31.660000      0.000000      0.000000
3168     31.670000      0.000000      0.000000
3169     31.680000      0.000000      0.000000
3170     31.690000      0.000000      0.000000
3171     31.700000      0.000000      0.000000
3172     31.710000      0.000000      0.000000
3173     31.720000      0.000000      0.000000
3174     31.730000      0.000000      0.000000
3175     31.740000      0.000000      0.000000
3176     31.750000      0.000000      0.000000
3177     31.760000      0.000000      0.000000
3178     31.770000      0.000000      0.000000
3179     31.780000      0.000000      0.000000
3180     31.790000      0.000000      0.000000
3181     31.800000      0.000000      0.000000
3182     31.810000      0.000000      0.000000
3183     31.820000      0.000000      0.000000
3184     31.830000      0.000000      0.000000
3185     31.840000      0.000000      0.000000
3186     31.850000      0.000000      0.000000
3187     31.860000      0.000000      0.000000
3188     31.870000      0.000000      0.000000
3189     31.880000      0.000000      0.000000
3190     31.890000      0.000000      0.000000
3191     31.900000      0.000000      0.000000
3192     31.910000      0.000000      0.000000
3193     31.920000      0.000000      0.000000
3194     31.930000      0.000000      0.000000
3195     31.940000      0.000000      0.000000
3196     31.950000      0.000000      0.000000
3197     31.960000      0.000000      0.000000
3198     31.970000      0.000000      0.000000
3199     31.980000      0.000000      0.000000
3200     31.990000      0.000000      0.000000
3201     32.000000      0.000000      0.000000
3202     32.010000      0.000000      0.000000
3203     32.020000      0.000000      0.000000
3204     32.030000      0.000000      0.000000
3205     32.040000      0.000000      0.000000
3206     32.050000      0.000000      0.000000
3207     32.060000      0.000000      0.000000
3208     32.070000      0.000000      0.000000
3209     32.080000      0.000000      0.000000
3210     32.090000      0.000000      0.000000
3211     32.100000      0.000000      0.000000
3212     32.110000      0.000000      0.000000
3213     32.120000      0.000000      0.000000
3214     32.130000      0.000000      0.000000
3215     32.140000      0.000000      0.000000
3216     32.150000      0.000000      0.000000
3217     32.160000      0.000000      0.000000
3218     32.170000      0.000000      0.000000
3219     32.180000      0.000000      0.000000
3220     32.190000      0.000000      0.000000
3221     32.200000      0.000000      0.000000
3222     32.210000      0.000000      0.000000
3223     32.220000      0.000000      0.000000
3224     32.230000      0.000000      0.000000
3225     32.240000      0.000000      0.000000
3226     32.250000      0.000000      0.000000
3227     32.260000      0.000000      0.000000
3228     32.270000      0.000000      0.000000
3229     32.280000      0.000000      0.000000
3230     32.290000      0.000000      0.000000
3231     32.300000      0.000000      0.000000
3232     32.310000      0.000000      0.000000
3233     32.320000      0.000000      0.000000
3234     32.330000      0.000000      0.000000
3235     32.340000      0.000000      0.000000
3236     32.350000      0.000000      0.000000
3237     32.360000      0.000000      0.000000
3238     32.370000      0.000000      0.000000
3239     32.380000      0.000000      0.000000
3240     32.390000      0.000000      0.000000
3241     32.400000      0.000000      0.000000
3242     32.410000      0.000000      0.000000
3243     32.420000      0.000000      0.000000
3244     32.430000      0.000000      0.000000
3245     32.440000      0.000000      0.000000
3246     32.450000      0.000000      0.000000
3247     32.460000      0.000000      0.000000
3248     32.470000      0.000000      0.000000
3249     32.480000      0.000000      0.000000
3250     32.490000      0.000000      0.000000
3251     32.500000      0.000000      0.000000
3252     32.510000      0.000000      0.000000
3253     32.520000      0.000000      0.000000
3254     32.530000      0.000000      0.000000
3255     32.540000      0.000000      0.000000
3256     32.550000      0.000000      0.000000
3257     32.560000      0.000000      0.000000
3258     32.570000      0.000000      0.000000
3259     32.580000      0.000000      0.000000
3260     32.590000      0.000000      0.000000
3261     32.600000      0.000000      0.000000
3262     32.610000      0.000000      0.000000
3263     32.620000      0.000000      0.000000
3264     32.630000      0.000000      0.000000
3265     32.640000      0.000000      0.000000
3266     32.650000      0.000000      0.000000
3267     32.660000      0.000000      0.000000
3268     32.670000      0.000000      0.000000
3269     32.680000      0.000000      0.000000
3270     32.690000      0.000000      0.000000
3271     32.700000      0.000000      0.000000
3272     32.710000      0.000000      0.000000
3273     32.720000      0.000000      0.000000
3274     32.730000      0.000000      0.000000
3275     32.740000      0.000000      0.000000
3276     32.750000      0.000000      0.000000
3277     32.760000      0.000000      0.000000
3278     32.770000      0.000000      0.000000
3279     32.780000      0.000000      0.000000
3280     32.790000      0.000000      0.000000
3281     32.800000      0.000000      0.000000
3282     32.810000      0.000000      0.000000
3283     32.820000      0.000000      0.000000
3284     32.830000      0.000000      0.000000
3285     32.840000      0.000000      0.000000
3286     32.850000      0.000000      0.000000
3287     32.860000      0.000000      0.000000
3288     32.870000      0.000000      0.000000
3289     32.880000      0.000000      0.000000
3290     32.890000      0.000000      0.000000
3291     32.900000      0.000000      0.000000
3292     32.910000      0.000000      0.000000
3293     32.920000      0.000000      0.000000
3294     32.930000      0.000000      0.000000
3295     32.940000      0.000000      0.000000
3296     32.950000      0.000000      0.000000
3297     32.960000      0.000000      0.000000
3298     32.970000      0.000000      0.000000
3299     32.980000      0.000000      0.000000
3300     32.990000      0.000000      0.000000
3301     33.000000      0.000000      0.000000
3302     33.010000      0.000000      0.000000
3303     33.020000      0.000000      0.000000
3304     33.030000      0.000000      0.000000
3305     33.040000      0.000000      0.000000
3306     33.050000      0.000000      0.000000
3307     33.060000      0.000000      0.000000
3308     33.070000      0.000000      0.000000
3309     33.080000      0.000000      0.000000
3310     33.090000      0.000000      0.000000
3311     33.100000      0.000000      0.000000
3312     33.110000      0.000000      0.000000
3313     33.120000      0.000000      0.000000
3314     33.130000      0.000000      0.000000
3315     33.140000      0.000000      0.000000
3316     33.150000      0.000000      0.000000
3317     33.160000      0.000000      0.000000
3318     33.170000      0.000000      0.000000
3319     33.180000      0.000000      0.000000
3320     33.190000      0.000000      0.000000
3321     33.200000      0.000000      0.000000
3322     33.210000      0.000000      0.000000
3323     33.220000      0.000000      0.000000
3324     33.230000      0.000000      0.000000
3325     33.240000      0.000000      0.000000
3326     33.250000      0.000000      0.000000
3327     33.260000      0.000000      0.000000
3328     33.270000      0.000000      0.000000
3329     33.280000      0.000000      0.000000
3330     33.290000      0.000000      0.000000
3331     33.300000      0.000000      0.000000
3332     33.310000      0.000000      0.000000
3333     33.320000      0.000000      0.000000
3334     33.330000      0.000000      0.000000
3335     33.340000      0.000000      0.000000
3336     33.350000      0.000000      0.000000
3337     33.360000      0.000000      0.000000
3338     33.370000      0.000000      0.000000
3339     33.380000      0.000000      0.000000
3340     33.390000      0.000000      0.000000
3341     33.400000      0.000000      0.000000
3342     33.410000      0.000000      0.000000
3343     33.420000      0.000000      0.000000
3344     33.430000      0.000000      0.000000
3345     33.440000      0.000000      0.000000
3346     33.450000      0.000000      0.000000
3347     33.460000      0.000000      0.000000
3348     33.470000      0.000000      0.000000
3349     33.480000      0.000000      0.000000
3350     33.490000      0.000000      0.000000
3351     33.500000      0.000000      0.000000
3352     33.510000      0.000000      0.000000
3353     33.520000      0.000000      0.000000
3354     33.530000      0.000000      0.000000
3355     33.540000      0.000000      0.000000
3356     33.550000      0.000000      0.000000
3357     33.560000      0.000000      0.000000
3358     33.570000      0.000000      0.000000
3359     33.580000      0.000000      0.000000
3360     33.590000      0.000000      0.000000
3361     33.600000      0.000000      0.000000
3362     33.610000      0.000000      0.000000
3363     33.620000      0.000000      0.000000
3364     33.630000      0.000000      0.000000
3365     33.640000      0.000000      0.000000
3366     33.650000      0.000000      0.000000
3367     33.660000      0.000000      0.000000
3368     33.670000      0.000000      0.000000
3369     33.680000      0.000000      0.000000
3370     33.690000      0.000000      0.000000
3371     33.700000      0.000000      0.000000
3372     33.710000      0.000000      0.000000
3373     33.720000      0.000000      0.000000
3374     33.730000      0.000000      0.000000
3375     33.740000      0.000000      0.000000
3376     33.750000      0.000000      0.000000
3377     33.760000      0.000000      0.000000
3378     33.770000      0.000000      0.000000
3379     33.780000      0.000000      0.000000
3380     33.790000      0.000000      0.000000
3381     33.800000      0.000000      0.000000
3382     33.810000      0.000000      0.000000
3383     33.820000      0.000000      0.000000
3384     33.830000      0.000000      0.000000
3385     33.840000      0.000000      0.000000
3386     33.850000      0.000000      0.000000
3387     33.860000      0.000000      0.000000
3388     33.870000      0.000000      0.000000
3389     33.880000      0.000000      0.000000
3390     33.890000      0.000000      0.000000
3391     33.900000      0.000000      0.000000
3392     33.910000      0.000000      0.000000
3393     33.920000      0.000000      0.000000
3394     33.930000      0.000000      0.000000
3395     33.940000      0.000000      0.000000
3396     33.950000      0.000000      0.000000
3397     33.960000      0.000000      0.000000
3398     33.970000      0.000000      0.000000
3399     33.980000      0.000000      0.000000
3400     33.990000      0.000000      0.000000
3401     34.000000      0.000000      0.000000
3402     34.010000      0.000000      0.000000
3403     34.020000      0.000000      0.000000
3404     34.030000      0.000000      0.000000
3405     34.040000      0.000000      0.000000
3406     34.050000      0.000000      0.000000
3407     34.060000      0.000000      0.000000
3408     34.070000      0.000000      0.000000
3409     34.080000      0.000000      0.000000
3410     34.090000      0.000000      0.000000
3411     34.100000      0.000000      0.000000
3412     34.110000      0.000000      0.000000
3413     34.120000      0.000000      0.000000
3414     34.130000      0.000000      0.000000
3415     34.140000      0.000000      0.000000
3416     34.150000      0.000000      0.000000
3417     34.160000      0.000000      0.000000
3418     34.170000      0.000000      0.000000
3419     34.180000      0.000000      0.000000
3420     34.190000      0.000000      0.000000
3421     34.200000      0.000000      0.000000
3422     34.210000      0.000000      0.000000
3423     34.220000      0.000000      0.000000
3424     34.230000      0.000000      0.000000
3425     34.240000      0.000000      0.000000
3426     34.250000      0.000000      0.000000
3427     34.260000      0.000000      0.000000
3428     34.270000      0.000000      0.000000
3429     34.280000      0.000000      0.000000
3430     34.290000      0.000000      0.000000
3431     34.300000      0.000000      0.000000
3432     34.310000      0.000000      0.000000
3433     34.320000      0.000000      0.000000
3434     34.330000      0.000000      0.000000
3435     34.340000      0.000000      0.000000
3436     34.350000      0.000000      0.000000
3437     34.360000      0.000000      0.000000
3438     34.370000      0.000000      0.000000
3439     34.380000      0.000000      0.000000
3440     34.390000      0.000000      0.000000
3441     34.400000      0.000000      0.000000
3442     34.410000      0.000000      0.000000
3443     34.420000      0.000000      0.000000
3444     34.430000      0.000000      0.000000
3445     34.440000      0.000000      0.000000
3446     34.450000      0.000000      0.000000
3447     34.460000      0.000000      0.000000
3448     34.470000      0.000000      0.000000
3449     34.480000      0.000000      0.000000
3450     34.490000      0.000000      0.000000
3451     34.500000      0.000000      0.000000
3452     34.510000      0.000000      0.000000
3453     34.520000      0.000000      0.000000
3454     34.530000      0.000000      0.000000
3455     34.540000      0.000000      0.000000
3456     34.550000      0.000000      0.000000
3457     34.560000      0.000000      0.000000
3458     34.570000      0.000000      0.000000
3459     34.580000      0.000000      0.000000
3460     34.590000      0.000000      0.000000
3461     34.600000      0.000000      0.000000
3462     34.610000      0.000000      0.000000
3463     34.620000      0.000000      0.000000
3464     34.630000      0.000000      0.000000
3465     34.640000      0.000000      0.000000
3466     34.650000      0.000000      0.000000
3467     34.660000      0.000000      0.000000
3468     34.670000      0.000000      0.000000
3469     34.680000      0.000000      0.000000
3470     34.690000      0.000000      0.000000
3471     34.700000      0.000000      0.000000
3472     34.710000      0.000000      0.000000
3473     34.720000      0.000000      0.000000
3474     34.730000      0.000000      0.000000
3475     34.740000      0.000000      0.000000
3476     34.750000      0.000000      0.000000
3477     34.760000      0.000000      0.000000
3478     34.770000      0.000000      0.000000
3479     34.780000      0.000000      0.000000
3480     34.790000      0.000000      0.000000
3481     34.800000      0.000000      0.000000
3482     34.810000      0.000000      0.000000
3483     34.820000      0.000000      0.000000
3484     34.830000      0.000000      0.000000
3485     34.840000      0.000000      0.000000
3486     34.850000      0.000000      0.000000
3487     34.860000      0.000000      0.000000
3488     34.870000      0.000000      0.000000
3489     34.880000      0.000000      0.000000
3490     34.890000      0.000000      0.000000
3491     34.900000      0.000000      0.000000
3492     34.910000      0.000000      0.000000
3493     34.920000      0.000000      0.000000
3494     34.930000      0.000000      0.000000
3495     34.940000      0.000000      0.000000
3496     34.950000      0.000000      0.000000
3497     34.960000      0.000000      0.000000
3498     34.970000      0.000000      0.000000
3499     34.980000      0.000000      0.000000
3500     34.990000      0.000000      0.000000
3501     35.000000      0.000000      0.000000
3502     35.010000      0.000000      0.000000
3503     35.020000      0.000000      0.000000
3504     35.030000      0.000000      0.000000
3505     35.040000      0.000000      0.000000
3506     35.050000      0.000000      0.000000
3507     35.060000      0.000000      0.000000
3508     35.070000      0.000000      0.000000
3509     35.080000      0.000000      0.000000
3510     35.090000      0.000000      0.000000
3511     35.100000      0.000000      0.000000
3512     35.110000      0.000000      0.000000
3513     35.120000      0.000000      0.000000
3514     35.130000      0.000000      0.000000
3515     35.140000      0.000000      0.000000
3516     35.150000      0.000000      0.000000
3517     35.160000      0.000000      0.000000
3518     35.170000      0.000000      0.000000
3519     35.180000      0.000000      0.000000
3520     35.190000      0.000000      0.000000
3521     35.200000      0.000000      0.000000
3522     35.210000      0.000000      0.000000
3523     35.220000      0.000000      0.000000
3524     35.230000      0.000000      0.000000
3525     35.240000      0.000000      0.000000
3526     35.250000      0.000000      0.000000
3527     35.260000      0.000000      0.000000
3528     35.270000      0.000000      0.000000
3529     35.280000      0.000000      0.000000
3530     35.290000      0.000000      0.000000
3531     35.300000      0.000000      0.000000
3532     35.310000      0.000000      0.000000
3533     35.320000      0.000000      0.000000
3534     35.330000      0.000000      0.000000
3535     35.340000      0.000000      0.000000
3536     35.350000      0.000000      0.000000
3537     35.360000      0.000000      0.000000
3538     35.370000      0.000000      0.000000
3539     35.380000      0.000000      0.000000
3540     35.390000      0.000000      0.000000
3541     35.400000      0.000000      0.000000
3542     35.410000      0.000000      0.000000
3543     35.420000      0.000000      0.000000
3544     35.430000      0.000000      0.000000
3545     35.440000      0.000000      0.000000
3546     35.450000      0.000000      0.000000
3547     35.460000      0.000000      0.000000
3548     35.470000      0.000000      0.000000
3549     35.480000      0.000000      0.000000
3550     35.490000      0.000000      0.000000
3551     35.500000      0.000000      0.000000
3552     35.510000      0.000000      0.000000
3553     35.520000      0.000000      0.000000
3554     35.530000      0.000000      0.000000
3555     35.540000      0.000000      0.000000
3556     35.550000      0.000000      0.000000
3557     35.560000      0.000000      0.000000
3558     35.570000      0.000000      0.000000
3559     35.580000      0.000000      0.000000
3560     35.590000      0.000000      0.000000
3561     35.600000      0.000000      0.000000
3562     35.610000      0.000000      0.000000
3563     35.620000      0.000000      0.000000
3564     35.630000      0.000000      0.000000
3565     35.640000      0.000000      0.000000
3566     35.650000      0.000000      0.000000
3567     35.660000      0.000000      0.000000
3568     35.670000      0.000000      0.000000
3569     35.680000      0.000000      0.000000
3570     35.690000      0.000000      0.000000
3571     35.700000      0.000000      0.000000
3572     35.710000      0.000000      0.000000
3573     35.720000      0.000000      0.000000
3574     35.730000      0.000000      0.000000
3575     35.740000      0.000000      0.000000
3576     35.750000      0.000000      0.000000
3577     35.760000      0.000000      0.000000
3578     35.770000      0.000000      0.000000
3579     35.780000      0.000000      0.000000
3580     35.790000      0.000000      0.000000
3581     35.800000      0.000000      0.000000
3582     35.810000      0.000000      0.000000
3583     35.820000      0.000000      0.000000
3584     35.830000      0.000000      0.000000
3585     35.840000      0.000000      0.000000
3586     35.850000      0.000000      0.000000
3587     35.860000      0.000000      0.000000
3588     35.870000      0.000000      0.000000
3589     35.880000      0.000000      0.000000
3590     35.890000      0.000000      0.000000
3591     35.900000      0.000000      0.000000
3592     35.910000      0.000000      0.000000
3593     35.920000      0.000000      0.000000
3594     35.930000      0.000000      0.000000
3595     35.940000      0.000000      0.000000
3596     35.950000      0.000000      0.000000
3597     35.960000      0.000000      0.000000
3598     35.970000      0.000000      0.000000
3599     35.980000      0.000000      0.000000
3600     35.990000      0.000000      0.000000
3601     36.000000      0.000000      0.000000
3602     36.010000      0.000000      0.000000
3603     36.020000      0.000000      0.000000
3604     36.030000      0.000000      0.000000
3605     36.040000      0.000000      0.000000
3606     36.050000      0.000000      0.000000
3607     36.060000      0.000000      0.000000
3608     36.070000      0.000000      0.000000
3609     36.080000      0.000000      0.000000
3610     36.090000      0.000000      0.000000
3611     36.100000      0.000000      0.000000
3612     36.110000      0.000000      0.000000
3613     36.120000      0.000000      0.000000
3614     36.130000      0.000000      0.000000
3615     36.140000      0.000000      0.000000
3616     36.150000      0.000000      0.000000
3617     36.160000      0.000000      0.000000
3618     36.170000      0.000000      0.000000
3619     36.180000      0.000000      0.000000
3620     36.190000      0.000000      0.000000
3621     36.200000      0.000000      0.000000
3622     36.210000      0.000000      0.000000
3623     36.220000      0.000000      0.000000
3624     36.230000      0.000000      0.000000
3625     36.240000      0.000000      0.000000
3626     36.250000      0.000000      0.000000
3627     36.260000      0.000000      0.000000
3628     36.270000      0.000000      0.000000
3629     36.280000      0.000000      0.000000
3630     36.290000      0.000000      0.000000
3631     36.300000      0.000000      0.000000
3632     36.310000      0.000000      0.000000
3633     36.320000      0.000000      0.000000
3634     36.330000      0.000000      0.000000
3635     36.340000      0.000000      0.000000
3636     36.350000      0.000000      0.000000
3637     36.360000      0.000000      0.000000
3638     36.370000      0.000000      0.000000
3639     36.380000      0.000000      0.000000
3640     36.390000      0.000000      0.000000
3641     36.400000      0.000000      0.000000
3642     36.410000      0.000000      0.000000
3643     36.420000      0.000000      0.000000
3644     36.430000      0.000000      0.000000
3645     36.440000      0.000000      0.000000
3646     36.450000      0.000000      0.000000
3647     36.460000      0.000000      0.000000
3648     36.470000      0.000000      0.000000
3649     36.480000      0.000000      0.000000
3650     36.490000      0.000000      0.000000
3651     36.500000      0.000000      0.000000
3652     36.510000      0.000000      0.000000
3653     36.520000      0.000000      0.000000
3654     36.530000      0.000000      0.000000
3655     36.540000      0.000000      0.000000
3656     36.550000      0.000000      0.000000
3657     36.560000      0.000000      0.000000
3658     36.570000      0.000000      0.000000
3659     36.580000      0.000000      0.000000
3660     36.590000      0.000000      0.000000
3661     36.600000      0.000000      0.000000
3662     36.610000      0.000000      0.000000
3663     36.620000      0.000000      0.000000
3664     36.630000      0.000000      0.000000
3665     36.640000      0.000000      0.000000
3666     36.650000      0.000000      0.000000
3667     36.660000      0.000000      0.000000
3668     36.670000      0.000000      0.000000
3669     36.680000      0.000000      0.000000
3670     36.690000      0.000000      0.000000
3671     36.700000      0.000000      0.000000
3672     36.710000      0.000000      0.000000
3673     36.720000      0.000000      0.000000
3674     36.730000      0.000000      0.000000
3675     36.740000      0.000000      0.000000
3676     36.750000      0.000000      0.000000
3677     36.760000      0.000000      0.000000
3678     36.770000      0.000000      0.000000
3679     36.780000      0.000000      0.000000
3680     36.790000      0.000000      0.000000
3681     36.800000      0.000000      0.000000
3682     36.810000      0.000000      0.000000
3683     36.820000      0.000000      0.000000
3684     36.830000      0.000000      0.000000
3685     36.840000      0.000000      0.000000
3686     36.850000      0.000000      0.000000
3687     36.860000      0.000000      0.000000
3688     36.870000      0.000000      0.000000
3689     36.880000      0.000000      0.000000
3690     36.890000      0.000000      0.000000
3691     36.900000      0.000000      0.000000
3692     36.910000      0.000000      0.000000
3693     36.920000      0.000000      0.000000
3694     36.930000      0.000000      0.000000
3695     36.940000      0.000000      0.000000
3696     36.950000      0.000000      0.000000
3697     36.960000      0.000000      0.000000
3698     36.970000      0.000000      0.000000
3699     36.980000      0.000000      0.000000
3700     36.990000      0.000000      0.000000
3701     37.000000      0.000000      0.000000
3702     37.010000      0.000000      0.000000
3703     37.020000      0.000000      0.000000
3704     37.030000      0.000000      0.000000
3705     37.040000      0.000000      0.000000
3706     37.050000      0.000000      0.000000
3707     37.060000      0.000000      0.000000
3708     37.070000      0.000000      0.000000
3709     37.080000      0.000000      0.000000
3710     37.090000      0.000000      0.000000
3711     37.100000      0.000000      0.000000
3712     37.110000      0.000000      0.000000
3713     37.120000      0.000000      0.000000
3714     37.130000      0.000000      0.000000
3715     37.140000      0.000000      0.000000
3716     37.150000      0.000000      0.000000
3717     37.160000      0.000000      0.000000
3718     37.170000      0.000000      0.000000
3719     37.180000      0.000000      0.000000
3720     37.190000      0.000000      0.000000
3721     37.200000      0.000000      0.000000
3722     37.210000      0.000000      0.000000
3723     37.220000      0.000000      0.000000
3724     37.230000      0.000000      0.000000
3725     37.240000      0.000000      0.000000
3726     37.250000      0.000000      0.000000
3727     37.260000      0.000000      0.000000
3728     37.270000      0.000000      0.000000
3729     37.280000      0.000000      0.000000
3730     37.290000      0.000000      0.000000
3731     37.300000      0.000000      0.000000
3732     37.310000      0.000000      0.000000
3733     37.320000      0.000000      0.000000
3734     37.330000      0.000000      0.000000
3735     37.340000      0.000000      0.000000
3736     37.350000      0.000000      0.000000
3737     37.360000      0.000000      0.000000
3738     37.370000      0.000000      0.000000
3739     37.380000      0.000000      0.000000
3740     37.390000      0.000000      0.000000
3741     37.400000      0.000000      0.000000
3742     37.410000      0.000000      0.000000
3743     37.420000      0.000000      0.000000
3744     37.430000      0.000000      0.000000
3745     37.440000      0.000000      0.000000
3746     37.450000      0.000000      0.000000
3747     37.460000      0.000000      0.000000
3748     37.470000      0.000000      0.000000
3749     37.480000      0.000000      0.000000
3750     37.490000      0.000000      0.000000
3751     37.500000      0.000000      0.000000
3752     37.510000      0.000000      0.000000
3753     37.520000      0.000000      0.000000
3754     37.530000      0.000000      0.000000
3755     37.540000      0.000000      0.000000
3756     37.550000      0.000000      0.000000
3757     37.560000      0.000000      0.000000
3758     37.570000      0.000000      0.000000
3759     37.580000      0.000000      0.000000
3760     37.590000      0.000000      0.000000
3761     37.600000      0.000000      0.000000
3762     37.610000      0.000000      0.000000
3763     37.620000      0.000000      0.000000
3764     37.630000      0.000000      0.000000
3765     37.640000      0.000000      0.000000
3766     37.650000      0.000000      0.000000
3767     37.660000      0.000000      0.000000
3768     37.670000      0.000000      0.000000
3769     37.680000      0.000000      0.000000
3770     37.690000      0.000000      0.000000
3771     37.700000      0.000000      0.000000
3772     37.710000      0.000000      0.000000
3773     37.720000      0.000000      0.000000
3774     37.730000      0.000000      0.000000
3775     37.740000      0.000000      0.000000
3776     37.750000      0.000000      0.000000
3777     37.760000      0.000000      0.000000
3778     37.770000      0.000000      0.000000
3779     37.780000      0.000000      0.000000
3780     37.790000      0.000000      0.000000
3781     37.800000      0.000000      0.000000
3782     37.810000      0.000000      0.000000
3783     37.820000      0.000000      0.000000
3784     37.830000      0.000000      0.000000
3785     37.840000      0.000000      0.000000
3786     37.850000      0.000000      0.000000
3787     37.860000      0.000000      0.000000
3788     37.870000      0.000000      0.000000
3789     37.880000      0.000000      0.000000
3790     37.890000      0.000000      0.000000
3791     37.900000      0.000000      0.000000
3792     37.910000      0.000000      0.000000
3793     37.920000      0.000000      0.000000
3794     37.930000      0.000000      0.000000
3795     37.940000      0.000000      0.000000
3796     37.950000      0.000000      0.000000
3797     37.960000      0.000000      0.000000
3798     37.970000      0.000000      0.000000
3799     37.980000      0.000000      0.000000
3800     37.990000      0.000000      0.000000
3801     38.000000      0.000000      0.000000
3802     38.010000      0.000000      0.000000
3803     38.020000      0.000000      0.000000
3804     38.030000      0.000000      0.000000
3805     38.040000      0.000000      0.000000
3806     38.050000      0.000000      0.000000
3807     38.060000      0.000000      0.000000
3808     38.070000      0.000000      0.000000
3809     38.080000      0.000000      0.000000
3810     38.090000      0.000000      0.000000
3811     38.100000      0.000000      0.000000
3812     38.110000      0.000000      0.000000
3813     38.120000      0.000000      0.000000
3814     38.130000      0.000000      0.000000
3815     38.140000      0.000000      0.000000
3816     38.150000      0.000000      0.000000
3817     38.160000      0.000000      0.000000
3818     38.170000      0.000000      0.000000
3819     38.180000      0.000000      0.000000
3820     38.190000      0.000000      0.000000
3821     38.200000      0.000000      0.000000
3822     38.210000      0.000000      0.000000
3823     38.220000      0.000000      0.000000
3824     38.230000      0.000000      0.000000
3825     38.240000      0.000000      0.000000
3826     38.250000      0.000000      0.000000
3827     38.260000      0.000000      0.000000
3828     38.270000      0.000000      0.000000
3829     38.280000      0.000000      0.000000
3830     38.290000      0.000000      0.000000
3831     38.300000      0.000000      0.000000
3832     38.310000      0.000000      0.000000
3833     38.320000      0.000000      0.000000
3834     38.330000      0.000000      0.000000
3835     38.340000      0.000000      0.000000
3836     38.350000      0.000000      0.000000
3837     38.360000      0.000000      0.000000
3838     38.370000      0.000000      0.000000
3839     38.380000      0.000000      0.000000
3840     38.390000      0.000000      0.000000
3841     38.400000      0.000000      0.000000
3842     38.410000      0.000000      0.000000
3843     38.420000      0.000000      0.000000
3844     38.430000      0.000000      0.000000
3845     38.440000      0.000000      0.000000
3846     38.450000      0.000000      0.000000
3847     38.460000      0.000000      0.000000
3848     38.470000      0.000000      0.000000
3849     38.480000      0.000000      0.000000
3850     38.490000      0.000000      0.000000
3851     38.500000      0.000000      0.000000
3852     38.510000      0.000000      0.000000
3853     38.520000      0.000000      0.000000
3854     38.530000      0.000000      0.000000
3855     38.540000      0.000000      0.000000
3856     38.550000      0.000000      0.000000
3857     38.560000      0.000000      0.000000
3858     38.570000      0.000000      0.000000
3859     38.580000      0.000000      0.000000
3860     38.590000      0.000000      0.000000
3861     38.600000      0.000000      0.000000
3862     38.610000      0.000000      0.000000
3863     38.620000      0.000000      0.000000
3864     38.630000      0.000000      0.000000
3865     38.640000      0.000000      0.000000
3866     38.650000      0.000000      0.000000
3867     38.660000      0.000000      0.000000
3868     38.670000      0.000000      0.000000
3869     38.680000      0.000000      0.000000
3870     38.690000      0.000000      0.000000
3871     38.700000      0.000000      0.000000
3872     38.710000      0.000000      0.000000
3873     38.720000      0.000000      0.000000
3874     38.730000      0.000000      0.000000
3875     38.740000      0.000000      0.000000
3876     38.750000      0.000000      0.000000
3877     38.760000      0.000000      0.000000
3878     38.770000      0.000000      0.000000
3879     38.780000      0.000000      0.000000
3880     38.790000      0.000000      0.000000
3881     38.800000      0.000000      0.000000
3882     38.810000      0.000000      0.000000
3883     38.820000      0.000000      0.000000
3884     38.830000      0.000000      0.000000
3885     38.840000      0.000000      0.000000
3886     38.850000      0.000000      0.000000
3887     38.860000      0.000000      0.000000
3888     38.870000      0.000000      0.000000
3889     38.880000      0.000000      0.000000
3890     38.890000      0.000000      0.000000
3891     38.900000      0.000000      0.000000
3892     38.910000      0.000000      0.000000
3893     38.920000      0.000000      0.000000
3894     38.930000      0.000000      0.000000
3895     38.940000      0.000000      0.000000
3896     38.950000      0.000000      0.000000
3897     38.960000      0.000000      0.000000
3898     38.970000      0.000000      0.000000
3899     38.980000      0.000000      0.000000
3900     38.990000      0.000000      0.000000
3901     39.000000      0.000000      0.000000
3902     39.010000      0.000000      0.000000
3903     39.020000      0.000000      0.000000
3904     39.030000      0.000000      0.000000
3905     39.040000      0.000000      0.000000
3906     39.050000      0.000000      0.000000
3907     39.060000      0.000000      0.000000
3908     39.070000      0.000000      0.000000
3909     39.080000      0.000000      0.000000
3910     39.090000      0.000000      0.000000
3911     39.100000      0.000000      0.000000
3912     39.110000      0.000000      0.000000
3913     39.120000      0.000000      0.000000
3914     39.130000      0.000000      0.000000
3915     39.140000      0.000000      0.000000
3916     39.150000      0.000000      0.000000
3917     39.160000      0.000000      0.000000
3918     39.170000      0.000000      0.000000
3919     39.180000      0.000000      0.000000
3920     39.190000      0.000000      0.000000
3921     39.200000      0.000000      0.000000
3922     39.210000      0.000000      0.000000
3923     39.220000      0.000000      0.000000
3924     39.230000      0.000000      0.000000
3925     39.240000      0.000000      0.000000
3926     39.250000      0.000000      0.000000
3927     39.260000      0.000000      0.000000
3928     39.270000      0.000000      0.000000
3929     39.280000      0.000000      0.000000
3930     39.290000      0.000000      0.000000
3931     39.300000      0.000000      0.000000
3932     39.310000      0.000000      0.000000
3933     39.320000      0.000000      0.000000
3934     39.330000      0.000000      0.000000
3935     39.340000      0.000000      0.000000
3936     39.350000      0.000000      0.000000
3937     39.360000      0.000000      0.000000
3938     39.370000      0.000000      0.000000
3939     39.380000      0.000000      0.000000
3940     39.390000      0.000000      0.000000
3941     39.400000      0.000000      0.000000
3942     39.410000      0.000000      0.000000
3943     39.420000      0.000000      0.000000
3944     39.430000      0.000000      0.000000
3945     39.440000      0.000000      0.000000
3946     39.450000      0.000000      0.000000
3947     39.460000      0.000000      0.000000
3948     39.470000      0.000000      0.000000
3949     39.480000      0.000000      0.000000
3950     39.490000      0.000000      0.000000
3951     39.500000      0.000000      0.000000
3952     39.510000      0.000000      0.000000
3953     39.520000      0.000000      0.000000
3954     39.530000      0.000000      0.000000
3955     39.540000      0.000000      0.000000
3956     39.550000      0.000000      0.000000
3957     39.560000      0.000000      0.000000
3958     39.570000      0.000000      0.000000
3959     39.580000      0.000000      0.000000
3960     39.590000      0.000000      0.000000
3961     39.600000      0.000000      0.000000
3962     39.610000      0.000000      0.000000
3963     39.620000      0.000000      0.000000
3964     39.630000      0.000000      0.000000
3965     39.640000      0.000000      0.000000
3966     39.650000      0.000000      0.000000
3967     39.660000      0.000000      0.000000
3968     39.670000      0.000000      0.000000
3969     39.680000      0.000000      0.000000
3970     39.690000      0.000000      0.000000
3971     39.700000      0.000000      0.000000
3972     39.710000      0.000000      0.000000
3973     39.720000      0.000000      0.000000
3974     39.730000      0.000000      0.000000
3975     39.740000      0.000000      0.000000
3976     39.750000      0.000000      0.000000
3977     39.760000      0.000000      0.000000
3978     39.770000      0.000000      0.000000
3979     39.780000      0.000000      0.000000
3980     39.790000      0.000000      0.000000
3981     39.800000      0.000000      0.000000
3982     39.810000      0.000000      0.000000
3983     39.820000      0.000000      0.000000
3984     39.830000      0.000000      0.000000
3985     39.840000      0.000000      0.000000
3986     39.850000      0.000000      0.000000
3987     39.860000      0.000000      0.000000
3988     39.870000      0.000000      0.000000
3989     39.880000      0.000000      0.000000
3990     39.890000      0.000000      0.000000
3991     39.900000      0.000000      0.000000
3992     39.910000      0.000000      0.000000
3993     39.920000      0.000000      0.000000
3994     39.930000      0.000000      0.000000
3995     39.940000      0.000000      0.000000
3996     39.950000      0.000000      0.000000
3997     39.960000      0.000000      0.000000
3998     39.970000      0.000000      0.000000
3999     39.980000      0.000000      0.000000
4000     39.990000      0.000000      0.000000
4001     40.000000      0.000000      0.000000
