# Supplementary material for: A Bottom-Up Coarse-Grained Model for Nucleosome–Nucleosome Interactions with Explicit Ions
Source: J Chem Theory Comput. 2022 May 17;18(6):3948–60. doi: 10.1021/acs.jctc.2c00083 (PMC9202350; doi:10.1021/acs.jctc.2c00083)
Supplement: Supplementary file 2 — ct2c00083_si_002.zip [file ct2c00083_si_002.zip › archive/CGMD_NCP-CO/pot_tables/NCP.new.1.table]

NCP.new.1
N 3001

1      0.000001     66.520110     12.625000
2      0.010000     66.393850     12.733000
3      0.020000     66.265440     12.870000
4      0.030000     66.136460     12.869000
5      0.040000     66.008060     12.789000
6      0.050000     65.880670     12.698000
7      0.060000     65.754100     12.638000
8      0.070000     65.627920     12.619000
9      0.080000     65.501720     12.631000
10      0.090000     65.375300     12.655000
11      0.100000     65.248620     12.673000
12      0.110000     65.121830     12.678000
13      0.120000     64.995070     12.666000
14      0.130000     64.868500     12.645000
15      0.140000     64.742180     12.620000
16      0.150000     64.616100     12.597000
17      0.160000     64.490230     12.580000
18      0.170000     64.364510     12.567000
19      0.180000     64.238880     12.559000
20      0.190000     64.113340     12.551000
21      0.200000     63.987870     12.543000
22      0.210000     63.862480     12.533000
23      0.220000     63.737210     12.521000
24      0.230000     63.612070     12.507000
25      0.240000     63.487060     12.494000
26      0.250000     63.362200     12.480000
27      0.260000     63.237450     12.468000
28      0.270000     63.112840     12.456000
29      0.280000     62.988340     12.444000
30      0.290000     62.863960     12.432000
31      0.300000     62.739690     12.421000
32      0.310000     62.615540     12.409000
33      0.320000     62.491500     12.397000
34      0.330000     62.367590     12.385000
35      0.340000     62.243810     12.373000
36      0.350000     62.120140     12.361000
37      0.360000     61.996600     12.348000
38      0.370000     61.873170     12.336000
39      0.380000     61.749870     12.324000
40      0.390000     61.626680     12.312000
41      0.400000     61.503620     12.300000
42      0.410000     61.380680     12.288000
43      0.420000     61.257850     12.276000
44      0.430000     61.135150     12.264000
45      0.440000     61.012570     12.252000
46      0.450000     60.890110     12.240000
47      0.460000     60.767760     12.228000
48      0.470000     60.645540     12.216000
49      0.480000     60.523440     12.204000
50      0.490000     60.401460     12.192000
51      0.500000     60.279600     12.180000
52      0.510000     60.157860     12.168000
53      0.520000     60.036240     12.156000
54      0.530000     59.914740     12.144000
55      0.540000     59.793370     12.132000
56      0.550000     59.672110     12.120000
57      0.560000     59.550970     12.108000
58      0.570000     59.429950     12.096000
59      0.580000     59.309060     12.084000
60      0.590000     59.188280     12.071000
61      0.600000     59.067630     12.060000
62      0.610000     58.947090     12.048000
63      0.620000     58.826670     12.036000
64      0.630000     58.706380     12.023000
65      0.640000     58.586210     12.011000
66      0.650000     58.466150     11.999000
67      0.660000     58.346220     11.987000
68      0.670000     58.226410     11.975000
69      0.680000     58.106710     11.963000
70      0.690000     57.987140     11.951000
71      0.700000     57.867690     11.939000
72      0.710000     57.748360     11.927000
73      0.720000     57.629150     11.915000
74      0.730000     57.510060     11.903000
75      0.740000     57.391090     11.891000
76      0.750000     57.272240     11.879000
77      0.760000     57.153510     11.867000
78      0.770000     57.034900     11.855000
79      0.780000     56.916410     11.843000
80      0.790000     56.798050     11.831000
81      0.800000     56.679800     11.819000
82      0.810000     56.561670     11.807000
83      0.820000     56.443670     11.795000
84      0.830000     56.325780     11.783000
85      0.840000     56.208020     11.770000
86      0.850000     56.090370     11.758000
87      0.860000     55.972850     11.747000
88      0.870000     55.855440     11.734000
89      0.880000     55.738160     11.722000
90      0.890000     55.620990     11.710000
91      0.900000     55.503950     11.698000
92      0.910000     55.387030     11.686000
93      0.920000     55.270220     11.674000
94      0.930000     55.153540     11.662000
95      0.940000     55.036980     11.650000
96      0.950000     54.920540     11.638000
97      0.960000     54.804220     11.626000
98      0.970000     54.688020     11.614000
99      0.980000     54.571940     11.602000
100      0.990000     54.455980     11.590000
101      1.000000     54.340140     11.578000
102      1.010000     54.224420     11.566000
103      1.020000     54.108820     11.554000
104      1.030000     53.993350     11.542000
105      1.040000     53.877990     11.530000
106      1.050000     53.762750     11.518000
107      1.060000     53.647640     11.506000
108      1.070000     53.532640     11.494000
109      1.080000     53.417770     11.481000
110      1.090000     53.303010     11.469000
111      1.100000     53.188380     11.457000
112      1.110000     53.073860     11.445000
113      1.120000     52.959470     11.433000
114      1.130000     52.845190     11.421000
115      1.140000     52.731040     11.409000
116      1.150000     52.617010     11.397000
117      1.160000     52.503100     11.385000
118      1.170000     52.389300     11.373000
119      1.180000     52.275630     11.361000
120      1.190000     52.162080     11.349000
121      1.200000     52.048650     11.337000
122      1.210000     51.935340     11.325000
123      1.220000     51.822150     11.313000
124      1.230000     51.709080     11.301000
125      1.240000     51.596130     11.289000
126      1.250000     51.483310     11.277000
127      1.260000     51.370600     11.265000
128      1.270000     51.258010     11.253000
129      1.280000     51.145540     11.241000
130      1.290000     51.033200     11.229000
131      1.300000     50.920970     11.217000
132      1.310000     50.808860     11.205000
133      1.320000     50.696880     11.193000
134      1.330000     50.585010     11.180000
135      1.340000     50.473270     11.168000
136      1.350000     50.361640     11.156000
137      1.360000     50.250140     11.144000
138      1.370000     50.138760     11.132000
139      1.380000     50.027490     11.120000
140      1.390000     49.916350     11.108000
141      1.400000     49.805330     11.096000
142      1.410000     49.694430     11.084000
143      1.420000     49.583640     11.072000
144      1.430000     49.472980     11.060000
145      1.440000     49.362440     11.048000
146      1.450000     49.252020     11.036000
147      1.460000     49.141720     11.024000
148      1.470000     49.031540     11.012000
149      1.480000     48.921490     11.000000
150      1.490000     48.811550     10.988000
151      1.500000     48.701730     10.976000
152      1.510000     48.592030     10.964000
153      1.520000     48.482450     10.952000
154      1.530000     48.373000     10.940000
155      1.540000     48.263660     10.928000
156      1.550000     48.154450     10.916000
157      1.560000     48.045350     10.904000
158      1.570000     47.936370     10.892000
159      1.580000     47.827520     10.879000
160      1.590000     47.718790     10.867000
161      1.600000     47.610170     10.855000
162      1.610000     47.501680     10.843000
163      1.620000     47.393310     10.831000
164      1.630000     47.285050     10.819000
165      1.640000     47.176920     10.807000
166      1.650000     47.068910     10.795000
167      1.660000     46.961020     10.783000
168      1.670000     46.853250     10.771000
169      1.680000     46.745600     10.759000
170      1.690000     46.638070     10.747000
171      1.700000     46.530660     10.735000
172      1.710000     46.423370     10.723000
173      1.720000     46.316200     10.711000
174      1.730000     46.209150     10.699000
175      1.740000     46.102220     10.687000
176      1.750000     45.995420     10.675000
177      1.760000     45.888730     10.663000
178      1.770000     45.782160     10.651000
179      1.780000     45.675720     10.639000
180      1.790000     45.569390     10.626000
181      1.800000     45.463190     10.615000
182      1.810000     45.357100     10.603000
183      1.820000     45.251130     10.590000
184      1.830000     45.145290     10.578000
185      1.840000     45.039570     10.566000
186      1.850000     44.933960     10.554000
187      1.860000     44.828480     10.542000
188      1.870000     44.723120     10.530000
189      1.880000     44.617880     10.518000
190      1.890000     44.512760     10.506000
191      1.900000     44.407750     10.494000
192      1.910000     44.302870     10.482000
193      1.920000     44.198110     10.470000
194      1.930000     44.093470     10.458000
195      1.940000     43.988950     10.446000
196      1.950000     43.884550     10.434000
197      1.960000     43.780280     10.422000
198      1.970000     43.676120     10.410000
199      1.980000     43.572080     10.398000
200      1.990000     43.468160     10.386000
201      2.000000     43.364370     10.374000
202      2.010000     43.260690     10.362000
203      2.020000     43.157130     10.350000
204      2.030000     43.053690     10.338000
205      2.040000     42.950380     10.325000
206      2.050000     42.847190     10.313000
207      2.060000     42.744110     10.302000
208      2.070000     42.641160     10.289000
209      2.080000     42.538320     10.277000
210      2.090000     42.435610     10.265000
211      2.100000     42.333020     10.253000
212      2.110000     42.230540     10.241000
213      2.120000     42.128190     10.229000
214      2.130000     42.025960     10.217000
215      2.140000     41.923850     10.205000
216      2.150000     41.821860     10.193000
217      2.160000     41.719990     10.181000
218      2.170000     41.618240     10.169000
219      2.180000     41.516610     10.157000
220      2.190000     41.415100     10.145000
221      2.200000     41.313710     10.133000
222      2.210000     41.212440     10.121000
223      2.220000     41.111290     10.109000
224      2.230000     41.010270     10.097000
225      2.240000     40.909360     10.085000
226      2.250000     40.808570     10.073000
227      2.260000     40.707910     10.061000
228      2.270000     40.607360     10.049000
229      2.280000     40.506940     10.036000
230      2.290000     40.406630     10.024000
231      2.300000     40.306450     10.012000
232      2.310000     40.206380     10.000000
233      2.320000     40.106440      9.988000
234      2.330000     40.006620      9.976000
235      2.340000     39.906910      9.964000
236      2.350000     39.807330      9.952000
237      2.360000     39.707870      9.940000
238      2.370000     39.608530      9.928000
239      2.380000     39.509310      9.916000
240      2.390000     39.410210      9.904000
241      2.400000     39.311230      9.892000
242      2.410000     39.212370      9.880000
243      2.420000     39.113630      9.868000
244      2.430000     39.015010      9.856000
245      2.440000     38.916510      9.844000
246      2.450000     38.818130      9.832000
247      2.460000     38.719870      9.820000
248      2.470000     38.621730      9.808000
249      2.480000     38.523720      9.796000
250      2.490000     38.425820      9.784000
251      2.500000     38.328050      9.772000
252      2.510000     38.230390      9.760000
253      2.520000     38.132850      9.748000
254      2.530000     38.035440      9.735000
255      2.540000     37.938150      9.723000
256      2.550000     37.840970      9.711000
257      2.560000     37.743920      9.699000
258      2.570000     37.646980      9.687000
259      2.580000     37.550170      9.675000
260      2.590000     37.453480      9.663000
261      2.600000     37.356910      9.651000
262      2.610000     37.260460      9.639000
263      2.620000     37.164120      9.627000
264      2.630000     37.067910      9.615000
265      2.640000     36.971820      9.603000
266      2.650000     36.875850      9.591000
267      2.660000     36.780000      9.579000
268      2.670000     36.684270      9.567000
269      2.680000     36.588670      9.555000
270      2.690000     36.493180      9.543000
271      2.700000     36.397810      9.531000
272      2.710000     36.302560      9.519000
273      2.720000     36.207440      9.507000
274      2.730000     36.112430      9.495000
275      2.740000     36.017540      9.482000
276      2.750000     35.922780      9.471000
277      2.760000     35.828130      9.459000
278      2.770000     35.733610      9.447000
279      2.780000     35.639200      9.434000
280      2.790000     35.544920      9.422000
281      2.800000     35.450760      9.410000
282      2.810000     35.356710      9.398000
283      2.820000     35.262790      9.386000
284      2.830000     35.168990      9.374000
285      2.840000     35.075310      9.362000
286      2.850000     34.981750      9.350000
287      2.860000     34.888300      9.338000
288      2.870000     34.794980      9.326000
289      2.880000     34.701780      9.314000
290      2.890000     34.608700      9.302000
291      2.900000     34.515740      9.290000
292      2.910000     34.422910      9.278000
293      2.920000     34.330190      9.266000
294      2.930000     34.237590      9.254000
295      2.940000     34.145110      9.242000
296      2.950000     34.052750      9.230000
297      2.960000     33.960520      9.218000
298      2.970000     33.868400      9.206000
299      2.980000     33.776400      9.194000
300      2.990000     33.684530      9.181000
301      3.000000     33.592770      9.169000
302      3.010000     33.501140      9.158000
303      3.020000     33.409620      9.145000
304      3.030000     33.318230      9.133000
305      3.040000     33.226960      9.121000
306      3.050000     33.135800      9.109000
307      3.060000     33.044770      9.097000
308      3.070000     32.953860      9.085000
309      3.080000     32.863070      9.073000
310      3.090000     32.772400      9.061000
311      3.100000     32.681850      9.049000
312      3.110000     32.591410      9.037000
313      3.120000     32.501100      9.025000
314      3.130000     32.410910      9.013000
315      3.140000     32.320840      9.001000
316      3.150000     32.230900      8.989000
317      3.160000     32.141070      8.977000
318      3.170000     32.051360      8.965000
319      3.180000     31.961770      8.953000
320      3.190000     31.872300      8.941000
321      3.200000     31.782960      8.929000
322      3.210000     31.693730      8.917000
323      3.220000     31.604620      8.905000
324      3.230000     31.515640      8.892000
325      3.240000     31.426770      8.880000
326      3.250000     31.338030      8.868000
327      3.260000     31.249410      8.856000
328      3.270000     31.160900      8.844000
329      3.280000     31.072520      8.832000
330      3.290000     30.984260      8.820000
331      3.300000     30.896110      8.808000
332      3.310000     30.808090      8.796000
333      3.320000     30.720190      8.784000
334      3.330000     30.632410      8.772000
335      3.340000     30.544750      8.760000
336      3.350000     30.457210      8.748000
337      3.360000     30.369790      8.736000
338      3.370000     30.282480      8.724000
339      3.380000     30.195310      8.712000
340      3.390000     30.108250      8.700000
341      3.400000     30.021310      8.688000
342      3.410000     29.934490      8.676000
343      3.420000     29.847790      8.664000
344      3.430000     29.761220      8.652000
345      3.440000     29.674760      8.640000
346      3.450000     29.588420      8.628000
347      3.460000     29.502210      8.616000
348      3.470000     29.416110      8.604000
349      3.480000     29.330140      8.591000
350      3.490000     29.244280      8.579000
351      3.500000     29.158550      8.567000
352      3.510000     29.072930      8.555000
353      3.520000     28.987440      8.543000
354      3.530000     28.902070      8.531000
355      3.540000     28.816820      8.519000
356      3.550000     28.731680      8.507000
357      3.560000     28.646670      8.495000
358      3.570000     28.561780      8.483000
359      3.580000     28.477010      8.471000
360      3.590000     28.392360      8.459000
361      3.600000     28.307830      8.447000
362      3.610000     28.223420      8.435000
363      3.620000     28.139130      8.423000
364      3.630000     28.054960      8.411000
365      3.640000     27.970910      8.399000
366      3.650000     27.886990      8.387000
367      3.660000     27.803180      8.375000
368      3.670000     27.719490      8.363000
369      3.680000     27.635920      8.351000
370      3.690000     27.552480      8.339000
371      3.700000     27.469150      8.327000
372      3.710000     27.385950      8.315000
373      3.720000     27.302860      8.303000
374      3.730000     27.219890      8.290000
375      3.740000     27.137050      8.278000
376      3.750000     27.054330      8.266000
377      3.760000     26.971720      8.254000
378      3.770000     26.889240      8.242000
379      3.780000     26.806880      8.230000
380      3.790000     26.724640      8.218000
381      3.800000     26.642520      8.206000
382      3.810000     26.560510      8.194000
383      3.820000     26.478630      8.182000
384      3.830000     26.396870      8.170000
385      3.840000     26.315230      8.158000
386      3.850000     26.233710      8.146000
387      3.860000     26.152310      8.134000
388      3.870000     26.071030      8.122000
389      3.880000     25.989880      8.110000
390      3.890000     25.908840      8.098000
391      3.900000     25.827920      8.086000
392      3.910000     25.747120      8.074000
393      3.920000     25.666450      8.062000
394      3.930000     25.585890      8.050000
395      3.940000     25.505460      8.037000
396      3.950000     25.425140      8.026000
397      3.960000     25.344950      8.014000
398      3.970000     25.264870      8.001000
399      3.980000     25.184920      7.989000
400      3.990000     25.105080      7.977000
401      4.000000     25.025370      7.965000
402      4.010000     24.945780      7.953000
403      4.020000     24.866300      7.941000
404      4.030000     24.786950      7.929000
405      4.040000     24.707720      7.917000
406      4.050000     24.628610      7.905000
407      4.060000     24.549620      7.893000
408      4.070000     24.470750      7.881000
409      4.080000     24.392000      7.869000
410      4.090000     24.313370      7.857000
411      4.100000     24.234860      7.845000
412      4.110000     24.156470      7.833000
413      4.120000     24.078200      7.821000
414      4.130000     24.000050      7.809000
415      4.140000     23.922030      7.797000
416      4.150000     23.844120      7.785000
417      4.160000     23.766330      7.773000
418      4.170000     23.688670      7.761000
419      4.180000     23.611120      7.749000
420      4.190000     23.533700      7.736000
421      4.200000     23.456390      7.724000
422      4.210000     23.379210      7.713000
423      4.220000     23.302140      7.700000
424      4.230000     23.225200      7.688000
425      4.240000     23.148380      7.676000
426      4.250000     23.071670      7.664000
427      4.260000     22.995090      7.652000
428      4.270000     22.918630      7.640000
429      4.280000     22.842290      7.628000
430      4.290000     22.766070      7.616000
431      4.300000     22.689970      7.604000
432      4.310000     22.613980      7.592000
433      4.320000     22.538120      7.580000
434      4.330000     22.462380      7.568000
435      4.340000     22.386770      7.556000
436      4.350000     22.311270      7.544000
437      4.360000     22.235890      7.532000
438      4.370000     22.160630      7.520000
439      4.380000     22.085490      7.508000
440      4.390000     22.010480      7.496000
441      4.400000     21.935580      7.484000
442      4.410000     21.860800      7.472000
443      4.420000     21.786150      7.460000
444      4.430000     21.711610      7.447000
445      4.440000     21.637200      7.435000
446      4.450000     21.562900      7.423000
447      4.460000     21.488730      7.411000
448      4.470000     21.414680      7.399000
449      4.480000     21.340740      7.387000
450      4.490000     21.266930      7.375000
451      4.500000     21.193240      7.363000
452      4.510000     21.119670      7.351000
453      4.520000     21.046210      7.339000
454      4.530000     20.972880      7.327000
455      4.540000     20.899670      7.315000
456      4.550000     20.826580      7.303000
457      4.560000     20.753610      7.291000
458      4.570000     20.680760      7.279000
459      4.580000     20.608030      7.267000
460      4.590000     20.535430      7.255000
461      4.600000     20.462940      7.243000
462      4.610000     20.390570      7.231000
463      4.620000     20.318320      7.219000
464      4.630000     20.246190      7.207000
465      4.640000     20.174190      7.195000
466      4.650000     20.102300      7.183000
467      4.660000     20.030540      7.171000
468      4.670000     19.958890      7.159000
469      4.680000     19.887370      7.146000
470      4.690000     19.815960      7.134000
471      4.700000     19.744680      7.122000
472      4.710000     19.673510      7.110000
473      4.720000     19.602470      7.098000
474      4.730000     19.531550      7.086000
475      4.740000     19.460750      7.074000
476      4.750000     19.390070      7.062000
477      4.760000     19.319500      7.050000
478      4.770000     19.249060      7.038000
479      4.780000     19.178740      7.026000
480      4.790000     19.108540      7.014000
481      4.800000     19.038460      7.002000
482      4.810000     18.968500      6.990000
483      4.820000     18.898660      6.978000
484      4.830000     18.828940      6.966000
485      4.840000     18.759350      6.954000
486      4.850000     18.689870      6.942000
487      4.860000     18.620510      6.930000
488      4.870000     18.551270      6.918000
489      4.880000     18.482160      6.906000
490      4.890000     18.413160      6.893000
491      4.900000     18.344290      6.882000
492      4.910000     18.275530      6.870000
493      4.920000     18.206900      6.858000
494      4.930000     18.138380      6.845000
495      4.940000     18.069990      6.833000
496      4.950000     18.001720      6.821000
497      4.960000     17.933560      6.809000
498      4.970000     17.865530      6.797000
499      4.980000     17.797620      6.785000
500      4.990000     17.729820      6.773000
501      5.000000     17.662150      6.761000
502      5.010000     17.594600      6.749000
503      5.020000     17.527170      6.737000
504      5.030000     17.459860      6.725000
505      5.040000     17.392670      6.713000
506      5.050000     17.325600      6.701000
507      5.060000     17.258650      6.689000
508      5.070000     17.191820      6.677000
509      5.080000     17.125120      6.665000
510      5.090000     17.058530      6.653000
511      5.100000     16.992060      6.641000
512      5.110000     16.925710      6.629000
513      5.120000     16.859490      6.617000
514      5.130000     16.793380      6.605000
515      5.140000     16.727400      6.592000
516      5.150000     16.661530      6.580000
517      5.160000     16.595790      6.569000
518      5.170000     16.530160      6.556000
519      5.180000     16.464660      6.544000
520      5.190000     16.399280      6.532000
521      5.200000     16.334010      6.520000
522      5.210000     16.268870      6.508000
523      5.220000     16.203850      6.496000
524      5.230000     16.138940      6.484000
525      5.240000     16.074160      6.472000
526      5.250000     16.009500      6.460000
527      5.260000     15.944960      6.448000
528      5.270000     15.880540      6.436000
529      5.280000     15.816240      6.424000
530      5.290000     15.752060      6.412000
531      5.300000     15.688010      6.400000
532      5.310000     15.624070      6.388000
533      5.320000     15.560250      6.376000
534      5.330000     15.496550      6.364000
535      5.340000     15.432970      6.352000
536      5.350000     15.369520      6.340000
537      5.360000     15.306180      6.328000
538      5.370000     15.242960      6.316000
539      5.380000     15.179870      6.303000
540      5.390000     15.116890      6.291000
541      5.400000     15.054040      6.279000
542      5.410000     14.991300      6.267000
543      5.420000     14.928690      6.255000
544      5.430000     14.866200      6.243000
545      5.440000     14.803820      6.231000
546      5.450000     14.741570      6.219000
547      5.460000     14.679440      6.207000
548      5.470000     14.617430      6.195000
549      5.480000     14.555540      6.183000
550      5.490000     14.493770      6.171000
551      5.500000     14.432120      6.159000
552      5.510000     14.370580      6.147000
553      5.520000     14.309170      6.135000
554      5.530000     14.247880      6.123000
555      5.540000     14.186720      6.111000
556      5.550000     14.125670      6.099000
557      5.560000     14.064740      6.087000
558      5.570000     14.003930      6.075000
559      5.580000     13.943240      6.063000
560      5.590000     13.882680      6.051000
561      5.600000     13.822230      6.039000
562      5.610000     13.761910      6.027000
563      5.620000     13.701700      6.015000
564      5.630000     13.641620      6.002000
565      5.640000     13.581650      5.990000
566      5.650000     13.521810      5.978000
567      5.660000     13.462080      5.966000
568      5.670000     13.402480      5.954000
569      5.680000     13.343000      5.942000
570      5.690000     13.283630      5.930000
571      5.700000     13.224390      5.918000
572      5.710000     13.165270      5.906000
573      5.720000     13.106270      5.894000
574      5.730000     13.047390      5.882000
575      5.740000     12.988630      5.870000
576      5.750000     12.929990      5.858000
577      5.760000     12.871470      5.846000
578      5.770000     12.813070      5.834000
579      5.780000     12.754790      5.822000
580      5.790000     12.696630      5.810000
581      5.800000     12.638600      5.798000
582      5.810000     12.580680      5.786000
583      5.820000     12.522880      5.774000
584      5.830000     12.465200      5.762000
585      5.840000     12.407650      5.750000
586      5.850000     12.350210      5.738000
587      5.860000     12.292900      5.726000
588      5.870000     12.235700      5.714000
589      5.880000     12.178630      5.701000
590      5.890000     12.121670      5.689000
591      5.900000     12.064840      5.677000
592      5.910000     12.008120      5.665000
593      5.920000     11.951530      5.653000
594      5.930000     11.895060      5.641000
595      5.940000     11.838710      5.629000
596      5.950000     11.782480      5.617000
597      5.960000     11.726360      5.605000
598      5.970000     11.670370      5.593000
599      5.980000     11.614500      5.581000
600      5.990000     11.558750      5.569000
601      6.000000     11.503120      5.557000
602      6.010000     11.447610      5.545000
603      6.020000     11.392220      5.533000
604      6.030000     11.336960      5.521000
605      6.040000     11.281810      5.509000
606      6.050000     11.226780      5.497000
607      6.060000     11.171880      5.485000
608      6.070000     11.117090      5.473000
609      6.080000     11.062420      5.461000
610      6.090000     11.007880      5.448000
611      6.100000     10.953450      5.437000
612      6.110000     10.899150      5.425000
613      6.120000     10.844960      5.412000
614      6.130000     10.790900      5.400000
615      6.140000     10.736950      5.388000
616      6.150000     10.683130      5.376000
617      6.160000     10.629430      5.364000
618      6.170000     10.575840      5.352000
619      6.180000     10.522380      5.340000
620      6.190000     10.469040      5.328000
621      6.200000     10.415820      5.316000
622      6.210000     10.362720      5.304000
623      6.220000     10.309740      5.292000
624      6.230000     10.256880      5.280000
625      6.240000     10.204140      5.268000
626      6.250000     10.151520      5.256000
627      6.260000     10.099020      5.244000
628      6.270000     10.046640      5.232000
629      6.280000      9.994380      5.220000
630      6.290000      9.942250      5.208000
631      6.300000      9.890230      5.196000
632      6.310000      9.838330      5.184000
633      6.320000      9.786560      5.172000
634      6.330000      9.734900      5.160000
635      6.340000      9.683370      5.147000
636      6.350000      9.631950      5.135000
637      6.360000      9.580660      5.124000
638      6.370000      9.529480      5.111000
639      6.380000      9.478430      5.099000
640      6.390000      9.427500      5.087000
641      6.400000      9.376680      5.075000
642      6.410000      9.325990      5.063000
643      6.420000      9.275420      5.051000
644      6.430000      9.224970      5.039000
645      6.440000      9.174640      5.027000
646      6.450000      9.124430      5.015000
647      6.460000      9.074340      5.003000
648      6.470000      9.024370      4.991000
649      6.480000      8.974520      4.979000
650      6.490000      8.924790      4.967000
651      6.500000      8.875180      4.955000
652      6.510000      8.825690      4.943000
653      6.520000      8.776320      4.931000
654      6.530000      8.727070      4.919000
655      6.540000      8.677950      4.907000
656      6.550000      8.628940      4.895000
657      6.560000      8.580060      4.883000
658      6.570000      8.531290      4.871000
659      6.580000      8.482640      4.858000
660      6.590000      8.434120      4.846000
661      6.600000      8.385720      4.834000
662      6.610000      8.337430      4.822000
663      6.620000      8.289270      4.810000
664      6.630000      8.241220      4.798000
665      6.640000      8.193300      4.786000
666      6.650000      8.145500      4.774000
667      6.660000      8.097820      4.762000
668      6.670000      8.050260      4.750000
669      6.680000      8.002810      4.738000
670      6.690000      7.955490      4.726000
671      6.700000      7.908300      4.714000
672      6.710000      7.861210      4.702000
673      6.720000      7.814250      4.690000
674      6.730000      7.767420      4.678000
675      6.740000      7.720700      4.666000
676      6.750000      7.674100      4.654000
677      6.760000      7.627620      4.642000
678      6.770000      7.581260      4.630000
679      6.780000      7.535030      4.618000
680      6.790000      7.488910      4.606000
681      6.800000      7.442920      4.594000
682      6.810000      7.397040      4.582000
683      6.820000      7.351280      4.570000
684      6.830000      7.305650      4.557000
685      6.840000      7.260130      4.545000
686      6.850000      7.214740      4.533000
687      6.860000      7.169470      4.521000
688      6.870000      7.124310      4.509000
689      6.880000      7.079280      4.497000
690      6.890000      7.034370      4.485000
691      6.900000      6.989580      4.473000
692      6.910000      6.944910      4.461000
693      6.920000      6.900350      4.449000
694      6.930000      6.855920      4.437000
695      6.940000      6.811610      4.425000
696      6.950000      6.767430      4.413000
697      6.960000      6.723360      4.401000
698      6.970000      6.679400      4.389000
699      6.980000      6.635580      4.377000
700      6.990000      6.591870      4.365000
701      7.000000      6.548280      4.353000
702      7.010000      6.504810      4.341000
703      7.020000      6.461470      4.329000
704      7.030000      6.418240      4.316000
705      7.040000      6.375140      4.304000
706      7.050000      6.332150      4.292000
707      7.060000      6.289290      4.281000
708      7.070000      6.246540      4.269000
709      7.080000      6.203910      4.257000
710      7.090000      6.161400      4.245000
711      7.100000      6.119020      4.233000
712      7.110000      6.076750      4.220000
713      7.120000      6.034610      4.207000
714      7.130000      5.992610      4.195000
715      7.140000      5.950720      4.183000
716      7.150000      5.908950      4.171000
717      7.160000      5.867290      4.161000
718      7.170000      5.825730      4.151000
719      7.180000      5.784270      4.140000
720      7.190000      5.742930      4.128000
721      7.200000      5.701710      4.114000
722      7.210000      5.660650      4.097000
723      7.220000      5.619770      4.080000
724      7.230000      5.579060      4.063000
725      7.240000      5.538500      4.052000
726      7.250000      5.498030      4.046000
727      7.260000      5.457570      4.048000
728      7.270000      5.417070      4.052000
729      7.280000      5.376540      4.051000
730      7.290000      5.336050      4.038000
731      7.300000      5.295770      4.007000
732      7.310000      5.255920      3.957000
733      7.320000      5.216640      3.898000
734      7.330000      5.177950      3.852000
735      7.340000      5.139600      3.843000
736      7.350000      5.101090      3.888000
737      7.360000      5.061840      3.986000
738      7.370000      5.021380      4.106000
739      7.380000      4.979710      4.192000
740      7.390000      4.937530      4.173000
741      7.400000      4.896250      3.998000
742      7.410000      4.857570      3.669000
743      7.420000      4.822880      3.267000
744      7.430000      4.792230      2.958000
745      7.440000      4.763710      2.945000
746      7.450000      4.733330      3.391000
747      7.460000      4.695900      4.336000
748      7.470000      4.646610      5.651000
749      7.480000      4.582880      7.037000
750      7.490000      4.505870      8.118000
751      7.500000      4.420510      8.593000
752      7.510000      4.334010      8.341000
753      7.520000      4.253690      7.453000
754      7.530000      4.184950      6.190000
755      7.540000      4.129890      4.879000
756      7.550000      4.087370      3.779000
757      7.560000      4.054310      3.010000
758      7.570000      4.027170      2.563000
759      7.580000      4.003040      2.356000
760      7.590000      3.980060      2.281000
761      7.600000      3.957420      2.253000
762      7.610000      3.934990      2.226000
763      7.620000      3.912890      2.196000
764      7.630000      3.891080      2.188000
765      7.640000      3.869140      2.241000
766      7.650000      3.846250      2.391000
767      7.660000      3.821310      2.651000
768      7.670000      3.793240      3.000000
769      7.680000      3.761320      3.389000
770      7.690000      3.725460      3.753000
771      7.700000      3.686260      4.041000
772      7.710000      3.644640      4.233000
773      7.720000      3.601600      4.335000
774      7.730000      3.557950      4.372000
775      7.740000      3.514170      4.373000
776      7.750000      3.470480      4.363000
777      7.760000      3.426920      4.351000
778      7.770000      3.383450      4.340000
779      7.780000      3.340130      4.319000
780      7.790000      3.297070      4.278000
781      7.800000      3.254560      4.207000
782      7.810000      3.212930      4.102000
783      7.820000      3.172520      3.972000
784      7.830000      3.133490      3.836000
785      7.840000      3.095790      3.722000
786      7.850000      3.059060      3.647000
787      7.860000      3.022840      3.621000
788      7.870000      2.986640      3.635000
789      7.880000      2.950140      3.671000
790      7.890000      2.913220      3.706000
791      7.900000      2.876020      3.721000
792      7.910000      2.838800      3.709000
793      7.920000      2.801840      3.673000
794      7.930000      2.765340      3.626000
795      7.940000      2.729330      3.583000
796      7.950000      2.693690      3.557000
797      7.960000      2.658190      3.555000
798      7.970000      2.622580      3.574000
799      7.980000      2.586700      3.607000
800      7.990000      2.550450      3.641000
801      8.000000      2.513880      3.670000
802      8.010000      2.477060      3.689000
803      8.020000      2.440100      3.698000
804      8.030000      2.403110      3.700000
805      8.040000      2.366110      3.699000
806      8.050000      2.329120      3.698000
807      8.060000      2.292150      3.699000
808      8.070000      2.255150      3.700000
809      8.080000      2.218140      3.702000
810      8.090000      2.181120      3.701000
811      8.100000      2.144130      3.696000
812      8.110000      2.107200      3.687000
813      8.120000      2.070390      3.673000
814      8.130000      2.033740      3.656000
815      8.140000      1.997270      3.639000
816      8.150000      1.960970      3.621000
817      8.160000      1.924840      3.605000
818      8.170000      1.888870      3.591000
819      8.180000      1.853030      3.578000
820      8.190000      1.817300      3.570000
821      8.200000      1.781630      3.565000
822      8.210000      1.746000      3.565000
823      8.220000      1.710340      3.568000
824      8.230000      1.674640      3.574000
825      8.240000      1.638860      3.581000
826      8.250000      1.603010      3.589000
827      8.260000      1.567070      3.597000
828      8.270000      1.531060      3.606000
829      8.280000      1.494960      3.615000
830      8.290000      1.458770      3.625000
831      8.300000      1.422470      3.636000
832      8.310000      1.386040      3.650000
833      8.320000      1.349480      3.664000
834      8.330000      1.312770      3.677000
835      8.340000      1.275940      3.687000
836      8.350000      1.239030      3.692000
837      8.360000      1.202100      3.690000
838      8.370000      1.165220      3.683000
839      8.380000      1.128440      3.671000
840      8.390000      1.091800      3.656000
841      8.400000      1.055310      3.639000
842      8.410000      1.019010      3.620000
843      8.420000      0.982920      3.598000
844      8.430000      0.947050      3.573000
845      8.440000      0.911450      3.545000
846      8.450000      0.876160      3.511000
847      8.460000      0.841220      3.473000
848      8.470000      0.806700      3.428000
849      8.480000      0.772650      3.380000
850      8.490000      0.739110      3.328000
851      8.500000      0.706090      3.275000
852      8.510000      0.673610      3.219000
853      8.520000      0.641710      3.160000
854      8.530000      0.610410      3.099000
855      8.540000      0.579730      3.035000
856      8.550000      0.549700      2.969000
857      8.560000      0.520350      2.900000
858      8.570000      0.491710      2.826000
859      8.580000      0.463820      2.750000
860      8.590000      0.436720      2.672000
861      8.600000      0.410390      2.593000
862      8.610000      0.384860      2.512000
863      8.620000      0.360140      2.430000
864      8.630000      0.336260      2.346000
865      8.640000      0.313230      2.261000
866      8.650000      0.291040      2.176000
867      8.660000      0.269710      2.090000
868      8.670000      0.249250      2.001000
869      8.680000      0.229680      1.912000
870      8.690000      0.211000      1.824000
871      8.700000      0.193200      1.737000
872      8.710000      0.176260      1.651000
873      8.720000      0.160190      1.564000
874      8.730000      0.144980      1.478000
875      8.740000      0.130620      1.394000
876      8.750000      0.117090      1.312000
877      8.760000      0.104380      1.230000
878      8.770000      0.092490      1.150000
879      8.780000      0.081390      1.069000
880      8.790000      0.071100      0.991000
881      8.800000      0.061570      0.915000
882      8.810000      0.052790      0.841000
883      8.820000      0.044750      0.768000
884      8.830000      0.037440      0.695000
885      8.840000      0.030840      0.625000
886      8.850000      0.024930      0.558000
887      8.860000      0.019690      0.492000
888      8.870000      0.015090      0.428000
889      8.880000      0.011130      0.365000
890      8.890000      0.007800      0.304000
891      8.900000      0.005060      0.245000
892      8.910000      0.002890      0.189000
893      8.920000      0.001280      0.134000
894      8.930000      0.000220      0.080000
895      8.940000     -0.000310      0.028000
896      8.950000     -0.000340     -0.022000
897      8.960000      0.000120     -0.070000
898      8.970000      0.001060     -0.117000
899      8.980000      0.002450     -0.162000
900      8.990000      0.004300     -0.206000
901      9.000000      0.006580     -0.248000
902      9.010000      0.009270     -0.289000
903      9.020000      0.012360     -0.329000
904      9.030000      0.015850     -0.368000
905      9.040000      0.019720     -0.405000
906      9.050000      0.023940     -0.440000
907      9.060000      0.028510     -0.473000
908      9.070000      0.033400     -0.505000
909      9.080000      0.038600     -0.535000
910      9.090000      0.044110     -0.564000
911      9.100000      0.049890     -0.591000
912      9.110000      0.055920     -0.615000
913      9.120000      0.062200     -0.638000
914      9.130000      0.068690     -0.660000
915      9.140000      0.075400     -0.680000
916      9.150000      0.082300     -0.699000
917      9.160000      0.089380     -0.716000
918      9.170000      0.096620     -0.733000
919      9.180000      0.104030     -0.748000
920      9.190000      0.111590     -0.763000
921      9.200000      0.119290     -0.777000
922      9.210000      0.127120     -0.790000
923      9.220000      0.135080     -0.802000
924      9.230000      0.143170     -0.815000
925      9.240000      0.151380     -0.828000
926      9.250000      0.159720     -0.840000
927      9.260000      0.168190     -0.854000
928      9.270000      0.176800     -0.868000
929      9.280000      0.185550     -0.882000
930      9.290000      0.194450     -0.898000
931      9.300000      0.203500     -0.913000
932      9.310000      0.212710     -0.929000
933      9.320000      0.222080     -0.946000
934      9.330000      0.231630     -0.964000
935      9.340000      0.241350     -0.982000
936      9.350000      0.251270     -1.002000
937      9.360000      0.261400     -1.024000
938      9.370000      0.271750     -1.047000
939      9.380000      0.282340     -1.072000
940      9.390000      0.293190     -1.097000
941      9.400000      0.304290     -1.124000
942      9.410000      0.315670     -1.152000
943      9.420000      0.327330     -1.182000
944      9.430000      0.339300     -1.213000
945      9.440000      0.351590     -1.246000
946      9.450000      0.364230     -1.282000
947      9.460000      0.377230     -1.320000
948      9.470000      0.390620     -1.361000
949      9.480000      0.404440     -1.404000
950      9.490000      0.418700     -1.449000
951      9.500000      0.433420     -1.496000
952      9.510000      0.448620     -1.544000
953      9.520000      0.464310     -1.595000
954      9.530000      0.480520     -1.648000
955      9.540000      0.497270     -1.702000
956      9.550000      0.514570     -1.758000
957      9.560000      0.532430     -1.815000
958      9.570000      0.550870     -1.874000
959      9.580000      0.569910     -1.935000
960      9.590000      0.589570     -1.996000
961      9.600000      0.609830     -2.056000
962      9.610000      0.630690     -2.116000
963      9.620000      0.652160     -2.177000
964      9.630000      0.674230     -2.238000
965      9.640000      0.696920     -2.298000
966      9.650000      0.720200     -2.358000
967      9.660000      0.744070     -2.417000
968      9.670000      0.768530     -2.476000
969      9.680000      0.793590     -2.535000
970      9.690000      0.819230     -2.593000
971      9.700000      0.845450     -2.650000
972      9.710000      0.872230     -2.705000
973      9.720000      0.899550     -2.760000
974      9.730000      0.927420     -2.814000
975      9.740000      0.955830     -2.866000
976      9.750000      0.984740     -2.915000
977      9.760000      1.014140     -2.963000
978      9.770000      1.044000     -3.008000
979      9.780000      1.074310     -3.051000
980      9.790000      1.105030     -3.091000
981      9.800000      1.136120     -3.125000
982      9.810000      1.167530     -3.155000
983      9.820000      1.199220     -3.181000
984      9.830000      1.231150     -3.201000
985      9.840000      1.263250     -3.217000
986      9.850000      1.295480     -3.226000
987      9.860000      1.327780     -3.230000
988      9.870000      1.360090     -3.229000
989      9.880000      1.392360     -3.224000
990      9.890000      1.424560     -3.216000
991      9.900000      1.456690     -3.208000
992      9.910000      1.488720     -3.198000
993      9.920000      1.520650     -3.188000
994      9.930000      1.552470     -3.177000
995      9.940000      1.584200     -3.167000
996      9.950000      1.615820     -3.158000
997      9.960000      1.647360     -3.150000
998      9.970000      1.678820     -3.143000
999      9.980000      1.710220     -3.139000
1000      9.990000      1.741590     -3.138000
1001     10.000000      1.772980     -3.141000
1002     10.010000      1.804410     -3.149000
1003     10.020000      1.835960     -3.162000
1004     10.030000      1.867650     -3.177000
1005     10.040000      1.899490     -3.193000
1006     10.050000      1.931500     -3.208000
1007     10.060000      1.963660     -3.223000
1008     10.070000      1.995960     -3.238000
1009     10.080000      2.028430     -3.255000
1010     10.090000      2.061070     -3.275000
1011     10.100000      2.093930     -3.300000
1012     10.110000      2.127070     -3.331000
1013     10.120000      2.160540     -3.365000
1014     10.130000      2.194380     -3.402000
1015     10.140000      2.228580     -3.436000
1016     10.150000      2.263100     -3.465000
1017     10.160000      2.297890     -3.489000
1018     10.170000      2.332890     -3.509000
1019     10.180000      2.368080     -3.530000
1020     10.190000      2.403490     -3.555000
1021     10.200000      2.439180     -3.589000
1022     10.210000      2.475260     -3.632000
1023     10.220000      2.511830     -3.683000
1024     10.230000      2.548930     -3.737000
1025     10.240000      2.586560     -3.785000
1026     10.250000      2.624640     -3.824000
1027     10.260000      2.663040     -3.850000
1028     10.270000      2.701630     -3.866000
1029     10.280000      2.740360     -3.878000
1030     10.290000      2.779200     -3.893000
1031     10.300000      2.818210     -3.914000
1032     10.310000      2.857480     -3.944000
1033     10.320000      2.897090     -3.979000
1034     10.330000      2.937070     -4.012000
1035     10.340000      2.977330     -4.030000
1036     10.350000      3.017670     -4.026000
1037     10.360000      3.057840     -3.997000
1038     10.370000      3.097610     -3.948000
1039     10.380000      3.136810     -3.892000
1040     10.390000      3.175450     -3.845000
1041     10.400000      3.213700     -3.817000
1042     10.410000      3.251800     -3.815000
1043     10.420000      3.290010     -3.834000
1044     10.430000      3.328480     -3.861000
1045     10.440000      3.367230     -3.884000
1046     10.450000      3.406150     -3.890000
1047     10.460000      3.445020     -3.875000
1048     10.470000      3.483650     -3.845000
1049     10.480000      3.521930     -3.811000
1050     10.490000      3.559880     -3.789000
1051     10.500000      3.597700     -3.788000
1052     10.510000      3.635650     -3.814000
1053     10.520000      3.673970     -3.855000
1054     10.530000      3.712740     -3.891000
1055     10.540000      3.751790     -3.896000
1056     10.550000      3.790660     -3.850000
1057     10.560000      3.828780     -3.744000
1058     10.570000      3.865540     -3.591000
1059     10.580000      3.900590     -3.418000
1060     10.590000      3.933910     -3.263000
1061     10.600000      3.965840     -3.152000
1062     10.610000      3.996940     -3.095000
1063     10.620000      4.027740     -3.083000
1064     10.630000      4.058590     -3.089000
1065     10.640000      4.089520     -3.082000
1066     10.650000      4.120230     -3.038000
1067     10.660000      4.150280     -2.950000
1068     10.670000      4.179220     -2.833000
1069     10.680000      4.206930     -2.723000
1070     10.690000      4.233690     -2.669000
1071     10.700000      4.260310     -2.706000
1072     10.710000      4.287810     -2.845000
1073     10.720000      4.317210     -3.060000
1074     10.730000      4.349020     -3.293000
1075     10.740000      4.383060     -3.467000
1076     10.750000      4.418370     -3.524000
1077     10.760000      4.453550     -3.439000
1078     10.770000      4.487160     -3.232000
1079     10.780000      4.518180     -2.955000
1080     10.790000      4.546270     -2.678000
1081     10.800000      4.571740     -2.454000
1082     10.810000      4.595340     -2.305000
1083     10.820000      4.617840     -2.225000
1084     10.830000      4.639830     -2.188000
1085     10.840000      4.661590     -2.160000
1086     10.850000      4.683040     -2.116000
1087     10.860000      4.703900     -2.041000
1088     10.870000      4.723850     -1.939000
1089     10.880000      4.742680     -1.828000
1090     10.890000      4.760400     -1.729000
1091     10.900000      4.777260     -1.660000
1092     10.910000      4.793600     -1.625000
1093     10.920000      4.809770     -1.614000
1094     10.930000      4.825890     -1.602000
1095     10.940000      4.841810     -1.559000
1096     10.950000      4.857070     -1.462000
1097     10.960000      4.871050     -1.303000
1098     10.970000      4.883130     -1.100000
1099     10.980000      4.893040     -0.894000
1100     10.990000      4.901010     -0.740000
1101     11.000000      4.907840     -0.683000
1102     11.010000      4.914670     -0.745000
1103     11.020000      4.922740     -0.927000
1104     11.030000      4.933200     -1.209000
1105     11.040000      4.946920     -1.570000
1106     11.050000      4.964600     -1.992000
1107     11.060000      4.986760     -2.458000
1108     11.070000      5.013760     -2.939000
1109     11.080000      5.045540     -3.377000
1110     11.090000      5.081300     -3.699000
1111     11.100000      5.119520     -3.844000
1112     11.110000      5.158190     -3.784000
1113     11.120000      5.195190     -3.525000
1114     11.130000      5.228680     -3.102000
1115     11.140000      5.257230     -2.554000
1116     11.150000      5.279770     -1.912000
1117     11.160000      5.295460     -1.195000
1118     11.170000      5.303680     -0.441000
1119     11.180000      5.304280      0.284000
1120     11.190000      5.298000      0.894000
1121     11.200000      5.286400      1.321000
1122     11.210000      5.271590      1.534000
1123     11.220000      5.255710      1.546000
1124     11.230000      5.240670      1.391000
1125     11.240000      5.227900      1.108000
1126     11.250000      5.218510      0.727000
1127     11.260000      5.213350      0.272000
1128     11.270000      5.213070     -0.226000
1129     11.280000      5.217870     -0.713000
1130     11.290000      5.227320     -1.122000
1131     11.300000      5.240320     -1.403000
1132     11.310000      5.255380     -1.537000
1133     11.320000      5.271070     -1.546000
1134     11.330000      5.286300     -1.474000
1135     11.340000      5.300560     -1.379000
1136     11.350000      5.313880     -1.304000
1137     11.360000      5.326640     -1.272000
1138     11.370000      5.339310     -1.282000
1139     11.380000      5.352280     -1.321000
1140     11.390000      5.365730     -1.369000
1141     11.400000      5.379660     -1.411000
1142     11.410000      5.393950     -1.439000
1143     11.420000      5.408430     -1.451000
1144     11.430000      5.422980     -1.454000
1145     11.440000      5.437520     -1.454000
1146     11.450000      5.452060     -1.455000
1147     11.460000      5.466630     -1.462000
1148     11.470000      5.481290     -1.474000
1149     11.480000      5.496100     -1.489000
1150     11.490000      5.511080     -1.506000
1151     11.500000      5.526220     -1.521000
1152     11.510000      5.541500     -1.535000
1153     11.520000      5.556910     -1.547000
1154     11.530000      5.572440     -1.558000
1155     11.540000      5.588080     -1.569000
1156     11.550000      5.603820     -1.579000
1157     11.560000      5.619670     -1.591000
1158     11.570000      5.635630     -1.603000
1159     11.580000      5.651720     -1.615000
1160     11.590000      5.667940     -1.628000
1161     11.600000      5.684280     -1.640000
1162     11.610000      5.700740     -1.652000
1163     11.620000      5.717330     -1.665000
1164     11.630000      5.734030     -1.677000
1165     11.640000      5.750860     -1.688000
1166     11.650000      5.767800     -1.700000
1167     11.660000      5.784860     -1.712000
1168     11.670000      5.802050     -1.724000
1169     11.680000      5.819350     -1.736000
1170     11.690000      5.836770     -1.749000
1171     11.700000      5.854320     -1.761000
1172     11.710000      5.871980     -1.773000
1173     11.720000      5.889770     -1.785000
1174     11.730000      5.907680     -1.797000
1175     11.740000      5.925710     -1.809000
1176     11.750000      5.943850     -1.821000
1177     11.760000      5.962120     -1.833000
1178     11.770000      5.980510     -1.845000
1179     11.780000      5.999020     -1.857000
1180     11.790000      6.017650     -1.869000
1181     11.800000      6.036400     -1.881000
1182     11.810000      6.055260     -1.893000
1183     11.820000      6.074250     -1.905000
1184     11.830000      6.093360     -1.917000
1185     11.840000      6.112600     -1.929000
1186     11.850000      6.131950     -1.941000
1187     11.860000      6.151420     -1.953000
1188     11.870000      6.171010     -1.965000
1189     11.880000      6.190720     -1.977000
1190     11.890000      6.210560     -1.989000
1191     11.900000      6.230510     -2.001000
1192     11.910000      6.250580     -2.013000
1193     11.920000      6.270780     -2.025000
1194     11.930000      6.291090     -2.038000
1195     11.940000      6.311530     -2.050000
1196     11.950000      6.332090     -2.062000
1197     11.960000      6.352760     -2.074000
1198     11.970000      6.373560     -2.086000
1199     11.980000      6.394470     -2.098000
1200     11.990000      6.415510     -2.110000
1201     12.000000      6.436670     -2.122000
1202     12.010000      6.457950     -2.134000
1203     12.020000      6.479340     -2.146000
1204     12.030000      6.500860     -2.158000
1205     12.040000      6.522500     -2.170000
1206     12.050000      6.544260     -2.182000
1207     12.060000      6.566140     -2.194000
1208     12.070000      6.588140     -2.206000
1209     12.080000      6.610260     -2.218000
1210     12.090000      6.632510     -2.230000
1211     12.100000      6.654870     -2.242000
1212     12.110000      6.677350     -2.254000
1213     12.120000      6.699950     -2.266000
1214     12.130000      6.722680     -2.278000
1215     12.140000      6.745520     -2.290000
1216     12.150000      6.768490     -2.302000
1217     12.160000      6.791570     -2.314000
1218     12.170000      6.814770     -2.326000
1219     12.180000      6.838100     -2.339000
1220     12.190000      6.861550     -2.351000
1221     12.200000      6.885110     -2.363000
1222     12.210000      6.908800     -2.375000
1223     12.220000      6.932600     -2.387000
1224     12.230000      6.956530     -2.399000
1225     12.240000      6.980580     -2.411000
1226     12.250000      7.004750     -2.423000
1227     12.260000      7.029040     -2.435000
1228     12.270000      7.053440     -2.447000
1229     12.280000      7.077970     -2.459000
1230     12.290000      7.102620     -2.471000
1231     12.300000      7.127400     -2.483000
1232     12.310000      7.152290     -2.495000
1233     12.320000      7.177300     -2.507000
1234     12.330000      7.202430     -2.519000
1235     12.340000      7.227680     -2.531000
1236     12.350000      7.253050     -2.543000
1237     12.360000      7.278550     -2.555000
1238     12.370000      7.304160     -2.567000
1239     12.380000      7.329890     -2.579000
1240     12.390000      7.355750     -2.592000
1241     12.400000      7.381720     -2.603000
1242     12.410000      7.407820     -2.615000
1243     12.420000      7.434030     -2.627000
1244     12.430000      7.460370     -2.640000
1245     12.440000      7.486820     -2.652000
1246     12.450000      7.513400     -2.664000
1247     12.460000      7.540100     -2.676000
1248     12.470000      7.566910     -2.688000
1249     12.480000      7.593850     -2.700000
1250     12.490000      7.620910     -2.712000
1251     12.500000      7.648090     -2.724000
1252     12.510000      7.675390     -2.736000
1253     12.520000      7.702810     -2.748000
1254     12.530000      7.730350     -2.760000
1255     12.540000      7.758010     -2.772000
1256     12.550000      7.785790     -2.784000
1257     12.560000      7.813690     -2.796000
1258     12.570000      7.841710     -2.808000
1259     12.580000      7.869850     -2.820000
1260     12.590000      7.898110     -2.832000
1261     12.600000      7.926500     -2.844000
1262     12.610000      7.955000     -2.856000
1263     12.620000      7.983620     -2.868000
1264     12.630000      8.012370     -2.880000
1265     12.640000      8.041230     -2.893000
1266     12.650000      8.070220     -2.905000
1267     12.660000      8.099320     -2.916000
1268     12.670000      8.128550     -2.929000
1269     12.680000      8.157890     -2.941000
1270     12.690000      8.187360     -2.953000
1271     12.700000      8.216950     -2.965000
1272     12.710000      8.246660     -2.977000
1273     12.720000      8.276480     -2.989000
1274     12.730000      8.306430     -3.001000
1275     12.740000      8.336500     -3.013000
1276     12.750000      8.366690     -3.025000
1277     12.760000      8.397000     -3.037000
1278     12.770000      8.427430     -3.049000
1279     12.780000      8.457980     -3.061000
1280     12.790000      8.488650     -3.073000
1281     12.800000      8.519440     -3.085000
1282     12.810000      8.550350     -3.097000
1283     12.820000      8.581380     -3.109000
1284     12.830000      8.612540     -3.121000
1285     12.840000      8.643810     -3.133000
1286     12.850000      8.675200     -3.145000
1287     12.860000      8.706720     -3.157000
1288     12.870000      8.738350     -3.169000
1289     12.880000      8.770110     -3.182000
1290     12.890000      8.801980     -3.194000
1291     12.900000      8.833980     -3.206000
1292     12.910000      8.866090     -3.218000
1293     12.920000      8.898330     -3.230000
1294     12.930000      8.930680     -3.242000
1295     12.940000      8.963160     -3.254000
1296     12.950000      8.995760     -3.266000
1297     12.960000      9.028480     -3.278000
1298     12.970000      9.061320     -3.290000
1299     12.980000      9.094270     -3.302000
1300     12.990000      9.127350     -3.314000
1301     13.000000      9.160550     -3.326000
1302     13.010000      9.193870     -3.338000
1303     13.020000      9.227310     -3.350000
1304     13.030000      9.260870     -3.362000
1305     13.040000      9.294560     -3.374000
1306     13.050000      9.328360     -3.386000
1307     13.060000      9.362280     -3.398000
1308     13.070000      9.396320     -3.410000
1309     13.080000      9.430480     -3.422000
1310     13.090000      9.464770     -3.434000
1311     13.100000      9.499170     -3.446000
1312     13.110000      9.533700     -3.458000
1313     13.120000      9.568340     -3.470000
1314     13.130000      9.603110     -3.483000
1315     13.140000      9.637990     -3.495000
1316     13.150000      9.673000     -3.507000
1317     13.160000      9.708120     -3.519000
1318     13.170000      9.743370     -3.531000
1319     13.180000      9.778740     -3.543000
1320     13.190000      9.814230     -3.555000
1321     13.200000      9.849830     -3.567000
1322     13.210000      9.885560     -3.579000
1323     13.220000      9.921410     -3.591000
1324     13.230000      9.957380     -3.603000
1325     13.240000      9.993470     -3.615000
1326     13.250000     10.029680     -3.627000
1327     13.260000     10.066010     -3.639000
1328     13.270000     10.102460     -3.651000
1329     13.280000     10.139030     -3.663000
1330     13.290000     10.175720     -3.675000
1331     13.300000     10.212540     -3.687000
1332     13.310000     10.249470     -3.699000
1333     13.320000     10.286520     -3.711000
1334     13.330000     10.323690     -3.723000
1335     13.340000     10.360990     -3.735000
1336     13.350000     10.398400     -3.747000
1337     13.360000     10.435940     -3.759000
1338     13.370000     10.473590     -3.771000
1339     13.380000     10.511370     -3.784000
1340     13.390000     10.549260     -3.796000
1341     13.400000     10.587280     -3.808000
1342     13.410000     10.625420     -3.820000
1343     13.420000     10.663670     -3.832000
1344     13.430000     10.702050     -3.844000
1345     13.440000     10.740550     -3.856000
1346     13.450000     10.779170     -3.868000
1347     13.460000     10.817910     -3.880000
1348     13.470000     10.856770     -3.892000
1349     13.480000     10.895740     -3.904000
1350     13.490000     10.934850     -3.916000
1351     13.500000     10.974070     -3.928000
1352     13.510000     11.013410     -3.940000
1353     13.520000     11.052870     -3.952000
1354     13.530000     11.092450     -3.964000
1355     13.540000     11.132150     -3.976000
1356     13.550000     11.171980     -3.988000
1357     13.560000     11.211920     -4.000000
1358     13.570000     11.251980     -4.012000
1359     13.580000     11.292160     -4.024000
1360     13.590000     11.332470     -4.037000
1361     13.600000     11.372900     -4.048000
1362     13.610000     11.413440     -4.060000
1363     13.620000     11.454100     -4.073000
1364     13.630000     11.494890     -4.085000
1365     13.640000     11.535800     -4.097000
1366     13.650000     11.576830     -4.109000
1367     13.660000     11.617970     -4.121000
1368     13.670000     11.659240     -4.133000
1369     13.680000     11.700630     -4.145000
1370     13.690000     11.742140     -4.157000
1371     13.700000     11.783770     -4.169000
1372     13.710000     11.825510     -4.181000
1373     13.720000     11.867380     -4.193000
1374     13.730000     11.909370     -4.205000
1375     13.740000     11.951480     -4.217000
1376     13.750000     11.993720     -4.229000
1377     13.760000     12.036070     -4.241000
1378     13.770000     12.078540     -4.253000
1379     13.780000     12.121130     -4.265000
1380     13.790000     12.163840     -4.277000
1381     13.800000     12.206680     -4.289000
1382     13.810000     12.249630     -4.301000
1383     13.820000     12.292700     -4.313000
1384     13.830000     12.335900     -4.326000
1385     13.840000     12.379210     -4.338000
1386     13.850000     12.422650     -4.350000
1387     13.860000     12.466200     -4.361000
1388     13.870000     12.509880     -4.374000
1389     13.880000     12.553680     -4.386000
1390     13.890000     12.597590     -4.398000
1391     13.900000     12.641630     -4.410000
1392     13.910000     12.685790     -4.422000
1393     13.920000     12.730060     -4.434000
1394     13.930000     12.774460     -4.446000
1395     13.940000     12.818980     -4.458000
1396     13.950000     12.863620     -4.470000
1397     13.960000     12.908380     -4.482000
1398     13.970000     12.953260     -4.494000
1399     13.980000     12.998260     -4.506000
1400     13.990000     13.043380     -4.518000
1401     14.000000     13.088630     -4.530000
1402     14.010000     13.133990     -4.542000
1403     14.020000     13.179470     -4.554000
1404     14.030000     13.225070     -4.566000
1405     14.040000     13.270800     -4.578000
1406     14.050000     13.316640     -4.590000
1407     14.060000     13.362600     -4.602000
1408     14.070000     13.408690     -4.614000
1409     14.080000     13.454890     -4.627000
1410     14.090000     13.501220     -4.639000
1411     14.100000     13.547660     -4.651000
1412     14.110000     13.594230     -4.663000
1413     14.120000     13.640910     -4.675000
1414     14.130000     13.687720     -4.687000
1415     14.140000     13.734650     -4.699000
1416     14.150000     13.781700     -4.711000
1417     14.160000     13.828870     -4.723000
1418     14.170000     13.876150     -4.735000
1419     14.180000     13.923560     -4.747000
1420     14.190000     13.971090     -4.759000
1421     14.200000     14.018740     -4.771000
1422     14.210000     14.066510     -4.783000
1423     14.220000     14.114400     -4.795000
1424     14.230000     14.162410     -4.807000
1425     14.240000     14.210550     -4.819000
1426     14.250000     14.258800     -4.831000
1427     14.260000     14.307170     -4.843000
1428     14.270000     14.355660     -4.855000
1429     14.280000     14.404280     -4.867000
1430     14.290000     14.453010     -4.879000
1431     14.300000     14.501860     -4.891000
1432     14.310000     14.550840     -4.903000
1433     14.320000     14.599930     -4.915000
1434     14.330000     14.649150     -4.928000
1435     14.340000     14.698480     -4.940000
1436     14.350000     14.747940     -4.952000
1437     14.360000     14.797520     -4.964000
1438     14.370000     14.847210     -4.976000
1439     14.380000     14.897030     -4.988000
1440     14.390000     14.946970     -5.000000
1441     14.400000     14.997030     -5.012000
1442     14.410000     15.047210     -5.024000
1443     14.420000     15.097500     -5.036000
1444     14.430000     15.147920     -5.048000
1445     14.440000     15.198460     -5.060000
1446     14.450000     15.249120     -5.072000
1447     14.460000     15.299900     -5.084000
1448     14.470000     15.350810     -5.096000
1449     14.480000     15.401830     -5.108000
1450     14.490000     15.452970     -5.120000
1451     14.500000     15.504230     -5.132000
1452     14.510000     15.555610     -5.144000
1453     14.520000     15.607120     -5.156000
1454     14.530000     15.658740     -5.168000
1455     14.540000     15.710490     -5.181000
1456     14.550000     15.762350     -5.192000
1457     14.560000     15.814340     -5.204000
1458     14.570000     15.866440     -5.216000
1459     14.580000     15.918670     -5.229000
1460     14.590000     15.971010     -5.241000
1461     14.600000     16.023480     -5.253000
1462     14.610000     16.076070     -5.265000
1463     14.620000     16.128770     -5.277000
1464     14.630000     16.181600     -5.289000
1465     14.640000     16.234550     -5.301000
1466     14.650000     16.287620     -5.313000
1467     14.660000     16.340810     -5.325000
1468     14.670000     16.394120     -5.337000
1469     14.680000     16.447550     -5.349000
1470     14.690000     16.501100     -5.361000
1471     14.700000     16.554770     -5.373000
1472     14.710000     16.608560     -5.385000
1473     14.720000     16.662470     -5.397000
1474     14.730000     16.716500     -5.409000
1475     14.740000     16.770650     -5.421000
1476     14.750000     16.824930     -5.433000
1477     14.760000     16.879320     -5.445000
1478     14.770000     16.933830     -5.457000
1479     14.780000     16.988470     -5.469000
1480     14.790000     17.043220     -5.482000
1481     14.800000     17.098100     -5.494000
1482     14.810000     17.153090     -5.505000
1483     14.820000     17.208210     -5.518000
1484     14.830000     17.263440     -5.530000
1485     14.840000     17.318800     -5.542000
1486     14.850000     17.374280     -5.554000
1487     14.860000     17.429880     -5.566000
1488     14.870000     17.485590     -5.578000
1489     14.880000     17.541430     -5.590000
1490     14.890000     17.597390     -5.602000
1491     14.900000     17.653470     -5.614000
1492     14.910000     17.709670     -5.626000
1493     14.920000     17.765990     -5.638000
1494     14.930000     17.822430     -5.650000
1495     14.940000     17.878990     -5.662000
1496     14.950000     17.935670     -5.674000
1497     14.960000     17.992470     -5.686000
1498     14.970000     18.049400     -5.698000
1499     14.980000     18.106440     -5.710000
1500     14.990000     18.163600     -5.722000
1501     15.000000     18.220890     -5.734000
1502     15.010000     18.278290     -5.746000
1503     15.020000     18.335810     -5.758000
1504     15.030000     18.393460     -5.771000
1505     15.040000     18.451220     -5.783000
1506     15.050000     18.509110     -5.795000
1507     15.060000     18.567110     -5.807000
1508     15.070000     18.625240     -5.819000
1509     15.080000     18.683490     -5.831000
1510     15.090000     18.741850     -5.843000
1511     15.100000     18.800340     -5.855000
1512     15.110000     18.858950     -5.867000
1513     15.120000     18.917680     -5.879000
1514     15.130000     18.976530     -5.891000
1515     15.140000     19.035500     -5.903000
1516     15.150000     19.094590     -5.915000
1517     15.160000     19.153790     -5.927000
1518     15.170000     19.213120     -5.939000
1519     15.180000     19.272580     -5.951000
1520     15.190000     19.332150     -5.963000
1521     15.200000     19.391840     -5.975000
1522     15.210000     19.451650     -5.987000
1523     15.220000     19.511580     -5.999000
1524     15.230000     19.571640     -6.011000
1525     15.240000     19.631810     -6.023000
1526     15.250000     19.692100     -6.035000
1527     15.260000     19.752520     -6.047000
1528     15.270000     19.813050     -6.059000
1529     15.280000     19.873710     -6.072000
1530     15.290000     19.934480     -6.084000
1531     15.300000     19.995380     -6.096000
1532     15.310000     20.056400     -6.108000
1533     15.320000     20.117530     -6.120000
1534     15.330000     20.178790     -6.132000
1535     15.340000     20.240170     -6.144000
1536     15.350000     20.301670     -6.156000
1537     15.360000     20.363280     -6.168000
1538     15.370000     20.425020     -6.180000
1539     15.380000     20.486880     -6.192000
1540     15.390000     20.548860     -6.204000
1541     15.400000     20.610960     -6.216000
1542     15.410000     20.673180     -6.228000
1543     15.420000     20.735520     -6.240000
1544     15.430000     20.797980     -6.252000
1545     15.440000     20.860570     -6.264000
1546     15.450000     20.923270     -6.276000
1547     15.460000     20.986090     -6.288000
1548     15.470000     21.049030     -6.300000
1549     15.480000     21.112100     -6.312000
1550     15.490000     21.175280     -6.324000
1551     15.500000     21.238590     -6.336000
1552     15.510000     21.302010     -6.348000
1553     15.520000     21.365550     -6.360000
1554     15.530000     21.429220     -6.373000
1555     15.540000     21.493010     -6.385000
1556     15.550000     21.556910     -6.397000
1557     15.560000     21.620940     -6.409000
1558     15.570000     21.685090     -6.421000
1559     15.580000     21.749350     -6.433000
1560     15.590000     21.813740     -6.445000
1561     15.600000     21.878250     -6.457000
1562     15.610000     21.942880     -6.469000
1563     15.620000     22.007630     -6.481000
1564     15.630000     22.072500     -6.493000
1565     15.640000     22.137490     -6.505000
1566     15.650000     22.202600     -6.517000
1567     15.660000     22.267830     -6.529000
1568     15.670000     22.333180     -6.541000
1569     15.680000     22.398650     -6.553000
1570     15.690000     22.464240     -6.565000
1571     15.700000     22.529960     -6.577000
1572     15.710000     22.595790     -6.589000
1573     15.720000     22.661740     -6.601000
1574     15.730000     22.727820     -6.613000
1575     15.740000     22.794010     -6.626000
1576     15.750000     22.860330     -6.637000
1577     15.760000     22.926760     -6.649000
1578     15.770000     22.993320     -6.662000
1579     15.780000     23.059990     -6.674000
1580     15.790000     23.126790     -6.686000
1581     15.800000     23.193710     -6.698000
1582     15.810000     23.260740     -6.710000
1583     15.820000     23.327900     -6.722000
1584     15.830000     23.395180     -6.734000
1585     15.840000     23.462580     -6.746000
1586     15.850000     23.530100     -6.758000
1587     15.860000     23.597740     -6.770000
1588     15.870000     23.665500     -6.782000
1589     15.880000     23.733380     -6.794000
1590     15.890000     23.801380     -6.806000
1591     15.900000     23.869500     -6.818000
1592     15.910000     23.937740     -6.830000
1593     15.920000     24.006100     -6.842000
1594     15.930000     24.074580     -6.854000
1595     15.940000     24.143190     -6.866000
1596     15.950000     24.211910     -6.878000
1597     15.960000     24.280750     -6.890000
1598     15.970000     24.349720     -6.902000
1599     15.980000     24.418800     -6.915000
1600     15.990000     24.488010     -6.927000
1601     16.000000     24.557330     -6.939000
1602     16.010000     24.626780     -6.950000
1603     16.020000     24.696340     -6.963000
1604     16.030000     24.766030     -6.975000
1605     16.040000     24.835840     -6.987000
1606     16.050000     24.905760     -6.999000
1607     16.060000     24.975810     -7.011000
1608     16.070000     25.045980     -7.023000
1609     16.080000     25.116270     -7.035000
1610     16.090000     25.186680     -7.047000
1611     16.100000     25.257210     -7.059000
1612     16.110000     25.327860     -7.071000
1613     16.120000     25.398620     -7.083000
1614     16.130000     25.469520     -7.095000
1615     16.140000     25.540530     -7.107000
1616     16.150000     25.611660     -7.119000
1617     16.160000     25.682910     -7.131000
1618     16.170000     25.754280     -7.143000
1619     16.180000     25.825780     -7.155000
1620     16.190000     25.897390     -7.167000
1621     16.200000     25.969120     -7.179000
1622     16.210000     26.040980     -7.191000
1623     16.220000     26.112950     -7.203000
1624     16.230000     26.185040     -7.216000
1625     16.240000     26.257260     -7.228000
1626     16.250000     26.329600     -7.240000
1627     16.260000     26.402050     -7.252000
1628     16.270000     26.474630     -7.264000
1629     16.280000     26.547330     -7.276000
1630     16.290000     26.620140     -7.288000
1631     16.300000     26.693080     -7.300000
1632     16.310000     26.766140     -7.312000
1633     16.320000     26.839320     -7.324000
1634     16.330000     26.912620     -7.336000
1635     16.340000     26.986040     -7.348000
1636     16.350000     27.059580     -7.360000
1637     16.360000     27.133240     -7.372000
1638     16.370000     27.207020     -7.384000
1639     16.380000     27.280920     -7.396000
1640     16.390000     27.354940     -7.408000
1641     16.400000     27.429080     -7.420000
1642     16.410000     27.503340     -7.432000
1643     16.420000     27.577730     -7.444000
1644     16.430000     27.652230     -7.456000
1645     16.440000     27.726850     -7.468000
1646     16.450000     27.801600     -7.480000
1647     16.460000     27.876460     -7.492000
1648     16.470000     27.951450     -7.504000
1649     16.480000     28.026550     -7.517000
1650     16.490000     28.101780     -7.529000
1651     16.500000     28.177130     -7.541000
1652     16.510000     28.252590     -7.553000
1653     16.520000     28.328180     -7.565000
1654     16.530000     28.403880     -7.577000
1655     16.540000     28.479710     -7.589000
1656     16.550000     28.555660     -7.601000
1657     16.560000     28.631730     -7.613000
1658     16.570000     28.707920     -7.625000
1659     16.580000     28.784230     -7.637000
1660     16.590000     28.860660     -7.649000
1661     16.600000     28.937210     -7.661000
1662     16.610000     29.013880     -7.673000
1663     16.620000     29.090670     -7.685000
1664     16.630000     29.167580     -7.697000
1665     16.640000     29.244610     -7.709000
1666     16.650000     29.321770     -7.721000
1667     16.660000     29.399040     -7.733000
1668     16.670000     29.476430     -7.745000
1669     16.680000     29.553950     -7.757000
1670     16.690000     29.631580     -7.770000
1671     16.700000     29.709340     -7.781000
1672     16.710000     29.787210     -7.793000
1673     16.720000     29.865200     -7.806000
1674     16.730000     29.943320     -7.818000
1675     16.740000     30.021560     -7.830000
1676     16.750000     30.099910     -7.842000
1677     16.760000     30.178390     -7.854000
1678     16.770000     30.256990     -7.866000
1679     16.780000     30.335700     -7.878000
1680     16.790000     30.414540     -7.890000
1681     16.800000     30.493500     -7.902000
1682     16.810000     30.572580     -7.914000
1683     16.820000     30.651780     -7.926000
1684     16.830000     30.731100     -7.938000
1685     16.840000     30.810540     -7.950000
1686     16.850000     30.890100     -7.962000
1687     16.860000     30.969780     -7.974000
1688     16.870000     31.049580     -7.986000
1689     16.880000     31.129510     -7.998000
1690     16.890000     31.209550     -8.010000
1691     16.900000     31.289710     -8.022000
1692     16.910000     31.370000     -8.034000
1693     16.920000     31.450400     -8.046000
1694     16.930000     31.530920     -8.058000
1695     16.940000     31.611570     -8.071000
1696     16.950000     31.692330     -8.083000
1697     16.960000     31.773220     -8.094000
1698     16.970000     31.854220     -8.107000
1699     16.980000     31.935350     -8.119000
1700     16.990000     32.016600     -8.131000
1701     17.000000     32.097970     -8.143000
1702     17.010000     32.179450     -8.155000
1703     17.020000     32.261060     -8.167000
1704     17.030000     32.342790     -8.179000
1705     17.040000     32.424640     -8.191000
1706     17.050000     32.506610     -8.203000
1707     17.060000     32.588700     -8.215000
1708     17.070000     32.670900     -8.227000
1709     17.080000     32.753240     -8.239000
1710     17.090000     32.835690     -8.251000
1711     17.100000     32.918260     -8.263000
1712     17.110000     33.000950     -8.275000
1713     17.120000     33.083760     -8.287000
1714     17.130000     33.166690     -8.299000
1715     17.140000     33.249750     -8.311000
1716     17.150000     33.332920     -8.323000
1717     17.160000     33.416210     -8.335000
1718     17.170000     33.499630     -8.347000
1719     17.180000     33.583160     -8.360000
1720     17.190000     33.666820     -8.372000
1721     17.200000     33.750590     -8.384000
1722     17.210000     33.834490     -8.396000
1723     17.220000     33.918500     -8.408000
1724     17.230000     34.002640     -8.420000
1725     17.240000     34.086900     -8.432000
1726     17.250000     34.171280     -8.444000
1727     17.260000     34.255780     -8.456000
1728     17.270000     34.340390     -8.468000
1729     17.280000     34.425130     -8.480000
1730     17.290000     34.509990     -8.492000
1731     17.300000     34.594970     -8.504000
1732     17.310000     34.680070     -8.516000
1733     17.320000     34.765290     -8.528000
1734     17.330000     34.850630     -8.540000
1735     17.340000     34.936090     -8.552000
1736     17.350000     35.021680     -8.564000
1737     17.360000     35.107380     -8.576000
1738     17.370000     35.193200     -8.588000
1739     17.380000     35.279140     -8.600000
1740     17.390000     35.365210     -8.612000
1741     17.400000     35.451390     -8.624000
1742     17.410000     35.537690     -8.636000
1743     17.420000     35.624120     -8.648000
1744     17.430000     35.710660     -8.661000
1745     17.440000     35.797330     -8.673000
1746     17.450000     35.884120     -8.685000
1747     17.460000     35.971020     -8.697000
1748     17.470000     36.058050     -8.709000
1749     17.480000     36.145190     -8.721000
1750     17.490000     36.232460     -8.733000
1751     17.500000     36.319850     -8.745000
1752     17.510000     36.407360     -8.757000
1753     17.520000     36.494990     -8.769000
1754     17.530000     36.582740     -8.781000
1755     17.540000     36.670610     -8.793000
1756     17.550000     36.758600     -8.805000
1757     17.560000     36.846710     -8.817000
1758     17.570000     36.934940     -8.829000
1759     17.580000     37.023290     -8.841000
1760     17.590000     37.111760     -8.853000
1761     17.600000     37.200360     -8.865000
1762     17.610000     37.289070     -8.877000
1763     17.620000     37.377900     -8.889000
1764     17.630000     37.466850     -8.901000
1765     17.640000     37.555930     -8.913000
1766     17.650000     37.645120     -8.925000
1767     17.660000     37.734440     -8.937000
1768     17.670000     37.823870     -8.949000
1769     17.680000     37.913430     -8.962000
1770     17.690000     38.003100     -8.974000
1771     17.700000     38.092900     -8.986000
1772     17.710000     38.182820     -8.998000
1773     17.720000     38.272850     -9.010000
1774     17.730000     38.363010     -9.022000
1775     17.740000     38.453290     -9.034000
1776     17.750000     38.543690     -9.046000
1777     17.760000     38.634210     -9.058000
1778     17.770000     38.724840     -9.070000
1779     17.780000     38.815600     -9.082000
1780     17.790000     38.906490     -9.094000
1781     17.800000     38.997490     -9.106000
1782     17.810000     39.088610     -9.118000
1783     17.820000     39.179850     -9.130000
1784     17.830000     39.271210     -9.142000
1785     17.840000     39.362690     -9.154000
1786     17.850000     39.454300     -9.166000
1787     17.860000     39.546020     -9.178000
1788     17.870000     39.637860     -9.190000
1789     17.880000     39.729820     -9.202000
1790     17.890000     39.821910     -9.215000
1791     17.900000     39.914120     -9.226000
1792     17.910000     40.006440     -9.238000
1793     17.920000     40.098880     -9.251000
1794     17.930000     40.191450     -9.263000
1795     17.940000     40.284140     -9.275000
1796     17.950000     40.376950     -9.287000
1797     17.960000     40.469870     -9.299000
1798     17.970000     40.562920     -9.311000
1799     17.980000     40.656090     -9.323000
1800     17.990000     40.749380     -9.335000
1801     18.000000     40.842790     -9.347000
1802     18.010000     40.936310     -9.359000
1803     18.020000     41.029960     -9.371000
1804     18.030000     41.123730     -9.383000
1805     18.040000     41.217630     -9.395000
1806     18.050000     41.311640     -9.407000
1807     18.060000     41.405770     -9.419000
1808     18.070000     41.500020     -9.431000
1809     18.080000     41.594390     -9.443000
1810     18.090000     41.688880     -9.455000
1811     18.100000     41.783500     -9.467000
1812     18.110000     41.878230     -9.479000
1813     18.120000     41.973080     -9.491000
1814     18.130000     42.068060     -9.504000
1815     18.140000     42.163150     -9.516000
1816     18.150000     42.258370     -9.528000
1817     18.160000     42.353700     -9.539000
1818     18.170000     42.449160     -9.552000
1819     18.180000     42.544740     -9.564000
1820     18.190000     42.640430     -9.576000
1821     18.200000     42.736250     -9.588000
1822     18.210000     42.832190     -9.600000
1823     18.220000     42.928250     -9.612000
1824     18.230000     43.024430     -9.624000
1825     18.240000     43.120730     -9.636000
1826     18.250000     43.217150     -9.648000
1827     18.260000     43.313680     -9.660000
1828     18.270000     43.410340     -9.672000
1829     18.280000     43.507120     -9.684000
1830     18.290000     43.604030     -9.696000
1831     18.300000     43.701050     -9.708000
1832     18.310000     43.798190     -9.720000
1833     18.320000     43.895450     -9.732000
1834     18.330000     43.992830     -9.744000
1835     18.340000     44.090340     -9.756000
1836     18.350000     44.187960     -9.768000
1837     18.360000     44.285710     -9.780000
1838     18.370000     44.383570     -9.792000
1839     18.380000     44.481550     -9.805000
1840     18.390000     44.579660     -9.817000
1841     18.400000     44.677890     -9.829000
1842     18.410000     44.776230     -9.841000
1843     18.420000     44.874700     -9.853000
1844     18.430000     44.973280     -9.865000
1845     18.440000     45.071990     -9.877000
1846     18.450000     45.170820     -9.889000
1847     18.460000     45.269770     -9.901000
1848     18.470000     45.368840     -9.913000
1849     18.480000     45.468030     -9.925000
1850     18.490000     45.567340     -9.937000
1851     18.500000     45.666770     -9.949000
1852     18.510000     45.766320     -9.961000
1853     18.520000     45.865990     -9.973000
1854     18.530000     45.965780     -9.985000
1855     18.540000     46.065690     -9.997000
1856     18.550000     46.165720    -10.009000
1857     18.560000     46.265870    -10.021000
1858     18.570000     46.366150    -10.033000
1859     18.580000     46.466540    -10.045000
1860     18.590000     46.567050    -10.057000
1861     18.600000     46.667690    -10.069000
1862     18.610000     46.768440    -10.081000
1863     18.620000     46.869320    -10.093000
1864     18.630000     46.970310    -10.106000
1865     18.640000     47.071430    -10.118000
1866     18.650000     47.172660    -10.130000
1867     18.660000     47.274020    -10.142000
1868     18.670000     47.375500    -10.154000
1869     18.680000     47.477090    -10.166000
1870     18.690000     47.578810    -10.178000
1871     18.700000     47.680650    -10.190000
1872     18.710000     47.782610    -10.202000
1873     18.720000     47.884690    -10.214000
1874     18.730000     47.986890    -10.226000
1875     18.740000     48.089210    -10.238000
1876     18.750000     48.191650    -10.250000
1877     18.760000     48.294210    -10.262000
1878     18.770000     48.396890    -10.274000
1879     18.780000     48.499690    -10.286000
1880     18.790000     48.602610    -10.298000
1881     18.800000     48.705660    -10.310000
1882     18.810000     48.808820    -10.322000
1883     18.820000     48.912100    -10.334000
1884     18.830000     49.015510    -10.346000
1885     18.840000     49.119030    -10.359000
1886     18.850000     49.222680    -10.370000
1887     18.860000     49.326440    -10.382000
1888     18.870000     49.430320    -10.395000
1889     18.880000     49.534330    -10.407000
1890     18.890000     49.638460    -10.419000
1891     18.900000     49.742700    -10.431000
1892     18.910000     49.847070    -10.443000
1893     18.920000     49.951560    -10.455000
1894     18.930000     50.056160    -10.467000
1895     18.940000     50.160890    -10.479000
1896     18.950000     50.265740    -10.491000
1897     18.960000     50.370710    -10.503000
1898     18.970000     50.475800    -10.515000
1899     18.980000     50.581010    -10.527000
1900     18.990000     50.686340    -10.539000
1901     19.000000     50.791790    -10.551000
1902     19.010000     50.897360    -10.563000
1903     19.020000     51.003050    -10.575000
1904     19.030000     51.108870    -10.587000
1905     19.040000     51.214800    -10.599000
1906     19.050000     51.320850    -10.611000
1907     19.060000     51.427030    -10.623000
1908     19.070000     51.533320    -10.635000
1909     19.080000     51.639730    -10.647000
1910     19.090000     51.746270    -10.660000
1911     19.100000     51.852920    -10.672000
1912     19.110000     51.959700    -10.683000
1913     19.120000     52.066590    -10.696000
1914     19.130000     52.173610    -10.708000
1915     19.140000     52.280750    -10.720000
1916     19.150000     52.388010    -10.732000
1917     19.160000     52.495380    -10.744000
1918     19.170000     52.602880    -10.756000
1919     19.180000     52.710500    -10.768000
1920     19.190000     52.818240    -10.780000
1921     19.200000     52.926100    -10.792000
1922     19.210000     53.034080    -10.804000
1923     19.220000     53.142180    -10.816000
1924     19.230000     53.250400    -10.828000
1925     19.240000     53.358740    -10.840000
1926     19.250000     53.467200    -10.852000
1927     19.260000     53.575780    -10.864000
1928     19.270000     53.684480    -10.876000
1929     19.280000     53.793300    -10.888000
1930     19.290000     53.902250    -10.900000
1931     19.300000     54.011310    -10.912000
1932     19.310000     54.120500    -10.924000
1933     19.320000     54.229800    -10.936000
1934     19.330000     54.339220    -10.949000
1935     19.340000     54.448770    -10.961000
1936     19.350000     54.558440    -10.973000
1937     19.360000     54.668220    -10.985000
1938     19.370000     54.778130    -10.997000
1939     19.380000     54.888150    -11.009000
1940     19.390000     54.998300    -11.021000
1941     19.400000     55.108570    -11.033000
1942     19.410000     55.218960    -11.045000
1943     19.420000     55.329460    -11.057000
1944     19.430000     55.440090    -11.069000
1945     19.440000     55.550840    -11.081000
1946     19.450000     55.661710    -11.093000
1947     19.460000     55.772700    -11.105000
1948     19.470000     55.883810    -11.117000
1949     19.480000     55.995040    -11.129000
1950     19.490000     56.106400    -11.141000
1951     19.500000     56.217870    -11.153000
1952     19.510000     56.329460    -11.165000
1953     19.520000     56.441170    -11.177000
1954     19.530000     56.553000    -11.189000
1955     19.540000     56.664960    -11.201000
1956     19.550000     56.777030    -11.213000
1957     19.560000     56.889230    -11.225000
1958     19.570000     57.001540    -11.237000
1959     19.580000     57.113970    -11.250000
1960     19.590000     57.226530    -11.262000
1961     19.600000     57.339210    -11.274000
1962     19.610000     57.452000    -11.286000
1963     19.620000     57.564920    -11.298000
1964     19.630000     57.677960    -11.310000
1965     19.640000     57.791120    -11.322000
1966     19.650000     57.904390    -11.334000
1967     19.660000     58.017790    -11.346000
1968     19.670000     58.131310    -11.358000
1969     19.680000     58.244950    -11.370000
1970     19.690000     58.358710    -11.382000
1971     19.700000     58.472590    -11.394000
1972     19.710000     58.586590    -11.406000
1973     19.720000     58.700710    -11.418000
1974     19.730000     58.814950    -11.430000
1975     19.740000     58.929310    -11.442000
1976     19.750000     59.043800    -11.454000
1977     19.760000     59.158400    -11.466000
1978     19.770000     59.273120    -11.478000
1979     19.780000     59.387960    -11.490000
1980     19.790000     59.502930    -11.502000
1981     19.800000     59.618010    -11.514000
1982     19.810000     59.733220    -11.526000
1983     19.820000     59.848540    -11.538000
1984     19.830000     59.963990    -11.551000
1985     19.840000     60.079560    -11.563000
1986     19.850000     60.195240    -11.575000
1987     19.860000     60.311050    -11.587000
1988     19.870000     60.426970    -11.599000
1989     19.880000     60.543020    -11.611000
1990     19.890000     60.659190    -11.623000
1991     19.900000     60.775480    -11.635000
1992     19.910000     60.891890    -11.647000
1993     19.920000     61.008420    -11.659000
1994     19.930000     61.125070    -11.671000
1995     19.940000     61.241840    -11.683000
1996     19.950000     61.358730    -11.695000
1997     19.960000     61.475740    -11.707000
1998     19.970000     61.592870    -11.719000
1999     19.980000     61.710120    -11.731000
2000     19.990000     61.827500    -11.743000
2001     20.000000     61.944990    -11.755000
2002     20.010000     62.062600    -11.767000
2003     20.020000     62.180330    -11.779000
2004     20.030000     62.298190    -11.791000
2005     20.040000     62.416160    -11.804000
2006     20.050000     62.534260    -11.815000
2007     20.060000     62.652470    -11.827000
2008     20.070000     62.770810    -11.840000
2009     20.080000     62.889260    -11.852000
2010     20.090000     63.007840    -11.864000
2011     20.100000     63.126540    -11.876000
2012     20.110000     63.245350    -11.888000
2013     20.120000     63.364290    -11.900000
2014     20.130000     63.483350    -11.912000
2015     20.140000     63.602530    -11.924000
2016     20.150000     63.721830    -11.936000
2017     20.160000     63.841250    -11.948000
2018     20.170000     63.960790    -11.960000
2019     20.180000     64.080450    -11.972000
2020     20.190000     64.200230    -11.984000
2021     20.200000     64.320130    -11.996000
2022     20.210000     64.440150    -12.008000
2023     20.220000     64.560290    -12.020000
2024     20.230000     64.680550    -12.032000
2025     20.240000     64.800940    -12.044000
2026     20.250000     64.921440    -12.056000
2027     20.260000     65.042060    -12.068000
2028     20.270000     65.162810    -12.080000
2029     20.280000     65.283670    -12.093000
2030     20.290000     65.404660    -12.105000
2031     20.300000     65.525760    -12.117000
2032     20.310000     65.646990    -12.128000
2033     20.320000     65.768330    -12.141000
2034     20.330000     65.889800    -12.153000
2035     20.340000     66.011390    -12.165000
2036     20.350000     66.133100    -12.177000
2037     20.360000     66.254920    -12.189000
2038     20.370000     66.376870    -12.201000
2039     20.380000     66.498940    -12.213000
2040     20.390000     66.621130    -12.225000
2041     20.400000     66.743440    -12.237000
2042     20.410000     66.865870    -12.249000
2043     20.420000     66.988420    -12.261000
2044     20.430000     67.111090    -12.273000
2045     20.440000     67.233880    -12.285000
2046     20.450000     67.356790    -12.297000
2047     20.460000     67.479820    -12.309000
2048     20.470000     67.602970    -12.321000
2049     20.480000     67.726250    -12.333000
2050     20.490000     67.849640    -12.345000
2051     20.500000     67.973160    -12.357000
2052     20.510000     68.096790    -12.369000
2053     20.520000     68.220540    -12.381000
2054     20.530000     68.344420    -12.394000
2055     20.540000     68.468410    -12.406000
2056     20.550000     68.592530    -12.418000
2057     20.560000     68.716770    -12.430000
2058     20.570000     68.841120    -12.442000
2059     20.580000     68.965600    -12.454000
2060     20.590000     69.090200    -12.466000
2061     20.600000     69.214920    -12.478000
2062     20.610000     69.339750    -12.490000
2063     20.620000     69.464710    -12.502000
2064     20.630000     69.589790    -12.514000
2065     20.640000     69.714990    -12.526000
2066     20.650000     69.840310    -12.538000
2067     20.660000     69.965750    -12.550000
2068     20.670000     70.091310    -12.562000
2069     20.680000     70.216990    -12.574000
2070     20.690000     70.342790    -12.586000
2071     20.700000     70.468720    -12.598000
2072     20.710000     70.594760    -12.610000
2073     20.720000     70.720920    -12.622000
2074     20.730000     70.847200    -12.634000
2075     20.740000     70.973610    -12.646000
2076     20.750000     71.100130    -12.658000
2077     20.760000     71.226780    -12.670000
2078     20.770000     71.353540    -12.682000
2079     20.780000     71.480430    -12.695000
2080     20.790000     71.607430    -12.707000
2081     20.800000     71.734560    -12.719000
2082     20.810000     71.861800    -12.731000
2083     20.820000     71.989170    -12.743000
2084     20.830000     72.116660    -12.755000
2085     20.840000     72.244270    -12.767000
2086     20.850000     72.372000    -12.779000
2087     20.860000     72.499840    -12.791000
2088     20.870000     72.627810    -12.803000
2089     20.880000     72.755900    -12.815000
2090     20.890000     72.884110    -12.827000
2091     20.900000     73.012440    -12.839000
2092     20.910000     73.140890    -12.851000
2093     20.920000     73.269460    -12.863000
2094     20.930000     73.398160    -12.875000
2095     20.940000     73.526970    -12.887000
2096     20.950000     73.655900    -12.899000
2097     20.960000     73.784950    -12.911000
2098     20.970000     73.914130    -12.923000
2099     20.980000     74.043420    -12.935000
2100     20.990000     74.172840    -12.948000
2101     21.000000     74.302370    -12.959000
2102     21.010000     74.432020    -12.971000
2103     21.020000     74.561800    -12.984000
2104     21.030000     74.691690    -12.996000
2105     21.040000     74.821710    -13.008000
2106     21.050000     74.951850    -13.020000
2107     21.060000     75.082110    -13.032000
2108     21.070000     75.212480    -13.044000
2109     21.080000     75.342980    -13.056000
2110     21.090000     75.473600    -13.068000
2111     21.100000     75.604340    -13.080000
2112     21.110000     75.735200    -13.092000
2113     21.120000     75.866180    -13.104000
2114     21.130000     75.997280    -13.116000
2115     21.140000     76.128500    -13.128000
2116     21.150000     76.259840    -13.140000
2117     21.160000     76.391300    -13.152000
2118     21.170000     76.522880    -13.164000
2119     21.180000     76.654580    -13.176000
2120     21.190000     76.786410    -13.188000
2121     21.200000     76.918350    -13.200000
2122     21.210000     77.050410    -13.212000
2123     21.220000     77.182590    -13.224000
2124     21.230000     77.314900    -13.236000
2125     21.240000     77.447320    -13.249000
2126     21.250000     77.579870    -13.261000
2127     21.260000     77.712530    -13.272000
2128     21.270000     77.845320    -13.285000
2129     21.280000     77.978230    -13.297000
2130     21.290000     78.111250    -13.309000
2131     21.300000     78.244400    -13.321000
2132     21.310000     78.377670    -13.333000
2133     21.320000     78.511060    -13.345000
2134     21.330000     78.644560    -13.357000
2135     21.340000     78.778190    -13.369000
2136     21.350000     78.911940    -13.381000
2137     21.360000     79.045810    -13.393000
2138     21.370000     79.179800    -13.405000
2139     21.380000     79.313910    -13.417000
2140     21.390000     79.448140    -13.429000
2141     21.400000     79.582500    -13.441000
2142     21.410000     79.716970    -13.453000
2143     21.420000     79.851560    -13.465000
2144     21.430000     79.986270    -13.477000
2145     21.440000     80.121100    -13.489000
2146     21.450000     80.256060    -13.501000
2147     21.460000     80.391130    -13.513000
2148     21.470000     80.526320    -13.525000
2149     21.480000     80.661640    -13.538000
2150     21.490000     80.797080    -13.550000
2151     21.500000     80.932630    -13.562000
2152     21.510000     81.068310    -13.574000
2153     21.520000     81.204100    -13.586000
2154     21.530000     81.340020    -13.598000
2155     21.540000     81.476060    -13.610000
2156     21.550000     81.612220    -13.622000
2157     21.560000     81.748490    -13.634000
2158     21.570000     81.884890    -13.646000
2159     21.580000     82.021410    -13.658000
2160     21.590000     82.158050    -13.670000
2161     21.600000     82.294810    -13.682000
2162     21.610000     82.431690    -13.694000
2163     21.620000     82.568690    -13.706000
2164     21.630000     82.705810    -13.718000
2165     21.640000     82.843050    -13.730000
2166     21.650000     82.980410    -13.742000
2167     21.660000     83.117900    -13.754000
2168     21.670000     83.255500    -13.766000
2169     21.680000     83.393220    -13.778000
2170     21.690000     83.531060    -13.790000
2171     21.700000     83.669030    -13.802000
2172     21.710000     83.807110    -13.814000
2173     21.720000     83.945320    -13.826000
2174     21.730000     84.083640    -13.839000
2175     21.740000     84.222090    -13.851000
2176     21.750000     84.360650    -13.863000
2177     21.760000     84.499340    -13.875000
2178     21.770000     84.638150    -13.887000
2179     21.780000     84.777070    -13.899000
2180     21.790000     84.916120    -13.911000
2181     21.800000     85.055290    -13.923000
2182     21.810000     85.194580    -13.935000
2183     21.820000     85.333990    -13.947000
2184     21.830000     85.473520    -13.959000
2185     21.840000     85.613170    -13.971000
2186     21.850000     85.752940    -13.983000
2187     21.860000     85.892830    -13.995000
2188     21.870000     86.032840    -14.007000
2189     21.880000     86.172970    -14.019000
2190     21.890000     86.313220    -14.031000
2191     21.900000     86.453590    -14.043000
2192     21.910000     86.594090    -14.055000
2193     21.920000     86.734700    -14.067000
2194     21.930000     86.875430    -14.079000
2195     21.940000     87.016290    -14.091000
2196     21.950000     87.157260    -14.103000
2197     21.960000     87.298360    -14.115000
2198     21.970000     87.439570    -14.127000
2199     21.980000     87.580910    -14.140000
2200     21.990000     87.722360    -14.152000
2201     22.000000     87.863940    -14.164000
2202     22.010000     88.005640    -14.176000
2203     22.020000     88.147450    -14.188000
2204     22.030000     88.289390    -14.200000
2205     22.040000     88.431450    -14.212000
2206     22.050000     88.573630    -14.224000
2207     22.060000     88.715930    -14.236000
2208     22.070000     88.858340    -14.248000
2209     22.080000     89.000880    -14.260000
2210     22.090000     89.143550    -14.272000
2211     22.100000     89.286330    -14.284000
2212     22.110000     89.429230    -14.296000
2213     22.120000     89.572250    -14.308000
2214     22.130000     89.715390    -14.320000
2215     22.140000     89.858650    -14.332000
2216     22.150000     90.002040    -14.344000
2217     22.160000     90.145540    -14.356000
2218     22.170000     90.289160    -14.368000
2219     22.180000     90.432910    -14.380000
2220     22.190000     90.576770    -14.393000
2221     22.200000     90.720760    -14.405000
2222     22.210000     90.864860    -14.416000
2223     22.220000     91.009090    -14.429000
2224     22.230000     91.153430    -14.441000
2225     22.240000     91.297900    -14.453000
2226     22.250000     91.442490    -14.465000
2227     22.260000     91.587190    -14.477000
2228     22.270000     91.732020    -14.489000
2229     22.280000     91.876970    -14.501000
2230     22.290000     92.022040    -14.513000
2231     22.300000     92.167230    -14.525000
2232     22.310000     92.312540    -14.537000
2233     22.320000     92.457960    -14.549000
2234     22.330000     92.603510    -14.561000
2235     22.340000     92.749190    -14.573000
2236     22.350000     92.894980    -14.585000
2237     22.360000     93.040890    -14.597000
2238     22.370000     93.186920    -14.609000
2239     22.380000     93.333070    -14.621000
2240     22.390000     93.479350    -14.633000
2241     22.400000     93.625740    -14.645000
2242     22.410000     93.772250    -14.657000
2243     22.420000     93.918890    -14.669000
2244     22.430000     94.065640    -14.682000
2245     22.440000     94.212520    -14.694000
2246     22.450000     94.359510    -14.706000
2247     22.460000     94.506630    -14.718000
2248     22.470000     94.653860    -14.730000
2249     22.480000     94.801220    -14.742000
2250     22.490000     94.948700    -14.754000
2251     22.500000     95.096290    -14.766000
2252     22.510000     95.244010    -14.778000
2253     22.520000     95.391850    -14.790000
2254     22.530000     95.539810    -14.802000
2255     22.540000     95.687890    -14.814000
2256     22.550000     95.836090    -14.826000
2257     22.560000     95.984410    -14.838000
2258     22.570000     96.132850    -14.850000
2259     22.580000     96.281410    -14.862000
2260     22.590000     96.430090    -14.874000
2261     22.600000     96.578890    -14.886000
2262     22.610000     96.727810    -14.898000
2263     22.620000     96.876850    -14.910000
2264     22.630000     97.026020    -14.922000
2265     22.640000     97.175300    -14.934000
2266     22.650000     97.324700    -14.946000
2267     22.660000     97.474230    -14.958000
2268     22.670000     97.623870    -14.970000
2269     22.680000     97.773640    -14.983000
2270     22.690000     97.923520    -14.995000
2271     22.700000     98.073530    -15.007000
2272     22.710000     98.223650    -15.019000
2273     22.720000     98.373900    -15.031000
2274     22.730000     98.524270    -15.043000
2275     22.740000     98.674760    -15.055000
2276     22.750000     98.825360    -15.067000
2277     22.760000     98.976090    -15.079000
2278     22.770000     99.126940    -15.091000
2279     22.780000     99.277910    -15.103000
2280     22.790000     99.429000    -15.115000
2281     22.800000     99.580210    -15.127000
2282     22.810000     99.731540    -15.139000
2283     22.820000     99.882990    -15.151000
2284     22.830000    100.034560    -15.163000
2285     22.840000    100.186250    -15.175000
2286     22.850000    100.338070    -15.187000
2287     22.860000    100.490000    -15.199000
2288     22.870000    100.642050    -15.211000
2289     22.880000    100.794220    -15.223000
2290     22.890000    100.946520    -15.235000
2291     22.900000    101.098930    -15.247000
2292     22.910000    101.251470    -15.259000
2293     22.920000    101.404120    -15.271000
2294     22.930000    101.556900    -15.284000
2295     22.940000    101.709790    -15.296000
2296     22.950000    101.862810    -15.308000
2297     22.960000    102.015940    -15.320000
2298     22.970000    102.169200    -15.332000
2299     22.980000    102.322580    -15.344000
2300     22.990000    102.476080    -15.356000
2301     23.000000    102.629700    -15.368000
2302     23.010000    102.783430    -15.380000
2303     23.020000    102.937290    -15.392000
2304     23.030000    103.091270    -15.404000
2305     23.040000    103.245370    -15.416000
2306     23.050000    103.399590    -15.428000
2307     23.060000    103.553930    -15.440000
2308     23.070000    103.708390    -15.452000
2309     23.080000    103.862980    -15.464000
2310     23.090000    104.017680    -15.476000
2311     23.100000    104.172500    -15.488000
2312     23.110000    104.327440    -15.500000
2313     23.120000    104.482510    -15.512000
2314     23.130000    104.637690    -15.524000
2315     23.140000    104.793000    -15.537000
2316     23.150000    104.948420    -15.548000
2317     23.160000    105.103960    -15.560000
2318     23.170000    105.259630    -15.573000
2319     23.180000    105.415420    -15.585000
2320     23.190000    105.571320    -15.597000
2321     23.200000    105.727350    -15.609000
2322     23.210000    105.883500    -15.621000
2323     23.220000    106.039760    -15.633000
2324     23.230000    106.196150    -15.645000
2325     23.240000    106.352660    -15.657000
2326     23.250000    106.509290    -15.669000
2327     23.260000    106.666040    -15.681000
2328     23.270000    106.822910    -15.693000
2329     23.280000    106.979900    -15.705000
2330     23.290000    107.137010    -15.717000
2331     23.300000    107.294240    -15.729000
2332     23.310000    107.451590    -15.741000
2333     23.320000    107.609060    -15.753000
2334     23.330000    107.766650    -15.765000
2335     23.340000    107.924370    -15.777000
2336     23.350000    108.082200    -15.789000
2337     23.360000    108.240150    -15.801000
2338     23.370000    108.398230    -15.813000
2339     23.380000    108.556420    -15.825000
2340     23.390000    108.714740    -15.838000
2341     23.400000    108.873170    -15.850000
2342     23.410000    109.031730    -15.861000
2343     23.420000    109.190400    -15.874000
2344     23.430000    109.349200    -15.886000
2345     23.440000    109.508110    -15.898000
2346     23.450000    109.667150    -15.910000
2347     23.460000    109.826310    -15.922000
2348     23.470000    109.985590    -15.934000
2349     23.480000    110.144980    -15.946000
2350     23.490000    110.304500    -15.958000
2351     23.500000    110.464140    -15.970000
2352     23.510000    110.623900    -15.982000
2353     23.520000    110.783780    -15.994000
2354     23.530000    110.943780    -16.006000
2355     23.540000    111.103900    -16.018000
2356     23.550000    111.264150    -16.030000
2357     23.560000    111.424510    -16.042000
2358     23.570000    111.584990    -16.054000
2359     23.580000    111.745590    -16.066000
2360     23.590000    111.906320    -16.078000
2361     23.600000    112.067160    -16.090000
2362     23.610000    112.228120    -16.102000
2363     23.620000    112.389210    -16.114000
2364     23.630000    112.550410    -16.127000
2365     23.640000    112.711740    -16.139000
2366     23.650000    112.873180    -16.151000
2367     23.660000    113.034750    -16.163000
2368     23.670000    113.196430    -16.175000
2369     23.680000    113.358240    -16.187000
2370     23.690000    113.520170    -16.199000
2371     23.700000    113.682220    -16.211000
2372     23.710000    113.844380    -16.223000
2373     23.720000    114.006670    -16.235000
2374     23.730000    114.169080    -16.247000
2375     23.740000    114.331610    -16.259000
2376     23.750000    114.494260    -16.271000
2377     23.760000    114.657030    -16.283000
2378     23.770000    114.819920    -16.295000
2379     23.780000    114.982930    -16.307000
2380     23.790000    115.146060    -16.319000
2381     23.800000    115.309320    -16.331000
2382     23.810000    115.472690    -16.343000
2383     23.820000    115.636180    -16.355000
2384     23.830000    115.799790    -16.367000
2385     23.840000    115.963530    -16.379000
2386     23.850000    116.127380    -16.391000
2387     23.860000    116.291350    -16.403000
2388     23.870000    116.455450    -16.415000
2389     23.880000    116.619660    -16.428000
2390     23.890000    116.784000    -16.440000
2391     23.900000    116.948460    -16.452000
2392     23.910000    117.113030    -16.464000
2393     23.920000    117.277730    -16.476000
2394     23.930000    117.442550    -16.488000
2395     23.940000    117.607480    -16.500000
2396     23.950000    117.772540    -16.512000
2397     23.960000    117.937720    -16.524000
2398     23.970000    118.103020    -16.536000
2399     23.980000    118.268440    -16.548000
2400     23.990000    118.433980    -16.560000
2401     24.000000    118.599640    -16.572000
2402     24.010000    118.765420    -16.584000
2403     24.020000    118.931320    -16.596000
2404     24.030000    119.097340    -16.608000
2405     24.040000    119.263480    -16.620000
2406     24.050000    119.429750    -16.632000
2407     24.060000    119.596130    -16.644000
2408     24.070000    119.762630    -16.656000
2409     24.080000    119.929250    -16.668000
2410     24.090000    120.096000    -16.681000
2411     24.100000    120.262860    -16.692000
2412     24.110000    120.429850    -16.704000
2413     24.120000    120.596950    -16.716000
2414     24.130000    120.764180    -16.729000
2415     24.140000    120.931530    -16.741000
2416     24.150000    121.098990    -16.753000
2417     24.160000    121.266580    -16.765000
2418     24.170000    121.434280    -16.777000
2419     24.180000    121.602110    -16.789000
2420     24.190000    121.770060    -16.801000
2421     24.200000    121.938130    -16.813000
2422     24.210000    122.106320    -16.825000
2423     24.220000    122.274630    -16.837000
2424     24.230000    122.443060    -16.849000
2425     24.240000    122.611610    -16.861000
2426     24.250000    122.780280    -16.873000
2427     24.260000    122.949070    -16.885000
2428     24.270000    123.117980    -16.897000
2429     24.280000    123.287010    -16.909000
2430     24.290000    123.456170    -16.921000
2431     24.300000    123.625440    -16.933000
2432     24.310000    123.794830    -16.945000
2433     24.320000    123.964340    -16.957000
2434     24.330000    124.133980    -16.969000
2435     24.340000    124.303730    -16.982000
2436     24.350000    124.473610    -16.994000
2437     24.360000    124.643600    -17.005000
2438     24.370000    124.813720    -17.018000
2439     24.380000    124.983950    -17.030000
2440     24.390000    125.154310    -17.042000
2441     24.400000    125.324790    -17.054000
2442     24.410000    125.495390    -17.066000
2443     24.420000    125.666100    -17.078000
2444     24.430000    125.836940    -17.090000
2445     24.440000    126.007900    -17.102000
2446     24.450000    126.178980    -17.114000
2447     24.460000    126.350180    -17.126000
2448     24.470000    126.521500    -17.138000
2449     24.480000    126.692940    -17.150000
2450     24.490000    126.864500    -17.162000
2451     24.500000    127.036180    -17.174000
2452     24.510000    127.207980    -17.186000
2453     24.520000    127.379900    -17.198000
2454     24.530000    127.551950    -17.210000
2455     24.540000    127.724110    -17.222000
2456     24.550000    127.896390    -17.234000
2457     24.560000    128.068800    -17.246000
2458     24.570000    128.241320    -17.258000
2459     24.580000    128.413960    -17.271000
2460     24.590000    128.586730    -17.283000
2461     24.600000    128.759620    -17.295000
2462     24.610000    128.932620    -17.307000
2463     24.620000    129.105750    -17.319000
2464     24.630000    129.278990    -17.331000
2465     24.640000    129.452360    -17.343000
2466     24.650000    129.625850    -17.355000
2467     24.660000    129.799460    -17.367000
2468     24.670000    129.973180    -17.379000
2469     24.680000    130.147030    -17.391000
2470     24.690000    130.321000    -17.403000
2471     24.700000    130.495090    -17.415000
2472     24.710000    130.669300    -17.427000
2473     24.720000    130.843630    -17.439000
2474     24.730000    131.018080    -17.451000
2475     24.740000    131.192650    -17.463000
2476     24.750000    131.367340    -17.475000
2477     24.760000    131.542160    -17.487000
2478     24.770000    131.717090    -17.499000
2479     24.780000    131.892140    -17.511000
2480     24.790000    132.067310    -17.523000
2481     24.800000    132.242610    -17.535000
2482     24.810000    132.418020    -17.547000
2483     24.820000    132.593560    -17.559000
2484     24.830000    132.769210    -17.572000
2485     24.840000    132.944990    -17.584000
2486     24.850000    133.120880    -17.596000
2487     24.860000    133.296900    -17.608000
2488     24.870000    133.473030    -17.620000
2489     24.880000    133.649290    -17.632000
2490     24.890000    133.825670    -17.644000
2491     24.900000    134.002170    -17.656000
2492     24.910000    134.178790    -17.668000
2493     24.920000    134.355520    -17.680000
2494     24.930000    134.532380    -17.692000
2495     24.940000    134.709360    -17.704000
2496     24.950000    134.886460    -17.716000
2497     24.960000    135.063680    -17.728000
2498     24.970000    135.241020    -17.740000
2499     24.980000    135.418480    -17.752000
2500     24.990000    135.596070    -17.764000
2501     25.000000    135.773770    -17.776000
2502     25.010000    135.951590    -17.788000
2503     25.020000    136.129530    -17.800000
2504     25.030000    136.307600    -17.812000
2505     25.040000    136.485780    -17.824000
2506     25.050000    136.664090    -17.836000
2507     25.060000    136.842510    -17.848000
2508     25.070000    137.021050    -17.860000
2509     25.080000    137.199720    -17.873000
2510     25.090000    137.378510    -17.885000
2511     25.100000    137.557410    -17.897000
2512     25.110000    137.736440    -17.909000
2513     25.120000    137.915590    -17.921000
2514     25.130000    138.094850    -17.933000
2515     25.140000    138.274240    -17.945000
2516     25.150000    138.453750    -17.957000
2517     25.160000    138.633380    -17.969000
2518     25.170000    138.813130    -17.981000
2519     25.180000    138.993000    -17.993000
2520     25.190000    139.172990    -18.005000
2521     25.200000    139.353100    -18.017000
2522     25.210000    139.533330    -18.029000
2523     25.220000    139.713680    -18.041000
2524     25.230000    139.894150    -18.053000
2525     25.240000    140.074740    -18.065000
2526     25.250000    140.255460    -18.077000
2527     25.260000    140.436290    -18.089000
2528     25.270000    140.617240    -18.101000
2529     25.280000    140.798320    -18.113000
2530     25.290000    140.979510    -18.126000
2531     25.300000    141.160830    -18.137000
2532     25.310000    141.342260    -18.149000
2533     25.320000    141.523810    -18.162000
2534     25.330000    141.705490    -18.174000
2535     25.340000    141.887290    -18.186000
2536     25.350000    142.069210    -18.198000
2537     25.360000    142.251240    -18.210000
2538     25.370000    142.433400    -18.222000
2539     25.380000    142.615680    -18.234000
2540     25.390000    142.798080    -18.246000
2541     25.400000    142.980590    -18.258000
2542     25.410000    143.163230    -18.270000
2543     25.420000    143.345990    -18.282000
2544     25.430000    143.528870    -18.294000
2545     25.440000    143.711870    -18.306000
2546     25.450000    143.895000    -18.318000
2547     25.460000    144.078240    -18.330000
2548     25.470000    144.261600    -18.342000
2549     25.480000    144.445080    -18.354000
2550     25.490000    144.628680    -18.366000
2551     25.500000    144.812410    -18.378000
2552     25.510000    144.996250    -18.390000
2553     25.520000    145.180210    -18.402000
2554     25.530000    145.364300    -18.414000
2555     25.540000    145.548500    -18.427000
2556     25.550000    145.732830    -18.439000
2557     25.560000    145.917270    -18.450000
2558     25.570000    146.101840    -18.463000
2559     25.580000    146.286520    -18.475000
2560     25.590000    146.471330    -18.487000
2561     25.600000    146.656260    -18.499000
2562     25.610000    146.841310    -18.511000
2563     25.620000    147.026470    -18.523000
2564     25.630000    147.211760    -18.535000
2565     25.640000    147.397170    -18.547000
2566     25.650000    147.582700    -18.559000
2567     25.660000    147.768350    -18.571000
2568     25.670000    147.954120    -18.583000
2569     25.680000    148.140010    -18.595000
2570     25.690000    148.326020    -18.607000
2571     25.700000    148.512150    -18.619000
2572     25.710000    148.698400    -18.631000
2573     25.720000    148.884780    -18.643000
2574     25.730000    149.071270    -18.655000
2575     25.740000    149.257880    -18.667000
2576     25.750000    149.444620    -18.679000
2577     25.760000    149.631470    -18.691000
2578     25.770000    149.818440    -18.703000
2579     25.780000    150.005540    -18.716000
2580     25.790000    150.192750    -18.728000
2581     25.800000    150.380090    -18.740000
2582     25.810000    150.567540    -18.752000
2583     25.820000    150.755120    -18.764000
2584     25.830000    150.942820    -18.776000
2585     25.840000    151.130640    -18.788000
2586     25.850000    151.318570    -18.800000
2587     25.860000    151.506630    -18.812000
2588     25.870000    151.694810    -18.824000
2589     25.880000    151.883110    -18.836000
2590     25.890000    152.071530    -18.848000
2591     25.900000    152.260070    -18.860000
2592     25.910000    152.448730    -18.872000
2593     25.920000    152.637510    -18.884000
2594     25.930000    152.826410    -18.896000
2595     25.940000    153.015430    -18.908000
2596     25.950000    153.204570    -18.920000
2597     25.960000    153.393830    -18.932000
2598     25.970000    153.583220    -18.944000
2599     25.980000    153.772720    -18.956000
2600     25.990000    153.962340    -18.968000
2601     26.000000    154.152090    -18.980000
2602     26.010000    154.341950    -18.992000
2603     26.020000    154.531940    -19.004000
2604     26.030000    154.722040    -19.017000
2605     26.040000    154.912270    -19.029000
2606     26.050000    155.102610    -19.041000
2607     26.060000    155.293080    -19.053000
2608     26.070000    155.483670    -19.065000
2609     26.080000    155.674370    -19.077000
2610     26.090000    155.865200    -19.089000
2611     26.100000    156.056150    -19.101000
2612     26.110000    156.247220    -19.113000
2613     26.120000    156.438410    -19.125000
2614     26.130000    156.629720    -19.137000
2615     26.140000    156.821150    -19.149000
2616     26.150000    157.012700    -19.161000
2617     26.160000    157.204370    -19.173000
2618     26.170000    157.396160    -19.185000
2619     26.180000    157.588070    -19.197000
2620     26.190000    157.780100    -19.209000
2621     26.200000    157.972250    -19.221000
2622     26.210000    158.164530    -19.233000
2623     26.220000    158.356920    -19.245000
2624     26.230000    158.549430    -19.257000
2625     26.240000    158.742070    -19.270000
2626     26.250000    158.934820    -19.281000
2627     26.260000    159.127700    -19.293000
2628     26.270000    159.320690    -19.305000
2629     26.280000    159.513810    -19.318000
2630     26.290000    159.707040    -19.330000
2631     26.300000    159.900400    -19.342000
2632     26.310000    160.093880    -19.354000
2633     26.320000    160.287470    -19.366000
2634     26.330000    160.481190    -19.378000
2635     26.340000    160.675030    -19.390000
2636     26.350000    160.868990    -19.402000
2637     26.360000    161.063070    -19.414000
2638     26.370000    161.257270    -19.426000
2639     26.380000    161.451580    -19.438000
2640     26.390000    161.646030    -19.450000
2641     26.400000    161.840590    -19.462000
2642     26.410000    162.035270    -19.474000
2643     26.420000    162.230070    -19.486000
2644     26.430000    162.424990    -19.498000
2645     26.440000    162.620030    -19.510000
2646     26.450000    162.815200    -19.522000
2647     26.460000    163.010480    -19.534000
2648     26.470000    163.205880    -19.546000
2649     26.480000    163.401410    -19.558000
2650     26.490000    163.597050    -19.571000
2651     26.500000    163.792820    -19.583000
2652     26.510000    163.988700    -19.594000
2653     26.520000    164.184710    -19.607000
2654     26.530000    164.380830    -19.619000
2655     26.540000    164.577080    -19.631000
2656     26.550000    164.773450    -19.643000
2657     26.560000    164.969930    -19.655000
2658     26.570000    165.166540    -19.667000
2659     26.580000    165.363270    -19.679000
2660     26.590000    165.560120    -19.691000
2661     26.600000    165.757090    -19.703000
2662     26.610000    165.954180    -19.715000
2663     26.620000    166.151390    -19.727000
2664     26.630000    166.348720    -19.739000
2665     26.640000    166.546170    -19.751000
2666     26.650000    166.743740    -19.763000
2667     26.660000    166.941430    -19.775000
2668     26.670000    167.139240    -19.787000
2669     26.680000    167.337170    -19.799000
2670     26.690000    167.535230    -19.811000
2671     26.700000    167.733400    -19.823000
2672     26.710000    167.931690    -19.835000
2673     26.720000    168.130110    -19.847000
2674     26.730000    168.328640    -19.860000
2675     26.740000    168.527300    -19.872000
2676     26.750000    168.726070    -19.884000
2677     26.760000    168.924970    -19.896000
2678     26.770000    169.123980    -19.908000
2679     26.780000    169.323120    -19.920000
2680     26.790000    169.522380    -19.932000
2681     26.800000    169.721760    -19.944000
2682     26.810000    169.921250    -19.956000
2683     26.820000    170.120870    -19.968000
2684     26.830000    170.320610    -19.980000
2685     26.840000    170.520470    -19.992000
2686     26.850000    170.720450    -20.004000
2687     26.860000    170.920550    -20.016000
2688     26.870000    171.120770    -20.028000
2689     26.880000    171.321110    -20.040000
2690     26.890000    171.521570    -20.052000
2691     26.900000    171.722150    -20.064000
2692     26.910000    171.922860    -20.076000
2693     26.920000    172.123680    -20.088000
2694     26.930000    172.324620    -20.100000
2695     26.940000    172.525680    -20.112000
2696     26.950000    172.726870    -20.124000
2697     26.960000    172.928170    -20.136000
2698     26.970000    173.129600    -20.148000
2699     26.980000    173.331140    -20.161000
2700     26.990000    173.532810    -20.173000
2701     27.000000    173.734590    -20.185000
2702     27.010000    173.936500    -20.197000
2703     27.020000    174.138520    -20.209000
2704     27.030000    174.340670    -20.221000
2705     27.040000    174.542940    -20.233000
2706     27.050000    174.745330    -20.245000
2707     27.060000    174.947840    -20.257000
2708     27.070000    175.150460    -20.269000
2709     27.080000    175.353210    -20.281000
2710     27.090000    175.556080    -20.293000
2711     27.100000    175.759070    -20.305000
2712     27.110000    175.962180    -20.317000
2713     27.120000    176.165410    -20.329000
2714     27.130000    176.368760    -20.341000
2715     27.140000    176.572240    -20.353000
2716     27.150000    176.775830    -20.365000
2717     27.160000    176.979540    -20.377000
2718     27.170000    177.183370    -20.389000
2719     27.180000    177.387330    -20.401000
2720     27.190000    177.591400    -20.413000
2721     27.200000    177.795600    -20.425000
2722     27.210000    177.999910    -20.437000
2723     27.220000    178.204340    -20.449000
2724     27.230000    178.408900    -20.462000
2725     27.240000    178.613580    -20.474000
2726     27.250000    178.818370    -20.486000
2727     27.260000    179.023290    -20.498000
2728     27.270000    179.228330    -20.510000
2729     27.280000    179.433480    -20.522000
2730     27.290000    179.638760    -20.534000
2731     27.300000    179.844160    -20.546000
2732     27.310000    180.049680    -20.558000
2733     27.320000    180.255320    -20.570000
2734     27.330000    180.461080    -20.582000
2735     27.340000    180.666960    -20.594000
2736     27.350000    180.872960    -20.606000
2737     27.360000    181.079080    -20.618000
2738     27.370000    181.285320    -20.630000
2739     27.380000    181.491680    -20.642000
2740     27.390000    181.698160    -20.654000
2741     27.400000    181.904770    -20.666000
2742     27.410000    182.111490    -20.678000
2743     27.420000    182.318330    -20.690000
2744     27.430000    182.525300    -20.702000
2745     27.440000    182.732380    -20.715000
2746     27.450000    182.939590    -20.726000
2747     27.460000    183.146910    -20.738000
2748     27.470000    183.354360    -20.751000
2749     27.480000    183.561920    -20.763000
2750     27.490000    183.769610    -20.775000
2751     27.500000    183.977420    -20.787000
2752     27.510000    184.185340    -20.799000
2753     27.520000    184.393390    -20.811000
2754     27.530000    184.601560    -20.823000
2755     27.540000    184.809850    -20.835000
2756     27.550000    185.018260    -20.847000
2757     27.560000    185.226780    -20.859000
2758     27.570000    185.435430    -20.871000
2759     27.580000    185.644200    -20.883000
2760     27.590000    185.853090    -20.895000
2761     27.600000    186.062110    -20.907000
2762     27.610000    186.271240    -20.919000
2763     27.620000    186.480490    -20.931000
2764     27.630000    186.689860    -20.943000
2765     27.640000    186.899350    -20.955000
2766     27.650000    187.108970    -20.967000
2767     27.660000    187.318700    -20.979000
2768     27.670000    187.528550    -20.991000
2769     27.680000    187.738530    -21.003000
2770     27.690000    187.948620    -21.016000
2771     27.700000    188.158840    -21.028000
2772     27.710000    188.369170    -21.039000
2773     27.720000    188.579630    -21.052000
2774     27.730000    188.790200    -21.064000
2775     27.740000    189.000900    -21.076000
2776     27.750000    189.211720    -21.088000
2777     27.760000    189.422660    -21.100000
2778     27.770000    189.633710    -21.112000
2779     27.780000    189.844890    -21.124000
2780     27.790000    190.056190    -21.136000
2781     27.800000    190.267610    -21.148000
2782     27.810000    190.479150    -21.160000
2783     27.820000    190.690810    -21.172000
2784     27.830000    190.902590    -21.184000
2785     27.840000    191.114490    -21.196000
2786     27.850000    191.326510    -21.208000
2787     27.860000    191.538660    -21.220000
2788     27.870000    191.750920    -21.232000
2789     27.880000    191.963300    -21.244000
2790     27.890000    192.175800    -21.256000
2791     27.900000    192.388430    -21.268000
2792     27.910000    192.601170    -21.280000
2793     27.920000    192.814030    -21.292000
2794     27.930000    193.027020    -21.305000
2795     27.940000    193.240120    -21.317000
2796     27.950000    193.453350    -21.329000
2797     27.960000    193.666700    -21.341000
2798     27.970000    193.880160    -21.353000
2799     27.980000    194.093750    -21.365000
2800     27.990000    194.307460    -21.377000
2801     28.000000    194.521290    -21.389000
2802     28.010000    194.735230    -21.401000
2803     28.020000    194.949300    -21.413000
2804     28.030000    195.163490    -21.425000
2805     28.040000    195.377800    -21.437000
2806     28.050000    195.592230    -21.449000
2807     28.060000    195.806780    -21.461000
2808     28.070000    196.021450    -21.473000
2809     28.080000    196.236240    -21.485000
2810     28.090000    196.451150    -21.497000
2811     28.100000    196.666180    -21.509000
2812     28.110000    196.881340    -21.521000
2813     28.120000    197.096610    -21.533000
2814     28.130000    197.312000    -21.545000
2815     28.140000    197.527520    -21.557000
2816     28.150000    197.743150    -21.569000
2817     28.160000    197.958900    -21.581000
2818     28.170000    198.174780    -21.593000
2819     28.180000    198.390770    -21.606000
2820     28.190000    198.606890    -21.618000
2821     28.200000    198.823130    -21.630000
2822     28.210000    199.039480    -21.642000
2823     28.220000    199.255960    -21.654000
2824     28.230000    199.472550    -21.666000
2825     28.240000    199.689270    -21.678000
2826     28.250000    199.906110    -21.690000
2827     28.260000    200.123070    -21.702000
2828     28.270000    200.340150    -21.714000
2829     28.280000    200.557350    -21.726000
2830     28.290000    200.774670    -21.738000
2831     28.300000    200.992110    -21.750000
2832     28.310000    201.209670    -21.762000
2833     28.320000    201.427350    -21.774000
2834     28.330000    201.645150    -21.786000
2835     28.340000    201.863070    -21.798000
2836     28.350000    202.081120    -21.810000
2837     28.360000    202.299280    -21.822000
2838     28.370000    202.517560    -21.834000
2839     28.380000    202.735960    -21.846000
2840     28.390000    202.954490    -21.859000
2841     28.400000    203.173130    -21.870000
2842     28.410000    203.391900    -21.882000
2843     28.420000    203.610780    -21.894000
2844     28.430000    203.829790    -21.907000
2845     28.440000    204.048920    -21.919000
2846     28.450000    204.268160    -21.931000
2847     28.460000    204.487530    -21.943000
2848     28.470000    204.707020    -21.955000
2849     28.480000    204.926620    -21.967000
2850     28.490000    205.146350    -21.979000
2851     28.500000    205.366200    -21.991000
2852     28.510000    205.586170    -22.003000
2853     28.520000    205.806260    -22.015000
2854     28.530000    206.026470    -22.027000
2855     28.540000    206.246800    -22.039000
2856     28.550000    206.467250    -22.051000
2857     28.560000    206.687820    -22.063000
2858     28.570000    206.908510    -22.075000
2859     28.580000    207.129320    -22.087000
2860     28.590000    207.350260    -22.099000
2861     28.600000    207.571310    -22.111000
2862     28.610000    207.792480    -22.123000
2863     28.620000    208.013780    -22.135000
2864     28.630000    208.235190    -22.147000
2865     28.640000    208.456720    -22.160000
2866     28.650000    208.678380    -22.172000
2867     28.660000    208.900160    -22.183000
2868     28.670000    209.122050    -22.196000
2869     28.680000    209.344070    -22.208000
2870     28.690000    209.566200    -22.220000
2871     28.700000    209.788460    -22.232000
2872     28.710000    210.010840    -22.244000
2873     28.720000    210.233330    -22.256000
2874     28.730000    210.455950    -22.268000
2875     28.740000    210.678690    -22.280000
2876     28.750000    210.901550    -22.292000
2877     28.760000    211.124530    -22.304000
2878     28.770000    211.347630    -22.316000
2879     28.780000    211.570850    -22.328000
2880     28.790000    211.794190    -22.340000
2881     28.800000    212.017650    -22.352000
2882     28.810000    212.241230    -22.364000
2883     28.820000    212.464940    -22.376000
2884     28.830000    212.688760    -22.388000
2885     28.840000    212.912700    -22.400000
2886     28.850000    213.136770    -22.412000
2887     28.860000    213.360950    -22.424000
2888     28.870000    213.585250    -22.436000
2889     28.880000    213.809680    -22.449000
2890     28.890000    214.034220    -22.461000
2891     28.900000    214.258890    -22.473000
2892     28.910000    214.483670    -22.485000
2893     28.920000    214.708580    -22.497000
2894     28.930000    214.933600    -22.509000
2895     28.940000    215.158750    -22.521000
2896     28.950000    215.384020    -22.533000
2897     28.960000    215.609410    -22.545000
2898     28.970000    215.834920    -22.557000
2899     28.980000    216.060540    -22.569000
2900     28.990000    216.286290    -22.581000
2901     29.000000    216.512160    -22.593000
2902     29.010000    216.738150    -22.605000
2903     29.020000    216.964260    -22.617000
2904     29.030000    217.190490    -22.629000
2905     29.040000    217.416850    -22.641000
2906     29.050000    217.643320    -22.653000
2907     29.060000    217.869910    -22.665000
2908     29.070000    218.096620    -22.677000
2909     29.080000    218.323450    -22.689000
2910     29.090000    218.550410    -22.701000
2911     29.100000    218.777480    -22.713000
2912     29.110000    219.004680    -22.725000
2913     29.120000    219.231990    -22.737000
2914     29.130000    219.459420    -22.750000
2915     29.140000    219.686980    -22.762000
2916     29.150000    219.914660    -22.774000
2917     29.160000    220.142450    -22.786000
2918     29.170000    220.370370    -22.798000
2919     29.180000    220.598410    -22.810000
2920     29.190000    220.826560    -22.822000
2921     29.200000    221.054840    -22.834000
2922     29.210000    221.283240    -22.846000
2923     29.220000    221.511760    -22.858000
2924     29.230000    221.740400    -22.870000
2925     29.240000    221.969160    -22.882000
2926     29.250000    222.198040    -22.894000
2927     29.260000    222.427040    -22.906000
2928     29.270000    222.656160    -22.918000
2929     29.280000    222.885400    -22.930000
2930     29.290000    223.114760    -22.942000
2931     29.300000    223.344240    -22.954000
2932     29.310000    223.573850    -22.966000
2933     29.320000    223.803570    -22.978000
2934     29.330000    224.033410    -22.990000
2935     29.340000    224.263380    -23.002000
2936     29.350000    224.493460    -23.014000
2937     29.360000    224.723670    -23.026000
2938     29.370000    224.953990    -23.038000
2939     29.380000    225.184430    -23.051000
2940     29.390000    225.415000    -23.063000
2941     29.400000    225.645690    -23.075000
2942     29.410000    225.876490    -23.087000
2943     29.420000    226.107420    -23.099000
2944     29.430000    226.338470    -23.111000
2945     29.440000    226.569640    -23.123000
2946     29.450000    226.800930    -23.135000
2947     29.460000    227.032330    -23.147000
2948     29.470000    227.263860    -23.159000
2949     29.480000    227.495510    -23.171000
2950     29.490000    227.727280    -23.183000
2951     29.500000    227.959180    -23.195000
2952     29.510000    228.191190    -23.207000
2953     29.520000    228.423320    -23.219000
2954     29.530000    228.655570    -23.231000
2955     29.540000    228.887940    -23.243000
2956     29.550000    229.120430    -23.255000
2957     29.560000    229.353040    -23.267000
2958     29.570000    229.585780    -23.279000
2959     29.580000    229.818630    -23.292000
2960     29.590000    230.051610    -23.304000
2961     29.600000    230.284710    -23.316000
2962     29.610000    230.517920    -23.327000
2963     29.620000    230.751250    -23.339000
2964     29.630000    230.984700    -23.351000
2965     29.640000    231.218270    -23.363000
2966     29.650000    231.451960    -23.375000
2967     29.660000    231.685780    -23.388000
2968     29.670000    231.919730    -23.401000
2969     29.680000    232.153800    -23.414000
2970     29.690000    232.388010    -23.426000
2971     29.700000    232.622330    -23.437000
2972     29.710000    232.856740    -23.446000
2973     29.720000    233.091250    -23.456000
2974     29.730000    233.325860    -23.466000
2975     29.740000    233.560570    -23.478000
2976     29.750000    233.795420    -23.493000
2977     29.760000    234.030440    -23.512000
2978     29.770000    234.265660    -23.532000
2979     29.780000    234.501090    -23.551000
2980     29.790000    234.736670    -23.562000
2981     29.800000    234.972330    -23.564000
2982     29.810000    235.207950    -23.556000
2983     29.820000    235.443460    -23.545000
2984     29.830000    235.678850    -23.540000
2985     29.840000    235.914260    -23.554000
2986     29.850000    236.149930    -23.594000
2987     29.860000    236.386150    -23.662000
2988     29.870000    236.623170    -23.742000
2989     29.880000    236.860990    -23.803000
2990     29.890000    237.099240    -23.811000
2991     29.900000    237.337200    -23.738000
2992     29.910000    237.574000    -23.591000
2993     29.920000    237.809010    -23.415000
2994     29.930000    238.042300    -23.300000
2995     29.940000    238.275020    -23.348000
2996     29.950000    238.509250    -23.613000
2997     29.960000    238.747280    -24.039000
2998     29.970000    238.990040    -24.404000
2999     29.980000    239.235370    -24.357000
3000     29.990000    239.477190    -23.593000
3001     30.000000    239.707230    -23.004000
