# Supplementary material for: A Bottom-Up Coarse-Grained Model for Nucleosome–Nucleosome Interactions with Explicit Ions
Source: J Chem Theory Comput. 2022 May 17;18(6):3948–60. doi: 10.1021/acs.jctc.2c00083 (PMC9202350; doi:10.1021/acs.jctc.2c00083)
Supplement: Supplementary file 2 — ct2c00083_si_002.zip [file ct2c00083_si_002.zip › archive/CGMD_NCP-CO/pot_tables/D_TNEG.table]

D_TNEG
N 4001

1      0.000001    430.331260    111.927240
2      0.010000    429.211990    115.553980
3      0.020000    428.056450    118.817850
4      0.030000    426.868270    121.670930
5      0.040000    425.651560    124.077350
6      0.050000    424.410790    126.015240
7      0.060000    423.150640    127.477810
8      0.070000    421.875860    128.473450
9      0.080000    420.591130    129.024890
10      0.090000    419.300880    129.167490
11      0.100000    418.009200    128.946910
12      0.110000    416.719730    128.416250
13      0.120000    415.435570    127.633100
14      0.130000    414.159240    126.656570
15      0.140000    412.892670    125.544640
16      0.150000    411.637230    124.351970
17      0.160000    410.393710    123.128160
18      0.170000    409.162430    121.916650
19      0.180000    407.943260    120.754050
20      0.190000    406.735720    119.669960
21      0.200000    405.539020    118.687100
22      0.210000    404.352150    117.821670
23      0.220000    403.173930    117.083930
24      0.230000    402.003090    116.478720
25      0.240000    400.838310    116.006160
26      0.250000    399.678240    115.662260
27      0.260000    398.521620    115.439540
28      0.270000    397.367230    115.327680
29      0.280000    396.213950    115.314090
30      0.290000    395.060810    115.384550
31      0.300000    393.906960    115.523780
32      0.310000    392.751720    115.716050
33      0.320000    391.594560    115.945720
34      0.330000    390.435110    116.197700
35      0.340000    389.273130    116.457860
36      0.350000    388.108550    116.713380
37      0.360000    386.941420    116.952960
38      0.370000    385.771890    117.166940
39      0.380000    384.600220    117.347390
40      0.390000    383.426750    117.488080
41      0.400000    382.251860    117.584470
42      0.410000    381.076020    117.633560
43      0.420000    379.899680    117.633860
44      0.430000    378.723350    117.585240
45      0.440000    377.547490    117.488830
46      0.450000    376.372600    117.346910
47      0.460000    375.199140    117.162760
48      0.470000    374.027510    116.940520
49      0.480000    372.858100    116.685030
50      0.490000    371.691250    116.401650
51      0.500000    370.527240    116.096030
52      0.510000    369.366280    115.773950
53      0.520000    368.208540    115.441070
54      0.530000    367.054130    115.102790
55      0.540000    365.903100    114.764070
56      0.550000    364.755460    114.429300
57      0.560000    363.611160    114.102230
58      0.570000    362.470140    113.785910
59      0.580000    361.332280    113.482740
60      0.590000    360.197450    113.194430
61      0.600000    359.065510    112.922070
62      0.610000    357.936290    112.666210
63      0.620000    356.809630    112.426920
64      0.630000    355.685360    112.203860
65      0.640000    354.563320    111.996330
66      0.650000    353.443360    111.803370
67      0.660000    352.325320    111.623770
68      0.670000    351.209090    111.456190
69      0.680000    350.094520    111.299120
70      0.690000    348.981530    111.151010
71      0.700000    347.870020    111.010240
72      0.710000    346.759920    110.875190
73      0.720000    345.651170    110.744260
74      0.730000    344.543720    110.615900
75      0.740000    343.437570    110.488630
76      0.750000    342.332680    110.361070
77      0.760000    341.229070    110.231940
78      0.770000    340.126750    110.100100
79      0.780000    339.025750    109.964540
80      0.790000    337.926100    109.824390
81      0.800000    336.827860    109.678950
82      0.810000    335.731070    109.527690
83      0.820000    334.635790    109.370250
84      0.830000    333.542090    109.206480
85      0.840000    332.450030    109.036380
86      0.850000    331.359660    108.860190
87      0.860000    330.271060    108.678280
88      0.870000    329.184280    108.491230
89      0.880000    328.099360    108.299740
90      0.890000    327.016370    108.104620
91      0.900000    325.935320    107.906760
92      0.910000    324.856250    107.707050
93      0.920000    323.779180    107.506390
94      0.930000    322.704120    107.305580
95      0.940000    321.631060    107.105340
96      0.950000    320.560010    106.906260
97      0.960000    319.490950    106.708790
98      0.970000    318.423860    106.513220
99      0.980000    317.358730    106.319710
100      0.990000    316.295530    106.128290
101      1.000000    315.234250    105.938900
102      1.010000    314.174860    105.751370
103      1.020000    313.117340    105.565520
104      1.030000    312.061690    105.381140
105      1.040000    311.007880    105.198020
106      1.050000    309.955900    105.015960
107      1.060000    308.905740    104.834820
108      1.070000    307.857390    104.654510
109      1.080000    306.810840    104.474970
110      1.090000    305.766090    104.296170
111      1.100000    304.723130    104.118140
112      1.110000    303.681950    103.940880
113      1.120000    302.642540    103.764420
114      1.130000    301.604900    103.588750
115      1.140000    300.569010    103.413800
116      1.150000    299.534870    103.239480
117      1.160000    298.502480    103.065640
118      1.170000    297.471820    102.892080
119      1.180000    296.442900    102.718550
120      1.190000    295.415720    102.544770
121      1.200000    294.390270    102.370480
122      1.210000    293.366560    102.195400
123      1.220000    292.344610    102.019280
124      1.230000    291.324420    101.841940
125      1.240000    290.306000    101.663250
126      1.250000    289.289360    101.483180
127      1.260000    288.274530    101.301760
128      1.270000    287.261520    101.119120
129      1.280000    286.250320    100.935480
130      1.290000    285.240970    100.751090
131      1.300000    284.233460    100.566270
132      1.310000    283.227800    100.381330
133      1.320000    282.223980    100.196570
134      1.330000    281.222020    100.012270
135      1.340000    280.221890     99.828630
136      1.350000    279.223610     99.645790
137      1.360000    278.227150     99.463800
138      1.370000    277.232510     99.282630
139      1.380000    276.239690     99.102180
140      1.390000    275.248660     98.922280
141      1.400000    274.259440     98.742720
142      1.410000    273.272010     98.563290
143      1.420000    272.286380     98.383770
144      1.430000    271.302540     98.203950
145      1.440000    270.320500     98.023700
146      1.450000    269.340270     97.842920
147      1.460000    268.361840     97.661590
148      1.470000    267.385220     97.479770
149      1.480000    266.410420     97.297560
150      1.490000    265.437450     97.115130
151      1.500000    264.466300     96.932690
152      1.510000    263.496970     96.750440
153      1.520000    262.529470     96.568590
154      1.530000    261.563780     96.387300
155      1.540000    260.599910     96.206690
156      1.550000    259.637840     96.026810
157      1.560000    258.677570     95.847640
158      1.570000    257.719100     95.669090
159      1.580000    256.762400     95.491010
160      1.590000    255.807490     95.313200
161      1.600000    254.854360     95.135430
162      1.610000    253.903010     94.957470
163      1.620000    252.953430     94.779100
164      1.630000    252.005640     94.600110
165      1.640000    251.059640     94.420380
166      1.650000    250.115440     94.239830
167      1.660000    249.173040     94.058470
168      1.670000    248.232450     93.876370
169      1.680000    247.293690     93.693680
170      1.690000    246.356750     93.510600
171      1.700000    245.421650     93.327350
172      1.710000    244.488370     93.144200
173      1.720000    243.556930     92.961370
174      1.730000    242.627320     92.779060
175      1.740000    241.699530     92.597420
176      1.750000    240.773550     92.416520
177      1.760000    239.849390     92.236380
178      1.770000    238.927020     92.056920
179      1.780000    238.006460     91.878010
180      1.790000    237.087680     91.699460
181      1.800000    236.170680     91.521060
182      1.810000    235.255470     91.342570
183      1.820000    234.342040     91.163780
184      1.830000    233.430410     90.984490
185      1.840000    232.520560     90.804570
186      1.850000    231.612520     90.623940
187      1.860000    230.706280     90.442590
188      1.870000    229.801850     90.260590
189      1.880000    228.899240     90.078070
190      1.890000    227.998460     89.895230
191      1.900000    227.099510     89.712280
192      1.910000    226.202390     89.529450
193      1.920000    225.307090     89.346970
194      1.930000    224.413620     89.165030
195      1.940000    223.521970     88.983750
196      1.950000    222.632140     88.803210
197      1.960000    221.744100     88.623410
198      1.970000    220.857870     88.444260
199      1.980000    219.973430     88.265630
200      1.990000    219.090770     88.087320
201      2.000000    218.209900     87.909130
202      2.010000    217.330810     87.730810
203      2.020000    216.453500     87.552150
204      2.030000    215.577980     87.372950
205      2.040000    214.704250     87.193090
206      2.050000    213.832320     87.012480
207      2.060000    212.962190     86.831130
208      2.070000    212.093880     86.649100
209      2.080000    211.227390     86.466530
210      2.090000    210.362720     86.283610
211      2.100000    209.499890     86.100570
212      2.110000    208.638880     85.917640
213      2.120000    207.779710     85.735050
214      2.130000    206.922360     85.552990
215      2.140000    206.066830     85.371590
216      2.150000    205.213110     85.190940
217      2.160000    204.361200     85.011010
218      2.170000    203.511090     84.831750
219      2.180000    202.662770     84.653020
220      2.190000    201.816240     84.474630
221      2.200000    200.971500     84.296350
222      2.210000    200.128530     84.117960
223      2.220000    199.287350     83.939250
224      2.230000    198.447960     83.760020
225      2.240000    197.610360     83.580130
226      2.250000    196.774560     83.399510
227      2.260000    195.940560     83.218150
228      2.270000    195.108380     83.036140
229      2.280000    194.278020     82.853590
230      2.290000    193.449490     82.670710
231      2.300000    192.622780     82.487700
232      2.310000    191.797900     82.304820
233      2.320000    190.974850     82.122270
234      2.330000    190.153630     81.940260
235      2.340000    189.334230     81.758910
236      2.350000    188.516640     81.578290
237      2.360000    187.700860     81.398410
238      2.370000    186.886870     81.219190
239      2.380000    186.074680     81.040480
240      2.390000    185.264280     80.862120
241      2.400000    184.455650     80.683860
242      2.410000    183.648820     80.505490
243      2.420000    182.843760     80.326790
244      2.430000    182.040490     80.147560
245      2.440000    181.239020     79.967680
246      2.450000    180.439340     79.787060
247      2.460000    179.641470     79.605710
248      2.470000    178.845410     79.423690
249      2.480000    178.051180     79.241140
250      2.490000    177.258760     79.058250
251      2.500000    176.468180     78.875240
252      2.510000    175.679430     78.692340
253      2.520000    174.892510     78.509790
254      2.530000    174.107410     78.327760
255      2.540000    173.324130     78.146400
256      2.550000    172.542670     77.965770
257      2.560000    171.763010     77.785880
258      2.570000    170.985150     77.606640
259      2.580000    170.209080     77.427920
260      2.590000    169.434800     77.249540
261      2.600000    168.662310     77.071270
262      2.610000    167.891600     76.892890
263      2.620000    167.122670     76.714180
264      2.630000    166.355530     76.534950
265      2.640000    165.590180     76.355060
266      2.650000    164.826630     76.174440
267      2.660000    164.064880     75.993090
268      2.670000    163.304950     75.811070
269      2.680000    162.546840     75.628520
270      2.690000    161.790550     75.445640
271      2.700000    161.036100     75.262640
272      2.710000    160.283470     75.079750
273      2.720000    159.532670     74.897200
274      2.730000    158.783700     74.715180
275      2.740000    158.036550     74.533830
276      2.750000    157.291210     74.353200
277      2.760000    156.547680     74.173310
278      2.770000    155.805950     73.994080
279      2.780000    155.066010     73.815360
280      2.790000    154.327850     73.636980
281      2.800000    153.591480     73.458720
282      2.810000    152.856900     73.280340
283      2.820000    152.124090     73.101620
284      2.830000    151.393080     72.922390
285      2.840000    150.663850     72.742500
286      2.850000    149.936430     72.561880
287      2.860000    149.210810     72.380530
288      2.870000    148.487000     72.198510
289      2.880000    147.765020     72.015970
290      2.890000    147.044860     71.833080
291      2.900000    146.326530     71.650080
292      2.910000    145.610030     71.467200
293      2.920000    144.895350     71.284650
294      2.930000    144.182510     71.102630
295      2.940000    143.471480     70.921270
296      2.950000    142.762270     70.740650
297      2.960000    142.054860     70.560760
298      2.970000    141.349250     70.381520
299      2.980000    140.645440     70.202800
300      2.990000    139.943410     70.024420
301      3.000000    139.243170     69.846150
302      3.010000    138.544710     69.667770
303      3.020000    137.848030     69.489050
304      3.030000    137.153140     69.309820
305      3.040000    136.460040     69.129930
306      3.050000    135.768740     68.949310
307      3.060000    135.079250     68.767950
308      3.070000    134.391570     68.585940
309      3.080000    133.705710     68.403390
310      3.090000    133.021670     68.220510
311      3.100000    132.339470     68.037510
312      3.110000    131.659090     67.854630
313      3.120000    130.980550     67.672080
314      3.130000    130.303830     67.490070
315      3.140000    129.628930     67.308710
316      3.150000    128.955840     67.128090
317      3.160000    128.284560     66.948190
318      3.170000    127.615080     66.768960
319      3.180000    126.947390     66.590240
320      3.190000    126.281480     66.411860
321      3.200000    125.617370     66.233590
322      3.210000    124.955030     66.055200
323      3.220000    124.294480     65.876490
324      3.230000    123.635710     65.697250
325      3.240000    122.978740     65.517360
326      3.250000    122.323570     65.336740
327      3.260000    121.670200     65.155390
328      3.270000    121.018650     64.973370
329      3.280000    120.368910     64.790830
330      3.290000    119.721000     64.607950
331      3.300000    119.074920     64.424950
332      3.310000    118.430670     64.242070
333      3.320000    117.788250     64.059520
334      3.330000    117.147660     63.877510
335      3.340000    116.508880     63.696150
336      3.350000    115.871920     63.515530
337      3.360000    115.236770     63.335630
338      3.370000    114.603410     63.156400
339      3.380000    113.971850     62.977680
340      3.390000    113.342070     62.799290
341      3.400000    112.714080     62.621020
342      3.410000    112.087870     62.442640
343      3.420000    111.463440     62.263920
344      3.430000    110.840800     62.084680
345      3.440000    110.219950     61.904790
346      3.450000    109.600910     61.724170
347      3.460000    108.983660     61.542820
348      3.470000    108.368240     61.360800
349      3.480000    107.754630     61.178260
350      3.490000    107.142850     60.995380
351      3.500000    106.532890     60.812380
352      3.510000    105.924770     60.629500
353      3.520000    105.318470     60.446960
354      3.530000    104.714000     60.264940
355      3.540000    104.111350     60.083590
356      3.550000    103.510520     59.902970
357      3.560000    102.911490     59.723070
358      3.570000    102.314260     59.543830
359      3.580000    101.718820     59.365110
360      3.590000    101.125170     59.186730
361      3.600000    100.533300     59.008460
362      3.610000     99.943220     58.830070
363      3.620000     99.354920     58.651350
364      3.630000     98.768400     58.472120
365      3.640000     98.183680     58.292220
366      3.650000     97.600760     58.111600
367      3.660000     97.019640     57.930250
368      3.670000     96.440340     57.748240
369      3.680000     95.862860     57.565690
370      3.690000     95.287200     57.382810
371      3.700000     94.713370     57.199820
372      3.710000     94.141370     57.016940
373      3.720000     93.571210     56.834390
374      3.730000     93.002860     56.652380
375      3.740000     92.436340     56.471020
376      3.750000     91.871630     56.290400
377      3.760000     91.308720     56.110510
378      3.770000     90.747620     55.931270
379      3.780000     90.188310     55.752550
380      3.790000     89.630780     55.574160
381      3.800000     89.075040     55.395890
382      3.810000     88.521080     55.217510
383      3.820000     87.968900     55.038790
384      3.830000     87.418520     54.859550
385      3.840000     86.869920     54.679660
386      3.850000     86.323120     54.499040
387      3.860000     85.778130     54.317680
388      3.870000     85.234960     54.135670
389      3.880000     84.693600     53.953130
390      3.890000     84.154070     53.770250
391      3.900000     83.616370     53.587250
392      3.910000     83.080490     53.404370
393      3.920000     82.546450     53.221830
394      3.930000     82.014230     53.039810
395      3.940000     81.483830     52.858460
396      3.950000     80.955250     52.677840
397      3.960000     80.428470     52.497950
398      3.970000     79.903490     52.318710
399      3.980000     79.380300     52.139990
400      3.990000     78.858900     51.961600
401      4.000000     78.339290     51.783330
402      4.010000     77.821460     51.604940
403      4.020000     77.305410     51.426220
404      4.030000     76.791140     51.246980
405      4.040000     76.278670     51.067090
406      4.050000     75.768000     50.886470
407      4.060000     75.259140     50.705120
408      4.070000     74.752090     50.523100
409      4.080000     74.246860     50.340560
410      4.090000     73.743450     50.157680
411      4.100000     73.241870     49.974680
412      4.110000     72.742130     49.791810
413      4.120000     72.244210     49.609260
414      4.130000     71.748120     49.427250
415      4.140000     71.253840     49.245900
416      4.150000     70.761380     49.065270
417      4.160000     70.270730     48.885380
418      4.170000     69.781880     48.706140
419      4.180000     69.294820     48.527420
420      4.190000     68.809540     48.349040
421      4.200000     68.326050     48.170760
422      4.210000     67.844340     47.992380
423      4.220000     67.364420     47.813660
424      4.230000     66.886280     47.634420
425      4.240000     66.409940     47.454530
426      4.250000     65.935390     47.273900
427      4.260000     65.462660     47.092550
428      4.270000     64.991730     46.910540
429      4.280000     64.522630     46.728000
430      4.290000     64.055350     46.545120
431      4.300000     63.589890     46.362120
432      4.310000     63.126270     46.179240
433      4.320000     62.664480     45.996700
434      4.330000     62.204510     45.814690
435      4.340000     61.746370     45.633330
436      4.350000     61.290030     45.452710
437      4.360000     60.835510     45.272820
438      4.370000     60.382780     45.093580
439      4.380000     59.931840     44.914860
440      4.390000     59.482690     44.736470
441      4.400000     59.035330     44.558200
442      4.410000     58.589750     44.379810
443      4.420000     58.145950     44.201090
444      4.430000     57.703940     44.021850
445      4.440000     57.263720     43.841960
446      4.450000     56.825300     43.661340
447      4.460000     56.388690     43.479980
448      4.470000     55.953890     43.297970
449      4.480000     55.520910     43.115430
450      4.490000     55.089750     42.932550
451      4.500000     54.660430     42.749550
452      4.510000     54.232930     42.566670
453      4.520000     53.807260     42.384130
454      4.530000     53.383420     42.202120
455      4.540000     52.961400     42.020760
456      4.550000     52.541190     41.840140
457      4.560000     52.122790     41.660250
458      4.570000     51.706190     41.481010
459      4.580000     51.291380     41.302290
460      4.590000     50.878360     41.123910
461      4.600000     50.467120     40.945630
462      4.610000     50.057660     40.767250
463      4.620000     49.649990     40.588530
464      4.630000     49.244100     40.409290
465      4.640000     48.840010     40.229400
466      4.650000     48.437720     40.048780
467      4.660000     48.037230     39.867420
468      4.670000     47.638560     39.685410
469      4.680000     47.241700     39.502870
470      4.690000     46.846670     39.319990
471      4.700000     46.453470     39.136990
472      4.710000     46.062100     38.954110
473      4.720000     45.672560     38.771570
474      4.730000     45.284850     38.589560
475      4.740000     44.898950     38.408210
476      4.750000     44.514870     38.227590
477      4.760000     44.132590     38.047690
478      4.770000     43.752120     37.868450
479      4.780000     43.373430     37.689740
480      4.790000     42.996530     37.511350
481      4.800000     42.621420     37.333070
482      4.810000     42.248090     37.154690
483      4.820000     41.876540     36.975960
484      4.830000     41.506780     36.796720
485      4.840000     41.138820     36.616830
486      4.850000     40.772650     36.436200
487      4.860000     40.408290     36.254850
488      4.870000     40.045740     36.072830
489      4.880000     39.685010     35.890280
490      4.890000     39.326110     35.707400
491      4.900000     38.969030     35.524400
492      4.910000     38.613790     35.341520
493      4.920000     38.260370     35.158980
494      4.930000     37.908780     34.976960
495      4.940000     37.559010     34.795610
496      4.950000     37.211060     34.614990
497      4.960000     36.864910     34.435100
498      4.970000     36.520560     34.255860
499      4.980000     36.178000     34.077150
500      4.990000     35.837230     33.898770
501      5.000000     35.498240     33.720500
502      5.010000     35.161030     33.542120
503      5.020000     34.825610     33.363410
504      5.030000     34.491980     33.184170
505      5.040000     34.160140     33.004290
506      5.050000     33.830090     32.823670
507      5.060000     33.501860     32.642330
508      5.070000     33.175430     32.460320
509      5.080000     32.850830     32.277780
510      5.090000     32.528050     32.094900
511      5.100000     32.207100     31.911910
512      5.110000     31.887980     31.729030
513      5.120000     31.570690     31.546500
514      5.130000     31.255230     31.364480
515      5.140000     30.941580     31.183130
516      5.150000     30.629750     31.002510
517      5.160000     30.319730     30.822610
518      5.170000     30.011500     30.643370
519      5.180000     29.705070     30.464650
520      5.190000     29.400420     30.286250
521      5.200000     29.097560     30.107970
522      5.210000     28.796480     29.929570
523      5.220000     28.497180     29.750840
524      5.230000     28.199680     29.571580
525      5.240000     27.903960     29.391670
526      5.250000     27.610040     29.211020
527      5.260000     27.317930     29.029640
528      5.270000     27.027640     28.847600
529      5.280000     26.739160     28.665040
530      5.290000     26.452510     28.482130
531      5.300000     26.167690     28.299120
532      5.310000     25.884700     28.116220
533      5.320000     25.603540     27.933670
534      5.330000     25.324200     27.751650
535      5.340000     25.046680     27.570290
536      5.350000     24.770980     27.389680
537      5.360000     24.497080     27.209800
538      5.370000     24.224980     27.030580
539      5.380000     23.954680     26.851890
540      5.390000     23.686160     26.673540
541      5.400000     23.419420     26.495310
542      5.410000     23.154470     26.316970
543      5.420000     22.891300     26.138310
544      5.430000     22.629920     25.959120
545      5.440000     22.370330     25.779290
546      5.450000     22.112530     25.598720
547      5.460000     21.856550     25.417430
548      5.470000     21.602370     25.235470
549      5.480000     21.350020     25.052980
550      5.490000     21.099490     24.870150
551      5.500000     20.850790     24.687200
552      5.510000     20.603910     24.504350
553      5.520000     20.358870     24.321840
554      5.530000     20.115650     24.139840
555      5.540000     19.874250     23.958490
556      5.550000     19.634670     23.777860
557      5.560000     19.396890     23.597940
558      5.570000     19.160910     23.418660
559      5.580000     18.926720     23.239870
560      5.590000     18.694330     23.061410
561      5.600000     18.463710     22.883030
562      5.610000     18.234880     22.704530
563      5.620000     18.007840     22.525670
564      5.630000     17.782580     22.346270
565      5.640000     17.559120     22.166210
566      5.650000     17.337450     21.985410
567      5.660000     17.117600     21.803870
568      5.670000     16.899560     21.621660
569      5.680000     16.683350     21.438940
570      5.690000     16.468960     21.255890
571      5.700000     16.256400     21.072740
572      5.710000     16.045670     20.889730
573      5.720000     15.836770     20.707100
574      5.730000     15.629700     20.525040
575      5.740000     15.424450     20.343680
576      5.750000     15.221010     20.163100
577      5.760000     15.019380     19.983310
578      5.770000     14.819550     19.804230
579      5.780000     14.621510     19.625730
580      5.790000     14.425250     19.447620
581      5.800000     14.230770     19.269670
582      5.810000     14.038080     19.091660
583      5.820000     13.847160     18.913360
584      5.830000     13.658030     18.734590
585      5.840000     13.470680     18.555180
586      5.850000     13.285130     18.375060
587      5.860000     13.101380     18.194220
588      5.870000     12.919440     18.012710
589      5.880000     12.739310     17.830650
590      5.890000     12.561000     17.648220
591      5.900000     12.384520     17.465620
592      5.910000     12.209860     17.283060
593      5.920000     12.037030     17.100760
594      5.930000     11.866030     16.918880
595      5.940000     11.696840     16.737550
596      5.950000     11.529460     16.556820
597      5.960000     11.363890     16.376670
598      5.970000     11.200130     16.197030
599      5.980000     11.038160     16.017740
600      5.990000     10.877980     15.838630
601      6.000000     10.719590     15.659470
602      6.010000     10.563000     15.480030
603      6.020000     10.408200     15.300120
604      6.030000     10.255200     15.119570
605      6.040000     10.104000     14.938250
606      6.050000      9.954620     14.756130
607      6.060000      9.807060     14.573240
608      6.070000      9.661330     14.389690
609      6.080000      9.517430     14.205660
610      6.090000      9.375370     14.021410
611      6.100000      9.235160     13.837200
612      6.110000      9.096790     13.653310
613      6.120000      8.960250     13.470040
614      6.130000      8.825550     13.287620
615      6.140000      8.692680     13.106220
616      6.150000      8.561610     12.925970
617      6.160000      8.432350     12.746880
618      6.170000      8.304890     12.568910
619      6.180000      8.179200     12.391930
620      6.190000      8.055280     12.215750
621      6.200000      7.933120     12.040150
622      6.210000      7.812720     11.864870
623      6.220000      7.694070     11.689650
624      6.230000      7.577170     11.514240
625      6.240000      7.462030     11.338450
626      6.250000      7.348650     11.162110
627      6.260000      7.237020     10.985120
628      6.270000      7.127170     10.807440
629      6.280000      7.019100     10.629070
630      6.290000      6.912810     10.450070
631      6.300000      6.808310     10.270510
632      6.310000      6.705600     10.090480
633      6.320000      6.604700      9.910050
634      6.330000      6.505600      9.729280
635      6.340000      6.408300      9.548170
636      6.350000      6.312820      9.366670
637      6.360000      6.219160      9.184660
638      6.370000      6.127310      9.002010
639      6.380000      6.037290      8.818520
640      6.390000      5.949100      8.633960
641      6.400000      5.862760      8.448140
642      6.410000      5.778280      8.260870
643      6.420000      5.695670      8.072010
644      6.430000      5.614950      7.881520
645      6.440000      5.536140      7.689430
646      6.450000      5.459240      7.495890
647      6.460000      5.384290      7.301200
648      6.470000      5.311270      7.105740
649      6.480000      5.240220      6.910010
650      6.490000      5.171120      6.714600
651      6.500000      5.103970      6.520160
652      6.510000      5.038770      6.327370
653      6.520000      4.975500      6.136880
654      6.530000      4.914130      5.949320
655      6.540000      4.854630      5.765240
656      6.550000      4.796980      5.585100
657      6.560000      4.741130      5.409250
658      6.570000      4.687040      5.237960
659      6.580000      4.634660      5.071390
660      6.590000      4.583940      4.909610
661      6.600000      4.534850      4.752650
662      6.610000      4.487320      4.600500
663      6.620000      4.441320      4.453150
664      6.630000      4.396780      4.310590
665      6.640000      4.353680      4.172890
666      6.650000      4.311950      4.040140
667      6.660000      4.271550      3.912530
668      6.670000      4.232420      3.790320
669      6.680000      4.194520      3.673840
670      6.690000      4.157780      3.563520
671      6.700000      4.122150      3.459790
672      6.710000      4.087550      3.363150
673      6.720000      4.053920      3.274100
674      6.730000      4.021180      3.193120
675      6.740000      3.989240      3.120640
676      6.750000      3.958040      3.057040
677      6.760000      3.927470      3.002610
678      6.770000      3.897440      2.957530
679      6.780000      3.867870      2.921870
680      6.790000      3.838650      2.895580
681      6.800000      3.809690      2.878440
682      6.810000      3.780910      2.870100
683      6.820000      3.752210      2.870050
684      6.830000      3.723510      2.877570
685      6.840000      3.694730      2.891800
686      6.850000      3.665810      2.911690
687      6.860000      3.636700      2.936000
688      6.870000      3.607340      2.963350
689      6.880000      3.577700      2.992210
690      6.890000      3.547780      3.020940
691      6.900000      3.517570      3.047850
692      6.910000      3.487090      3.071190
693      6.920000      3.456380      3.089290
694      6.930000      3.425490      3.100500
695      6.940000      3.394480      3.103320
696      6.950000      3.363450      3.096400
697      6.960000      3.332480      3.078600
698      6.970000      3.301700      3.049010
699      6.980000      3.271210      3.006960
700      6.990000      3.241140      2.952100
701      7.000000      3.211620      2.884360
702      7.010000      3.182770      2.804010
703      7.020000      3.154730      2.711680
704      7.030000      3.127620      2.608360
705      7.040000      3.101530      2.495430
706      7.050000      3.076580      2.374630
707      7.060000      3.052830      2.248090
708      7.070000      3.030350      2.118270
709      7.080000      3.009170      1.987950
710      7.090000      2.989290      1.860120
711      7.100000      2.970690      1.737940
712      7.110000      2.953310      1.624630
713      7.120000      2.937060      1.523390
714      7.130000      2.921830      1.437300
715      7.140000      2.907460      1.369220
716      7.150000      2.893760      1.321740
717      7.160000      2.880550      1.297090
718      7.170000      2.867580      1.297100
719      7.180000      2.854610      1.323140
720      7.190000      2.841370      1.376110
721      7.200000      2.827610      1.456420
722      7.210000      2.813050      1.563920
723      7.220000      2.797410      1.697930
724      7.230000      2.780430      1.857160
725      7.240000      2.761860      2.039800
726      7.250000      2.741460      2.243440
727      7.260000      2.719030      2.465120
728      7.270000      2.694370      2.701400
729      7.280000      2.667360      2.948410
730      7.290000      2.637880      3.201950
731      7.300000      2.605860      3.457630
732      7.310000      2.571280      3.710980
733      7.320000      2.534170      3.957590
734      7.330000      2.494600      4.193260
735      7.340000      2.452660      4.414090
736      7.350000      2.408520      4.616630
737      7.360000      2.362360      4.797890
738      7.370000      2.314380      4.955410
739      7.380000      2.264820      5.087310
740      7.390000      2.213950      5.192260
741      7.400000      2.162030      5.269460
742      7.410000      2.109330      5.318680
743      7.420000      2.056150      5.340170
744      7.430000      2.002740      5.334680
745      7.440000      1.949400      5.303410
746      7.450000      1.896360      5.247970
747      7.460000      1.843880      5.170330
748      7.470000      1.792180      5.072810
749      7.480000      1.741450      4.957970
750      7.490000      1.691870      4.828570
751      7.500000      1.643590      4.687450
752      7.510000      1.596710      4.537480
753      7.520000      1.551340      4.381440
754      7.530000      1.507520      4.221980
755      7.540000      1.465300      4.061500
756      7.550000      1.424690      3.902140
757      7.560000      1.385670      3.745720
758      7.570000      1.348210      3.593730
759      7.580000      1.312270      3.447330
760      7.590000      1.277800      3.307370
761      7.600000      1.244720      3.174410
762      7.610000      1.212980      3.048760
763      7.620000      1.182490      2.930490
764      7.630000      1.153190      2.819490
765      7.640000      1.124990      2.715500
766      7.650000      1.097840      2.618130
767      7.660000      1.071660      2.526890
768      7.670000      1.046390      2.441220
769      7.680000      1.021980      2.360500
770      7.690000      0.998370      2.284110
771      7.700000      0.975530      2.211360
772      7.710000      0.953420      2.141600
773      7.720000      0.932000      2.074170
774      7.730000      0.911260      2.008450
775      7.740000      0.891170      1.943810
776      7.750000      0.871740      1.879710
777      7.760000      0.852940      1.815610
778      7.770000      0.834780      1.751060
779      7.780000      0.817270      1.685650
780      7.790000      0.800420      1.619040
781      7.800000      0.784220      1.550960
782      7.810000      0.768720      1.481220
783      7.820000      0.753900      1.409720
784      7.830000      0.739810      1.336440
785      7.840000      0.726440      1.261460
786      7.850000      0.713830      1.184960
787      7.860000      0.701980      1.107210
788      7.870000      0.690910      1.028550
789      7.880000      0.680620      0.949410
790      7.890000      0.671130      0.870280
791      7.900000      0.662420      0.791680
792      7.910000      0.654510      0.714170
793      7.920000      0.647360      0.638270
794      7.930000      0.640980      0.564510
795      7.940000      0.635340      0.493350
796      7.950000      0.630400      0.425210
797      7.960000      0.626150      0.360430
798      7.970000      0.622550      0.299290
799      7.980000      0.619550      0.241970
800      7.990000      0.617130      0.188610
801      8.000000      0.615250      0.139270
802      8.010000      0.613860      0.093940
803      8.020000      0.612920      0.052580
804      8.030000      0.612390      0.015110
805      8.040000      0.612240     -0.018600
806      8.050000      0.612420     -0.048680
807      8.060000      0.612910     -0.075300
808      8.070000      0.613660     -0.098630
809      8.080000      0.614650     -0.118840
810      8.090000      0.615840     -0.136120
811      8.100000      0.617200     -0.150630
812      8.110000      0.618710     -0.162540
813      8.120000      0.620330     -0.172010
814      8.130000      0.622050     -0.179190
815      8.140000      0.623840     -0.184200
816      8.150000      0.625690     -0.187160
817      8.160000      0.627560     -0.188170
818      8.170000      0.629440     -0.187340
819      8.180000      0.631310     -0.184740
820      8.190000      0.633160     -0.180450
821      8.200000      0.634960     -0.174560
822      8.210000      0.636710     -0.167150
823      8.220000      0.638380     -0.158320
824      8.230000      0.639970     -0.148160
825      8.240000      0.641450     -0.136810
826      8.250000      0.642810     -0.124400
827      8.260000      0.644060     -0.111110
828      8.270000      0.645170     -0.097100
829      8.280000      0.646140     -0.082590
830      8.290000      0.646970     -0.067790
831      8.300000      0.647640     -0.052930
832      8.310000      0.648170     -0.038230
833      8.320000      0.648560     -0.023910
834      8.330000      0.648800     -0.010190
835      8.340000      0.648900      0.002730
836      8.350000      0.648870      0.014680
837      8.360000      0.648720      0.025500
838      8.370000      0.648470      0.035070
839      8.380000      0.648120      0.043280
840      8.390000      0.647680      0.050060
841      8.400000      0.647180      0.055340
842      8.410000      0.646630      0.059100
843      8.420000      0.646040      0.061320
844      8.430000      0.645430      0.061990
845      8.440000      0.644810      0.061140
846      8.450000      0.644200      0.058770
847      8.460000      0.643610      0.054910
848      8.470000      0.643060      0.049610
849      8.480000      0.642560      0.042900
850      8.490000      0.642130      0.034810
851      8.500000      0.641790      0.025380
852      8.510000      0.641530      0.014640
853      8.520000      0.641390      0.002630
854      8.530000      0.641360     -0.010640
855      8.540000      0.641470     -0.025150
856      8.550000      0.641720     -0.040890
857      8.560000      0.642130     -0.057850
858      8.570000      0.642700     -0.076030
859      8.580000      0.643460     -0.095420
860      8.590000      0.644420     -0.116000
861      8.600000      0.645580     -0.137760
862      8.610000      0.646960     -0.160640
863      8.620000      0.648560     -0.184590
864      8.630000      0.650410     -0.209520
865      8.640000      0.652500     -0.235290
866      8.650000      0.654860     -0.261760
867      8.660000      0.657470     -0.288730
868      8.670000      0.660360     -0.315970
869      8.680000      0.663520     -0.343240
870      8.690000      0.666950     -0.370250
871      8.700000      0.670660     -0.396700
872      8.710000      0.674620     -0.422290
873      8.720000      0.678850     -0.446710
874      8.730000      0.683310     -0.469680
875      8.740000      0.688010     -0.490920
876      8.750000      0.692920     -0.510200
877      8.760000      0.698020     -0.527290
878      8.770000      0.703290     -0.542020
879      8.780000      0.708710     -0.554260
880      8.790000      0.714260     -0.563880
881      8.800000      0.719900     -0.570830
882      8.810000      0.725600     -0.575060
883      8.820000      0.731350     -0.576560
884      8.830000      0.737120     -0.575340
885      8.840000      0.742870     -0.571440
886      8.850000      0.748590     -0.564910
887      8.860000      0.754240     -0.555840
888      8.870000      0.759800     -0.544310
889      8.880000      0.765240     -0.530410
890      8.890000      0.770540     -0.514250
891      8.900000      0.775690     -0.495920
892      8.910000      0.780640     -0.475510
893      8.920000      0.785400     -0.453130
894      8.930000      0.789930     -0.428840
895      8.940000      0.794220     -0.402700
896      8.950000      0.798250     -0.374760
897      8.960000      0.801990     -0.345060
898      8.970000      0.805440     -0.313610
899      8.980000      0.808580     -0.280440
900      8.990000      0.811380     -0.245580
901      9.000000      0.813840     -0.209050
902      9.010000      0.815930     -0.170900
903      9.020000      0.817640     -0.131210
904      9.030000      0.818950     -0.090090
905      9.040000      0.819850     -0.047690
906      9.050000      0.820330     -0.004210
907      9.060000      0.820370      0.040100
908      9.070000      0.819970      0.084950
909      9.080000      0.819120      0.130020
910      9.090000      0.817820      0.174920
911      9.100000      0.816070      0.219280
912      9.110000      0.813880      0.262690
913      9.120000      0.811250      0.304760
914      9.130000      0.808200      0.345130
915      9.140000      0.804750      0.383440
916      9.150000      0.800920      0.419400
917      9.160000      0.796730      0.452750
918      9.170000      0.792200      0.483300
919      9.180000      0.787360      0.510910
920      9.190000      0.782260      0.535490
921      9.200000      0.776900      0.557010
922      9.210000      0.771330      0.575480
923      9.220000      0.765580      0.590970
924      9.230000      0.759670      0.603590
925      9.240000      0.753630      0.613480
926      9.250000      0.747500      0.620830
927      9.260000      0.741290      0.625850
928      9.270000      0.735030      0.628790
929      9.280000      0.728740      0.629890
930      9.290000      0.722440      0.629450
931      9.300000      0.716150      0.627730
932      9.310000      0.709870      0.625020
933      9.320000      0.703620      0.621600
934      9.330000      0.697400      0.617720
935      9.340000      0.691230      0.613620
936      9.350000      0.685090      0.609530
937      9.360000      0.679000      0.605630
938      9.370000      0.672940      0.602090
939      9.380000      0.666920      0.599040
940      9.390000      0.660930      0.596590
941      9.400000      0.654960      0.594820
942      9.410000      0.649010      0.593790
943      9.420000      0.643080      0.593530
944      9.430000      0.637140      0.594080
945      9.440000      0.631200      0.595420
946      9.450000      0.625250      0.597560
947      9.460000      0.619270      0.600470
948      9.470000      0.613270      0.604110
949      9.480000      0.607220      0.608460
950      9.490000      0.601140      0.613470
951      9.500000      0.595000      0.619100
952      9.510000      0.588810      0.625310
953      9.520000      0.582560      0.632040
954      9.530000      0.576240      0.639280
955      9.540000      0.569850      0.646970
956      9.550000      0.563380      0.655100
957      9.560000      0.556830      0.663640
958      9.570000      0.550190      0.672570
959      9.580000      0.543460      0.681870
960      9.590000      0.536650      0.691530
961      9.600000      0.529730      0.701540
962      9.610000      0.522720      0.711880
963      9.620000      0.515600      0.722510
964      9.630000      0.508370      0.733410
965      9.640000      0.501040      0.744530
966      9.650000      0.493590      0.755810
967      9.660000      0.486030      0.767200
968      9.670000      0.478360      0.778600
969      9.680000      0.470580      0.789920
970      9.690000      0.462680      0.801070
971      9.700000      0.454670      0.811930
972      9.710000      0.446550      0.822390
973      9.720000      0.438320      0.832360
974      9.730000      0.430000      0.841710
975      9.740000      0.421580      0.850350
976      9.750000      0.413080      0.858200
977      9.760000      0.404500      0.865180
978      9.770000      0.395840      0.871220
979      9.780000      0.387130      0.876270
980      9.790000      0.378370      0.880300
981      9.800000      0.369570      0.883290
982      9.810000      0.360730      0.885220
983      9.820000      0.351880      0.886080
984      9.830000      0.343020      0.885880
985      9.840000      0.334160      0.884650
986      9.850000      0.325320      0.882390
987      9.860000      0.316490      0.879130
988      9.870000      0.307700      0.874910
989      9.880000      0.298950      0.869750
990      9.890000      0.290250      0.863690
991      9.900000      0.281620      0.856770
992      9.910000      0.273050      0.849000
993      9.920000      0.264560      0.840430
994      9.930000      0.256160      0.831070
995      9.940000      0.247840      0.820930
996      9.950000      0.239640      0.810040
997      9.960000      0.231530      0.798380
998      9.970000      0.223550      0.785960
999      9.980000      0.215690      0.772780
1000      9.990000      0.207960      0.758840
1001     10.000000      0.200380      0.744120
1002     10.010000      0.192930      0.728630
1003     10.020000      0.185650      0.712380
1004     10.030000      0.178520      0.695380
1005     10.040000      0.171570      0.677660
1006     10.050000      0.164790      0.659260
1007     10.060000      0.158200      0.640240
1008     10.070000      0.151800      0.620650
1009     10.080000      0.145590      0.600570
1010     10.090000      0.139590      0.580090
1011     10.100000      0.133790      0.559300
1012     10.110000      0.128190      0.538290
1013     10.120000      0.122810      0.517140
1014     10.130000      0.117640      0.495940
1015     10.140000      0.112680      0.474760
1016     10.150000      0.107930      0.453640
1017     10.160000      0.103390      0.432640
1018     10.170000      0.099070      0.411790
1019     10.180000      0.094950      0.391080
1020     10.190000      0.091040      0.370540
1021     10.200000      0.087330      0.350150
1022     10.210000      0.083830      0.329910
1023     10.220000      0.080530      0.309810
1024     10.230000      0.077440      0.289830
1025     10.240000      0.074540      0.269960
1026     10.250000      0.071840      0.250220
1027     10.260000      0.069340      0.230610
1028     10.270000      0.067030      0.211150
1029     10.280000      0.064920      0.191860
1030     10.290000      0.063000      0.172790
1031     10.300000      0.061270      0.153960
1032     10.310000      0.059730      0.135420
1033     10.320000      0.058380      0.117210
1034     10.330000      0.057210      0.099370
1035     10.340000      0.056210      0.081940
1036     10.350000      0.055390      0.064920
1037     10.360000      0.054740      0.048360
1038     10.370000      0.054260      0.032240
1039     10.380000      0.053940      0.016570
1040     10.390000      0.053770      0.001360
1041     10.400000      0.053760     -0.013420
1042     10.410000      0.053890     -0.027780
1043     10.420000      0.054170     -0.041720
1044     10.430000      0.054590     -0.055270
1045     10.440000      0.055140     -0.068420
1046     10.450000      0.055820     -0.081190
1047     10.460000      0.056640     -0.093560
1048     10.470000      0.057570     -0.105520
1049     10.480000      0.058630     -0.117070
1050     10.490000      0.059800     -0.128170
1051     10.500000      0.061080     -0.138810
1052     10.510000      0.062470     -0.148940
1053     10.520000      0.063960     -0.158540
1054     10.530000      0.065540     -0.167580
1055     10.540000      0.067220     -0.176030
1056     10.550000      0.068980     -0.183870
1057     10.560000      0.070820     -0.191070
1058     10.570000      0.072730     -0.197630
1059     10.580000      0.074700     -0.203540
1060     10.590000      0.076740     -0.208790
1061     10.600000      0.078830     -0.213390
1062     10.610000      0.080960     -0.217350
1063     10.620000      0.083130     -0.220690
1064     10.630000      0.085340     -0.223420
1065     10.640000      0.087580     -0.225570
1066     10.650000      0.089830     -0.227170
1067     10.660000      0.092100     -0.228230
1068     10.670000      0.094380     -0.228810
1069     10.680000      0.096670     -0.228930
1070     10.690000      0.098960     -0.228620
1071     10.700000      0.101250     -0.227920
1072     10.710000      0.103530     -0.226870
1073     10.720000      0.105800     -0.225490
1074     10.730000      0.108050     -0.223820
1075     10.740000      0.110290     -0.221880
1076     10.750000      0.112510     -0.219690
1077     10.760000      0.114710     -0.217270
1078     10.770000      0.116880     -0.214630
1079     10.780000      0.119020     -0.211800
1080     10.790000      0.121140     -0.208760
1081     10.800000      0.123230     -0.205540
1082     10.810000      0.125290     -0.202140
1083     10.820000      0.127310     -0.198560
1084     10.830000      0.129290     -0.194810
1085     10.840000      0.131240     -0.190890
1086     10.850000      0.133150     -0.186820
1087     10.860000      0.135020     -0.182610
1088     10.870000      0.136840     -0.178270
1089     10.880000      0.138630     -0.173810
1090     10.890000      0.140360     -0.169260
1091     10.900000      0.142060     -0.164640
1092     10.910000      0.143700     -0.159960
1093     10.920000      0.145300     -0.155240
1094     10.930000      0.146860     -0.150490
1095     10.940000      0.148360     -0.145740
1096     10.950000      0.149820     -0.140990
1097     10.960000      0.151230     -0.136250
1098     10.970000      0.152590     -0.131520
1099     10.980000      0.153910     -0.126810
1100     10.990000      0.155170     -0.122120
1101     11.000000      0.156390     -0.117440
1102     11.010000      0.157570     -0.112770
1103     11.020000      0.158700     -0.108120
1104     11.030000      0.159780     -0.103470
1105     11.040000      0.160810     -0.098830
1106     11.050000      0.161800     -0.094210
1107     11.060000      0.162740     -0.089600
1108     11.070000      0.163640     -0.085010
1109     11.080000      0.164490     -0.080460
1110     11.090000      0.165290     -0.075950
1111     11.100000      0.166050     -0.071500
1112     11.110000      0.166770     -0.067130
1113     11.120000      0.167440     -0.062840
1114     11.130000      0.168070     -0.058650
1115     11.140000      0.168650     -0.054570
1116     11.150000      0.169200     -0.050610
1117     11.160000      0.169710     -0.046790
1118     11.170000      0.170170     -0.043090
1119     11.180000      0.170600     -0.039540
1120     11.190000      0.171000     -0.036120
1121     11.200000      0.171360     -0.032840
1122     11.210000      0.171690     -0.029690
1123     11.220000      0.171990     -0.026690
1124     11.230000      0.172250     -0.023820
1125     11.240000      0.172490     -0.021080
1126     11.250000      0.172700     -0.018480
1127     11.260000      0.172890     -0.016020
1128     11.270000      0.173050     -0.013700
1129     11.280000      0.173180     -0.011540
1130     11.290000      0.173300     -0.009530
1131     11.300000      0.173400     -0.007690
1132     11.310000      0.173470     -0.006030
1133     11.320000      0.173530     -0.004550
1134     11.330000      0.173580     -0.003270
1135     11.340000      0.173610     -0.002200
1136     11.350000      0.173630     -0.001340
1137     11.360000      0.173650     -0.000700
1138     11.370000      0.173650     -0.000290
1139     11.380000      0.173660     -0.000100
1140     11.390000      0.173660     -0.000150
1141     11.400000      0.173660     -0.000410
1142     11.410000      0.173660     -0.000890
1143     11.420000      0.173670     -0.001580
1144     11.430000      0.173690     -0.002460
1145     11.440000      0.173710     -0.003510
1146     11.450000      0.173750     -0.004710
1147     11.460000      0.173790     -0.006030
1148     11.470000      0.173850     -0.007440
1149     11.480000      0.173930     -0.008900
1150     11.490000      0.174020     -0.010380
1151     11.500000      0.174120     -0.011840
1152     11.510000      0.174240     -0.013240
1153     11.520000      0.174370     -0.014540
1154     11.530000      0.174520     -0.015700
1155     11.540000      0.174670     -0.016680
1156     11.550000      0.174840     -0.017460
1157     11.560000      0.175020     -0.018000
1158     11.570000      0.175200     -0.018280
1159     11.580000      0.175380     -0.018290
1160     11.590000      0.175560     -0.018000
1161     11.600000      0.175740     -0.017400
1162     11.610000      0.175920     -0.016500
1163     11.620000      0.176080     -0.015280
1164     11.630000      0.176230     -0.013750
1165     11.640000      0.176370     -0.011910
1166     11.650000      0.176490     -0.009780
1167     11.660000      0.176590     -0.007370
1168     11.670000      0.176660     -0.004690
1169     11.680000      0.176710     -0.001760
1170     11.690000      0.176730      0.001390
1171     11.700000      0.176710      0.004750
1172     11.710000      0.176670      0.008300
1173     11.720000      0.176580      0.012020
1174     11.730000      0.176460      0.015890
1175     11.740000      0.176300      0.019890
1176     11.750000      0.176100      0.024030
1177     11.760000      0.175860      0.028270
1178     11.770000      0.175580      0.032630
1179     11.780000      0.175250      0.037100
1180     11.790000      0.174880      0.041670
1181     11.800000      0.174470      0.046350
1182     11.810000      0.174000      0.051130
1183     11.820000      0.173490      0.056020
1184     11.830000      0.172930      0.061010
1185     11.840000      0.172320      0.066100
1186     11.850000      0.171660      0.071280
1187     11.860000      0.170950      0.076550
1188     11.870000      0.170180      0.081880
1189     11.880000      0.169360      0.087270
1190     11.890000      0.168490      0.092700
1191     11.900000      0.167560      0.098150
1192     11.910000      0.166580      0.103590
1193     11.920000      0.165550      0.109020
1194     11.930000      0.164460      0.114410
1195     11.940000      0.163310      0.119750
1196     11.950000      0.162120      0.125020
1197     11.960000      0.160860      0.130210
1198     11.970000      0.159560      0.135320
1199     11.980000      0.158210      0.140340
1200     11.990000      0.156810      0.145270
1201     12.000000      0.155350      0.150100
1202     12.010000      0.153850      0.154820
1203     12.020000      0.152300      0.159440
1204     12.030000      0.150710      0.163950
1205     12.040000      0.149070      0.168330
1206     12.050000      0.147390      0.172560
1207     12.060000      0.145660      0.176630
1208     12.070000      0.143900      0.180510
1209     12.080000      0.142090      0.184170
1210     12.090000      0.140250      0.187590
1211     12.100000      0.138370      0.190710
1212     12.110000      0.136470      0.193510
1213     12.120000      0.134530      0.195950
1214     12.130000      0.132570      0.197990
1215     12.140000      0.130590      0.199590
1216     12.150000      0.128600      0.200720
1217     12.160000      0.126590      0.201360
1218     12.170000      0.124570      0.201470
1219     12.180000      0.122560      0.201050
1220     12.190000      0.120550      0.200080
1221     12.200000      0.118550      0.198560
1222     12.210000      0.116560      0.196480
1223     12.220000      0.114600      0.193850
1224     12.230000      0.112660      0.190690
1225     12.240000      0.110750      0.187020
1226     12.250000      0.108880      0.182880
1227     12.260000      0.107050      0.178290
1228     12.270000      0.105270      0.173300
1229     12.280000      0.103540      0.167960
1230     12.290000      0.101860      0.162310
1231     12.300000      0.100230      0.156420
1232     12.310000      0.098670      0.150330
1233     12.320000      0.097170      0.144110
1234     12.330000      0.095730      0.137780
1235     12.340000      0.094350      0.131410
1236     12.350000      0.093030      0.125010
1237     12.360000      0.091780      0.118640
1238     12.370000      0.090600      0.112300
1239     12.380000      0.089480      0.106010
1240     12.390000      0.088410      0.099790
1241     12.400000      0.087420      0.093640
1242     12.410000      0.086480      0.087560
1243     12.420000      0.085600      0.081550
1244     12.430000      0.084790      0.075610
1245     12.440000      0.084030      0.069730
1246     12.450000      0.083340      0.063910
1247     12.460000      0.082700      0.058150
1248     12.470000      0.082120      0.052440
1249     12.480000      0.081590      0.046790
1250     12.490000      0.081120      0.041200
1251     12.500000      0.080710      0.035670
1252     12.510000      0.080350      0.030200
1253     12.520000      0.080050      0.024800
1254     12.530000      0.079800      0.019470
1255     12.540000      0.079610      0.014220
1256     12.550000      0.079470      0.009030
1257     12.560000      0.079380      0.003910
1258     12.570000      0.079340     -0.001140
1259     12.580000      0.079350     -0.006130
1260     12.590000      0.079410     -0.011070
1261     12.600000      0.079520     -0.015950
1262     12.610000      0.079680     -0.020780
1263     12.620000      0.079890     -0.025560
1264     12.630000      0.080140     -0.030290
1265     12.640000      0.080450     -0.034960
1266     12.650000      0.080800     -0.039580
1267     12.660000      0.081190     -0.044120
1268     12.670000      0.081630     -0.048580
1269     12.680000      0.082120     -0.052920
1270     12.690000      0.082650     -0.057140
1271     12.700000      0.083220     -0.061210
1272     12.710000      0.083830     -0.065100
1273     12.720000      0.084480     -0.068780
1274     12.730000      0.085170     -0.072240
1275     12.740000      0.085890     -0.075450
1276     12.750000      0.086650     -0.078390
1277     12.760000      0.087430     -0.081040
1278     12.770000      0.088240     -0.083400
1279     12.780000      0.089080     -0.085440
1280     12.790000      0.089930     -0.087180
1281     12.800000      0.090800     -0.088600
1282     12.810000      0.091690     -0.089710
1283     12.820000      0.092590     -0.090520
1284     12.830000      0.093490     -0.091040
1285     12.840000      0.094400     -0.091280
1286     12.850000      0.095310     -0.091260
1287     12.860000      0.096230     -0.091000
1288     12.870000      0.097140     -0.090530
1289     12.880000      0.098040     -0.089860
1290     12.890000      0.098940     -0.089030
1291     12.900000      0.099830     -0.088070
1292     12.910000      0.100710     -0.086990
1293     12.920000      0.101580     -0.085830
1294     12.930000      0.102440     -0.084610
1295     12.940000      0.103290     -0.083350
1296     12.950000      0.104120     -0.082080
1297     12.960000      0.104940     -0.080800
1298     12.970000      0.105750     -0.079540
1299     12.980000      0.106540     -0.078310
1300     12.990000      0.107330     -0.077110
1301     13.000000      0.108100     -0.075950
1302     13.010000      0.108860     -0.074840
1303     13.020000      0.109610     -0.073770
1304     13.030000      0.110340     -0.072740
1305     13.040000      0.111070     -0.071770
1306     13.050000      0.111790     -0.070840
1307     13.060000      0.112500     -0.069960
1308     13.070000      0.113200     -0.069110
1309     13.080000      0.113890     -0.068320
1310     13.090000      0.114570     -0.067560
1311     13.100000      0.115250     -0.066840
1312     13.110000      0.115910     -0.066160
1313     13.120000      0.116580     -0.065520
1314     13.130000      0.117230     -0.064910
1315     13.140000      0.117880     -0.064340
1316     13.150000      0.118520     -0.063810
1317     13.160000      0.119160     -0.063300
1318     13.170000      0.119800     -0.062830
1319     13.180000      0.120420     -0.062400
1320     13.190000      0.121050     -0.061990
1321     13.200000      0.121670     -0.061620
1322     13.210000      0.122280     -0.061280
1323     13.220000      0.122900     -0.060970
1324     13.230000      0.123510     -0.060700
1325     13.240000      0.124110     -0.060470
1326     13.250000      0.124720     -0.060270
1327     13.260000      0.125320     -0.060120
1328     13.270000      0.125920     -0.060020
1329     13.280000      0.126520     -0.059980
1330     13.290000      0.127120     -0.059990
1331     13.300000      0.127720     -0.060070
1332     13.310000      0.128320     -0.060220
1333     13.320000      0.128920     -0.060460
1334     13.330000      0.129530     -0.060770
1335     13.340000      0.130140     -0.061190
1336     13.350000      0.130750     -0.061700
1337     13.360000      0.131370     -0.062310
1338     13.370000      0.131990     -0.063040
1339     13.380000      0.132620     -0.063870
1340     13.390000      0.133260     -0.064820
1341     13.400000      0.133910     -0.065880
1342     13.410000      0.134560     -0.067050
1343     13.420000      0.135240     -0.068320
1344     13.430000      0.135920     -0.069690
1345     13.440000      0.136620     -0.071150
1346     13.450000      0.137330     -0.072680
1347     13.460000      0.138050     -0.074260
1348     13.470000      0.138800     -0.075890
1349     13.480000      0.139560     -0.077530
1350     13.490000      0.140330     -0.079160
1351     13.500000      0.141120     -0.080760
1352     13.510000      0.141930     -0.082300
1353     13.520000      0.142750     -0.083760
1354     13.530000      0.143590     -0.085110
1355     13.540000      0.144440     -0.086340
1356     13.550000      0.145300     -0.087410
1357     13.560000      0.146180     -0.088320
1358     13.570000      0.147060     -0.089050
1359     13.580000      0.147950     -0.089590
1360     13.590000      0.148850     -0.089930
1361     13.600000      0.149750     -0.090070
1362     13.610000      0.150650     -0.090000
1363     13.620000      0.151550     -0.089740
1364     13.630000      0.152450     -0.089290
1365     13.640000      0.153340     -0.088650
1366     13.650000      0.154230     -0.087840
1367     13.660000      0.155100     -0.086880
1368     13.670000      0.155970     -0.085780
1369     13.680000      0.156830     -0.084570
1370     13.690000      0.157680     -0.083260
1371     13.700000      0.158510     -0.081870
1372     13.710000      0.159330     -0.080440
1373     13.720000      0.160130     -0.078970
1374     13.730000      0.160920     -0.077500
1375     13.740000      0.161700     -0.076040
1376     13.750000      0.162460     -0.074610
1377     13.760000      0.163200     -0.073210
1378     13.770000      0.163930     -0.071870
1379     13.780000      0.164650     -0.070590
1380     13.790000      0.165360     -0.069370
1381     13.800000      0.166050     -0.068220
1382     13.810000      0.166740     -0.067140
1383     13.820000      0.167410     -0.066130
1384     13.830000      0.168070     -0.065170
1385     13.840000      0.168720     -0.064270
1386     13.850000      0.169360     -0.063420
1387     13.860000      0.170000     -0.062610
1388     13.870000      0.170620     -0.061820
1389     13.880000      0.171240     -0.061050
1390     13.890000      0.171850     -0.060280
1391     13.900000      0.172450     -0.059510
1392     13.910000      0.173050     -0.058710
1393     13.920000      0.173640     -0.057870
1394     13.930000      0.174220     -0.056990
1395     13.940000      0.174790     -0.056050
1396     13.950000      0.175350     -0.055030
1397     13.960000      0.175900     -0.053940
1398     13.970000      0.176440     -0.052750
1399     13.980000      0.176960     -0.051460
1400     13.990000      0.177480     -0.050060
1401     14.000000      0.177980     -0.048550
1402     14.010000      0.178460     -0.046920
1403     14.020000      0.178930     -0.045180
1404     14.030000      0.179380     -0.043310
1405     14.040000      0.179820     -0.041330
1406     14.050000      0.180230     -0.039250
1407     14.060000      0.180620     -0.037050
1408     14.070000      0.180990     -0.034770
1409     14.080000      0.181340     -0.032390
1410     14.090000      0.181670     -0.029950
1411     14.100000      0.181970     -0.027440
1412     14.110000      0.182240     -0.024880
1413     14.120000      0.182490     -0.022290
1414     14.130000      0.182710     -0.019670
1415     14.140000      0.182910     -0.017030
1416     14.150000      0.183080     -0.014380
1417     14.160000      0.183220     -0.011730
1418     14.170000      0.183340     -0.009080
1419     14.180000      0.183430     -0.006430
1420     14.190000      0.183490     -0.003780
1421     14.200000      0.183530     -0.001140
1422     14.210000      0.183540      0.001490
1423     14.220000      0.183530      0.004120
1424     14.230000      0.183490      0.006750
1425     14.240000      0.183420      0.009380
1426     14.250000      0.183330      0.012000
1427     14.260000      0.183210      0.014610
1428     14.270000      0.183060      0.017200
1429     14.280000      0.182890      0.019780
1430     14.290000      0.182690      0.022320
1431     14.300000      0.182470      0.024830
1432     14.310000      0.182220      0.027300
1433     14.320000      0.181950      0.029710
1434     14.330000      0.181650      0.032070
1435     14.340000      0.181330      0.034360
1436     14.350000      0.180980      0.036570
1437     14.360000      0.180620      0.038710
1438     14.370000      0.180230      0.040760
1439     14.380000      0.179820      0.042740
1440     14.390000      0.179400      0.044630
1441     14.400000      0.178950      0.046430
1442     14.410000      0.178490      0.048150
1443     14.420000      0.178000      0.049790
1444     14.430000      0.177510      0.051340
1445     14.440000      0.176990      0.052810
1446     14.450000      0.176470      0.054190
1447     14.460000      0.175920      0.055490
1448     14.470000      0.175370      0.056690
1449     14.480000      0.174800      0.057790
1450     14.490000      0.174220      0.058800
1451     14.500000      0.173640      0.059700
1452     14.510000      0.173040      0.060490
1453     14.520000      0.172430      0.061150
1454     14.530000      0.171820      0.061690
1455     14.540000      0.171210      0.062100
1456     14.550000      0.170580      0.062370
1457     14.560000      0.169960      0.062490
1458     14.570000      0.169340      0.062470
1459     14.580000      0.168710      0.062290
1460     14.590000      0.168090      0.061960
1461     14.600000      0.167470      0.061480
1462     14.610000      0.166850      0.060840
1463     14.620000      0.166250      0.060050
1464     14.630000      0.165640      0.059110
1465     14.640000      0.165050      0.058040
1466     14.650000      0.164470      0.056830
1467     14.660000      0.163900      0.055500
1468     14.670000      0.163350      0.054060
1469     14.680000      0.162810      0.052530
1470     14.690000      0.162280      0.050910
1471     14.700000      0.161770      0.049220
1472     14.710000      0.161280      0.047470
1473     14.720000      0.160810      0.045680
1474     14.730000      0.160350      0.043870
1475     14.740000      0.159910      0.042040
1476     14.750000      0.159490      0.040200
1477     14.760000      0.159090      0.038370
1478     14.770000      0.158710      0.036540
1479     14.780000      0.158340      0.034730
1480     14.790000      0.157990      0.032930
1481     14.800000      0.157660      0.031150
1482     14.810000      0.157350      0.029390
1483     14.820000      0.157060      0.027650
1484     14.830000      0.156780      0.025930
1485     14.840000      0.156520      0.024220
1486     14.850000      0.156280      0.022550
1487     14.860000      0.156060      0.020890
1488     14.870000      0.155850      0.019260
1489     14.880000      0.155650      0.017660
1490     14.890000      0.155480      0.016100
1491     14.900000      0.155320      0.014570
1492     14.910000      0.155170      0.013090
1493     14.920000      0.155040      0.011660
1494     14.930000      0.154920      0.010270
1495     14.940000      0.154820      0.008950
1496     14.950000      0.154730      0.007680
1497     14.960000      0.154650      0.006480
1498     14.970000      0.154590      0.005340
1499     14.980000      0.154540      0.004260
1500     14.990000      0.154490      0.003240
1501     15.000000      0.154460      0.002290
1502     15.010000      0.154440      0.001400
1503     15.020000      0.154420      0.000560
1504     15.030000      0.154420     -0.000220
1505     15.040000      0.154420     -0.000950
1506     15.050000      0.154430     -0.001630
1507     15.060000      0.154450     -0.002270
1508     15.070000      0.154470     -0.002880
1509     15.080000      0.154500     -0.003450
1510     15.090000      0.154530     -0.003990
1511     15.100000      0.154570     -0.004510
1512     15.110000      0.154620     -0.005010
1513     15.120000      0.154670     -0.005490
1514     15.130000      0.154720     -0.005970
1515     15.140000      0.154780     -0.006430
1516     15.150000      0.154850     -0.006890
1517     15.160000      0.154920     -0.007350
1518     15.170000      0.154990     -0.007810
1519     15.180000      0.155070     -0.008280
1520     15.190000      0.155150     -0.008750
1521     15.200000      0.155240     -0.009230
1522     15.210000      0.155330     -0.009720
1523     15.220000      0.155430     -0.010220
1524     15.230000      0.155530     -0.010730
1525     15.240000      0.155640     -0.011250
1526     15.250000      0.155750     -0.011770
1527     15.260000      0.155870     -0.012290
1528     15.270000      0.155990     -0.012820
1529     15.280000      0.156120     -0.013340
1530     15.290000      0.156250     -0.013850
1531     15.300000      0.156390     -0.014340
1532     15.310000      0.156530     -0.014820
1533     15.320000      0.156680     -0.015270
1534     15.330000      0.156830     -0.015690
1535     15.340000      0.156990     -0.016080
1536     15.350000      0.157150     -0.016430
1537     15.360000      0.157320     -0.016740
1538     15.370000      0.157480     -0.017010
1539     15.380000      0.157650     -0.017220
1540     15.390000      0.157830     -0.017390
1541     15.400000      0.158000     -0.017500
1542     15.410000      0.158170     -0.017560
1543     15.420000      0.158350     -0.017570
1544     15.430000      0.158530     -0.017520
1545     15.440000      0.158700     -0.017410
1546     15.450000      0.158880     -0.017250
1547     15.460000      0.159050     -0.017040
1548     15.470000      0.159220     -0.016760
1549     15.480000      0.159390     -0.016430
1550     15.490000      0.159550     -0.016040
1551     15.500000      0.159710     -0.015600
1552     15.510000      0.159870     -0.015090
1553     15.520000      0.160020     -0.014530
1554     15.530000      0.160160     -0.013900
1555     15.540000      0.160300     -0.013220
1556     15.550000      0.160430     -0.012480
1557     15.560000      0.160560     -0.011670
1558     15.570000      0.160680     -0.010800
1559     15.580000      0.160780     -0.009860
1560     15.590000      0.160880     -0.008870
1561     15.600000      0.160970     -0.007810
1562     15.610000      0.161050     -0.006700
1563     15.620000      0.161120     -0.005540
1564     15.630000      0.161170     -0.004320
1565     15.640000      0.161210     -0.003080
1566     15.650000      0.161250     -0.001800
1567     15.660000      0.161260     -0.000520
1568     15.670000      0.161270      0.000760
1569     15.680000      0.161260      0.002020
1570     15.690000      0.161240      0.003240
1571     15.700000      0.161210      0.004400
1572     15.710000      0.161160      0.005480
1573     15.720000      0.161110      0.006450
1574     15.730000      0.161040      0.007300
1575     15.740000      0.160970      0.008000
1576     15.750000      0.160890      0.008550
1577     15.760000      0.160810      0.008920
1578     15.770000      0.160720      0.009110
1579     15.780000      0.160630      0.009100
1580     15.790000      0.160540      0.008890
1581     15.800000      0.160450      0.008490
1582     15.810000      0.160360      0.007880
1583     15.820000      0.160280      0.007080
1584     15.830000      0.160210      0.006100
1585     15.840000      0.160150      0.004950
1586     15.850000      0.160100      0.003650
1587     15.860000      0.160060      0.002210
1588     15.870000      0.160040      0.000670
1589     15.880000      0.160040     -0.000950
1590     15.890000      0.160050     -0.002620
1591     15.900000      0.160070     -0.004310
1592     15.910000      0.160110     -0.005980
1593     15.920000      0.160170     -0.007610
1594     15.930000      0.160250     -0.009160
1595     15.940000      0.160340     -0.010610
1596     15.950000      0.160450     -0.011930
1597     15.960000      0.160570     -0.013110
1598     15.970000      0.160700     -0.014120
1599     15.980000      0.160840     -0.014950
1600     15.990000      0.160990     -0.015590
1601     16.000000      0.161140     -0.016030
1602     16.010000      0.161310     -0.016290
1603     16.020000      0.161470     -0.016350
1604     16.030000      0.161630     -0.016220
1605     16.040000      0.161790     -0.015910
1606     16.050000      0.161950     -0.015430
1607     16.060000      0.162110     -0.014810
1608     16.070000      0.162260     -0.014050
1609     16.080000      0.162400     -0.013170
1610     16.090000      0.162530     -0.012190
1611     16.100000      0.162650     -0.011150
1612     16.110000      0.162760     -0.010050
1613     16.120000      0.162860     -0.008910
1614     16.130000      0.162950     -0.007770
1615     16.140000      0.163030     -0.006630
1616     16.150000      0.163090     -0.005510
1617     16.160000      0.163150     -0.004420
1618     16.170000      0.163190     -0.003380
1619     16.180000      0.163230     -0.002390
1620     16.190000      0.163250     -0.001460
1621     16.200000      0.163270     -0.000590
1622     16.210000      0.163270      0.000220
1623     16.220000      0.163270      0.000980
1624     16.230000      0.163260      0.001690
1625     16.240000      0.163240      0.002350
1626     16.250000      0.163220      0.002970
1627     16.260000      0.163190      0.003570
1628     16.270000      0.163150      0.004160
1629     16.280000      0.163110      0.004750
1630     16.290000      0.163060      0.005350
1631     16.300000      0.163010      0.005990
1632     16.310000      0.162950      0.006670
1633     16.320000      0.162880      0.007410
1634     16.330000      0.162810      0.008230
1635     16.340000      0.162730      0.009140
1636     16.350000      0.162640      0.010160
1637     16.360000      0.162540      0.011290
1638     16.370000      0.162420      0.012550
1639     16.380000      0.162300      0.013940
1640     16.390000      0.162160      0.015470
1641     16.400000      0.162000      0.017150
1642     16.410000      0.161830      0.018980
1643     16.420000      0.161640      0.020950
1644     16.430000      0.161430      0.023050
1645     16.440000      0.161200      0.025280
1646     16.450000      0.160950      0.027630
1647     16.460000      0.160670      0.030070
1648     16.470000      0.160370      0.032590
1649     16.480000      0.160050      0.035170
1650     16.490000      0.159690      0.037770
1651     16.500000      0.159320      0.040370
1652     16.510000      0.158910      0.042950
1653     16.520000      0.158480      0.045480
1654     16.530000      0.158030      0.047930
1655     16.540000      0.157550      0.050280
1656     16.550000      0.157050      0.052510
1657     16.560000      0.156520      0.054600
1658     16.570000      0.155980      0.056530
1659     16.580000      0.155410      0.058300
1660     16.590000      0.154830      0.059900
1661     16.600000      0.154230      0.061320
1662     16.610000      0.153610      0.062560
1663     16.620000      0.152990      0.063630
1664     16.630000      0.152350      0.064520
1665     16.640000      0.151710      0.065260
1666     16.650000      0.151060      0.065830
1667     16.660000      0.150400      0.066250
1668     16.670000      0.149730      0.066530
1669     16.680000      0.149070      0.066690
1670     16.690000      0.148400      0.066720
1671     16.700000      0.147730      0.066650
1672     16.710000      0.147070      0.066490
1673     16.720000      0.146400      0.066240
1674     16.730000      0.145740      0.065920
1675     16.740000      0.145080      0.065540
1676     16.750000      0.144430      0.065100
1677     16.760000      0.143780      0.064610
1678     16.770000      0.143130      0.064070
1679     16.780000      0.142490      0.063500
1680     16.790000      0.141850      0.062890
1681     16.800000      0.141220      0.062250
1682     16.810000      0.140600      0.061590
1683     16.820000      0.139990      0.060890
1684     16.830000      0.139380      0.060170
1685     16.840000      0.138780      0.059430
1686     16.850000      0.138180      0.058670
1687     16.860000      0.137590      0.057890
1688     16.870000      0.137020      0.057100
1689     16.880000      0.136440      0.056300
1690     16.890000      0.135880      0.055490
1691     16.900000      0.135330      0.054680
1692     16.910000      0.134780      0.053870
1693     16.920000      0.134240      0.053060
1694     16.930000      0.133710      0.052260
1695     16.940000      0.133190      0.051470
1696     16.950000      0.132670      0.050690
1697     16.960000      0.132170      0.049930
1698     16.970000      0.131670      0.049180
1699     16.980000      0.131180      0.048450
1700     16.990000      0.130690      0.047730
1701     17.000000      0.130210      0.047030
1702     17.010000      0.129740      0.046330
1703     17.020000      0.129280      0.045650
1704     17.030000      0.128820      0.044980
1705     17.040000      0.128370      0.044310
1706     17.050000      0.127930      0.043640
1707     17.060000      0.127490      0.042970
1708     17.070000      0.127060      0.042300
1709     17.080000      0.126640      0.041620
1710     17.090000      0.126230      0.040930
1711     17.100000      0.125820      0.040220
1712     17.110000      0.125410      0.039500
1713     17.120000      0.125020      0.038750
1714     17.130000      0.124630      0.037980
1715     17.140000      0.124250      0.037180
1716     17.150000      0.123880      0.036350
1717     17.160000      0.123520      0.035480
1718     17.170000      0.123160      0.034580
1719     17.180000      0.122820      0.033630
1720     17.190000      0.122480      0.032640
1721     17.200000      0.122150      0.031600
1722     17.210000      0.121840      0.030520
1723     17.220000      0.121530      0.029400
1724     17.230000      0.121240      0.028230
1725     17.240000      0.120960      0.027030
1726     17.250000      0.120690      0.025790
1727     17.260000      0.120430      0.024530
1728     17.270000      0.120180      0.023240
1729     17.280000      0.119950      0.021940
1730     17.290000      0.119730      0.020650
1731     17.300000      0.119520      0.019360
1732     17.310000      0.119330      0.018090
1733     17.320000      0.119150      0.016850
1734     17.330000      0.118980      0.015650
1735     17.340000      0.118820      0.014500
1736     17.350000      0.118680      0.013410
1737     17.360000      0.118550      0.012390
1738     17.370000      0.118420      0.011430
1739     17.380000      0.118310      0.010540
1740     17.390000      0.118200      0.009720
1741     17.400000      0.118100      0.008990
1742     17.410000      0.118010      0.008320
1743     17.420000      0.117930      0.007720
1744     17.430000      0.117850      0.007190
1745     17.440000      0.117780      0.006720
1746     17.450000      0.117710      0.006310
1747     17.460000      0.117650      0.005950
1748     17.470000      0.117590      0.005620
1749     17.480000      0.117540      0.005330
1750     17.490000      0.117480      0.005070
1751     17.500000      0.117430      0.004820
1752     17.510000      0.117380      0.004580
1753     17.520000      0.117340      0.004330
1754     17.530000      0.117290      0.004080
1755     17.540000      0.117250      0.003810
1756     17.550000      0.117220      0.003510
1757     17.560000      0.117180      0.003180
1758     17.570000      0.117150      0.002810
1759     17.580000      0.117120      0.002410
1760     17.590000      0.117100      0.001960
1761     17.600000      0.117080      0.001470
1762     17.610000      0.117060      0.000930
1763     17.620000      0.117050      0.000350
1764     17.630000      0.117050     -0.000260
1765     17.640000      0.117050     -0.000910
1766     17.650000      0.117060     -0.001580
1767     17.660000      0.117080     -0.002270
1768     17.670000      0.117100     -0.002960
1769     17.680000      0.117130     -0.003640
1770     17.690000      0.117170     -0.004310
1771     17.700000      0.117210     -0.004940
1772     17.710000      0.117260     -0.005520
1773     17.720000      0.117310     -0.006030
1774     17.730000      0.117370     -0.006470
1775     17.740000      0.117440     -0.006820
1776     17.750000      0.117510     -0.007060
1777     17.760000      0.117580     -0.007190
1778     17.770000      0.117650     -0.007190
1779     17.780000      0.117720     -0.007060
1780     17.790000      0.117790     -0.006800
1781     17.800000      0.117860     -0.006400
1782     17.810000      0.117920     -0.005860
1783     17.820000      0.117980     -0.005170
1784     17.830000      0.118030     -0.004350
1785     17.840000      0.118080     -0.003390
1786     17.850000      0.118110     -0.002300
1787     17.860000      0.118130     -0.001090
1788     17.870000      0.118150      0.000230
1789     17.880000      0.118140      0.001650
1790     17.890000      0.118130      0.003160
1791     17.900000      0.118100      0.004750
1792     17.910000      0.118050      0.006400
1793     17.920000      0.117980      0.008110
1794     17.930000      0.117900      0.009870
1795     17.940000      0.117800      0.011650
1796     17.950000      0.117690      0.013470
1797     17.960000      0.117550      0.015300
1798     17.970000      0.117400      0.017150
1799     17.980000      0.117230      0.019010
1800     17.990000      0.117040      0.020880
1801     18.000000      0.116830      0.022760
1802     18.010000      0.116600      0.024650
1803     18.020000      0.116350      0.026530
1804     18.030000      0.116090      0.028420
1805     18.040000      0.115810      0.030310
1806     18.050000      0.115500      0.032190
1807     18.060000      0.115180      0.034060
1808     18.070000      0.114840      0.035920
1809     18.080000      0.114480      0.037750
1810     18.090000      0.114100      0.039550
1811     18.100000      0.113710      0.041310
1812     18.110000      0.113290      0.043010
1813     18.120000      0.112860      0.044650
1814     18.130000      0.112420      0.046220
1815     18.140000      0.111960      0.047710
1816     18.150000      0.111480      0.049120
1817     18.160000      0.110990      0.050430
1818     18.170000      0.110480      0.051640
1819     18.180000      0.109970      0.052750
1820     18.190000      0.109440      0.053760
1821     18.200000      0.108900      0.054660
1822     18.210000      0.108350      0.055460
1823     18.220000      0.107800      0.056160
1824     18.230000      0.107240      0.056760
1825     18.240000      0.106670      0.057260
1826     18.250000      0.106100      0.057660
1827     18.260000      0.105520      0.057970
1828     18.270000      0.104940      0.058200
1829     18.280000      0.104360      0.058340
1830     18.290000      0.103780      0.058400
1831     18.300000      0.103190      0.058380
1832     18.310000      0.102610      0.058280
1833     18.320000      0.102030      0.058120
1834     18.330000      0.101450      0.057890
1835     18.340000      0.100870      0.057590
1836     18.350000      0.100290      0.057220
1837     18.360000      0.099720      0.056790
1838     18.370000      0.099150      0.056300
1839     18.380000      0.098590      0.055740
1840     18.390000      0.098030      0.055120
1841     18.400000      0.097480      0.054450
1842     18.410000      0.096930      0.053710
1843     18.420000      0.096400      0.052910
1844     18.430000      0.095870      0.052060
1845     18.440000      0.095350      0.051160
1846     18.450000      0.094840      0.050210
1847     18.460000      0.094330      0.049210
1848     18.470000      0.093840      0.048180
1849     18.480000      0.093360      0.047110
1850     18.490000      0.092890      0.046020
1851     18.500000      0.092430      0.044900
1852     18.510000      0.091980      0.043780
1853     18.520000      0.091540      0.042650
1854     18.530000      0.091120      0.041520
1855     18.540000      0.090700      0.040400
1856     18.550000      0.090300      0.039300
1857     18.560000      0.089900      0.038210
1858     18.570000      0.089520      0.037130
1859     18.580000      0.089150      0.036080
1860     18.590000      0.088790      0.035060
1861     18.600000      0.088440      0.034060
1862     18.610000      0.088100      0.033080
1863     18.620000      0.087770      0.032130
1864     18.630000      0.087450      0.031200
1865     18.640000      0.087130      0.030300
1866     18.650000      0.086830      0.029430
1867     18.660000      0.086540      0.028580
1868     18.670000      0.086250      0.027770
1869     18.680000      0.085970      0.026990
1870     18.690000      0.085700      0.026250
1871     18.700000      0.085440      0.025540
1872     18.710000      0.085180      0.024880
1873     18.720000      0.084940      0.024260
1874     18.730000      0.084690      0.023690
1875     18.740000      0.084460      0.023170
1876     18.750000      0.084230      0.022700
1877     18.760000      0.084000      0.022300
1878     18.770000      0.083780      0.021950
1879     18.780000      0.083560      0.021650
1880     18.790000      0.083340      0.021420
1881     18.800000      0.083120      0.021240
1882     18.810000      0.082910      0.021120
1883     18.820000      0.082700      0.021040
1884     18.830000      0.082490      0.021020
1885     18.840000      0.082280      0.021040
1886     18.850000      0.082070      0.021090
1887     18.860000      0.081860      0.021170
1888     18.870000      0.081650      0.021270
1889     18.880000      0.081430      0.021390
1890     18.890000      0.081220      0.021500
1891     18.900000      0.081010      0.021610
1892     18.910000      0.080790      0.021710
1893     18.920000      0.080570      0.021770
1894     18.930000      0.080360      0.021800
1895     18.940000      0.080140      0.021780
1896     18.950000      0.079920      0.021710
1897     18.960000      0.079700      0.021570
1898     18.970000      0.079490      0.021370
1899     18.980000      0.079270      0.021100
1900     18.990000      0.079060      0.020740
1901     19.000000      0.078850      0.020310
1902     19.010000      0.078650      0.019800
1903     19.020000      0.078450      0.019210
1904     19.030000      0.078260      0.018540
1905     19.040000      0.078080      0.017800
1906     19.050000      0.077900      0.016980
1907     19.060000      0.077730      0.016100
1908     19.070000      0.077570      0.015160
1909     19.080000      0.077420      0.014170
1910     19.090000      0.077270      0.013130
1911     19.100000      0.077140      0.012060
1912     19.110000      0.077020      0.010960
1913     19.120000      0.076910      0.009840
1914     19.130000      0.076810      0.008710
1915     19.140000      0.076730      0.007580
1916     19.150000      0.076650      0.006450
1917     19.160000      0.076590      0.005330
1918     19.170000      0.076530      0.004210
1919     19.180000      0.076490      0.003110
1920     19.190000      0.076460      0.002020
1921     19.200000      0.076440      0.000950
1922     19.210000      0.076430     -0.000110
1923     19.220000      0.076430     -0.001170
1924     19.230000      0.076440     -0.002210
1925     19.240000      0.076470     -0.003250
1926     19.250000      0.076500     -0.004290
1927     19.260000      0.076540     -0.005320
1928     19.270000      0.076590     -0.006360
1929     19.280000      0.076660     -0.007410
1930     19.290000      0.076730     -0.008460
1931     19.300000      0.076820     -0.009530
1932     19.310000      0.076910     -0.010610
1933     19.320000      0.077020     -0.011710
1934     19.330000      0.077130     -0.012840
1935     19.340000      0.077260     -0.013990
1936     19.350000      0.077400     -0.015170
1937     19.360000      0.077550     -0.016380
1938     19.370000      0.077720     -0.017620
1939     19.380000      0.077890     -0.018910
1940     19.390000      0.078080     -0.020230
1941     19.400000      0.078290     -0.021600
1942     19.410000      0.078500     -0.023010
1943     19.420000      0.078730     -0.024450
1944     19.430000      0.078980     -0.025940
1945     19.440000      0.079240     -0.027460
1946     19.450000      0.079510     -0.029000
1947     19.460000      0.079800     -0.030560
1948     19.470000      0.080110     -0.032140
1949     19.480000      0.080430     -0.033710
1950     19.490000      0.080760     -0.035260
1951     19.500000      0.081120     -0.036790
1952     19.510000      0.081480     -0.038270
1953     19.520000      0.081870     -0.039690
1954     19.530000      0.082260     -0.041050
1955     19.540000      0.082680     -0.042320
1956     19.550000      0.083100     -0.043490
1957     19.560000      0.083530     -0.044560
1958     19.570000      0.083980     -0.045520
1959     19.580000      0.084430     -0.046370
1960     19.590000      0.084900     -0.047090
1961     19.600000      0.085370     -0.047690
1962     19.610000      0.085850     -0.048160
1963     19.620000      0.086330     -0.048510
1964     19.630000      0.086810     -0.048730
1965     19.640000      0.087300     -0.048840
1966     19.650000      0.087790     -0.048830
1967     19.660000      0.088280     -0.048710
1968     19.670000      0.088760     -0.048490
1969     19.680000      0.089250     -0.048160
1970     19.690000      0.089730     -0.047740
1971     19.700000      0.090210     -0.047230
1972     19.710000      0.090680     -0.046650
1973     19.720000      0.091150     -0.045980
1974     19.730000      0.091610     -0.045240
1975     19.740000      0.092060     -0.044430
1976     19.750000      0.092500     -0.043560
1977     19.760000      0.092940     -0.042630
1978     19.770000      0.093360     -0.041630
1979     19.780000      0.093780     -0.040570
1980     19.790000      0.094190     -0.039450
1981     19.800000      0.094580     -0.038280
1982     19.810000      0.094960     -0.037030
1983     19.820000      0.095330     -0.035730
1984     19.830000      0.095690     -0.034370
1985     19.840000      0.096030     -0.032940
1986     19.850000      0.096360     -0.031450
1987     19.860000      0.096680     -0.029900
1988     19.870000      0.096980     -0.028300
1989     19.880000      0.097260     -0.026630
1990     19.890000      0.097530     -0.024910
1991     19.900000      0.097780     -0.023130
1992     19.910000      0.098010     -0.021310
1993     19.920000      0.098220     -0.019430
1994     19.930000      0.098410     -0.017510
1995     19.940000      0.098590     -0.015540
1996     19.950000      0.098750     -0.013520
1997     19.960000      0.098880     -0.011450
1998     19.970000      0.099000     -0.009340
1999     19.980000      0.099090     -0.007170
2000     19.990000      0.099160     -0.004960
2001     20.000000      0.099210     -0.002690
2002     20.010000      0.099240     -0.000370
2003     20.020000      0.099240      0.002010
2004     20.030000      0.099220      0.004440
2005     20.040000      0.099180      0.006910
2006     20.050000      0.099110      0.009430
2007     20.060000      0.099010      0.011980
2008     20.070000      0.098890      0.014550
2009     20.080000      0.098750      0.017130
2010     20.090000      0.098580      0.019720
2011     20.100000      0.098380      0.022290
2012     20.110000      0.098160      0.024830
2013     20.120000      0.097910      0.027320
2014     20.130000      0.097630      0.029760
2015     20.140000      0.097340      0.032130
2016     20.150000      0.097020      0.034420
2017     20.160000      0.096670      0.036630
2018     20.170000      0.096300      0.038740
2019     20.180000      0.095920      0.040760
2020     20.190000      0.095510      0.042690
2021     20.200000      0.095080      0.044520
2022     20.210000      0.094640      0.046270
2023     20.220000      0.094180      0.047930
2024     20.230000      0.093700      0.049510
2025     20.240000      0.093200      0.051020
2026     20.250000      0.092690      0.052480
2027     20.260000      0.092170      0.053890
2028     20.270000      0.091630      0.055260
2029     20.280000      0.091070      0.056610
2030     20.290000      0.090510      0.057950
2031     20.300000      0.089930      0.059300
2032     20.310000      0.089340      0.060660
2033     20.320000      0.088730      0.062050
2034     20.330000      0.088110      0.063480
2035     20.340000      0.087470      0.064960
2036     20.350000      0.086820      0.066520
2037     20.360000      0.086160      0.068140
2038     20.370000      0.085480      0.069850
2039     20.380000      0.084780      0.071660
2040     20.390000      0.084060      0.073560
2041     20.400000      0.083330      0.075550
2042     20.410000      0.082570      0.077650
2043     20.420000      0.081790      0.079840
2044     20.430000      0.081000      0.082120
2045     20.440000      0.080180      0.084480
2046     20.450000      0.079330      0.086900
2047     20.460000      0.078460      0.089360
2048     20.470000      0.077570      0.091850
2049     20.480000      0.076650      0.094330
2050     20.490000      0.075710      0.096780
2051     20.500000      0.074740      0.099160
2052     20.510000      0.073750      0.101460
2053     20.520000      0.072730      0.103630
2054     20.530000      0.071700      0.105650
2055     20.540000      0.070640      0.107480
2056     20.550000      0.069560      0.109120
2057     20.560000      0.068470      0.110530
2058     20.570000      0.067370      0.111700
2059     20.580000      0.066250      0.112610
2060     20.590000      0.065120      0.113270
2061     20.600000      0.063990      0.113650
2062     20.610000      0.062860      0.113770
2063     20.620000      0.061720      0.113630
2064     20.630000      0.060580      0.113240
2065     20.640000      0.059450      0.112610
2066     20.650000      0.058320      0.111750
2067     20.660000      0.057210      0.110700
2068     20.670000      0.056100      0.109460
2069     20.680000      0.055000      0.108080
2070     20.690000      0.053920      0.106570
2071     20.700000      0.052860      0.104970
2072     20.710000      0.051810      0.103300
2073     20.720000      0.050770      0.101590
2074     20.730000      0.049760      0.099870
2075     20.740000      0.048760      0.098170
2076     20.750000      0.047780      0.096500
2077     20.760000      0.046810      0.094890
2078     20.770000      0.045860      0.093350
2079     20.780000      0.044930      0.091890
2080     20.790000      0.044010      0.090520
2081     20.800000      0.043110      0.089250
2082     20.810000      0.042210      0.088070
2083     20.820000      0.041330      0.086980
2084     20.830000      0.040460      0.085990
2085     20.840000      0.039600      0.085080
2086     20.850000      0.038750      0.084260
2087     20.860000      0.037910      0.083500
2088     20.870000      0.037080      0.082800
2089     20.880000      0.036250      0.082160
2090     20.890000      0.035430      0.081550
2091     20.900000      0.034610      0.080970
2092     20.910000      0.033800      0.080410
2093     20.920000      0.033000      0.079850
2094     20.930000      0.032200      0.079280
2095     20.940000      0.031410      0.078690
2096     20.950000      0.030620      0.078080
2097     20.960000      0.029840      0.077430
2098     20.970000      0.029060      0.076730
2099     20.980000      0.028300      0.075990
2100     20.990000      0.027540      0.075180
2101     21.000000      0.026780      0.074320
2102     21.010000      0.026040      0.073400
2103     21.020000      0.025310      0.072410
2104     21.030000      0.024580      0.071370
2105     21.040000      0.023870      0.070260
2106     21.050000      0.023170      0.069110
2107     21.060000      0.022480      0.067910
2108     21.070000      0.021800      0.066680
2109     21.080000      0.021130      0.065420
2110     21.090000      0.020480      0.064150
2111     21.100000      0.019830      0.062870
2112     21.110000      0.019210      0.061600
2113     21.120000      0.018590      0.060350
2114     21.130000      0.017990      0.059140
2115     21.140000      0.017390      0.057960
2116     21.150000      0.016810      0.056840
2117     21.160000      0.016250      0.055770
2118     21.170000      0.015690      0.054760
2119     21.180000      0.015140      0.053820
2120     21.190000      0.014600      0.052950
2121     21.200000      0.014070      0.052150
2122     21.210000      0.013550      0.051410
2123     21.220000      0.013040      0.050730
2124     21.230000      0.012530      0.050100
2125     21.240000      0.012030      0.049530
2126     21.250000      0.011530      0.049000
2127     21.260000      0.011040      0.048500
2128     21.270000      0.010560      0.048010
2129     21.280000      0.010080      0.047540
2130     21.290000      0.009600      0.047060
2131     21.300000      0.009130      0.046560
2132     21.310000      0.008670      0.046030
2133     21.320000      0.008210      0.045450
2134     21.330000      0.007750      0.044820
2135     21.340000      0.007300      0.044110
2136     21.350000      0.006860      0.043320
2137     21.360000      0.006430      0.042440
2138     21.370000      0.006010      0.041450
2139     21.380000      0.005590      0.040350
2140     21.390000      0.005190      0.039140
2141     21.400000      0.004800      0.037800
2142     21.410000      0.004420      0.036340
2143     21.420000      0.004060      0.034760
2144     21.430000      0.003710      0.033060
2145     21.440000      0.003380      0.031240
2146     21.450000      0.003060      0.029310
2147     21.460000      0.002770      0.027290
2148     21.470000      0.002500      0.025180
2149     21.480000      0.002250      0.023010
2150     21.490000      0.002020      0.020770
2151     21.500000      0.001810      0.018500
2152     21.510000      0.001620      0.016200
2153     21.520000      0.001460      0.013900
2154     21.530000      0.001320      0.011610
2155     21.540000      0.001210      0.009350
2156     21.550000      0.001110      0.007110
2157     21.560000      0.001040      0.004930
2158     21.570000      0.000990      0.002790
2159     21.580000      0.000960      0.000720
2160     21.590000      0.000960     -0.001300
2161     21.600000      0.000970     -0.003250
2162     21.610000      0.001000     -0.005130
2163     21.620000      0.001050     -0.006960
2164     21.630000      0.001120     -0.008720
2165     21.640000      0.001210     -0.010420
2166     21.650000      0.001320     -0.012050
2167     21.660000      0.001440     -0.013630
2168     21.670000      0.001570     -0.015160
2169     21.680000      0.001720     -0.016620
2170     21.690000      0.001890     -0.018020
2171     21.700000      0.002070     -0.019360
2172     21.710000      0.002260     -0.020640
2173     21.720000      0.002470     -0.021860
2174     21.730000      0.002690     -0.023020
2175     21.740000      0.002920     -0.024110
2176     21.750000      0.003160     -0.025130
2177     21.760000      0.003410     -0.026090
2178     21.770000      0.003670     -0.026980
2179     21.780000      0.003940     -0.027810
2180     21.790000      0.004220     -0.028570
2181     21.800000      0.004510     -0.029260
2182     21.810000      0.004800     -0.029900
2183     21.820000      0.005100     -0.030460
2184     21.830000      0.005400     -0.030970
2185     21.840000      0.005710     -0.031420
2186     21.850000      0.006030     -0.031800
2187     21.860000      0.006340     -0.032130
2188     21.870000      0.006670     -0.032400
2189     21.880000      0.006990     -0.032600
2190     21.890000      0.007320     -0.032750
2191     21.900000      0.007640     -0.032840
2192     21.910000      0.007970     -0.032860
2193     21.920000      0.008300     -0.032820
2194     21.930000      0.008630     -0.032720
2195     21.940000      0.008960     -0.032550
2196     21.950000      0.009280     -0.032320
2197     21.960000      0.009600     -0.032010
2198     21.970000      0.009920     -0.031640
2199     21.980000      0.010240     -0.031190
2200     21.990000      0.010550     -0.030670
2201     22.000000      0.010860     -0.030080
2202     22.010000      0.011160     -0.029420
2203     22.020000      0.011450     -0.028690
2204     22.030000      0.011740     -0.027880
2205     22.040000      0.012020     -0.027020
2206     22.050000      0.012290     -0.026080
2207     22.060000      0.012550     -0.025090
2208     22.070000      0.012800     -0.024050
2209     22.080000      0.013040     -0.022960
2210     22.090000      0.013270     -0.021840
2211     22.100000      0.013490     -0.020680
2212     22.110000      0.013700     -0.019490
2213     22.120000      0.013890     -0.018290
2214     22.130000      0.014070     -0.017080
2215     22.140000      0.014250     -0.015860
2216     22.150000      0.014400     -0.014640
2217     22.160000      0.014550     -0.013420
2218     22.170000      0.014680     -0.012210
2219     22.180000      0.014810     -0.011000
2220     22.190000      0.014920     -0.009800
2221     22.200000      0.015010     -0.008610
2222     22.210000      0.015100     -0.007430
2223     22.220000      0.015180     -0.006260
2224     22.230000      0.015240     -0.005090
2225     22.240000      0.015290     -0.003930
2226     22.250000      0.015330     -0.002770
2227     22.260000      0.015360     -0.001620
2228     22.270000      0.015370     -0.000470
2229     22.280000      0.015380      0.000670
2230     22.290000      0.015370      0.001810
2231     22.300000      0.015350      0.002940
2232     22.310000      0.015320      0.004050
2233     22.320000      0.015280      0.005160
2234     22.330000      0.015230      0.006260
2235     22.340000      0.015170      0.007350
2236     22.350000      0.015090      0.008420
2237     22.360000      0.015010      0.009480
2238     22.370000      0.014910      0.010530
2239     22.380000      0.014810      0.011580
2240     22.390000      0.014690      0.012610
2241     22.400000      0.014570      0.013640
2242     22.410000      0.014430      0.014660
2243     22.420000      0.014280      0.015680
2244     22.430000      0.014130      0.016710
2245     22.440000      0.013960      0.017730
2246     22.450000      0.013780      0.018750
2247     22.460000      0.013600      0.019780
2248     22.470000      0.013400      0.020820
2249     22.480000      0.013190      0.021860
2250     22.490000      0.012970      0.022910
2251     22.500000      0.012740      0.023960
2252     22.510000      0.012500      0.025020
2253     22.520000      0.012250      0.026090
2254     22.530000      0.011990      0.027160
2255     22.540000      0.011720      0.028240
2256     22.550000      0.011440      0.029330
2257     22.560000      0.011140      0.030420
2258     22.570000      0.010840      0.031530
2259     22.580000      0.010520      0.032650
2260     22.590000      0.010200      0.033780
2261     22.600000      0.009860      0.034920
2262     22.610000      0.009510      0.036070
2263     22.620000      0.009150      0.037240
2264     22.630000      0.008780      0.038410
2265     22.640000      0.008390      0.039590
2266     22.650000      0.008000      0.040780
2267     22.660000      0.007590      0.041960
2268     22.670000      0.007170      0.043140
2269     22.680000      0.006740      0.044290
2270     22.690000      0.006300      0.045430
2271     22.700000      0.005840      0.046530
2272     22.710000      0.005380      0.047580
2273     22.720000      0.004900      0.048590
2274     22.730000      0.004420      0.049530
2275     22.740000      0.003920      0.050410
2276     22.750000      0.003420      0.051200
2277     22.760000      0.002900      0.051920
2278     22.770000      0.002380      0.052550
2279     22.780000      0.001860      0.053090
2280     22.790000      0.001330      0.053530
2281     22.800000      0.000790      0.053890
2282     22.810000      0.000250      0.054150
2283     22.820000     -0.000290      0.054330
2284     22.830000     -0.000830      0.054420
2285     22.840000     -0.001370      0.054440
2286     22.850000     -0.001920      0.054380
2287     22.860000     -0.002460      0.054270
2288     22.870000     -0.003010      0.054100
2289     22.880000     -0.003550      0.053890
2290     22.890000     -0.004090      0.053640
2291     22.900000     -0.004620      0.053380
2292     22.910000     -0.005160      0.053110
2293     22.920000     -0.005690      0.052840
2294     22.930000     -0.006220      0.052590
2295     22.940000     -0.006740      0.052360
2296     22.950000     -0.007260      0.052170
2297     22.960000     -0.007790      0.052010
2298     22.970000     -0.008310      0.051900
2299     22.980000     -0.008830      0.051850
2300     22.990000     -0.009340      0.051850
2301     23.000000     -0.009860      0.051910
2302     23.010000     -0.010380      0.052030
2303     23.020000     -0.010900      0.052200
2304     23.030000     -0.011420      0.052430
2305     23.040000     -0.011950      0.052710
2306     23.050000     -0.012480      0.053030
2307     23.060000     -0.013010      0.053390
2308     23.070000     -0.013540      0.053780
2309     23.080000     -0.014080      0.054200
2310     23.090000     -0.014620      0.054620
2311     23.100000     -0.015170      0.055040
2312     23.110000     -0.015720      0.055450
2313     23.120000     -0.016270      0.055850
2314     23.130000     -0.016830      0.056210
2315     23.140000     -0.017390      0.056530
2316     23.150000     -0.017960      0.056810
2317     23.160000     -0.018520      0.057030
2318     23.170000     -0.019090      0.057190
2319     23.180000     -0.019670      0.057280
2320     23.190000     -0.020240      0.057310
2321     23.200000     -0.020810      0.057270
2322     23.210000     -0.021390      0.057150
2323     23.220000     -0.021960      0.056960
2324     23.230000     -0.022530      0.056710
2325     23.240000     -0.023090      0.056390
2326     23.250000     -0.023660      0.056020
2327     23.260000     -0.024220      0.055590
2328     23.270000     -0.024770      0.055110
2329     23.280000     -0.025320      0.054590
2330     23.290000     -0.025870      0.054050
2331     23.300000     -0.026410      0.053480
2332     23.310000     -0.026950      0.052900
2333     23.320000     -0.027470      0.052320
2334     23.330000     -0.028000      0.051740
2335     23.340000     -0.028520      0.051180
2336     23.350000     -0.029030      0.050630
2337     23.360000     -0.029530      0.050110
2338     23.370000     -0.030030      0.049620
2339     23.380000     -0.030530      0.049160
2340     23.390000     -0.031020      0.048730
2341     23.400000     -0.031510      0.048340
2342     23.410000     -0.031990      0.047990
2343     23.420000     -0.032470      0.047660
2344     23.430000     -0.032950      0.047370
2345     23.440000     -0.033420      0.047100
2346     23.450000     -0.033890      0.046850
2347     23.460000     -0.034360      0.046620
2348     23.470000     -0.034830      0.046400
2349     23.480000     -0.035290      0.046180
2350     23.490000     -0.035750      0.045950
2351     23.500000     -0.036210      0.045720
2352     23.510000     -0.036670      0.045460
2353     23.520000     -0.037130      0.045170
2354     23.530000     -0.037580      0.044840
2355     23.540000     -0.038030      0.044470
2356     23.550000     -0.038470      0.044050
2357     23.560000     -0.038910      0.043580
2358     23.570000     -0.039350      0.043030
2359     23.580000     -0.039780      0.042420
2360     23.590000     -0.040200      0.041740
2361     23.600000     -0.040620      0.040980
2362     23.610000     -0.041030      0.040150
2363     23.620000     -0.041430      0.039240
2364     23.630000     -0.041820      0.038250
2365     23.640000     -0.042210      0.037190
2366     23.650000     -0.042580      0.036050
2367     23.660000     -0.042940      0.034850
2368     23.670000     -0.043290      0.033590
2369     23.680000     -0.043620      0.032270
2370     23.690000     -0.043950      0.030910
2371     23.700000     -0.044250      0.029510
2372     23.710000     -0.044550      0.028070
2373     23.720000     -0.044830      0.026610
2374     23.730000     -0.045100      0.025130
2375     23.740000     -0.045350      0.023640
2376     23.750000     -0.045580      0.022140
2377     23.760000     -0.045810      0.020640
2378     23.770000     -0.046010      0.019140
2379     23.780000     -0.046200      0.017640
2380     23.790000     -0.046380      0.016140
2381     23.800000     -0.046540      0.014650
2382     23.810000     -0.046690      0.013160
2383     23.820000     -0.046820      0.011670
2384     23.830000     -0.046940      0.010190
2385     23.840000     -0.047040      0.008710
2386     23.850000     -0.047120      0.007240
2387     23.860000     -0.047200      0.005780
2388     23.870000     -0.047250      0.004330
2389     23.880000     -0.047300      0.002890
2390     23.890000     -0.047330      0.001480
2391     23.900000     -0.047340      0.000090
2392     23.910000     -0.047340     -0.001260
2393     23.920000     -0.047330     -0.002580
2394     23.930000     -0.047300     -0.003860
2395     23.940000     -0.047270     -0.005100
2396     23.950000     -0.047210     -0.006280
2397     23.960000     -0.047150     -0.007410
2398     23.970000     -0.047080     -0.008490
2399     23.980000     -0.046990     -0.009510
2400     23.990000     -0.046900     -0.010470
2401     24.000000     -0.046790     -0.011380
2402     24.010000     -0.046680     -0.012230
2403     24.020000     -0.046560     -0.013020
2404     24.030000     -0.046430     -0.013760
2405     24.040000     -0.046290     -0.014440
2406     24.050000     -0.046140     -0.015070
2407     24.060000     -0.045990     -0.015650
2408     24.070000     -0.045840     -0.016180
2409     24.080000     -0.045680     -0.016650
2410     24.090000     -0.045510     -0.017070
2411     24.100000     -0.045340     -0.017430
2412     24.110000     -0.045160     -0.017750
2413     24.120000     -0.044990     -0.018010
2414     24.130000     -0.044810     -0.018210
2415     24.140000     -0.044620     -0.018370
2416     24.150000     -0.044440     -0.018460
2417     24.160000     -0.044260     -0.018500
2418     24.170000     -0.044070     -0.018490
2419     24.180000     -0.043890     -0.018420
2420     24.190000     -0.043700     -0.018300
2421     24.200000     -0.043520     -0.018130
2422     24.210000     -0.043340     -0.017910
2423     24.220000     -0.043160     -0.017660
2424     24.230000     -0.042980     -0.017370
2425     24.240000     -0.042810     -0.017050
2426     24.250000     -0.042640     -0.016710
2427     24.260000     -0.042470     -0.016360
2428     24.270000     -0.042310     -0.016020
2429     24.280000     -0.042150     -0.015700
2430     24.290000     -0.041990     -0.015410
2431     24.300000     -0.041840     -0.015160
2432     24.310000     -0.041680     -0.014980
2433     24.320000     -0.041530     -0.014870
2434     24.330000     -0.041390     -0.014850
2435     24.340000     -0.041240     -0.014930
2436     24.350000     -0.041090     -0.015130
2437     24.360000     -0.040940     -0.015440
2438     24.370000     -0.040780     -0.015890
2439     24.380000     -0.040620     -0.016470
2440     24.390000     -0.040460     -0.017170
2441     24.400000     -0.040290     -0.018000
2442     24.410000     -0.040110     -0.018950
2443     24.420000     -0.039920     -0.020000
2444     24.430000     -0.039720     -0.021130
2445     24.440000     -0.039510     -0.022320
2446     24.450000     -0.039280     -0.023540
2447     24.460000     -0.039050     -0.024750
2448     24.470000     -0.038800     -0.025910
2449     24.480000     -0.038540     -0.026980
2450     24.490000     -0.038270     -0.027900
2451     24.500000     -0.037990     -0.028620
2452     24.510000     -0.037710     -0.029090
2453     24.520000     -0.037420     -0.029260
2454     24.530000     -0.037120     -0.029080
2455     24.540000     -0.036830     -0.028500
2456     24.550000     -0.036550     -0.027480
2457     24.560000     -0.036270     -0.025990
2458     24.570000     -0.036010     -0.024000
2459     24.580000     -0.035770     -0.021490
2460     24.590000     -0.035560     -0.018470
2461     24.600000     -0.035370     -0.014940
2462     24.610000     -0.035220     -0.010920
2463     24.620000     -0.035110     -0.006450
2464     24.630000     -0.035050     -0.001600
2465     24.640000     -0.035030      0.003570
2466     24.650000     -0.035070      0.008960
2467     24.660000     -0.035160      0.014460
2468     24.670000     -0.035300      0.019940
2469     24.680000     -0.035500      0.025260
2470     24.690000     -0.035760      0.030260
2471     24.700000     -0.036060      0.034770
2472     24.710000     -0.036410      0.038630
2473     24.720000     -0.036790      0.041670
2474     24.730000     -0.037210      0.043730
2475     24.740000     -0.037650      0.044660
2476     24.750000     -0.038090      0.044310
2477     24.760000     -0.038540      0.042590
2478     24.770000     -0.038960      0.039380
2479     24.780000     -0.039360      0.034630
2480     24.790000     -0.039700      0.028290
2481     24.800000     -0.039980      0.020350
2482     24.810000     -0.040190      0.010830
2483     24.820000     -0.040300     -0.000200
2484     24.830000     -0.040290     -0.012660
2485     24.840000     -0.040170     -0.026410
2486     24.850000     -0.039900     -0.041270
2487     24.860000     -0.039490     -0.057040
2488     24.870000     -0.038920     -0.073480
2489     24.880000     -0.038190     -0.090300
2490     24.890000     -0.037280     -0.107200
2491     24.900000     -0.036210     -0.123890
2492     24.910000     -0.034970     -0.140030
2493     24.920000     -0.033570     -0.155310
2494     24.930000     -0.032020     -0.169430
2495     24.940000     -0.030320     -0.182100
2496     24.950000     -0.028500     -0.193090
2497     24.960000     -0.026570     -0.202160
2498     24.970000     -0.024550     -0.209160
2499     24.980000     -0.022460     -0.213930
2500     24.990000     -0.020320     -0.216390
2501     25.000000     -0.018160     -0.216500
2502     25.010000      0.000000      0.000000
2503     25.020000      0.000000      0.000000
2504     25.030000      0.000000      0.000000
2505     25.040000      0.000000      0.000000
2506     25.050000      0.000000      0.000000
2507     25.060000      0.000000      0.000000
2508     25.070000      0.000000      0.000000
2509     25.080000      0.000000      0.000000
2510     25.090000      0.000000      0.000000
2511     25.100000      0.000000      0.000000
2512     25.110000      0.000000      0.000000
2513     25.120000      0.000000      0.000000
2514     25.130000      0.000000      0.000000
2515     25.140000      0.000000      0.000000
2516     25.150000      0.000000      0.000000
2517     25.160000      0.000000      0.000000
2518     25.170000      0.000000      0.000000
2519     25.180000      0.000000      0.000000
2520     25.190000      0.000000      0.000000
2521     25.200000      0.000000      0.000000
2522     25.210000      0.000000      0.000000
2523     25.220000      0.000000      0.000000
2524     25.230000      0.000000      0.000000
2525     25.240000      0.000000      0.000000
2526     25.250000      0.000000      0.000000
2527     25.260000      0.000000      0.000000
2528     25.270000      0.000000      0.000000
2529     25.280000      0.000000      0.000000
2530     25.290000      0.000000      0.000000
2531     25.300000      0.000000      0.000000
2532     25.310000      0.000000      0.000000
2533     25.320000      0.000000      0.000000
2534     25.330000      0.000000      0.000000
2535     25.340000      0.000000      0.000000
2536     25.350000      0.000000      0.000000
2537     25.360000      0.000000      0.000000
2538     25.370000      0.000000      0.000000
2539     25.380000      0.000000      0.000000
2540     25.390000      0.000000      0.000000
2541     25.400000      0.000000      0.000000
2542     25.410000      0.000000      0.000000
2543     25.420000      0.000000      0.000000
2544     25.430000      0.000000      0.000000
2545     25.440000      0.000000      0.000000
2546     25.450000      0.000000      0.000000
2547     25.460000      0.000000      0.000000
2548     25.470000      0.000000      0.000000
2549     25.480000      0.000000      0.000000
2550     25.490000      0.000000      0.000000
2551     25.500000      0.000000      0.000000
2552     25.510000      0.000000      0.000000
2553     25.520000      0.000000      0.000000
2554     25.530000      0.000000      0.000000
2555     25.540000      0.000000      0.000000
2556     25.550000      0.000000      0.000000
2557     25.560000      0.000000      0.000000
2558     25.570000      0.000000      0.000000
2559     25.580000      0.000000      0.000000
2560     25.590000      0.000000      0.000000
2561     25.600000      0.000000      0.000000
2562     25.610000      0.000000      0.000000
2563     25.620000      0.000000      0.000000
2564     25.630000      0.000000      0.000000
2565     25.640000      0.000000      0.000000
2566     25.650000      0.000000      0.000000
2567     25.660000      0.000000      0.000000
2568     25.670000      0.000000      0.000000
2569     25.680000      0.000000      0.000000
2570     25.690000      0.000000      0.000000
2571     25.700000      0.000000      0.000000
2572     25.710000      0.000000      0.000000
2573     25.720000      0.000000      0.000000
2574     25.730000      0.000000      0.000000
2575     25.740000      0.000000      0.000000
2576     25.750000      0.000000      0.000000
2577     25.760000      0.000000      0.000000
2578     25.770000      0.000000      0.000000
2579     25.780000      0.000000      0.000000
2580     25.790000      0.000000      0.000000
2581     25.800000      0.000000      0.000000
2582     25.810000      0.000000      0.000000
2583     25.820000      0.000000      0.000000
2584     25.830000      0.000000      0.000000
2585     25.840000      0.000000      0.000000
2586     25.850000      0.000000      0.000000
2587     25.860000      0.000000      0.000000
2588     25.870000      0.000000      0.000000
2589     25.880000      0.000000      0.000000
2590     25.890000      0.000000      0.000000
2591     25.900000      0.000000      0.000000
2592     25.910000      0.000000      0.000000
2593     25.920000      0.000000      0.000000
2594     25.930000      0.000000      0.000000
2595     25.940000      0.000000      0.000000
2596     25.950000      0.000000      0.000000
2597     25.960000      0.000000      0.000000
2598     25.970000      0.000000      0.000000
2599     25.980000      0.000000      0.000000
2600     25.990000      0.000000      0.000000
2601     26.000000      0.000000      0.000000
2602     26.010000      0.000000      0.000000
2603     26.020000      0.000000      0.000000
2604     26.030000      0.000000      0.000000
2605     26.040000      0.000000      0.000000
2606     26.050000      0.000000      0.000000
2607     26.060000      0.000000      0.000000
2608     26.070000      0.000000      0.000000
2609     26.080000      0.000000      0.000000
2610     26.090000      0.000000      0.000000
2611     26.100000      0.000000      0.000000
2612     26.110000      0.000000      0.000000
2613     26.120000      0.000000      0.000000
2614     26.130000      0.000000      0.000000
2615     26.140000      0.000000      0.000000
2616     26.150000      0.000000      0.000000
2617     26.160000      0.000000      0.000000
2618     26.170000      0.000000      0.000000
2619     26.180000      0.000000      0.000000
2620     26.190000      0.000000      0.000000
2621     26.200000      0.000000      0.000000
2622     26.210000      0.000000      0.000000
2623     26.220000      0.000000      0.000000
2624     26.230000      0.000000      0.000000
2625     26.240000      0.000000      0.000000
2626     26.250000      0.000000      0.000000
2627     26.260000      0.000000      0.000000
2628     26.270000      0.000000      0.000000
2629     26.280000      0.000000      0.000000
2630     26.290000      0.000000      0.000000
2631     26.300000      0.000000      0.000000
2632     26.310000      0.000000      0.000000
2633     26.320000      0.000000      0.000000
2634     26.330000      0.000000      0.000000
2635     26.340000      0.000000      0.000000
2636     26.350000      0.000000      0.000000
2637     26.360000      0.000000      0.000000
2638     26.370000      0.000000      0.000000
2639     26.380000      0.000000      0.000000
2640     26.390000      0.000000      0.000000
2641     26.400000      0.000000      0.000000
2642     26.410000      0.000000      0.000000
2643     26.420000      0.000000      0.000000
2644     26.430000      0.000000      0.000000
2645     26.440000      0.000000      0.000000
2646     26.450000      0.000000      0.000000
2647     26.460000      0.000000      0.000000
2648     26.470000      0.000000      0.000000
2649     26.480000      0.000000      0.000000
2650     26.490000      0.000000      0.000000
2651     26.500000      0.000000      0.000000
2652     26.510000      0.000000      0.000000
2653     26.520000      0.000000      0.000000
2654     26.530000      0.000000      0.000000
2655     26.540000      0.000000      0.000000
2656     26.550000      0.000000      0.000000
2657     26.560000      0.000000      0.000000
2658     26.570000      0.000000      0.000000
2659     26.580000      0.000000      0.000000
2660     26.590000      0.000000      0.000000
2661     26.600000      0.000000      0.000000
2662     26.610000      0.000000      0.000000
2663     26.620000      0.000000      0.000000
2664     26.630000      0.000000      0.000000
2665     26.640000      0.000000      0.000000
2666     26.650000      0.000000      0.000000
2667     26.660000      0.000000      0.000000
2668     26.670000      0.000000      0.000000
2669     26.680000      0.000000      0.000000
2670     26.690000      0.000000      0.000000
2671     26.700000      0.000000      0.000000
2672     26.710000      0.000000      0.000000
2673     26.720000      0.000000      0.000000
2674     26.730000      0.000000      0.000000
2675     26.740000      0.000000      0.000000
2676     26.750000      0.000000      0.000000
2677     26.760000      0.000000      0.000000
2678     26.770000      0.000000      0.000000
2679     26.780000      0.000000      0.000000
2680     26.790000      0.000000      0.000000
2681     26.800000      0.000000      0.000000
2682     26.810000      0.000000      0.000000
2683     26.820000      0.000000      0.000000
2684     26.830000      0.000000      0.000000
2685     26.840000      0.000000      0.000000
2686     26.850000      0.000000      0.000000
2687     26.860000      0.000000      0.000000
2688     26.870000      0.000000      0.000000
2689     26.880000      0.000000      0.000000
2690     26.890000      0.000000      0.000000
2691     26.900000      0.000000      0.000000
2692     26.910000      0.000000      0.000000
2693     26.920000      0.000000      0.000000
2694     26.930000      0.000000      0.000000
2695     26.940000      0.000000      0.000000
2696     26.950000      0.000000      0.000000
2697     26.960000      0.000000      0.000000
2698     26.970000      0.000000      0.000000
2699     26.980000      0.000000      0.000000
2700     26.990000      0.000000      0.000000
2701     27.000000      0.000000      0.000000
2702     27.010000      0.000000      0.000000
2703     27.020000      0.000000      0.000000
2704     27.030000      0.000000      0.000000
2705     27.040000      0.000000      0.000000
2706     27.050000      0.000000      0.000000
2707     27.060000      0.000000      0.000000
2708     27.070000      0.000000      0.000000
2709     27.080000      0.000000      0.000000
2710     27.090000      0.000000      0.000000
2711     27.100000      0.000000      0.000000
2712     27.110000      0.000000      0.000000
2713     27.120000      0.000000      0.000000
2714     27.130000      0.000000      0.000000
2715     27.140000      0.000000      0.000000
2716     27.150000      0.000000      0.000000
2717     27.160000      0.000000      0.000000
2718     27.170000      0.000000      0.000000
2719     27.180000      0.000000      0.000000
2720     27.190000      0.000000      0.000000
2721     27.200000      0.000000      0.000000
2722     27.210000      0.000000      0.000000
2723     27.220000      0.000000      0.000000
2724     27.230000      0.000000      0.000000
2725     27.240000      0.000000      0.000000
2726     27.250000      0.000000      0.000000
2727     27.260000      0.000000      0.000000
2728     27.270000      0.000000      0.000000
2729     27.280000      0.000000      0.000000
2730     27.290000      0.000000      0.000000
2731     27.300000      0.000000      0.000000
2732     27.310000      0.000000      0.000000
2733     27.320000      0.000000      0.000000
2734     27.330000      0.000000      0.000000
2735     27.340000      0.000000      0.000000
2736     27.350000      0.000000      0.000000
2737     27.360000      0.000000      0.000000
2738     27.370000      0.000000      0.000000
2739     27.380000      0.000000      0.000000
2740     27.390000      0.000000      0.000000
2741     27.400000      0.000000      0.000000
2742     27.410000      0.000000      0.000000
2743     27.420000      0.000000      0.000000
2744     27.430000      0.000000      0.000000
2745     27.440000      0.000000      0.000000
2746     27.450000      0.000000      0.000000
2747     27.460000      0.000000      0.000000
2748     27.470000      0.000000      0.000000
2749     27.480000      0.000000      0.000000
2750     27.490000      0.000000      0.000000
2751     27.500000      0.000000      0.000000
2752     27.510000      0.000000      0.000000
2753     27.520000      0.000000      0.000000
2754     27.530000      0.000000      0.000000
2755     27.540000      0.000000      0.000000
2756     27.550000      0.000000      0.000000
2757     27.560000      0.000000      0.000000
2758     27.570000      0.000000      0.000000
2759     27.580000      0.000000      0.000000
2760     27.590000      0.000000      0.000000
2761     27.600000      0.000000      0.000000
2762     27.610000      0.000000      0.000000
2763     27.620000      0.000000      0.000000
2764     27.630000      0.000000      0.000000
2765     27.640000      0.000000      0.000000
2766     27.650000      0.000000      0.000000
2767     27.660000      0.000000      0.000000
2768     27.670000      0.000000      0.000000
2769     27.680000      0.000000      0.000000
2770     27.690000      0.000000      0.000000
2771     27.700000      0.000000      0.000000
2772     27.710000      0.000000      0.000000
2773     27.720000      0.000000      0.000000
2774     27.730000      0.000000      0.000000
2775     27.740000      0.000000      0.000000
2776     27.750000      0.000000      0.000000
2777     27.760000      0.000000      0.000000
2778     27.770000      0.000000      0.000000
2779     27.780000      0.000000      0.000000
2780     27.790000      0.000000      0.000000
2781     27.800000      0.000000      0.000000
2782     27.810000      0.000000      0.000000
2783     27.820000      0.000000      0.000000
2784     27.830000      0.000000      0.000000
2785     27.840000      0.000000      0.000000
2786     27.850000      0.000000      0.000000
2787     27.860000      0.000000      0.000000
2788     27.870000      0.000000      0.000000
2789     27.880000      0.000000      0.000000
2790     27.890000      0.000000      0.000000
2791     27.900000      0.000000      0.000000
2792     27.910000      0.000000      0.000000
2793     27.920000      0.000000      0.000000
2794     27.930000      0.000000      0.000000
2795     27.940000      0.000000      0.000000
2796     27.950000      0.000000      0.000000
2797     27.960000      0.000000      0.000000
2798     27.970000      0.000000      0.000000
2799     27.980000      0.000000      0.000000
2800     27.990000      0.000000      0.000000
2801     28.000000      0.000000      0.000000
2802     28.010000      0.000000      0.000000
2803     28.020000      0.000000      0.000000
2804     28.030000      0.000000      0.000000
2805     28.040000      0.000000      0.000000
2806     28.050000      0.000000      0.000000
2807     28.060000      0.000000      0.000000
2808     28.070000      0.000000      0.000000
2809     28.080000      0.000000      0.000000
2810     28.090000      0.000000      0.000000
2811     28.100000      0.000000      0.000000
2812     28.110000      0.000000      0.000000
2813     28.120000      0.000000      0.000000
2814     28.130000      0.000000      0.000000
2815     28.140000      0.000000      0.000000
2816     28.150000      0.000000      0.000000
2817     28.160000      0.000000      0.000000
2818     28.170000      0.000000      0.000000
2819     28.180000      0.000000      0.000000
2820     28.190000      0.000000      0.000000
2821     28.200000      0.000000      0.000000
2822     28.210000      0.000000      0.000000
2823     28.220000      0.000000      0.000000
2824     28.230000      0.000000      0.000000
2825     28.240000      0.000000      0.000000
2826     28.250000      0.000000      0.000000
2827     28.260000      0.000000      0.000000
2828     28.270000      0.000000      0.000000
2829     28.280000      0.000000      0.000000
2830     28.290000      0.000000      0.000000
2831     28.300000      0.000000      0.000000
2832     28.310000      0.000000      0.000000
2833     28.320000      0.000000      0.000000
2834     28.330000      0.000000      0.000000
2835     28.340000      0.000000      0.000000
2836     28.350000      0.000000      0.000000
2837     28.360000      0.000000      0.000000
2838     28.370000      0.000000      0.000000
2839     28.380000      0.000000      0.000000
2840     28.390000      0.000000      0.000000
2841     28.400000      0.000000      0.000000
2842     28.410000      0.000000      0.000000
2843     28.420000      0.000000      0.000000
2844     28.430000      0.000000      0.000000
2845     28.440000      0.000000      0.000000
2846     28.450000      0.000000      0.000000
2847     28.460000      0.000000      0.000000
2848     28.470000      0.000000      0.000000
2849     28.480000      0.000000      0.000000
2850     28.490000      0.000000      0.000000
2851     28.500000      0.000000      0.000000
2852     28.510000      0.000000      0.000000
2853     28.520000      0.000000      0.000000
2854     28.530000      0.000000      0.000000
2855     28.540000      0.000000      0.000000
2856     28.550000      0.000000      0.000000
2857     28.560000      0.000000      0.000000
2858     28.570000      0.000000      0.000000
2859     28.580000      0.000000      0.000000
2860     28.590000      0.000000      0.000000
2861     28.600000      0.000000      0.000000
2862     28.610000      0.000000      0.000000
2863     28.620000      0.000000      0.000000
2864     28.630000      0.000000      0.000000
2865     28.640000      0.000000      0.000000
2866     28.650000      0.000000      0.000000
2867     28.660000      0.000000      0.000000
2868     28.670000      0.000000      0.000000
2869     28.680000      0.000000      0.000000
2870     28.690000      0.000000      0.000000
2871     28.700000      0.000000      0.000000
2872     28.710000      0.000000      0.000000
2873     28.720000      0.000000      0.000000
2874     28.730000      0.000000      0.000000
2875     28.740000      0.000000      0.000000
2876     28.750000      0.000000      0.000000
2877     28.760000      0.000000      0.000000
2878     28.770000      0.000000      0.000000
2879     28.780000      0.000000      0.000000
2880     28.790000      0.000000      0.000000
2881     28.800000      0.000000      0.000000
2882     28.810000      0.000000      0.000000
2883     28.820000      0.000000      0.000000
2884     28.830000      0.000000      0.000000
2885     28.840000      0.000000      0.000000
2886     28.850000      0.000000      0.000000
2887     28.860000      0.000000      0.000000
2888     28.870000      0.000000      0.000000
2889     28.880000      0.000000      0.000000
2890     28.890000      0.000000      0.000000
2891     28.900000      0.000000      0.000000
2892     28.910000      0.000000      0.000000
2893     28.920000      0.000000      0.000000
2894     28.930000      0.000000      0.000000
2895     28.940000      0.000000      0.000000
2896     28.950000      0.000000      0.000000
2897     28.960000      0.000000      0.000000
2898     28.970000      0.000000      0.000000
2899     28.980000      0.000000      0.000000
2900     28.990000      0.000000      0.000000
2901     29.000000      0.000000      0.000000
2902     29.010000      0.000000      0.000000
2903     29.020000      0.000000      0.000000
2904     29.030000      0.000000      0.000000
2905     29.040000      0.000000      0.000000
2906     29.050000      0.000000      0.000000
2907     29.060000      0.000000      0.000000
2908     29.070000      0.000000      0.000000
2909     29.080000      0.000000      0.000000
2910     29.090000      0.000000      0.000000
2911     29.100000      0.000000      0.000000
2912     29.110000      0.000000      0.000000
2913     29.120000      0.000000      0.000000
2914     29.130000      0.000000      0.000000
2915     29.140000      0.000000      0.000000
2916     29.150000      0.000000      0.000000
2917     29.160000      0.000000      0.000000
2918     29.170000      0.000000      0.000000
2919     29.180000      0.000000      0.000000
2920     29.190000      0.000000      0.000000
2921     29.200000      0.000000      0.000000
2922     29.210000      0.000000      0.000000
2923     29.220000      0.000000      0.000000
2924     29.230000      0.000000      0.000000
2925     29.240000      0.000000      0.000000
2926     29.250000      0.000000      0.000000
2927     29.260000      0.000000      0.000000
2928     29.270000      0.000000      0.000000
2929     29.280000      0.000000      0.000000
2930     29.290000      0.000000      0.000000
2931     29.300000      0.000000      0.000000
2932     29.310000      0.000000      0.000000
2933     29.320000      0.000000      0.000000
2934     29.330000      0.000000      0.000000
2935     29.340000      0.000000      0.000000
2936     29.350000      0.000000      0.000000
2937     29.360000      0.000000      0.000000
2938     29.370000      0.000000      0.000000
2939     29.380000      0.000000      0.000000
2940     29.390000      0.000000      0.000000
2941     29.400000      0.000000      0.000000
2942     29.410000      0.000000      0.000000
2943     29.420000      0.000000      0.000000
2944     29.430000      0.000000      0.000000
2945     29.440000      0.000000      0.000000
2946     29.450000      0.000000      0.000000
2947     29.460000      0.000000      0.000000
2948     29.470000      0.000000      0.000000
2949     29.480000      0.000000      0.000000
2950     29.490000      0.000000      0.000000
2951     29.500000      0.000000      0.000000
2952     29.510000      0.000000      0.000000
2953     29.520000      0.000000      0.000000
2954     29.530000      0.000000      0.000000
2955     29.540000      0.000000      0.000000
2956     29.550000      0.000000      0.000000
2957     29.560000      0.000000      0.000000
2958     29.570000      0.000000      0.000000
2959     29.580000      0.000000      0.000000
2960     29.590000      0.000000      0.000000
2961     29.600000      0.000000      0.000000
2962     29.610000      0.000000      0.000000
2963     29.620000      0.000000      0.000000
2964     29.630000      0.000000      0.000000
2965     29.640000      0.000000      0.000000
2966     29.650000      0.000000      0.000000
2967     29.660000      0.000000      0.000000
2968     29.670000      0.000000      0.000000
2969     29.680000      0.000000      0.000000
2970     29.690000      0.000000      0.000000
2971     29.700000      0.000000      0.000000
2972     29.710000      0.000000      0.000000
2973     29.720000      0.000000      0.000000
2974     29.730000      0.000000      0.000000
2975     29.740000      0.000000      0.000000
2976     29.750000      0.000000      0.000000
2977     29.760000      0.000000      0.000000
2978     29.770000      0.000000      0.000000
2979     29.780000      0.000000      0.000000
2980     29.790000      0.000000      0.000000
2981     29.800000      0.000000      0.000000
2982     29.810000      0.000000      0.000000
2983     29.820000      0.000000      0.000000
2984     29.830000      0.000000      0.000000
2985     29.840000      0.000000      0.000000
2986     29.850000      0.000000      0.000000
2987     29.860000      0.000000      0.000000
2988     29.870000      0.000000      0.000000
2989     29.880000      0.000000      0.000000
2990     29.890000      0.000000      0.000000
2991     29.900000      0.000000      0.000000
2992     29.910000      0.000000      0.000000
2993     29.920000      0.000000      0.000000
2994     29.930000      0.000000      0.000000
2995     29.940000      0.000000      0.000000
2996     29.950000      0.000000      0.000000
2997     29.960000      0.000000      0.000000
2998     29.970000      0.000000      0.000000
2999     29.980000      0.000000      0.000000
3000     29.990000      0.000000      0.000000
3001     30.000000      0.000000      0.000000
3002     30.010000      0.000000      0.000000
3003     30.020000      0.000000      0.000000
3004     30.030000      0.000000      0.000000
3005     30.040000      0.000000      0.000000
3006     30.050000      0.000000      0.000000
3007     30.060000      0.000000      0.000000
3008     30.070000      0.000000      0.000000
3009     30.080000      0.000000      0.000000
3010     30.090000      0.000000      0.000000
3011     30.100000      0.000000      0.000000
3012     30.110000      0.000000      0.000000
3013     30.120000      0.000000      0.000000
3014     30.130000      0.000000      0.000000
3015     30.140000      0.000000      0.000000
3016     30.150000      0.000000      0.000000
3017     30.160000      0.000000      0.000000
3018     30.170000      0.000000      0.000000
3019     30.180000      0.000000      0.000000
3020     30.190000      0.000000      0.000000
3021     30.200000      0.000000      0.000000
3022     30.210000      0.000000      0.000000
3023     30.220000      0.000000      0.000000
3024     30.230000      0.000000      0.000000
3025     30.240000      0.000000      0.000000
3026     30.250000      0.000000      0.000000
3027     30.260000      0.000000      0.000000
3028     30.270000      0.000000      0.000000
3029     30.280000      0.000000      0.000000
3030     30.290000      0.000000      0.000000
3031     30.300000      0.000000      0.000000
3032     30.310000      0.000000      0.000000
3033     30.320000      0.000000      0.000000
3034     30.330000      0.000000      0.000000
3035     30.340000      0.000000      0.000000
3036     30.350000      0.000000      0.000000
3037     30.360000      0.000000      0.000000
3038     30.370000      0.000000      0.000000
3039     30.380000      0.000000      0.000000
3040     30.390000      0.000000      0.000000
3041     30.400000      0.000000      0.000000
3042     30.410000      0.000000      0.000000
3043     30.420000      0.000000      0.000000
3044     30.430000      0.000000      0.000000
3045     30.440000      0.000000      0.000000
3046     30.450000      0.000000      0.000000
3047     30.460000      0.000000      0.000000
3048     30.470000      0.000000      0.000000
3049     30.480000      0.000000      0.000000
3050     30.490000      0.000000      0.000000
3051     30.500000      0.000000      0.000000
3052     30.510000      0.000000      0.000000
3053     30.520000      0.000000      0.000000
3054     30.530000      0.000000      0.000000
3055     30.540000      0.000000      0.000000
3056     30.550000      0.000000      0.000000
3057     30.560000      0.000000      0.000000
3058     30.570000      0.000000      0.000000
3059     30.580000      0.000000      0.000000
3060     30.590000      0.000000      0.000000
3061     30.600000      0.000000      0.000000
3062     30.610000      0.000000      0.000000
3063     30.620000      0.000000      0.000000
3064     30.630000      0.000000      0.000000
3065     30.640000      0.000000      0.000000
3066     30.650000      0.000000      0.000000
3067     30.660000      0.000000      0.000000
3068     30.670000      0.000000      0.000000
3069     30.680000      0.000000      0.000000
3070     30.690000      0.000000      0.000000
3071     30.700000      0.000000      0.000000
3072     30.710000      0.000000      0.000000
3073     30.720000      0.000000      0.000000
3074     30.730000      0.000000      0.000000
3075     30.740000      0.000000      0.000000
3076     30.750000      0.000000      0.000000
3077     30.760000      0.000000      0.000000
3078     30.770000      0.000000      0.000000
3079     30.780000      0.000000      0.000000
3080     30.790000      0.000000      0.000000
3081     30.800000      0.000000      0.000000
3082     30.810000      0.000000      0.000000
3083     30.820000      0.000000      0.000000
3084     30.830000      0.000000      0.000000
3085     30.840000      0.000000      0.000000
3086     30.850000      0.000000      0.000000
3087     30.860000      0.000000      0.000000
3088     30.870000      0.000000      0.000000
3089     30.880000      0.000000      0.000000
3090     30.890000      0.000000      0.000000
3091     30.900000      0.000000      0.000000
3092     30.910000      0.000000      0.000000
3093     30.920000      0.000000      0.000000
3094     30.930000      0.000000      0.000000
3095     30.940000      0.000000      0.000000
3096     30.950000      0.000000      0.000000
3097     30.960000      0.000000      0.000000
3098     30.970000      0.000000      0.000000
3099     30.980000      0.000000      0.000000
3100     30.990000      0.000000      0.000000
3101     31.000000      0.000000      0.000000
3102     31.010000      0.000000      0.000000
3103     31.020000      0.000000      0.000000
3104     31.030000      0.000000      0.000000
3105     31.040000      0.000000      0.000000
3106     31.050000      0.000000      0.000000
3107     31.060000      0.000000      0.000000
3108     31.070000      0.000000      0.000000
3109     31.080000      0.000000      0.000000
3110     31.090000      0.000000      0.000000
3111     31.100000      0.000000      0.000000
3112     31.110000      0.000000      0.000000
3113     31.120000      0.000000      0.000000
3114     31.130000      0.000000      0.000000
3115     31.140000      0.000000      0.000000
3116     31.150000      0.000000      0.000000
3117     31.160000      0.000000      0.000000
3118     31.170000      0.000000      0.000000
3119     31.180000      0.000000      0.000000
3120     31.190000      0.000000      0.000000
3121     31.200000      0.000000      0.000000
3122     31.210000      0.000000      0.000000
3123     31.220000      0.000000      0.000000
3124     31.230000      0.000000      0.000000
3125     31.240000      0.000000      0.000000
3126     31.250000      0.000000      0.000000
3127     31.260000      0.000000      0.000000
3128     31.270000      0.000000      0.000000
3129     31.280000      0.000000      0.000000
3130     31.290000      0.000000      0.000000
3131     31.300000      0.000000      0.000000
3132     31.310000      0.000000      0.000000
3133     31.320000      0.000000      0.000000
3134     31.330000      0.000000      0.000000
3135     31.340000      0.000000      0.000000
3136     31.350000      0.000000      0.000000
3137     31.360000      0.000000      0.000000
3138     31.370000      0.000000      0.000000
3139     31.380000      0.000000      0.000000
3140     31.390000      0.000000      0.000000
3141     31.400000      0.000000      0.000000
3142     31.410000      0.000000      0.000000
3143     31.420000      0.000000      0.000000
3144     31.430000      0.000000      0.000000
3145     31.440000      0.000000      0.000000
3146     31.450000      0.000000      0.000000
3147     31.460000      0.000000      0.000000
3148     31.470000      0.000000      0.000000
3149     31.480000      0.000000      0.000000
3150     31.490000      0.000000      0.000000
3151     31.500000      0.000000      0.000000
3152     31.510000      0.000000      0.000000
3153     31.520000      0.000000      0.000000
3154     31.530000      0.000000      0.000000
3155     31.540000      0.000000      0.000000
3156     31.550000      0.000000      0.000000
3157     31.560000      0.000000      0.000000
3158     31.570000      0.000000      0.000000
3159     31.580000      0.000000      0.000000
3160     31.590000      0.000000      0.000000
3161     31.600000      0.000000      0.000000
3162     31.610000      0.000000      0.000000
3163     31.620000      0.000000      0.000000
3164     31.630000      0.000000      0.000000
3165     31.640000      0.000000      0.000000
3166     31.650000      0.000000      0.000000
3167     31.660000      0.000000      0.000000
3168     31.670000      0.000000      0.000000
3169     31.680000      0.000000      0.000000
3170     31.690000      0.000000      0.000000
3171     31.700000      0.000000      0.000000
3172     31.710000      0.000000      0.000000
3173     31.720000      0.000000      0.000000
3174     31.730000      0.000000      0.000000
3175     31.740000      0.000000      0.000000
3176     31.750000      0.000000      0.000000
3177     31.760000      0.000000      0.000000
3178     31.770000      0.000000      0.000000
3179     31.780000      0.000000      0.000000
3180     31.790000      0.000000      0.000000
3181     31.800000      0.000000      0.000000
3182     31.810000      0.000000      0.000000
3183     31.820000      0.000000      0.000000
3184     31.830000      0.000000      0.000000
3185     31.840000      0.000000      0.000000
3186     31.850000      0.000000      0.000000
3187     31.860000      0.000000      0.000000
3188     31.870000      0.000000      0.000000
3189     31.880000      0.000000      0.000000
3190     31.890000      0.000000      0.000000
3191     31.900000      0.000000      0.000000
3192     31.910000      0.000000      0.000000
3193     31.920000      0.000000      0.000000
3194     31.930000      0.000000      0.000000
3195     31.940000      0.000000      0.000000
3196     31.950000      0.000000      0.000000
3197     31.960000      0.000000      0.000000
3198     31.970000      0.000000      0.000000
3199     31.980000      0.000000      0.000000
3200     31.990000      0.000000      0.000000
3201     32.000000      0.000000      0.000000
3202     32.010000      0.000000      0.000000
3203     32.020000      0.000000      0.000000
3204     32.030000      0.000000      0.000000
3205     32.040000      0.000000      0.000000
3206     32.050000      0.000000      0.000000
3207     32.060000      0.000000      0.000000
3208     32.070000      0.000000      0.000000
3209     32.080000      0.000000      0.000000
3210     32.090000      0.000000      0.000000
3211     32.100000      0.000000      0.000000
3212     32.110000      0.000000      0.000000
3213     32.120000      0.000000      0.000000
3214     32.130000      0.000000      0.000000
3215     32.140000      0.000000      0.000000
3216     32.150000      0.000000      0.000000
3217     32.160000      0.000000      0.000000
3218     32.170000      0.000000      0.000000
3219     32.180000      0.000000      0.000000
3220     32.190000      0.000000      0.000000
3221     32.200000      0.000000      0.000000
3222     32.210000      0.000000      0.000000
3223     32.220000      0.000000      0.000000
3224     32.230000      0.000000      0.000000
3225     32.240000      0.000000      0.000000
3226     32.250000      0.000000      0.000000
3227     32.260000      0.000000      0.000000
3228     32.270000      0.000000      0.000000
3229     32.280000      0.000000      0.000000
3230     32.290000      0.000000      0.000000
3231     32.300000      0.000000      0.000000
3232     32.310000      0.000000      0.000000
3233     32.320000      0.000000      0.000000
3234     32.330000      0.000000      0.000000
3235     32.340000      0.000000      0.000000
3236     32.350000      0.000000      0.000000
3237     32.360000      0.000000      0.000000
3238     32.370000      0.000000      0.000000
3239     32.380000      0.000000      0.000000
3240     32.390000      0.000000      0.000000
3241     32.400000      0.000000      0.000000
3242     32.410000      0.000000      0.000000
3243     32.420000      0.000000      0.000000
3244     32.430000      0.000000      0.000000
3245     32.440000      0.000000      0.000000
3246     32.450000      0.000000      0.000000
3247     32.460000      0.000000      0.000000
3248     32.470000      0.000000      0.000000
3249     32.480000      0.000000      0.000000
3250     32.490000      0.000000      0.000000
3251     32.500000      0.000000      0.000000
3252     32.510000      0.000000      0.000000
3253     32.520000      0.000000      0.000000
3254     32.530000      0.000000      0.000000
3255     32.540000      0.000000      0.000000
3256     32.550000      0.000000      0.000000
3257     32.560000      0.000000      0.000000
3258     32.570000      0.000000      0.000000
3259     32.580000      0.000000      0.000000
3260     32.590000      0.000000      0.000000
3261     32.600000      0.000000      0.000000
3262     32.610000      0.000000      0.000000
3263     32.620000      0.000000      0.000000
3264     32.630000      0.000000      0.000000
3265     32.640000      0.000000      0.000000
3266     32.650000      0.000000      0.000000
3267     32.660000      0.000000      0.000000
3268     32.670000      0.000000      0.000000
3269     32.680000      0.000000      0.000000
3270     32.690000      0.000000      0.000000
3271     32.700000      0.000000      0.000000
3272     32.710000      0.000000      0.000000
3273     32.720000      0.000000      0.000000
3274     32.730000      0.000000      0.000000
3275     32.740000      0.000000      0.000000
3276     32.750000      0.000000      0.000000
3277     32.760000      0.000000      0.000000
3278     32.770000      0.000000      0.000000
3279     32.780000      0.000000      0.000000
3280     32.790000      0.000000      0.000000
3281     32.800000      0.000000      0.000000
3282     32.810000      0.000000      0.000000
3283     32.820000      0.000000      0.000000
3284     32.830000      0.000000      0.000000
3285     32.840000      0.000000      0.000000
3286     32.850000      0.000000      0.000000
3287     32.860000      0.000000      0.000000
3288     32.870000      0.000000      0.000000
3289     32.880000      0.000000      0.000000
3290     32.890000      0.000000      0.000000
3291     32.900000      0.000000      0.000000
3292     32.910000      0.000000      0.000000
3293     32.920000      0.000000      0.000000
3294     32.930000      0.000000      0.000000
3295     32.940000      0.000000      0.000000
3296     32.950000      0.000000      0.000000
3297     32.960000      0.000000      0.000000
3298     32.970000      0.000000      0.000000
3299     32.980000      0.000000      0.000000
3300     32.990000      0.000000      0.000000
3301     33.000000      0.000000      0.000000
3302     33.010000      0.000000      0.000000
3303     33.020000      0.000000      0.000000
3304     33.030000      0.000000      0.000000
3305     33.040000      0.000000      0.000000
3306     33.050000      0.000000      0.000000
3307     33.060000      0.000000      0.000000
3308     33.070000      0.000000      0.000000
3309     33.080000      0.000000      0.000000
3310     33.090000      0.000000      0.000000
3311     33.100000      0.000000      0.000000
3312     33.110000      0.000000      0.000000
3313     33.120000      0.000000      0.000000
3314     33.130000      0.000000      0.000000
3315     33.140000      0.000000      0.000000
3316     33.150000      0.000000      0.000000
3317     33.160000      0.000000      0.000000
3318     33.170000      0.000000      0.000000
3319     33.180000      0.000000      0.000000
3320     33.190000      0.000000      0.000000
3321     33.200000      0.000000      0.000000
3322     33.210000      0.000000      0.000000
3323     33.220000      0.000000      0.000000
3324     33.230000      0.000000      0.000000
3325     33.240000      0.000000      0.000000
3326     33.250000      0.000000      0.000000
3327     33.260000      0.000000      0.000000
3328     33.270000      0.000000      0.000000
3329     33.280000      0.000000      0.000000
3330     33.290000      0.000000      0.000000
3331     33.300000      0.000000      0.000000
3332     33.310000      0.000000      0.000000
3333     33.320000      0.000000      0.000000
3334     33.330000      0.000000      0.000000
3335     33.340000      0.000000      0.000000
3336     33.350000      0.000000      0.000000
3337     33.360000      0.000000      0.000000
3338     33.370000      0.000000      0.000000
3339     33.380000      0.000000      0.000000
3340     33.390000      0.000000      0.000000
3341     33.400000      0.000000      0.000000
3342     33.410000      0.000000      0.000000
3343     33.420000      0.000000      0.000000
3344     33.430000      0.000000      0.000000
3345     33.440000      0.000000      0.000000
3346     33.450000      0.000000      0.000000
3347     33.460000      0.000000      0.000000
3348     33.470000      0.000000      0.000000
3349     33.480000      0.000000      0.000000
3350     33.490000      0.000000      0.000000
3351     33.500000      0.000000      0.000000
3352     33.510000      0.000000      0.000000
3353     33.520000      0.000000      0.000000
3354     33.530000      0.000000      0.000000
3355     33.540000      0.000000      0.000000
3356     33.550000      0.000000      0.000000
3357     33.560000      0.000000      0.000000
3358     33.570000      0.000000      0.000000
3359     33.580000      0.000000      0.000000
3360     33.590000      0.000000      0.000000
3361     33.600000      0.000000      0.000000
3362     33.610000      0.000000      0.000000
3363     33.620000      0.000000      0.000000
3364     33.630000      0.000000      0.000000
3365     33.640000      0.000000      0.000000
3366     33.650000      0.000000      0.000000
3367     33.660000      0.000000      0.000000
3368     33.670000      0.000000      0.000000
3369     33.680000      0.000000      0.000000
3370     33.690000      0.000000      0.000000
3371     33.700000      0.000000      0.000000
3372     33.710000      0.000000      0.000000
3373     33.720000      0.000000      0.000000
3374     33.730000      0.000000      0.000000
3375     33.740000      0.000000      0.000000
3376     33.750000      0.000000      0.000000
3377     33.760000      0.000000      0.000000
3378     33.770000      0.000000      0.000000
3379     33.780000      0.000000      0.000000
3380     33.790000      0.000000      0.000000
3381     33.800000      0.000000      0.000000
3382     33.810000      0.000000      0.000000
3383     33.820000      0.000000      0.000000
3384     33.830000      0.000000      0.000000
3385     33.840000      0.000000      0.000000
3386     33.850000      0.000000      0.000000
3387     33.860000      0.000000      0.000000
3388     33.870000      0.000000      0.000000
3389     33.880000      0.000000      0.000000
3390     33.890000      0.000000      0.000000
3391     33.900000      0.000000      0.000000
3392     33.910000      0.000000      0.000000
3393     33.920000      0.000000      0.000000
3394     33.930000      0.000000      0.000000
3395     33.940000      0.000000      0.000000
3396     33.950000      0.000000      0.000000
3397     33.960000      0.000000      0.000000
3398     33.970000      0.000000      0.000000
3399     33.980000      0.000000      0.000000
3400     33.990000      0.000000      0.000000
3401     34.000000      0.000000      0.000000
3402     34.010000      0.000000      0.000000
3403     34.020000      0.000000      0.000000
3404     34.030000      0.000000      0.000000
3405     34.040000      0.000000      0.000000
3406     34.050000      0.000000      0.000000
3407     34.060000      0.000000      0.000000
3408     34.070000      0.000000      0.000000
3409     34.080000      0.000000      0.000000
3410     34.090000      0.000000      0.000000
3411     34.100000      0.000000      0.000000
3412     34.110000      0.000000      0.000000
3413     34.120000      0.000000      0.000000
3414     34.130000      0.000000      0.000000
3415     34.140000      0.000000      0.000000
3416     34.150000      0.000000      0.000000
3417     34.160000      0.000000      0.000000
3418     34.170000      0.000000      0.000000
3419     34.180000      0.000000      0.000000
3420     34.190000      0.000000      0.000000
3421     34.200000      0.000000      0.000000
3422     34.210000      0.000000      0.000000
3423     34.220000      0.000000      0.000000
3424     34.230000      0.000000      0.000000
3425     34.240000      0.000000      0.000000
3426     34.250000      0.000000      0.000000
3427     34.260000      0.000000      0.000000
3428     34.270000      0.000000      0.000000
3429     34.280000      0.000000      0.000000
3430     34.290000      0.000000      0.000000
3431     34.300000      0.000000      0.000000
3432     34.310000      0.000000      0.000000
3433     34.320000      0.000000      0.000000
3434     34.330000      0.000000      0.000000
3435     34.340000      0.000000      0.000000
3436     34.350000      0.000000      0.000000
3437     34.360000      0.000000      0.000000
3438     34.370000      0.000000      0.000000
3439     34.380000      0.000000      0.000000
3440     34.390000      0.000000      0.000000
3441     34.400000      0.000000      0.000000
3442     34.410000      0.000000      0.000000
3443     34.420000      0.000000      0.000000
3444     34.430000      0.000000      0.000000
3445     34.440000      0.000000      0.000000
3446     34.450000      0.000000      0.000000
3447     34.460000      0.000000      0.000000
3448     34.470000      0.000000      0.000000
3449     34.480000      0.000000      0.000000
3450     34.490000      0.000000      0.000000
3451     34.500000      0.000000      0.000000
3452     34.510000      0.000000      0.000000
3453     34.520000      0.000000      0.000000
3454     34.530000      0.000000      0.000000
3455     34.540000      0.000000      0.000000
3456     34.550000      0.000000      0.000000
3457     34.560000      0.000000      0.000000
3458     34.570000      0.000000      0.000000
3459     34.580000      0.000000      0.000000
3460     34.590000      0.000000      0.000000
3461     34.600000      0.000000      0.000000
3462     34.610000      0.000000      0.000000
3463     34.620000      0.000000      0.000000
3464     34.630000      0.000000      0.000000
3465     34.640000      0.000000      0.000000
3466     34.650000      0.000000      0.000000
3467     34.660000      0.000000      0.000000
3468     34.670000      0.000000      0.000000
3469     34.680000      0.000000      0.000000
3470     34.690000      0.000000      0.000000
3471     34.700000      0.000000      0.000000
3472     34.710000      0.000000      0.000000
3473     34.720000      0.000000      0.000000
3474     34.730000      0.000000      0.000000
3475     34.740000      0.000000      0.000000
3476     34.750000      0.000000      0.000000
3477     34.760000      0.000000      0.000000
3478     34.770000      0.000000      0.000000
3479     34.780000      0.000000      0.000000
3480     34.790000      0.000000      0.000000
3481     34.800000      0.000000      0.000000
3482     34.810000      0.000000      0.000000
3483     34.820000      0.000000      0.000000
3484     34.830000      0.000000      0.000000
3485     34.840000      0.000000      0.000000
3486     34.850000      0.000000      0.000000
3487     34.860000      0.000000      0.000000
3488     34.870000      0.000000      0.000000
3489     34.880000      0.000000      0.000000
3490     34.890000      0.000000      0.000000
3491     34.900000      0.000000      0.000000
3492     34.910000      0.000000      0.000000
3493     34.920000      0.000000      0.000000
3494     34.930000      0.000000      0.000000
3495     34.940000      0.000000      0.000000
3496     34.950000      0.000000      0.000000
3497     34.960000      0.000000      0.000000
3498     34.970000      0.000000      0.000000
3499     34.980000      0.000000      0.000000
3500     34.990000      0.000000      0.000000
3501     35.000000      0.000000      0.000000
3502     35.010000      0.000000      0.000000
3503     35.020000      0.000000      0.000000
3504     35.030000      0.000000      0.000000
3505     35.040000      0.000000      0.000000
3506     35.050000      0.000000      0.000000
3507     35.060000      0.000000      0.000000
3508     35.070000      0.000000      0.000000
3509     35.080000      0.000000      0.000000
3510     35.090000      0.000000      0.000000
3511     35.100000      0.000000      0.000000
3512     35.110000      0.000000      0.000000
3513     35.120000      0.000000      0.000000
3514     35.130000      0.000000      0.000000
3515     35.140000      0.000000      0.000000
3516     35.150000      0.000000      0.000000
3517     35.160000      0.000000      0.000000
3518     35.170000      0.000000      0.000000
3519     35.180000      0.000000      0.000000
3520     35.190000      0.000000      0.000000
3521     35.200000      0.000000      0.000000
3522     35.210000      0.000000      0.000000
3523     35.220000      0.000000      0.000000
3524     35.230000      0.000000      0.000000
3525     35.240000      0.000000      0.000000
3526     35.250000      0.000000      0.000000
3527     35.260000      0.000000      0.000000
3528     35.270000      0.000000      0.000000
3529     35.280000      0.000000      0.000000
3530     35.290000      0.000000      0.000000
3531     35.300000      0.000000      0.000000
3532     35.310000      0.000000      0.000000
3533     35.320000      0.000000      0.000000
3534     35.330000      0.000000      0.000000
3535     35.340000      0.000000      0.000000
3536     35.350000      0.000000      0.000000
3537     35.360000      0.000000      0.000000
3538     35.370000      0.000000      0.000000
3539     35.380000      0.000000      0.000000
3540     35.390000      0.000000      0.000000
3541     35.400000      0.000000      0.000000
3542     35.410000      0.000000      0.000000
3543     35.420000      0.000000      0.000000
3544     35.430000      0.000000      0.000000
3545     35.440000      0.000000      0.000000
3546     35.450000      0.000000      0.000000
3547     35.460000      0.000000      0.000000
3548     35.470000      0.000000      0.000000
3549     35.480000      0.000000      0.000000
3550     35.490000      0.000000      0.000000
3551     35.500000      0.000000      0.000000
3552     35.510000      0.000000      0.000000
3553     35.520000      0.000000      0.000000
3554     35.530000      0.000000      0.000000
3555     35.540000      0.000000      0.000000
3556     35.550000      0.000000      0.000000
3557     35.560000      0.000000      0.000000
3558     35.570000      0.000000      0.000000
3559     35.580000      0.000000      0.000000
3560     35.590000      0.000000      0.000000
3561     35.600000      0.000000      0.000000
3562     35.610000      0.000000      0.000000
3563     35.620000      0.000000      0.000000
3564     35.630000      0.000000      0.000000
3565     35.640000      0.000000      0.000000
3566     35.650000      0.000000      0.000000
3567     35.660000      0.000000      0.000000
3568     35.670000      0.000000      0.000000
3569     35.680000      0.000000      0.000000
3570     35.690000      0.000000      0.000000
3571     35.700000      0.000000      0.000000
3572     35.710000      0.000000      0.000000
3573     35.720000      0.000000      0.000000
3574     35.730000      0.000000      0.000000
3575     35.740000      0.000000      0.000000
3576     35.750000      0.000000      0.000000
3577     35.760000      0.000000      0.000000
3578     35.770000      0.000000      0.000000
3579     35.780000      0.000000      0.000000
3580     35.790000      0.000000      0.000000
3581     35.800000      0.000000      0.000000
3582     35.810000      0.000000      0.000000
3583     35.820000      0.000000      0.000000
3584     35.830000      0.000000      0.000000
3585     35.840000      0.000000      0.000000
3586     35.850000      0.000000      0.000000
3587     35.860000      0.000000      0.000000
3588     35.870000      0.000000      0.000000
3589     35.880000      0.000000      0.000000
3590     35.890000      0.000000      0.000000
3591     35.900000      0.000000      0.000000
3592     35.910000      0.000000      0.000000
3593     35.920000      0.000000      0.000000
3594     35.930000      0.000000      0.000000
3595     35.940000      0.000000      0.000000
3596     35.950000      0.000000      0.000000
3597     35.960000      0.000000      0.000000
3598     35.970000      0.000000      0.000000
3599     35.980000      0.000000      0.000000
3600     35.990000      0.000000      0.000000
3601     36.000000      0.000000      0.000000
3602     36.010000      0.000000      0.000000
3603     36.020000      0.000000      0.000000
3604     36.030000      0.000000      0.000000
3605     36.040000      0.000000      0.000000
3606     36.050000      0.000000      0.000000
3607     36.060000      0.000000      0.000000
3608     36.070000      0.000000      0.000000
3609     36.080000      0.000000      0.000000
3610     36.090000      0.000000      0.000000
3611     36.100000      0.000000      0.000000
3612     36.110000      0.000000      0.000000
3613     36.120000      0.000000      0.000000
3614     36.130000      0.000000      0.000000
3615     36.140000      0.000000      0.000000
3616     36.150000      0.000000      0.000000
3617     36.160000      0.000000      0.000000
3618     36.170000      0.000000      0.000000
3619     36.180000      0.000000      0.000000
3620     36.190000      0.000000      0.000000
3621     36.200000      0.000000      0.000000
3622     36.210000      0.000000      0.000000
3623     36.220000      0.000000      0.000000
3624     36.230000      0.000000      0.000000
3625     36.240000      0.000000      0.000000
3626     36.250000      0.000000      0.000000
3627     36.260000      0.000000      0.000000
3628     36.270000      0.000000      0.000000
3629     36.280000      0.000000      0.000000
3630     36.290000      0.000000      0.000000
3631     36.300000      0.000000      0.000000
3632     36.310000      0.000000      0.000000
3633     36.320000      0.000000      0.000000
3634     36.330000      0.000000      0.000000
3635     36.340000      0.000000      0.000000
3636     36.350000      0.000000      0.000000
3637     36.360000      0.000000      0.000000
3638     36.370000      0.000000      0.000000
3639     36.380000      0.000000      0.000000
3640     36.390000      0.000000      0.000000
3641     36.400000      0.000000      0.000000
3642     36.410000      0.000000      0.000000
3643     36.420000      0.000000      0.000000
3644     36.430000      0.000000      0.000000
3645     36.440000      0.000000      0.000000
3646     36.450000      0.000000      0.000000
3647     36.460000      0.000000      0.000000
3648     36.470000      0.000000      0.000000
3649     36.480000      0.000000      0.000000
3650     36.490000      0.000000      0.000000
3651     36.500000      0.000000      0.000000
3652     36.510000      0.000000      0.000000
3653     36.520000      0.000000      0.000000
3654     36.530000      0.000000      0.000000
3655     36.540000      0.000000      0.000000
3656     36.550000      0.000000      0.000000
3657     36.560000      0.000000      0.000000
3658     36.570000      0.000000      0.000000
3659     36.580000      0.000000      0.000000
3660     36.590000      0.000000      0.000000
3661     36.600000      0.000000      0.000000
3662     36.610000      0.000000      0.000000
3663     36.620000      0.000000      0.000000
3664     36.630000      0.000000      0.000000
3665     36.640000      0.000000      0.000000
3666     36.650000      0.000000      0.000000
3667     36.660000      0.000000      0.000000
3668     36.670000      0.000000      0.000000
3669     36.680000      0.000000      0.000000
3670     36.690000      0.000000      0.000000
3671     36.700000      0.000000      0.000000
3672     36.710000      0.000000      0.000000
3673     36.720000      0.000000      0.000000
3674     36.730000      0.000000      0.000000
3675     36.740000      0.000000      0.000000
3676     36.750000      0.000000      0.000000
3677     36.760000      0.000000      0.000000
3678     36.770000      0.000000      0.000000
3679     36.780000      0.000000      0.000000
3680     36.790000      0.000000      0.000000
3681     36.800000      0.000000      0.000000
3682     36.810000      0.000000      0.000000
3683     36.820000      0.000000      0.000000
3684     36.830000      0.000000      0.000000
3685     36.840000      0.000000      0.000000
3686     36.850000      0.000000      0.000000
3687     36.860000      0.000000      0.000000
3688     36.870000      0.000000      0.000000
3689     36.880000      0.000000      0.000000
3690     36.890000      0.000000      0.000000
3691     36.900000      0.000000      0.000000
3692     36.910000      0.000000      0.000000
3693     36.920000      0.000000      0.000000
3694     36.930000      0.000000      0.000000
3695     36.940000      0.000000      0.000000
3696     36.950000      0.000000      0.000000
3697     36.960000      0.000000      0.000000
3698     36.970000      0.000000      0.000000
3699     36.980000      0.000000      0.000000
3700     36.990000      0.000000      0.000000
3701     37.000000      0.000000      0.000000
3702     37.010000      0.000000      0.000000
3703     37.020000      0.000000      0.000000
3704     37.030000      0.000000      0.000000
3705     37.040000      0.000000      0.000000
3706     37.050000      0.000000      0.000000
3707     37.060000      0.000000      0.000000
3708     37.070000      0.000000      0.000000
3709     37.080000      0.000000      0.000000
3710     37.090000      0.000000      0.000000
3711     37.100000      0.000000      0.000000
3712     37.110000      0.000000      0.000000
3713     37.120000      0.000000      0.000000
3714     37.130000      0.000000      0.000000
3715     37.140000      0.000000      0.000000
3716     37.150000      0.000000      0.000000
3717     37.160000      0.000000      0.000000
3718     37.170000      0.000000      0.000000
3719     37.180000      0.000000      0.000000
3720     37.190000      0.000000      0.000000
3721     37.200000      0.000000      0.000000
3722     37.210000      0.000000      0.000000
3723     37.220000      0.000000      0.000000
3724     37.230000      0.000000      0.000000
3725     37.240000      0.000000      0.000000
3726     37.250000      0.000000      0.000000
3727     37.260000      0.000000      0.000000
3728     37.270000      0.000000      0.000000
3729     37.280000      0.000000      0.000000
3730     37.290000      0.000000      0.000000
3731     37.300000      0.000000      0.000000
3732     37.310000      0.000000      0.000000
3733     37.320000      0.000000      0.000000
3734     37.330000      0.000000      0.000000
3735     37.340000      0.000000      0.000000
3736     37.350000      0.000000      0.000000
3737     37.360000      0.000000      0.000000
3738     37.370000      0.000000      0.000000
3739     37.380000      0.000000      0.000000
3740     37.390000      0.000000      0.000000
3741     37.400000      0.000000      0.000000
3742     37.410000      0.000000      0.000000
3743     37.420000      0.000000      0.000000
3744     37.430000      0.000000      0.000000
3745     37.440000      0.000000      0.000000
3746     37.450000      0.000000      0.000000
3747     37.460000      0.000000      0.000000
3748     37.470000      0.000000      0.000000
3749     37.480000      0.000000      0.000000
3750     37.490000      0.000000      0.000000
3751     37.500000      0.000000      0.000000
3752     37.510000      0.000000      0.000000
3753     37.520000      0.000000      0.000000
3754     37.530000      0.000000      0.000000
3755     37.540000      0.000000      0.000000
3756     37.550000      0.000000      0.000000
3757     37.560000      0.000000      0.000000
3758     37.570000      0.000000      0.000000
3759     37.580000      0.000000      0.000000
3760     37.590000      0.000000      0.000000
3761     37.600000      0.000000      0.000000
3762     37.610000      0.000000      0.000000
3763     37.620000      0.000000      0.000000
3764     37.630000      0.000000      0.000000
3765     37.640000      0.000000      0.000000
3766     37.650000      0.000000      0.000000
3767     37.660000      0.000000      0.000000
3768     37.670000      0.000000      0.000000
3769     37.680000      0.000000      0.000000
3770     37.690000      0.000000      0.000000
3771     37.700000      0.000000      0.000000
3772     37.710000      0.000000      0.000000
3773     37.720000      0.000000      0.000000
3774     37.730000      0.000000      0.000000
3775     37.740000      0.000000      0.000000
3776     37.750000      0.000000      0.000000
3777     37.760000      0.000000      0.000000
3778     37.770000      0.000000      0.000000
3779     37.780000      0.000000      0.000000
3780     37.790000      0.000000      0.000000
3781     37.800000      0.000000      0.000000
3782     37.810000      0.000000      0.000000
3783     37.820000      0.000000      0.000000
3784     37.830000      0.000000      0.000000
3785     37.840000      0.000000      0.000000
3786     37.850000      0.000000      0.000000
3787     37.860000      0.000000      0.000000
3788     37.870000      0.000000      0.000000
3789     37.880000      0.000000      0.000000
3790     37.890000      0.000000      0.000000
3791     37.900000      0.000000      0.000000
3792     37.910000      0.000000      0.000000
3793     37.920000      0.000000      0.000000
3794     37.930000      0.000000      0.000000
3795     37.940000      0.000000      0.000000
3796     37.950000      0.000000      0.000000
3797     37.960000      0.000000      0.000000
3798     37.970000      0.000000      0.000000
3799     37.980000      0.000000      0.000000
3800     37.990000      0.000000      0.000000
3801     38.000000      0.000000      0.000000
3802     38.010000      0.000000      0.000000
3803     38.020000      0.000000      0.000000
3804     38.030000      0.000000      0.000000
3805     38.040000      0.000000      0.000000
3806     38.050000      0.000000      0.000000
3807     38.060000      0.000000      0.000000
3808     38.070000      0.000000      0.000000
3809     38.080000      0.000000      0.000000
3810     38.090000      0.000000      0.000000
3811     38.100000      0.000000      0.000000
3812     38.110000      0.000000      0.000000
3813     38.120000      0.000000      0.000000
3814     38.130000      0.000000      0.000000
3815     38.140000      0.000000      0.000000
3816     38.150000      0.000000      0.000000
3817     38.160000      0.000000      0.000000
3818     38.170000      0.000000      0.000000
3819     38.180000      0.000000      0.000000
3820     38.190000      0.000000      0.000000
3821     38.200000      0.000000      0.000000
3822     38.210000      0.000000      0.000000
3823     38.220000      0.000000      0.000000
3824     38.230000      0.000000      0.000000
3825     38.240000      0.000000      0.000000
3826     38.250000      0.000000      0.000000
3827     38.260000      0.000000      0.000000
3828     38.270000      0.000000      0.000000
3829     38.280000      0.000000      0.000000
3830     38.290000      0.000000      0.000000
3831     38.300000      0.000000      0.000000
3832     38.310000      0.000000      0.000000
3833     38.320000      0.000000      0.000000
3834     38.330000      0.000000      0.000000
3835     38.340000      0.000000      0.000000
3836     38.350000      0.000000      0.000000
3837     38.360000      0.000000      0.000000
3838     38.370000      0.000000      0.000000
3839     38.380000      0.000000      0.000000
3840     38.390000      0.000000      0.000000
3841     38.400000      0.000000      0.000000
3842     38.410000      0.000000      0.000000
3843     38.420000      0.000000      0.000000
3844     38.430000      0.000000      0.000000
3845     38.440000      0.000000      0.000000
3846     38.450000      0.000000      0.000000
3847     38.460000      0.000000      0.000000
3848     38.470000      0.000000      0.000000
3849     38.480000      0.000000      0.000000
3850     38.490000      0.000000      0.000000
3851     38.500000      0.000000      0.000000
3852     38.510000      0.000000      0.000000
3853     38.520000      0.000000      0.000000
3854     38.530000      0.000000      0.000000
3855     38.540000      0.000000      0.000000
3856     38.550000      0.000000      0.000000
3857     38.560000      0.000000      0.000000
3858     38.570000      0.000000      0.000000
3859     38.580000      0.000000      0.000000
3860     38.590000      0.000000      0.000000
3861     38.600000      0.000000      0.000000
3862     38.610000      0.000000      0.000000
3863     38.620000      0.000000      0.000000
3864     38.630000      0.000000      0.000000
3865     38.640000      0.000000      0.000000
3866     38.650000      0.000000      0.000000
3867     38.660000      0.000000      0.000000
3868     38.670000      0.000000      0.000000
3869     38.680000      0.000000      0.000000
3870     38.690000      0.000000      0.000000
3871     38.700000      0.000000      0.000000
3872     38.710000      0.000000      0.000000
3873     38.720000      0.000000      0.000000
3874     38.730000      0.000000      0.000000
3875     38.740000      0.000000      0.000000
3876     38.750000      0.000000      0.000000
3877     38.760000      0.000000      0.000000
3878     38.770000      0.000000      0.000000
3879     38.780000      0.000000      0.000000
3880     38.790000      0.000000      0.000000
3881     38.800000      0.000000      0.000000
3882     38.810000      0.000000      0.000000
3883     38.820000      0.000000      0.000000
3884     38.830000      0.000000      0.000000
3885     38.840000      0.000000      0.000000
3886     38.850000      0.000000      0.000000
3887     38.860000      0.000000      0.000000
3888     38.870000      0.000000      0.000000
3889     38.880000      0.000000      0.000000
3890     38.890000      0.000000      0.000000
3891     38.900000      0.000000      0.000000
3892     38.910000      0.000000      0.000000
3893     38.920000      0.000000      0.000000
3894     38.930000      0.000000      0.000000
3895     38.940000      0.000000      0.000000
3896     38.950000      0.000000      0.000000
3897     38.960000      0.000000      0.000000
3898     38.970000      0.000000      0.000000
3899     38.980000      0.000000      0.000000
3900     38.990000      0.000000      0.000000
3901     39.000000      0.000000      0.000000
3902     39.010000      0.000000      0.000000
3903     39.020000      0.000000      0.000000
3904     39.030000      0.000000      0.000000
3905     39.040000      0.000000      0.000000
3906     39.050000      0.000000      0.000000
3907     39.060000      0.000000      0.000000
3908     39.070000      0.000000      0.000000
3909     39.080000      0.000000      0.000000
3910     39.090000      0.000000      0.000000
3911     39.100000      0.000000      0.000000
3912     39.110000      0.000000      0.000000
3913     39.120000      0.000000      0.000000
3914     39.130000      0.000000      0.000000
3915     39.140000      0.000000      0.000000
3916     39.150000      0.000000      0.000000
3917     39.160000      0.000000      0.000000
3918     39.170000      0.000000      0.000000
3919     39.180000      0.000000      0.000000
3920     39.190000      0.000000      0.000000
3921     39.200000      0.000000      0.000000
3922     39.210000      0.000000      0.000000
3923     39.220000      0.000000      0.000000
3924     39.230000      0.000000      0.000000
3925     39.240000      0.000000      0.000000
3926     39.250000      0.000000      0.000000
3927     39.260000      0.000000      0.000000
3928     39.270000      0.000000      0.000000
3929     39.280000      0.000000      0.000000
3930     39.290000      0.000000      0.000000
3931     39.300000      0.000000      0.000000
3932     39.310000      0.000000      0.000000
3933     39.320000      0.000000      0.000000
3934     39.330000      0.000000      0.000000
3935     39.340000      0.000000      0.000000
3936     39.350000      0.000000      0.000000
3937     39.360000      0.000000      0.000000
3938     39.370000      0.000000      0.000000
3939     39.380000      0.000000      0.000000
3940     39.390000      0.000000      0.000000
3941     39.400000      0.000000      0.000000
3942     39.410000      0.000000      0.000000
3943     39.420000      0.000000      0.000000
3944     39.430000      0.000000      0.000000
3945     39.440000      0.000000      0.000000
3946     39.450000      0.000000      0.000000
3947     39.460000      0.000000      0.000000
3948     39.470000      0.000000      0.000000
3949     39.480000      0.000000      0.000000
3950     39.490000      0.000000      0.000000
3951     39.500000      0.000000      0.000000
3952     39.510000      0.000000      0.000000
3953     39.520000      0.000000      0.000000
3954     39.530000      0.000000      0.000000
3955     39.540000      0.000000      0.000000
3956     39.550000      0.000000      0.000000
3957     39.560000      0.000000      0.000000
3958     39.570000      0.000000      0.000000
3959     39.580000      0.000000      0.000000
3960     39.590000      0.000000      0.000000
3961     39.600000      0.000000      0.000000
3962     39.610000      0.000000      0.000000
3963     39.620000      0.000000      0.000000
3964     39.630000      0.000000      0.000000
3965     39.640000      0.000000      0.000000
3966     39.650000      0.000000      0.000000
3967     39.660000      0.000000      0.000000
3968     39.670000      0.000000      0.000000
3969     39.680000      0.000000      0.000000
3970     39.690000      0.000000      0.000000
3971     39.700000      0.000000      0.000000
3972     39.710000      0.000000      0.000000
3973     39.720000      0.000000      0.000000
3974     39.730000      0.000000      0.000000
3975     39.740000      0.000000      0.000000
3976     39.750000      0.000000      0.000000
3977     39.760000      0.000000      0.000000
3978     39.770000      0.000000      0.000000
3979     39.780000      0.000000      0.000000
3980     39.790000      0.000000      0.000000
3981     39.800000      0.000000      0.000000
3982     39.810000      0.000000      0.000000
3983     39.820000      0.000000      0.000000
3984     39.830000      0.000000      0.000000
3985     39.840000      0.000000      0.000000
3986     39.850000      0.000000      0.000000
3987     39.860000      0.000000      0.000000
3988     39.870000      0.000000      0.000000
3989     39.880000      0.000000      0.000000
3990     39.890000      0.000000      0.000000
3991     39.900000      0.000000      0.000000
3992     39.910000      0.000000      0.000000
3993     39.920000      0.000000      0.000000
3994     39.930000      0.000000      0.000000
3995     39.940000      0.000000      0.000000
3996     39.950000      0.000000      0.000000
3997     39.960000      0.000000      0.000000
3998     39.970000      0.000000      0.000000
3999     39.980000      0.000000      0.000000
4000     39.990000      0.000000      0.000000
4001     40.000000      0.000000      0.000000
