# Supplementary material for: A Bottom-Up Coarse-Grained Model for Nucleosome–Nucleosome Interactions with Explicit Ions
Source: J Chem Theory Comput. 2022 May 17;18(6):3948–60. doi: 10.1021/acs.jctc.2c00083 (PMC9202350; doi:10.1021/acs.jctc.2c00083)
Supplement: Supplementary file 2 — ct2c00083_si_002.zip [file ct2c00083_si_002.zip › archive/CGMD_NCP-CO/pot_tables/CO_P.table]

CO_P
N 4001

1      0.000001    201.354080     76.351410
2      0.010000    200.590570     78.893050
3      0.020000    199.801640     81.174450
4      0.030000    198.989900     83.161530
5      0.040000    198.158280     84.828850
6      0.050000    197.309990     86.160970
7      0.060000    196.448380     87.153200
8      0.070000    195.576850     87.811680
9      0.080000    194.698730     88.152780
10      0.090000    193.817200     88.201890
11      0.100000    192.935190     87.991720
12      0.110000    192.055270     87.560300
13      0.120000    191.179670     86.948810
14      0.130000    190.310180     86.199510
15      0.140000    189.448180     85.353840
16      0.150000    188.594640     84.450820
17      0.160000    187.750140     83.525850
18      0.170000    186.914880     82.609900
19      0.180000    186.088780     81.729050
20      0.190000    185.271490     80.904350
21      0.200000    184.462440     80.151950
22      0.210000    183.660920     79.483350
23      0.220000    182.866090     78.905770
24      0.230000    182.077030     78.422620
25      0.240000    181.292810     78.033950
26      0.250000    180.512470     77.736870
27      0.260000    179.735100     77.526050
28      0.270000    178.959840     77.394140
29      0.280000    178.185900     77.332190
30      0.290000    177.412580     77.330100
31      0.300000    176.639270     77.377050
32      0.310000    175.865500     77.461870
33      0.320000    175.090890     77.573480
34      0.330000    174.315150     77.701150
35      0.340000    173.538140     77.834850
36      0.350000    172.759790     77.965440
37      0.360000    171.980140     78.084870
38      0.370000    171.199290     78.186230
39      0.380000    170.417430     78.263810
40      0.390000    169.634790     78.313130
41      0.400000    168.851660     78.330860
42      0.410000    168.068350     78.314810
43      0.420000    167.285200     78.263840
44      0.430000    166.502560     78.177820
45      0.440000    165.720780     78.057500
46      0.450000    164.940210     77.904500
47      0.460000    164.161160     77.721150
48      0.470000    163.383950     77.510430
49      0.480000    162.608850     77.275840
50      0.490000    161.836090     77.021230
51      0.500000    161.065880     76.750720
52      0.510000    160.298370     76.468500
53      0.520000    159.533680     76.178670
54      0.530000    158.771900     75.885150
55      0.540000    158.013050     75.591490
56      0.550000    157.257130     75.300870
57      0.560000    156.504120     75.015950
58      0.570000    155.753960     74.738900
59      0.580000    155.006570     74.471370
60      0.590000    154.261860     74.214550
61      0.600000    153.519710     73.969150
62      0.610000    152.780020     73.735490
63      0.620000    152.042670     73.513550
64      0.630000    151.307530     73.303050
65      0.640000    150.574500     73.103440
66      0.650000    149.843470     72.914010
67      0.660000    149.114330     72.733910
68      0.670000    148.386990     72.562200
69      0.680000    147.661370     72.397830
70      0.690000    146.937390     72.239760
71      0.700000    146.214990     72.086890
72      0.710000    145.494120     71.938130
73      0.720000    144.774740     71.792420
74      0.730000    144.056820     71.648680
75      0.740000    143.340330     71.505920
76      0.750000    142.625270     71.363160
77      0.760000    141.911640     71.219490
78      0.770000    141.199440     71.074070
79      0.780000    140.488700     70.926150
80      0.790000    139.779440     70.775050
81      0.800000    139.071690     70.620210
82      0.810000    138.365490     70.461190
83      0.820000    137.660880     70.297660
84      0.830000    136.957900     70.129460
85      0.840000    136.256610     69.956560
86      0.850000    135.557040     69.779100
87      0.860000    134.859250     69.597350
88      0.870000    134.163280     69.411740
89      0.880000    133.469160     69.222810
90      0.890000    132.776930     69.031200
91      0.900000    132.086620     68.837590
92      0.910000    131.398240     68.642700
93      0.920000    130.711810     68.447220
94      0.930000    130.027340     68.251790
95      0.940000    129.344820     68.056960
96      0.950000    128.664250     67.863170
97      0.960000    127.985620     67.670730
98      0.970000    127.308920     67.479840
99      0.980000    126.634120     67.290570
100      0.990000    125.961210     67.102890
101      1.000000    125.290180     66.916680
102      1.010000    124.621020     66.731770
103      1.020000    123.953700     66.547970
104      1.030000    123.288220     66.365070
105      1.040000    122.624570     66.182870
106      1.050000    121.962740     66.001220
107      1.060000    121.302730     65.820020
108      1.070000    120.644530     65.639220
109      1.080000    119.988130     65.458820
110      1.090000    119.333550     65.278850
111      1.100000    118.680760     65.099390
112      1.110000    118.029760     64.920530
113      1.120000    117.380560     64.742320
114      1.130000    116.733140     64.564830
115      1.140000    116.087490     64.388040
116      1.150000    115.443610     64.211920
117      1.160000    114.801490     64.036350
118      1.170000    114.161120     63.861160
119      1.180000    113.522510     63.686140
120      1.190000    112.885650     63.511050
121      1.200000    112.250540     63.335620
122      1.210000    111.617180     63.159590
123      1.220000    110.985590     62.982730
124      1.230000    110.355760     62.804850
125      1.240000    109.727710     62.625820
126      1.250000    109.101450     62.445580
127      1.260000    108.477000     62.264180
128      1.270000    107.854360     62.081730
129      1.280000    107.233540     61.898400
130      1.290000    106.614560     61.714440
131      1.300000    105.997410     61.530140
132      1.310000    105.382110     61.345790
133      1.320000    104.768650     61.161660
134      1.330000    104.157040     60.978020
135      1.340000    103.547260     60.795030
136      1.350000    102.939310     60.612830
137      1.360000    102.333180     60.431440
138      1.370000    101.728860     60.250820
139      1.380000    101.126350     60.070870
140      1.390000    100.525650     59.891400
141      1.400000     99.926730     59.712210
142      1.410000     99.329610     59.533080
143      1.420000     98.734280     59.353790
144      1.430000     98.140740     59.174140
145      1.440000     97.549000     58.993990
146      1.450000     96.959060     58.813260
147      1.460000     96.370930     58.631930
148      1.470000     95.784610     58.450050
149      1.480000     95.200110     58.267740
150      1.490000     94.617430     58.085180
151      1.500000     94.036580     57.902580
152      1.510000     93.457550     57.720150
153      1.520000     92.880350     57.538100
154      1.530000     92.304970     57.356600
155      1.540000     91.731400     57.175770
156      1.550000     91.159650     56.995680
157      1.560000     90.589690     56.816300
158      1.570000     90.021530     56.637560
159      1.580000     89.455150     56.459290
160      1.590000     88.890560     56.281320
161      1.600000     88.327740     56.103410
162      1.610000     87.766710     55.925330
163      1.620000     87.207460     55.746860
164      1.630000     86.649990     55.567800
165      1.640000     86.094310     55.388020
166      1.650000     85.540430     55.207460
167      1.660000     84.988360     55.026100
168      1.670000     84.438090     54.844020
169      1.680000     83.889650     54.661370
170      1.690000     83.343040     54.478340
171      1.700000     82.798260     54.295170
172      1.710000     82.255310     54.112090
173      1.720000     81.714180     53.929340
174      1.730000     81.174890     53.747120
175      1.740000     80.637420     53.565560
176      1.750000     80.101760     53.384740
177      1.760000     79.567920     53.204670
178      1.770000     79.035870     53.025280
179      1.780000     78.505620     52.846420
180      1.790000     77.977150     52.667920
181      1.800000     77.450470     52.489560
182      1.810000     76.925580     52.311100
183      1.820000     76.402470     52.132330
184      1.830000     75.881140     51.953060
185      1.840000     75.361610     51.773140
186      1.850000     74.843880     51.592510
187      1.860000     74.327960     51.411160
188      1.870000     73.813850     51.229160
189      1.880000     73.301550     51.046630
190      1.890000     72.791090     50.863780
191      1.900000     72.282450     50.680810
192      1.910000     71.775640     50.497970
193      1.920000     71.270660     50.315470
194      1.930000     70.767510     50.133510
195      1.940000     70.266170     49.952210
196      1.950000     69.766650     49.771650
197      1.960000     69.268930     49.591820
198      1.970000     68.773010     49.412640
199      1.980000     68.278890     49.233990
200      1.990000     67.786550     49.055660
201      2.000000     67.295990     48.877450
202      2.010000     66.807220     48.699110
203      2.020000     66.320230     48.520430
204      2.030000     65.835020     48.341230
205      2.040000     65.351610     48.161350
206      2.050000     64.870000     47.980740
207      2.060000     64.390190     47.799380
208      2.070000     63.912200     47.617360
209      2.080000     63.436020     47.434800
210      2.090000     62.961670     47.251890
211      2.100000     62.489150     47.068860
212      2.110000     62.018470     46.885940
213      2.120000     61.549610     46.703360
214      2.130000     61.082570     46.521310
215      2.140000     60.617360     46.339930
216      2.150000     60.153960     46.159280
217      2.160000     59.692370     45.979370
218      2.170000     59.232570     45.800120
219      2.180000     58.774570     45.621390
220      2.190000     58.318360     45.443000
221      2.200000     57.863930     45.264730
222      2.210000     57.411280     45.086340
223      2.220000     56.960420     44.907630
224      2.230000     56.511340     44.728400
225      2.240000     56.064060     44.548510
226      2.250000     55.618570     44.367890
227      2.260000     55.174890     44.186530
228      2.270000     54.733030     44.004520
229      2.280000     54.292980     43.821970
230      2.290000     53.854760     43.639090
231      2.300000     53.418370     43.456090
232      2.310000     52.983810     43.273200
233      2.320000     52.551080     43.090660
234      2.330000     52.120170     42.908640
235      2.340000     51.691090     42.727290
236      2.350000     51.263810     42.546680
237      2.360000     50.838350     42.366790
238      2.370000     50.414680     42.187560
239      2.380000     49.992800     42.008860
240      2.390000     49.572720     41.830480
241      2.400000     49.154410     41.652220
242      2.410000     48.737890     41.473850
243      2.420000     48.323150     41.295140
244      2.430000     47.910200     41.115910
245      2.440000     47.499040     40.936020
246      2.450000     47.089680     40.755400
247      2.460000     46.682130     40.574040
248      2.470000     46.276380     40.392020
249      2.480000     45.872460     40.209460
250      2.490000     45.470370     40.026570
251      2.500000     45.070100     39.843560
252      2.510000     44.671670     39.660670
253      2.520000     44.275060     39.478110
254      2.530000     43.880280     39.296090
255      2.540000     43.487320     39.114730
256      2.550000     43.096170     38.934100
257      2.560000     42.706830     38.754210
258      2.570000     42.319290     38.574980
259      2.580000     41.933540     38.396260
260      2.590000     41.549580     38.217890
261      2.600000     41.167400     38.039630
262      2.610000     40.787000     37.861250
263      2.620000     40.408390     37.682550
264      2.630000     40.031560     37.503320
265      2.640000     39.656530     37.323440
266      2.650000     39.283300     37.142830
267      2.660000     38.911870     36.961480
268      2.670000     38.542250     36.779470
269      2.680000     38.174460     36.596940
270      2.690000     37.808490     36.414060
271      2.700000     37.444350     36.231060
272      2.710000     37.082040     36.048180
273      2.720000     36.721560     35.865640
274      2.730000     36.362900     35.683620
275      2.740000     36.006060     35.502260
276      2.750000     35.651040     35.321640
277      2.760000     35.297820     35.141740
278      2.770000     34.946410     34.962500
279      2.780000     34.596780     34.783780
280      2.790000     34.248940     34.605390
281      2.800000     33.902890     34.427110
282      2.810000     33.558620     34.248710
283      2.820000     33.216130     34.069980
284      2.830000     32.875430     33.890730
285      2.840000     32.536530     33.710810
286      2.850000     32.199420     33.530160
287      2.860000     31.864120     33.348780
288      2.870000     31.530630     33.166740
289      2.880000     31.198960     32.984170
290      2.890000     30.869120     32.801260
291      2.900000     30.541110     32.618230
292      2.910000     30.214920     32.435330
293      2.920000     29.890570     32.252770
294      2.930000     29.568040     32.070740
295      2.940000     29.247340     31.889390
296      2.950000     28.928440     31.708770
297      2.960000     28.611350     31.528890
298      2.970000     28.296060     31.349680
299      2.980000     27.982570     31.170990
300      2.990000     27.670860     30.992650
301      3.000000     27.360930     30.814430
302      3.010000     27.052790     30.636100
303      3.020000     26.746430     30.457450
304      3.030000     26.441850     30.278280
305      3.040000     26.139070     30.098460
306      3.050000     25.838080     29.917910
307      3.060000     25.538910     29.736630
308      3.070000     25.241540     29.554680
309      3.080000     24.945990     29.372210
310      3.090000     24.652270     29.189380
311      3.100000     24.360380     29.006440
312      3.110000     24.070310     28.823600
313      3.120000     23.782080     28.641090
314      3.130000     23.495660     28.459090
315      3.140000     23.211070     28.277740
316      3.150000     22.928300     28.097100
317      3.160000     22.647330     27.917170
318      3.170000     22.368150     27.737880
319      3.180000     22.090780     27.559080
320      3.190000     21.815180     27.380600
321      3.200000     21.541380     27.202200
322      3.210000     21.269360     27.023670
323      3.220000     20.999120     26.844790
324      3.230000     20.730670     26.665370
325      3.240000     20.464020     26.485270
326      3.250000     20.199170     26.304440
327      3.260000     19.936120     26.122860
328      3.270000     19.674890     25.940630
329      3.280000     19.415490     25.757870
330      3.290000     19.157910     25.574790
331      3.300000     18.902160     25.391620
332      3.310000     18.648240     25.208590
333      3.320000     18.396160     25.025940
334      3.330000     18.145900     24.843860
335      3.340000     17.897460     24.662500
336      3.350000     17.650830     24.481930
337      3.360000     17.406010     24.302160
338      3.370000     17.162990     24.123100
339      3.380000     16.921760     23.944630
340      3.390000     16.682320     23.766570
341      3.400000     16.444650     23.588680
342      3.410000     16.208760     23.410740
343      3.420000     15.974660     23.232520
344      3.430000     15.742330     23.053830
345      3.440000     15.511790     22.874530
346      3.450000     15.283050     22.694510
347      3.460000     15.056100     22.513780
348      3.470000     14.830960     22.332380
349      3.480000     14.607640     22.150420
350      3.490000     14.386140     21.968080
351      3.500000     14.166460     21.785570
352      3.510000     13.948600     21.603080
353      3.520000     13.732570     21.420830
354      3.530000     13.518360     21.238970
355      3.540000     13.305970     21.057640
356      3.550000     13.095390     20.876880
357      3.560000     12.886630     20.696670
358      3.570000     12.679660     20.516940
359      3.580000     12.474490     20.337530
360      3.590000     12.271110     20.158260
361      3.600000     12.069530     19.978910
362      3.610000     11.869740     19.799270
363      3.620000     11.671750     19.619130
364      3.630000     11.475560     19.438310
365      3.640000     11.281180     19.256730
366      3.650000     11.088610     19.074320
367      3.660000     10.897870     18.891150
368      3.670000     10.708950     18.707320
369      3.680000     10.521880     18.523040
370      3.690000     10.336650     18.338530
371      3.700000     10.153260     18.154100
372      3.710000      9.971720     17.970040
373      3.720000      9.792020     17.786630
374      3.730000      9.614160     17.604130
375      3.740000      9.438120     17.422720
376      3.750000      9.263890     17.242530
377      3.760000      9.091460     17.063580
378      3.770000      8.920830     16.885830
379      3.780000      8.751970     16.709160
380      3.790000      8.584880     16.533390
381      3.800000      8.419540     16.358280
382      3.810000      8.255960     16.183580
383      3.820000      8.094130     16.009030
384      3.830000      7.934030     15.834370
385      3.840000      7.775690     15.659380
386      3.850000      7.619100     15.483880
387      3.860000      7.464260     15.307750
388      3.870000      7.311180     15.130920
389      3.880000      7.159870     14.953370
390      3.890000      7.010340     14.775110
391      3.900000      6.862590     14.596200
392      3.910000      6.716620     14.416680
393      3.920000      6.572460     14.236600
394      3.930000      6.430090     14.055980
395      3.940000      6.289530     13.874800
396      3.950000      6.150780     13.692980
397      3.960000      6.013850     13.510420
398      3.970000      5.878750     13.326950
399      3.980000      5.745480     13.142390
400      3.990000      5.614060     12.956520
401      4.000000      5.484490     12.769170
402      4.010000      5.356800     12.580170
403      4.020000      5.231000     12.389430
404      4.030000      5.107100     12.196960
405      4.040000      4.985130     12.002850
406      4.050000      4.865110     11.807330
407      4.060000      4.747030     11.610770
408      4.070000      4.630930     11.413630
409      4.080000      4.516790     11.216520
410      4.090000      4.404620     11.020130
411      4.100000      4.294420     10.825200
412      4.110000      4.186170     10.632500
413      4.120000      4.079850     10.442760
414      4.130000      3.975420     10.256680
415      4.140000      3.872850     10.074860
416      4.150000      3.772100      9.897750
417      4.160000      3.673120      9.725690
418      4.170000      3.575870      9.558840
419      4.180000      3.480280      9.397200
420      4.190000      3.386310      9.240620
421      4.200000      3.293900      9.088790
422      4.210000      3.203010      8.941240
423      4.220000      3.113600      8.797380
424      4.230000      3.025630      8.656490
425      4.240000      2.939060      8.517740
426      4.250000      2.853880      8.380170
427      4.260000      2.770080      8.242770
428      4.270000      2.687660      8.104420
429      4.280000      2.606610      7.963950
430      4.290000      2.526970      7.820110
431      4.300000      2.448770      7.671650
432      4.310000      2.372050      7.517290
433      4.320000      2.296880      7.355740
434      4.330000      2.223320      7.185760
435      4.340000      2.151470      7.006160
436      4.350000      2.081400      6.815840
437      4.360000      2.013250      6.613820
438      4.370000      1.947110      6.399300
439      4.380000      1.883110      6.171680
440      4.390000      1.821400      5.930630
441      4.400000      1.762090      5.676130
442      4.410000      1.705330      5.408530
443      4.420000      1.651250      5.128630
444      4.430000      1.599960      4.837710
445      4.440000      1.551580      4.537580
446      4.450000      1.506210      4.230570
447      4.460000      1.463900      3.919600
448      4.470000      1.424700      3.608080
449      4.480000      1.388620      3.299890
450      4.490000      1.355620      2.999300
451      4.500000      1.325630      2.710790
452      4.510000      1.298520      2.439000
453      4.520000      1.274130      2.188500
454      4.530000      1.252250      1.963710
455      4.540000      1.232610      1.768710
456      4.550000      1.214920      1.607180
457      4.560000      1.198850      1.482220
458      4.570000      1.184030      1.396360
459      4.580000      1.170070      1.351440
460      4.590000      1.156550      1.348560
461      4.600000      1.143070      1.388110
462      4.610000      1.129190      1.469640
463      4.620000      1.114490      1.591940
464      4.630000      1.098570      1.752950
465      4.640000      1.081040      1.949760
466      4.650000      1.061540      2.178680
467      4.660000      1.039760      2.435220
468      4.670000      1.015400      2.714190
469      4.680000      0.988260      3.009810
470      4.690000      0.958160      3.315810
471      4.700000      0.925010      3.625680
472      4.710000      0.888750      3.932760
473      4.720000      0.849420      4.230550
474      4.730000      0.807120      4.512790
475      4.740000      0.761990      4.773720
476      4.750000      0.714250      5.008160
477      4.760000      0.664170      5.211670
478      4.770000      0.612050      5.380570
479      4.780000      0.558250      5.512010
480      4.790000      0.503130      5.603980
481      4.800000      0.447090      5.655290
482      4.810000      0.390530      5.665590
483      4.820000      0.333880      5.635290
484      4.830000      0.277530      5.565600
485      4.840000      0.221870      5.458420
486      4.850000      0.167280      5.316350
487      4.860000      0.114120      5.142600
488      4.870000      0.062700      4.940940
489      4.880000      0.013290      4.715550
490      4.890000     -0.033870      4.470960
491      4.900000     -0.078580      4.211870
492      4.910000     -0.120700      3.943040
493      4.920000     -0.160130      3.669100
494      4.930000     -0.196820      3.394450
495      4.940000     -0.230760      3.123120
496      4.950000     -0.261990      2.858680
497      4.960000     -0.290580      2.604180
498      4.970000     -0.316620      2.362120
499      4.980000     -0.340240      2.134430
500      4.990000     -0.361590      1.922510
501      5.000000     -0.380810      1.727220
502      5.010000     -0.398090      1.548970
503      5.020000     -0.413580      1.387760
504      5.030000     -0.427450      1.243200
505      5.040000     -0.439890      1.114590
506      5.050000     -0.451030      1.000940
507      5.060000     -0.461040      0.901060
508      5.070000     -0.470050      0.813550
509      5.080000     -0.478190      0.736880
510      5.090000     -0.485560      0.669420
511      5.100000     -0.492250      0.609500
512      5.110000     -0.498340      0.555420
513      5.120000     -0.503900      0.505510
514      5.130000     -0.508950      0.458180
515      5.140000     -0.513540      0.411910
516      5.150000     -0.517660      0.365320
517      5.160000     -0.521310      0.317140
518      5.170000     -0.524480      0.266280
519      5.180000     -0.527140      0.211780
520      5.190000     -0.529260      0.152820
521      5.200000     -0.530790      0.088770
522      5.210000     -0.531680      0.019110
523      5.220000     -0.531870     -0.056520
524      5.230000     -0.531300     -0.138350
525      5.240000     -0.529920     -0.226470
526      5.250000     -0.527650     -0.320880
527      5.260000     -0.524440     -0.421450
528      5.270000     -0.520230     -0.527950
529      5.280000     -0.514950     -0.640100
530      5.290000     -0.508550     -0.757540
531      5.300000     -0.500970     -0.879890
532      5.310000     -0.492180     -1.006760
533      5.320000     -0.482110     -1.137760
534      5.330000     -0.470730     -1.272560
535      5.340000     -0.458010     -1.410830
536      5.350000     -0.443900     -1.552310
537      5.360000     -0.428370     -1.696760
538      5.370000     -0.411410     -1.843990
539      5.380000     -0.392970     -1.993780
540      5.390000     -0.373030     -2.145900
541      5.400000     -0.351570     -2.300030
542      5.410000     -0.328570     -2.455760
543      5.420000     -0.304010     -2.612510
544      5.430000     -0.277890     -2.769520
545      5.440000     -0.250190     -2.925790
546      5.450000     -0.220930     -3.080090
547      5.460000     -0.190130     -3.230900
548      5.470000     -0.157820     -3.376470
549      5.480000     -0.124060     -3.514810
550      5.490000     -0.088910     -3.643720
551      5.500000     -0.052470     -3.760890
552      5.510000     -0.014860     -3.863910
553      5.520000      0.023770     -3.950380
554      5.530000      0.063280     -4.017970
555      5.540000      0.103460     -4.064480
556      5.550000      0.144100     -4.087930
557      5.560000      0.184980     -4.086600
558      5.570000      0.225850     -4.059080
559      5.580000      0.266440     -4.004320
560      5.590000      0.306480     -3.921650
561      5.600000      0.345700     -3.810830
562      5.610000      0.383810     -3.672080
563      5.620000      0.420530     -3.506100
564      5.630000      0.455590     -3.314110
565      5.640000      0.488730     -3.097820
566      5.650000      0.519710     -2.859500
567      5.660000      0.548300     -2.601900
568      5.670000      0.574320     -2.328250
569      5.680000      0.597600     -2.042160
570      5.690000      0.618030     -1.747540
571      5.700000      0.635500     -1.448490
572      5.710000      0.649990     -1.149170
573      5.720000      0.661480     -0.853660
574      5.730000      0.670010     -0.565840
575      5.740000      0.675670     -0.289260
576      5.750000      0.678570     -0.027100
577      5.760000      0.678840      0.217980
578      5.770000      0.676660      0.443790
579      5.780000      0.672220      0.648680
580      5.790000      0.665730      0.831490
581      5.800000      0.657420      0.991580
582      5.810000      0.647500      1.128740
583      5.820000      0.636210      1.243180
584      5.830000      0.623780      1.335520
585      5.840000      0.610430      1.406700
586      5.850000      0.596360      1.457960
587      5.860000      0.581780      1.490790
588      5.870000      0.566870      1.506920
589      5.880000      0.551800      1.508210
590      5.890000      0.536720      1.496670
591      5.900000      0.521750      1.474340
592      5.910000      0.507010      1.443260
593      5.920000      0.492580      1.405410
594      5.930000      0.478520      1.362700
595      5.940000      0.464900      1.316840
596      5.950000      0.451730      1.269390
597      5.960000      0.439040      1.221710
598      5.970000      0.426820      1.174930
599      5.980000      0.415070      1.129970
600      5.990000      0.403770      1.087570
601      6.000000      0.392890      1.048240
602      6.010000      0.382410      1.012340
603      6.020000      0.372290      0.980090
604      6.030000      0.362490      0.951530
605      6.040000      0.352970      0.926640
606      6.050000      0.343700      0.905260
607      6.060000      0.334650      0.887170
608      6.070000      0.325780      0.872080
609      6.080000      0.317060      0.859670
610      6.090000      0.308460      0.849550
611      6.100000      0.299970      0.841340
612      6.110000      0.291550      0.834640
613      6.120000      0.283210      0.829060
614      6.130000      0.274920      0.824210
615      6.140000      0.266680      0.819750
616      6.150000      0.258480      0.815350
617      6.160000      0.250320      0.810710
618      6.170000      0.242220      0.805580
619      6.180000      0.234160      0.799770
620      6.190000      0.226160      0.793090
621      6.200000      0.218230      0.785420
622      6.210000      0.210380      0.776680
623      6.220000      0.202610      0.766830
624      6.230000      0.194940      0.755850
625      6.240000      0.187390      0.743780
626      6.250000      0.179950      0.730690
627      6.260000      0.172640      0.716680
628      6.270000      0.165470      0.701870
629      6.280000      0.158450      0.686430
630      6.290000      0.151590      0.670520
631      6.300000      0.144890      0.654330
632      6.310000      0.138340      0.638050
633      6.320000      0.131960      0.621860
634      6.330000      0.125740      0.605950
635      6.340000      0.119680      0.590470
636      6.350000      0.113780      0.575590
637      6.360000      0.108020      0.561410
638      6.370000      0.102410      0.548050
639      6.380000      0.096930      0.535580
640      6.390000      0.091570      0.524050
641      6.400000      0.086330      0.513510
642      6.410000      0.081200      0.503970
643      6.420000      0.076160      0.495430
644      6.430000      0.071200      0.487860
645      6.440000      0.066320      0.481260
646      6.450000      0.061510      0.475580
647      6.460000      0.056760      0.470790
648      6.470000      0.052050      0.466830
649      6.480000      0.047380      0.463660
650      6.490000      0.042740      0.461230
651      6.500000      0.038130      0.459480
652      6.510000      0.033540      0.458360
653      6.520000      0.028950      0.457840
654      6.530000      0.024370      0.457860
655      6.540000      0.019800      0.458390
656      6.550000      0.015210      0.459390
657      6.560000      0.010620      0.460830
658      6.570000      0.006010      0.462690
659      6.580000      0.001380      0.464950
660      6.590000     -0.003270      0.467590
661      6.600000     -0.007940      0.470590
662      6.610000     -0.012650      0.473940
663      6.620000     -0.017390      0.477620
664      6.630000     -0.022160      0.481610
665      6.640000     -0.026980      0.485900
666      6.650000     -0.031840      0.490470
667      6.660000     -0.036740      0.495280
668      6.670000     -0.041700      0.500310
669      6.680000     -0.046700      0.505520
670      6.690000     -0.051760      0.510890
671      6.700000     -0.056860      0.516370
672      6.710000     -0.062030      0.521930
673      6.720000     -0.067250      0.527520
674      6.730000     -0.072520      0.533130
675      6.740000     -0.077850      0.538710
676      6.750000     -0.083240      0.544250
677      6.760000     -0.088680      0.549720
678      6.770000     -0.094180      0.555090
679      6.780000     -0.099730      0.560370
680      6.790000     -0.105340      0.565530
681      6.800000     -0.110990      0.570550
682      6.810000     -0.116700      0.575440
683      6.820000     -0.122450      0.580170
684      6.830000     -0.128250      0.584720
685      6.840000     -0.134100      0.589080
686      6.850000     -0.139990      0.593200
687      6.860000     -0.145920      0.597050
688      6.870000     -0.151890      0.600590
689      6.880000     -0.157900      0.603780
690      6.890000     -0.163940      0.606540
691      6.900000     -0.170000      0.608830
692      6.910000     -0.176090      0.610580
693      6.920000     -0.182200      0.611720
694      6.930000     -0.188310      0.612190
695      6.940000     -0.194440      0.611940
696      6.950000     -0.200550      0.610900
697      6.960000     -0.206660      0.609030
698      6.970000     -0.212750      0.606280
699      6.980000     -0.218820      0.602610
700      6.990000     -0.224840      0.598000
701      7.000000     -0.230820      0.592420
702      7.010000     -0.236750      0.585860
703      7.020000     -0.242610      0.578340
704      7.030000     -0.248390      0.569860
705      7.040000     -0.254090      0.560440
706      7.050000     -0.259690      0.550120
707      7.060000     -0.265190      0.538940
708      7.070000     -0.270580      0.526960
709      7.080000     -0.275850      0.514250
710      7.090000     -0.280990      0.500860
711      7.100000     -0.286000      0.486860
712      7.110000     -0.290870      0.472340
713      7.120000     -0.295600      0.457340
714      7.130000     -0.300170      0.441940
715      7.140000     -0.304590      0.426180
716      7.150000     -0.308850      0.410100
717      7.160000     -0.312950      0.393730
718      7.170000     -0.316890      0.377090
719      7.180000     -0.320660      0.360190
720      7.190000     -0.324260      0.343040
721      7.200000     -0.327690      0.325620
722      7.210000     -0.330950      0.307940
723      7.220000     -0.334030      0.289990
724      7.230000     -0.336930      0.271780
725      7.240000     -0.339640      0.253310
726      7.250000     -0.342180      0.234590
727      7.260000     -0.344520      0.215670
728      7.270000     -0.346680      0.196560
729      7.280000     -0.348650      0.177320
730      7.290000     -0.350420      0.157990
731      7.300000     -0.352000      0.138630
732      7.310000     -0.353390      0.119310
733      7.320000     -0.354580      0.100070
734      7.330000     -0.355580      0.080970
735      7.340000     -0.356390      0.062050
736      7.350000     -0.357010      0.043340
737      7.360000     -0.357440      0.024870
738      7.370000     -0.357690      0.006660
739      7.380000     -0.357760     -0.011290
740      7.390000     -0.357650     -0.028980
741      7.400000     -0.357360     -0.046420
742      7.410000     -0.356890     -0.063610
743      7.420000     -0.356260     -0.080570
744      7.430000     -0.355450     -0.097290
745      7.440000     -0.354480     -0.113780
746      7.450000     -0.353340     -0.130020
747      7.460000     -0.352040     -0.146000
748      7.470000     -0.350580     -0.161680
749      7.480000     -0.348960     -0.177030
750      7.490000     -0.347190     -0.192010
751      7.500000     -0.345270     -0.206560
752      7.510000     -0.343210     -0.220630
753      7.520000     -0.341000     -0.234160
754      7.530000     -0.338660     -0.247110
755      7.540000     -0.336190     -0.259420
756      7.550000     -0.333590     -0.271050
757      7.560000     -0.330880     -0.281980
758      7.570000     -0.328060     -0.292170
759      7.580000     -0.325140     -0.301620
760      7.590000     -0.322120     -0.310310
761      7.600000     -0.319020     -0.318260
762      7.610000     -0.315840     -0.325460
763      7.620000     -0.312580     -0.331930
764      7.630000     -0.309260     -0.337700
765      7.640000     -0.305890     -0.342780
766      7.650000     -0.302460     -0.347200
767      7.660000     -0.298990     -0.350990
768      7.670000     -0.295480     -0.354180
769      7.680000     -0.291940     -0.356790
770      7.690000     -0.288370     -0.358850
771      7.700000     -0.284780     -0.360390
772      7.710000     -0.281180     -0.361430
773      7.720000     -0.277560     -0.362000
774      7.730000     -0.273940     -0.362110
775      7.740000     -0.270320     -0.361780
776      7.750000     -0.266700     -0.361030
777      7.760000     -0.263090     -0.359870
778      7.770000     -0.259490     -0.358300
779      7.780000     -0.255910     -0.356340
780      7.790000     -0.252350     -0.353990
781      7.800000     -0.248810     -0.351260
782      7.810000     -0.245290     -0.348150
783      7.820000     -0.241810     -0.344670
784      7.830000     -0.238370     -0.340830
785      7.840000     -0.234960     -0.336650
786      7.850000     -0.231590     -0.332130
787      7.860000     -0.228270     -0.327300
788      7.870000     -0.225000     -0.322170
789      7.880000     -0.221780     -0.316770
790      7.890000     -0.218610     -0.311130
791      7.900000     -0.215500     -0.305260
792      7.910000     -0.212440     -0.299200
793      7.920000     -0.209450     -0.292970
794      7.930000     -0.206520     -0.286580
795      7.940000     -0.203660     -0.280060
796      7.950000     -0.200860     -0.273430
797      7.960000     -0.198120     -0.266680
798      7.970000     -0.195460     -0.259820
799      7.980000     -0.192860     -0.252860
800      7.990000     -0.190330     -0.245790
801      8.000000     -0.187870     -0.238610
802      8.010000     -0.185480     -0.231310
803      8.020000     -0.183170     -0.223890
804      8.030000     -0.180930     -0.216350
805      8.040000     -0.178770     -0.208670
806      8.050000     -0.176680     -0.200870
807      8.060000     -0.174670     -0.192960
808      8.070000     -0.172740     -0.184930
809      8.080000     -0.170890     -0.176810
810      8.090000     -0.169130     -0.168600
811      8.100000     -0.167440     -0.160330
812      8.110000     -0.165840     -0.152020
813      8.120000     -0.164320     -0.143670
814      8.130000     -0.162880     -0.135310
815      8.140000     -0.161530     -0.126940
816      8.150000     -0.160260     -0.118580
817      8.160000     -0.159070     -0.110220
818      8.170000     -0.157970     -0.101870
819      8.180000     -0.156950     -0.093530
820      8.190000     -0.156020     -0.085190
821      8.200000     -0.155160     -0.076840
822      8.210000     -0.154400     -0.068470
823      8.220000     -0.153710     -0.060100
824      8.230000     -0.153110     -0.051700
825      8.240000     -0.152590     -0.043280
826      8.250000     -0.152160     -0.034860
827      8.260000     -0.151810     -0.026440
828      8.270000     -0.151550     -0.018030
829      8.280000     -0.151370     -0.009670
830      8.290000     -0.151270     -0.001370
831      8.300000     -0.151260      0.006830
832      8.310000     -0.151320      0.014910
833      8.320000     -0.151470      0.022840
834      8.330000     -0.151700      0.030590
835      8.340000     -0.152010      0.038130
836      8.350000     -0.152390      0.045450
837      8.360000     -0.152840      0.052520
838      8.370000     -0.153370      0.059350
839      8.380000     -0.153960      0.065910
840      8.390000     -0.154620      0.072220
841      8.400000     -0.155340      0.078270
842      8.410000     -0.156130      0.084070
843      8.420000     -0.156970      0.089620
844      8.430000     -0.157860      0.094940
845      8.440000     -0.158810      0.100020
846      8.450000     -0.159810      0.104870
847      8.460000     -0.160860      0.109500
848      8.470000     -0.161960      0.113910
849      8.480000     -0.163100      0.118110
850      8.490000     -0.164280      0.122080
851      8.500000     -0.165500      0.125830
852      8.510000     -0.166760      0.129360
853      8.520000     -0.168050      0.132650
854      8.530000     -0.169380      0.135710
855      8.540000     -0.170730      0.138540
856      8.550000     -0.172120      0.141120
857      8.560000     -0.173530      0.143460
858      8.570000     -0.174960      0.145550
859      8.580000     -0.176420      0.147400
860      8.590000     -0.177890      0.149010
861      8.600000     -0.179380      0.150370
862      8.610000     -0.180890      0.151500
863      8.620000     -0.182400      0.152400
864      8.630000     -0.183930      0.153060
865      8.640000     -0.185460      0.153510
866      8.650000     -0.186990      0.153740
867      8.660000     -0.188530      0.153770
868      8.670000     -0.190070      0.153600
869      8.680000     -0.191600      0.153230
870      8.690000     -0.193140      0.152690
871      8.700000     -0.194660      0.151960
872      8.710000     -0.196180      0.151070
873      8.720000     -0.197690      0.150020
874      8.730000     -0.199190      0.148800
875      8.740000     -0.200680      0.147430
876      8.750000     -0.202160      0.145910
877      8.760000     -0.203610      0.144230
878      8.770000     -0.205060      0.142410
879      8.780000     -0.206480      0.140440
880      8.790000     -0.207890      0.138320
881      8.800000     -0.209270      0.136050
882      8.810000     -0.210630      0.133630
883      8.820000     -0.211970      0.131070
884      8.830000     -0.213280      0.128370
885      8.840000     -0.214560      0.125540
886      8.850000     -0.215820      0.122580
887      8.860000     -0.217040      0.119510
888      8.870000     -0.218240      0.116340
889      8.880000     -0.219400      0.113090
890      8.890000     -0.220530      0.109770
891      8.900000     -0.221630      0.106400
892      8.910000     -0.222690      0.103000
893      8.920000     -0.223720      0.099590
894      8.930000     -0.224720      0.096180
895      8.940000     -0.225680      0.092800
896      8.950000     -0.226610      0.089440
897      8.960000     -0.227500      0.086130
898      8.970000     -0.228360      0.082860
899      8.980000     -0.229190      0.079640
900      8.990000     -0.229990      0.076490
901      9.000000     -0.230750      0.073390
902      9.010000     -0.231490      0.070340
903      9.020000     -0.232190      0.067350
904      9.030000     -0.232860      0.064410
905      9.040000     -0.233510      0.061530
906      9.050000     -0.234120      0.058700
907      9.060000     -0.234710      0.055930
908      9.070000     -0.235270      0.053210
909      9.080000     -0.235800      0.050560
910      9.090000     -0.236310      0.047970
911      9.100000     -0.236790      0.045450
912      9.110000     -0.237240      0.043010
913      9.120000     -0.237670      0.040650
914      9.130000     -0.238080      0.038380
915      9.140000     -0.238460      0.036210
916      9.150000     -0.238820      0.034130
917      9.160000     -0.239170      0.032150
918      9.170000     -0.239490      0.030280
919      9.180000     -0.239790      0.028500
920      9.190000     -0.240070      0.026830
921      9.200000     -0.240340      0.025250
922      9.210000     -0.240600      0.023770
923      9.220000     -0.240830      0.022380
924      9.230000     -0.241060      0.021070
925      9.240000     -0.241270      0.019850
926      9.250000     -0.241470      0.018690
927      9.260000     -0.241650      0.017590
928      9.270000     -0.241830      0.016550
929      9.280000     -0.241990      0.015560
930      9.290000     -0.242150      0.014610
931      9.300000     -0.242300      0.013700
932      9.310000     -0.242430      0.012800
933      9.320000     -0.242560      0.011920
934      9.330000     -0.242680      0.011050
935      9.340000     -0.242790      0.010180
936      9.350000     -0.242890      0.009310
937      9.360000     -0.242990      0.008420
938      9.370000     -0.243070      0.007510
939      9.380000     -0.243150      0.006580
940      9.390000     -0.243210      0.005620
941      9.400000     -0.243270      0.004620
942      9.410000     -0.243310      0.003590
943      9.420000     -0.243350      0.002510
944      9.430000     -0.243370      0.001390
945      9.440000     -0.243390      0.000220
946      9.450000     -0.243390     -0.001000
947      9.460000     -0.243380     -0.002280
948      9.470000     -0.243360     -0.003610
949      9.480000     -0.243320     -0.004990
950      9.490000     -0.243270     -0.006430
951      9.500000     -0.243210     -0.007930
952      9.510000     -0.243130     -0.009490
953      9.520000     -0.243030     -0.011110
954      9.530000     -0.242920     -0.012790
955      9.540000     -0.242790     -0.014550
956      9.550000     -0.242650     -0.016370
957      9.560000     -0.242480     -0.018260
958      9.570000     -0.242300     -0.020230
959      9.580000     -0.242100     -0.022280
960      9.590000     -0.241880     -0.024410
961      9.600000     -0.241630     -0.026630
962      9.610000     -0.241370     -0.028950
963      9.620000     -0.241080     -0.031350
964      9.630000     -0.240760     -0.033840
965      9.640000     -0.240430     -0.036430
966      9.650000     -0.240060     -0.039110
967      9.660000     -0.239670     -0.041880
968      9.670000     -0.239250     -0.044720
969      9.680000     -0.238800     -0.047650
970      9.690000     -0.238330     -0.050630
971      9.700000     -0.237820     -0.053680
972      9.710000     -0.237280     -0.056790
973      9.720000     -0.236720     -0.059930
974      9.730000     -0.236120     -0.063120
975      9.740000     -0.235490     -0.066340
976      9.750000     -0.234820     -0.069590
977      9.760000     -0.234130     -0.072860
978      9.770000     -0.233400     -0.076170
979      9.780000     -0.232640     -0.079500
980      9.790000     -0.231840     -0.082860
981      9.800000     -0.231010     -0.086250
982      9.810000     -0.230150     -0.089670
983      9.820000     -0.229250     -0.093130
984      9.830000     -0.228320     -0.096620
985      9.840000     -0.227360     -0.100150
986      9.850000     -0.226350     -0.103710
987      9.860000     -0.225320     -0.107290
988      9.870000     -0.224240     -0.110890
989      9.880000     -0.223140     -0.114490
990      9.890000     -0.221990     -0.118100
991      9.900000     -0.220810     -0.121690
992      9.910000     -0.219590     -0.125260
993      9.920000     -0.218340     -0.128780
994      9.930000     -0.217050     -0.132260
995      9.940000     -0.215730     -0.135690
996      9.950000     -0.214370     -0.139040
997      9.960000     -0.212980     -0.142330
998      9.970000     -0.211560     -0.145540
999      9.980000     -0.210100     -0.148680
1000      9.990000     -0.208620     -0.151740
1001     10.000000     -0.207100     -0.154730
1002     10.010000     -0.205550     -0.157640
1003     10.020000     -0.203980     -0.160490
1004     10.030000     -0.202370     -0.163270
1005     10.040000     -0.200740     -0.166000
1006     10.050000     -0.199080     -0.168660
1007     10.060000     -0.197390     -0.171260
1008     10.070000     -0.195680     -0.173810
1009     10.080000     -0.193940     -0.176300
1010     10.090000     -0.192180     -0.178740
1011     10.100000     -0.190390     -0.181110
1012     10.110000     -0.188580     -0.183420
1013     10.120000     -0.186750     -0.185670
1014     10.130000     -0.184890     -0.187860
1015     10.140000     -0.183010     -0.189970
1016     10.150000     -0.181110     -0.192020
1017     10.160000     -0.179190     -0.194000
1018     10.170000     -0.177250     -0.195910
1019     10.180000     -0.175290     -0.197760
1020     10.190000     -0.173310     -0.199540
1021     10.200000     -0.171320     -0.201250
1022     10.210000     -0.169310     -0.202910
1023     10.220000     -0.167280     -0.204510
1024     10.230000     -0.165230     -0.206040
1025     10.240000     -0.163170     -0.207520
1026     10.250000     -0.161100     -0.208950
1027     10.260000     -0.159010     -0.210310
1028     10.270000     -0.156900     -0.211620
1029     10.280000     -0.154790     -0.212870
1030     10.290000     -0.152660     -0.214050
1031     10.300000     -0.150520     -0.215160
1032     10.310000     -0.148370     -0.216200
1033     10.320000     -0.146200     -0.217160
1034     10.330000     -0.144030     -0.218040
1035     10.340000     -0.141850     -0.218830
1036     10.350000     -0.139660     -0.219530
1037     10.360000     -0.137470     -0.220140
1038     10.370000     -0.135270     -0.220660
1039     10.380000     -0.133060     -0.221070
1040     10.390000     -0.130850     -0.221390
1041     10.400000     -0.128640     -0.221610
1042     10.410000     -0.126420     -0.221720
1043     10.420000     -0.124200     -0.221730
1044     10.430000     -0.121990     -0.221640
1045     10.440000     -0.119770     -0.221440
1046     10.450000     -0.117550     -0.221150
1047     10.460000     -0.115340     -0.220750
1048     10.470000     -0.113140     -0.220260
1049     10.480000     -0.110930     -0.219670
1050     10.490000     -0.108740     -0.218980
1051     10.500000     -0.106550     -0.218200
1052     10.510000     -0.104360     -0.217320
1053     10.520000     -0.102190     -0.216340
1054     10.530000     -0.100030     -0.215270
1055     10.540000     -0.097880     -0.214100
1056     10.550000     -0.095730     -0.212830
1057     10.560000     -0.093610     -0.211460
1058     10.570000     -0.091490     -0.209990
1059     10.580000     -0.089390     -0.208420
1060     10.590000     -0.087310     -0.206740
1061     10.600000     -0.085240     -0.204950
1062     10.610000     -0.083190     -0.203060
1063     10.620000     -0.081160     -0.201060
1064     10.630000     -0.079150     -0.198950
1065     10.640000     -0.077160     -0.196750
1066     10.650000     -0.075190     -0.194460
1067     10.660000     -0.073250     -0.192080
1068     10.670000     -0.071330     -0.189630
1069     10.680000     -0.069430     -0.187120
1070     10.690000     -0.067560     -0.184560
1071     10.700000     -0.065710     -0.181960
1072     10.710000     -0.063890     -0.179350
1073     10.720000     -0.062100     -0.176720
1074     10.730000     -0.060330     -0.174110
1075     10.740000     -0.058590     -0.171510
1076     10.750000     -0.056880     -0.168940
1077     10.760000     -0.055190     -0.166400
1078     10.770000     -0.053520     -0.163910
1079     10.780000     -0.051880     -0.161460
1080     10.790000     -0.050270     -0.159050
1081     10.800000     -0.048680     -0.156690
1082     10.810000     -0.047110     -0.154370
1083     10.820000     -0.045570     -0.152100
1084     10.830000     -0.044050     -0.149870
1085     10.840000     -0.042550     -0.147670
1086     10.850000     -0.041070     -0.145520
1087     10.860000     -0.039620     -0.143400
1088     10.870000     -0.038180     -0.141320
1089     10.880000     -0.036770     -0.139280
1090     10.890000     -0.035380     -0.137280
1091     10.900000     -0.034000     -0.135320
1092     10.910000     -0.032650     -0.133400
1093     10.920000     -0.031320     -0.131530
1094     10.930000     -0.030000     -0.129710
1095     10.940000     -0.028700     -0.127940
1096     10.950000     -0.027430     -0.126210
1097     10.960000     -0.026160     -0.124540
1098     10.970000     -0.024920     -0.122920
1099     10.980000     -0.023690     -0.121350
1100     10.990000     -0.022480     -0.119830
1101     11.000000     -0.021280     -0.118350
1102     11.010000     -0.020090     -0.116920
1103     11.020000     -0.018920     -0.115540
1104     11.030000     -0.017770     -0.114190
1105     11.040000     -0.016630     -0.112890
1106     11.050000     -0.015500     -0.111630
1107     11.060000     -0.014380     -0.110410
1108     11.070000     -0.013280     -0.109240
1109     11.080000     -0.012190     -0.108100
1110     11.090000     -0.011100     -0.107020
1111     11.100000     -0.010030     -0.105980
1112     11.110000     -0.008970     -0.104990
1113     11.120000     -0.007920     -0.104050
1114     11.130000     -0.006880     -0.103170
1115     11.140000     -0.005850     -0.102350
1116     11.150000     -0.004830     -0.101590
1117     11.160000     -0.003810     -0.100890
1118     11.170000     -0.002800     -0.100260
1119     11.180000     -0.001800     -0.099680
1120     11.190000     -0.000800     -0.099160
1121     11.200000      0.000190     -0.098690
1122     11.210000      0.001170     -0.098280
1123     11.220000      0.002160     -0.097910
1124     11.230000      0.003140     -0.097570
1125     11.240000      0.004110     -0.097260
1126     11.250000      0.005080     -0.096970
1127     11.260000      0.006050     -0.096680
1128     11.270000      0.007020     -0.096370
1129     11.280000      0.007980     -0.096040
1130     11.290000      0.008950     -0.095660
1131     11.300000      0.009900     -0.095220
1132     11.310000      0.010850     -0.094700
1133     11.320000      0.011800     -0.094080
1134     11.330000      0.012740     -0.093340
1135     11.340000      0.013680     -0.092470
1136     11.350000      0.014600     -0.091450
1137     11.360000      0.015510     -0.090260
1138     11.370000      0.016420     -0.088890
1139     11.380000      0.017310     -0.087330
1140     11.390000      0.018180     -0.085570
1141     11.400000      0.019030     -0.083610
1142     11.410000      0.019870     -0.081440
1143     11.420000      0.020690     -0.079050
1144     11.430000      0.021480     -0.076460
1145     11.440000      0.022240     -0.073660
1146     11.450000      0.022980     -0.070670
1147     11.460000      0.023680     -0.067490
1148     11.470000      0.024360     -0.064140
1149     11.480000      0.025000     -0.060640
1150     11.490000      0.025610     -0.057000
1151     11.500000      0.026180     -0.053230
1152     11.510000      0.026710     -0.049370
1153     11.520000      0.027200     -0.045420
1154     11.530000      0.027660     -0.041410
1155     11.540000      0.028070     -0.037340
1156     11.550000      0.028440     -0.033230
1157     11.560000      0.028780     -0.029090
1158     11.570000      0.029070     -0.024920
1159     11.580000      0.029320     -0.020720
1160     11.590000      0.029520     -0.016500
1161     11.600000      0.029690     -0.012250
1162     11.610000      0.029810     -0.007970
1163     11.620000      0.029890     -0.003670
1164     11.630000      0.029930      0.000660
1165     11.640000      0.029920      0.005010
1166     11.650000      0.029870      0.009390
1167     11.660000      0.029780      0.013790
1168     11.670000      0.029640      0.018210
1169     11.680000      0.029460      0.022630
1170     11.690000      0.029230      0.027040
1171     11.700000      0.028960      0.031430
1172     11.710000      0.028650      0.035800
1173     11.720000      0.028290      0.040130
1174     11.730000      0.027890      0.044400
1175     11.740000      0.027440      0.048610
1176     11.750000      0.026960      0.052760
1177     11.760000      0.026430      0.056830
1178     11.770000      0.025860      0.060820
1179     11.780000      0.025250      0.064740
1180     11.790000      0.024610      0.068580
1181     11.800000      0.023920      0.072340
1182     11.810000      0.023200      0.076020
1183     11.820000      0.022440      0.079620
1184     11.830000      0.021640      0.083150
1185     11.840000      0.020810      0.086590
1186     11.850000      0.019940      0.089950
1187     11.860000      0.019040      0.093220
1188     11.870000      0.018110      0.096380
1189     11.880000      0.017150      0.099430
1190     11.890000      0.016150      0.102340
1191     11.900000      0.015130      0.105120
1192     11.910000      0.014080      0.107730
1193     11.920000      0.013000      0.110160
1194     11.930000      0.011900      0.112400
1195     11.940000      0.010780      0.114420
1196     11.950000      0.009630      0.116220
1197     11.960000      0.008470      0.117790
1198     11.970000      0.007290      0.119110
1199     11.980000      0.006100      0.120180
1200     11.990000      0.004900      0.120990
1201     12.000000      0.003690      0.121550
1202     12.010000      0.002470      0.121850
1203     12.020000      0.001250      0.121900
1204     12.030000      0.000040      0.121700
1205     12.040000     -0.001180      0.121280
1206     12.050000     -0.002390      0.120620
1207     12.060000     -0.003600      0.119760
1208     12.070000     -0.004800      0.118710
1209     12.080000     -0.005990      0.117480
1210     12.090000     -0.007160      0.116090
1211     12.100000     -0.008320      0.114570
1212     12.110000     -0.009470      0.112920
1213     12.120000     -0.010600      0.111170
1214     12.130000     -0.011710      0.109340
1215     12.140000     -0.012800      0.107430
1216     12.150000     -0.013880      0.105470
1217     12.160000     -0.014930      0.103450
1218     12.170000     -0.015970      0.101400
1219     12.180000     -0.016980      0.099310
1220     12.190000     -0.017970      0.097190
1221     12.200000     -0.018940      0.095040
1222     12.210000     -0.019890      0.092860
1223     12.220000     -0.020820      0.090660
1224     12.230000     -0.021730      0.088430
1225     12.240000     -0.022610      0.086180
1226     12.250000     -0.023480      0.083910
1227     12.260000     -0.024310      0.081620
1228     12.270000     -0.025130      0.079320
1229     12.280000     -0.025920      0.077010
1230     12.290000     -0.026690      0.074690
1231     12.300000     -0.027440      0.072380
1232     12.310000     -0.028170      0.070080
1233     12.320000     -0.028870      0.067780
1234     12.330000     -0.029540      0.065510
1235     12.340000     -0.030200      0.063270
1236     12.350000     -0.030830      0.061050
1237     12.360000     -0.031440      0.058860
1238     12.370000     -0.032030      0.056700
1239     12.380000     -0.032600      0.054570
1240     12.390000     -0.033140      0.052460
1241     12.400000     -0.033670      0.050390
1242     12.410000     -0.034170      0.048340
1243     12.420000     -0.034650      0.046300
1244     12.430000     -0.035120      0.044290
1245     12.440000     -0.035560      0.042290
1246     12.450000     -0.035980      0.040310
1247     12.460000     -0.036390      0.038340
1248     12.470000     -0.036770      0.036380
1249     12.480000     -0.037130      0.034440
1250     12.490000     -0.037480      0.032510
1251     12.500000     -0.037800      0.030590
1252     12.510000     -0.038110      0.028690
1253     12.520000     -0.038400      0.026810
1254     12.530000     -0.038660      0.024940
1255     12.540000     -0.038910      0.023100
1256     12.550000     -0.039140      0.021280
1257     12.560000     -0.039360      0.019470
1258     12.570000     -0.039550      0.017690
1259     12.580000     -0.039730      0.015920
1260     12.590000     -0.039890      0.014160
1261     12.600000     -0.040030      0.012420
1262     12.610000     -0.040150      0.010700
1263     12.620000     -0.040260      0.008980
1264     12.630000     -0.040350      0.007270
1265     12.640000     -0.040420      0.005570
1266     12.650000     -0.040480      0.003880
1267     12.660000     -0.040520      0.002210
1268     12.670000     -0.040540      0.000550
1269     12.680000     -0.040550     -0.001090
1270     12.690000     -0.040530     -0.002710
1271     12.700000     -0.040510     -0.004290
1272     12.710000     -0.040460     -0.005840
1273     12.720000     -0.040410     -0.007340
1274     12.730000     -0.040330     -0.008800
1275     12.740000     -0.040250     -0.010200
1276     12.750000     -0.040140     -0.011540
1277     12.760000     -0.040030     -0.012830
1278     12.770000     -0.039900     -0.014050
1279     12.780000     -0.039760     -0.015210
1280     12.790000     -0.039610     -0.016310
1281     12.800000     -0.039440     -0.017340
1282     12.810000     -0.039270     -0.018310
1283     12.820000     -0.039090     -0.019220
1284     12.830000     -0.038900     -0.020070
1285     12.840000     -0.038690     -0.020870
1286     12.850000     -0.038490     -0.021610
1287     12.860000     -0.038270     -0.022310
1288     12.870000     -0.038050     -0.022950
1289     12.880000     -0.037820     -0.023560
1290     12.890000     -0.037580     -0.024130
1291     12.900000     -0.037340     -0.024650
1292     12.910000     -0.037090     -0.025150
1293     12.920000     -0.036840     -0.025610
1294     12.930000     -0.036590     -0.026040
1295     12.940000     -0.036330     -0.026440
1296     12.950000     -0.036060     -0.026810
1297     12.960000     -0.035790     -0.027160
1298     12.970000     -0.035520     -0.027490
1299     12.980000     -0.035250     -0.027790
1300     12.990000     -0.034970     -0.028080
1301     13.000000     -0.034690     -0.028340
1302     13.010000     -0.034400     -0.028580
1303     13.020000     -0.034120     -0.028790
1304     13.030000     -0.033830     -0.028980
1305     13.040000     -0.033540     -0.029150
1306     13.050000     -0.033250     -0.029290
1307     13.060000     -0.032960     -0.029400
1308     13.070000     -0.032660     -0.029470
1309     13.080000     -0.032370     -0.029510
1310     13.090000     -0.032070     -0.029500
1311     13.100000     -0.031780     -0.029450
1312     13.110000     -0.031480     -0.029340
1313     13.120000     -0.031190     -0.029170
1314     13.130000     -0.030900     -0.028950
1315     13.140000     -0.030610     -0.028650
1316     13.150000     -0.030320     -0.028280
1317     13.160000     -0.030040     -0.027830
1318     13.170000     -0.029760     -0.027300
1319     13.180000     -0.029490     -0.026680
1320     13.190000     -0.029220     -0.025980
1321     13.200000     -0.028960     -0.025190
1322     13.210000     -0.028710     -0.024310
1323     13.220000     -0.028470     -0.023340
1324     13.230000     -0.028230     -0.022290
1325     13.240000     -0.028010     -0.021160
1326     13.250000     -0.027800     -0.019950
1327     13.260000     -0.027600     -0.018670
1328     13.270000     -0.027410     -0.017330
1329     13.280000     -0.027240     -0.015950
1330     13.290000     -0.027080     -0.014520
1331     13.300000     -0.026930     -0.013060
1332     13.310000     -0.026800     -0.011590
1333     13.320000     -0.026690     -0.010110
1334     13.330000     -0.026590     -0.008630
1335     13.340000     -0.026500     -0.007160
1336     13.350000     -0.026430     -0.005720
1337     13.360000     -0.026370     -0.004300
1338     13.370000     -0.026330     -0.002910
1339     13.380000     -0.026300     -0.001560
1340     13.390000     -0.026280     -0.000250
1341     13.400000     -0.026280      0.001020
1342     13.410000     -0.026290      0.002260
1343     13.420000     -0.026310      0.003460
1344     13.430000     -0.026350      0.004610
1345     13.440000     -0.026400      0.005740
1346     13.450000     -0.026450      0.006830
1347     13.460000     -0.026520      0.007880
1348     13.470000     -0.026600      0.008900
1349     13.480000     -0.026690      0.009890
1350     13.490000     -0.026790      0.010840
1351     13.500000     -0.026900      0.011770
1352     13.510000     -0.027010      0.012660
1353     13.520000     -0.027140      0.013520
1354     13.530000     -0.027280      0.014340
1355     13.540000     -0.027420      0.015140
1356     13.550000     -0.027570      0.015900
1357     13.560000     -0.027730      0.016630
1358     13.570000     -0.027900      0.017320
1359     13.580000     -0.028070      0.017990
1360     13.590000     -0.028250      0.018620
1361     13.600000     -0.028430      0.019220
1362     13.610000     -0.028630      0.019800
1363     13.620000     -0.028820      0.020350
1364     13.630000     -0.029030      0.020870
1365     13.640000     -0.029240      0.021360
1366     13.650000     -0.029450      0.021820
1367     13.660000     -0.029670      0.022250
1368     13.670000     -0.029890      0.022650
1369     13.680000     -0.030120      0.023030
1370     13.690000     -0.030350      0.023370
1371     13.700000     -0.030580      0.023670
1372     13.710000     -0.030820      0.023940
1373     13.720000     -0.031060      0.024170
1374     13.730000     -0.031300      0.024350
1375     13.740000     -0.031540      0.024500
1376     13.750000     -0.031790      0.024600
1377     13.760000     -0.032030      0.024650
1378     13.770000     -0.032280      0.024660
1379     13.780000     -0.032530      0.024620
1380     13.790000     -0.032770      0.024530
1381     13.800000     -0.033020      0.024390
1382     13.810000     -0.033260      0.024200
1383     13.820000     -0.033500      0.023970
1384     13.830000     -0.033740      0.023700
1385     13.840000     -0.033980      0.023400
1386     13.850000     -0.034220      0.023060
1387     13.860000     -0.034450      0.022690
1388     13.870000     -0.034670      0.022310
1389     13.880000     -0.034900      0.021920
1390     13.890000     -0.035110      0.021520
1391     13.900000     -0.035330      0.021130
1392     13.910000     -0.035540      0.020750
1393     13.920000     -0.035750      0.020390
1394     13.930000     -0.035950      0.020070
1395     13.940000     -0.036150      0.019790
1396     13.950000     -0.036350      0.019560
1397     13.960000     -0.036550      0.019370
1398     13.970000     -0.036740      0.019250
1399     13.980000     -0.036930      0.019200
1400     13.990000     -0.037130      0.019210
1401     14.000000     -0.037320      0.019290
1402     14.010000     -0.037510      0.019440
1403     14.020000     -0.037700      0.019670
1404     14.030000     -0.037900      0.019970
1405     14.040000     -0.038100      0.020340
1406     14.050000     -0.038300      0.020790
1407     14.060000     -0.038510      0.021310
1408     14.070000     -0.038730      0.021900
1409     14.080000     -0.038940      0.022560
1410     14.090000     -0.039170      0.023290
1411     14.100000     -0.039400      0.024080
1412     14.110000     -0.039640      0.024930
1413     14.120000     -0.039890      0.025850
1414     14.130000     -0.040150      0.026820
1415     14.140000     -0.040420      0.027860
1416     14.150000     -0.040700      0.028950
1417     14.160000     -0.040990      0.030100
1418     14.170000     -0.041290      0.031310
1419     14.180000     -0.041600      0.032580
1420     14.190000     -0.041930      0.033910
1421     14.200000     -0.042270      0.035300
1422     14.210000     -0.042620      0.036750
1423     14.220000     -0.042990      0.038260
1424     14.230000     -0.043370      0.039820
1425     14.240000     -0.043770      0.041430
1426     14.250000     -0.044180      0.043080
1427     14.260000     -0.044610      0.044780
1428     14.270000     -0.045060      0.046500
1429     14.280000     -0.045530      0.048240
1430     14.290000     -0.046010      0.049980
1431     14.300000     -0.046510      0.051720
1432     14.310000     -0.047030      0.053440
1433     14.320000     -0.047560      0.055130
1434     14.330000     -0.048110      0.056780
1435     14.340000     -0.048680      0.058380
1436     14.350000     -0.049260      0.059910
1437     14.360000     -0.049860      0.061370
1438     14.370000     -0.050480      0.062750
1439     14.380000     -0.051100      0.064060
1440     14.390000     -0.051740      0.065270
1441     14.400000     -0.052400      0.066400
1442     14.410000     -0.053060      0.067440
1443     14.420000     -0.053730      0.068400
1444     14.430000     -0.054420      0.069260
1445     14.440000     -0.055110      0.070030
1446     14.450000     -0.055810      0.070710
1447     14.460000     -0.056520      0.071300
1448     14.470000     -0.057230      0.071800
1449     14.480000     -0.057950      0.072200
1450     14.490000     -0.058670      0.072510
1451     14.500000     -0.059400      0.072720
1452     14.510000     -0.060120      0.072840
1453     14.520000     -0.060850      0.072850
1454     14.530000     -0.061580      0.072760
1455     14.540000     -0.062310      0.072560
1456     14.550000     -0.063030      0.072250
1457     14.560000     -0.063760      0.071820
1458     14.570000     -0.064470      0.071280
1459     14.580000     -0.065190      0.070620
1460     14.590000     -0.065890      0.069840
1461     14.600000     -0.066590      0.068940
1462     14.610000     -0.067280      0.067910
1463     14.620000     -0.067960      0.066770
1464     14.630000     -0.068630      0.065510
1465     14.640000     -0.069280      0.064140
1466     14.650000     -0.069920      0.062660
1467     14.660000     -0.070550      0.061080
1468     14.670000     -0.071160      0.059410
1469     14.680000     -0.071760      0.057650
1470     14.690000     -0.072330      0.055830
1471     14.700000     -0.072890      0.053940
1472     14.710000     -0.073430      0.052010
1473     14.720000     -0.073950      0.050040
1474     14.730000     -0.074450      0.048030
1475     14.740000     -0.074930      0.046010
1476     14.750000     -0.075390      0.043970
1477     14.760000     -0.075830      0.041920
1478     14.770000     -0.076250      0.039870
1479     14.780000     -0.076650      0.037820
1480     14.790000     -0.077030      0.035770
1481     14.800000     -0.077390      0.033720
1482     14.810000     -0.077720      0.031680
1483     14.820000     -0.078040      0.029630
1484     14.830000     -0.078340      0.027590
1485     14.840000     -0.078610      0.025560
1486     14.850000     -0.078870      0.023540
1487     14.860000     -0.079100      0.021530
1488     14.870000     -0.079320      0.019550
1489     14.880000     -0.079510      0.017590
1490     14.890000     -0.079690      0.015670
1491     14.900000     -0.079850      0.013790
1492     14.910000     -0.079980      0.011970
1493     14.920000     -0.080100      0.010210
1494     14.930000     -0.080210      0.008520
1495     14.940000     -0.080290      0.006920
1496     14.950000     -0.080360      0.005400
1497     14.960000     -0.080410      0.003970
1498     14.970000     -0.080450      0.002640
1499     14.980000     -0.080480      0.001400
1500     14.990000     -0.080490      0.000270
1501     15.000000     -0.080500     -0.000760
1502     15.010000     -0.080490     -0.001700
1503     15.020000     -0.080470     -0.002540
1504     15.030000     -0.080450     -0.003300
1505     15.040000     -0.080410     -0.003960
1506     15.050000     -0.080370     -0.004550
1507     15.060000     -0.080330     -0.005060
1508     15.070000     -0.080280     -0.005510
1509     15.080000     -0.080220     -0.005890
1510     15.090000     -0.080160     -0.006230
1511     15.100000     -0.080100     -0.006510
1512     15.110000     -0.080040     -0.006760
1513     15.120000     -0.079970     -0.006980
1514     15.130000     -0.079900     -0.007180
1515     15.140000     -0.079830     -0.007350
1516     15.150000     -0.079750     -0.007520
1517     15.160000     -0.079680     -0.007670
1518     15.170000     -0.079600     -0.007820
1519     15.180000     -0.079520     -0.007980
1520     15.190000     -0.079440     -0.008130
1521     15.200000     -0.079360     -0.008290
1522     15.210000     -0.079280     -0.008450
1523     15.220000     -0.079200     -0.008620
1524     15.230000     -0.079110     -0.008790
1525     15.240000     -0.079020     -0.008970
1526     15.250000     -0.078930     -0.009150
1527     15.260000     -0.078840     -0.009330
1528     15.270000     -0.078750     -0.009500
1529     15.280000     -0.078650     -0.009680
1530     15.290000     -0.078550     -0.009840
1531     15.300000     -0.078460     -0.009980
1532     15.310000     -0.078360     -0.010110
1533     15.320000     -0.078260     -0.010220
1534     15.330000     -0.078150     -0.010300
1535     15.340000     -0.078050     -0.010350
1536     15.350000     -0.077950     -0.010370
1537     15.360000     -0.077840     -0.010350
1538     15.370000     -0.077740     -0.010290
1539     15.380000     -0.077640     -0.010190
1540     15.390000     -0.077530     -0.010040
1541     15.400000     -0.077430     -0.009850
1542     15.410000     -0.077340     -0.009620
1543     15.420000     -0.077240     -0.009340
1544     15.430000     -0.077150     -0.009020
1545     15.440000     -0.077060     -0.008660
1546     15.450000     -0.076970     -0.008250
1547     15.460000     -0.076890     -0.007820
1548     15.470000     -0.076810     -0.007340
1549     15.480000     -0.076740     -0.006840
1550     15.490000     -0.076670     -0.006320
1551     15.500000     -0.076600     -0.005770
1552     15.510000     -0.076550     -0.005210
1553     15.520000     -0.076490     -0.004630
1554     15.530000     -0.076450     -0.004050
1555     15.540000     -0.076410     -0.003460
1556     15.550000     -0.076370     -0.002880
1557     15.560000     -0.076340     -0.002290
1558     15.570000     -0.076320     -0.001710
1559     15.580000     -0.076300     -0.001130
1560     15.590000     -0.076290     -0.000560
1561     15.600000     -0.076290      0.000010
1562     15.610000     -0.076290      0.000580
1563     15.620000     -0.076290      0.001140
1564     15.630000     -0.076300      0.001690
1565     15.640000     -0.076320      0.002250
1566     15.650000     -0.076340      0.002810
1567     15.660000     -0.076370      0.003360
1568     15.670000     -0.076410      0.003920
1569     15.680000     -0.076440      0.004490
1570     15.690000     -0.076490      0.005050
1571     15.700000     -0.076540      0.005630
1572     15.710000     -0.076600      0.006210
1573     15.720000     -0.076660      0.006800
1574     15.730000     -0.076730      0.007400
1575     15.740000     -0.076800      0.008010
1576     15.750000     -0.076880      0.008630
1577     15.760000     -0.076970      0.009270
1578     15.770000     -0.077060      0.009920
1579     15.780000     -0.077160      0.010590
1580     15.790000     -0.077260      0.011270
1581     15.800000     -0.077380      0.011980
1582     15.810000     -0.077500      0.012700
1583     15.820000     -0.077620      0.013440
1584     15.830000     -0.077760      0.014200
1585     15.840000     -0.077900      0.014980
1586     15.850000     -0.078050      0.015770
1587     15.860000     -0.078210      0.016570
1588     15.870000     -0.078370      0.017370
1589     15.880000     -0.078550      0.018170
1590     15.890000     -0.078730      0.018970
1591     15.900000     -0.078920      0.019760
1592     15.910000     -0.079120      0.020520
1593     15.920000     -0.079320      0.021270
1594     15.930000     -0.079530      0.021980
1595     15.940000     -0.079750      0.022660
1596     15.950000     -0.079980      0.023300
1597     15.960000     -0.080210      0.023900
1598     15.970000     -0.080450      0.024450
1599     15.980000     -0.080700      0.024950
1600     15.990000     -0.080950      0.025390
1601     16.000000     -0.081200      0.025790
1602     16.010000     -0.081460      0.026130
1603     16.020000     -0.081720      0.026410
1604     16.030000     -0.081980      0.026650
1605     16.040000     -0.082250      0.026830
1606     16.050000     -0.082520      0.026960
1607     16.060000     -0.082790      0.027050
1608     16.070000     -0.083060      0.027090
1609     16.080000     -0.083330      0.027080
1610     16.090000     -0.083600      0.027030
1611     16.100000     -0.083870      0.026930
1612     16.110000     -0.084140      0.026790
1613     16.120000     -0.084410      0.026620
1614     16.130000     -0.084670      0.026400
1615     16.140000     -0.084940      0.026150
1616     16.150000     -0.085200      0.025860
1617     16.160000     -0.085460      0.025530
1618     16.170000     -0.085710      0.025170
1619     16.180000     -0.085970      0.024770
1620     16.190000     -0.086210      0.024330
1621     16.200000     -0.086460      0.023850
1622     16.210000     -0.086690      0.023340
1623     16.220000     -0.086930      0.022800
1624     16.230000     -0.087160      0.022220
1625     16.240000     -0.087380      0.021600
1626     16.250000     -0.087590      0.020960
1627     16.260000     -0.087800      0.020280
1628     16.270000     -0.088010      0.019580
1629     16.280000     -0.088200      0.018860
1630     16.290000     -0.088390      0.018120
1631     16.300000     -0.088570      0.017370
1632     16.310000     -0.088750      0.016600
1633     16.320000     -0.088910      0.015830
1634     16.330000     -0.089070      0.015060
1635     16.340000     -0.089220      0.014280
1636     16.350000     -0.089360      0.013510
1637     16.360000     -0.089500      0.012740
1638     16.370000     -0.089630      0.011980
1639     16.380000     -0.089750      0.011220
1640     16.390000     -0.089860      0.010470
1641     16.400000     -0.089960      0.009730
1642     16.410000     -0.090060      0.008990
1643     16.420000     -0.090150      0.008270
1644     16.430000     -0.090230      0.007550
1645     16.440000     -0.090310      0.006840
1646     16.450000     -0.090380      0.006140
1647     16.460000     -0.090440      0.005450
1648     16.470000     -0.090490      0.004770
1649     16.480000     -0.090540      0.004110
1650     16.490000     -0.090580      0.003460
1651     16.500000     -0.090620      0.002830
1652     16.510000     -0.090640      0.002220
1653     16.520000     -0.090670      0.001630
1654     16.530000     -0.090680      0.001080
1655     16.540000     -0.090690      0.000550
1656     16.550000     -0.090700      0.000050
1657     16.560000     -0.090700     -0.000420
1658     16.570000     -0.090700     -0.000850
1659     16.580000     -0.090690     -0.001240
1660     16.590000     -0.090670     -0.001610
1661     16.600000     -0.090660     -0.001930
1662     16.610000     -0.090640     -0.002220
1663     16.620000     -0.090620     -0.002480
1664     16.630000     -0.090590     -0.002700
1665     16.640000     -0.090560     -0.002890
1666     16.650000     -0.090540     -0.003040
1667     16.660000     -0.090510     -0.003170
1668     16.670000     -0.090470     -0.003260
1669     16.680000     -0.090440     -0.003330
1670     16.690000     -0.090410     -0.003370
1671     16.700000     -0.090370     -0.003380
1672     16.710000     -0.090340     -0.003370
1673     16.720000     -0.090310     -0.003330
1674     16.730000     -0.090270     -0.003270
1675     16.740000     -0.090240     -0.003180
1676     16.750000     -0.090210     -0.003070
1677     16.760000     -0.090180     -0.002940
1678     16.770000     -0.090150     -0.002790
1679     16.780000     -0.090120     -0.002620
1680     16.790000     -0.090090     -0.002420
1681     16.800000     -0.090070     -0.002210
1682     16.810000     -0.090050     -0.001980
1683     16.820000     -0.090030     -0.001720
1684     16.830000     -0.090010     -0.001460
1685     16.840000     -0.090000     -0.001180
1686     16.850000     -0.089990     -0.000890
1687     16.860000     -0.089980     -0.000590
1688     16.870000     -0.089970     -0.000280
1689     16.880000     -0.089970      0.000020
1690     16.890000     -0.089970      0.000320
1691     16.900000     -0.089970      0.000610
1692     16.910000     -0.089980      0.000890
1693     16.920000     -0.089990      0.001150
1694     16.930000     -0.090000      0.001390
1695     16.940000     -0.090010      0.001600
1696     16.950000     -0.090030      0.001780
1697     16.960000     -0.090050      0.001930
1698     16.970000     -0.090060      0.002050
1699     16.980000     -0.090090      0.002120
1700     16.990000     -0.090110      0.002160
1701     17.000000     -0.090130      0.002160
1702     17.010000     -0.090150      0.002120
1703     17.020000     -0.090170      0.002050
1704     17.030000     -0.090190      0.001940
1705     17.040000     -0.090210      0.001800
1706     17.050000     -0.090230      0.001630
1707     17.060000     -0.090250      0.001440
1708     17.070000     -0.090260      0.001230
1709     17.080000     -0.090270      0.001010
1710     17.090000     -0.090280      0.000780
1711     17.100000     -0.090290      0.000550
1712     17.110000     -0.090300      0.000320
1713     17.120000     -0.090300      0.000110
1714     17.130000     -0.090300     -0.000080
1715     17.140000     -0.090300     -0.000250
1716     17.150000     -0.090300     -0.000390
1717     17.160000     -0.090290     -0.000500
1718     17.170000     -0.090290     -0.000570
1719     17.180000     -0.090280     -0.000600
1720     17.190000     -0.090280     -0.000580
1721     17.200000     -0.090270     -0.000530
1722     17.210000     -0.090260     -0.000440
1723     17.220000     -0.090260     -0.000310
1724     17.230000     -0.090260     -0.000130
1725     17.240000     -0.090260      0.000070
1726     17.250000     -0.090260      0.000310
1727     17.260000     -0.090260      0.000560
1728     17.270000     -0.090270      0.000840
1729     17.280000     -0.090270      0.001130
1730     17.290000     -0.090280      0.001420
1731     17.300000     -0.090300      0.001700
1732     17.310000     -0.090320      0.001970
1733     17.320000     -0.090340      0.002220
1734     17.330000     -0.090360      0.002430
1735     17.340000     -0.090380      0.002610
1736     17.350000     -0.090410      0.002750
1737     17.360000     -0.090440      0.002830
1738     17.370000     -0.090460      0.002860
1739     17.380000     -0.090490      0.002840
1740     17.390000     -0.090520      0.002740
1741     17.400000     -0.090550      0.002590
1742     17.410000     -0.090570      0.002370
1743     17.420000     -0.090600      0.002080
1744     17.430000     -0.090620      0.001740
1745     17.440000     -0.090640      0.001330
1746     17.450000     -0.090650      0.000860
1747     17.460000     -0.090660      0.000340
1748     17.470000     -0.090660     -0.000230
1749     17.480000     -0.090660     -0.000830
1750     17.490000     -0.090650     -0.001480
1751     17.500000     -0.090640     -0.002160
1752     17.510000     -0.090610     -0.002850
1753     17.520000     -0.090590     -0.003570
1754     17.530000     -0.090550     -0.004300
1755     17.540000     -0.090510     -0.005030
1756     17.550000     -0.090460     -0.005760
1757     17.560000     -0.090400     -0.006490
1758     17.570000     -0.090330     -0.007220
1759     17.580000     -0.090260     -0.007930
1760     17.590000     -0.090180     -0.008640
1761     17.600000     -0.090100     -0.009340
1762     17.610000     -0.090000     -0.010030
1763     17.620000     -0.089900     -0.010710
1764     17.630000     -0.089800     -0.011380
1765     17.640000     -0.089680     -0.012040
1766     17.650000     -0.089560     -0.012700
1767     17.660000     -0.089430     -0.013340
1768     17.670000     -0.089300     -0.013980
1769     17.680000     -0.089160     -0.014620
1770     17.690000     -0.089020     -0.015250
1771     17.700000     -0.088860     -0.015870
1772     17.710000     -0.088700     -0.016480
1773     17.720000     -0.088540     -0.017090
1774     17.730000     -0.088370     -0.017700
1775     17.740000     -0.088190     -0.018290
1776     17.750000     -0.088010     -0.018890
1777     17.760000     -0.087820     -0.019470
1778     17.770000     -0.087620     -0.020060
1779     17.780000     -0.087420     -0.020640
1780     17.790000     -0.087220     -0.021210
1781     17.800000     -0.087010     -0.021780
1782     17.810000     -0.086790     -0.022350
1783     17.820000     -0.086560     -0.022910
1784     17.830000     -0.086340     -0.023470
1785     17.840000     -0.086100     -0.024020
1786     17.850000     -0.085860     -0.024550
1787     17.860000     -0.085610     -0.025080
1788     17.870000     -0.085360     -0.025580
1789     17.880000     -0.085110     -0.026070
1790     17.890000     -0.084850     -0.026520
1791     17.900000     -0.084580     -0.026940
1792     17.910000     -0.084310     -0.027320
1793     17.920000     -0.084040     -0.027660
1794     17.930000     -0.083760     -0.027940
1795     17.940000     -0.083480     -0.028170
1796     17.950000     -0.083200     -0.028330
1797     17.960000     -0.082920     -0.028430
1798     17.970000     -0.082630     -0.028460
1799     17.980000     -0.082350     -0.028410
1800     17.990000     -0.082070     -0.028290
1801     18.000000     -0.081780     -0.028090
1802     18.010000     -0.081500     -0.027820
1803     18.020000     -0.081220     -0.027470
1804     18.030000     -0.080950     -0.027040
1805     18.040000     -0.080680     -0.026550
1806     18.050000     -0.080410     -0.025980
1807     18.060000     -0.080150     -0.025350
1808     18.070000     -0.079900     -0.024670
1809     18.080000     -0.079650     -0.023930
1810     18.090000     -0.079410     -0.023150
1811     18.100000     -0.079180     -0.022330
1812     18.110000     -0.078960     -0.021470
1813     18.120000     -0.078740     -0.020600
1814     18.130000     -0.078540     -0.019700
1815     18.140000     -0.078340     -0.018790
1816     18.150000     -0.078150     -0.017870
1817     18.160000     -0.077970     -0.016950
1818     18.170000     -0.077810     -0.016020
1819     18.180000     -0.077640     -0.015100
1820     18.190000     -0.077490     -0.014170
1821     18.200000     -0.077350     -0.013250
1822     18.210000     -0.077220     -0.012330
1823     18.220000     -0.077100     -0.011410
1824     18.230000     -0.076980     -0.010490
1825     18.240000     -0.076880     -0.009570
1826     18.250000     -0.076780     -0.008660
1827     18.260000     -0.076700     -0.007750
1828     18.270000     -0.076620     -0.006840
1829     18.280000     -0.076550     -0.005940
1830     18.290000     -0.076490     -0.005040
1831     18.300000     -0.076440     -0.004150
1832     18.310000     -0.076400     -0.003280
1833     18.320000     -0.076370     -0.002410
1834     18.330000     -0.076340     -0.001560
1835     18.340000     -0.076330     -0.000730
1836     18.350000     -0.076320      0.000090
1837     18.360000     -0.076320      0.000890
1838     18.370000     -0.076330      0.001680
1839     18.380000     -0.076340      0.002440
1840     18.390000     -0.076370      0.003190
1841     18.400000     -0.076400      0.003930
1842     18.410000     -0.076440      0.004640
1843     18.420000     -0.076490      0.005350
1844     18.430000     -0.076540      0.006030
1845     18.440000     -0.076600      0.006710
1846     18.450000     -0.076670      0.007370
1847     18.460000     -0.076740      0.008010
1848     18.470000     -0.076820      0.008640
1849     18.480000     -0.076910      0.009250
1850     18.490000     -0.077000      0.009840
1851     18.500000     -0.077100      0.010420
1852     18.510000     -0.077200      0.010970
1853     18.520000     -0.077310      0.011500
1854     18.530000     -0.077430      0.012000
1855     18.540000     -0.077550      0.012470
1856     18.550000     -0.077670      0.012920
1857     18.560000     -0.077800      0.013330
1858     18.570000     -0.077940      0.013720
1859     18.580000     -0.078070      0.014070
1860     18.590000     -0.078210      0.014390
1861     18.600000     -0.078360      0.014680
1862     18.610000     -0.078500      0.014940
1863     18.620000     -0.078650      0.015160
1864     18.630000     -0.078800      0.015350
1865     18.640000     -0.078960      0.015510
1866     18.650000     -0.079110      0.015630
1867     18.660000     -0.079270      0.015730
1868     18.670000     -0.079430      0.015790
1869     18.680000     -0.079580      0.015820
1870     18.690000     -0.079740      0.015820
1871     18.700000     -0.079900      0.015780
1872     18.710000     -0.080060      0.015710
1873     18.720000     -0.080220      0.015600
1874     18.730000     -0.080370      0.015460
1875     18.740000     -0.080530      0.015290
1876     18.750000     -0.080680      0.015070
1877     18.760000     -0.080830      0.014820
1878     18.770000     -0.080980      0.014530
1879     18.780000     -0.081120      0.014210
1880     18.790000     -0.081270      0.013840
1881     18.800000     -0.081400      0.013430
1882     18.810000     -0.081540      0.012980
1883     18.820000     -0.081670      0.012500
1884     18.830000     -0.081790      0.011980
1885     18.840000     -0.081910      0.011430
1886     18.850000     -0.082030      0.010840
1887     18.860000     -0.082140      0.010240
1888     18.870000     -0.082240      0.009610
1889     18.880000     -0.082330      0.008960
1890     18.890000     -0.082420      0.008300
1891     18.900000     -0.082510      0.007640
1892     18.910000     -0.082580      0.006980
1893     18.920000     -0.082650      0.006330
1894     18.930000     -0.082720      0.005690
1895     18.940000     -0.082770      0.005070
1896     18.950000     -0.082820      0.004470
1897     18.960000     -0.082870      0.003890
1898     18.970000     -0.082910      0.003350
1899     18.980000     -0.082940      0.002840
1900     18.990000     -0.082970      0.002360
1901     19.000000     -0.082990      0.001920
1902     19.010000     -0.083010      0.001500
1903     19.020000     -0.083030      0.001120
1904     19.030000     -0.083040      0.000760
1905     19.040000     -0.083050      0.000440
1906     19.050000     -0.083050      0.000130
1907     19.060000     -0.083050     -0.000150
1908     19.070000     -0.083050     -0.000410
1909     19.080000     -0.083050     -0.000670
1910     19.090000     -0.083040     -0.000910
1911     19.100000     -0.083030     -0.001140
1912     19.110000     -0.083020     -0.001380
1913     19.120000     -0.083000     -0.001620
1914     19.130000     -0.082990     -0.001860
1915     19.140000     -0.082970     -0.002120
1916     19.150000     -0.082950     -0.002390
1917     19.160000     -0.082930     -0.002670
1918     19.170000     -0.082900     -0.002980
1919     19.180000     -0.082870     -0.003310
1920     19.190000     -0.082840     -0.003660
1921     19.200000     -0.082800     -0.004040
1922     19.210000     -0.082760     -0.004450
1923     19.220000     -0.082710     -0.004880
1924     19.230000     -0.082670     -0.005330
1925     19.240000     -0.082610     -0.005820
1926     19.250000     -0.082550     -0.006320
1927     19.260000     -0.082490     -0.006840
1928     19.270000     -0.082420     -0.007380
1929     19.280000     -0.082350     -0.007940
1930     19.290000     -0.082270     -0.008500
1931     19.300000     -0.082180     -0.009060
1932     19.310000     -0.082090     -0.009630
1933     19.320000     -0.082000     -0.010190
1934     19.330000     -0.081900     -0.010740
1935     19.340000     -0.081790     -0.011280
1936     19.350000     -0.081670     -0.011800
1937     19.360000     -0.081560     -0.012300
1938     19.370000     -0.081430     -0.012790
1939     19.380000     -0.081310     -0.013240
1940     19.390000     -0.081170     -0.013680
1941     19.400000     -0.081040     -0.014090
1942     19.410000     -0.080900     -0.014470
1943     19.420000     -0.080750     -0.014840
1944     19.430000     -0.080600     -0.015170
1945     19.440000     -0.080450     -0.015490
1946     19.450000     -0.080300     -0.015780
1947     19.460000     -0.080140     -0.016050
1948     19.470000     -0.079980     -0.016300
1949     19.480000     -0.079810     -0.016530
1950     19.490000     -0.079650     -0.016740
1951     19.500000     -0.079480     -0.016940
1952     19.510000     -0.079310     -0.017120
1953     19.520000     -0.079140     -0.017280
1954     19.530000     -0.078970     -0.017430
1955     19.540000     -0.078790     -0.017560
1956     19.550000     -0.078620     -0.017680
1957     19.560000     -0.078440     -0.017790
1958     19.570000     -0.078260     -0.017880
1959     19.580000     -0.078090     -0.017970
1960     19.590000     -0.077910     -0.018040
1961     19.600000     -0.077730     -0.018100
1962     19.610000     -0.077540     -0.018150
1963     19.620000     -0.077360     -0.018180
1964     19.630000     -0.077180     -0.018210
1965     19.640000     -0.077000     -0.018230
1966     19.650000     -0.076820     -0.018240
1967     19.660000     -0.076630     -0.018240
1968     19.670000     -0.076450     -0.018220
1969     19.680000     -0.076270     -0.018210
1970     19.690000     -0.076090     -0.018180
1971     19.700000     -0.075910     -0.018140
1972     19.710000     -0.075720     -0.018100
1973     19.720000     -0.075540     -0.018040
1974     19.730000     -0.075360     -0.017980
1975     19.740000     -0.075180     -0.017910
1976     19.750000     -0.075000     -0.017830
1977     19.760000     -0.074830     -0.017750
1978     19.770000     -0.074650     -0.017650
1979     19.780000     -0.074470     -0.017550
1980     19.790000     -0.074300     -0.017440
1981     19.800000     -0.074120     -0.017330
1982     19.810000     -0.073950     -0.017200
1983     19.820000     -0.073780     -0.017070
1984     19.830000     -0.073610     -0.016930
1985     19.840000     -0.073440     -0.016790
1986     19.850000     -0.073270     -0.016650
1987     19.860000     -0.073100     -0.016500
1988     19.870000     -0.072940     -0.016360
1989     19.880000     -0.072770     -0.016210
1990     19.890000     -0.072610     -0.016080
1991     19.900000     -0.072450     -0.015940
1992     19.910000     -0.072290     -0.015820
1993     19.920000     -0.072130     -0.015710
1994     19.930000     -0.071980     -0.015620
1995     19.940000     -0.071820     -0.015540
1996     19.950000     -0.071660     -0.015480
1997     19.960000     -0.071510     -0.015440
1998     19.970000     -0.071360     -0.015420
1999     19.980000     -0.071200     -0.015430
2000     19.990000     -0.071050     -0.015450
2001     20.000000     -0.070890     -0.015510
2002     20.010000     -0.070740     -0.015590
2003     20.020000     -0.070580     -0.015690
2004     20.030000     -0.070420     -0.015820
2005     20.040000     -0.070270     -0.015960
2006     20.050000     -0.070110     -0.016130
2007     20.060000     -0.069950     -0.016320
2008     20.070000     -0.069780     -0.016520
2009     20.080000     -0.069620     -0.016740
2010     20.090000     -0.069450     -0.016970
2011     20.100000     -0.069280     -0.017210
2012     20.110000     -0.069110     -0.017450
2013     20.120000     -0.068930     -0.017700
2014     20.130000     -0.068760     -0.017940
2015     20.140000     -0.068580     -0.018190
2016     20.150000     -0.068390     -0.018430
2017     20.160000     -0.068210     -0.018660
2018     20.170000     -0.068020     -0.018890
2019     20.180000     -0.067830     -0.019100
2020     20.190000     -0.067640     -0.019310
2021     20.200000     -0.067450     -0.019510
2022     20.210000     -0.067260     -0.019690
2023     20.220000     -0.067060     -0.019860
2024     20.230000     -0.066860     -0.020020
2025     20.240000     -0.066660     -0.020170
2026     20.250000     -0.066460     -0.020310
2027     20.260000     -0.066260     -0.020430
2028     20.270000     -0.066050     -0.020530
2029     20.280000     -0.065850     -0.020620
2030     20.290000     -0.065640     -0.020690
2031     20.300000     -0.065430     -0.020750
2032     20.310000     -0.065220     -0.020780
2033     20.320000     -0.065020     -0.020800
2034     20.330000     -0.064810     -0.020790
2035     20.340000     -0.064600     -0.020770
2036     20.350000     -0.064390     -0.020710
2037     20.360000     -0.064190     -0.020640
2038     20.370000     -0.063980     -0.020540
2039     20.380000     -0.063770     -0.020410
2040     20.390000     -0.063570     -0.020250
2041     20.400000     -0.063370     -0.020070
2042     20.410000     -0.063170     -0.019870
2043     20.420000     -0.062970     -0.019630
2044     20.430000     -0.062770     -0.019370
2045     20.440000     -0.062580     -0.019090
2046     20.450000     -0.062390     -0.018790
2047     20.460000     -0.062200     -0.018470
2048     20.470000     -0.062010     -0.018130
2049     20.480000     -0.061830     -0.017770
2050     20.490000     -0.061660     -0.017410
2051     20.500000     -0.061480     -0.017030
2052     20.510000     -0.061310     -0.016660
2053     20.520000     -0.061150     -0.016280
2054     20.530000     -0.060980     -0.015900
2055     20.540000     -0.060820     -0.015530
2056     20.550000     -0.060670     -0.015160
2057     20.560000     -0.060520     -0.014800
2058     20.570000     -0.060370     -0.014450
2059     20.580000     -0.060220     -0.014110
2060     20.590000     -0.060080     -0.013790
2061     20.600000     -0.059940     -0.013470
2062     20.610000     -0.059810     -0.013160
2063     20.620000     -0.059680     -0.012870
2064     20.630000     -0.059550     -0.012580
2065     20.640000     -0.059420     -0.012300
2066     20.650000     -0.059300     -0.012030
2067     20.660000     -0.059180     -0.011760
2068     20.670000     -0.059060     -0.011500
2069     20.680000     -0.058950     -0.011240
2070     20.690000     -0.058840     -0.010980
2071     20.700000     -0.058730     -0.010720
2072     20.710000     -0.058620     -0.010450
2073     20.720000     -0.058510     -0.010170
2074     20.730000     -0.058410     -0.009890
2075     20.740000     -0.058310     -0.009600
2076     20.750000     -0.058220     -0.009300
2077     20.760000     -0.058120     -0.008990
2078     20.770000     -0.058030     -0.008660
2079     20.780000     -0.057950     -0.008310
2080     20.790000     -0.057860     -0.007950
2081     20.800000     -0.057790     -0.007570
2082     20.810000     -0.057710     -0.007180
2083     20.820000     -0.057640     -0.006770
2084     20.830000     -0.057570     -0.006340
2085     20.840000     -0.057510     -0.005890
2086     20.850000     -0.057450     -0.005430
2087     20.860000     -0.057390     -0.004960
2088     20.870000     -0.057340     -0.004480
2089     20.880000     -0.057300     -0.004000
2090     20.890000     -0.057260     -0.003510
2091     20.900000     -0.057220     -0.003030
2092     20.910000     -0.057190     -0.002550
2093     20.920000     -0.057170     -0.002080
2094     20.930000     -0.057150     -0.001620
2095     20.940000     -0.057130     -0.001180
2096     20.950000     -0.057120     -0.000750
2097     20.960000     -0.057110     -0.000350
2098     20.970000     -0.057110      0.000030
2099     20.980000     -0.057110      0.000380
2100     20.990000     -0.057110      0.000720
2101     21.000000     -0.057120      0.001020
2102     21.010000     -0.057130      0.001310
2103     21.020000     -0.057140      0.001570
2104     21.030000     -0.057160      0.001810
2105     21.040000     -0.057180      0.002030
2106     21.050000     -0.057200      0.002230
2107     21.060000     -0.057220      0.002420
2108     21.070000     -0.057240      0.002600
2109     21.080000     -0.057270      0.002770
2110     21.090000     -0.057300      0.002940
2111     21.100000     -0.057330      0.003110
2112     21.110000     -0.057360      0.003280
2113     21.120000     -0.057390      0.003460
2114     21.130000     -0.057430      0.003650
2115     21.140000     -0.057460      0.003850
2116     21.150000     -0.057500      0.004080
2117     21.160000     -0.057540      0.004320
2118     21.170000     -0.057580      0.004580
2119     21.180000     -0.057630      0.004870
2120     21.190000     -0.057680      0.005180
2121     21.200000     -0.057730      0.005520
2122     21.210000     -0.057790      0.005890
2123     21.220000     -0.057840      0.006280
2124     21.230000     -0.057910      0.006710
2125     21.240000     -0.057970      0.007150
2126     21.250000     -0.058050      0.007620
2127     21.260000     -0.058120      0.008110
2128     21.270000     -0.058200      0.008620
2129     21.280000     -0.058290      0.009140
2130     21.290000     -0.058380      0.009670
2131     21.300000     -0.058480      0.010210
2132     21.310000     -0.058580      0.010740
2133     21.320000     -0.058690      0.011270
2134     21.330000     -0.058800      0.011790
2135     21.340000     -0.058920      0.012300
2136     21.350000     -0.059040      0.012790
2137     21.360000     -0.059170      0.013260
2138     21.370000     -0.059300      0.013710
2139     21.380000     -0.059440      0.014140
2140     21.390000     -0.059580      0.014540
2141     21.400000     -0.059730      0.014920
2142     21.410000     -0.059870      0.015280
2143     21.420000     -0.060030      0.015610
2144     21.430000     -0.060180      0.015920
2145     21.440000     -0.060340      0.016210
2146     21.450000     -0.060500      0.016470
2147     21.460000     -0.060670      0.016720
2148     21.470000     -0.060840      0.016950
2149     21.480000     -0.061010      0.017160
2150     21.490000     -0.061180      0.017360
2151     21.500000     -0.061350      0.017550
2152     21.510000     -0.061530      0.017730
2153     21.520000     -0.061700      0.017890
2154     21.530000     -0.061880      0.018050
2155     21.540000     -0.062060      0.018200
2156     21.550000     -0.062250      0.018350
2157     21.560000     -0.062430      0.018490
2158     21.570000     -0.062610      0.018630
2159     21.580000     -0.062800      0.018760
2160     21.590000     -0.062990      0.018900
2161     21.600000     -0.063180      0.019030
2162     21.610000     -0.063370      0.019160
2163     21.620000     -0.063560      0.019290
2164     21.630000     -0.063750      0.019410
2165     21.640000     -0.063950      0.019530
2166     21.650000     -0.064140      0.019650
2167     21.660000     -0.064340      0.019770
2168     21.670000     -0.064540      0.019870
2169     21.680000     -0.064730      0.019970
2170     21.690000     -0.064930      0.020060
2171     21.700000     -0.065130      0.020130
2172     21.710000     -0.065340      0.020190
2173     21.720000     -0.065540      0.020230
2174     21.730000     -0.065740      0.020250
2175     21.740000     -0.065940      0.020250
2176     21.750000     -0.066140      0.020230
2177     21.760000     -0.066350      0.020180
2178     21.770000     -0.066550      0.020110
2179     21.780000     -0.066750      0.020000
2180     21.790000     -0.066950      0.019870
2181     21.800000     -0.067150      0.019710
2182     21.810000     -0.067350      0.019520
2183     21.820000     -0.067540      0.019300
2184     21.830000     -0.067730      0.019060
2185     21.840000     -0.067920      0.018790
2186     21.850000     -0.068110      0.018500
2187     21.860000     -0.068300      0.018180
2188     21.870000     -0.068480      0.017860
2189     21.880000     -0.068660      0.017520
2190     21.890000     -0.068830      0.017170
2191     21.900000     -0.069000      0.016810
2192     21.910000     -0.069170      0.016460
2193     21.920000     -0.069340      0.016110
2194     21.930000     -0.069500      0.015770
2195     21.940000     -0.069660      0.015450
2196     21.950000     -0.069810      0.015140
2197     21.960000     -0.069960      0.014840
2198     21.970000     -0.070110      0.014570
2199     21.980000     -0.070260      0.014320
2200     21.990000     -0.070400      0.014100
2201     22.000000     -0.070540      0.013900
2202     22.010000     -0.070680      0.013720
2203     22.020000     -0.070820      0.013570
2204     22.030000     -0.070950      0.013450
2205     22.040000     -0.071090      0.013340
2206     22.050000     -0.071220      0.013260
2207     22.060000     -0.071350      0.013200
2208     22.070000     -0.071480      0.013150
2209     22.080000     -0.071620      0.013120
2210     22.090000     -0.071750      0.013110
2211     22.100000     -0.071880      0.013100
2212     22.110000     -0.072010      0.013110
2213     22.120000     -0.072140      0.013130
2214     22.130000     -0.072270      0.013150
2215     22.140000     -0.072400      0.013170
2216     22.150000     -0.072540      0.013200
2217     22.160000     -0.072670      0.013230
2218     22.170000     -0.072800      0.013260
2219     22.180000     -0.072930      0.013290
2220     22.190000     -0.073070      0.013320
2221     22.200000     -0.073200      0.013350
2222     22.210000     -0.073330      0.013370
2223     22.220000     -0.073470      0.013390
2224     22.230000     -0.073600      0.013410
2225     22.240000     -0.073730      0.013430
2226     22.250000     -0.073870      0.013450
2227     22.260000     -0.074000      0.013470
2228     22.270000     -0.074140      0.013480
2229     22.280000     -0.074270      0.013500
2230     22.290000     -0.074410      0.013520
2231     22.300000     -0.074540      0.013540
2232     22.310000     -0.074680      0.013560
2233     22.320000     -0.074810      0.013590
2234     22.330000     -0.074950      0.013620
2235     22.340000     -0.075090      0.013660
2236     22.350000     -0.075220      0.013710
2237     22.360000     -0.075360      0.013760
2238     22.370000     -0.075500      0.013820
2239     22.380000     -0.075630      0.013890
2240     22.390000     -0.075770      0.013960
2241     22.400000     -0.075910      0.014040
2242     22.410000     -0.076050      0.014140
2243     22.420000     -0.076190      0.014230
2244     22.430000     -0.076340      0.014340
2245     22.440000     -0.076480      0.014450
2246     22.450000     -0.076630      0.014560
2247     22.460000     -0.076770      0.014680
2248     22.470000     -0.076920      0.014800
2249     22.480000     -0.077070      0.014920
2250     22.490000     -0.077210      0.015030
2251     22.500000     -0.077370      0.015140
2252     22.510000     -0.077520      0.015230
2253     22.520000     -0.077670      0.015320
2254     22.530000     -0.077820      0.015390
2255     22.540000     -0.077980      0.015450
2256     22.550000     -0.078130      0.015480
2257     22.560000     -0.078290      0.015500
2258     22.570000     -0.078440      0.015500
2259     22.580000     -0.078600      0.015470
2260     22.590000     -0.078750      0.015420
2261     22.600000     -0.078900      0.015350
2262     22.610000     -0.079060      0.015250
2263     22.620000     -0.079210      0.015130
2264     22.630000     -0.079360      0.014990
2265     22.640000     -0.079510      0.014820
2266     22.650000     -0.079660      0.014640
2267     22.660000     -0.079810      0.014440
2268     22.670000     -0.079950      0.014220
2269     22.680000     -0.080090      0.013990
2270     22.690000     -0.080230      0.013750
2271     22.700000     -0.080370      0.013510
2272     22.710000     -0.080500      0.013260
2273     22.720000     -0.080640      0.013010
2274     22.730000     -0.080770      0.012760
2275     22.740000     -0.080900      0.012520
2276     22.750000     -0.081020      0.012290
2277     22.760000     -0.081140      0.012060
2278     22.770000     -0.081260      0.011850
2279     22.780000     -0.081380      0.011640
2280     22.790000     -0.081500      0.011450
2281     22.800000     -0.081610      0.011270
2282     22.810000     -0.081730      0.011100
2283     22.820000     -0.081840      0.010930
2284     22.830000     -0.081950      0.010780
2285     22.840000     -0.082050      0.010630
2286     22.850000     -0.082160      0.010480
2287     22.860000     -0.082270      0.010330
2288     22.870000     -0.082370      0.010180
2289     22.880000     -0.082470      0.010020
2290     22.890000     -0.082570      0.009860
2291     22.900000     -0.082670      0.009670
2292     22.910000     -0.082770      0.009470
2293     22.920000     -0.082860      0.009240
2294     22.930000     -0.082950      0.008980
2295     22.940000     -0.083040      0.008690
2296     22.950000     -0.083130      0.008370
2297     22.960000     -0.083210      0.008010
2298     22.970000     -0.083290      0.007600
2299     22.980000     -0.083370      0.007150
2300     22.990000     -0.083440      0.006650
2301     23.000000     -0.083510      0.006110
2302     23.010000     -0.083570      0.005520
2303     23.020000     -0.083620      0.004880
2304     23.030000     -0.083670      0.004200
2305     23.040000     -0.083710      0.003470
2306     23.050000     -0.083750      0.002710
2307     23.060000     -0.083780      0.001910
2308     23.070000     -0.083800      0.001090
2309     23.080000     -0.083810      0.000240
2310     23.090000     -0.083810     -0.000620
2311     23.100000     -0.083800     -0.001490
2312     23.110000     -0.083790     -0.002360
2313     23.120000     -0.083760     -0.003210
2314     23.130000     -0.083730     -0.004060
2315     23.140000     -0.083690     -0.004880
2316     23.150000     -0.083640     -0.005670
2317     23.160000     -0.083590     -0.006430
2318     23.170000     -0.083520     -0.007150
2319     23.180000     -0.083450     -0.007840
2320     23.190000     -0.083370     -0.008480
2321     23.200000     -0.083290     -0.009090
2322     23.210000     -0.083200     -0.009660
2323     23.220000     -0.083100     -0.010190
2324     23.230000     -0.083000     -0.010690
2325     23.240000     -0.082890     -0.011150
2326     23.250000     -0.082780     -0.011590
2327     23.260000     -0.082660     -0.012010
2328     23.270000     -0.082540     -0.012410
2329     23.280000     -0.082420     -0.012800
2330     23.290000     -0.082290     -0.013190
2331     23.300000     -0.082160     -0.013570
2332     23.310000     -0.082020     -0.013960
2333     23.320000     -0.081880     -0.014370
2334     23.330000     -0.081740     -0.014790
2335     23.340000     -0.081590     -0.015240
2336     23.350000     -0.081440     -0.015720
2337     23.360000     -0.081280     -0.016230
2338     23.370000     -0.081120     -0.016790
2339     23.380000     -0.080950     -0.017390
2340     23.390000     -0.080780     -0.018030
2341     23.400000     -0.080600     -0.018720
2342     23.410000     -0.080410     -0.019460
2343     23.420000     -0.080220     -0.020240
2344     23.430000     -0.080010     -0.021080
2345     23.440000     -0.079800     -0.021960
2346     23.450000     -0.079580     -0.022880
2347     23.460000     -0.079350     -0.023840
2348     23.470000     -0.079120     -0.024830
2349     23.480000     -0.078870     -0.025840
2350     23.490000     -0.078610     -0.026870
2351     23.500000     -0.078340     -0.027910
2352     23.510000     -0.078060     -0.028950
2353     23.520000     -0.077770     -0.029990
2354     23.530000     -0.077470     -0.031010
2355     23.540000     -0.077160     -0.032010
2356     23.550000     -0.076840     -0.032990
2357     23.560000     -0.076510     -0.033930
2358     23.570000     -0.076170     -0.034840
2359     23.580000     -0.075820     -0.035720
2360     23.590000     -0.075470     -0.036550
2361     23.600000     -0.075100     -0.037350
2362     23.610000     -0.074730     -0.038110
2363     23.620000     -0.074350     -0.038830
2364     23.630000     -0.073960     -0.039510
2365     23.640000     -0.073560     -0.040160
2366     23.650000     -0.073160     -0.040780
2367     23.660000     -0.072750     -0.041370
2368     23.670000     -0.072340     -0.041930
2369     23.680000     -0.071920     -0.042460
2370     23.690000     -0.071500     -0.042970
2371     23.700000     -0.071070     -0.043460
2372     23.710000     -0.070630     -0.043940
2373     23.720000     -0.070190     -0.044400
2374     23.730000     -0.069750     -0.044850
2375     23.740000     -0.069300     -0.045280
2376     23.750000     -0.068850     -0.045710
2377     23.760000     -0.068390     -0.046130
2378     23.770000     -0.067930     -0.046550
2379     23.780000     -0.067460     -0.046970
2380     23.790000     -0.066990     -0.047380
2381     23.800000     -0.066520     -0.047790
2382     23.810000     -0.066040     -0.048210
2383     23.820000     -0.065560     -0.048620
2384     23.830000     -0.065070     -0.049040
2385     23.840000     -0.064580     -0.049460
2386     23.850000     -0.064090     -0.049880
2387     23.860000     -0.063590     -0.050300
2388     23.870000     -0.063090     -0.050710
2389     23.880000     -0.062580     -0.051130
2390     23.890000     -0.062070     -0.051540
2391     23.900000     -0.061550     -0.051940
2392     23.910000     -0.061030     -0.052330
2393     23.920000     -0.060510     -0.052710
2394     23.930000     -0.059980     -0.053080
2395     23.940000     -0.059450     -0.053430
2396     23.950000     -0.058920     -0.053760
2397     23.960000     -0.058380     -0.054080
2398     23.970000     -0.057840     -0.054370
2399     23.980000     -0.057300     -0.054640
2400     23.990000     -0.056750     -0.054890
2401     24.000000     -0.056200     -0.055120
2402     24.010000     -0.055650     -0.055330
2403     24.020000     -0.055100     -0.055510
2404     24.030000     -0.054540     -0.055680
2405     24.040000     -0.053990     -0.055820
2406     24.050000     -0.053430     -0.055950
2407     24.060000     -0.052870     -0.056050
2408     24.070000     -0.052310     -0.056140
2409     24.080000     -0.051750     -0.056210
2410     24.090000     -0.051180     -0.056260
2411     24.100000     -0.050620     -0.056300
2412     24.110000     -0.050060     -0.056330
2413     24.120000     -0.049490     -0.056340
2414     24.130000     -0.048930     -0.056340
2415     24.140000     -0.048370     -0.056330
2416     24.150000     -0.047800     -0.056300
2417     24.160000     -0.047240     -0.056270
2418     24.170000     -0.046680     -0.056220
2419     24.180000     -0.046120     -0.056170
2420     24.190000     -0.045550     -0.056110
2421     24.200000     -0.044990     -0.056040
2422     24.210000     -0.044430     -0.055960
2423     24.220000     -0.043870     -0.055880
2424     24.230000     -0.043320     -0.055790
2425     24.240000     -0.042760     -0.055690
2426     24.250000     -0.042200     -0.055600
2427     24.260000     -0.041640     -0.055500
2428     24.270000     -0.041090     -0.055410
2429     24.280000     -0.040540     -0.055320
2430     24.290000     -0.039980     -0.055240
2431     24.300000     -0.039430     -0.055170
2432     24.310000     -0.038880     -0.055110
2433     24.320000     -0.038330     -0.055070
2434     24.330000     -0.037780     -0.055040
2435     24.340000     -0.037230     -0.055030
2436     24.350000     -0.036680     -0.055050
2437     24.360000     -0.036120     -0.055080
2438     24.370000     -0.035570     -0.055150
2439     24.380000     -0.035020     -0.055230
2440     24.390000     -0.034470     -0.055340
2441     24.400000     -0.033920     -0.055470
2442     24.410000     -0.033360     -0.055620
2443     24.420000     -0.032810     -0.055790
2444     24.430000     -0.032250     -0.055970
2445     24.440000     -0.031690     -0.056160
2446     24.450000     -0.031130     -0.056340
2447     24.460000     -0.030560     -0.056530
2448     24.470000     -0.030000     -0.056690
2449     24.480000     -0.029430     -0.056830
2450     24.490000     -0.028860     -0.056940
2451     24.500000     -0.028290     -0.057000
2452     24.510000     -0.027720     -0.057000
2453     24.520000     -0.027150     -0.056920
2454     24.530000     -0.026580     -0.056770
2455     24.540000     -0.026020     -0.056530
2456     24.550000     -0.025450     -0.056190
2457     24.560000     -0.024890     -0.055740
2458     24.570000     -0.024330     -0.055170
2459     24.580000     -0.023780     -0.054490
2460     24.590000     -0.023240     -0.053680
2461     24.600000     -0.022700     -0.052760
2462     24.610000     -0.022170     -0.051720
2463     24.620000     -0.021650     -0.050570
2464     24.630000     -0.021150     -0.049320
2465     24.640000     -0.020650     -0.047980
2466     24.650000     -0.020180     -0.046580
2467     24.660000     -0.019710     -0.045130
2468     24.670000     -0.019260     -0.043650
2469     24.680000     -0.018820     -0.042180
2470     24.690000     -0.018400     -0.040740
2471     24.700000     -0.017990     -0.039360
2472     24.710000     -0.017600     -0.038070
2473     24.720000     -0.017220     -0.036910
2474     24.730000     -0.016850     -0.035910
2475     24.740000     -0.016490     -0.035090
2476     24.750000     -0.016140     -0.034470
2477     24.760000     -0.015790     -0.034090
2478     24.770000     -0.015450     -0.033950
2479     24.780000     -0.015110     -0.034060
2480     24.790000     -0.014770     -0.034440
2481     24.800000     -0.014430     -0.035080
2482     24.810000     -0.014080     -0.035990
2483     24.820000     -0.013720     -0.037140
2484     24.830000     -0.013350     -0.038510
2485     24.840000     -0.012960     -0.040100
2486     24.850000     -0.012560     -0.041860
2487     24.860000     -0.012140     -0.043750
2488     24.870000     -0.011700     -0.045750
2489     24.880000     -0.011250     -0.047780
2490     24.890000     -0.010770     -0.049810
2491     24.900000     -0.010270     -0.051790
2492     24.910000     -0.009750     -0.053640
2493     24.920000     -0.009220     -0.055330
2494     24.930000     -0.008660     -0.056790
2495     24.940000     -0.008100     -0.057970
2496     24.950000     -0.007520     -0.058840
2497     24.960000     -0.006930     -0.059360
2498     24.970000     -0.006330     -0.059480
2499     24.980000     -0.005740     -0.059190
2500     24.990000     -0.005150     -0.058480
2501     25.000000     -0.004560     -0.057330
2502     25.010000      0.000000      0.000000
2503     25.020000      0.000000      0.000000
2504     25.030000      0.000000      0.000000
2505     25.040000      0.000000      0.000000
2506     25.050000      0.000000      0.000000
2507     25.060000      0.000000      0.000000
2508     25.070000      0.000000      0.000000
2509     25.080000      0.000000      0.000000
2510     25.090000      0.000000      0.000000
2511     25.100000      0.000000      0.000000
2512     25.110000      0.000000      0.000000
2513     25.120000      0.000000      0.000000
2514     25.130000      0.000000      0.000000
2515     25.140000      0.000000      0.000000
2516     25.150000      0.000000      0.000000
2517     25.160000      0.000000      0.000000
2518     25.170000      0.000000      0.000000
2519     25.180000      0.000000      0.000000
2520     25.190000      0.000000      0.000000
2521     25.200000      0.000000      0.000000
2522     25.210000      0.000000      0.000000
2523     25.220000      0.000000      0.000000
2524     25.230000      0.000000      0.000000
2525     25.240000      0.000000      0.000000
2526     25.250000      0.000000      0.000000
2527     25.260000      0.000000      0.000000
2528     25.270000      0.000000      0.000000
2529     25.280000      0.000000      0.000000
2530     25.290000      0.000000      0.000000
2531     25.300000      0.000000      0.000000
2532     25.310000      0.000000      0.000000
2533     25.320000      0.000000      0.000000
2534     25.330000      0.000000      0.000000
2535     25.340000      0.000000      0.000000
2536     25.350000      0.000000      0.000000
2537     25.360000      0.000000      0.000000
2538     25.370000      0.000000      0.000000
2539     25.380000      0.000000      0.000000
2540     25.390000      0.000000      0.000000
2541     25.400000      0.000000      0.000000
2542     25.410000      0.000000      0.000000
2543     25.420000      0.000000      0.000000
2544     25.430000      0.000000      0.000000
2545     25.440000      0.000000      0.000000
2546     25.450000      0.000000      0.000000
2547     25.460000      0.000000      0.000000
2548     25.470000      0.000000      0.000000
2549     25.480000      0.000000      0.000000
2550     25.490000      0.000000      0.000000
2551     25.500000      0.000000      0.000000
2552     25.510000      0.000000      0.000000
2553     25.520000      0.000000      0.000000
2554     25.530000      0.000000      0.000000
2555     25.540000      0.000000      0.000000
2556     25.550000      0.000000      0.000000
2557     25.560000      0.000000      0.000000
2558     25.570000      0.000000      0.000000
2559     25.580000      0.000000      0.000000
2560     25.590000      0.000000      0.000000
2561     25.600000      0.000000      0.000000
2562     25.610000      0.000000      0.000000
2563     25.620000      0.000000      0.000000
2564     25.630000      0.000000      0.000000
2565     25.640000      0.000000      0.000000
2566     25.650000      0.000000      0.000000
2567     25.660000      0.000000      0.000000
2568     25.670000      0.000000      0.000000
2569     25.680000      0.000000      0.000000
2570     25.690000      0.000000      0.000000
2571     25.700000      0.000000      0.000000
2572     25.710000      0.000000      0.000000
2573     25.720000      0.000000      0.000000
2574     25.730000      0.000000      0.000000
2575     25.740000      0.000000      0.000000
2576     25.750000      0.000000      0.000000
2577     25.760000      0.000000      0.000000
2578     25.770000      0.000000      0.000000
2579     25.780000      0.000000      0.000000
2580     25.790000      0.000000      0.000000
2581     25.800000      0.000000      0.000000
2582     25.810000      0.000000      0.000000
2583     25.820000      0.000000      0.000000
2584     25.830000      0.000000      0.000000
2585     25.840000      0.000000      0.000000
2586     25.850000      0.000000      0.000000
2587     25.860000      0.000000      0.000000
2588     25.870000      0.000000      0.000000
2589     25.880000      0.000000      0.000000
2590     25.890000      0.000000      0.000000
2591     25.900000      0.000000      0.000000
2592     25.910000      0.000000      0.000000
2593     25.920000      0.000000      0.000000
2594     25.930000      0.000000      0.000000
2595     25.940000      0.000000      0.000000
2596     25.950000      0.000000      0.000000
2597     25.960000      0.000000      0.000000
2598     25.970000      0.000000      0.000000
2599     25.980000      0.000000      0.000000
2600     25.990000      0.000000      0.000000
2601     26.000000      0.000000      0.000000
2602     26.010000      0.000000      0.000000
2603     26.020000      0.000000      0.000000
2604     26.030000      0.000000      0.000000
2605     26.040000      0.000000      0.000000
2606     26.050000      0.000000      0.000000
2607     26.060000      0.000000      0.000000
2608     26.070000      0.000000      0.000000
2609     26.080000      0.000000      0.000000
2610     26.090000      0.000000      0.000000
2611     26.100000      0.000000      0.000000
2612     26.110000      0.000000      0.000000
2613     26.120000      0.000000      0.000000
2614     26.130000      0.000000      0.000000
2615     26.140000      0.000000      0.000000
2616     26.150000      0.000000      0.000000
2617     26.160000      0.000000      0.000000
2618     26.170000      0.000000      0.000000
2619     26.180000      0.000000      0.000000
2620     26.190000      0.000000      0.000000
2621     26.200000      0.000000      0.000000
2622     26.210000      0.000000      0.000000
2623     26.220000      0.000000      0.000000
2624     26.230000      0.000000      0.000000
2625     26.240000      0.000000      0.000000
2626     26.250000      0.000000      0.000000
2627     26.260000      0.000000      0.000000
2628     26.270000      0.000000      0.000000
2629     26.280000      0.000000      0.000000
2630     26.290000      0.000000      0.000000
2631     26.300000      0.000000      0.000000
2632     26.310000      0.000000      0.000000
2633     26.320000      0.000000      0.000000
2634     26.330000      0.000000      0.000000
2635     26.340000      0.000000      0.000000
2636     26.350000      0.000000      0.000000
2637     26.360000      0.000000      0.000000
2638     26.370000      0.000000      0.000000
2639     26.380000      0.000000      0.000000
2640     26.390000      0.000000      0.000000
2641     26.400000      0.000000      0.000000
2642     26.410000      0.000000      0.000000
2643     26.420000      0.000000      0.000000
2644     26.430000      0.000000      0.000000
2645     26.440000      0.000000      0.000000
2646     26.450000      0.000000      0.000000
2647     26.460000      0.000000      0.000000
2648     26.470000      0.000000      0.000000
2649     26.480000      0.000000      0.000000
2650     26.490000      0.000000      0.000000
2651     26.500000      0.000000      0.000000
2652     26.510000      0.000000      0.000000
2653     26.520000      0.000000      0.000000
2654     26.530000      0.000000      0.000000
2655     26.540000      0.000000      0.000000
2656     26.550000      0.000000      0.000000
2657     26.560000      0.000000      0.000000
2658     26.570000      0.000000      0.000000
2659     26.580000      0.000000      0.000000
2660     26.590000      0.000000      0.000000
2661     26.600000      0.000000      0.000000
2662     26.610000      0.000000      0.000000
2663     26.620000      0.000000      0.000000
2664     26.630000      0.000000      0.000000
2665     26.640000      0.000000      0.000000
2666     26.650000      0.000000      0.000000
2667     26.660000      0.000000      0.000000
2668     26.670000      0.000000      0.000000
2669     26.680000      0.000000      0.000000
2670     26.690000      0.000000      0.000000
2671     26.700000      0.000000      0.000000
2672     26.710000      0.000000      0.000000
2673     26.720000      0.000000      0.000000
2674     26.730000      0.000000      0.000000
2675     26.740000      0.000000      0.000000
2676     26.750000      0.000000      0.000000
2677     26.760000      0.000000      0.000000
2678     26.770000      0.000000      0.000000
2679     26.780000      0.000000      0.000000
2680     26.790000      0.000000      0.000000
2681     26.800000      0.000000      0.000000
2682     26.810000      0.000000      0.000000
2683     26.820000      0.000000      0.000000
2684     26.830000      0.000000      0.000000
2685     26.840000      0.000000      0.000000
2686     26.850000      0.000000      0.000000
2687     26.860000      0.000000      0.000000
2688     26.870000      0.000000      0.000000
2689     26.880000      0.000000      0.000000
2690     26.890000      0.000000      0.000000
2691     26.900000      0.000000      0.000000
2692     26.910000      0.000000      0.000000
2693     26.920000      0.000000      0.000000
2694     26.930000      0.000000      0.000000
2695     26.940000      0.000000      0.000000
2696     26.950000      0.000000      0.000000
2697     26.960000      0.000000      0.000000
2698     26.970000      0.000000      0.000000
2699     26.980000      0.000000      0.000000
2700     26.990000      0.000000      0.000000
2701     27.000000      0.000000      0.000000
2702     27.010000      0.000000      0.000000
2703     27.020000      0.000000      0.000000
2704     27.030000      0.000000      0.000000
2705     27.040000      0.000000      0.000000
2706     27.050000      0.000000      0.000000
2707     27.060000      0.000000      0.000000
2708     27.070000      0.000000      0.000000
2709     27.080000      0.000000      0.000000
2710     27.090000      0.000000      0.000000
2711     27.100000      0.000000      0.000000
2712     27.110000      0.000000      0.000000
2713     27.120000      0.000000      0.000000
2714     27.130000      0.000000      0.000000
2715     27.140000      0.000000      0.000000
2716     27.150000      0.000000      0.000000
2717     27.160000      0.000000      0.000000
2718     27.170000      0.000000      0.000000
2719     27.180000      0.000000      0.000000
2720     27.190000      0.000000      0.000000
2721     27.200000      0.000000      0.000000
2722     27.210000      0.000000      0.000000
2723     27.220000      0.000000      0.000000
2724     27.230000      0.000000      0.000000
2725     27.240000      0.000000      0.000000
2726     27.250000      0.000000      0.000000
2727     27.260000      0.000000      0.000000
2728     27.270000      0.000000      0.000000
2729     27.280000      0.000000      0.000000
2730     27.290000      0.000000      0.000000
2731     27.300000      0.000000      0.000000
2732     27.310000      0.000000      0.000000
2733     27.320000      0.000000      0.000000
2734     27.330000      0.000000      0.000000
2735     27.340000      0.000000      0.000000
2736     27.350000      0.000000      0.000000
2737     27.360000      0.000000      0.000000
2738     27.370000      0.000000      0.000000
2739     27.380000      0.000000      0.000000
2740     27.390000      0.000000      0.000000
2741     27.400000      0.000000      0.000000
2742     27.410000      0.000000      0.000000
2743     27.420000      0.000000      0.000000
2744     27.430000      0.000000      0.000000
2745     27.440000      0.000000      0.000000
2746     27.450000      0.000000      0.000000
2747     27.460000      0.000000      0.000000
2748     27.470000      0.000000      0.000000
2749     27.480000      0.000000      0.000000
2750     27.490000      0.000000      0.000000
2751     27.500000      0.000000      0.000000
2752     27.510000      0.000000      0.000000
2753     27.520000      0.000000      0.000000
2754     27.530000      0.000000      0.000000
2755     27.540000      0.000000      0.000000
2756     27.550000      0.000000      0.000000
2757     27.560000      0.000000      0.000000
2758     27.570000      0.000000      0.000000
2759     27.580000      0.000000      0.000000
2760     27.590000      0.000000      0.000000
2761     27.600000      0.000000      0.000000
2762     27.610000      0.000000      0.000000
2763     27.620000      0.000000      0.000000
2764     27.630000      0.000000      0.000000
2765     27.640000      0.000000      0.000000
2766     27.650000      0.000000      0.000000
2767     27.660000      0.000000      0.000000
2768     27.670000      0.000000      0.000000
2769     27.680000      0.000000      0.000000
2770     27.690000      0.000000      0.000000
2771     27.700000      0.000000      0.000000
2772     27.710000      0.000000      0.000000
2773     27.720000      0.000000      0.000000
2774     27.730000      0.000000      0.000000
2775     27.740000      0.000000      0.000000
2776     27.750000      0.000000      0.000000
2777     27.760000      0.000000      0.000000
2778     27.770000      0.000000      0.000000
2779     27.780000      0.000000      0.000000
2780     27.790000      0.000000      0.000000
2781     27.800000      0.000000      0.000000
2782     27.810000      0.000000      0.000000
2783     27.820000      0.000000      0.000000
2784     27.830000      0.000000      0.000000
2785     27.840000      0.000000      0.000000
2786     27.850000      0.000000      0.000000
2787     27.860000      0.000000      0.000000
2788     27.870000      0.000000      0.000000
2789     27.880000      0.000000      0.000000
2790     27.890000      0.000000      0.000000
2791     27.900000      0.000000      0.000000
2792     27.910000      0.000000      0.000000
2793     27.920000      0.000000      0.000000
2794     27.930000      0.000000      0.000000
2795     27.940000      0.000000      0.000000
2796     27.950000      0.000000      0.000000
2797     27.960000      0.000000      0.000000
2798     27.970000      0.000000      0.000000
2799     27.980000      0.000000      0.000000
2800     27.990000      0.000000      0.000000
2801     28.000000      0.000000      0.000000
2802     28.010000      0.000000      0.000000
2803     28.020000      0.000000      0.000000
2804     28.030000      0.000000      0.000000
2805     28.040000      0.000000      0.000000
2806     28.050000      0.000000      0.000000
2807     28.060000      0.000000      0.000000
2808     28.070000      0.000000      0.000000
2809     28.080000      0.000000      0.000000
2810     28.090000      0.000000      0.000000
2811     28.100000      0.000000      0.000000
2812     28.110000      0.000000      0.000000
2813     28.120000      0.000000      0.000000
2814     28.130000      0.000000      0.000000
2815     28.140000      0.000000      0.000000
2816     28.150000      0.000000      0.000000
2817     28.160000      0.000000      0.000000
2818     28.170000      0.000000      0.000000
2819     28.180000      0.000000      0.000000
2820     28.190000      0.000000      0.000000
2821     28.200000      0.000000      0.000000
2822     28.210000      0.000000      0.000000
2823     28.220000      0.000000      0.000000
2824     28.230000      0.000000      0.000000
2825     28.240000      0.000000      0.000000
2826     28.250000      0.000000      0.000000
2827     28.260000      0.000000      0.000000
2828     28.270000      0.000000      0.000000
2829     28.280000      0.000000      0.000000
2830     28.290000      0.000000      0.000000
2831     28.300000      0.000000      0.000000
2832     28.310000      0.000000      0.000000
2833     28.320000      0.000000      0.000000
2834     28.330000      0.000000      0.000000
2835     28.340000      0.000000      0.000000
2836     28.350000      0.000000      0.000000
2837     28.360000      0.000000      0.000000
2838     28.370000      0.000000      0.000000
2839     28.380000      0.000000      0.000000
2840     28.390000      0.000000      0.000000
2841     28.400000      0.000000      0.000000
2842     28.410000      0.000000      0.000000
2843     28.420000      0.000000      0.000000
2844     28.430000      0.000000      0.000000
2845     28.440000      0.000000      0.000000
2846     28.450000      0.000000      0.000000
2847     28.460000      0.000000      0.000000
2848     28.470000      0.000000      0.000000
2849     28.480000      0.000000      0.000000
2850     28.490000      0.000000      0.000000
2851     28.500000      0.000000      0.000000
2852     28.510000      0.000000      0.000000
2853     28.520000      0.000000      0.000000
2854     28.530000      0.000000      0.000000
2855     28.540000      0.000000      0.000000
2856     28.550000      0.000000      0.000000
2857     28.560000      0.000000      0.000000
2858     28.570000      0.000000      0.000000
2859     28.580000      0.000000      0.000000
2860     28.590000      0.000000      0.000000
2861     28.600000      0.000000      0.000000
2862     28.610000      0.000000      0.000000
2863     28.620000      0.000000      0.000000
2864     28.630000      0.000000      0.000000
2865     28.640000      0.000000      0.000000
2866     28.650000      0.000000      0.000000
2867     28.660000      0.000000      0.000000
2868     28.670000      0.000000      0.000000
2869     28.680000      0.000000      0.000000
2870     28.690000      0.000000      0.000000
2871     28.700000      0.000000      0.000000
2872     28.710000      0.000000      0.000000
2873     28.720000      0.000000      0.000000
2874     28.730000      0.000000      0.000000
2875     28.740000      0.000000      0.000000
2876     28.750000      0.000000      0.000000
2877     28.760000      0.000000      0.000000
2878     28.770000      0.000000      0.000000
2879     28.780000      0.000000      0.000000
2880     28.790000      0.000000      0.000000
2881     28.800000      0.000000      0.000000
2882     28.810000      0.000000      0.000000
2883     28.820000      0.000000      0.000000
2884     28.830000      0.000000      0.000000
2885     28.840000      0.000000      0.000000
2886     28.850000      0.000000      0.000000
2887     28.860000      0.000000      0.000000
2888     28.870000      0.000000      0.000000
2889     28.880000      0.000000      0.000000
2890     28.890000      0.000000      0.000000
2891     28.900000      0.000000      0.000000
2892     28.910000      0.000000      0.000000
2893     28.920000      0.000000      0.000000
2894     28.930000      0.000000      0.000000
2895     28.940000      0.000000      0.000000
2896     28.950000      0.000000      0.000000
2897     28.960000      0.000000      0.000000
2898     28.970000      0.000000      0.000000
2899     28.980000      0.000000      0.000000
2900     28.990000      0.000000      0.000000
2901     29.000000      0.000000      0.000000
2902     29.010000      0.000000      0.000000
2903     29.020000      0.000000      0.000000
2904     29.030000      0.000000      0.000000
2905     29.040000      0.000000      0.000000
2906     29.050000      0.000000      0.000000
2907     29.060000      0.000000      0.000000
2908     29.070000      0.000000      0.000000
2909     29.080000      0.000000      0.000000
2910     29.090000      0.000000      0.000000
2911     29.100000      0.000000      0.000000
2912     29.110000      0.000000      0.000000
2913     29.120000      0.000000      0.000000
2914     29.130000      0.000000      0.000000
2915     29.140000      0.000000      0.000000
2916     29.150000      0.000000      0.000000
2917     29.160000      0.000000      0.000000
2918     29.170000      0.000000      0.000000
2919     29.180000      0.000000      0.000000
2920     29.190000      0.000000      0.000000
2921     29.200000      0.000000      0.000000
2922     29.210000      0.000000      0.000000
2923     29.220000      0.000000      0.000000
2924     29.230000      0.000000      0.000000
2925     29.240000      0.000000      0.000000
2926     29.250000      0.000000      0.000000
2927     29.260000      0.000000      0.000000
2928     29.270000      0.000000      0.000000
2929     29.280000      0.000000      0.000000
2930     29.290000      0.000000      0.000000
2931     29.300000      0.000000      0.000000
2932     29.310000      0.000000      0.000000
2933     29.320000      0.000000      0.000000
2934     29.330000      0.000000      0.000000
2935     29.340000      0.000000      0.000000
2936     29.350000      0.000000      0.000000
2937     29.360000      0.000000      0.000000
2938     29.370000      0.000000      0.000000
2939     29.380000      0.000000      0.000000
2940     29.390000      0.000000      0.000000
2941     29.400000      0.000000      0.000000
2942     29.410000      0.000000      0.000000
2943     29.420000      0.000000      0.000000
2944     29.430000      0.000000      0.000000
2945     29.440000      0.000000      0.000000
2946     29.450000      0.000000      0.000000
2947     29.460000      0.000000      0.000000
2948     29.470000      0.000000      0.000000
2949     29.480000      0.000000      0.000000
2950     29.490000      0.000000      0.000000
2951     29.500000      0.000000      0.000000
2952     29.510000      0.000000      0.000000
2953     29.520000      0.000000      0.000000
2954     29.530000      0.000000      0.000000
2955     29.540000      0.000000      0.000000
2956     29.550000      0.000000      0.000000
2957     29.560000      0.000000      0.000000
2958     29.570000      0.000000      0.000000
2959     29.580000      0.000000      0.000000
2960     29.590000      0.000000      0.000000
2961     29.600000      0.000000      0.000000
2962     29.610000      0.000000      0.000000
2963     29.620000      0.000000      0.000000
2964     29.630000      0.000000      0.000000
2965     29.640000      0.000000      0.000000
2966     29.650000      0.000000      0.000000
2967     29.660000      0.000000      0.000000
2968     29.670000      0.000000      0.000000
2969     29.680000      0.000000      0.000000
2970     29.690000      0.000000      0.000000
2971     29.700000      0.000000      0.000000
2972     29.710000      0.000000      0.000000
2973     29.720000      0.000000      0.000000
2974     29.730000      0.000000      0.000000
2975     29.740000      0.000000      0.000000
2976     29.750000      0.000000      0.000000
2977     29.760000      0.000000      0.000000
2978     29.770000      0.000000      0.000000
2979     29.780000      0.000000      0.000000
2980     29.790000      0.000000      0.000000
2981     29.800000      0.000000      0.000000
2982     29.810000      0.000000      0.000000
2983     29.820000      0.000000      0.000000
2984     29.830000      0.000000      0.000000
2985     29.840000      0.000000      0.000000
2986     29.850000      0.000000      0.000000
2987     29.860000      0.000000      0.000000
2988     29.870000      0.000000      0.000000
2989     29.880000      0.000000      0.000000
2990     29.890000      0.000000      0.000000
2991     29.900000      0.000000      0.000000
2992     29.910000      0.000000      0.000000
2993     29.920000      0.000000      0.000000
2994     29.930000      0.000000      0.000000
2995     29.940000      0.000000      0.000000
2996     29.950000      0.000000      0.000000
2997     29.960000      0.000000      0.000000
2998     29.970000      0.000000      0.000000
2999     29.980000      0.000000      0.000000
3000     29.990000      0.000000      0.000000
3001     30.000000      0.000000      0.000000
3002     30.010000      0.000000      0.000000
3003     30.020000      0.000000      0.000000
3004     30.030000      0.000000      0.000000
3005     30.040000      0.000000      0.000000
3006     30.050000      0.000000      0.000000
3007     30.060000      0.000000      0.000000
3008     30.070000      0.000000      0.000000
3009     30.080000      0.000000      0.000000
3010     30.090000      0.000000      0.000000
3011     30.100000      0.000000      0.000000
3012     30.110000      0.000000      0.000000
3013     30.120000      0.000000      0.000000
3014     30.130000      0.000000      0.000000
3015     30.140000      0.000000      0.000000
3016     30.150000      0.000000      0.000000
3017     30.160000      0.000000      0.000000
3018     30.170000      0.000000      0.000000
3019     30.180000      0.000000      0.000000
3020     30.190000      0.000000      0.000000
3021     30.200000      0.000000      0.000000
3022     30.210000      0.000000      0.000000
3023     30.220000      0.000000      0.000000
3024     30.230000      0.000000      0.000000
3025     30.240000      0.000000      0.000000
3026     30.250000      0.000000      0.000000
3027     30.260000      0.000000      0.000000
3028     30.270000      0.000000      0.000000
3029     30.280000      0.000000      0.000000
3030     30.290000      0.000000      0.000000
3031     30.300000      0.000000      0.000000
3032     30.310000      0.000000      0.000000
3033     30.320000      0.000000      0.000000
3034     30.330000      0.000000      0.000000
3035     30.340000      0.000000      0.000000
3036     30.350000      0.000000      0.000000
3037     30.360000      0.000000      0.000000
3038     30.370000      0.000000      0.000000
3039     30.380000      0.000000      0.000000
3040     30.390000      0.000000      0.000000
3041     30.400000      0.000000      0.000000
3042     30.410000      0.000000      0.000000
3043     30.420000      0.000000      0.000000
3044     30.430000      0.000000      0.000000
3045     30.440000      0.000000      0.000000
3046     30.450000      0.000000      0.000000
3047     30.460000      0.000000      0.000000
3048     30.470000      0.000000      0.000000
3049     30.480000      0.000000      0.000000
3050     30.490000      0.000000      0.000000
3051     30.500000      0.000000      0.000000
3052     30.510000      0.000000      0.000000
3053     30.520000      0.000000      0.000000
3054     30.530000      0.000000      0.000000
3055     30.540000      0.000000      0.000000
3056     30.550000      0.000000      0.000000
3057     30.560000      0.000000      0.000000
3058     30.570000      0.000000      0.000000
3059     30.580000      0.000000      0.000000
3060     30.590000      0.000000      0.000000
3061     30.600000      0.000000      0.000000
3062     30.610000      0.000000      0.000000
3063     30.620000      0.000000      0.000000
3064     30.630000      0.000000      0.000000
3065     30.640000      0.000000      0.000000
3066     30.650000      0.000000      0.000000
3067     30.660000      0.000000      0.000000
3068     30.670000      0.000000      0.000000
3069     30.680000      0.000000      0.000000
3070     30.690000      0.000000      0.000000
3071     30.700000      0.000000      0.000000
3072     30.710000      0.000000      0.000000
3073     30.720000      0.000000      0.000000
3074     30.730000      0.000000      0.000000
3075     30.740000      0.000000      0.000000
3076     30.750000      0.000000      0.000000
3077     30.760000      0.000000      0.000000
3078     30.770000      0.000000      0.000000
3079     30.780000      0.000000      0.000000
3080     30.790000      0.000000      0.000000
3081     30.800000      0.000000      0.000000
3082     30.810000      0.000000      0.000000
3083     30.820000      0.000000      0.000000
3084     30.830000      0.000000      0.000000
3085     30.840000      0.000000      0.000000
3086     30.850000      0.000000      0.000000
3087     30.860000      0.000000      0.000000
3088     30.870000      0.000000      0.000000
3089     30.880000      0.000000      0.000000
3090     30.890000      0.000000      0.000000
3091     30.900000      0.000000      0.000000
3092     30.910000      0.000000      0.000000
3093     30.920000      0.000000      0.000000
3094     30.930000      0.000000      0.000000
3095     30.940000      0.000000      0.000000
3096     30.950000      0.000000      0.000000
3097     30.960000      0.000000      0.000000
3098     30.970000      0.000000      0.000000
3099     30.980000      0.000000      0.000000
3100     30.990000      0.000000      0.000000
3101     31.000000      0.000000      0.000000
3102     31.010000      0.000000      0.000000
3103     31.020000      0.000000      0.000000
3104     31.030000      0.000000      0.000000
3105     31.040000      0.000000      0.000000
3106     31.050000      0.000000      0.000000
3107     31.060000      0.000000      0.000000
3108     31.070000      0.000000      0.000000
3109     31.080000      0.000000      0.000000
3110     31.090000      0.000000      0.000000
3111     31.100000      0.000000      0.000000
3112     31.110000      0.000000      0.000000
3113     31.120000      0.000000      0.000000
3114     31.130000      0.000000      0.000000
3115     31.140000      0.000000      0.000000
3116     31.150000      0.000000      0.000000
3117     31.160000      0.000000      0.000000
3118     31.170000      0.000000      0.000000
3119     31.180000      0.000000      0.000000
3120     31.190000      0.000000      0.000000
3121     31.200000      0.000000      0.000000
3122     31.210000      0.000000      0.000000
3123     31.220000      0.000000      0.000000
3124     31.230000      0.000000      0.000000
3125     31.240000      0.000000      0.000000
3126     31.250000      0.000000      0.000000
3127     31.260000      0.000000      0.000000
3128     31.270000      0.000000      0.000000
3129     31.280000      0.000000      0.000000
3130     31.290000      0.000000      0.000000
3131     31.300000      0.000000      0.000000
3132     31.310000      0.000000      0.000000
3133     31.320000      0.000000      0.000000
3134     31.330000      0.000000      0.000000
3135     31.340000      0.000000      0.000000
3136     31.350000      0.000000      0.000000
3137     31.360000      0.000000      0.000000
3138     31.370000      0.000000      0.000000
3139     31.380000      0.000000      0.000000
3140     31.390000      0.000000      0.000000
3141     31.400000      0.000000      0.000000
3142     31.410000      0.000000      0.000000
3143     31.420000      0.000000      0.000000
3144     31.430000      0.000000      0.000000
3145     31.440000      0.000000      0.000000
3146     31.450000      0.000000      0.000000
3147     31.460000      0.000000      0.000000
3148     31.470000      0.000000      0.000000
3149     31.480000      0.000000      0.000000
3150     31.490000      0.000000      0.000000
3151     31.500000      0.000000      0.000000
3152     31.510000      0.000000      0.000000
3153     31.520000      0.000000      0.000000
3154     31.530000      0.000000      0.000000
3155     31.540000      0.000000      0.000000
3156     31.550000      0.000000      0.000000
3157     31.560000      0.000000      0.000000
3158     31.570000      0.000000      0.000000
3159     31.580000      0.000000      0.000000
3160     31.590000      0.000000      0.000000
3161     31.600000      0.000000      0.000000
3162     31.610000      0.000000      0.000000
3163     31.620000      0.000000      0.000000
3164     31.630000      0.000000      0.000000
3165     31.640000      0.000000      0.000000
3166     31.650000      0.000000      0.000000
3167     31.660000      0.000000      0.000000
3168     31.670000      0.000000      0.000000
3169     31.680000      0.000000      0.000000
3170     31.690000      0.000000      0.000000
3171     31.700000      0.000000      0.000000
3172     31.710000      0.000000      0.000000
3173     31.720000      0.000000      0.000000
3174     31.730000      0.000000      0.000000
3175     31.740000      0.000000      0.000000
3176     31.750000      0.000000      0.000000
3177     31.760000      0.000000      0.000000
3178     31.770000      0.000000      0.000000
3179     31.780000      0.000000      0.000000
3180     31.790000      0.000000      0.000000
3181     31.800000      0.000000      0.000000
3182     31.810000      0.000000      0.000000
3183     31.820000      0.000000      0.000000
3184     31.830000      0.000000      0.000000
3185     31.840000      0.000000      0.000000
3186     31.850000      0.000000      0.000000
3187     31.860000      0.000000      0.000000
3188     31.870000      0.000000      0.000000
3189     31.880000      0.000000      0.000000
3190     31.890000      0.000000      0.000000
3191     31.900000      0.000000      0.000000
3192     31.910000      0.000000      0.000000
3193     31.920000      0.000000      0.000000
3194     31.930000      0.000000      0.000000
3195     31.940000      0.000000      0.000000
3196     31.950000      0.000000      0.000000
3197     31.960000      0.000000      0.000000
3198     31.970000      0.000000      0.000000
3199     31.980000      0.000000      0.000000
3200     31.990000      0.000000      0.000000
3201     32.000000      0.000000      0.000000
3202     32.010000      0.000000      0.000000
3203     32.020000      0.000000      0.000000
3204     32.030000      0.000000      0.000000
3205     32.040000      0.000000      0.000000
3206     32.050000      0.000000      0.000000
3207     32.060000      0.000000      0.000000
3208     32.070000      0.000000      0.000000
3209     32.080000      0.000000      0.000000
3210     32.090000      0.000000      0.000000
3211     32.100000      0.000000      0.000000
3212     32.110000      0.000000      0.000000
3213     32.120000      0.000000      0.000000
3214     32.130000      0.000000      0.000000
3215     32.140000      0.000000      0.000000
3216     32.150000      0.000000      0.000000
3217     32.160000      0.000000      0.000000
3218     32.170000      0.000000      0.000000
3219     32.180000      0.000000      0.000000
3220     32.190000      0.000000      0.000000
3221     32.200000      0.000000      0.000000
3222     32.210000      0.000000      0.000000
3223     32.220000      0.000000      0.000000
3224     32.230000      0.000000      0.000000
3225     32.240000      0.000000      0.000000
3226     32.250000      0.000000      0.000000
3227     32.260000      0.000000      0.000000
3228     32.270000      0.000000      0.000000
3229     32.280000      0.000000      0.000000
3230     32.290000      0.000000      0.000000
3231     32.300000      0.000000      0.000000
3232     32.310000      0.000000      0.000000
3233     32.320000      0.000000      0.000000
3234     32.330000      0.000000      0.000000
3235     32.340000      0.000000      0.000000
3236     32.350000      0.000000      0.000000
3237     32.360000      0.000000      0.000000
3238     32.370000      0.000000      0.000000
3239     32.380000      0.000000      0.000000
3240     32.390000      0.000000      0.000000
3241     32.400000      0.000000      0.000000
3242     32.410000      0.000000      0.000000
3243     32.420000      0.000000      0.000000
3244     32.430000      0.000000      0.000000
3245     32.440000      0.000000      0.000000
3246     32.450000      0.000000      0.000000
3247     32.460000      0.000000      0.000000
3248     32.470000      0.000000      0.000000
3249     32.480000      0.000000      0.000000
3250     32.490000      0.000000      0.000000
3251     32.500000      0.000000      0.000000
3252     32.510000      0.000000      0.000000
3253     32.520000      0.000000      0.000000
3254     32.530000      0.000000      0.000000
3255     32.540000      0.000000      0.000000
3256     32.550000      0.000000      0.000000
3257     32.560000      0.000000      0.000000
3258     32.570000      0.000000      0.000000
3259     32.580000      0.000000      0.000000
3260     32.590000      0.000000      0.000000
3261     32.600000      0.000000      0.000000
3262     32.610000      0.000000      0.000000
3263     32.620000      0.000000      0.000000
3264     32.630000      0.000000      0.000000
3265     32.640000      0.000000      0.000000
3266     32.650000      0.000000      0.000000
3267     32.660000      0.000000      0.000000
3268     32.670000      0.000000      0.000000
3269     32.680000      0.000000      0.000000
3270     32.690000      0.000000      0.000000
3271     32.700000      0.000000      0.000000
3272     32.710000      0.000000      0.000000
3273     32.720000      0.000000      0.000000
3274     32.730000      0.000000      0.000000
3275     32.740000      0.000000      0.000000
3276     32.750000      0.000000      0.000000
3277     32.760000      0.000000      0.000000
3278     32.770000      0.000000      0.000000
3279     32.780000      0.000000      0.000000
3280     32.790000      0.000000      0.000000
3281     32.800000      0.000000      0.000000
3282     32.810000      0.000000      0.000000
3283     32.820000      0.000000      0.000000
3284     32.830000      0.000000      0.000000
3285     32.840000      0.000000      0.000000
3286     32.850000      0.000000      0.000000
3287     32.860000      0.000000      0.000000
3288     32.870000      0.000000      0.000000
3289     32.880000      0.000000      0.000000
3290     32.890000      0.000000      0.000000
3291     32.900000      0.000000      0.000000
3292     32.910000      0.000000      0.000000
3293     32.920000      0.000000      0.000000
3294     32.930000      0.000000      0.000000
3295     32.940000      0.000000      0.000000
3296     32.950000      0.000000      0.000000
3297     32.960000      0.000000      0.000000
3298     32.970000      0.000000      0.000000
3299     32.980000      0.000000      0.000000
3300     32.990000      0.000000      0.000000
3301     33.000000      0.000000      0.000000
3302     33.010000      0.000000      0.000000
3303     33.020000      0.000000      0.000000
3304     33.030000      0.000000      0.000000
3305     33.040000      0.000000      0.000000
3306     33.050000      0.000000      0.000000
3307     33.060000      0.000000      0.000000
3308     33.070000      0.000000      0.000000
3309     33.080000      0.000000      0.000000
3310     33.090000      0.000000      0.000000
3311     33.100000      0.000000      0.000000
3312     33.110000      0.000000      0.000000
3313     33.120000      0.000000      0.000000
3314     33.130000      0.000000      0.000000
3315     33.140000      0.000000      0.000000
3316     33.150000      0.000000      0.000000
3317     33.160000      0.000000      0.000000
3318     33.170000      0.000000      0.000000
3319     33.180000      0.000000      0.000000
3320     33.190000      0.000000      0.000000
3321     33.200000      0.000000      0.000000
3322     33.210000      0.000000      0.000000
3323     33.220000      0.000000      0.000000
3324     33.230000      0.000000      0.000000
3325     33.240000      0.000000      0.000000
3326     33.250000      0.000000      0.000000
3327     33.260000      0.000000      0.000000
3328     33.270000      0.000000      0.000000
3329     33.280000      0.000000      0.000000
3330     33.290000      0.000000      0.000000
3331     33.300000      0.000000      0.000000
3332     33.310000      0.000000      0.000000
3333     33.320000      0.000000      0.000000
3334     33.330000      0.000000      0.000000
3335     33.340000      0.000000      0.000000
3336     33.350000      0.000000      0.000000
3337     33.360000      0.000000      0.000000
3338     33.370000      0.000000      0.000000
3339     33.380000      0.000000      0.000000
3340     33.390000      0.000000      0.000000
3341     33.400000      0.000000      0.000000
3342     33.410000      0.000000      0.000000
3343     33.420000      0.000000      0.000000
3344     33.430000      0.000000      0.000000
3345     33.440000      0.000000      0.000000
3346     33.450000      0.000000      0.000000
3347     33.460000      0.000000      0.000000
3348     33.470000      0.000000      0.000000
3349     33.480000      0.000000      0.000000
3350     33.490000      0.000000      0.000000
3351     33.500000      0.000000      0.000000
3352     33.510000      0.000000      0.000000
3353     33.520000      0.000000      0.000000
3354     33.530000      0.000000      0.000000
3355     33.540000      0.000000      0.000000
3356     33.550000      0.000000      0.000000
3357     33.560000      0.000000      0.000000
3358     33.570000      0.000000      0.000000
3359     33.580000      0.000000      0.000000
3360     33.590000      0.000000      0.000000
3361     33.600000      0.000000      0.000000
3362     33.610000      0.000000      0.000000
3363     33.620000      0.000000      0.000000
3364     33.630000      0.000000      0.000000
3365     33.640000      0.000000      0.000000
3366     33.650000      0.000000      0.000000
3367     33.660000      0.000000      0.000000
3368     33.670000      0.000000      0.000000
3369     33.680000      0.000000      0.000000
3370     33.690000      0.000000      0.000000
3371     33.700000      0.000000      0.000000
3372     33.710000      0.000000      0.000000
3373     33.720000      0.000000      0.000000
3374     33.730000      0.000000      0.000000
3375     33.740000      0.000000      0.000000
3376     33.750000      0.000000      0.000000
3377     33.760000      0.000000      0.000000
3378     33.770000      0.000000      0.000000
3379     33.780000      0.000000      0.000000
3380     33.790000      0.000000      0.000000
3381     33.800000      0.000000      0.000000
3382     33.810000      0.000000      0.000000
3383     33.820000      0.000000      0.000000
3384     33.830000      0.000000      0.000000
3385     33.840000      0.000000      0.000000
3386     33.850000      0.000000      0.000000
3387     33.860000      0.000000      0.000000
3388     33.870000      0.000000      0.000000
3389     33.880000      0.000000      0.000000
3390     33.890000      0.000000      0.000000
3391     33.900000      0.000000      0.000000
3392     33.910000      0.000000      0.000000
3393     33.920000      0.000000      0.000000
3394     33.930000      0.000000      0.000000
3395     33.940000      0.000000      0.000000
3396     33.950000      0.000000      0.000000
3397     33.960000      0.000000      0.000000
3398     33.970000      0.000000      0.000000
3399     33.980000      0.000000      0.000000
3400     33.990000      0.000000      0.000000
3401     34.000000      0.000000      0.000000
3402     34.010000      0.000000      0.000000
3403     34.020000      0.000000      0.000000
3404     34.030000      0.000000      0.000000
3405     34.040000      0.000000      0.000000
3406     34.050000      0.000000      0.000000
3407     34.060000      0.000000      0.000000
3408     34.070000      0.000000      0.000000
3409     34.080000      0.000000      0.000000
3410     34.090000      0.000000      0.000000
3411     34.100000      0.000000      0.000000
3412     34.110000      0.000000      0.000000
3413     34.120000      0.000000      0.000000
3414     34.130000      0.000000      0.000000
3415     34.140000      0.000000      0.000000
3416     34.150000      0.000000      0.000000
3417     34.160000      0.000000      0.000000
3418     34.170000      0.000000      0.000000
3419     34.180000      0.000000      0.000000
3420     34.190000      0.000000      0.000000
3421     34.200000      0.000000      0.000000
3422     34.210000      0.000000      0.000000
3423     34.220000      0.000000      0.000000
3424     34.230000      0.000000      0.000000
3425     34.240000      0.000000      0.000000
3426     34.250000      0.000000      0.000000
3427     34.260000      0.000000      0.000000
3428     34.270000      0.000000      0.000000
3429     34.280000      0.000000      0.000000
3430     34.290000      0.000000      0.000000
3431     34.300000      0.000000      0.000000
3432     34.310000      0.000000      0.000000
3433     34.320000      0.000000      0.000000
3434     34.330000      0.000000      0.000000
3435     34.340000      0.000000      0.000000
3436     34.350000      0.000000      0.000000
3437     34.360000      0.000000      0.000000
3438     34.370000      0.000000      0.000000
3439     34.380000      0.000000      0.000000
3440     34.390000      0.000000      0.000000
3441     34.400000      0.000000      0.000000
3442     34.410000      0.000000      0.000000
3443     34.420000      0.000000      0.000000
3444     34.430000      0.000000      0.000000
3445     34.440000      0.000000      0.000000
3446     34.450000      0.000000      0.000000
3447     34.460000      0.000000      0.000000
3448     34.470000      0.000000      0.000000
3449     34.480000      0.000000      0.000000
3450     34.490000      0.000000      0.000000
3451     34.500000      0.000000      0.000000
3452     34.510000      0.000000      0.000000
3453     34.520000      0.000000      0.000000
3454     34.530000      0.000000      0.000000
3455     34.540000      0.000000      0.000000
3456     34.550000      0.000000      0.000000
3457     34.560000      0.000000      0.000000
3458     34.570000      0.000000      0.000000
3459     34.580000      0.000000      0.000000
3460     34.590000      0.000000      0.000000
3461     34.600000      0.000000      0.000000
3462     34.610000      0.000000      0.000000
3463     34.620000      0.000000      0.000000
3464     34.630000      0.000000      0.000000
3465     34.640000      0.000000      0.000000
3466     34.650000      0.000000      0.000000
3467     34.660000      0.000000      0.000000
3468     34.670000      0.000000      0.000000
3469     34.680000      0.000000      0.000000
3470     34.690000      0.000000      0.000000
3471     34.700000      0.000000      0.000000
3472     34.710000      0.000000      0.000000
3473     34.720000      0.000000      0.000000
3474     34.730000      0.000000      0.000000
3475     34.740000      0.000000      0.000000
3476     34.750000      0.000000      0.000000
3477     34.760000      0.000000      0.000000
3478     34.770000      0.000000      0.000000
3479     34.780000      0.000000      0.000000
3480     34.790000      0.000000      0.000000
3481     34.800000      0.000000      0.000000
3482     34.810000      0.000000      0.000000
3483     34.820000      0.000000      0.000000
3484     34.830000      0.000000      0.000000
3485     34.840000      0.000000      0.000000
3486     34.850000      0.000000      0.000000
3487     34.860000      0.000000      0.000000
3488     34.870000      0.000000      0.000000
3489     34.880000      0.000000      0.000000
3490     34.890000      0.000000      0.000000
3491     34.900000      0.000000      0.000000
3492     34.910000      0.000000      0.000000
3493     34.920000      0.000000      0.000000
3494     34.930000      0.000000      0.000000
3495     34.940000      0.000000      0.000000
3496     34.950000      0.000000      0.000000
3497     34.960000      0.000000      0.000000
3498     34.970000      0.000000      0.000000
3499     34.980000      0.000000      0.000000
3500     34.990000      0.000000      0.000000
3501     35.000000      0.000000      0.000000
3502     35.010000      0.000000      0.000000
3503     35.020000      0.000000      0.000000
3504     35.030000      0.000000      0.000000
3505     35.040000      0.000000      0.000000
3506     35.050000      0.000000      0.000000
3507     35.060000      0.000000      0.000000
3508     35.070000      0.000000      0.000000
3509     35.080000      0.000000      0.000000
3510     35.090000      0.000000      0.000000
3511     35.100000      0.000000      0.000000
3512     35.110000      0.000000      0.000000
3513     35.120000      0.000000      0.000000
3514     35.130000      0.000000      0.000000
3515     35.140000      0.000000      0.000000
3516     35.150000      0.000000      0.000000
3517     35.160000      0.000000      0.000000
3518     35.170000      0.000000      0.000000
3519     35.180000      0.000000      0.000000
3520     35.190000      0.000000      0.000000
3521     35.200000      0.000000      0.000000
3522     35.210000      0.000000      0.000000
3523     35.220000      0.000000      0.000000
3524     35.230000      0.000000      0.000000
3525     35.240000      0.000000      0.000000
3526     35.250000      0.000000      0.000000
3527     35.260000      0.000000      0.000000
3528     35.270000      0.000000      0.000000
3529     35.280000      0.000000      0.000000
3530     35.290000      0.000000      0.000000
3531     35.300000      0.000000      0.000000
3532     35.310000      0.000000      0.000000
3533     35.320000      0.000000      0.000000
3534     35.330000      0.000000      0.000000
3535     35.340000      0.000000      0.000000
3536     35.350000      0.000000      0.000000
3537     35.360000      0.000000      0.000000
3538     35.370000      0.000000      0.000000
3539     35.380000      0.000000      0.000000
3540     35.390000      0.000000      0.000000
3541     35.400000      0.000000      0.000000
3542     35.410000      0.000000      0.000000
3543     35.420000      0.000000      0.000000
3544     35.430000      0.000000      0.000000
3545     35.440000      0.000000      0.000000
3546     35.450000      0.000000      0.000000
3547     35.460000      0.000000      0.000000
3548     35.470000      0.000000      0.000000
3549     35.480000      0.000000      0.000000
3550     35.490000      0.000000      0.000000
3551     35.500000      0.000000      0.000000
3552     35.510000      0.000000      0.000000
3553     35.520000      0.000000      0.000000
3554     35.530000      0.000000      0.000000
3555     35.540000      0.000000      0.000000
3556     35.550000      0.000000      0.000000
3557     35.560000      0.000000      0.000000
3558     35.570000      0.000000      0.000000
3559     35.580000      0.000000      0.000000
3560     35.590000      0.000000      0.000000
3561     35.600000      0.000000      0.000000
3562     35.610000      0.000000      0.000000
3563     35.620000      0.000000      0.000000
3564     35.630000      0.000000      0.000000
3565     35.640000      0.000000      0.000000
3566     35.650000      0.000000      0.000000
3567     35.660000      0.000000      0.000000
3568     35.670000      0.000000      0.000000
3569     35.680000      0.000000      0.000000
3570     35.690000      0.000000      0.000000
3571     35.700000      0.000000      0.000000
3572     35.710000      0.000000      0.000000
3573     35.720000      0.000000      0.000000
3574     35.730000      0.000000      0.000000
3575     35.740000      0.000000      0.000000
3576     35.750000      0.000000      0.000000
3577     35.760000      0.000000      0.000000
3578     35.770000      0.000000      0.000000
3579     35.780000      0.000000      0.000000
3580     35.790000      0.000000      0.000000
3581     35.800000      0.000000      0.000000
3582     35.810000      0.000000      0.000000
3583     35.820000      0.000000      0.000000
3584     35.830000      0.000000      0.000000
3585     35.840000      0.000000      0.000000
3586     35.850000      0.000000      0.000000
3587     35.860000      0.000000      0.000000
3588     35.870000      0.000000      0.000000
3589     35.880000      0.000000      0.000000
3590     35.890000      0.000000      0.000000
3591     35.900000      0.000000      0.000000
3592     35.910000      0.000000      0.000000
3593     35.920000      0.000000      0.000000
3594     35.930000      0.000000      0.000000
3595     35.940000      0.000000      0.000000
3596     35.950000      0.000000      0.000000
3597     35.960000      0.000000      0.000000
3598     35.970000      0.000000      0.000000
3599     35.980000      0.000000      0.000000
3600     35.990000      0.000000      0.000000
3601     36.000000      0.000000      0.000000
3602     36.010000      0.000000      0.000000
3603     36.020000      0.000000      0.000000
3604     36.030000      0.000000      0.000000
3605     36.040000      0.000000      0.000000
3606     36.050000      0.000000      0.000000
3607     36.060000      0.000000      0.000000
3608     36.070000      0.000000      0.000000
3609     36.080000      0.000000      0.000000
3610     36.090000      0.000000      0.000000
3611     36.100000      0.000000      0.000000
3612     36.110000      0.000000      0.000000
3613     36.120000      0.000000      0.000000
3614     36.130000      0.000000      0.000000
3615     36.140000      0.000000      0.000000
3616     36.150000      0.000000      0.000000
3617     36.160000      0.000000      0.000000
3618     36.170000      0.000000      0.000000
3619     36.180000      0.000000      0.000000
3620     36.190000      0.000000      0.000000
3621     36.200000      0.000000      0.000000
3622     36.210000      0.000000      0.000000
3623     36.220000      0.000000      0.000000
3624     36.230000      0.000000      0.000000
3625     36.240000      0.000000      0.000000
3626     36.250000      0.000000      0.000000
3627     36.260000      0.000000      0.000000
3628     36.270000      0.000000      0.000000
3629     36.280000      0.000000      0.000000
3630     36.290000      0.000000      0.000000
3631     36.300000      0.000000      0.000000
3632     36.310000      0.000000      0.000000
3633     36.320000      0.000000      0.000000
3634     36.330000      0.000000      0.000000
3635     36.340000      0.000000      0.000000
3636     36.350000      0.000000      0.000000
3637     36.360000      0.000000      0.000000
3638     36.370000      0.000000      0.000000
3639     36.380000      0.000000      0.000000
3640     36.390000      0.000000      0.000000
3641     36.400000      0.000000      0.000000
3642     36.410000      0.000000      0.000000
3643     36.420000      0.000000      0.000000
3644     36.430000      0.000000      0.000000
3645     36.440000      0.000000      0.000000
3646     36.450000      0.000000      0.000000
3647     36.460000      0.000000      0.000000
3648     36.470000      0.000000      0.000000
3649     36.480000      0.000000      0.000000
3650     36.490000      0.000000      0.000000
3651     36.500000      0.000000      0.000000
3652     36.510000      0.000000      0.000000
3653     36.520000      0.000000      0.000000
3654     36.530000      0.000000      0.000000
3655     36.540000      0.000000      0.000000
3656     36.550000      0.000000      0.000000
3657     36.560000      0.000000      0.000000
3658     36.570000      0.000000      0.000000
3659     36.580000      0.000000      0.000000
3660     36.590000      0.000000      0.000000
3661     36.600000      0.000000      0.000000
3662     36.610000      0.000000      0.000000
3663     36.620000      0.000000      0.000000
3664     36.630000      0.000000      0.000000
3665     36.640000      0.000000      0.000000
3666     36.650000      0.000000      0.000000
3667     36.660000      0.000000      0.000000
3668     36.670000      0.000000      0.000000
3669     36.680000      0.000000      0.000000
3670     36.690000      0.000000      0.000000
3671     36.700000      0.000000      0.000000
3672     36.710000      0.000000      0.000000
3673     36.720000      0.000000      0.000000
3674     36.730000      0.000000      0.000000
3675     36.740000      0.000000      0.000000
3676     36.750000      0.000000      0.000000
3677     36.760000      0.000000      0.000000
3678     36.770000      0.000000      0.000000
3679     36.780000      0.000000      0.000000
3680     36.790000      0.000000      0.000000
3681     36.800000      0.000000      0.000000
3682     36.810000      0.000000      0.000000
3683     36.820000      0.000000      0.000000
3684     36.830000      0.000000      0.000000
3685     36.840000      0.000000      0.000000
3686     36.850000      0.000000      0.000000
3687     36.860000      0.000000      0.000000
3688     36.870000      0.000000      0.000000
3689     36.880000      0.000000      0.000000
3690     36.890000      0.000000      0.000000
3691     36.900000      0.000000      0.000000
3692     36.910000      0.000000      0.000000
3693     36.920000      0.000000      0.000000
3694     36.930000      0.000000      0.000000
3695     36.940000      0.000000      0.000000
3696     36.950000      0.000000      0.000000
3697     36.960000      0.000000      0.000000
3698     36.970000      0.000000      0.000000
3699     36.980000      0.000000      0.000000
3700     36.990000      0.000000      0.000000
3701     37.000000      0.000000      0.000000
3702     37.010000      0.000000      0.000000
3703     37.020000      0.000000      0.000000
3704     37.030000      0.000000      0.000000
3705     37.040000      0.000000      0.000000
3706     37.050000      0.000000      0.000000
3707     37.060000      0.000000      0.000000
3708     37.070000      0.000000      0.000000
3709     37.080000      0.000000      0.000000
3710     37.090000      0.000000      0.000000
3711     37.100000      0.000000      0.000000
3712     37.110000      0.000000      0.000000
3713     37.120000      0.000000      0.000000
3714     37.130000      0.000000      0.000000
3715     37.140000      0.000000      0.000000
3716     37.150000      0.000000      0.000000
3717     37.160000      0.000000      0.000000
3718     37.170000      0.000000      0.000000
3719     37.180000      0.000000      0.000000
3720     37.190000      0.000000      0.000000
3721     37.200000      0.000000      0.000000
3722     37.210000      0.000000      0.000000
3723     37.220000      0.000000      0.000000
3724     37.230000      0.000000      0.000000
3725     37.240000      0.000000      0.000000
3726     37.250000      0.000000      0.000000
3727     37.260000      0.000000      0.000000
3728     37.270000      0.000000      0.000000
3729     37.280000      0.000000      0.000000
3730     37.290000      0.000000      0.000000
3731     37.300000      0.000000      0.000000
3732     37.310000      0.000000      0.000000
3733     37.320000      0.000000      0.000000
3734     37.330000      0.000000      0.000000
3735     37.340000      0.000000      0.000000
3736     37.350000      0.000000      0.000000
3737     37.360000      0.000000      0.000000
3738     37.370000      0.000000      0.000000
3739     37.380000      0.000000      0.000000
3740     37.390000      0.000000      0.000000
3741     37.400000      0.000000      0.000000
3742     37.410000      0.000000      0.000000
3743     37.420000      0.000000      0.000000
3744     37.430000      0.000000      0.000000
3745     37.440000      0.000000      0.000000
3746     37.450000      0.000000      0.000000
3747     37.460000      0.000000      0.000000
3748     37.470000      0.000000      0.000000
3749     37.480000      0.000000      0.000000
3750     37.490000      0.000000      0.000000
3751     37.500000      0.000000      0.000000
3752     37.510000      0.000000      0.000000
3753     37.520000      0.000000      0.000000
3754     37.530000      0.000000      0.000000
3755     37.540000      0.000000      0.000000
3756     37.550000      0.000000      0.000000
3757     37.560000      0.000000      0.000000
3758     37.570000      0.000000      0.000000
3759     37.580000      0.000000      0.000000
3760     37.590000      0.000000      0.000000
3761     37.600000      0.000000      0.000000
3762     37.610000      0.000000      0.000000
3763     37.620000      0.000000      0.000000
3764     37.630000      0.000000      0.000000
3765     37.640000      0.000000      0.000000
3766     37.650000      0.000000      0.000000
3767     37.660000      0.000000      0.000000
3768     37.670000      0.000000      0.000000
3769     37.680000      0.000000      0.000000
3770     37.690000      0.000000      0.000000
3771     37.700000      0.000000      0.000000
3772     37.710000      0.000000      0.000000
3773     37.720000      0.000000      0.000000
3774     37.730000      0.000000      0.000000
3775     37.740000      0.000000      0.000000
3776     37.750000      0.000000      0.000000
3777     37.760000      0.000000      0.000000
3778     37.770000      0.000000      0.000000
3779     37.780000      0.000000      0.000000
3780     37.790000      0.000000      0.000000
3781     37.800000      0.000000      0.000000
3782     37.810000      0.000000      0.000000
3783     37.820000      0.000000      0.000000
3784     37.830000      0.000000      0.000000
3785     37.840000      0.000000      0.000000
3786     37.850000      0.000000      0.000000
3787     37.860000      0.000000      0.000000
3788     37.870000      0.000000      0.000000
3789     37.880000      0.000000      0.000000
3790     37.890000      0.000000      0.000000
3791     37.900000      0.000000      0.000000
3792     37.910000      0.000000      0.000000
3793     37.920000      0.000000      0.000000
3794     37.930000      0.000000      0.000000
3795     37.940000      0.000000      0.000000
3796     37.950000      0.000000      0.000000
3797     37.960000      0.000000      0.000000
3798     37.970000      0.000000      0.000000
3799     37.980000      0.000000      0.000000
3800     37.990000      0.000000      0.000000
3801     38.000000      0.000000      0.000000
3802     38.010000      0.000000      0.000000
3803     38.020000      0.000000      0.000000
3804     38.030000      0.000000      0.000000
3805     38.040000      0.000000      0.000000
3806     38.050000      0.000000      0.000000
3807     38.060000      0.000000      0.000000
3808     38.070000      0.000000      0.000000
3809     38.080000      0.000000      0.000000
3810     38.090000      0.000000      0.000000
3811     38.100000      0.000000      0.000000
3812     38.110000      0.000000      0.000000
3813     38.120000      0.000000      0.000000
3814     38.130000      0.000000      0.000000
3815     38.140000      0.000000      0.000000
3816     38.150000      0.000000      0.000000
3817     38.160000      0.000000      0.000000
3818     38.170000      0.000000      0.000000
3819     38.180000      0.000000      0.000000
3820     38.190000      0.000000      0.000000
3821     38.200000      0.000000      0.000000
3822     38.210000      0.000000      0.000000
3823     38.220000      0.000000      0.000000
3824     38.230000      0.000000      0.000000
3825     38.240000      0.000000      0.000000
3826     38.250000      0.000000      0.000000
3827     38.260000      0.000000      0.000000
3828     38.270000      0.000000      0.000000
3829     38.280000      0.000000      0.000000
3830     38.290000      0.000000      0.000000
3831     38.300000      0.000000      0.000000
3832     38.310000      0.000000      0.000000
3833     38.320000      0.000000      0.000000
3834     38.330000      0.000000      0.000000
3835     38.340000      0.000000      0.000000
3836     38.350000      0.000000      0.000000
3837     38.360000      0.000000      0.000000
3838     38.370000      0.000000      0.000000
3839     38.380000      0.000000      0.000000
3840     38.390000      0.000000      0.000000
3841     38.400000      0.000000      0.000000
3842     38.410000      0.000000      0.000000
3843     38.420000      0.000000      0.000000
3844     38.430000      0.000000      0.000000
3845     38.440000      0.000000      0.000000
3846     38.450000      0.000000      0.000000
3847     38.460000      0.000000      0.000000
3848     38.470000      0.000000      0.000000
3849     38.480000      0.000000      0.000000
3850     38.490000      0.000000      0.000000
3851     38.500000      0.000000      0.000000
3852     38.510000      0.000000      0.000000
3853     38.520000      0.000000      0.000000
3854     38.530000      0.000000      0.000000
3855     38.540000      0.000000      0.000000
3856     38.550000      0.000000      0.000000
3857     38.560000      0.000000      0.000000
3858     38.570000      0.000000      0.000000
3859     38.580000      0.000000      0.000000
3860     38.590000      0.000000      0.000000
3861     38.600000      0.000000      0.000000
3862     38.610000      0.000000      0.000000
3863     38.620000      0.000000      0.000000
3864     38.630000      0.000000      0.000000
3865     38.640000      0.000000      0.000000
3866     38.650000      0.000000      0.000000
3867     38.660000      0.000000      0.000000
3868     38.670000      0.000000      0.000000
3869     38.680000      0.000000      0.000000
3870     38.690000      0.000000      0.000000
3871     38.700000      0.000000      0.000000
3872     38.710000      0.000000      0.000000
3873     38.720000      0.000000      0.000000
3874     38.730000      0.000000      0.000000
3875     38.740000      0.000000      0.000000
3876     38.750000      0.000000      0.000000
3877     38.760000      0.000000      0.000000
3878     38.770000      0.000000      0.000000
3879     38.780000      0.000000      0.000000
3880     38.790000      0.000000      0.000000
3881     38.800000      0.000000      0.000000
3882     38.810000      0.000000      0.000000
3883     38.820000      0.000000      0.000000
3884     38.830000      0.000000      0.000000
3885     38.840000      0.000000      0.000000
3886     38.850000      0.000000      0.000000
3887     38.860000      0.000000      0.000000
3888     38.870000      0.000000      0.000000
3889     38.880000      0.000000      0.000000
3890     38.890000      0.000000      0.000000
3891     38.900000      0.000000      0.000000
3892     38.910000      0.000000      0.000000
3893     38.920000      0.000000      0.000000
3894     38.930000      0.000000      0.000000
3895     38.940000      0.000000      0.000000
3896     38.950000      0.000000      0.000000
3897     38.960000      0.000000      0.000000
3898     38.970000      0.000000      0.000000
3899     38.980000      0.000000      0.000000
3900     38.990000      0.000000      0.000000
3901     39.000000      0.000000      0.000000
3902     39.010000      0.000000      0.000000
3903     39.020000      0.000000      0.000000
3904     39.030000      0.000000      0.000000
3905     39.040000      0.000000      0.000000
3906     39.050000      0.000000      0.000000
3907     39.060000      0.000000      0.000000
3908     39.070000      0.000000      0.000000
3909     39.080000      0.000000      0.000000
3910     39.090000      0.000000      0.000000
3911     39.100000      0.000000      0.000000
3912     39.110000      0.000000      0.000000
3913     39.120000      0.000000      0.000000
3914     39.130000      0.000000      0.000000
3915     39.140000      0.000000      0.000000
3916     39.150000      0.000000      0.000000
3917     39.160000      0.000000      0.000000
3918     39.170000      0.000000      0.000000
3919     39.180000      0.000000      0.000000
3920     39.190000      0.000000      0.000000
3921     39.200000      0.000000      0.000000
3922     39.210000      0.000000      0.000000
3923     39.220000      0.000000      0.000000
3924     39.230000      0.000000      0.000000
3925     39.240000      0.000000      0.000000
3926     39.250000      0.000000      0.000000
3927     39.260000      0.000000      0.000000
3928     39.270000      0.000000      0.000000
3929     39.280000      0.000000      0.000000
3930     39.290000      0.000000      0.000000
3931     39.300000      0.000000      0.000000
3932     39.310000      0.000000      0.000000
3933     39.320000      0.000000      0.000000
3934     39.330000      0.000000      0.000000
3935     39.340000      0.000000      0.000000
3936     39.350000      0.000000      0.000000
3937     39.360000      0.000000      0.000000
3938     39.370000      0.000000      0.000000
3939     39.380000      0.000000      0.000000
3940     39.390000      0.000000      0.000000
3941     39.400000      0.000000      0.000000
3942     39.410000      0.000000      0.000000
3943     39.420000      0.000000      0.000000
3944     39.430000      0.000000      0.000000
3945     39.440000      0.000000      0.000000
3946     39.450000      0.000000      0.000000
3947     39.460000      0.000000      0.000000
3948     39.470000      0.000000      0.000000
3949     39.480000      0.000000      0.000000
3950     39.490000      0.000000      0.000000
3951     39.500000      0.000000      0.000000
3952     39.510000      0.000000      0.000000
3953     39.520000      0.000000      0.000000
3954     39.530000      0.000000      0.000000
3955     39.540000      0.000000      0.000000
3956     39.550000      0.000000      0.000000
3957     39.560000      0.000000      0.000000
3958     39.570000      0.000000      0.000000
3959     39.580000      0.000000      0.000000
3960     39.590000      0.000000      0.000000
3961     39.600000      0.000000      0.000000
3962     39.610000      0.000000      0.000000
3963     39.620000      0.000000      0.000000
3964     39.630000      0.000000      0.000000
3965     39.640000      0.000000      0.000000
3966     39.650000      0.000000      0.000000
3967     39.660000      0.000000      0.000000
3968     39.670000      0.000000      0.000000
3969     39.680000      0.000000      0.000000
3970     39.690000      0.000000      0.000000
3971     39.700000      0.000000      0.000000
3972     39.710000      0.000000      0.000000
3973     39.720000      0.000000      0.000000
3974     39.730000      0.000000      0.000000
3975     39.740000      0.000000      0.000000
3976     39.750000      0.000000      0.000000
3977     39.760000      0.000000      0.000000
3978     39.770000      0.000000      0.000000
3979     39.780000      0.000000      0.000000
3980     39.790000      0.000000      0.000000
3981     39.800000      0.000000      0.000000
3982     39.810000      0.000000      0.000000
3983     39.820000      0.000000      0.000000
3984     39.830000      0.000000      0.000000
3985     39.840000      0.000000      0.000000
3986     39.850000      0.000000      0.000000
3987     39.860000      0.000000      0.000000
3988     39.870000      0.000000      0.000000
3989     39.880000      0.000000      0.000000
3990     39.890000      0.000000      0.000000
3991     39.900000      0.000000      0.000000
3992     39.910000      0.000000      0.000000
3993     39.920000      0.000000      0.000000
3994     39.930000      0.000000      0.000000
3995     39.940000      0.000000      0.000000
3996     39.950000      0.000000      0.000000
3997     39.960000      0.000000      0.000000
3998     39.970000      0.000000      0.000000
3999     39.980000      0.000000      0.000000
4000     39.990000      0.000000      0.000000
4001     40.000000      0.000000      0.000000
