# Supplementary material for: A Bottom-Up Coarse-Grained Model for Nucleosome–Nucleosome Interactions with Explicit Ions
Source: J Chem Theory Comput. 2022 May 17;18(6):3948–60. doi: 10.1021/acs.jctc.2c00083 (PMC9202350; doi:10.1021/acs.jctc.2c00083)
Supplement: Supplementary file 2 — ct2c00083_si_002.zip [file ct2c00083_si_002.zip › archive/CGMD_NCP-CO/pot_tables/CPOS_TPOS.table]

CPOS_TPOS
N 4001

1      0.000001    132.339850     60.728130
2      0.010000    131.732570     62.764540
3      0.020000    131.104920     64.588480
4      0.030000    130.459040     66.172340
5      0.040000    129.797310     67.495530
6      0.050000    129.122360     68.545600
7      0.060000    128.436900     69.318830
8      0.070000    127.743710     69.820320
9      0.080000    127.045510     70.063480
10      0.090000    126.344870     70.069060
11      0.100000    125.644180     69.863750
12      0.110000    124.945550     69.478530
13      0.120000    124.250760     68.946960
14      0.130000    123.561290     68.303470
15      0.140000    122.878260     67.581770
16      0.150000    122.202440     66.813610
17      0.160000    121.534300     66.027790
18      0.170000    120.874030     65.249450
19      0.180000    120.221530     64.499780
20      0.190000    119.576530     63.795870
21      0.200000    118.938570     63.150780
22      0.210000    118.307070     62.573810
23      0.220000    117.681330     62.070810
24      0.230000    117.060620     61.644500
25      0.240000    116.444180     61.294890
26      0.250000    115.831230     61.019610
27      0.260000    115.221030     60.814330
28      0.270000    114.612890     60.673080
29      0.280000    114.006160     60.588600
30      0.290000    113.400270     60.552740
31      0.300000    112.794740     60.556720
32      0.310000    112.189180     60.591520
33      0.320000    111.583260     60.648150
34      0.330000    110.976780     60.717940
35      0.340000    110.369600     60.792750
36      0.350000    109.761670     60.865190
37      0.360000    109.153020     60.928680
38      0.370000    108.543730     60.977600
39      0.380000    107.933960     61.007280
40      0.390000    107.323880     61.014050
41      0.400000    106.713740     60.995150
42      0.410000    106.103790     60.948770
43      0.420000    105.494300     60.873940
44      0.430000    104.885570     60.770500
45      0.440000    104.277860     60.639050
46      0.450000    103.671470     60.480890
47      0.460000    103.066660     60.297920
48      0.470000    102.463680     60.092560
49      0.480000    101.862760     59.867690
50      0.490000    101.264080     59.626480
51      0.500000    100.667810     59.372320
52      0.510000    100.074090     59.108660
53      0.520000     99.483000     58.838880
54      0.530000     98.894620     58.566180
55      0.540000     98.308950     58.293510
56      0.550000     97.726020     58.023450
57      0.560000     97.145780     57.758150
58      0.570000     96.568200     57.499380
59      0.580000     95.993210     57.248460
60      0.590000     95.420720     57.006300
61      0.600000     94.850660     56.773450
62      0.610000     94.282930     56.550120
63      0.620000     93.717430     56.336270
64      0.630000     93.154060     56.131620
65      0.640000     92.592750     55.935690
66      0.650000     92.033390     55.747910
67      0.660000     91.475910     55.567580
68      0.670000     90.920230     55.393940
69      0.680000     90.366300     55.226180
70      0.690000     89.814030     55.063460
71      0.700000     89.263400     54.904960
72      0.710000     88.714350     54.749820
73      0.720000     88.166850     54.597220
74      0.730000     87.620880     54.446330
75      0.740000     87.076420     54.296350
76      0.750000     86.533450     54.146510
77      0.760000     85.991990     53.996070
78      0.770000     85.452030     53.844340
79      0.780000     84.913580     53.690660
80      0.790000     84.376680     53.534460
81      0.800000     83.841330     53.375250
82      0.810000     83.307580     53.212610
83      0.820000     82.775450     53.046250
84      0.830000     82.244990     52.875980
85      0.840000     81.716230     52.701780
86      0.850000     81.189210     52.523730
87      0.860000     80.663980     52.342050
88      0.870000     80.140560     52.157110
89      0.880000     79.618980     51.969370
90      0.890000     79.099290     51.779390
91      0.900000     78.581500     51.587760
92      0.910000     78.065620     51.395110
93      0.920000     77.551670     51.202040
94      0.930000     77.039650     51.009120
95      0.940000     76.529560     50.816810
96      0.950000     76.021390     50.625480
97      0.960000     75.515130     50.435380
98      0.970000     75.010780     50.246670
99      0.980000     74.508310     50.059380
100      0.990000     74.007720     49.873430
101      1.000000     73.508980     49.688710
102      1.010000     73.012100     49.505030
103      1.020000     72.517050     49.322180
104      1.030000     72.023830     49.139970
105      1.040000     71.532430     48.958200
106      1.050000     71.042840     48.776750
107      1.060000     70.555080     48.595530
108      1.070000     70.069120     48.414500
109      1.080000     69.584980     48.233690
110      1.090000     69.102640     48.053180
111      1.100000     68.622110     47.873060
112      1.110000     68.143380     47.693440
113      1.120000     67.666440     47.514430
114      1.130000     67.191300     47.336090
115      1.140000     66.717940     47.158450
116      1.150000     66.246350     46.981480
117      1.160000     65.776540     46.805100
118      1.170000     65.308490     46.629160
119      1.180000     64.842200     46.453450
120      1.190000     64.377660     46.277740
121      1.200000     63.914880     46.101780
122      1.210000     63.453870     45.925310
123      1.220000     62.994610     45.748100
124      1.230000     62.537130     45.569960
125      1.240000     62.081430     45.390760
126      1.250000     61.627520     45.210450
127      1.260000     61.175420     45.029050
128      1.270000     60.725130     44.846670
129      1.280000     60.276660     44.663480
130      1.290000     59.830030     44.479710
131      1.300000     59.385230     44.295650
132      1.310000     58.942270     44.111560
133      1.320000     58.501160     43.927730
134      1.330000     58.061880     43.744380
135      1.340000     57.624440     43.561700
136      1.350000     57.188820     43.379800
137      1.360000     56.755020     43.198690
138      1.370000     56.323040     43.018340
139      1.380000     55.892850     42.838620
140      1.390000     55.464470     42.659370
141      1.400000     55.037870     42.480370
142      1.410000     54.613070     42.301400
143      1.420000     54.190050     42.122230
144      1.430000     53.768830     41.942670
145      1.440000     53.349410     41.762590
146      1.450000     52.931780     41.581890
147      1.460000     52.515960     41.400570
148      1.470000     52.101960     41.218680
149      1.480000     51.689770     41.036350
150      1.490000     51.279410     40.853740
151      1.500000     50.870870     40.671070
152      1.510000     50.464160     40.488570
153      1.520000     50.059270     40.306430
154      1.530000     49.656210     40.124840
155      1.540000     49.254960     39.943920
156      1.550000     48.855520     39.763720
157      1.560000     48.457880     39.584240
158      1.570000     48.062040     39.405390
159      1.580000     47.667990     39.227020
160      1.590000     47.275720     39.048950
161      1.600000     46.885230     38.870950
162      1.610000     46.496520     38.692780
163      1.620000     46.109590     38.514220
164      1.630000     45.724450     38.335080
165      1.640000     45.341100     38.155240
166      1.650000     44.959540     37.974610
167      1.660000     44.579800     37.793190
168      1.670000     44.201870     37.611080
169      1.680000     43.825750     37.428390
170      1.690000     43.451470     37.245340
171      1.700000     43.079020     37.062160
172      1.710000     42.708400     36.879080
173      1.720000     42.339600     36.696340
174      1.730000     41.972640     36.514140
175      1.740000     41.607500     36.332620
176      1.750000     41.244170     36.151850
177      1.760000     40.882660     35.971840
178      1.770000     40.522940     35.792520
179      1.780000     40.165010     35.613760
180      1.790000     39.808870     35.435360
181      1.800000     39.454520     35.257110
182      1.810000     39.101950     35.078770
183      1.820000     38.751160     34.900130
184      1.830000     38.402160     34.721000
185      1.840000     38.054950     34.541230
186      1.850000     37.709540     34.360750
187      1.860000     37.365930     34.179540
188      1.870000     37.024140     33.997680
189      1.880000     36.684160     33.815290
190      1.890000     36.346010     33.632560
191      1.900000     36.009680     33.449700
192      1.910000     35.675180     33.266940
193      1.920000     35.342510     33.084510
194      1.930000     35.011670     32.902570
195      1.940000     34.682640     32.721270
196      1.950000     34.355430     32.540660
197      1.960000     34.030020     32.360740
198      1.970000     33.706420     32.181440
199      1.980000     33.384600     32.002610
200      1.990000     33.064580     31.824060
201      2.000000     32.746330     31.645580
202      2.010000     32.429880     31.466940
203      2.020000     32.115210     31.287910
204      2.030000     31.802330     31.108320
205      2.040000     31.491250     30.928040
206      2.050000     31.181970     30.746990
207      2.060000     30.874500     30.565200
208      2.070000     30.568850     30.382740
209      2.080000     30.265020     30.199760
210      2.090000     29.963020     30.016460
211      2.100000     29.662860     29.833090
212      2.110000     29.364520     29.649890
213      2.120000     29.068030     29.467110
214      2.130000     28.773350     29.284950
215      2.140000     28.480510     29.103560
216      2.150000     28.189470     28.923020
217      2.160000     27.900240     28.743340
218      2.170000     27.612810     28.564450
219      2.180000     27.327160     28.386220
220      2.190000     27.043300     28.208460
221      2.200000     26.761210     28.030950
222      2.210000     26.480910     27.853460
223      2.220000     26.202370     27.675750
224      2.230000     25.925610     27.497620
225      2.240000     25.650640     27.318900
226      2.250000     25.377450     27.139510
227      2.260000     25.106050     26.959410
228      2.270000     24.836460     26.778640
229      2.280000     24.568670     26.597290
230      2.290000     24.302700     26.415510
231      2.300000     24.038540     26.233490
232      2.310000     23.776210     26.051410
233      2.320000     23.515700     25.869460
234      2.330000     23.257000     25.687770
235      2.340000     23.000120     25.506460
236      2.350000     22.745060     25.325560
237      2.360000     22.491800     25.145030
238      2.370000     22.240350     24.964790
239      2.380000     21.990700     24.784680
240      2.390000     21.742860     24.604510
241      2.400000     21.496810     24.424070
242      2.410000     21.252570     24.243150
243      2.420000     21.010140     24.061560
244      2.430000     20.769520     23.879150
245      2.440000     20.530730     23.695840
246      2.450000     20.293770     23.511640
247      2.460000     20.058660     23.326620
248      2.470000     19.825390     23.140960
249      2.480000     19.593980     22.954910
250      2.490000     19.364430     22.768770
251      2.500000     19.136750     22.582880
252      2.510000     18.910920     22.397630
253      2.520000     18.686940     22.213340
254      2.530000     18.464810     22.030340
255      2.540000     18.244500     21.848870
256      2.550000     18.026020     21.669100
257      2.560000     17.809320     21.491090
258      2.570000     17.594410     21.314840
259      2.580000     17.381260     21.140240
260      2.590000     17.169860     20.967110
261      2.600000     16.960190     20.795210
262      2.610000     16.752240     20.624250
263      2.620000     16.546000     20.453930
264      2.630000     16.341460     20.283920
265      2.640000     16.138620     20.113910
266      2.650000     15.937480     19.943630
267      2.660000     15.738040     19.772830
268      2.670000     15.540310     19.601290
269      2.680000     15.344300     19.428820
270      2.690000     15.150010     19.255290
271      2.700000     14.957460     19.080540
272      2.710000     14.766650     18.904450
273      2.720000     14.577610     18.726880
274      2.730000     14.390340     18.547680
275      2.740000     14.204860     18.366670
276      2.750000     14.021200     18.183640
277      2.760000     13.839360     17.998340
278      2.770000     13.659380     17.810550
279      2.780000     13.481270     17.620020
280      2.790000     13.305070     17.426520
281      2.800000     13.130810     17.229910
282      2.810000     12.958510     17.030110
283      2.820000     12.788210     16.827150
284      2.830000     12.619940     16.621220
285      2.840000     12.453720     16.412670
286      2.850000     12.289600     16.202030
287      2.860000     12.127580     15.990030
288      2.870000     11.967680     15.777550
289      2.880000     11.809900     15.565670
290      2.890000     11.654240     15.355580
291      2.900000     11.500690     15.148550
292      2.910000     11.349200     14.945880
293      2.920000     11.199740     14.748850
294      2.930000     11.052260     14.558650
295      2.940000     10.906670     14.376340
296      2.950000     10.762910     14.202780
297      2.960000     10.620880     14.038650
298      2.970000     10.480490     13.884350
299      2.980000     10.341650     13.740030
300      2.990000     10.204250     13.605570
301      3.000000     10.068190     13.480570
302      3.010000      9.933390     13.364340
303      3.020000      9.799740     13.255900
304      3.030000      9.667180     13.153990
305      3.040000      9.535640     13.057060
306      3.050000      9.405070     12.963280
307      3.060000      9.275440     12.870600
308      3.070000      9.146730     12.776670
309      3.080000      9.018970     12.678990
310      3.090000      8.892180     12.574880
311      3.100000      8.766430     12.461550
312      3.110000      8.641810     12.336160
313      3.120000      8.518450     12.195910
314      3.130000      8.396490     12.038100
315      3.140000      8.276110     11.860180
316      3.150000      8.157510     11.659880
317      3.160000      8.040910     11.435230
318      3.170000      7.926560     11.184690
319      3.180000      7.814710     10.907210
320      3.190000      7.705640     10.602320
321      3.200000      7.599620     10.270240
322      3.210000      7.496910      9.911930
323      3.220000      7.397790      9.529240
324      3.230000      7.302500      9.124950
325      3.240000      7.211250      8.702860
326      3.250000      7.124220      8.267810
327      3.260000      7.041550      7.825660
328      3.270000      6.963290      7.383260
329      3.280000      6.889460      6.948300
330      3.290000      6.819970      6.529180
331      3.300000      6.754680      6.134760
332      3.310000      6.693330      5.774110
333      3.320000      6.635590      5.456260
334      3.330000      6.581030      5.189870
335      3.340000      6.529130      4.983040
336      3.350000      6.479300      4.843020
337      3.360000      6.430870      4.776060
338      3.370000      6.383110      4.787180
339      3.380000      6.335240      4.880080
340      3.390000      6.286440      5.057000
341      3.400000      6.235870      5.318630
342      3.410000      6.182680      5.663980
343      3.420000      6.126040      6.090350
344      3.430000      6.065140      6.593190
345      3.440000      5.999210      7.166150
346      3.450000      5.927550      7.801010
347      3.460000      5.849540      8.487770
348      3.470000      5.764660      9.214850
349      3.480000      5.672510      9.969220
350      3.490000      5.572820     10.736820
351      3.500000      5.465450     11.502880
352      3.510000      5.350420     12.252350
353      3.520000      5.227900     12.970430
354      3.530000      5.098190     13.642930
355      3.540000      4.961760     14.256690
356      3.550000      4.819200     14.799950
357      3.560000      4.671200     15.262560
358      3.570000      4.518570     15.636190
359      3.580000      4.362210     15.914410
360      3.590000      4.203060     16.092750
361      3.600000      4.042140     16.168720
362      3.610000      3.880450     16.141780
363      3.620000      3.719030     16.013300
364      3.630000      3.558900     15.786550
365      3.640000      3.401030     15.466570
366      3.650000      3.246370     15.060100
367      3.660000      3.095770     14.575490
368      3.670000      2.950010     14.022430
369      3.680000      2.809790     13.411770
370      3.690000      2.675670     12.755170
371      3.700000      2.548120     12.064830
372      3.710000      2.427470     11.353000
373      3.720000      2.313940     10.631700
374      3.730000      2.207620      9.912320
375      3.740000      2.108500      9.205300
376      3.750000      2.016450      8.519910
377      3.760000      1.931250      7.864070
378      3.770000      1.852610      7.244270
379      3.780000      1.780160      6.665540
380      3.790000      1.713510      6.131510
381      3.800000      1.652190      5.644490
382      3.810000      1.595750      5.205570
383      3.820000      1.543690      4.814760
384      3.830000      1.495550      4.471120
385      3.840000      1.450830      4.172870
386      3.850000      1.409110      3.917540
387      3.860000      1.369930      3.702080
388      3.870000      1.332910      3.522970
389      3.880000      1.297680      3.376340
390      3.890000      1.263920      3.258080
391      3.900000      1.231340      3.163980
392      3.910000      1.199700      3.089810
393      3.920000      1.168800      3.031440
394      3.930000      1.138480      2.984950
395      3.940000      1.108630      2.946690
396      3.950000      1.079170      2.913340
397      3.960000      1.050030      2.881980
398      3.970000      1.021210      2.850070
399      3.980000      0.992710      2.815520
400      3.990000      0.964560      2.776630
401      4.000000      0.936790      2.732080
402      4.010000      0.909470      2.680960
403      4.020000      0.882660      2.622700
404      4.030000      0.856430      2.557040
405      4.040000      0.830860      2.484050
406      4.050000      0.806020      2.404060
407      4.060000      0.781980      2.317630
408      4.070000      0.758810      2.225550
409      4.080000      0.736550      2.128760
410      4.090000      0.715260      2.028360
411      4.100000      0.694980      1.925520
412      4.110000      0.675720      1.821420
413      4.120000      0.657510      1.717270
414      4.130000      0.640340      1.614220
415      4.140000      0.624200      1.513320
416      4.150000      0.609060      1.415520
417      4.160000      0.594910      1.321620
418      4.170000      0.581690      1.232300
419      4.180000      0.569370      1.148080
420      4.190000      0.557890      1.069370
421      4.200000      0.547190      0.996420
422      4.210000      0.537230      0.929410
423      4.220000      0.527930      0.868410
424      4.230000      0.519250      0.813410
425      4.240000      0.511120      0.764360
426      4.250000      0.503470      0.721160
427      4.260000      0.496260      0.683670
428      4.270000      0.489420      0.651760
429      4.280000      0.482910      0.625260
430      4.290000      0.476650      0.604020
431      4.300000      0.470610      0.587890
432      4.310000      0.464740      0.576740
433      4.320000      0.458970      0.570450
434      4.330000      0.453260      0.568910
435      4.340000      0.447570      0.572040
436      4.350000      0.441850      0.579750
437      4.360000      0.436060      0.592000
438      4.370000      0.430140      0.608710
439      4.380000      0.424050      0.629830
440      4.390000      0.417750      0.655290
441      4.400000      0.411200      0.684990
442      4.410000      0.404350      0.718800
443      4.420000      0.397160      0.756560
444      4.430000      0.389590      0.798040
445      4.440000      0.381610      0.842950
446      4.450000      0.373190      0.890950
447      4.460000      0.364280      0.941600
448      4.470000      0.354860      0.994420
449      4.480000      0.344920      1.048870
450      4.490000      0.334430      1.104360
451      4.500000      0.323380      1.160260
452      4.510000      0.311780      1.215950
453      4.520000      0.299620      1.270810
454      4.530000      0.286910      1.324250
455      4.540000      0.273670      1.375750
456      4.550000      0.259910      1.424830
457      4.560000      0.245660      1.471090
458      4.570000      0.230950      1.514200
459      4.580000      0.215810      1.553920
460      4.590000      0.200270      1.590070
461      4.600000      0.184370      1.622530
462      4.610000      0.168150      1.651270
463      4.620000      0.151630      1.676280
464      4.630000      0.134870      1.697600
465      4.640000      0.117890      1.715310
466      4.650000      0.100740      1.729500
467      4.660000      0.083450      1.740290
468      4.670000      0.066040      1.747810
469      4.680000      0.048570      1.752190
470      4.690000      0.031040      1.753570
471      4.700000      0.013510      1.752070
472      4.710000     -0.004010      1.747810
473      4.720000     -0.021490      1.740920
474      4.730000     -0.038900      1.731470
475      4.740000     -0.056210      1.719560
476      4.750000     -0.073410      1.705260
477      4.760000     -0.090460      1.688600
478      4.770000     -0.107350      1.669650
479      4.780000     -0.124040      1.648430
480      4.790000     -0.140530      1.624970
481      4.800000     -0.156780      1.599320
482      4.810000     -0.172770      1.571500
483      4.820000     -0.188490      1.541570
484      4.830000     -0.203900      1.509610
485      4.840000     -0.219000      1.475720
486      4.850000     -0.233760      1.440000
487      4.860000     -0.248160      1.402620
488      4.870000     -0.262180      1.363740
489      4.880000     -0.275820      1.323560
490      4.890000     -0.289060      1.282300
491      4.900000     -0.301880      1.240170
492      4.910000     -0.314280      1.197400
493      4.920000     -0.326250      1.154210
494      4.930000     -0.337800      1.110780
495      4.940000     -0.348900      1.067290
496      4.950000     -0.359580      1.023870
497      4.960000     -0.369820      0.980650
498      4.970000     -0.379620      0.937690
499      4.980000     -0.389000      0.895030
500      4.990000     -0.397950      0.852680
501      5.000000     -0.406480      0.810650
502      5.010000     -0.414580      0.768910
503      5.020000     -0.422270      0.727420
504      5.030000     -0.429550      0.686160
505      5.040000     -0.436410      0.645080
506      5.050000     -0.442860      0.604180
507      5.060000     -0.448900      0.563430
508      5.070000     -0.454530      0.522830
509      5.080000     -0.459760      0.482410
510      5.090000     -0.464590      0.442180
511      5.100000     -0.469010      0.402180
512      5.110000     -0.473030      0.362450
513      5.120000     -0.476650      0.323010
514      5.130000     -0.479880      0.283900
515      5.140000     -0.482720      0.245130
516      5.150000     -0.485180      0.206710
517      5.160000     -0.487240      0.168640
518      5.170000     -0.488930      0.130900
519      5.180000     -0.490240      0.093460
520      5.190000     -0.491170      0.056310
521      5.200000     -0.491740      0.019400
522      5.210000     -0.491930     -0.017280
523      5.220000     -0.491760     -0.053750
524      5.230000     -0.491220     -0.090010
525      5.240000     -0.490320     -0.126030
526      5.250000     -0.489060     -0.161750
527      5.260000     -0.487440     -0.197100
528      5.270000     -0.485470     -0.231970
529      5.280000     -0.483150     -0.266240
530      5.290000     -0.480490     -0.299760
531      5.300000     -0.477490     -0.332350
532      5.310000     -0.474170     -0.363850
533      5.320000     -0.470530     -0.394080
534      5.330000     -0.466590     -0.422870
535      5.340000     -0.462360     -0.450070
536      5.350000     -0.457860     -0.475550
537      5.360000     -0.453100     -0.499170
538      5.370000     -0.448110     -0.520870
539      5.380000     -0.442900     -0.540560
540      5.390000     -0.437500     -0.558200
541      5.400000     -0.431910     -0.573780
542      5.410000     -0.426180     -0.587280
543      5.420000     -0.420300     -0.598720
544      5.430000     -0.414320     -0.608140
545      5.440000     -0.408240     -0.615560
546      5.450000     -0.402080     -0.621030
547      5.460000     -0.395870     -0.624610
548      5.470000     -0.389620     -0.626360
549      5.480000     -0.383360     -0.626320
550      5.490000     -0.377100     -0.624570
551      5.500000     -0.370850     -0.621140
552      5.510000     -0.364640     -0.616100
553      5.520000     -0.358480     -0.609480
554      5.530000     -0.352380     -0.601320
555      5.540000     -0.346370     -0.591640
556      5.550000     -0.340450     -0.580480
557      5.560000     -0.334650     -0.567840
558      5.570000     -0.328970     -0.553740
559      5.580000     -0.323430     -0.538190
560      5.590000     -0.318050     -0.521210
561      5.600000     -0.312840     -0.502830
562      5.610000     -0.307810     -0.483090
563      5.620000     -0.302980     -0.462060
564      5.630000     -0.298360     -0.439810
565      5.640000     -0.293960     -0.416480
566      5.650000     -0.289800     -0.392200
567      5.660000     -0.285870     -0.367150
568      5.670000     -0.282200     -0.341550
569      5.680000     -0.278790     -0.315630
570      5.690000     -0.275630     -0.289670
571      5.700000     -0.272730     -0.263920
572      5.710000     -0.270100     -0.238680
573      5.720000     -0.267710     -0.214220
574      5.730000     -0.265570     -0.190810
575      5.740000     -0.263660     -0.168690
576      5.750000     -0.261970     -0.148080
577      5.760000     -0.260490     -0.129170
578      5.770000     -0.259200     -0.112110
579      5.780000     -0.258080     -0.097000
580      5.790000     -0.257110     -0.083950
581      5.800000     -0.256270     -0.072990
582      5.810000     -0.255540     -0.064150
583      5.820000     -0.254900     -0.057420
584      5.830000     -0.254320     -0.052780
585      5.840000     -0.253800     -0.050160
586      5.850000     -0.253290     -0.049510
587      5.860000     -0.252800     -0.050750
588      5.870000     -0.252290     -0.053780
589      5.880000     -0.251750     -0.058500
590      5.890000     -0.251170     -0.064810
591      5.900000     -0.250520     -0.072610
592      5.910000     -0.249790     -0.081800
593      5.920000     -0.248980     -0.092280
594      5.930000     -0.248050     -0.103970
595      5.940000     -0.247010     -0.116800
596      5.950000     -0.245850     -0.130710
597      5.960000     -0.244540     -0.145660
598      5.970000     -0.243080     -0.161600
599      5.980000     -0.241470     -0.178520
600      5.990000     -0.239680     -0.196390
601      6.000000     -0.237720     -0.215200
602      6.010000     -0.235560     -0.234930
603      6.020000     -0.233220     -0.255560
604      6.030000     -0.230660     -0.277060
605      6.040000     -0.227890     -0.299380
606      6.050000     -0.224900     -0.322480
607      6.060000     -0.221670     -0.346280
608      6.070000     -0.218210     -0.370690
609      6.080000     -0.214500     -0.395600
610      6.090000     -0.210540     -0.420920
611      6.100000     -0.206340     -0.446520
612      6.110000     -0.201870     -0.472280
613      6.120000     -0.197150     -0.498080
614      6.130000     -0.192170     -0.523810
615      6.140000     -0.186930     -0.549390
616      6.150000     -0.181430     -0.574720
617      6.160000     -0.175690     -0.599740
618      6.170000     -0.169690     -0.624400
619      6.180000     -0.163450     -0.648660
620      6.190000     -0.156960     -0.672480
621      6.200000     -0.150240     -0.695860
622      6.210000     -0.143280     -0.718760
623      6.220000     -0.136090     -0.741150
624      6.230000     -0.128680     -0.763010
625      6.240000     -0.121050     -0.784270
626      6.250000     -0.113200     -0.804860
627      6.260000     -0.105160     -0.824700
628      6.270000     -0.096910     -0.843680
629      6.280000     -0.088470     -0.861670
630      6.290000     -0.079860     -0.878530
631      6.300000     -0.071070     -0.894090
632      6.310000     -0.062130     -0.908190
633      6.320000     -0.053050     -0.920660
634      6.330000     -0.043840     -0.931350
635      6.340000     -0.034530     -0.940100
636      6.350000     -0.025130     -0.946760
637      6.360000     -0.015660     -0.951220
638      6.370000     -0.006150     -0.953380
639      6.380000      0.003390     -0.953160
640      6.390000      0.012920     -0.950530
641      6.400000      0.022420     -0.945460
642      6.410000      0.031880     -0.937970
643      6.420000      0.041260     -0.928100
644      6.430000      0.050540     -0.915940
645      6.440000      0.059700     -0.901600
646      6.450000      0.068710     -0.885230
647      6.460000      0.077570     -0.867020
648      6.470000      0.086240     -0.847170
649      6.480000      0.094710     -0.825910
650      6.490000      0.102970     -0.803500
651      6.500000      0.111000     -0.780210
652      6.510000      0.118810     -0.756290
653      6.520000      0.126370     -0.732000
654      6.530000      0.133690     -0.707590
655      6.540000      0.140760     -0.683270
656      6.550000      0.147600     -0.659230
657      6.560000      0.154190     -0.635640
658      6.570000      0.160550     -0.612620
659      6.580000      0.166670     -0.590260
660      6.590000      0.172570     -0.568630
661      6.600000      0.178260     -0.547760
662      6.610000      0.183740     -0.527690
663      6.620000      0.189010     -0.508390
664      6.630000      0.194100     -0.489870
665      6.640000      0.199000     -0.472100
666      6.650000      0.203720     -0.455040
667      6.660000      0.208270     -0.438670
668      6.670000      0.212660     -0.422960
669      6.680000      0.216890     -0.407870
670      6.690000      0.220960     -0.393380
671      6.700000      0.224900     -0.379470
672      6.710000      0.228690     -0.366100
673      6.720000      0.232350     -0.353250
674      6.730000      0.235890     -0.340910
675      6.740000      0.239290     -0.329050
676      6.750000      0.242590     -0.317640
677      6.760000      0.245760     -0.306660
678      6.770000      0.248830     -0.296080
679      6.780000      0.251790     -0.285870
680      6.790000      0.254650     -0.276010
681      6.800000      0.257410     -0.266470
682      6.810000      0.260070     -0.257210
683      6.820000      0.262640     -0.248220
684      6.830000      0.265130     -0.239470
685      6.840000      0.267520     -0.230930
686      6.850000      0.269830     -0.222600
687      6.860000      0.272060     -0.214440
688      6.870000      0.274200     -0.206460
689      6.880000      0.276270     -0.198650
690      6.890000      0.278250     -0.191000
691      6.900000      0.280160     -0.183500
692      6.910000      0.282000     -0.176170
693      6.920000      0.283760     -0.168990
694      6.930000      0.285450     -0.161970
695      6.940000      0.287070     -0.155100
696      6.950000      0.288620     -0.148390
697      6.960000      0.290100     -0.141820
698      6.970000      0.291520     -0.135390
699      6.980000      0.292880     -0.129080
700      6.990000      0.294170     -0.122900
701      7.000000      0.295400     -0.116810
702      7.010000      0.296560     -0.110810
703      7.020000      0.297670     -0.104880
704      7.030000      0.298720     -0.099010
705      7.040000      0.299710     -0.093180
706      7.050000      0.300640     -0.087380
707      7.060000      0.301520     -0.081600
708      7.070000      0.302330     -0.075830
709      7.080000      0.303090     -0.070060
710      7.090000      0.303790     -0.064270
711      7.100000      0.304430     -0.058470
712      7.110000      0.305020     -0.052640
713      7.120000      0.305550     -0.046780
714      7.130000      0.306010     -0.040880
715      7.140000      0.306420     -0.034930
716      7.150000      0.306770     -0.028920
717      7.160000      0.307060     -0.022830
718      7.170000      0.307290     -0.016670
719      7.180000      0.307460     -0.010420
720      7.190000      0.307560     -0.004060
721      7.200000      0.307600      0.002390
722      7.210000      0.307580      0.008960
723      7.220000      0.307490      0.015640
724      7.230000      0.307330      0.022420
725      7.240000      0.307110      0.029300
726      7.250000      0.306810      0.036250
727      7.260000      0.306450      0.043250
728      7.270000      0.306020      0.050270
729      7.280000      0.305520      0.057280
730      7.290000      0.304940      0.064240
731      7.300000      0.304300      0.071100
732      7.310000      0.303590      0.077810
733      7.320000      0.302810      0.084340
734      7.330000      0.301970      0.090630
735      7.340000      0.301060      0.096660
736      7.350000      0.300090      0.102380
737      7.360000      0.299070      0.107770
738      7.370000      0.297990      0.112800
739      7.380000      0.296860      0.117470
740      7.390000      0.295690      0.121740
741      7.400000      0.294470      0.125630
742      7.410000      0.293220      0.129130
743      7.420000      0.291930      0.132230
744      7.430000      0.290600      0.134950
745      7.440000      0.289250      0.137280
746      7.450000      0.287880      0.139250
747      7.460000      0.286490      0.140850
748      7.470000      0.285080      0.142090
749      7.480000      0.283660      0.142990
750      7.490000      0.282230      0.143550
751      7.500000      0.280790      0.143780
752      7.510000      0.279360      0.143680
753      7.520000      0.277920      0.143260
754      7.530000      0.276490      0.142530
755      7.540000      0.275060      0.141480
756      7.550000      0.273650      0.140120
757      7.560000      0.272240      0.138440
758      7.570000      0.270860      0.136450
759      7.580000      0.269500      0.134140
760      7.590000      0.268150      0.131510
761      7.600000      0.266840      0.128580
762      7.610000      0.265550      0.125320
763      7.620000      0.264300      0.121760
764      7.630000      0.263080      0.117910
765      7.640000      0.261900      0.113760
766      7.650000      0.260770      0.109340
767      7.660000      0.259670      0.104660
768      7.670000      0.258630      0.099760
769      7.680000      0.257630      0.094650
770      7.690000      0.256680      0.089360
771      7.700000      0.255790      0.083930
772      7.710000      0.254950      0.078380
773      7.720000      0.254170      0.072740
774      7.730000      0.253440      0.067050
775      7.740000      0.252770      0.061310
776      7.750000      0.252150      0.055570
777      7.760000      0.251600      0.049820
778      7.770000      0.251100      0.044090
779      7.780000      0.250660      0.038380
780      7.790000      0.250280      0.032710
781      7.800000      0.249950      0.027080
782      7.810000      0.249680      0.021510
783      7.820000      0.249460      0.015990
784      7.830000      0.249300      0.010550
785      7.840000      0.249200      0.005210
786      7.850000      0.249150     -0.000010
787      7.860000      0.249150     -0.005080
788      7.870000      0.249200     -0.009970
789      7.880000      0.249300     -0.014640
790      7.890000      0.249440     -0.019030
791      7.900000      0.249630     -0.023100
792      7.910000      0.249860     -0.026800
793      7.920000      0.250130     -0.030080
794      7.930000      0.250430     -0.032880
795      7.940000      0.250760     -0.035160
796      7.950000      0.251110     -0.036880
797      7.960000      0.251480     -0.038000
798      7.970000      0.251860     -0.038490
799      7.980000      0.252250     -0.038330
800      7.990000      0.252630     -0.037520
801      8.000000      0.253000     -0.036030
802      8.010000      0.253370     -0.033890
803      8.020000      0.253700     -0.031100
804      8.030000      0.254020     -0.027710
805      8.040000      0.254290     -0.023730
806      8.050000      0.254530     -0.019230
807      8.060000      0.254720     -0.014260
808      8.070000      0.254860     -0.008890
809      8.080000      0.254950     -0.003200
810      8.090000      0.254990      0.002740
811      8.100000      0.254960      0.008820
812      8.110000      0.254870      0.014970
813      8.120000      0.254720      0.021110
814      8.130000      0.254510      0.027140
815      8.140000      0.254240      0.033010
816      8.150000      0.253910      0.038640
817      8.160000      0.253520      0.043970
818      8.170000      0.253080      0.048980
819      8.180000      0.252590      0.053610
820      8.190000      0.252060      0.057860
821      8.200000      0.251480      0.061710
822      8.210000      0.250860      0.065160
823      8.220000      0.250210      0.068220
824      8.230000      0.249530      0.070910
825      8.240000      0.248820      0.073250
826      8.250000      0.248080      0.075280
827      8.260000      0.247330      0.077020
828      8.270000      0.246560      0.078540
829      8.280000      0.245780      0.079870
830      8.290000      0.244980      0.081060
831      8.300000      0.244170      0.082180
832      8.310000      0.243340      0.083260
833      8.320000      0.242510      0.084360
834      8.330000      0.241670      0.085540
835      8.340000      0.240810      0.086830
836      8.350000      0.239940      0.088290
837      8.360000      0.239060      0.089950
838      8.370000      0.238160      0.091850
839      8.380000      0.237240      0.094010
840      8.390000      0.236300      0.096460
841      8.400000      0.235340      0.099200
842      8.410000      0.234350      0.102260
843      8.420000      0.233320      0.105620
844      8.430000      0.232270      0.109280
845      8.440000      0.231180      0.113240
846      8.450000      0.230040      0.117460
847      8.460000      0.228870      0.121930
848      8.470000      0.227650      0.126600
849      8.480000      0.226380      0.131440
850      8.490000      0.225070      0.136420
851      8.500000      0.223700      0.141470
852      8.510000      0.222290      0.146560
853      8.520000      0.220820      0.151640
854      8.530000      0.219310      0.156660
855      8.540000      0.217740      0.161600
856      8.550000      0.216130      0.166410
857      8.560000      0.214460      0.171070
858      8.570000      0.212750      0.175540
859      8.580000      0.211000      0.179820
860      8.590000      0.209200      0.183890
861      8.600000      0.207360      0.187730
862      8.610000      0.205480      0.191350
863      8.620000      0.203570      0.194740
864      8.630000      0.201620      0.197900
865      8.640000      0.199640      0.200820
866      8.650000      0.197630      0.203510
867      8.660000      0.195600      0.205970
868      8.670000      0.193540      0.208180
869      8.680000      0.191460      0.210150
870      8.690000      0.189350      0.211880
871      8.700000      0.187240      0.213350
872      8.710000      0.185100      0.214560
873      8.720000      0.182960      0.215510
874      8.730000      0.180800      0.216180
875      8.740000      0.178640      0.216570
876      8.750000      0.176470      0.216680
877      8.760000      0.174310      0.216500
878      8.770000      0.172140      0.216030
879      8.780000      0.169980      0.215270
880      8.790000      0.167830      0.214230
881      8.800000      0.165690      0.212910
882      8.810000      0.163560      0.211350
883      8.820000      0.161440      0.209550
884      8.830000      0.159350      0.207540
885      8.840000      0.157270      0.205360
886      8.850000      0.155220      0.203060
887      8.860000      0.153190      0.200680
888      8.870000      0.151180      0.198280
889      8.880000      0.149200      0.195930
890      8.890000      0.147240      0.193700
891      8.900000      0.145300      0.191650
892      8.910000      0.143390      0.189870
893      8.920000      0.141490      0.188430
894      8.930000      0.139600      0.187390
895      8.940000      0.137730      0.186830
896      8.950000      0.135860      0.186810
897      8.960000      0.133990      0.187360
898      8.970000      0.132120      0.188540
899      8.980000      0.130230      0.190380
900      8.990000      0.128330      0.192890
901      9.000000      0.126400      0.196060
902      9.010000      0.124440      0.199900
903      9.020000      0.122440      0.204380
904      9.030000      0.120400      0.209430
905      9.040000      0.118300      0.215020
906      9.050000      0.116150      0.221040
907      9.060000      0.113940      0.227420
908      9.070000      0.111670      0.234020
909      9.080000      0.109330      0.240740
910      9.090000      0.106920      0.247420
911      9.100000      0.104450      0.253920
912      9.110000      0.101910      0.260100
913      9.120000      0.099310      0.265800
914      9.130000      0.096650      0.270890
915      9.140000      0.093940      0.275230
916      9.150000      0.091190      0.278690
917      9.160000      0.088400      0.281190
918      9.170000      0.085590      0.282620
919      9.180000      0.082760      0.282910
920      9.190000      0.079930      0.282020
921      9.200000      0.077110      0.279900
922      9.210000      0.074320      0.276550
923      9.220000      0.071550      0.271970
924      9.230000      0.068830      0.266170
925      9.240000      0.066170      0.259210
926      9.250000      0.063580      0.251140
927      9.260000      0.061060      0.242020
928      9.270000      0.058640      0.231960
929      9.280000      0.056320      0.221030
930      9.290000      0.054110      0.209360
931      9.300000      0.052020      0.197050
932      9.310000      0.050050      0.184220
933      9.320000      0.048210      0.170960
934      9.330000      0.046500      0.157380
935      9.340000      0.044920      0.143570
936      9.350000      0.043490      0.129600
937      9.360000      0.042190      0.115540
938      9.370000      0.041040      0.101440
939      9.380000      0.040020      0.087350
940      9.390000      0.039150      0.073280
941      9.400000      0.038420      0.059270
942      9.410000      0.037820      0.045320
943      9.420000      0.037370      0.031470
944      9.430000      0.037060      0.017720
945      9.440000      0.036880      0.004110
946      9.450000      0.036840     -0.009330
947      9.460000      0.036930     -0.022570
948      9.470000      0.037160     -0.035540
949      9.480000      0.037510     -0.048200
950      9.490000      0.037990     -0.060470
951      9.500000      0.038600     -0.072280
952      9.510000      0.039320     -0.083550
953      9.520000      0.040160     -0.094220
954      9.530000      0.041100     -0.104200
955      9.540000      0.042140     -0.113430
956      9.550000      0.043280     -0.121850
957      9.560000      0.044490     -0.129410
958      9.570000      0.045790     -0.136080
959      9.580000      0.047150     -0.141820
960      9.590000      0.048570     -0.146620
961      9.600000      0.050030     -0.150470
962      9.610000      0.051540     -0.153400
963      9.620000      0.053070     -0.155400
964      9.630000      0.054630     -0.156520
965      9.640000      0.056190     -0.156800
966      9.650000      0.057760     -0.156270
967      9.660000      0.059320     -0.155000
968      9.670000      0.060870     -0.153050
969      9.680000      0.062400     -0.150490
970      9.690000      0.063910     -0.147390
971      9.700000      0.065380     -0.143830
972      9.710000      0.066820     -0.139880
973      9.720000      0.068220     -0.135600
974      9.730000      0.069570     -0.131070
975      9.740000      0.070890     -0.126340
976      9.750000      0.072150     -0.121470
977      9.760000      0.073360     -0.116500
978      9.770000      0.074530     -0.111470
979      9.780000      0.075640     -0.106400
980      9.790000      0.076710     -0.101330
981      9.800000      0.077720     -0.096250
982      9.810000      0.078680     -0.091190
983      9.820000      0.079600     -0.086150
984      9.830000      0.080460     -0.081150
985      9.840000      0.081270     -0.076180
986      9.850000      0.082030     -0.071260
987      9.860000      0.082740     -0.066380
988      9.870000      0.083410     -0.061570
989      9.880000      0.084020     -0.056840
990      9.890000      0.084590     -0.052190
991      9.900000      0.085110     -0.047650
992      9.910000      0.085590     -0.043220
993      9.920000      0.086020     -0.038920
994      9.930000      0.086410     -0.034780
995      9.940000      0.086760     -0.030790
996      9.950000      0.087070     -0.026980
997      9.960000      0.087340     -0.023340
998      9.970000      0.087570     -0.019890
999      9.980000      0.087770     -0.016620
1000      9.990000      0.087930     -0.013540
1001     10.000000      0.088070     -0.010650
1002     10.010000      0.088180     -0.007940
1003     10.020000      0.088260     -0.005400
1004     10.030000      0.088310     -0.003050
1005     10.040000      0.088340     -0.000860
1006     10.050000      0.088350      0.001160
1007     10.060000      0.088340      0.003020
1008     10.070000      0.088310      0.004710
1009     10.080000      0.088260      0.006260
1010     10.090000      0.088200      0.007640
1011     10.100000      0.088120      0.008870
1012     10.110000      0.088030      0.009940
1013     10.120000      0.087930      0.010860
1014     10.130000      0.087820      0.011610
1015     10.140000      0.087710      0.012210
1016     10.150000      0.087590      0.012640
1017     10.160000      0.087460      0.012910
1018     10.170000      0.087330      0.013020
1019     10.180000      0.087200      0.012960
1020     10.190000      0.087070      0.012730
1021     10.200000      0.086940      0.012340
1022     10.210000      0.086820      0.011790
1023     10.220000      0.086700      0.011070
1024     10.230000      0.086590      0.010200
1025     10.240000      0.086490      0.009170
1026     10.250000      0.086400      0.008000
1027     10.260000      0.086320      0.006690
1028     10.270000      0.086250      0.005260
1029     10.280000      0.086200      0.003700
1030     10.290000      0.086160      0.002030
1031     10.300000      0.086140      0.000270
1032     10.310000      0.086140     -0.001590
1033     10.320000      0.086150     -0.003520
1034     10.330000      0.086190     -0.005530
1035     10.340000      0.086240     -0.007600
1036     10.350000      0.086320     -0.009720
1037     10.360000      0.086420     -0.011900
1038     10.370000      0.086540     -0.014120
1039     10.380000      0.086680     -0.016380
1040     10.390000      0.086840     -0.018690
1041     10.400000      0.087030     -0.021030
1042     10.410000      0.087240     -0.023410
1043     10.420000      0.087470     -0.025820
1044     10.430000      0.087730     -0.028260
1045     10.440000      0.088010     -0.030710
1046     10.450000      0.088320     -0.033160
1047     10.460000      0.088650     -0.035610
1048     10.470000      0.089010     -0.038030
1049     10.480000      0.089390     -0.040410
1050     10.490000      0.089790     -0.042720
1051     10.500000      0.090220     -0.044950
1052     10.510000      0.090670     -0.047070
1053     10.520000      0.091140     -0.049060
1054     10.530000      0.091630     -0.050900
1055     10.540000      0.092140     -0.052570
1056     10.550000      0.092670     -0.054040
1057     10.560000      0.093210     -0.055310
1058     10.570000      0.093760     -0.056370
1059     10.580000      0.094320     -0.057190
1060     10.590000      0.094890     -0.057780
1061     10.600000      0.095470     -0.058130
1062     10.610000      0.096050     -0.058250
1063     10.620000      0.096640     -0.058130
1064     10.630000      0.097220     -0.057790
1065     10.640000      0.097800     -0.057230
1066     10.650000      0.098370     -0.056460
1067     10.660000      0.098930     -0.055510
1068     10.670000      0.099490     -0.054380
1069     10.680000      0.100030     -0.053100
1070     10.690000      0.100560     -0.051680
1071     10.700000      0.101080     -0.050150
1072     10.710000      0.101580     -0.048530
1073     10.720000      0.102070     -0.046840
1074     10.730000      0.102530     -0.045090
1075     10.740000      0.102990     -0.043310
1076     10.750000      0.103420     -0.041500
1077     10.760000      0.103830     -0.039690
1078     10.770000      0.104230     -0.037880
1079     10.780000      0.104610     -0.036080
1080     10.790000      0.104970     -0.034290
1081     10.800000      0.105310     -0.032530
1082     10.810000      0.105640     -0.030790
1083     10.820000      0.105950     -0.029080
1084     10.830000      0.106240     -0.027410
1085     10.840000      0.106510     -0.025760
1086     10.850000      0.106770     -0.024160
1087     10.860000      0.107010     -0.022610
1088     10.870000      0.107240     -0.021100
1089     10.880000      0.107450     -0.019650
1090     10.890000      0.107640     -0.018260
1091     10.900000      0.107830     -0.016950
1092     10.910000      0.108000     -0.015720
1093     10.920000      0.108150     -0.014590
1094     10.930000      0.108300     -0.013550
1095     10.940000      0.108430     -0.012620
1096     10.950000      0.108560     -0.011800
1097     10.960000      0.108680     -0.011100
1098     10.970000      0.108790     -0.010520
1099     10.980000      0.108890     -0.010080
1100     10.990000      0.109000     -0.009760
1101     11.000000      0.109090     -0.009560
1102     11.010000      0.109190     -0.009490
1103     11.020000      0.109280     -0.009540
1104     11.030000      0.109380     -0.009710
1105     11.040000      0.109480     -0.009970
1106     11.050000      0.109580     -0.010340
1107     11.060000      0.109680     -0.010790
1108     11.070000      0.109790     -0.011300
1109     11.080000      0.109900     -0.011880
1110     11.090000      0.110020     -0.012490
1111     11.100000      0.110140     -0.013120
1112     11.110000      0.110270     -0.013760
1113     11.120000      0.110410     -0.014390
1114     11.130000      0.110560     -0.014990
1115     11.140000      0.110710     -0.015550
1116     11.150000      0.110860     -0.016050
1117     11.160000      0.111020     -0.016490
1118     11.170000      0.111190     -0.016860
1119     11.180000      0.111360     -0.017130
1120     11.190000      0.111530     -0.017320
1121     11.200000      0.111700     -0.017410
1122     11.210000      0.111870     -0.017410
1123     11.220000      0.112050     -0.017300
1124     11.230000      0.112220     -0.017090
1125     11.240000      0.112390     -0.016770
1126     11.250000      0.112560     -0.016360
1127     11.260000      0.112720     -0.015840
1128     11.270000      0.112880     -0.015230
1129     11.280000      0.113030     -0.014530
1130     11.290000      0.113180     -0.013730
1131     11.300000      0.113320     -0.012840
1132     11.310000      0.113450     -0.011870
1133     11.320000      0.113560     -0.010810
1134     11.330000      0.113670     -0.009670
1135     11.340000      0.113770     -0.008440
1136     11.350000      0.113850     -0.007140
1137     11.360000      0.113920     -0.005750
1138     11.370000      0.113980     -0.004280
1139     11.380000      0.114020     -0.002730
1140     11.390000      0.114050     -0.001100
1141     11.400000      0.114060      0.000620
1142     11.410000      0.114060      0.002420
1143     11.420000      0.114030      0.004300
1144     11.430000      0.113990      0.006260
1145     11.440000      0.113930      0.008290
1146     11.450000      0.113840      0.010400
1147     11.460000      0.113740      0.012560
1148     11.470000      0.113610      0.014780
1149     11.480000      0.113470      0.017040
1150     11.490000      0.113300      0.019320
1151     11.500000      0.113100      0.021630
1152     11.510000      0.112890      0.023930
1153     11.520000      0.112650      0.026230
1154     11.530000      0.112390      0.028500
1155     11.540000      0.112100      0.030750
1156     11.550000      0.111790      0.032950
1157     11.560000      0.111460      0.035100
1158     11.570000      0.111110      0.037200
1159     11.580000      0.110740      0.039240
1160     11.590000      0.110350      0.041210
1161     11.600000      0.109940      0.043130
1162     11.610000      0.109500      0.044980
1163     11.620000      0.109050      0.046760
1164     11.630000      0.108590      0.048480
1165     11.640000      0.108100      0.050130
1166     11.650000      0.107600      0.051710
1167     11.660000      0.107080      0.053220
1168     11.670000      0.106550      0.054650
1169     11.680000      0.106010      0.056000
1170     11.690000      0.105450      0.057260
1171     11.700000      0.104870      0.058420
1172     11.710000      0.104290      0.059490
1173     11.720000      0.103690      0.060440
1174     11.730000      0.103090      0.061280
1175     11.740000      0.102480      0.061990
1176     11.750000      0.101860      0.062570
1177     11.760000      0.101230      0.063020
1178     11.770000      0.100600      0.063330
1179     11.780000      0.099970      0.063490
1180     11.790000      0.099330      0.063500
1181     11.800000      0.098700      0.063370
1182     11.810000      0.098060      0.063090
1183     11.820000      0.097430      0.062670
1184     11.830000      0.096810      0.062100
1185     11.840000      0.096190      0.061400
1186     11.850000      0.095570      0.060570
1187     11.860000      0.094970      0.059610
1188     11.870000      0.094370      0.058540
1189     11.880000      0.093780      0.057360
1190     11.890000      0.093210      0.056090
1191     11.900000      0.092650      0.054730
1192     11.910000      0.092100      0.053290
1193     11.920000      0.091570      0.051790
1194     11.930000      0.091050      0.050230
1195     11.940000      0.090550      0.048620
1196     11.950000      0.090060      0.046970
1197     11.960000      0.089590      0.045290
1198     11.970000      0.089140      0.043570
1199     11.980000      0.088700      0.041810
1200     11.990000      0.088290      0.040030
1201     12.000000      0.087890      0.038230
1202     12.010000      0.087500      0.036400
1203     12.020000      0.087140      0.034540
1204     12.030000      0.086790      0.032670
1205     12.040000      0.086470      0.030780
1206     12.050000      0.086160      0.028880
1207     12.060000      0.085870      0.026970
1208     12.070000      0.085600      0.025070
1209     12.080000      0.085350      0.023170
1210     12.090000      0.085120      0.021300
1211     12.100000      0.084910      0.019470
1212     12.110000      0.084710      0.017670
1213     12.120000      0.084530      0.015930
1214     12.130000      0.084380      0.014260
1215     12.140000      0.084230      0.012660
1216     12.150000      0.084110      0.011150
1217     12.160000      0.083990      0.009720
1218     12.170000      0.083900      0.008390
1219     12.180000      0.083810      0.007160
1220     12.190000      0.083740      0.006030
1221     12.200000      0.083680      0.004990
1222     12.210000      0.083630      0.004050
1223     12.220000      0.083590      0.003210
1224     12.230000      0.083560      0.002450
1225     12.240000      0.083530      0.001770
1226     12.250000      0.083520      0.001160
1227     12.260000      0.083510      0.000610
1228     12.270000      0.083500      0.000120
1229     12.280000      0.083500     -0.000320
1230     12.290000      0.083500     -0.000730
1231     12.300000      0.083510     -0.001120
1232     12.310000      0.083520     -0.001500
1233     12.320000      0.083530     -0.001890
1234     12.330000      0.083550     -0.002280
1235     12.340000      0.083580     -0.002690
1236     12.350000      0.083600     -0.003130
1237     12.360000      0.083630     -0.003610
1238     12.370000      0.083670     -0.004140
1239     12.380000      0.083710     -0.004710
1240     12.390000      0.083760     -0.005350
1241     12.400000      0.083810     -0.006040
1242     12.410000      0.083870     -0.006790
1243     12.420000      0.083940     -0.007600
1244     12.430000      0.084020     -0.008480
1245     12.440000      0.084100     -0.009410
1246     12.450000      0.084200     -0.010400
1247     12.460000      0.084300     -0.011440
1248     12.470000      0.084410     -0.012520
1249     12.480000      0.084540     -0.013640
1250     12.490000      0.084680     -0.014780
1251     12.500000      0.084820     -0.015940
1252     12.510000      0.084980     -0.017110
1253     12.520000      0.085150     -0.018270
1254     12.530000      0.085340     -0.019430
1255     12.540000      0.085530     -0.020580
1256     12.550000      0.085740     -0.021700
1257     12.560000      0.085950     -0.022790
1258     12.570000      0.086180     -0.023850
1259     12.580000      0.086420     -0.024880
1260     12.590000      0.086670     -0.025860
1261     12.600000      0.086930     -0.026810
1262     12.610000      0.087200     -0.027720
1263     12.620000      0.087470     -0.028590
1264     12.630000      0.087760     -0.029420
1265     12.640000      0.088050     -0.030210
1266     12.650000      0.088360     -0.030960
1267     12.660000      0.088670     -0.031680
1268     12.670000      0.088980     -0.032360
1269     12.680000      0.089310     -0.033000
1270     12.690000      0.089640     -0.033610
1271     12.700000      0.089970     -0.034180
1272     12.710000      0.090310     -0.034710
1273     12.720000      0.090660     -0.035200
1274     12.730000      0.091010     -0.035660
1275     12.740000      0.091370     -0.036080
1276     12.750000      0.091730     -0.036460
1277     12.760000      0.092090     -0.036800
1278     12.770000      0.092460     -0.037100
1279     12.780000      0.092830     -0.037370
1280     12.790000      0.093210     -0.037590
1281     12.800000      0.093580     -0.037770
1282     12.810000      0.093960     -0.037910
1283     12.820000      0.094340     -0.038020
1284     12.830000      0.094720     -0.038080
1285     12.840000      0.095100     -0.038100
1286     12.850000      0.095480     -0.038080
1287     12.860000      0.095860     -0.038020
1288     12.870000      0.096240     -0.037920
1289     12.880000      0.096620     -0.037770
1290     12.890000      0.097000     -0.037580
1291     12.900000      0.097380     -0.037350
1292     12.910000      0.097750     -0.037070
1293     12.920000      0.098120     -0.036740
1294     12.930000      0.098490     -0.036360
1295     12.940000      0.098850     -0.035930
1296     12.950000      0.099210     -0.035450
1297     12.960000      0.099560     -0.034920
1298     12.970000      0.099910     -0.034330
1299     12.980000      0.100260     -0.033680
1300     12.990000      0.100590     -0.032980
1301     13.000000      0.100920     -0.032210
1302     13.010000      0.101250     -0.031400
1303     13.020000      0.101560     -0.030520
1304     13.030000      0.101860     -0.029600
1305     13.040000      0.102160     -0.028620
1306     13.050000      0.102450     -0.027610
1307     13.060000      0.102720     -0.026560
1308     13.070000      0.102990     -0.025480
1309     13.080000      0.103240     -0.024390
1310     13.090000      0.103490     -0.023280
1311     13.100000      0.103720     -0.022190
1312     13.110000      0.103940     -0.021100
1313     13.120000      0.104150     -0.020040
1314     13.130000      0.104350     -0.019020
1315     13.140000      0.104540     -0.018040
1316     13.150000      0.104720     -0.017120
1317     13.160000      0.104900     -0.016250
1318     13.170000      0.105060     -0.015460
1319     13.180000      0.105210     -0.014730
1320     13.190000      0.105360     -0.014080
1321     13.200000      0.105500     -0.013500
1322     13.210000      0.105640     -0.013000
1323     13.220000      0.105770     -0.012580
1324     13.230000      0.105890     -0.012230
1325     13.240000      0.106010     -0.011960
1326     13.250000      0.106130     -0.011760
1327     13.260000      0.106250     -0.011620
1328     13.270000      0.106370     -0.011550
1329     13.280000      0.106480     -0.011540
1330     13.290000      0.106600     -0.011590
1331     13.300000      0.106710     -0.011680
1332     13.310000      0.106830     -0.011830
1333     13.320000      0.106950     -0.012030
1334     13.330000      0.107070     -0.012270
1335     13.340000      0.107190     -0.012540
1336     13.350000      0.107320     -0.012860
1337     13.360000      0.107450     -0.013210
1338     13.370000      0.107580     -0.013600
1339     13.380000      0.107710     -0.014020
1340     13.390000      0.107850     -0.014470
1341     13.400000      0.108000     -0.014950
1342     13.410000      0.108150     -0.015460
1343     13.420000      0.108300     -0.016000
1344     13.430000      0.108460     -0.016560
1345     13.440000      0.108630     -0.017140
1346     13.450000      0.108800     -0.017740
1347     13.460000      0.108980     -0.018360
1348     13.470000      0.109160     -0.018990
1349     13.480000      0.109350     -0.019620
1350     13.490000      0.109550     -0.020250
1351     13.500000      0.109750     -0.020880
1352     13.510000      0.109960     -0.021490
1353     13.520000      0.110170     -0.022080
1354     13.530000      0.110390     -0.022650
1355     13.540000      0.110620     -0.023200
1356     13.550000      0.110850     -0.023700
1357     13.560000      0.111090     -0.024170
1358     13.570000      0.111330     -0.024600
1359     13.580000      0.111580     -0.024990
1360     13.590000      0.111830     -0.025330
1361     13.600000      0.112080     -0.025620
1362     13.610000      0.112340     -0.025870
1363     13.620000      0.112600     -0.026070
1364     13.630000      0.112860     -0.026220
1365     13.640000      0.113120     -0.026330
1366     13.650000      0.113380     -0.026390
1367     13.660000      0.113650     -0.026410
1368     13.670000      0.113910     -0.026390
1369     13.680000      0.114170     -0.026330
1370     13.690000      0.114440     -0.026220
1371     13.700000      0.114700     -0.026080
1372     13.710000      0.114960     -0.025900
1373     13.720000      0.115220     -0.025690
1374     13.730000      0.115480     -0.025440
1375     13.740000      0.115730     -0.025160
1376     13.750000      0.115980     -0.024850
1377     13.760000      0.116230     -0.024500
1378     13.770000      0.116480     -0.024120
1379     13.780000      0.116720     -0.023710
1380     13.790000      0.116950     -0.023270
1381     13.800000      0.117190     -0.022790
1382     13.810000      0.117410     -0.022290
1383     13.820000      0.117640     -0.021760
1384     13.830000      0.117860     -0.021210
1385     13.840000      0.118070     -0.020630
1386     13.850000      0.118270     -0.020030
1387     13.860000      0.118470     -0.019410
1388     13.870000      0.118670     -0.018790
1389     13.880000      0.118860     -0.018160
1390     13.890000      0.119040     -0.017520
1391     13.900000      0.119210     -0.016900
1392     13.910000      0.119380     -0.016290
1393     13.920000      0.119540     -0.015690
1394     13.930000      0.119700     -0.015120
1395     13.940000      0.119850     -0.014580
1396     13.950000      0.120000     -0.014080
1397     13.960000      0.120140     -0.013610
1398     13.970000      0.120280     -0.013190
1399     13.980000      0.120410     -0.012810
1400     13.990000      0.120540     -0.012470
1401     14.000000      0.120660     -0.012180
1402     14.010000      0.120780     -0.011930
1403     14.020000      0.120900     -0.011730
1404     14.030000      0.121020     -0.011560
1405     14.040000      0.121130     -0.011440
1406     14.050000      0.121250     -0.011340
1407     14.060000      0.121360     -0.011270
1408     14.070000      0.121470     -0.011230
1409     14.080000      0.121590     -0.011200
1410     14.090000      0.121700     -0.011180
1411     14.100000      0.121810     -0.011160
1412     14.110000      0.121920     -0.011140
1413     14.120000      0.122030     -0.011110
1414     14.130000      0.122140     -0.011070
1415     14.140000      0.122260     -0.011000
1416     14.150000      0.122370     -0.010900
1417     14.160000      0.122470     -0.010770
1418     14.170000      0.122580     -0.010610
1419     14.180000      0.122690     -0.010410
1420     14.190000      0.122790     -0.010160
1421     14.200000      0.122890     -0.009870
1422     14.210000      0.122990     -0.009540
1423     14.220000      0.123090     -0.009170
1424     14.230000      0.123180     -0.008750
1425     14.240000      0.123270     -0.008300
1426     14.250000      0.123350     -0.007820
1427     14.260000      0.123430     -0.007300
1428     14.270000      0.123500     -0.006770
1429     14.280000      0.123570     -0.006220
1430     14.290000      0.123630     -0.005660
1431     14.300000      0.123690     -0.005100
1432     14.310000      0.123740     -0.004550
1433     14.320000      0.123780     -0.004020
1434     14.330000      0.123820     -0.003510
1435     14.340000      0.123860     -0.003030
1436     14.350000      0.123890     -0.002580
1437     14.360000      0.123920     -0.002180
1438     14.370000      0.123940     -0.001830
1439     14.380000      0.123960     -0.001520
1440     14.390000      0.123970     -0.001270
1441     14.400000      0.123980     -0.001060
1442     14.410000      0.123990     -0.000910
1443     14.420000      0.124000     -0.000810
1444     14.430000      0.124010     -0.000760
1445     14.440000      0.124020     -0.000750
1446     14.450000      0.124030     -0.000780
1447     14.460000      0.124030     -0.000840
1448     14.470000      0.124040     -0.000930
1449     14.480000      0.124050     -0.001050
1450     14.490000      0.124060     -0.001180
1451     14.500000      0.124070     -0.001310
1452     14.510000      0.124090     -0.001440
1453     14.520000      0.124100     -0.001570
1454     14.530000      0.124120     -0.001680
1455     14.540000      0.124130     -0.001760
1456     14.550000      0.124150     -0.001820
1457     14.560000      0.124170     -0.001850
1458     14.570000      0.124190     -0.001830
1459     14.580000      0.124210     -0.001780
1460     14.590000      0.124220     -0.001680
1461     14.600000      0.124240     -0.001530
1462     14.610000      0.124260     -0.001340
1463     14.620000      0.124270     -0.001100
1464     14.630000      0.124280     -0.000820
1465     14.640000      0.124290     -0.000500
1466     14.650000      0.124290     -0.000150
1467     14.660000      0.124300      0.000240
1468     14.670000      0.124290      0.000660
1469     14.680000      0.124290      0.001090
1470     14.690000      0.124280      0.001530
1471     14.700000      0.124260      0.001980
1472     14.710000      0.124240      0.002430
1473     14.720000      0.124220      0.002860
1474     14.730000      0.124190      0.003280
1475     14.740000      0.124160      0.003680
1476     14.750000      0.124120      0.004040
1477     14.760000      0.124080      0.004370
1478     14.770000      0.124030      0.004650
1479     14.780000      0.123990      0.004900
1480     14.790000      0.123940      0.005100
1481     14.800000      0.123890      0.005250
1482     14.810000      0.123840      0.005360
1483     14.820000      0.123780      0.005410
1484     14.830000      0.123730      0.005430
1485     14.840000      0.123670      0.005400
1486     14.850000      0.123620      0.005320
1487     14.860000      0.123570      0.005210
1488     14.870000      0.123510      0.005060
1489     14.880000      0.123460      0.004890
1490     14.890000      0.123410      0.004680
1491     14.900000      0.123370      0.004460
1492     14.910000      0.123320      0.004210
1493     14.920000      0.123280      0.003950
1494     14.930000      0.123240      0.003690
1495     14.940000      0.123200      0.003410
1496     14.950000      0.123170      0.003140
1497     14.960000      0.123140      0.002860
1498     14.970000      0.123110      0.002590
1499     14.980000      0.123080      0.002320
1500     14.990000      0.123060      0.002060
1501     15.000000      0.123040      0.001800
1502     15.010000      0.123020      0.001550
1503     15.020000      0.123010      0.001300
1504     15.030000      0.122990      0.001060
1505     15.040000      0.122980      0.000830
1506     15.050000      0.122980      0.000600
1507     15.060000      0.122970      0.000380
1508     15.070000      0.122970      0.000160
1509     15.080000      0.122960     -0.000060
1510     15.090000      0.122960     -0.000270
1511     15.100000      0.122970     -0.000490
1512     15.110000      0.122970     -0.000700
1513     15.120000      0.122980     -0.000910
1514     15.130000      0.122990     -0.001130
1515     15.140000      0.123000     -0.001340
1516     15.150000      0.123010     -0.001560
1517     15.160000      0.123030     -0.001790
1518     15.170000      0.123050     -0.002020
1519     15.180000      0.123070     -0.002250
1520     15.190000      0.123090     -0.002490
1521     15.200000      0.123110     -0.002730
1522     15.210000      0.123140     -0.002980
1523     15.220000      0.123170     -0.003230
1524     15.230000      0.123200     -0.003490
1525     15.240000      0.123240     -0.003750
1526     15.250000      0.123280     -0.004020
1527     15.260000      0.123320     -0.004280
1528     15.270000      0.123360     -0.004550
1529     15.280000      0.123400     -0.004810
1530     15.290000      0.123450     -0.005060
1531     15.300000      0.123500     -0.005300
1532     15.310000      0.123560     -0.005530
1533     15.320000      0.123610     -0.005740
1534     15.330000      0.123670     -0.005930
1535     15.340000      0.123730     -0.006100
1536     15.350000      0.123790     -0.006250
1537     15.360000      0.123850     -0.006370
1538     15.370000      0.123920     -0.006450
1539     15.380000      0.123980     -0.006510
1540     15.390000      0.124050     -0.006540
1541     15.400000      0.124110     -0.006530
1542     15.410000      0.124180     -0.006490
1543     15.420000      0.124240     -0.006420
1544     15.430000      0.124300     -0.006310
1545     15.440000      0.124370     -0.006170
1546     15.450000      0.124430     -0.006000
1547     15.460000      0.124490     -0.005790
1548     15.470000      0.124550     -0.005560
1549     15.480000      0.124600     -0.005300
1550     15.490000      0.124660     -0.005010
1551     15.500000      0.124710     -0.004690
1552     15.510000      0.124750     -0.004350
1553     15.520000      0.124800     -0.003980
1554     15.530000      0.124840     -0.003590
1555     15.540000      0.124870     -0.003170
1556     15.550000      0.124900     -0.002740
1557     15.560000      0.124930     -0.002280
1558     15.570000      0.124950     -0.001800
1559     15.580000      0.124970     -0.001290
1560     15.590000      0.124980     -0.000760
1561     15.600000      0.124990     -0.000210
1562     15.610000      0.124990      0.000370
1563     15.620000      0.124990      0.000970
1564     15.630000      0.124980      0.001600
1565     15.640000      0.124970      0.002260
1566     15.650000      0.124940      0.002940
1567     15.660000      0.124910      0.003650
1568     15.670000      0.124880      0.004380
1569     15.680000      0.124830      0.005140
1570     15.690000      0.124780      0.005920
1571     15.700000      0.124720      0.006720
1572     15.710000      0.124660      0.007550
1573     15.720000      0.124580      0.008400
1574     15.730000      0.124500      0.009270
1575     15.740000      0.124400      0.010150
1576     15.750000      0.124300      0.011060
1577     15.760000      0.124190      0.011990
1578     15.770000      0.124070      0.012940
1579     15.780000      0.123940      0.013910
1580     15.790000      0.123800      0.014910
1581     15.800000      0.123650      0.015920
1582     15.810000      0.123490      0.016960
1583     15.820000      0.123320      0.018030
1584     15.830000      0.123140      0.019110
1585     15.840000      0.122950      0.020220
1586     15.850000      0.122750      0.021340
1587     15.860000      0.122540      0.022480
1588     15.870000      0.122310      0.023620
1589     15.880000      0.122080      0.024770
1590     15.890000      0.121830      0.025920
1591     15.900000      0.121570      0.027060
1592     15.910000      0.121300      0.028180
1593     15.920000      0.121020      0.029290
1594     15.930000      0.120720      0.030360
1595     15.940000      0.120420      0.031400
1596     15.950000      0.120110      0.032400
1597     15.960000      0.119780      0.033360
1598     15.970000      0.119450      0.034270
1599     15.980000      0.119110      0.035140
1600     15.990000      0.118760      0.035950
1601     16.000000      0.118400      0.036720
1602     16.010000      0.118030      0.037430
1603     16.020000      0.117650      0.038090
1604     16.030000      0.117270      0.038700
1605     16.040000      0.116890      0.039260
1606     16.050000      0.116490      0.039770
1607     16.060000      0.116100      0.040240
1608     16.070000      0.115690      0.040650
1609     16.080000      0.115290      0.041020
1610     16.090000      0.114880      0.041340
1611     16.100000      0.114460      0.041610
1612     16.110000      0.114050      0.041830
1613     16.120000      0.113630      0.042000
1614     16.130000      0.113210      0.042120
1615     16.140000      0.112790      0.042190
1616     16.150000      0.112370      0.042210
1617     16.160000      0.111940      0.042180
1618     16.170000      0.111520      0.042090
1619     16.180000      0.111100      0.041950
1620     16.190000      0.110680      0.041750
1621     16.200000      0.110260      0.041500
1622     16.210000      0.109850      0.041200
1623     16.220000      0.109440      0.040850
1624     16.230000      0.109030      0.040450
1625     16.240000      0.108620      0.040000
1626     16.250000      0.108220      0.039500
1627     16.260000      0.107830      0.038970
1628     16.270000      0.107440      0.038390
1629     16.280000      0.107060      0.037790
1630     16.290000      0.106680      0.037160
1631     16.300000      0.106310      0.036500
1632     16.310000      0.105940      0.035830
1633     16.320000      0.105580      0.035150
1634     16.330000      0.105230      0.034470
1635     16.340000      0.104890      0.033780
1636     16.350000      0.104550      0.033090
1637     16.360000      0.104220      0.032400
1638     16.370000      0.103890      0.031720
1639     16.380000      0.103580      0.031050
1640     16.390000      0.103270      0.030380
1641     16.400000      0.102960      0.029720
1642     16.410000      0.102670      0.029070
1643     16.420000      0.102370      0.028430
1644     16.430000      0.102090      0.027800
1645     16.440000      0.101810      0.027170
1646     16.450000      0.101540      0.026550
1647     16.460000      0.101270      0.025930
1648     16.470000      0.101020      0.025310
1649     16.480000      0.100760      0.024700
1650     16.490000      0.100520      0.024090
1651     16.500000      0.100270      0.023490
1652     16.510000      0.100040      0.022880
1653     16.520000      0.099810      0.022280
1654     16.530000      0.099590      0.021680
1655     16.540000      0.099370      0.021080
1656     16.550000      0.099160      0.020490
1657     16.560000      0.098960      0.019890
1658     16.570000      0.098760      0.019290
1659     16.580000      0.098560      0.018690
1660     16.590000      0.098380      0.018090
1661     16.600000      0.098200      0.017490
1662     16.610000      0.098020      0.016890
1663     16.620000      0.097850      0.016280
1664     16.630000      0.097690      0.015670
1665     16.640000      0.097530      0.015060
1666     16.650000      0.097380      0.014450
1667     16.660000      0.097240      0.013850
1668     16.670000      0.097100      0.013250
1669     16.680000      0.096970      0.012660
1670     16.690000      0.096840      0.012090
1671     16.700000      0.096720      0.011540
1672     16.710000      0.096600      0.011010
1673     16.720000      0.096490      0.010510
1674     16.730000      0.096390      0.010040
1675     16.740000      0.096290      0.009610
1676     16.750000      0.096190      0.009220
1677     16.760000      0.096100      0.008870
1678     16.770000      0.096010      0.008570
1679     16.780000      0.095930      0.008310
1680     16.790000      0.095840      0.008110
1681     16.800000      0.095760      0.007950
1682     16.810000      0.095680      0.007840
1683     16.820000      0.095600      0.007780
1684     16.830000      0.095530      0.007760
1685     16.840000      0.095450      0.007790
1686     16.850000      0.095370      0.007860
1687     16.860000      0.095290      0.007960
1688     16.870000      0.095210      0.008090
1689     16.880000      0.095130      0.008250
1690     16.890000      0.095050      0.008440
1691     16.900000      0.094960      0.008640
1692     16.910000      0.094880      0.008850
1693     16.920000      0.094790      0.009070
1694     16.930000      0.094700      0.009300
1695     16.940000      0.094610      0.009520
1696     16.950000      0.094510      0.009740
1697     16.960000      0.094410      0.009950
1698     16.970000      0.094310      0.010150
1699     16.980000      0.094210      0.010330
1700     16.990000      0.094110      0.010500
1701     17.000000      0.094000      0.010660
1702     17.010000      0.093900      0.010790
1703     17.020000      0.093790      0.010920
1704     17.030000      0.093680      0.011020
1705     17.040000      0.093570      0.011110
1706     17.050000      0.093460      0.011180
1707     17.060000      0.093350      0.011240
1708     17.070000      0.093230      0.011290
1709     17.080000      0.093120      0.011320
1710     17.090000      0.093010      0.011350
1711     17.100000      0.092890      0.011360
1712     17.110000      0.092780      0.011370
1713     17.120000      0.092670      0.011370
1714     17.130000      0.092550      0.011370
1715     17.140000      0.092440      0.011360
1716     17.150000      0.092330      0.011350
1717     17.160000      0.092210      0.011330
1718     17.170000      0.092100      0.011320
1719     17.180000      0.091990      0.011310
1720     17.190000      0.091870      0.011300
1721     17.200000      0.091760      0.011280
1722     17.210000      0.091650      0.011280
1723     17.220000      0.091530      0.011270
1724     17.230000      0.091420      0.011260
1725     17.240000      0.091310      0.011260
1726     17.250000      0.091200      0.011270
1727     17.260000      0.091080      0.011270
1728     17.270000      0.090970      0.011290
1729     17.280000      0.090860      0.011300
1730     17.290000      0.090750      0.011330
1731     17.300000      0.090630      0.011360
1732     17.310000      0.090520      0.011390
1733     17.320000      0.090400      0.011440
1734     17.330000      0.090290      0.011490
1735     17.340000      0.090180      0.011550
1736     17.350000      0.090060      0.011620
1737     17.360000      0.089940      0.011700
1738     17.370000      0.089830      0.011780
1739     17.380000      0.089710      0.011880
1740     17.390000      0.089590      0.011990
1741     17.400000      0.089470      0.012100
1742     17.410000      0.089350      0.012230
1743     17.420000      0.089230      0.012360
1744     17.430000      0.089100      0.012490
1745     17.440000      0.088980      0.012640
1746     17.450000      0.088850      0.012780
1747     17.460000      0.088720      0.012920
1748     17.470000      0.088590      0.013060
1749     17.480000      0.088460      0.013200
1750     17.490000      0.088330      0.013320
1751     17.500000      0.088200      0.013430
1752     17.510000      0.088060      0.013530
1753     17.520000      0.087930      0.013600
1754     17.530000      0.087790      0.013640
1755     17.540000      0.087660      0.013660
1756     17.550000      0.087520      0.013650
1757     17.560000      0.087380      0.013600
1758     17.570000      0.087250      0.013510
1759     17.580000      0.087110      0.013390
1760     17.590000      0.086980      0.013230
1761     17.600000      0.086850      0.013020
1762     17.610000      0.086720      0.012780
1763     17.620000      0.086590      0.012500
1764     17.630000      0.086460      0.012180
1765     17.640000      0.086340      0.011830
1766     17.650000      0.086220      0.011450
1767     17.660000      0.086110      0.011050
1768     17.670000      0.086000      0.010630
1769     17.680000      0.085890      0.010190
1770     17.690000      0.085790      0.009750
1771     17.700000      0.085690      0.009310
1772     17.710000      0.085600      0.008870
1773     17.720000      0.085510      0.008450
1774     17.730000      0.085430      0.008050
1775     17.740000      0.085350      0.007680
1776     17.750000      0.085270      0.007340
1777     17.760000      0.085200      0.007040
1778     17.770000      0.085130      0.006780
1779     17.780000      0.085060      0.006560
1780     17.790000      0.084990      0.006380
1781     17.800000      0.084930      0.006250
1782     17.810000      0.084870      0.006170
1783     17.820000      0.084800      0.006130
1784     17.830000      0.084740      0.006130
1785     17.840000      0.084680      0.006170
1786     17.850000      0.084620      0.006250
1787     17.860000      0.084560      0.006350
1788     17.870000      0.084490      0.006470
1789     17.880000      0.084430      0.006620
1790     17.890000      0.084360      0.006770
1791     17.900000      0.084300      0.006920
1792     17.910000      0.084230      0.007070
1793     17.920000      0.084160      0.007210
1794     17.930000      0.084080      0.007330
1795     17.940000      0.084010      0.007420
1796     17.950000      0.083940      0.007480
1797     17.960000      0.083860      0.007510
1798     17.970000      0.083790      0.007490
1799     17.980000      0.083710      0.007430
1800     17.990000      0.083640      0.007330
1801     18.000000      0.083560      0.007170
1802     18.010000      0.083490      0.006970
1803     18.020000      0.083420      0.006720
1804     18.030000      0.083350      0.006420
1805     18.040000      0.083290      0.006080
1806     18.050000      0.083230      0.005710
1807     18.060000      0.083170      0.005290
1808     18.070000      0.083120      0.004850
1809     18.080000      0.083070      0.004380
1810     18.090000      0.083030      0.003900
1811     18.100000      0.082990      0.003400
1812     18.110000      0.082950      0.002910
1813     18.120000      0.082920      0.002420
1814     18.130000      0.082900      0.001940
1815     18.140000      0.082880      0.001470
1816     18.150000      0.082870      0.001040
1817     18.160000      0.082860      0.000630
1818     18.170000      0.082850      0.000250
1819     18.180000      0.082850     -0.000100
1820     18.190000      0.082850     -0.000400
1821     18.200000      0.082850     -0.000670
1822     18.210000      0.082860     -0.000900
1823     18.220000      0.082870     -0.001080
1824     18.230000      0.082880     -0.001230
1825     18.240000      0.082890     -0.001340
1826     18.250000      0.082900     -0.001410
1827     18.260000      0.082920     -0.001450
1828     18.270000      0.082930     -0.001440
1829     18.280000      0.082950     -0.001410
1830     18.290000      0.082960     -0.001350
1831     18.300000      0.082980     -0.001250
1832     18.310000      0.082990     -0.001130
1833     18.320000      0.083000     -0.000980
1834     18.330000      0.083010     -0.000810
1835     18.340000      0.083020     -0.000620
1836     18.350000      0.083020     -0.000410
1837     18.360000      0.083030     -0.000170
1838     18.370000      0.083030      0.000080
1839     18.380000      0.083030      0.000350
1840     18.390000      0.083020      0.000640
1841     18.400000      0.083020      0.000950
1842     18.410000      0.083010      0.001270
1843     18.420000      0.083000      0.001600
1844     18.430000      0.082980      0.001950
1845     18.440000      0.082960      0.002310
1846     18.450000      0.082940      0.002670
1847     18.460000      0.082910      0.003040
1848     18.470000      0.082880      0.003410
1849     18.480000      0.082850      0.003780
1850     18.490000      0.082810      0.004140
1851     18.500000      0.082770      0.004490
1852     18.510000      0.082720      0.004820
1853     18.520000      0.082670      0.005130
1854     18.530000      0.082620      0.005410
1855     18.540000      0.082570      0.005670
1856     18.550000      0.082510      0.005890
1857     18.560000      0.082450      0.006070
1858     18.570000      0.082390      0.006220
1859     18.580000      0.082330      0.006320
1860     18.590000      0.082270      0.006380
1861     18.600000      0.082200      0.006400
1862     18.610000      0.082140      0.006380
1863     18.620000      0.082080      0.006310
1864     18.630000      0.082010      0.006210
1865     18.640000      0.081950      0.006060
1866     18.650000      0.081890      0.005880
1867     18.660000      0.081830      0.005670
1868     18.670000      0.081770      0.005440
1869     18.680000      0.081720      0.005180
1870     18.690000      0.081670      0.004900
1871     18.700000      0.081620      0.004610
1872     18.710000      0.081570      0.004320
1873     18.720000      0.081530      0.004020
1874     18.730000      0.081490      0.003730
1875     18.740000      0.081450      0.003440
1876     18.750000      0.081420      0.003170
1877     18.760000      0.081390      0.002910
1878     18.770000      0.081360      0.002670
1879     18.780000      0.081330      0.002440
1880     18.790000      0.081310      0.002240
1881     18.800000      0.081280      0.002060
1882     18.810000      0.081260      0.001910
1883     18.820000      0.081240      0.001770
1884     18.830000      0.081230      0.001660
1885     18.840000      0.081210      0.001570
1886     18.850000      0.081190      0.001500
1887     18.860000      0.081180      0.001440
1888     18.870000      0.081160      0.001400
1889     18.880000      0.081150      0.001370
1890     18.890000      0.081140      0.001350
1891     18.900000      0.081120      0.001340
1892     18.910000      0.081110      0.001340
1893     18.920000      0.081100      0.001340
1894     18.930000      0.081080      0.001330
1895     18.940000      0.081070      0.001330
1896     18.950000      0.081060      0.001320
1897     18.960000      0.081040      0.001300
1898     18.970000      0.081030      0.001280
1899     18.980000      0.081020      0.001240
1900     18.990000      0.081000      0.001200
1901     19.000000      0.080990      0.001140
1902     19.010000      0.080980      0.001070
1903     19.020000      0.080970      0.000990
1904     19.030000      0.080960      0.000880
1905     19.040000      0.080950      0.000770
1906     19.050000      0.080940      0.000640
1907     19.060000      0.080940      0.000490
1908     19.070000      0.080930      0.000320
1909     19.080000      0.080930      0.000140
1910     19.090000      0.080930     -0.000060
1911     19.100000      0.080930     -0.000290
1912     19.110000      0.080930     -0.000530
1913     19.120000      0.080940     -0.000790
1914     19.130000      0.080940     -0.001070
1915     19.140000      0.080960     -0.001370
1916     19.150000      0.080970     -0.001700
1917     19.160000      0.080990     -0.002050
1918     19.170000      0.081010     -0.002420
1919     19.180000      0.081030     -0.002820
1920     19.190000      0.081060     -0.003240
1921     19.200000      0.081090     -0.003690
1922     19.210000      0.081130     -0.004160
1923     19.220000      0.081170     -0.004660
1924     19.230000      0.081220     -0.005180
1925     19.240000      0.081270     -0.005720
1926     19.250000      0.081330     -0.006280
1927     19.260000      0.081390     -0.006850
1928     19.270000      0.081460     -0.007430
1929     19.280000      0.081530     -0.008030
1930     19.290000      0.081610     -0.008620
1931     19.300000      0.081700     -0.009210
1932     19.310000      0.081790     -0.009790
1933     19.320000      0.081890     -0.010360
1934     19.330000      0.081990     -0.010900
1935     19.340000      0.082100     -0.011430
1936     19.350000      0.082210     -0.011920
1937     19.360000      0.082330     -0.012390
1938     19.370000      0.082460     -0.012820
1939     19.380000      0.082590     -0.013210
1940     19.390000      0.082720     -0.013570
1941     19.400000      0.082850     -0.013890
1942     19.410000      0.082990     -0.014160
1943     19.420000      0.083130     -0.014400
1944     19.430000      0.083280     -0.014600
1945     19.440000      0.083420     -0.014760
1946     19.450000      0.083570     -0.014890
1947     19.460000      0.083720     -0.014980
1948     19.470000      0.083870     -0.015030
1949     19.480000      0.084020     -0.015050
1950     19.490000      0.084170     -0.015040
1951     19.500000      0.084320     -0.014990
1952     19.510000      0.084470     -0.014920
1953     19.520000      0.084620     -0.014810
1954     19.530000      0.084770     -0.014680
1955     19.540000      0.084920     -0.014520
1956     19.550000      0.085060     -0.014330
1957     19.560000      0.085200     -0.014110
1958     19.570000      0.085350     -0.013870
1959     19.580000      0.085480     -0.013600
1960     19.590000      0.085620     -0.013300
1961     19.600000      0.085750     -0.012970
1962     19.610000      0.085880     -0.012620
1963     19.620000      0.086010     -0.012240
1964     19.630000      0.086130     -0.011840
1965     19.640000      0.086250     -0.011420
1966     19.650000      0.086360     -0.010970
1967     19.660000      0.086470     -0.010500
1968     19.670000      0.086580     -0.010010
1969     19.680000      0.086680     -0.009500
1970     19.690000      0.086770     -0.008980
1971     19.700000      0.086860     -0.008450
1972     19.710000      0.086950     -0.007910
1973     19.720000      0.087030     -0.007370
1974     19.730000      0.087100     -0.006820
1975     19.740000      0.087170     -0.006270
1976     19.750000      0.087230     -0.005730
1977     19.760000      0.087290     -0.005180
1978     19.770000      0.087340     -0.004640
1979     19.780000      0.087390     -0.004100
1980     19.790000      0.087430     -0.003560
1981     19.800000      0.087460     -0.003030
1982     19.810000      0.087490     -0.002500
1983     19.820000      0.087520     -0.001970
1984     19.830000      0.087540     -0.001450
1985     19.840000      0.087550     -0.000920
1986     19.850000      0.087560     -0.000400
1987     19.860000      0.087570      0.000120
1988     19.870000      0.087570      0.000640
1989     19.880000      0.087560      0.001160
1990     19.890000      0.087550      0.001680
1991     19.900000      0.087530      0.002190
1992     19.910000      0.087510      0.002710
1993     19.920000      0.087480      0.003220
1994     19.930000      0.087450      0.003730
1995     19.940000      0.087410      0.004240
1996     19.950000      0.087370      0.004740
1997     19.960000      0.087320      0.005240
1998     19.970000      0.087270      0.005740
1999     19.980000      0.087210      0.006230
2000     19.990000      0.087150      0.006730
2001     20.000000      0.087080      0.007220
2002     20.010000      0.087010      0.007710
2003     20.020000      0.086930      0.008200
2004     20.030000      0.086850      0.008680
2005     20.040000      0.086760      0.009170
2006     20.050000      0.086670      0.009650
2007     20.060000      0.086580      0.010120
2008     20.070000      0.086480      0.010590
2009     20.080000      0.086370      0.011050
2010     20.090000      0.086260      0.011500
2011     20.100000      0.086140      0.011930
2012     20.110000      0.086020      0.012340
2013     20.120000      0.085900      0.012740
2014     20.130000      0.085770      0.013110
2015     20.140000      0.085640      0.013460
2016     20.150000      0.085510      0.013780
2017     20.160000      0.085370      0.014060
2018     20.170000      0.085230      0.014320
2019     20.180000      0.085090      0.014550
2020     20.190000      0.084940      0.014740
2021     20.200000      0.084790      0.014900
2022     20.210000      0.084640      0.015030
2023     20.220000      0.084490      0.015120
2024     20.230000      0.084340      0.015190
2025     20.240000      0.084190      0.015230
2026     20.250000      0.084040      0.015250
2027     20.260000      0.083890      0.015240
2028     20.270000      0.083730      0.015210
2029     20.280000      0.083580      0.015170
2030     20.290000      0.083430      0.015120
2031     20.300000      0.083280      0.015050
2032     20.310000      0.083130      0.014990
2033     20.320000      0.082980      0.014920
2034     20.330000      0.082830      0.014850
2035     20.340000      0.082680      0.014790
2036     20.350000      0.082530      0.014740
2037     20.360000      0.082390      0.014700
2038     20.370000      0.082240      0.014680
2039     20.380000      0.082090      0.014670
2040     20.390000      0.081950      0.014680
2041     20.400000      0.081800      0.014700
2042     20.410000      0.081650      0.014740
2043     20.420000      0.081500      0.014800
2044     20.430000      0.081360      0.014880
2045     20.440000      0.081210      0.014980
2046     20.450000      0.081060      0.015090
2047     20.460000      0.080910      0.015210
2048     20.470000      0.080750      0.015350
2049     20.480000      0.080600      0.015500
2050     20.490000      0.080450      0.015650
2051     20.500000      0.080290      0.015820
2052     20.510000      0.080130      0.015980
2053     20.520000      0.079970      0.016150
2054     20.530000      0.079810      0.016320
2055     20.540000      0.079650      0.016480
2056     20.550000      0.079480      0.016640
2057     20.560000      0.079320      0.016800
2058     20.570000      0.079150      0.016940
2059     20.580000      0.078980      0.017080
2060     20.590000      0.078810      0.017210
2061     20.600000      0.078640      0.017330
2062     20.610000      0.078460      0.017440
2063     20.620000      0.078290      0.017540
2064     20.630000      0.078110      0.017630
2065     20.640000      0.077940      0.017710
2066     20.650000      0.077760      0.017770
2067     20.660000      0.077580      0.017820
2068     20.670000      0.077400      0.017860
2069     20.680000      0.077220      0.017880
2070     20.690000      0.077050      0.017890
2071     20.700000      0.076870      0.017880
2072     20.710000      0.076690      0.017860
2073     20.720000      0.076510      0.017820
2074     20.730000      0.076330      0.017760
2075     20.740000      0.076150      0.017690
2076     20.750000      0.075980      0.017590
2077     20.760000      0.075800      0.017480
2078     20.770000      0.075630      0.017350
2079     20.780000      0.075450      0.017200
2080     20.790000      0.075280      0.017020
2081     20.800000      0.075110      0.016830
2082     20.810000      0.074940      0.016610
2083     20.820000      0.074780      0.016380
2084     20.830000      0.074610      0.016140
2085     20.840000      0.074450      0.015870
2086     20.850000      0.074290      0.015600
2087     20.860000      0.074140      0.015320
2088     20.870000      0.073980      0.015030
2089     20.880000      0.073830      0.014740
2090     20.890000      0.073680      0.014460
2091     20.900000      0.073540      0.014180
2092     20.910000      0.073400      0.013920
2093     20.920000      0.073260      0.013680
2094     20.930000      0.073120      0.013470
2095     20.940000      0.072990      0.013280
2096     20.950000      0.072850      0.013130
2097     20.960000      0.072720      0.013010
2098     20.970000      0.072590      0.012930
2099     20.980000      0.072460      0.012900
2100     20.990000      0.072340      0.012910
2101     21.000000      0.072210      0.012970
2102     21.010000      0.072080      0.013080
2103     21.020000      0.071950      0.013230
2104     21.030000      0.071810      0.013440
2105     21.040000      0.071680      0.013700
2106     21.050000      0.071540      0.014000
2107     21.060000      0.071400      0.014360
2108     21.070000      0.071260      0.014760
2109     21.080000      0.071110      0.015220
2110     21.090000      0.070960      0.015720
2111     21.100000      0.070800      0.016260
2112     21.110000      0.070640      0.016850
2113     21.120000      0.070470      0.017490
2114     21.130000      0.070300      0.018170
2115     21.140000      0.070110      0.018890
2116     21.150000      0.069920      0.019660
2117     21.160000      0.069730      0.020480
2118     21.170000      0.069520      0.021340
2119     21.180000      0.069310      0.022240
2120     21.190000      0.069090      0.023190
2121     21.200000      0.068860      0.024180
2122     21.210000      0.068610      0.025220
2123     21.220000      0.068360      0.026290
2124     21.230000      0.068100      0.027400
2125     21.240000      0.067820      0.028540
2126     21.250000      0.067540      0.029710
2127     21.260000      0.067240      0.030890
2128     21.270000      0.066930      0.032080
2129     21.280000      0.066610      0.033260
2130     21.290000      0.066280      0.034420
2131     21.300000      0.065940      0.035560
2132     21.310000      0.065580      0.036650
2133     21.320000      0.065210      0.037680
2134     21.330000      0.064840      0.038640
2135     21.340000      0.064450      0.039520
2136     21.350000      0.064060      0.040310
2137     21.360000      0.063650      0.041000
2138     21.370000      0.063240      0.041580
2139     21.380000      0.062830      0.042050
2140     21.390000      0.062410      0.042410
2141     21.400000      0.061980      0.042640
2142     21.410000      0.061560      0.042760
2143     21.420000      0.061130      0.042770
2144     21.430000      0.060700      0.042660
2145     21.440000      0.060270      0.042460
2146     21.450000      0.059850      0.042160
2147     21.460000      0.059430      0.041770
2148     21.470000      0.059010      0.041310
2149     21.480000      0.058600      0.040800
2150     21.490000      0.058190      0.040230
2151     21.500000      0.057790      0.039630
2152     21.510000      0.057390      0.039020
2153     21.520000      0.057000      0.038400
2154     21.530000      0.056620      0.037790
2155     21.540000      0.056240      0.037200
2156     21.550000      0.055870      0.036650
2157     21.560000      0.055500      0.036130
2158     21.570000      0.055140      0.035670
2159     21.580000      0.054780      0.035260
2160     21.590000      0.054430      0.034910
2161     21.600000      0.054080      0.034620
2162     21.610000      0.053730      0.034400
2163     21.620000      0.053390      0.034240
2164     21.630000      0.053050      0.034140
2165     21.640000      0.052710      0.034100
2166     21.650000      0.052360      0.034120
2167     21.660000      0.052020      0.034190
2168     21.670000      0.051680      0.034310
2169     21.680000      0.051340      0.034460
2170     21.690000      0.050990      0.034640
2171     21.700000      0.050650      0.034860
2172     21.710000      0.050300      0.035090
2173     21.720000      0.049950      0.035330
2174     21.730000      0.049590      0.035580
2175     21.740000      0.049240      0.035820
2176     21.750000      0.048880      0.036070
2177     21.760000      0.048520      0.036300
2178     21.770000      0.048160      0.036510
2179     21.780000      0.047790      0.036710
2180     21.790000      0.047420      0.036890
2181     21.800000      0.047060      0.037050
2182     21.810000      0.046680      0.037180
2183     21.820000      0.046310      0.037300
2184     21.830000      0.045940      0.037390
2185     21.840000      0.045570      0.037460
2186     21.850000      0.045190      0.037510
2187     21.860000      0.044820      0.037540
2188     21.870000      0.044440      0.037550
2189     21.880000      0.044070      0.037550
2190     21.890000      0.043690      0.037540
2191     21.900000      0.043310      0.037520
2192     21.910000      0.042940      0.037490
2193     21.920000      0.042560      0.037460
2194     21.930000      0.042190      0.037420
2195     21.940000      0.041820      0.037380
2196     21.950000      0.041440      0.037350
2197     21.960000      0.041070      0.037320
2198     21.970000      0.040700      0.037300
2199     21.980000      0.040320      0.037280
2200     21.990000      0.039950      0.037270
2201     22.000000      0.039580      0.037270
2202     22.010000      0.039200      0.037270
2203     22.020000      0.038830      0.037290
2204     22.030000      0.038460      0.037320
2205     22.040000      0.038090      0.037360
2206     22.050000      0.037710      0.037400
2207     22.060000      0.037340      0.037460
2208     22.070000      0.036960      0.037530
2209     22.080000      0.036590      0.037610
2210     22.090000      0.036210      0.037700
2211     22.100000      0.035830      0.037800
2212     22.110000      0.035460      0.037910
2213     22.120000      0.035080      0.038030
2214     22.130000      0.034700      0.038150
2215     22.140000      0.034320      0.038290
2216     22.150000      0.033930      0.038440
2217     22.160000      0.033550      0.038590
2218     22.170000      0.033160      0.038760
2219     22.180000      0.032780      0.038930
2220     22.190000      0.032390      0.039110
2221     22.200000      0.031990      0.039310
2222     22.210000      0.031600      0.039510
2223     22.220000      0.031210      0.039720
2224     22.230000      0.030810      0.039930
2225     22.240000      0.030410      0.040150
2226     22.250000      0.030010      0.040380
2227     22.260000      0.029600      0.040600
2228     22.270000      0.029200      0.040830
2229     22.280000      0.028790      0.041050
2230     22.290000      0.028380      0.041270
2231     22.300000      0.027970      0.041480
2232     22.310000      0.027550      0.041680
2233     22.320000      0.027140      0.041860
2234     22.330000      0.026720      0.042030
2235     22.340000      0.026300      0.042170
2236     22.350000      0.025880      0.042290
2237     22.360000      0.025450      0.042380
2238     22.370000      0.025030      0.042450
2239     22.380000      0.024600      0.042490
2240     22.390000      0.024180      0.042500
2241     22.400000      0.023750      0.042480
2242     22.410000      0.023330      0.042430
2243     22.420000      0.022900      0.042350
2244     22.430000      0.022480      0.042240
2245     22.440000      0.022060      0.042100
2246     22.450000      0.021640      0.041940
2247     22.460000      0.021220      0.041750
2248     22.470000      0.020800      0.041540
2249     22.480000      0.020390      0.041310
2250     22.490000      0.019970      0.041060
2251     22.500000      0.019560      0.040800
2252     22.510000      0.019150      0.040530
2253     22.520000      0.018750      0.040250
2254     22.530000      0.018350      0.039960
2255     22.540000      0.017950      0.039670
2256     22.550000      0.017550      0.039380
2257     22.560000      0.017160      0.039080
2258     22.570000      0.016770      0.038790
2259     22.580000      0.016380      0.038500
2260     22.590000      0.015990      0.038210
2261     22.600000      0.015610      0.037930
2262     22.610000      0.015230      0.037650
2263     22.620000      0.014850      0.037370
2264     22.630000      0.014480      0.037090
2265     22.640000      0.014110      0.036820
2266     22.650000      0.013740      0.036550
2267     22.660000      0.013380      0.036280
2268     22.670000      0.013010      0.036010
2269     22.680000      0.012650      0.035740
2270     22.690000      0.012300      0.035470
2271     22.700000      0.011940      0.035210
2272     22.710000      0.011590      0.034940
2273     22.720000      0.011240      0.034670
2274     22.730000      0.010890      0.034410
2275     22.740000      0.010550      0.034140
2276     22.750000      0.010210      0.033870
2277     22.760000      0.009870      0.033600
2278     22.770000      0.009530      0.033330
2279     22.780000      0.009200      0.033050
2280     22.790000      0.008870      0.032780
2281     22.800000      0.008540      0.032490
2282     22.810000      0.008220      0.032210
2283     22.820000      0.007890      0.031910
2284     22.830000      0.007580      0.031610
2285     22.840000      0.007260      0.031310
2286     22.850000      0.006950      0.031000
2287     22.860000      0.006640      0.030680
2288     22.870000      0.006330      0.030350
2289     22.880000      0.006030      0.030020
2290     22.890000      0.005730      0.029680
2291     22.900000      0.005430      0.029330
2292     22.910000      0.005140      0.028970
2293     22.920000      0.004850      0.028610
2294     22.930000      0.004560      0.028250
2295     22.940000      0.004280      0.027870
2296     22.950000      0.004000      0.027490
2297     22.960000      0.003720      0.027100
2298     22.970000      0.003450      0.026700
2299     22.980000      0.003190      0.026300
2300     22.990000      0.002920      0.025890
2301     23.000000      0.002660      0.025470
2302     23.010000      0.002410      0.025040
2303     23.020000      0.002160      0.024610
2304     23.030000      0.001910      0.024170
2305     23.040000      0.001670      0.023720
2306     23.050000      0.001430      0.023270
2307     23.060000      0.001200      0.022830
2308     23.070000      0.000970      0.022380
2309     23.080000      0.000750      0.021940
2310     23.090000      0.000530      0.021510
2311     23.100000      0.000310      0.021090
2312     23.110000      0.000100      0.020690
2313     23.120000     -0.000100      0.020320
2314     23.130000     -0.000310      0.019970
2315     23.140000     -0.000510      0.019640
2316     23.150000     -0.000700      0.019350
2317     23.160000     -0.000900      0.019100
2318     23.170000     -0.001090      0.018880
2319     23.180000     -0.001280      0.018700
2320     23.190000     -0.001460      0.018550
2321     23.200000     -0.001650      0.018450
2322     23.210000     -0.001830      0.018390
2323     23.220000     -0.002020      0.018360
2324     23.230000     -0.002200      0.018370
2325     23.240000     -0.002380      0.018410
2326     23.250000     -0.002570      0.018480
2327     23.260000     -0.002750      0.018570
2328     23.270000     -0.002940      0.018690
2329     23.280000     -0.003130      0.018820
2330     23.290000     -0.003310      0.018950
2331     23.300000     -0.003500      0.019100
2332     23.310000     -0.003690      0.019240
2333     23.320000     -0.003890      0.019370
2334     23.330000     -0.004080      0.019490
2335     23.340000     -0.004280      0.019590
2336     23.350000     -0.004470      0.019670
2337     23.360000     -0.004670      0.019730
2338     23.370000     -0.004870      0.019750
2339     23.380000     -0.005060      0.019740
2340     23.390000     -0.005260      0.019700
2341     23.400000     -0.005460      0.019620
2342     23.410000     -0.005650      0.019510
2343     23.420000     -0.005850      0.019360
2344     23.430000     -0.006040      0.019170
2345     23.440000     -0.006230      0.018960
2346     23.450000     -0.006420      0.018710
2347     23.460000     -0.006610      0.018440
2348     23.470000     -0.006800      0.018150
2349     23.480000     -0.006980      0.017840
2350     23.490000     -0.007150      0.017510
2351     23.500000     -0.007330      0.017180
2352     23.510000     -0.007500      0.016840
2353     23.520000     -0.007670      0.016500
2354     23.530000     -0.007840      0.016170
2355     23.540000     -0.008000      0.015850
2356     23.550000     -0.008160      0.015550
2357     23.560000     -0.008310      0.015260
2358     23.570000     -0.008460      0.014990
2359     23.580000     -0.008610      0.014750
2360     23.590000     -0.008760      0.014520
2361     23.600000     -0.008910      0.014330
2362     23.610000     -0.009050      0.014150
2363     23.620000     -0.009190      0.014000
2364     23.630000     -0.009330      0.013880
2365     23.640000     -0.009470      0.013770
2366     23.650000     -0.009610      0.013690
2367     23.660000     -0.009740      0.013620
2368     23.670000     -0.009880      0.013570
2369     23.680000     -0.010020      0.013540
2370     23.690000     -0.010150      0.013520
2371     23.700000     -0.010290      0.013500
2372     23.710000     -0.010420      0.013500
2373     23.720000     -0.010560      0.013490
2374     23.730000     -0.010690      0.013490
2375     23.740000     -0.010830      0.013490
2376     23.750000     -0.010960      0.013480
2377     23.760000     -0.011100      0.013470
2378     23.770000     -0.011230      0.013460
2379     23.780000     -0.011370      0.013430
2380     23.790000     -0.011500      0.013400
2381     23.800000     -0.011630      0.013360
2382     23.810000     -0.011770      0.013310
2383     23.820000     -0.011900      0.013240
2384     23.830000     -0.012030      0.013170
2385     23.840000     -0.012160      0.013090
2386     23.850000     -0.012300      0.013000
2387     23.860000     -0.012430      0.012900
2388     23.870000     -0.012550      0.012790
2389     23.880000     -0.012680      0.012670
2390     23.890000     -0.012810      0.012550
2391     23.900000     -0.012930      0.012430
2392     23.910000     -0.013060      0.012300
2393     23.920000     -0.013180      0.012170
2394     23.930000     -0.013300      0.012040
2395     23.940000     -0.013420      0.011900
2396     23.950000     -0.013540      0.011770
2397     23.960000     -0.013660      0.011640
2398     23.970000     -0.013780      0.011520
2399     23.980000     -0.013890      0.011390
2400     23.990000     -0.014010      0.011280
2401     24.000000     -0.014120      0.011160
2402     24.010000     -0.014230      0.011050
2403     24.020000     -0.014340      0.010950
2404     24.030000     -0.014450      0.010860
2405     24.040000     -0.014560      0.010770
2406     24.050000     -0.014670      0.010700
2407     24.060000     -0.014770      0.010640
2408     24.070000     -0.014880      0.010590
2409     24.080000     -0.014990      0.010560
2410     24.090000     -0.015090      0.010550
2411     24.100000     -0.015200      0.010550
2412     24.110000     -0.015300      0.010590
2413     24.120000     -0.015410      0.010640
2414     24.130000     -0.015520      0.010730
2415     24.140000     -0.015620      0.010840
2416     24.150000     -0.015730      0.010990
2417     24.160000     -0.015840      0.011170
2418     24.170000     -0.015950      0.011380
2419     24.180000     -0.016070      0.011630
2420     24.190000     -0.016180      0.011920
2421     24.200000     -0.016300      0.012240
2422     24.210000     -0.016420      0.012580
2423     24.220000     -0.016550      0.012960
2424     24.230000     -0.016680      0.013360
2425     24.240000     -0.016810      0.013770
2426     24.250000     -0.016950      0.014190
2427     24.260000     -0.017090      0.014620
2428     24.270000     -0.017240      0.015030
2429     24.280000     -0.017390      0.015420
2430     24.290000     -0.017540      0.015770
2431     24.300000     -0.017700      0.016080
2432     24.310000     -0.017860      0.016320
2433     24.320000     -0.018030      0.016500
2434     24.330000     -0.018190      0.016580
2435     24.340000     -0.018360      0.016570
2436     24.350000     -0.018520      0.016440
2437     24.360000     -0.018690      0.016210
2438     24.370000     -0.018850      0.015850
2439     24.380000     -0.019010      0.015360
2440     24.390000     -0.019160      0.014750
2441     24.400000     -0.019310      0.014010
2442     24.410000     -0.019450      0.013160
2443     24.420000     -0.019580      0.012210
2444     24.430000     -0.019700      0.011160
2445     24.440000     -0.019810      0.010050
2446     24.450000     -0.019910      0.008890
2447     24.460000     -0.020000      0.007710
2448     24.470000     -0.020080      0.006550
2449     24.480000     -0.020150      0.005440
2450     24.490000     -0.020200      0.004430
2451     24.500000     -0.020240      0.003550
2452     24.510000     -0.020280      0.002850
2453     24.520000     -0.020310      0.002370
2454     24.530000     -0.020330      0.002140
2455     24.540000     -0.020350      0.002220
2456     24.550000     -0.020380      0.002620
2457     24.560000     -0.020400      0.003390
2458     24.570000     -0.020440      0.004520
2459     24.580000     -0.020480      0.006050
2460     24.590000     -0.020540      0.007970
2461     24.600000     -0.020620      0.010280
2462     24.610000     -0.020720      0.012950
2463     24.620000     -0.020850      0.015970
2464     24.630000     -0.021010      0.019270
2465     24.640000     -0.021210      0.022820
2466     24.650000     -0.021430      0.026530
2467     24.660000     -0.021700      0.030330
2468     24.670000     -0.022000      0.034110
2469     24.680000     -0.022340      0.037760
2470     24.690000     -0.022720      0.041180
2471     24.700000     -0.023130      0.044220
2472     24.710000     -0.023580      0.046780
2473     24.720000     -0.024040      0.048710
2474     24.730000     -0.024530      0.049900
2475     24.740000     -0.025030      0.050230
2476     24.750000     -0.025530      0.049610
2477     24.760000     -0.026030      0.047930
2478     24.770000     -0.026510      0.045140
2479     24.780000     -0.026960      0.041170
2480     24.790000     -0.027370      0.036010
2481     24.800000     -0.027730      0.029630
2482     24.810000     -0.028030      0.022050
2483     24.820000     -0.028250      0.013320
2484     24.830000     -0.028380      0.003510
2485     24.840000     -0.028420     -0.007280
2486     24.850000     -0.028340     -0.018910
2487     24.860000     -0.028150     -0.031240
2488     24.870000     -0.027840     -0.044070
2489     24.880000     -0.027400     -0.057200
2490     24.890000     -0.026830     -0.070400
2491     24.900000     -0.026120     -0.083440
2492     24.910000     -0.025290     -0.096060
2493     24.920000     -0.024330     -0.108030
2494     24.930000     -0.023250     -0.119130
2495     24.940000     -0.022060     -0.129140
2496     24.950000     -0.020770     -0.137860
2497     24.960000     -0.019390     -0.145140
2498     24.970000     -0.017940     -0.150850
2499     24.980000     -0.016430     -0.154870
2500     24.990000     -0.014880     -0.157150
2501     25.000000     -0.013310     -0.157650
2502     25.010000      0.000000      0.000000
2503     25.020000      0.000000      0.000000
2504     25.030000      0.000000      0.000000
2505     25.040000      0.000000      0.000000
2506     25.050000      0.000000      0.000000
2507     25.060000      0.000000      0.000000
2508     25.070000      0.000000      0.000000
2509     25.080000      0.000000      0.000000
2510     25.090000      0.000000      0.000000
2511     25.100000      0.000000      0.000000
2512     25.110000      0.000000      0.000000
2513     25.120000      0.000000      0.000000
2514     25.130000      0.000000      0.000000
2515     25.140000      0.000000      0.000000
2516     25.150000      0.000000      0.000000
2517     25.160000      0.000000      0.000000
2518     25.170000      0.000000      0.000000
2519     25.180000      0.000000      0.000000
2520     25.190000      0.000000      0.000000
2521     25.200000      0.000000      0.000000
2522     25.210000      0.000000      0.000000
2523     25.220000      0.000000      0.000000
2524     25.230000      0.000000      0.000000
2525     25.240000      0.000000      0.000000
2526     25.250000      0.000000      0.000000
2527     25.260000      0.000000      0.000000
2528     25.270000      0.000000      0.000000
2529     25.280000      0.000000      0.000000
2530     25.290000      0.000000      0.000000
2531     25.300000      0.000000      0.000000
2532     25.310000      0.000000      0.000000
2533     25.320000      0.000000      0.000000
2534     25.330000      0.000000      0.000000
2535     25.340000      0.000000      0.000000
2536     25.350000      0.000000      0.000000
2537     25.360000      0.000000      0.000000
2538     25.370000      0.000000      0.000000
2539     25.380000      0.000000      0.000000
2540     25.390000      0.000000      0.000000
2541     25.400000      0.000000      0.000000
2542     25.410000      0.000000      0.000000
2543     25.420000      0.000000      0.000000
2544     25.430000      0.000000      0.000000
2545     25.440000      0.000000      0.000000
2546     25.450000      0.000000      0.000000
2547     25.460000      0.000000      0.000000
2548     25.470000      0.000000      0.000000
2549     25.480000      0.000000      0.000000
2550     25.490000      0.000000      0.000000
2551     25.500000      0.000000      0.000000
2552     25.510000      0.000000      0.000000
2553     25.520000      0.000000      0.000000
2554     25.530000      0.000000      0.000000
2555     25.540000      0.000000      0.000000
2556     25.550000      0.000000      0.000000
2557     25.560000      0.000000      0.000000
2558     25.570000      0.000000      0.000000
2559     25.580000      0.000000      0.000000
2560     25.590000      0.000000      0.000000
2561     25.600000      0.000000      0.000000
2562     25.610000      0.000000      0.000000
2563     25.620000      0.000000      0.000000
2564     25.630000      0.000000      0.000000
2565     25.640000      0.000000      0.000000
2566     25.650000      0.000000      0.000000
2567     25.660000      0.000000      0.000000
2568     25.670000      0.000000      0.000000
2569     25.680000      0.000000      0.000000
2570     25.690000      0.000000      0.000000
2571     25.700000      0.000000      0.000000
2572     25.710000      0.000000      0.000000
2573     25.720000      0.000000      0.000000
2574     25.730000      0.000000      0.000000
2575     25.740000      0.000000      0.000000
2576     25.750000      0.000000      0.000000
2577     25.760000      0.000000      0.000000
2578     25.770000      0.000000      0.000000
2579     25.780000      0.000000      0.000000
2580     25.790000      0.000000      0.000000
2581     25.800000      0.000000      0.000000
2582     25.810000      0.000000      0.000000
2583     25.820000      0.000000      0.000000
2584     25.830000      0.000000      0.000000
2585     25.840000      0.000000      0.000000
2586     25.850000      0.000000      0.000000
2587     25.860000      0.000000      0.000000
2588     25.870000      0.000000      0.000000
2589     25.880000      0.000000      0.000000
2590     25.890000      0.000000      0.000000
2591     25.900000      0.000000      0.000000
2592     25.910000      0.000000      0.000000
2593     25.920000      0.000000      0.000000
2594     25.930000      0.000000      0.000000
2595     25.940000      0.000000      0.000000
2596     25.950000      0.000000      0.000000
2597     25.960000      0.000000      0.000000
2598     25.970000      0.000000      0.000000
2599     25.980000      0.000000      0.000000
2600     25.990000      0.000000      0.000000
2601     26.000000      0.000000      0.000000
2602     26.010000      0.000000      0.000000
2603     26.020000      0.000000      0.000000
2604     26.030000      0.000000      0.000000
2605     26.040000      0.000000      0.000000
2606     26.050000      0.000000      0.000000
2607     26.060000      0.000000      0.000000
2608     26.070000      0.000000      0.000000
2609     26.080000      0.000000      0.000000
2610     26.090000      0.000000      0.000000
2611     26.100000      0.000000      0.000000
2612     26.110000      0.000000      0.000000
2613     26.120000      0.000000      0.000000
2614     26.130000      0.000000      0.000000
2615     26.140000      0.000000      0.000000
2616     26.150000      0.000000      0.000000
2617     26.160000      0.000000      0.000000
2618     26.170000      0.000000      0.000000
2619     26.180000      0.000000      0.000000
2620     26.190000      0.000000      0.000000
2621     26.200000      0.000000      0.000000
2622     26.210000      0.000000      0.000000
2623     26.220000      0.000000      0.000000
2624     26.230000      0.000000      0.000000
2625     26.240000      0.000000      0.000000
2626     26.250000      0.000000      0.000000
2627     26.260000      0.000000      0.000000
2628     26.270000      0.000000      0.000000
2629     26.280000      0.000000      0.000000
2630     26.290000      0.000000      0.000000
2631     26.300000      0.000000      0.000000
2632     26.310000      0.000000      0.000000
2633     26.320000      0.000000      0.000000
2634     26.330000      0.000000      0.000000
2635     26.340000      0.000000      0.000000
2636     26.350000      0.000000      0.000000
2637     26.360000      0.000000      0.000000
2638     26.370000      0.000000      0.000000
2639     26.380000      0.000000      0.000000
2640     26.390000      0.000000      0.000000
2641     26.400000      0.000000      0.000000
2642     26.410000      0.000000      0.000000
2643     26.420000      0.000000      0.000000
2644     26.430000      0.000000      0.000000
2645     26.440000      0.000000      0.000000
2646     26.450000      0.000000      0.000000
2647     26.460000      0.000000      0.000000
2648     26.470000      0.000000      0.000000
2649     26.480000      0.000000      0.000000
2650     26.490000      0.000000      0.000000
2651     26.500000      0.000000      0.000000
2652     26.510000      0.000000      0.000000
2653     26.520000      0.000000      0.000000
2654     26.530000      0.000000      0.000000
2655     26.540000      0.000000      0.000000
2656     26.550000      0.000000      0.000000
2657     26.560000      0.000000      0.000000
2658     26.570000      0.000000      0.000000
2659     26.580000      0.000000      0.000000
2660     26.590000      0.000000      0.000000
2661     26.600000      0.000000      0.000000
2662     26.610000      0.000000      0.000000
2663     26.620000      0.000000      0.000000
2664     26.630000      0.000000      0.000000
2665     26.640000      0.000000      0.000000
2666     26.650000      0.000000      0.000000
2667     26.660000      0.000000      0.000000
2668     26.670000      0.000000      0.000000
2669     26.680000      0.000000      0.000000
2670     26.690000      0.000000      0.000000
2671     26.700000      0.000000      0.000000
2672     26.710000      0.000000      0.000000
2673     26.720000      0.000000      0.000000
2674     26.730000      0.000000      0.000000
2675     26.740000      0.000000      0.000000
2676     26.750000      0.000000      0.000000
2677     26.760000      0.000000      0.000000
2678     26.770000      0.000000      0.000000
2679     26.780000      0.000000      0.000000
2680     26.790000      0.000000      0.000000
2681     26.800000      0.000000      0.000000
2682     26.810000      0.000000      0.000000
2683     26.820000      0.000000      0.000000
2684     26.830000      0.000000      0.000000
2685     26.840000      0.000000      0.000000
2686     26.850000      0.000000      0.000000
2687     26.860000      0.000000      0.000000
2688     26.870000      0.000000      0.000000
2689     26.880000      0.000000      0.000000
2690     26.890000      0.000000      0.000000
2691     26.900000      0.000000      0.000000
2692     26.910000      0.000000      0.000000
2693     26.920000      0.000000      0.000000
2694     26.930000      0.000000      0.000000
2695     26.940000      0.000000      0.000000
2696     26.950000      0.000000      0.000000
2697     26.960000      0.000000      0.000000
2698     26.970000      0.000000      0.000000
2699     26.980000      0.000000      0.000000
2700     26.990000      0.000000      0.000000
2701     27.000000      0.000000      0.000000
2702     27.010000      0.000000      0.000000
2703     27.020000      0.000000      0.000000
2704     27.030000      0.000000      0.000000
2705     27.040000      0.000000      0.000000
2706     27.050000      0.000000      0.000000
2707     27.060000      0.000000      0.000000
2708     27.070000      0.000000      0.000000
2709     27.080000      0.000000      0.000000
2710     27.090000      0.000000      0.000000
2711     27.100000      0.000000      0.000000
2712     27.110000      0.000000      0.000000
2713     27.120000      0.000000      0.000000
2714     27.130000      0.000000      0.000000
2715     27.140000      0.000000      0.000000
2716     27.150000      0.000000      0.000000
2717     27.160000      0.000000      0.000000
2718     27.170000      0.000000      0.000000
2719     27.180000      0.000000      0.000000
2720     27.190000      0.000000      0.000000
2721     27.200000      0.000000      0.000000
2722     27.210000      0.000000      0.000000
2723     27.220000      0.000000      0.000000
2724     27.230000      0.000000      0.000000
2725     27.240000      0.000000      0.000000
2726     27.250000      0.000000      0.000000
2727     27.260000      0.000000      0.000000
2728     27.270000      0.000000      0.000000
2729     27.280000      0.000000      0.000000
2730     27.290000      0.000000      0.000000
2731     27.300000      0.000000      0.000000
2732     27.310000      0.000000      0.000000
2733     27.320000      0.000000      0.000000
2734     27.330000      0.000000      0.000000
2735     27.340000      0.000000      0.000000
2736     27.350000      0.000000      0.000000
2737     27.360000      0.000000      0.000000
2738     27.370000      0.000000      0.000000
2739     27.380000      0.000000      0.000000
2740     27.390000      0.000000      0.000000
2741     27.400000      0.000000      0.000000
2742     27.410000      0.000000      0.000000
2743     27.420000      0.000000      0.000000
2744     27.430000      0.000000      0.000000
2745     27.440000      0.000000      0.000000
2746     27.450000      0.000000      0.000000
2747     27.460000      0.000000      0.000000
2748     27.470000      0.000000      0.000000
2749     27.480000      0.000000      0.000000
2750     27.490000      0.000000      0.000000
2751     27.500000      0.000000      0.000000
2752     27.510000      0.000000      0.000000
2753     27.520000      0.000000      0.000000
2754     27.530000      0.000000      0.000000
2755     27.540000      0.000000      0.000000
2756     27.550000      0.000000      0.000000
2757     27.560000      0.000000      0.000000
2758     27.570000      0.000000      0.000000
2759     27.580000      0.000000      0.000000
2760     27.590000      0.000000      0.000000
2761     27.600000      0.000000      0.000000
2762     27.610000      0.000000      0.000000
2763     27.620000      0.000000      0.000000
2764     27.630000      0.000000      0.000000
2765     27.640000      0.000000      0.000000
2766     27.650000      0.000000      0.000000
2767     27.660000      0.000000      0.000000
2768     27.670000      0.000000      0.000000
2769     27.680000      0.000000      0.000000
2770     27.690000      0.000000      0.000000
2771     27.700000      0.000000      0.000000
2772     27.710000      0.000000      0.000000
2773     27.720000      0.000000      0.000000
2774     27.730000      0.000000      0.000000
2775     27.740000      0.000000      0.000000
2776     27.750000      0.000000      0.000000
2777     27.760000      0.000000      0.000000
2778     27.770000      0.000000      0.000000
2779     27.780000      0.000000      0.000000
2780     27.790000      0.000000      0.000000
2781     27.800000      0.000000      0.000000
2782     27.810000      0.000000      0.000000
2783     27.820000      0.000000      0.000000
2784     27.830000      0.000000      0.000000
2785     27.840000      0.000000      0.000000
2786     27.850000      0.000000      0.000000
2787     27.860000      0.000000      0.000000
2788     27.870000      0.000000      0.000000
2789     27.880000      0.000000      0.000000
2790     27.890000      0.000000      0.000000
2791     27.900000      0.000000      0.000000
2792     27.910000      0.000000      0.000000
2793     27.920000      0.000000      0.000000
2794     27.930000      0.000000      0.000000
2795     27.940000      0.000000      0.000000
2796     27.950000      0.000000      0.000000
2797     27.960000      0.000000      0.000000
2798     27.970000      0.000000      0.000000
2799     27.980000      0.000000      0.000000
2800     27.990000      0.000000      0.000000
2801     28.000000      0.000000      0.000000
2802     28.010000      0.000000      0.000000
2803     28.020000      0.000000      0.000000
2804     28.030000      0.000000      0.000000
2805     28.040000      0.000000      0.000000
2806     28.050000      0.000000      0.000000
2807     28.060000      0.000000      0.000000
2808     28.070000      0.000000      0.000000
2809     28.080000      0.000000      0.000000
2810     28.090000      0.000000      0.000000
2811     28.100000      0.000000      0.000000
2812     28.110000      0.000000      0.000000
2813     28.120000      0.000000      0.000000
2814     28.130000      0.000000      0.000000
2815     28.140000      0.000000      0.000000
2816     28.150000      0.000000      0.000000
2817     28.160000      0.000000      0.000000
2818     28.170000      0.000000      0.000000
2819     28.180000      0.000000      0.000000
2820     28.190000      0.000000      0.000000
2821     28.200000      0.000000      0.000000
2822     28.210000      0.000000      0.000000
2823     28.220000      0.000000      0.000000
2824     28.230000      0.000000      0.000000
2825     28.240000      0.000000      0.000000
2826     28.250000      0.000000      0.000000
2827     28.260000      0.000000      0.000000
2828     28.270000      0.000000      0.000000
2829     28.280000      0.000000      0.000000
2830     28.290000      0.000000      0.000000
2831     28.300000      0.000000      0.000000
2832     28.310000      0.000000      0.000000
2833     28.320000      0.000000      0.000000
2834     28.330000      0.000000      0.000000
2835     28.340000      0.000000      0.000000
2836     28.350000      0.000000      0.000000
2837     28.360000      0.000000      0.000000
2838     28.370000      0.000000      0.000000
2839     28.380000      0.000000      0.000000
2840     28.390000      0.000000      0.000000
2841     28.400000      0.000000      0.000000
2842     28.410000      0.000000      0.000000
2843     28.420000      0.000000      0.000000
2844     28.430000      0.000000      0.000000
2845     28.440000      0.000000      0.000000
2846     28.450000      0.000000      0.000000
2847     28.460000      0.000000      0.000000
2848     28.470000      0.000000      0.000000
2849     28.480000      0.000000      0.000000
2850     28.490000      0.000000      0.000000
2851     28.500000      0.000000      0.000000
2852     28.510000      0.000000      0.000000
2853     28.520000      0.000000      0.000000
2854     28.530000      0.000000      0.000000
2855     28.540000      0.000000      0.000000
2856     28.550000      0.000000      0.000000
2857     28.560000      0.000000      0.000000
2858     28.570000      0.000000      0.000000
2859     28.580000      0.000000      0.000000
2860     28.590000      0.000000      0.000000
2861     28.600000      0.000000      0.000000
2862     28.610000      0.000000      0.000000
2863     28.620000      0.000000      0.000000
2864     28.630000      0.000000      0.000000
2865     28.640000      0.000000      0.000000
2866     28.650000      0.000000      0.000000
2867     28.660000      0.000000      0.000000
2868     28.670000      0.000000      0.000000
2869     28.680000      0.000000      0.000000
2870     28.690000      0.000000      0.000000
2871     28.700000      0.000000      0.000000
2872     28.710000      0.000000      0.000000
2873     28.720000      0.000000      0.000000
2874     28.730000      0.000000      0.000000
2875     28.740000      0.000000      0.000000
2876     28.750000      0.000000      0.000000
2877     28.760000      0.000000      0.000000
2878     28.770000      0.000000      0.000000
2879     28.780000      0.000000      0.000000
2880     28.790000      0.000000      0.000000
2881     28.800000      0.000000      0.000000
2882     28.810000      0.000000      0.000000
2883     28.820000      0.000000      0.000000
2884     28.830000      0.000000      0.000000
2885     28.840000      0.000000      0.000000
2886     28.850000      0.000000      0.000000
2887     28.860000      0.000000      0.000000
2888     28.870000      0.000000      0.000000
2889     28.880000      0.000000      0.000000
2890     28.890000      0.000000      0.000000
2891     28.900000      0.000000      0.000000
2892     28.910000      0.000000      0.000000
2893     28.920000      0.000000      0.000000
2894     28.930000      0.000000      0.000000
2895     28.940000      0.000000      0.000000
2896     28.950000      0.000000      0.000000
2897     28.960000      0.000000      0.000000
2898     28.970000      0.000000      0.000000
2899     28.980000      0.000000      0.000000
2900     28.990000      0.000000      0.000000
2901     29.000000      0.000000      0.000000
2902     29.010000      0.000000      0.000000
2903     29.020000      0.000000      0.000000
2904     29.030000      0.000000      0.000000
2905     29.040000      0.000000      0.000000
2906     29.050000      0.000000      0.000000
2907     29.060000      0.000000      0.000000
2908     29.070000      0.000000      0.000000
2909     29.080000      0.000000      0.000000
2910     29.090000      0.000000      0.000000
2911     29.100000      0.000000      0.000000
2912     29.110000      0.000000      0.000000
2913     29.120000      0.000000      0.000000
2914     29.130000      0.000000      0.000000
2915     29.140000      0.000000      0.000000
2916     29.150000      0.000000      0.000000
2917     29.160000      0.000000      0.000000
2918     29.170000      0.000000      0.000000
2919     29.180000      0.000000      0.000000
2920     29.190000      0.000000      0.000000
2921     29.200000      0.000000      0.000000
2922     29.210000      0.000000      0.000000
2923     29.220000      0.000000      0.000000
2924     29.230000      0.000000      0.000000
2925     29.240000      0.000000      0.000000
2926     29.250000      0.000000      0.000000
2927     29.260000      0.000000      0.000000
2928     29.270000      0.000000      0.000000
2929     29.280000      0.000000      0.000000
2930     29.290000      0.000000      0.000000
2931     29.300000      0.000000      0.000000
2932     29.310000      0.000000      0.000000
2933     29.320000      0.000000      0.000000
2934     29.330000      0.000000      0.000000
2935     29.340000      0.000000      0.000000
2936     29.350000      0.000000      0.000000
2937     29.360000      0.000000      0.000000
2938     29.370000      0.000000      0.000000
2939     29.380000      0.000000      0.000000
2940     29.390000      0.000000      0.000000
2941     29.400000      0.000000      0.000000
2942     29.410000      0.000000      0.000000
2943     29.420000      0.000000      0.000000
2944     29.430000      0.000000      0.000000
2945     29.440000      0.000000      0.000000
2946     29.450000      0.000000      0.000000
2947     29.460000      0.000000      0.000000
2948     29.470000      0.000000      0.000000
2949     29.480000      0.000000      0.000000
2950     29.490000      0.000000      0.000000
2951     29.500000      0.000000      0.000000
2952     29.510000      0.000000      0.000000
2953     29.520000      0.000000      0.000000
2954     29.530000      0.000000      0.000000
2955     29.540000      0.000000      0.000000
2956     29.550000      0.000000      0.000000
2957     29.560000      0.000000      0.000000
2958     29.570000      0.000000      0.000000
2959     29.580000      0.000000      0.000000
2960     29.590000      0.000000      0.000000
2961     29.600000      0.000000      0.000000
2962     29.610000      0.000000      0.000000
2963     29.620000      0.000000      0.000000
2964     29.630000      0.000000      0.000000
2965     29.640000      0.000000      0.000000
2966     29.650000      0.000000      0.000000
2967     29.660000      0.000000      0.000000
2968     29.670000      0.000000      0.000000
2969     29.680000      0.000000      0.000000
2970     29.690000      0.000000      0.000000
2971     29.700000      0.000000      0.000000
2972     29.710000      0.000000      0.000000
2973     29.720000      0.000000      0.000000
2974     29.730000      0.000000      0.000000
2975     29.740000      0.000000      0.000000
2976     29.750000      0.000000      0.000000
2977     29.760000      0.000000      0.000000
2978     29.770000      0.000000      0.000000
2979     29.780000      0.000000      0.000000
2980     29.790000      0.000000      0.000000
2981     29.800000      0.000000      0.000000
2982     29.810000      0.000000      0.000000
2983     29.820000      0.000000      0.000000
2984     29.830000      0.000000      0.000000
2985     29.840000      0.000000      0.000000
2986     29.850000      0.000000      0.000000
2987     29.860000      0.000000      0.000000
2988     29.870000      0.000000      0.000000
2989     29.880000      0.000000      0.000000
2990     29.890000      0.000000      0.000000
2991     29.900000      0.000000      0.000000
2992     29.910000      0.000000      0.000000
2993     29.920000      0.000000      0.000000
2994     29.930000      0.000000      0.000000
2995     29.940000      0.000000      0.000000
2996     29.950000      0.000000      0.000000
2997     29.960000      0.000000      0.000000
2998     29.970000      0.000000      0.000000
2999     29.980000      0.000000      0.000000
3000     29.990000      0.000000      0.000000
3001     30.000000      0.000000      0.000000
3002     30.010000      0.000000      0.000000
3003     30.020000      0.000000      0.000000
3004     30.030000      0.000000      0.000000
3005     30.040000      0.000000      0.000000
3006     30.050000      0.000000      0.000000
3007     30.060000      0.000000      0.000000
3008     30.070000      0.000000      0.000000
3009     30.080000      0.000000      0.000000
3010     30.090000      0.000000      0.000000
3011     30.100000      0.000000      0.000000
3012     30.110000      0.000000      0.000000
3013     30.120000      0.000000      0.000000
3014     30.130000      0.000000      0.000000
3015     30.140000      0.000000      0.000000
3016     30.150000      0.000000      0.000000
3017     30.160000      0.000000      0.000000
3018     30.170000      0.000000      0.000000
3019     30.180000      0.000000      0.000000
3020     30.190000      0.000000      0.000000
3021     30.200000      0.000000      0.000000
3022     30.210000      0.000000      0.000000
3023     30.220000      0.000000      0.000000
3024     30.230000      0.000000      0.000000
3025     30.240000      0.000000      0.000000
3026     30.250000      0.000000      0.000000
3027     30.260000      0.000000      0.000000
3028     30.270000      0.000000      0.000000
3029     30.280000      0.000000      0.000000
3030     30.290000      0.000000      0.000000
3031     30.300000      0.000000      0.000000
3032     30.310000      0.000000      0.000000
3033     30.320000      0.000000      0.000000
3034     30.330000      0.000000      0.000000
3035     30.340000      0.000000      0.000000
3036     30.350000      0.000000      0.000000
3037     30.360000      0.000000      0.000000
3038     30.370000      0.000000      0.000000
3039     30.380000      0.000000      0.000000
3040     30.390000      0.000000      0.000000
3041     30.400000      0.000000      0.000000
3042     30.410000      0.000000      0.000000
3043     30.420000      0.000000      0.000000
3044     30.430000      0.000000      0.000000
3045     30.440000      0.000000      0.000000
3046     30.450000      0.000000      0.000000
3047     30.460000      0.000000      0.000000
3048     30.470000      0.000000      0.000000
3049     30.480000      0.000000      0.000000
3050     30.490000      0.000000      0.000000
3051     30.500000      0.000000      0.000000
3052     30.510000      0.000000      0.000000
3053     30.520000      0.000000      0.000000
3054     30.530000      0.000000      0.000000
3055     30.540000      0.000000      0.000000
3056     30.550000      0.000000      0.000000
3057     30.560000      0.000000      0.000000
3058     30.570000      0.000000      0.000000
3059     30.580000      0.000000      0.000000
3060     30.590000      0.000000      0.000000
3061     30.600000      0.000000      0.000000
3062     30.610000      0.000000      0.000000
3063     30.620000      0.000000      0.000000
3064     30.630000      0.000000      0.000000
3065     30.640000      0.000000      0.000000
3066     30.650000      0.000000      0.000000
3067     30.660000      0.000000      0.000000
3068     30.670000      0.000000      0.000000
3069     30.680000      0.000000      0.000000
3070     30.690000      0.000000      0.000000
3071     30.700000      0.000000      0.000000
3072     30.710000      0.000000      0.000000
3073     30.720000      0.000000      0.000000
3074     30.730000      0.000000      0.000000
3075     30.740000      0.000000      0.000000
3076     30.750000      0.000000      0.000000
3077     30.760000      0.000000      0.000000
3078     30.770000      0.000000      0.000000
3079     30.780000      0.000000      0.000000
3080     30.790000      0.000000      0.000000
3081     30.800000      0.000000      0.000000
3082     30.810000      0.000000      0.000000
3083     30.820000      0.000000      0.000000
3084     30.830000      0.000000      0.000000
3085     30.840000      0.000000      0.000000
3086     30.850000      0.000000      0.000000
3087     30.860000      0.000000      0.000000
3088     30.870000      0.000000      0.000000
3089     30.880000      0.000000      0.000000
3090     30.890000      0.000000      0.000000
3091     30.900000      0.000000      0.000000
3092     30.910000      0.000000      0.000000
3093     30.920000      0.000000      0.000000
3094     30.930000      0.000000      0.000000
3095     30.940000      0.000000      0.000000
3096     30.950000      0.000000      0.000000
3097     30.960000      0.000000      0.000000
3098     30.970000      0.000000      0.000000
3099     30.980000      0.000000      0.000000
3100     30.990000      0.000000      0.000000
3101     31.000000      0.000000      0.000000
3102     31.010000      0.000000      0.000000
3103     31.020000      0.000000      0.000000
3104     31.030000      0.000000      0.000000
3105     31.040000      0.000000      0.000000
3106     31.050000      0.000000      0.000000
3107     31.060000      0.000000      0.000000
3108     31.070000      0.000000      0.000000
3109     31.080000      0.000000      0.000000
3110     31.090000      0.000000      0.000000
3111     31.100000      0.000000      0.000000
3112     31.110000      0.000000      0.000000
3113     31.120000      0.000000      0.000000
3114     31.130000      0.000000      0.000000
3115     31.140000      0.000000      0.000000
3116     31.150000      0.000000      0.000000
3117     31.160000      0.000000      0.000000
3118     31.170000      0.000000      0.000000
3119     31.180000      0.000000      0.000000
3120     31.190000      0.000000      0.000000
3121     31.200000      0.000000      0.000000
3122     31.210000      0.000000      0.000000
3123     31.220000      0.000000      0.000000
3124     31.230000      0.000000      0.000000
3125     31.240000      0.000000      0.000000
3126     31.250000      0.000000      0.000000
3127     31.260000      0.000000      0.000000
3128     31.270000      0.000000      0.000000
3129     31.280000      0.000000      0.000000
3130     31.290000      0.000000      0.000000
3131     31.300000      0.000000      0.000000
3132     31.310000      0.000000      0.000000
3133     31.320000      0.000000      0.000000
3134     31.330000      0.000000      0.000000
3135     31.340000      0.000000      0.000000
3136     31.350000      0.000000      0.000000
3137     31.360000      0.000000      0.000000
3138     31.370000      0.000000      0.000000
3139     31.380000      0.000000      0.000000
3140     31.390000      0.000000      0.000000
3141     31.400000      0.000000      0.000000
3142     31.410000      0.000000      0.000000
3143     31.420000      0.000000      0.000000
3144     31.430000      0.000000      0.000000
3145     31.440000      0.000000      0.000000
3146     31.450000      0.000000      0.000000
3147     31.460000      0.000000      0.000000
3148     31.470000      0.000000      0.000000
3149     31.480000      0.000000      0.000000
3150     31.490000      0.000000      0.000000
3151     31.500000      0.000000      0.000000
3152     31.510000      0.000000      0.000000
3153     31.520000      0.000000      0.000000
3154     31.530000      0.000000      0.000000
3155     31.540000      0.000000      0.000000
3156     31.550000      0.000000      0.000000
3157     31.560000      0.000000      0.000000
3158     31.570000      0.000000      0.000000
3159     31.580000      0.000000      0.000000
3160     31.590000      0.000000      0.000000
3161     31.600000      0.000000      0.000000
3162     31.610000      0.000000      0.000000
3163     31.620000      0.000000      0.000000
3164     31.630000      0.000000      0.000000
3165     31.640000      0.000000      0.000000
3166     31.650000      0.000000      0.000000
3167     31.660000      0.000000      0.000000
3168     31.670000      0.000000      0.000000
3169     31.680000      0.000000      0.000000
3170     31.690000      0.000000      0.000000
3171     31.700000      0.000000      0.000000
3172     31.710000      0.000000      0.000000
3173     31.720000      0.000000      0.000000
3174     31.730000      0.000000      0.000000
3175     31.740000      0.000000      0.000000
3176     31.750000      0.000000      0.000000
3177     31.760000      0.000000      0.000000
3178     31.770000      0.000000      0.000000
3179     31.780000      0.000000      0.000000
3180     31.790000      0.000000      0.000000
3181     31.800000      0.000000      0.000000
3182     31.810000      0.000000      0.000000
3183     31.820000      0.000000      0.000000
3184     31.830000      0.000000      0.000000
3185     31.840000      0.000000      0.000000
3186     31.850000      0.000000      0.000000
3187     31.860000      0.000000      0.000000
3188     31.870000      0.000000      0.000000
3189     31.880000      0.000000      0.000000
3190     31.890000      0.000000      0.000000
3191     31.900000      0.000000      0.000000
3192     31.910000      0.000000      0.000000
3193     31.920000      0.000000      0.000000
3194     31.930000      0.000000      0.000000
3195     31.940000      0.000000      0.000000
3196     31.950000      0.000000      0.000000
3197     31.960000      0.000000      0.000000
3198     31.970000      0.000000      0.000000
3199     31.980000      0.000000      0.000000
3200     31.990000      0.000000      0.000000
3201     32.000000      0.000000      0.000000
3202     32.010000      0.000000      0.000000
3203     32.020000      0.000000      0.000000
3204     32.030000      0.000000      0.000000
3205     32.040000      0.000000      0.000000
3206     32.050000      0.000000      0.000000
3207     32.060000      0.000000      0.000000
3208     32.070000      0.000000      0.000000
3209     32.080000      0.000000      0.000000
3210     32.090000      0.000000      0.000000
3211     32.100000      0.000000      0.000000
3212     32.110000      0.000000      0.000000
3213     32.120000      0.000000      0.000000
3214     32.130000      0.000000      0.000000
3215     32.140000      0.000000      0.000000
3216     32.150000      0.000000      0.000000
3217     32.160000      0.000000      0.000000
3218     32.170000      0.000000      0.000000
3219     32.180000      0.000000      0.000000
3220     32.190000      0.000000      0.000000
3221     32.200000      0.000000      0.000000
3222     32.210000      0.000000      0.000000
3223     32.220000      0.000000      0.000000
3224     32.230000      0.000000      0.000000
3225     32.240000      0.000000      0.000000
3226     32.250000      0.000000      0.000000
3227     32.260000      0.000000      0.000000
3228     32.270000      0.000000      0.000000
3229     32.280000      0.000000      0.000000
3230     32.290000      0.000000      0.000000
3231     32.300000      0.000000      0.000000
3232     32.310000      0.000000      0.000000
3233     32.320000      0.000000      0.000000
3234     32.330000      0.000000      0.000000
3235     32.340000      0.000000      0.000000
3236     32.350000      0.000000      0.000000
3237     32.360000      0.000000      0.000000
3238     32.370000      0.000000      0.000000
3239     32.380000      0.000000      0.000000
3240     32.390000      0.000000      0.000000
3241     32.400000      0.000000      0.000000
3242     32.410000      0.000000      0.000000
3243     32.420000      0.000000      0.000000
3244     32.430000      0.000000      0.000000
3245     32.440000      0.000000      0.000000
3246     32.450000      0.000000      0.000000
3247     32.460000      0.000000      0.000000
3248     32.470000      0.000000      0.000000
3249     32.480000      0.000000      0.000000
3250     32.490000      0.000000      0.000000
3251     32.500000      0.000000      0.000000
3252     32.510000      0.000000      0.000000
3253     32.520000      0.000000      0.000000
3254     32.530000      0.000000      0.000000
3255     32.540000      0.000000      0.000000
3256     32.550000      0.000000      0.000000
3257     32.560000      0.000000      0.000000
3258     32.570000      0.000000      0.000000
3259     32.580000      0.000000      0.000000
3260     32.590000      0.000000      0.000000
3261     32.600000      0.000000      0.000000
3262     32.610000      0.000000      0.000000
3263     32.620000      0.000000      0.000000
3264     32.630000      0.000000      0.000000
3265     32.640000      0.000000      0.000000
3266     32.650000      0.000000      0.000000
3267     32.660000      0.000000      0.000000
3268     32.670000      0.000000      0.000000
3269     32.680000      0.000000      0.000000
3270     32.690000      0.000000      0.000000
3271     32.700000      0.000000      0.000000
3272     32.710000      0.000000      0.000000
3273     32.720000      0.000000      0.000000
3274     32.730000      0.000000      0.000000
3275     32.740000      0.000000      0.000000
3276     32.750000      0.000000      0.000000
3277     32.760000      0.000000      0.000000
3278     32.770000      0.000000      0.000000
3279     32.780000      0.000000      0.000000
3280     32.790000      0.000000      0.000000
3281     32.800000      0.000000      0.000000
3282     32.810000      0.000000      0.000000
3283     32.820000      0.000000      0.000000
3284     32.830000      0.000000      0.000000
3285     32.840000      0.000000      0.000000
3286     32.850000      0.000000      0.000000
3287     32.860000      0.000000      0.000000
3288     32.870000      0.000000      0.000000
3289     32.880000      0.000000      0.000000
3290     32.890000      0.000000      0.000000
3291     32.900000      0.000000      0.000000
3292     32.910000      0.000000      0.000000
3293     32.920000      0.000000      0.000000
3294     32.930000      0.000000      0.000000
3295     32.940000      0.000000      0.000000
3296     32.950000      0.000000      0.000000
3297     32.960000      0.000000      0.000000
3298     32.970000      0.000000      0.000000
3299     32.980000      0.000000      0.000000
3300     32.990000      0.000000      0.000000
3301     33.000000      0.000000      0.000000
3302     33.010000      0.000000      0.000000
3303     33.020000      0.000000      0.000000
3304     33.030000      0.000000      0.000000
3305     33.040000      0.000000      0.000000
3306     33.050000      0.000000      0.000000
3307     33.060000      0.000000      0.000000
3308     33.070000      0.000000      0.000000
3309     33.080000      0.000000      0.000000
3310     33.090000      0.000000      0.000000
3311     33.100000      0.000000      0.000000
3312     33.110000      0.000000      0.000000
3313     33.120000      0.000000      0.000000
3314     33.130000      0.000000      0.000000
3315     33.140000      0.000000      0.000000
3316     33.150000      0.000000      0.000000
3317     33.160000      0.000000      0.000000
3318     33.170000      0.000000      0.000000
3319     33.180000      0.000000      0.000000
3320     33.190000      0.000000      0.000000
3321     33.200000      0.000000      0.000000
3322     33.210000      0.000000      0.000000
3323     33.220000      0.000000      0.000000
3324     33.230000      0.000000      0.000000
3325     33.240000      0.000000      0.000000
3326     33.250000      0.000000      0.000000
3327     33.260000      0.000000      0.000000
3328     33.270000      0.000000      0.000000
3329     33.280000      0.000000      0.000000
3330     33.290000      0.000000      0.000000
3331     33.300000      0.000000      0.000000
3332     33.310000      0.000000      0.000000
3333     33.320000      0.000000      0.000000
3334     33.330000      0.000000      0.000000
3335     33.340000      0.000000      0.000000
3336     33.350000      0.000000      0.000000
3337     33.360000      0.000000      0.000000
3338     33.370000      0.000000      0.000000
3339     33.380000      0.000000      0.000000
3340     33.390000      0.000000      0.000000
3341     33.400000      0.000000      0.000000
3342     33.410000      0.000000      0.000000
3343     33.420000      0.000000      0.000000
3344     33.430000      0.000000      0.000000
3345     33.440000      0.000000      0.000000
3346     33.450000      0.000000      0.000000
3347     33.460000      0.000000      0.000000
3348     33.470000      0.000000      0.000000
3349     33.480000      0.000000      0.000000
3350     33.490000      0.000000      0.000000
3351     33.500000      0.000000      0.000000
3352     33.510000      0.000000      0.000000
3353     33.520000      0.000000      0.000000
3354     33.530000      0.000000      0.000000
3355     33.540000      0.000000      0.000000
3356     33.550000      0.000000      0.000000
3357     33.560000      0.000000      0.000000
3358     33.570000      0.000000      0.000000
3359     33.580000      0.000000      0.000000
3360     33.590000      0.000000      0.000000
3361     33.600000      0.000000      0.000000
3362     33.610000      0.000000      0.000000
3363     33.620000      0.000000      0.000000
3364     33.630000      0.000000      0.000000
3365     33.640000      0.000000      0.000000
3366     33.650000      0.000000      0.000000
3367     33.660000      0.000000      0.000000
3368     33.670000      0.000000      0.000000
3369     33.680000      0.000000      0.000000
3370     33.690000      0.000000      0.000000
3371     33.700000      0.000000      0.000000
3372     33.710000      0.000000      0.000000
3373     33.720000      0.000000      0.000000
3374     33.730000      0.000000      0.000000
3375     33.740000      0.000000      0.000000
3376     33.750000      0.000000      0.000000
3377     33.760000      0.000000      0.000000
3378     33.770000      0.000000      0.000000
3379     33.780000      0.000000      0.000000
3380     33.790000      0.000000      0.000000
3381     33.800000      0.000000      0.000000
3382     33.810000      0.000000      0.000000
3383     33.820000      0.000000      0.000000
3384     33.830000      0.000000      0.000000
3385     33.840000      0.000000      0.000000
3386     33.850000      0.000000      0.000000
3387     33.860000      0.000000      0.000000
3388     33.870000      0.000000      0.000000
3389     33.880000      0.000000      0.000000
3390     33.890000      0.000000      0.000000
3391     33.900000      0.000000      0.000000
3392     33.910000      0.000000      0.000000
3393     33.920000      0.000000      0.000000
3394     33.930000      0.000000      0.000000
3395     33.940000      0.000000      0.000000
3396     33.950000      0.000000      0.000000
3397     33.960000      0.000000      0.000000
3398     33.970000      0.000000      0.000000
3399     33.980000      0.000000      0.000000
3400     33.990000      0.000000      0.000000
3401     34.000000      0.000000      0.000000
3402     34.010000      0.000000      0.000000
3403     34.020000      0.000000      0.000000
3404     34.030000      0.000000      0.000000
3405     34.040000      0.000000      0.000000
3406     34.050000      0.000000      0.000000
3407     34.060000      0.000000      0.000000
3408     34.070000      0.000000      0.000000
3409     34.080000      0.000000      0.000000
3410     34.090000      0.000000      0.000000
3411     34.100000      0.000000      0.000000
3412     34.110000      0.000000      0.000000
3413     34.120000      0.000000      0.000000
3414     34.130000      0.000000      0.000000
3415     34.140000      0.000000      0.000000
3416     34.150000      0.000000      0.000000
3417     34.160000      0.000000      0.000000
3418     34.170000      0.000000      0.000000
3419     34.180000      0.000000      0.000000
3420     34.190000      0.000000      0.000000
3421     34.200000      0.000000      0.000000
3422     34.210000      0.000000      0.000000
3423     34.220000      0.000000      0.000000
3424     34.230000      0.000000      0.000000
3425     34.240000      0.000000      0.000000
3426     34.250000      0.000000      0.000000
3427     34.260000      0.000000      0.000000
3428     34.270000      0.000000      0.000000
3429     34.280000      0.000000      0.000000
3430     34.290000      0.000000      0.000000
3431     34.300000      0.000000      0.000000
3432     34.310000      0.000000      0.000000
3433     34.320000      0.000000      0.000000
3434     34.330000      0.000000      0.000000
3435     34.340000      0.000000      0.000000
3436     34.350000      0.000000      0.000000
3437     34.360000      0.000000      0.000000
3438     34.370000      0.000000      0.000000
3439     34.380000      0.000000      0.000000
3440     34.390000      0.000000      0.000000
3441     34.400000      0.000000      0.000000
3442     34.410000      0.000000      0.000000
3443     34.420000      0.000000      0.000000
3444     34.430000      0.000000      0.000000
3445     34.440000      0.000000      0.000000
3446     34.450000      0.000000      0.000000
3447     34.460000      0.000000      0.000000
3448     34.470000      0.000000      0.000000
3449     34.480000      0.000000      0.000000
3450     34.490000      0.000000      0.000000
3451     34.500000      0.000000      0.000000
3452     34.510000      0.000000      0.000000
3453     34.520000      0.000000      0.000000
3454     34.530000      0.000000      0.000000
3455     34.540000      0.000000      0.000000
3456     34.550000      0.000000      0.000000
3457     34.560000      0.000000      0.000000
3458     34.570000      0.000000      0.000000
3459     34.580000      0.000000      0.000000
3460     34.590000      0.000000      0.000000
3461     34.600000      0.000000      0.000000
3462     34.610000      0.000000      0.000000
3463     34.620000      0.000000      0.000000
3464     34.630000      0.000000      0.000000
3465     34.640000      0.000000      0.000000
3466     34.650000      0.000000      0.000000
3467     34.660000      0.000000      0.000000
3468     34.670000      0.000000      0.000000
3469     34.680000      0.000000      0.000000
3470     34.690000      0.000000      0.000000
3471     34.700000      0.000000      0.000000
3472     34.710000      0.000000      0.000000
3473     34.720000      0.000000      0.000000
3474     34.730000      0.000000      0.000000
3475     34.740000      0.000000      0.000000
3476     34.750000      0.000000      0.000000
3477     34.760000      0.000000      0.000000
3478     34.770000      0.000000      0.000000
3479     34.780000      0.000000      0.000000
3480     34.790000      0.000000      0.000000
3481     34.800000      0.000000      0.000000
3482     34.810000      0.000000      0.000000
3483     34.820000      0.000000      0.000000
3484     34.830000      0.000000      0.000000
3485     34.840000      0.000000      0.000000
3486     34.850000      0.000000      0.000000
3487     34.860000      0.000000      0.000000
3488     34.870000      0.000000      0.000000
3489     34.880000      0.000000      0.000000
3490     34.890000      0.000000      0.000000
3491     34.900000      0.000000      0.000000
3492     34.910000      0.000000      0.000000
3493     34.920000      0.000000      0.000000
3494     34.930000      0.000000      0.000000
3495     34.940000      0.000000      0.000000
3496     34.950000      0.000000      0.000000
3497     34.960000      0.000000      0.000000
3498     34.970000      0.000000      0.000000
3499     34.980000      0.000000      0.000000
3500     34.990000      0.000000      0.000000
3501     35.000000      0.000000      0.000000
3502     35.010000      0.000000      0.000000
3503     35.020000      0.000000      0.000000
3504     35.030000      0.000000      0.000000
3505     35.040000      0.000000      0.000000
3506     35.050000      0.000000      0.000000
3507     35.060000      0.000000      0.000000
3508     35.070000      0.000000      0.000000
3509     35.080000      0.000000      0.000000
3510     35.090000      0.000000      0.000000
3511     35.100000      0.000000      0.000000
3512     35.110000      0.000000      0.000000
3513     35.120000      0.000000      0.000000
3514     35.130000      0.000000      0.000000
3515     35.140000      0.000000      0.000000
3516     35.150000      0.000000      0.000000
3517     35.160000      0.000000      0.000000
3518     35.170000      0.000000      0.000000
3519     35.180000      0.000000      0.000000
3520     35.190000      0.000000      0.000000
3521     35.200000      0.000000      0.000000
3522     35.210000      0.000000      0.000000
3523     35.220000      0.000000      0.000000
3524     35.230000      0.000000      0.000000
3525     35.240000      0.000000      0.000000
3526     35.250000      0.000000      0.000000
3527     35.260000      0.000000      0.000000
3528     35.270000      0.000000      0.000000
3529     35.280000      0.000000      0.000000
3530     35.290000      0.000000      0.000000
3531     35.300000      0.000000      0.000000
3532     35.310000      0.000000      0.000000
3533     35.320000      0.000000      0.000000
3534     35.330000      0.000000      0.000000
3535     35.340000      0.000000      0.000000
3536     35.350000      0.000000      0.000000
3537     35.360000      0.000000      0.000000
3538     35.370000      0.000000      0.000000
3539     35.380000      0.000000      0.000000
3540     35.390000      0.000000      0.000000
3541     35.400000      0.000000      0.000000
3542     35.410000      0.000000      0.000000
3543     35.420000      0.000000      0.000000
3544     35.430000      0.000000      0.000000
3545     35.440000      0.000000      0.000000
3546     35.450000      0.000000      0.000000
3547     35.460000      0.000000      0.000000
3548     35.470000      0.000000      0.000000
3549     35.480000      0.000000      0.000000
3550     35.490000      0.000000      0.000000
3551     35.500000      0.000000      0.000000
3552     35.510000      0.000000      0.000000
3553     35.520000      0.000000      0.000000
3554     35.530000      0.000000      0.000000
3555     35.540000      0.000000      0.000000
3556     35.550000      0.000000      0.000000
3557     35.560000      0.000000      0.000000
3558     35.570000      0.000000      0.000000
3559     35.580000      0.000000      0.000000
3560     35.590000      0.000000      0.000000
3561     35.600000      0.000000      0.000000
3562     35.610000      0.000000      0.000000
3563     35.620000      0.000000      0.000000
3564     35.630000      0.000000      0.000000
3565     35.640000      0.000000      0.000000
3566     35.650000      0.000000      0.000000
3567     35.660000      0.000000      0.000000
3568     35.670000      0.000000      0.000000
3569     35.680000      0.000000      0.000000
3570     35.690000      0.000000      0.000000
3571     35.700000      0.000000      0.000000
3572     35.710000      0.000000      0.000000
3573     35.720000      0.000000      0.000000
3574     35.730000      0.000000      0.000000
3575     35.740000      0.000000      0.000000
3576     35.750000      0.000000      0.000000
3577     35.760000      0.000000      0.000000
3578     35.770000      0.000000      0.000000
3579     35.780000      0.000000      0.000000
3580     35.790000      0.000000      0.000000
3581     35.800000      0.000000      0.000000
3582     35.810000      0.000000      0.000000
3583     35.820000      0.000000      0.000000
3584     35.830000      0.000000      0.000000
3585     35.840000      0.000000      0.000000
3586     35.850000      0.000000      0.000000
3587     35.860000      0.000000      0.000000
3588     35.870000      0.000000      0.000000
3589     35.880000      0.000000      0.000000
3590     35.890000      0.000000      0.000000
3591     35.900000      0.000000      0.000000
3592     35.910000      0.000000      0.000000
3593     35.920000      0.000000      0.000000
3594     35.930000      0.000000      0.000000
3595     35.940000      0.000000      0.000000
3596     35.950000      0.000000      0.000000
3597     35.960000      0.000000      0.000000
3598     35.970000      0.000000      0.000000
3599     35.980000      0.000000      0.000000
3600     35.990000      0.000000      0.000000
3601     36.000000      0.000000      0.000000
3602     36.010000      0.000000      0.000000
3603     36.020000      0.000000      0.000000
3604     36.030000      0.000000      0.000000
3605     36.040000      0.000000      0.000000
3606     36.050000      0.000000      0.000000
3607     36.060000      0.000000      0.000000
3608     36.070000      0.000000      0.000000
3609     36.080000      0.000000      0.000000
3610     36.090000      0.000000      0.000000
3611     36.100000      0.000000      0.000000
3612     36.110000      0.000000      0.000000
3613     36.120000      0.000000      0.000000
3614     36.130000      0.000000      0.000000
3615     36.140000      0.000000      0.000000
3616     36.150000      0.000000      0.000000
3617     36.160000      0.000000      0.000000
3618     36.170000      0.000000      0.000000
3619     36.180000      0.000000      0.000000
3620     36.190000      0.000000      0.000000
3621     36.200000      0.000000      0.000000
3622     36.210000      0.000000      0.000000
3623     36.220000      0.000000      0.000000
3624     36.230000      0.000000      0.000000
3625     36.240000      0.000000      0.000000
3626     36.250000      0.000000      0.000000
3627     36.260000      0.000000      0.000000
3628     36.270000      0.000000      0.000000
3629     36.280000      0.000000      0.000000
3630     36.290000      0.000000      0.000000
3631     36.300000      0.000000      0.000000
3632     36.310000      0.000000      0.000000
3633     36.320000      0.000000      0.000000
3634     36.330000      0.000000      0.000000
3635     36.340000      0.000000      0.000000
3636     36.350000      0.000000      0.000000
3637     36.360000      0.000000      0.000000
3638     36.370000      0.000000      0.000000
3639     36.380000      0.000000      0.000000
3640     36.390000      0.000000      0.000000
3641     36.400000      0.000000      0.000000
3642     36.410000      0.000000      0.000000
3643     36.420000      0.000000      0.000000
3644     36.430000      0.000000      0.000000
3645     36.440000      0.000000      0.000000
3646     36.450000      0.000000      0.000000
3647     36.460000      0.000000      0.000000
3648     36.470000      0.000000      0.000000
3649     36.480000      0.000000      0.000000
3650     36.490000      0.000000      0.000000
3651     36.500000      0.000000      0.000000
3652     36.510000      0.000000      0.000000
3653     36.520000      0.000000      0.000000
3654     36.530000      0.000000      0.000000
3655     36.540000      0.000000      0.000000
3656     36.550000      0.000000      0.000000
3657     36.560000      0.000000      0.000000
3658     36.570000      0.000000      0.000000
3659     36.580000      0.000000      0.000000
3660     36.590000      0.000000      0.000000
3661     36.600000      0.000000      0.000000
3662     36.610000      0.000000      0.000000
3663     36.620000      0.000000      0.000000
3664     36.630000      0.000000      0.000000
3665     36.640000      0.000000      0.000000
3666     36.650000      0.000000      0.000000
3667     36.660000      0.000000      0.000000
3668     36.670000      0.000000      0.000000
3669     36.680000      0.000000      0.000000
3670     36.690000      0.000000      0.000000
3671     36.700000      0.000000      0.000000
3672     36.710000      0.000000      0.000000
3673     36.720000      0.000000      0.000000
3674     36.730000      0.000000      0.000000
3675     36.740000      0.000000      0.000000
3676     36.750000      0.000000      0.000000
3677     36.760000      0.000000      0.000000
3678     36.770000      0.000000      0.000000
3679     36.780000      0.000000      0.000000
3680     36.790000      0.000000      0.000000
3681     36.800000      0.000000      0.000000
3682     36.810000      0.000000      0.000000
3683     36.820000      0.000000      0.000000
3684     36.830000      0.000000      0.000000
3685     36.840000      0.000000      0.000000
3686     36.850000      0.000000      0.000000
3687     36.860000      0.000000      0.000000
3688     36.870000      0.000000      0.000000
3689     36.880000      0.000000      0.000000
3690     36.890000      0.000000      0.000000
3691     36.900000      0.000000      0.000000
3692     36.910000      0.000000      0.000000
3693     36.920000      0.000000      0.000000
3694     36.930000      0.000000      0.000000
3695     36.940000      0.000000      0.000000
3696     36.950000      0.000000      0.000000
3697     36.960000      0.000000      0.000000
3698     36.970000      0.000000      0.000000
3699     36.980000      0.000000      0.000000
3700     36.990000      0.000000      0.000000
3701     37.000000      0.000000      0.000000
3702     37.010000      0.000000      0.000000
3703     37.020000      0.000000      0.000000
3704     37.030000      0.000000      0.000000
3705     37.040000      0.000000      0.000000
3706     37.050000      0.000000      0.000000
3707     37.060000      0.000000      0.000000
3708     37.070000      0.000000      0.000000
3709     37.080000      0.000000      0.000000
3710     37.090000      0.000000      0.000000
3711     37.100000      0.000000      0.000000
3712     37.110000      0.000000      0.000000
3713     37.120000      0.000000      0.000000
3714     37.130000      0.000000      0.000000
3715     37.140000      0.000000      0.000000
3716     37.150000      0.000000      0.000000
3717     37.160000      0.000000      0.000000
3718     37.170000      0.000000      0.000000
3719     37.180000      0.000000      0.000000
3720     37.190000      0.000000      0.000000
3721     37.200000      0.000000      0.000000
3722     37.210000      0.000000      0.000000
3723     37.220000      0.000000      0.000000
3724     37.230000      0.000000      0.000000
3725     37.240000      0.000000      0.000000
3726     37.250000      0.000000      0.000000
3727     37.260000      0.000000      0.000000
3728     37.270000      0.000000      0.000000
3729     37.280000      0.000000      0.000000
3730     37.290000      0.000000      0.000000
3731     37.300000      0.000000      0.000000
3732     37.310000      0.000000      0.000000
3733     37.320000      0.000000      0.000000
3734     37.330000      0.000000      0.000000
3735     37.340000      0.000000      0.000000
3736     37.350000      0.000000      0.000000
3737     37.360000      0.000000      0.000000
3738     37.370000      0.000000      0.000000
3739     37.380000      0.000000      0.000000
3740     37.390000      0.000000      0.000000
3741     37.400000      0.000000      0.000000
3742     37.410000      0.000000      0.000000
3743     37.420000      0.000000      0.000000
3744     37.430000      0.000000      0.000000
3745     37.440000      0.000000      0.000000
3746     37.450000      0.000000      0.000000
3747     37.460000      0.000000      0.000000
3748     37.470000      0.000000      0.000000
3749     37.480000      0.000000      0.000000
3750     37.490000      0.000000      0.000000
3751     37.500000      0.000000      0.000000
3752     37.510000      0.000000      0.000000
3753     37.520000      0.000000      0.000000
3754     37.530000      0.000000      0.000000
3755     37.540000      0.000000      0.000000
3756     37.550000      0.000000      0.000000
3757     37.560000      0.000000      0.000000
3758     37.570000      0.000000      0.000000
3759     37.580000      0.000000      0.000000
3760     37.590000      0.000000      0.000000
3761     37.600000      0.000000      0.000000
3762     37.610000      0.000000      0.000000
3763     37.620000      0.000000      0.000000
3764     37.630000      0.000000      0.000000
3765     37.640000      0.000000      0.000000
3766     37.650000      0.000000      0.000000
3767     37.660000      0.000000      0.000000
3768     37.670000      0.000000      0.000000
3769     37.680000      0.000000      0.000000
3770     37.690000      0.000000      0.000000
3771     37.700000      0.000000      0.000000
3772     37.710000      0.000000      0.000000
3773     37.720000      0.000000      0.000000
3774     37.730000      0.000000      0.000000
3775     37.740000      0.000000      0.000000
3776     37.750000      0.000000      0.000000
3777     37.760000      0.000000      0.000000
3778     37.770000      0.000000      0.000000
3779     37.780000      0.000000      0.000000
3780     37.790000      0.000000      0.000000
3781     37.800000      0.000000      0.000000
3782     37.810000      0.000000      0.000000
3783     37.820000      0.000000      0.000000
3784     37.830000      0.000000      0.000000
3785     37.840000      0.000000      0.000000
3786     37.850000      0.000000      0.000000
3787     37.860000      0.000000      0.000000
3788     37.870000      0.000000      0.000000
3789     37.880000      0.000000      0.000000
3790     37.890000      0.000000      0.000000
3791     37.900000      0.000000      0.000000
3792     37.910000      0.000000      0.000000
3793     37.920000      0.000000      0.000000
3794     37.930000      0.000000      0.000000
3795     37.940000      0.000000      0.000000
3796     37.950000      0.000000      0.000000
3797     37.960000      0.000000      0.000000
3798     37.970000      0.000000      0.000000
3799     37.980000      0.000000      0.000000
3800     37.990000      0.000000      0.000000
3801     38.000000      0.000000      0.000000
3802     38.010000      0.000000      0.000000
3803     38.020000      0.000000      0.000000
3804     38.030000      0.000000      0.000000
3805     38.040000      0.000000      0.000000
3806     38.050000      0.000000      0.000000
3807     38.060000      0.000000      0.000000
3808     38.070000      0.000000      0.000000
3809     38.080000      0.000000      0.000000
3810     38.090000      0.000000      0.000000
3811     38.100000      0.000000      0.000000
3812     38.110000      0.000000      0.000000
3813     38.120000      0.000000      0.000000
3814     38.130000      0.000000      0.000000
3815     38.140000      0.000000      0.000000
3816     38.150000      0.000000      0.000000
3817     38.160000      0.000000      0.000000
3818     38.170000      0.000000      0.000000
3819     38.180000      0.000000      0.000000
3820     38.190000      0.000000      0.000000
3821     38.200000      0.000000      0.000000
3822     38.210000      0.000000      0.000000
3823     38.220000      0.000000      0.000000
3824     38.230000      0.000000      0.000000
3825     38.240000      0.000000      0.000000
3826     38.250000      0.000000      0.000000
3827     38.260000      0.000000      0.000000
3828     38.270000      0.000000      0.000000
3829     38.280000      0.000000      0.000000
3830     38.290000      0.000000      0.000000
3831     38.300000      0.000000      0.000000
3832     38.310000      0.000000      0.000000
3833     38.320000      0.000000      0.000000
3834     38.330000      0.000000      0.000000
3835     38.340000      0.000000      0.000000
3836     38.350000      0.000000      0.000000
3837     38.360000      0.000000      0.000000
3838     38.370000      0.000000      0.000000
3839     38.380000      0.000000      0.000000
3840     38.390000      0.000000      0.000000
3841     38.400000      0.000000      0.000000
3842     38.410000      0.000000      0.000000
3843     38.420000      0.000000      0.000000
3844     38.430000      0.000000      0.000000
3845     38.440000      0.000000      0.000000
3846     38.450000      0.000000      0.000000
3847     38.460000      0.000000      0.000000
3848     38.470000      0.000000      0.000000
3849     38.480000      0.000000      0.000000
3850     38.490000      0.000000      0.000000
3851     38.500000      0.000000      0.000000
3852     38.510000      0.000000      0.000000
3853     38.520000      0.000000      0.000000
3854     38.530000      0.000000      0.000000
3855     38.540000      0.000000      0.000000
3856     38.550000      0.000000      0.000000
3857     38.560000      0.000000      0.000000
3858     38.570000      0.000000      0.000000
3859     38.580000      0.000000      0.000000
3860     38.590000      0.000000      0.000000
3861     38.600000      0.000000      0.000000
3862     38.610000      0.000000      0.000000
3863     38.620000      0.000000      0.000000
3864     38.630000      0.000000      0.000000
3865     38.640000      0.000000      0.000000
3866     38.650000      0.000000      0.000000
3867     38.660000      0.000000      0.000000
3868     38.670000      0.000000      0.000000
3869     38.680000      0.000000      0.000000
3870     38.690000      0.000000      0.000000
3871     38.700000      0.000000      0.000000
3872     38.710000      0.000000      0.000000
3873     38.720000      0.000000      0.000000
3874     38.730000      0.000000      0.000000
3875     38.740000      0.000000      0.000000
3876     38.750000      0.000000      0.000000
3877     38.760000      0.000000      0.000000
3878     38.770000      0.000000      0.000000
3879     38.780000      0.000000      0.000000
3880     38.790000      0.000000      0.000000
3881     38.800000      0.000000      0.000000
3882     38.810000      0.000000      0.000000
3883     38.820000      0.000000      0.000000
3884     38.830000      0.000000      0.000000
3885     38.840000      0.000000      0.000000
3886     38.850000      0.000000      0.000000
3887     38.860000      0.000000      0.000000
3888     38.870000      0.000000      0.000000
3889     38.880000      0.000000      0.000000
3890     38.890000      0.000000      0.000000
3891     38.900000      0.000000      0.000000
3892     38.910000      0.000000      0.000000
3893     38.920000      0.000000      0.000000
3894     38.930000      0.000000      0.000000
3895     38.940000      0.000000      0.000000
3896     38.950000      0.000000      0.000000
3897     38.960000      0.000000      0.000000
3898     38.970000      0.000000      0.000000
3899     38.980000      0.000000      0.000000
3900     38.990000      0.000000      0.000000
3901     39.000000      0.000000      0.000000
3902     39.010000      0.000000      0.000000
3903     39.020000      0.000000      0.000000
3904     39.030000      0.000000      0.000000
3905     39.040000      0.000000      0.000000
3906     39.050000      0.000000      0.000000
3907     39.060000      0.000000      0.000000
3908     39.070000      0.000000      0.000000
3909     39.080000      0.000000      0.000000
3910     39.090000      0.000000      0.000000
3911     39.100000      0.000000      0.000000
3912     39.110000      0.000000      0.000000
3913     39.120000      0.000000      0.000000
3914     39.130000      0.000000      0.000000
3915     39.140000      0.000000      0.000000
3916     39.150000      0.000000      0.000000
3917     39.160000      0.000000      0.000000
3918     39.170000      0.000000      0.000000
3919     39.180000      0.000000      0.000000
3920     39.190000      0.000000      0.000000
3921     39.200000      0.000000      0.000000
3922     39.210000      0.000000      0.000000
3923     39.220000      0.000000      0.000000
3924     39.230000      0.000000      0.000000
3925     39.240000      0.000000      0.000000
3926     39.250000      0.000000      0.000000
3927     39.260000      0.000000      0.000000
3928     39.270000      0.000000      0.000000
3929     39.280000      0.000000      0.000000
3930     39.290000      0.000000      0.000000
3931     39.300000      0.000000      0.000000
3932     39.310000      0.000000      0.000000
3933     39.320000      0.000000      0.000000
3934     39.330000      0.000000      0.000000
3935     39.340000      0.000000      0.000000
3936     39.350000      0.000000      0.000000
3937     39.360000      0.000000      0.000000
3938     39.370000      0.000000      0.000000
3939     39.380000      0.000000      0.000000
3940     39.390000      0.000000      0.000000
3941     39.400000      0.000000      0.000000
3942     39.410000      0.000000      0.000000
3943     39.420000      0.000000      0.000000
3944     39.430000      0.000000      0.000000
3945     39.440000      0.000000      0.000000
3946     39.450000      0.000000      0.000000
3947     39.460000      0.000000      0.000000
3948     39.470000      0.000000      0.000000
3949     39.480000      0.000000      0.000000
3950     39.490000      0.000000      0.000000
3951     39.500000      0.000000      0.000000
3952     39.510000      0.000000      0.000000
3953     39.520000      0.000000      0.000000
3954     39.530000      0.000000      0.000000
3955     39.540000      0.000000      0.000000
3956     39.550000      0.000000      0.000000
3957     39.560000      0.000000      0.000000
3958     39.570000      0.000000      0.000000
3959     39.580000      0.000000      0.000000
3960     39.590000      0.000000      0.000000
3961     39.600000      0.000000      0.000000
3962     39.610000      0.000000      0.000000
3963     39.620000      0.000000      0.000000
3964     39.630000      0.000000      0.000000
3965     39.640000      0.000000      0.000000
3966     39.650000      0.000000      0.000000
3967     39.660000      0.000000      0.000000
3968     39.670000      0.000000      0.000000
3969     39.680000      0.000000      0.000000
3970     39.690000      0.000000      0.000000
3971     39.700000      0.000000      0.000000
3972     39.710000      0.000000      0.000000
3973     39.720000      0.000000      0.000000
3974     39.730000      0.000000      0.000000
3975     39.740000      0.000000      0.000000
3976     39.750000      0.000000      0.000000
3977     39.760000      0.000000      0.000000
3978     39.770000      0.000000      0.000000
3979     39.780000      0.000000      0.000000
3980     39.790000      0.000000      0.000000
3981     39.800000      0.000000      0.000000
3982     39.810000      0.000000      0.000000
3983     39.820000      0.000000      0.000000
3984     39.830000      0.000000      0.000000
3985     39.840000      0.000000      0.000000
3986     39.850000      0.000000      0.000000
3987     39.860000      0.000000      0.000000
3988     39.870000      0.000000      0.000000
3989     39.880000      0.000000      0.000000
3990     39.890000      0.000000      0.000000
3991     39.900000      0.000000      0.000000
3992     39.910000      0.000000      0.000000
3993     39.920000      0.000000      0.000000
3994     39.930000      0.000000      0.000000
3995     39.940000      0.000000      0.000000
3996     39.950000      0.000000      0.000000
3997     39.960000      0.000000      0.000000
3998     39.970000      0.000000      0.000000
3999     39.980000      0.000000      0.000000
4000     39.990000      0.000000      0.000000
4001     40.000000      0.000000      0.000000
