# Supplementary material for: A Bottom-Up Coarse-Grained Model for Nucleosome–Nucleosome Interactions with Explicit Ions
Source: J Chem Theory Comput. 2022 May 17;18(6):3948–60. doi: 10.1021/acs.jctc.2c00083 (PMC9202350; doi:10.1021/acs.jctc.2c00083)
Supplement: Supplementary file 2 — ct2c00083_si_002.zip [file ct2c00083_si_002.zip › archive/CGMD_NCP-CO/pot_tables/NCP.new.2.table]

NCP.new.2
N 3001

1      0.000001     50.563240     12.193000
2      0.010000     50.441320     11.971000
3      0.020000     50.323830     11.676000
4      0.030000     50.207790     11.643000
5      0.040000     50.090980     11.759000
6      0.050000     49.972610     11.898000
7      0.060000     49.853030     11.978000
8      0.070000     49.733050     11.979000
9      0.080000     49.613450     11.920000
10      0.090000     49.494640     11.840000
11      0.100000     49.376650     11.770000
12      0.110000     49.259240     11.727000
13      0.120000     49.142100     11.714000
14      0.130000     49.024970     11.719000
15      0.140000     48.907720     11.732000
16      0.150000     48.790330     11.740000
17      0.160000     48.672910     11.739000
18      0.170000     48.555560     11.727000
19      0.180000     48.438370     11.709000
20      0.190000     48.321380     11.688000
21      0.200000     48.204600     11.669000
22      0.210000     48.088000     11.654000
23      0.220000     47.971530     11.641000
24      0.230000     47.855170     11.631000
25      0.240000     47.738900     11.622000
26      0.250000     47.622730     11.613000
27      0.260000     47.506650     11.602000
28      0.270000     47.390690     11.590000
29      0.280000     47.274850     11.577000
30      0.290000     47.159140     11.564000
31      0.300000     47.043570     11.551000
32      0.310000     46.928120     11.539000
33      0.320000     46.812790     11.527000
34      0.330000     46.697580     11.515000
35      0.340000     46.582490     11.503000
36      0.350000     46.467520     11.491000
37      0.360000     46.352660     11.480000
38      0.370000     46.237930     11.468000
39      0.380000     46.123310     11.455000
40      0.390000     46.008820     11.443000
41      0.400000     45.894450     11.431000
42      0.410000     45.780200     11.419000
43      0.420000     45.666070     11.407000
44      0.430000     45.552060     11.395000
45      0.440000     45.438170     11.383000
46      0.450000     45.324400     11.371000
47      0.460000     45.210750     11.359000
48      0.470000     45.097220     11.347000
49      0.480000     44.983810     11.335000
50      0.490000     44.870530     11.323000
51      0.500000     44.757360     11.311000
52      0.510000     44.644310     11.299000
53      0.520000     44.531380     11.287000
54      0.530000     44.418580     11.275000
55      0.540000     44.305890     11.262000
56      0.550000     44.193330     11.251000
57      0.560000     44.080880     11.239000
58      0.570000     43.968560     11.226000
59      0.580000     43.856350     11.214000
60      0.590000     43.744270     11.202000
61      0.600000     43.632310     11.190000
62      0.610000     43.520460     11.178000
63      0.620000     43.408740     11.166000
64      0.630000     43.297140     11.154000
65      0.640000     43.185660     11.142000
66      0.650000     43.074300     11.130000
67      0.660000     42.963060     11.118000
68      0.670000     42.851930     11.106000
69      0.680000     42.740930     11.094000
70      0.690000     42.630060     11.082000
71      0.700000     42.519300     11.070000
72      0.710000     42.408660     11.058000
73      0.720000     42.298140     11.046000
74      0.730000     42.187740     11.034000
75      0.740000     42.077460     11.022000
76      0.750000     41.967310     11.010000
77      0.760000     41.857270     10.998000
78      0.770000     41.747350     10.986000
79      0.780000     41.637560     10.974000
80      0.790000     41.527880     10.961000
81      0.800000     41.418330     10.949000
82      0.810000     41.308890     10.938000
83      0.820000     41.199580     10.925000
84      0.830000     41.090390     10.913000
85      0.840000     40.981310     10.901000
86      0.850000     40.872360     10.889000
87      0.860000     40.763530     10.877000
88      0.870000     40.654810     10.865000
89      0.880000     40.546220     10.853000
90      0.890000     40.437750     10.841000
91      0.900000     40.329400     10.829000
92      0.910000     40.221170     10.817000
93      0.920000     40.113060     10.805000
94      0.930000     40.005070     10.793000
95      0.940000     39.897200     10.781000
96      0.950000     39.789460     10.769000
97      0.960000     39.681830     10.757000
98      0.970000     39.574320     10.745000
99      0.980000     39.466930     10.733000
100      0.990000     39.359660     10.721000
101      1.000000     39.252520     10.709000
102      1.010000     39.145490     10.697000
103      1.020000     39.038590     10.685000
104      1.030000     38.931800     10.672000
105      1.040000     38.825140     10.660000
106      1.050000     38.718590     10.648000
107      1.060000     38.612170     10.636000
108      1.070000     38.505860     10.624000
109      1.080000     38.399680     10.612000
110      1.090000     38.293620     10.600000
111      1.100000     38.187680     10.588000
112      1.110000     38.081850     10.576000
113      1.120000     37.976150     10.564000
114      1.130000     37.870570     10.552000
115      1.140000     37.765110     10.540000
116      1.150000     37.659770     10.528000
117      1.160000     37.554550     10.516000
118      1.170000     37.449450     10.504000
119      1.180000     37.344470     10.492000
120      1.190000     37.239610     10.480000
121      1.200000     37.134880     10.468000
122      1.210000     37.030260     10.456000
123      1.220000     36.925760     10.444000
124      1.230000     36.821380     10.432000
125      1.240000     36.717130     10.420000
126      1.250000     36.612990     10.408000
127      1.260000     36.508980     10.396000
128      1.270000     36.405080     10.384000
129      1.280000     36.301300     10.371000
130      1.290000     36.197650     10.359000
131      1.300000     36.094120     10.347000
132      1.310000     35.990700     10.335000
133      1.320000     35.887410     10.323000
134      1.330000     35.784240     10.311000
135      1.340000     35.681180     10.299000
136      1.350000     35.578250     10.287000
137      1.360000     35.475440     10.275000
138      1.370000     35.372750     10.263000
139      1.380000     35.270180     10.251000
140      1.390000     35.167730     10.239000
141      1.400000     35.065400     10.227000
142      1.410000     34.963190     10.215000
143      1.420000     34.861100     10.203000
144      1.430000     34.759130     10.191000
145      1.440000     34.657280     10.179000
146      1.450000     34.555560     10.167000
147      1.460000     34.453950     10.155000
148      1.470000     34.352460     10.143000
149      1.480000     34.251100     10.131000
150      1.490000     34.149850     10.118000
151      1.500000     34.048730     10.107000
152      1.510000     33.947720     10.095000
153      1.520000     33.846830     10.083000
154      1.530000     33.746070     10.070000
155      1.540000     33.645430     10.058000
156      1.550000     33.544900     10.046000
157      1.560000     33.444500     10.034000
158      1.570000     33.344220     10.022000
159      1.580000     33.244050     10.010000
160      1.590000     33.144010      9.998000
161      1.600000     33.044090      9.986000
162      1.610000     32.944290      9.974000
163      1.620000     32.844610      9.962000
164      1.630000     32.745050      9.950000
165      1.640000     32.645610      9.938000
166      1.650000     32.546290      9.926000
167      1.660000     32.447090      9.914000
168      1.670000     32.348010      9.902000
169      1.680000     32.249050      9.890000
170      1.690000     32.150220      9.878000
171      1.700000     32.051500      9.866000
172      1.710000     31.952900      9.854000
173      1.720000     31.854430      9.842000
174      1.730000     31.756070      9.830000
175      1.740000     31.657840      9.817000
176      1.750000     31.559720      9.805000
177      1.760000     31.461730      9.794000
178      1.770000     31.363850      9.781000
179      1.780000     31.266100      9.769000
180      1.790000     31.168460      9.757000
181      1.800000     31.070950      9.745000
182      1.810000     30.973560      9.733000
183      1.820000     30.876290      9.721000
184      1.830000     30.779130      9.709000
185      1.840000     30.682100      9.697000
186      1.850000     30.585190      9.685000
187      1.860000     30.488400      9.673000
188      1.870000     30.391730      9.661000
189      1.880000     30.295180      9.649000
190      1.890000     30.198750      9.637000
191      1.900000     30.102440      9.625000
192      1.910000     30.006260      9.613000
193      1.920000     29.910190      9.601000
194      1.930000     29.814240      9.589000
195      1.940000     29.718410      9.577000
196      1.950000     29.622710      9.565000
197      1.960000     29.527120      9.553000
198      1.970000     29.431650      9.541000
199      1.980000     29.336310      9.528000
200      1.990000     29.241080      9.516000
201      2.000000     29.145980      9.504000
202      2.010000     29.050990      9.492000
203      2.020000     28.956130      9.480000
204      2.030000     28.861390      9.468000
205      2.040000     28.766760      9.456000
206      2.050000     28.672260      9.444000
207      2.060000     28.577880      9.432000
208      2.070000     28.483620      9.420000
209      2.080000     28.389480      9.408000
210      2.090000     28.295460      9.396000
211      2.100000     28.201560      9.384000
212      2.110000     28.107780      9.372000
213      2.120000     28.014110      9.360000
214      2.130000     27.920580      9.348000
215      2.140000     27.827160      9.336000
216      2.150000     27.733860      9.324000
217      2.160000     27.640680      9.312000
218      2.170000     27.547620      9.300000
219      2.180000     27.454690      9.288000
220      2.190000     27.361870      9.276000
221      2.200000     27.269170      9.264000
222      2.210000     27.176600      9.252000
223      2.220000     27.084140      9.240000
224      2.230000     26.991810      9.227000
225      2.240000     26.899590      9.215000
226      2.250000     26.807500      9.203000
227      2.260000     26.715520      9.191000
228      2.270000     26.623670      9.179000
229      2.280000     26.531940      9.167000
230      2.290000     26.440330      9.155000
231      2.300000     26.348830      9.143000
232      2.310000     26.257460      9.131000
233      2.320000     26.166210      9.119000
234      2.330000     26.075080      9.107000
235      2.340000     25.984070      9.095000
236      2.350000     25.893180      9.083000
237      2.360000     25.802410      9.071000
238      2.370000     25.711760      9.059000
239      2.380000     25.621230      9.047000
240      2.390000     25.530820      9.035000
241      2.400000     25.440540      9.023000
242      2.410000     25.350370      9.011000
243      2.420000     25.260320      8.999000
244      2.430000     25.170390      8.987000
245      2.440000     25.080590      8.975000
246      2.450000     24.990900      8.963000
247      2.460000     24.901340      8.951000
248      2.470000     24.811890      8.939000
249      2.480000     24.722570      8.926000
250      2.490000     24.633360      8.914000
251      2.500000     24.544280      8.902000
252      2.510000     24.455320      8.890000
253      2.520000     24.366470      8.878000
254      2.530000     24.277750      8.866000
255      2.540000     24.189150      8.854000
256      2.550000     24.100670      8.842000
257      2.560000     24.012310      8.830000
258      2.570000     23.924060      8.818000
259      2.580000     23.835940      8.806000
260      2.590000     23.747940      8.794000
261      2.600000     23.660070      8.782000
262      2.610000     23.572310      8.770000
263      2.620000     23.484670      8.758000
264      2.630000     23.397150      8.746000
265      2.640000     23.309750      8.734000
266      2.650000     23.222470      8.722000
267      2.660000     23.135320      8.710000
268      2.670000     23.048280      8.698000
269      2.680000     22.961360      8.686000
270      2.690000     22.874570      8.673000
271      2.700000     22.787890      8.662000
272      2.710000     22.701340      8.650000
273      2.720000     22.614900      8.637000
274      2.730000     22.528590      8.625000
275      2.740000     22.442400      8.613000
276      2.750000     22.356320      8.601000
277      2.760000     22.270370      8.589000
278      2.770000     22.184540      8.577000
279      2.780000     22.098820      8.565000
280      2.790000     22.013230      8.553000
281      2.800000     21.927760      8.541000
282      2.810000     21.842410      8.529000
283      2.820000     21.757180      8.517000
284      2.830000     21.672070      8.505000
285      2.840000     21.587080      8.493000
286      2.850000     21.502210      8.481000
287      2.860000     21.417460      8.469000
288      2.870000     21.332830      8.457000
289      2.880000     21.248330      8.445000
290      2.890000     21.163940      8.433000
291      2.900000     21.079670      8.421000
292      2.910000     20.995530      8.409000
293      2.920000     20.911500      8.397000
294      2.930000     20.827590      8.384000
295      2.940000     20.743810      8.372000
296      2.950000     20.660150      8.360000
297      2.960000     20.576600      8.349000
298      2.970000     20.493180      8.336000
299      2.980000     20.409870      8.324000
300      2.990000     20.326690      8.312000
301      3.000000     20.243630      8.300000
302      3.010000     20.160680      8.288000
303      3.020000     20.077860      8.276000
304      3.030000     19.995160      8.264000
305      3.040000     19.912580      8.252000
306      3.050000     19.830120      8.240000
307      3.060000     19.747780      8.228000
308      3.070000     19.665560      8.216000
309      3.080000     19.583460      8.204000
310      3.090000     19.501480      8.192000
311      3.100000     19.419620      8.180000
312      3.110000     19.337880      8.168000
313      3.120000     19.256260      8.156000
314      3.130000     19.174770      8.144000
315      3.140000     19.093390      8.132000
316      3.150000     19.012140      8.120000
317      3.160000     18.931000      8.108000
318      3.170000     18.849980      8.096000
319      3.180000     18.769090      8.083000
320      3.190000     18.688310      8.071000
321      3.200000     18.607660      8.059000
322      3.210000     18.527120      8.047000
323      3.220000     18.446710      8.035000
324      3.230000     18.366420      8.023000
325      3.240000     18.286250      8.011000
326      3.250000     18.206190      7.999000
327      3.260000     18.126260      7.987000
328      3.270000     18.046450      7.975000
329      3.280000     17.966760      7.963000
330      3.290000     17.887190      7.951000
331      3.300000     17.807740      7.939000
332      3.310000     17.728410      7.927000
333      3.320000     17.649200      7.915000
334      3.330000     17.570110      7.903000
335      3.340000     17.491140      7.891000
336      3.350000     17.412290      7.879000
337      3.360000     17.333560      7.867000
338      3.370000     17.254960      7.855000
339      3.380000     17.176470      7.843000
340      3.390000     17.098100      7.831000
341      3.400000     17.019860      7.819000
342      3.410000     16.941730      7.807000
343      3.420000     16.863730      7.795000
344      3.430000     16.785840      7.782000
345      3.440000     16.708080      7.770000
346      3.450000     16.630430      7.758000
347      3.460000     16.552910      7.746000
348      3.470000     16.475510      7.734000
349      3.480000     16.398220      7.722000
350      3.490000     16.321060      7.710000
351      3.500000     16.244020      7.698000
352      3.510000     16.167100      7.686000
353      3.520000     16.090300      7.674000
354      3.530000     16.013620      7.662000
355      3.540000     15.937060      7.650000
356      3.550000     15.860620      7.638000
357      3.560000     15.784300      7.626000
358      3.570000     15.708100      7.614000
359      3.580000     15.632020      7.602000
360      3.590000     15.556060      7.590000
361      3.600000     15.480230      7.578000
362      3.610000     15.404510      7.566000
363      3.620000     15.328910      7.554000
364      3.630000     15.253430      7.542000
365      3.640000     15.178080      7.529000
366      3.650000     15.102840      7.518000
367      3.660000     15.027730      7.506000
368      3.670000     14.952730      7.494000
369      3.680000     14.877860      7.481000
370      3.690000     14.803110      7.469000
371      3.700000     14.728470      7.457000
372      3.710000     14.653960      7.445000
373      3.720000     14.579560      7.433000
374      3.730000     14.505290      7.421000
375      3.740000     14.431140      7.409000
376      3.750000     14.357110      7.397000
377      3.760000     14.283200      7.385000
378      3.770000     14.209410      7.373000
379      3.780000     14.135740      7.361000
380      3.790000     14.062190      7.349000
381      3.800000     13.988760      7.337000
382      3.810000     13.915450      7.325000
383      3.820000     13.842260      7.313000
384      3.830000     13.769190      7.301000
385      3.840000     13.696250      7.289000
386      3.850000     13.623420      7.277000
387      3.860000     13.550710      7.265000
388      3.870000     13.478130      7.253000
389      3.880000     13.405660      7.241000
390      3.890000     13.333310      7.228000
391      3.900000     13.261090      7.216000
392      3.910000     13.188990      7.205000
393      3.920000     13.117000      7.192000
394      3.930000     13.045140      7.180000
395      3.940000     12.973390      7.168000
396      3.950000     12.901770      7.156000
397      3.960000     12.830270      7.144000
398      3.970000     12.758880      7.132000
399      3.980000     12.687620      7.120000
400      3.990000     12.616480      7.108000
401      4.000000     12.545460      7.096000
402      4.010000     12.474560      7.084000
403      4.020000     12.403780      7.072000
404      4.030000     12.333120      7.060000
405      4.040000     12.262580      7.048000
406      4.050000     12.192160      7.036000
407      4.060000     12.121860      7.024000
408      4.070000     12.051690      7.012000
409      4.080000     11.981630      7.000000
410      4.090000     11.911690      6.988000
411      4.100000     11.841880      6.976000
412      4.110000     11.772180      6.964000
413      4.120000     11.702600      6.952000
414      4.130000     11.633150      6.939000
415      4.140000     11.563810      6.927000
416      4.150000     11.494600      6.915000
417      4.160000     11.425500      6.903000
418      4.170000     11.356530      6.891000
419      4.180000     11.287680      6.879000
420      4.190000     11.218940      6.867000
421      4.200000     11.150330      6.855000
422      4.210000     11.081840      6.843000
423      4.220000     11.013470      6.831000
424      4.230000     10.945210      6.819000
425      4.240000     10.877090      6.807000
426      4.250000     10.809080      6.795000
427      4.260000     10.741180      6.783000
428      4.270000     10.673410      6.771000
429      4.280000     10.605760      6.759000
430      4.290000     10.538240      6.747000
431      4.300000     10.470830      6.735000
432      4.310000     10.403540      6.723000
433      4.320000     10.336370      6.711000
434      4.330000     10.269330      6.699000
435      4.340000     10.202400      6.687000
436      4.350000     10.135590      6.675000
437      4.360000     10.068910      6.663000
438      4.370000     10.002340      6.651000
439      4.380000      9.935900      6.638000
440      4.390000      9.869570      6.626000
441      4.400000      9.803370      6.614000
442      4.410000      9.737280      6.602000
443      4.420000      9.671320      6.590000
444      4.430000      9.605480      6.578000
445      4.440000      9.539760      6.566000
446      4.450000      9.474150      6.554000
447      4.460000      9.408670      6.542000
448      4.470000      9.343310      6.530000
449      4.480000      9.278070      6.518000
450      4.490000      9.212950      6.506000
451      4.500000      9.147950      6.494000
452      4.510000      9.083070      6.482000
453      4.520000      9.018310      6.470000
454      4.530000      8.953670      6.458000
455      4.540000      8.889150      6.446000
456      4.550000      8.824760      6.434000
457      4.560000      8.760480      6.422000
458      4.570000      8.696320      6.410000
459      4.580000      8.632280      6.397000
460      4.590000      8.568370      6.385000
461      4.600000      8.504580      6.374000
462      4.610000      8.440900      6.362000
463      4.620000      8.377340      6.350000
464      4.630000      8.313900      6.338000
465      4.640000      8.250590      6.326000
466      4.650000      8.187390      6.314000
467      4.660000      8.124320      6.301000
468      4.670000      8.061370      6.289000
469      4.680000      7.998550      6.276000
470      4.690000      7.935850      6.264000
471      4.700000      7.873270      6.253000
472      4.710000      7.810790      6.242000
473      4.720000      7.748430      6.231000
474      4.730000      7.686170      6.220000
475      4.740000      7.624020      6.208000
476      4.750000      7.562010      6.194000
477      4.760000      7.500140      6.179000
478      4.770000      7.438430      6.162000
479      4.780000      7.376890      6.147000
480      4.790000      7.315490      6.135000
481      4.800000      7.254180      6.129000
482      4.810000      7.192910      6.127000
483      4.820000      7.131640      6.127000
484      4.830000      7.070370      6.124000
485      4.840000      7.009160      6.111000
486      4.850000      6.948140      6.084000
487      4.860000      6.887470      6.043000
488      4.870000      6.827280      5.995000
489      4.880000      6.767570      5.957000
490      4.890000      6.708150      5.946000
491      4.900000      6.648640      5.978000
492      4.910000      6.588590      6.052000
493      4.920000      6.527610      6.144000
494      4.930000      6.465710      6.210000
495      4.940000      6.403400      6.198000
496      4.950000      6.341760      6.062000
497      4.960000      6.282160      5.795000
498      4.970000      6.225850      5.437000
499      4.980000      6.173420      5.075000
500      4.990000      6.124350      4.821000
501      5.000000      6.077000      4.764000
502      5.010000      6.029070      4.937000
503      5.020000      5.978260      5.304000
504      5.030000      5.923000      5.767000
505      5.040000      5.862910      6.208000
506      5.050000      5.798830      6.531000
507      5.060000      5.732300      6.690000
508      5.070000      5.665030      6.694000
509      5.080000      5.598420      6.587000
510      5.090000      5.533300      6.422000
511      5.100000      5.469980      6.243000
512      5.110000      5.408440      6.074000
513      5.120000      5.348500      5.928000
514      5.130000      5.289880      5.813000
515      5.140000      5.232240      5.735000
516      5.150000      5.175180      5.700000
517      5.160000      5.118240      5.708000
518      5.170000      5.061030      5.748000
519      5.180000      5.003290      5.801000
520      5.190000      4.945000      5.846000
521      5.200000      4.886360      5.865000
522      5.210000      4.827700      5.851000
523      5.220000      4.769340      5.807000
524      5.230000      4.711560      5.745000
525      5.240000      4.654450      5.681000
526      5.250000      4.597940      5.628000
527      5.260000      4.541890      5.589000
528      5.270000      4.486160      5.560000
529      5.280000      4.430690      5.532000
530      5.290000      4.375520      5.492000
531      5.300000      4.320840      5.430000
532      5.310000      4.266910      5.342000
533      5.320000      4.214000      5.231000
534      5.330000      4.162300      5.110000
535      5.340000      4.111800      4.996000
536      5.350000      4.062370      4.902000
537      5.360000      4.013750      4.832000
538      5.370000      3.965730      4.781000
539      5.380000      3.918140      4.738000
540      5.390000      3.870960      4.691000
541      5.400000      3.824310      4.630000
542      5.410000      3.778360      4.549000
543      5.420000      3.733330      4.451000
544      5.430000      3.689330      4.347000
545      5.440000      3.646380      4.250000
546      5.450000      3.604340      4.170000
547      5.460000      3.562980      4.112000
548      5.470000      3.522100      4.072000
549      5.480000      3.481550      4.043000
550      5.490000      3.441250      4.016000
551      5.500000      3.401230      3.984000
552      5.510000      3.361560      3.944000
553      5.520000      3.322350      3.894000
554      5.530000      3.283680      3.838000
555      5.540000      3.245590      3.780000
556      5.550000      3.208070      3.724000
557      5.560000      3.171100      3.671000
558      5.570000      3.134640      3.620000
559      5.580000      3.098690      3.572000
560      5.590000      3.063210      3.525000
561      5.600000      3.028190      3.479000
562      5.610000      2.993630      3.434000
563      5.620000      2.959520      3.389000
564      5.630000      2.925840      3.347000
565      5.640000      2.892590      3.308000
566      5.650000      2.859690      3.274000
567      5.660000      2.827110      3.245000
568      5.670000      2.794790      3.221000
569      5.680000      2.762690      3.200000
570      5.690000      2.730780      3.182000
571      5.700000      2.699050      3.165000
572      5.710000      2.667490      3.148000
573      5.720000      2.636100      3.130000
574      5.730000      2.604880      3.113000
575      5.740000      2.573840      3.096000
576      5.750000      2.542960      3.079000
577      5.760000      2.512260      3.062000
578      5.770000      2.481720      3.046000
579      5.780000      2.451340      3.031000
580      5.790000      2.421100      3.017000
581      5.800000      2.390990      3.006000
582      5.810000      2.360970      2.998000
583      5.820000      2.331030      2.993000
584      5.830000      2.301120      2.989000
585      5.840000      2.271250      2.986000
586      5.850000      2.241400      2.984000
587      5.860000      2.211560      2.983000
588      5.870000      2.181740      2.982000
589      5.880000      2.151930      2.979000
590      5.890000      2.122150      2.975000
591      5.900000      2.092420      2.969000
592      5.910000      2.062770      2.960000
593      5.920000      2.033230      2.948000
594      5.930000      2.003820      2.933000
595      5.940000      1.974560      2.917000
596      5.950000      1.945490      2.898000
597      5.960000      1.916600      2.877000
598      5.970000      1.887940      2.855000
599      5.980000      1.859510      2.831000
600      5.990000      1.831320      2.807000
601      6.000000      1.803370      2.782000
602      6.010000      1.775680      2.756000
603      6.020000      1.748240      2.730000
604      6.030000      1.721070      2.704000
605      6.040000      1.694170      2.676000
606      6.050000      1.667550      2.647000
607      6.060000      1.641220      2.618000
608      6.070000      1.615200      2.586000
609      6.080000      1.589510      2.552000
610      6.090000      1.564150      2.517000
611      6.100000      1.539160      2.481000
612      6.110000      1.514540      2.442000
613      6.120000      1.490320      2.402000
614      6.130000      1.466510      2.360000
615      6.140000      1.443110      2.319000
616      6.150000      1.420130      2.279000
617      6.160000      1.397540      2.240000
618      6.170000      1.375340      2.202000
619      6.180000      1.353500      2.166000
620      6.190000      1.332010      2.133000
621      6.200000      1.310830      2.104000
622      6.210000      1.289920      2.080000
623      6.220000      1.269240      2.059000
624      6.230000      1.248750      2.043000
625      6.240000      1.228390      2.032000
626      6.250000      1.208110      2.027000
627      6.260000      1.187850      2.028000
628      6.270000      1.167550      2.036000
629      6.280000      1.147130      2.050000
630      6.290000      1.126540      2.070000
631      6.300000      1.105720      2.097000
632      6.310000      1.084600      2.130000
633      6.320000      1.063120      2.170000
634      6.330000      1.041210      2.215000
635      6.340000      1.018820      2.265000
636      6.350000      0.995910      2.319000
637      6.360000      0.972450      2.376000
638      6.370000      0.948390      2.438000
639      6.380000      0.923690      2.502000
640      6.390000      0.898340      2.566000
641      6.400000      0.872360      2.629000
642      6.410000      0.845770      2.689000
643      6.420000      0.818580      2.747000
644      6.430000      0.790830      2.802000
645      6.440000      0.762540      2.851000
646      6.450000      0.733800      2.893000
647      6.460000      0.704680      2.927000
648      6.470000      0.675260      2.954000
649      6.480000      0.645610      2.972000
650      6.490000      0.615810      2.982000
651      6.500000      0.585970      2.982000
652      6.510000      0.556180      2.972000
653      6.520000      0.526540      2.951000
654      6.530000      0.497150      2.922000
655      6.540000      0.468100      2.884000
656      6.550000      0.439470      2.838000
657      6.560000      0.411340      2.783000
658      6.570000      0.383800      2.720000
659      6.580000      0.356930      2.650000
660      6.590000      0.330800      2.574000
661      6.600000      0.305460      2.493000
662      6.610000      0.280940      2.407000
663      6.620000      0.257310      2.316000
664      6.630000      0.234630      2.220000
665      6.640000      0.212920      2.122000
666      6.650000      0.192190      2.022000
667      6.660000      0.172470      1.921000
668      6.670000      0.153780      1.816000
669      6.680000      0.136150      1.710000
670      6.690000      0.119590      1.603000
671      6.700000      0.104090      1.497000
672      6.710000      0.089660      1.390000
673      6.720000      0.076300      1.281000
674      6.730000      0.064030      1.173000
675      6.740000      0.052840      1.065000
676      6.750000      0.042730      0.958000
677      6.760000      0.033670      0.853000
678      6.770000      0.025670      0.747000
679      6.780000      0.018730      0.642000
680      6.790000      0.012840      0.538000
681      6.800000      0.007980      0.436000
682      6.810000      0.004120      0.335000
683      6.820000      0.001280      0.234000
684      6.830000     -0.000560      0.134000
685      6.840000     -0.001400      0.036000
686      6.850000     -0.001270     -0.061000
687      6.860000     -0.000190     -0.155000
688      6.870000      0.001840     -0.250000
689      6.880000      0.004810     -0.344000
690      6.890000      0.008720     -0.438000
691      6.900000      0.013560     -0.530000
692      6.910000      0.019330     -0.623000
693      6.920000      0.026020     -0.716000
694      6.930000      0.033650     -0.811000
695      6.940000      0.042230     -0.905000
696      6.950000      0.051750     -1.000000
697      6.960000      0.062220     -1.095000
698      6.970000      0.073660     -1.193000
699      6.980000      0.086080     -1.293000
700      6.990000      0.099510     -1.394000
701      7.000000      0.113970     -1.498000
702      7.010000      0.129470     -1.605000
703      7.020000      0.146060     -1.716000
704      7.030000      0.163780     -1.830000
705      7.040000      0.182670     -1.948000
706      7.050000      0.202730     -2.067000
707      7.060000      0.224010     -2.190000
708      7.070000      0.246530     -2.317000
709      7.080000      0.270360     -2.450000
710      7.090000      0.295520     -2.585000
711      7.100000      0.322060     -2.724000
712      7.110000      0.350000     -2.867000
713      7.120000      0.379400     -3.017000
714      7.130000      0.410340     -3.171000
715      7.140000      0.442830     -3.328000
716      7.150000      0.476900     -3.487000
717      7.160000      0.512570     -3.648000
718      7.170000      0.549870     -3.815000
719      7.180000      0.588870     -3.987000
720      7.190000      0.629620     -4.163000
721      7.200000      0.672140     -4.344000
722      7.210000      0.716490     -4.531000
723      7.220000      0.762760     -4.726000
724      7.230000      0.811020     -4.929000
725      7.240000      0.861340     -5.137000
726      7.250000      0.913750     -5.347000
727      7.260000      0.968290     -5.564000
728      7.270000      1.025030     -5.788000
729      7.280000      1.084060     -6.020000
730      7.290000      1.145420     -6.254000
731      7.300000      1.209150     -6.492000
732      7.310000      1.275270     -6.736000
733      7.320000      1.343870     -6.987000
734      7.330000      1.415020     -7.245000
735      7.340000      1.488760     -7.504000
736      7.350000      1.565090     -7.762000
737      7.360000      1.644010     -8.021000
738      7.370000      1.725510     -8.278000
739      7.380000      1.809560     -8.524000
740      7.390000      1.895990     -8.746000
741      7.400000      1.984490     -8.934000
742      7.410000      2.074670     -9.083000
743      7.420000      2.166150     -9.193000
744      7.430000      2.258530     -9.263000
745      7.440000      2.351400     -9.288000
746      7.450000      2.444290     -9.264000
747      7.460000      2.536670     -9.185000
748      7.470000      2.627990     -9.049000
749      7.480000      2.717650     -8.853000
750      7.490000      2.805050     -8.594000
751      7.500000      2.889520     -8.266000
752      7.510000      2.970360     -7.868000
753      7.520000      3.046880     -7.413000
754      7.530000      3.118630     -6.938000
755      7.540000      3.185630     -6.485000
756      7.550000      3.248320     -6.087000
757      7.560000      3.307360     -5.752000
758      7.570000      3.363360     -5.465000
759      7.580000      3.416660     -5.201000
760      7.590000      3.467370     -4.933000
761      7.600000      3.515320     -4.648000
762      7.610000      3.560340     -4.367000
763      7.620000      3.602660     -4.166000
764      7.630000      3.643650     -4.188000
765      7.640000      3.686420     -4.613000
766      7.650000      3.735910     -5.582000
767      7.660000      3.798060     -7.114000
768      7.670000      3.878200     -9.031000
769      7.680000      3.978680    -10.944000
770      7.690000      4.097080    -12.368000
771      7.700000      4.226040    -12.912000
772      7.710000      4.355320    -12.437000
773      7.720000      4.474780    -11.102000
774      7.730000      4.577370     -9.321000
775      7.740000      4.661200     -7.604000
776      7.750000      4.729460     -6.360000
777      7.760000      4.788400     -5.769000
778      7.770000      4.844840     -5.781000
779      7.780000      4.904020     -6.182000
780      7.790000      4.968490     -6.706000
781      7.800000      5.038140     -7.136000
782      7.810000      5.111200     -7.362000
783      7.820000      5.185390     -7.384000
784      7.830000      5.258880     -7.267000
785      7.840000      5.330730     -7.104000
786      7.850000      5.400960     -6.972000
787      7.860000      5.470170     -6.909000
788      7.870000      5.539140     -6.918000
789      7.880000      5.608520     -6.974000
790      7.890000      5.678630     -7.047000
791      7.900000      5.749460     -7.109000
792      7.910000      5.820810     -7.147000
793      7.920000      5.892400     -7.160000
794      7.930000      5.964020     -7.157000
795      7.940000      6.035540     -7.148000
796      7.950000      6.106980     -7.143000
797      7.960000      6.178390     -7.146000
798      7.970000      6.249890     -7.157000
799      7.980000      6.321540     -7.175000
800      7.990000      6.393380     -7.194000
801      8.000000      6.465420     -7.212000
802      8.010000      6.537620     -7.227000
803      8.020000      6.609960     -7.239000
804      8.030000      6.682410     -7.250000
805      8.040000      6.754950     -7.259000
806      8.050000      6.827590     -7.269000
807      8.060000      6.900330     -7.280000
808      8.070000      6.973190     -7.292000
809      8.080000      7.046170     -7.305000
810      8.090000      7.119280     -7.318000
811      8.100000      7.192530     -7.330000
812      8.110000      7.265890     -7.343000
813      8.120000      7.339380     -7.355000
814      8.130000      7.412990     -7.367000
815      8.140000      7.486710     -7.378000
816      8.150000      7.560560     -7.390000
817      8.160000      7.634520     -7.402000
818      8.170000      7.708600     -7.414000
819      8.180000      7.782800     -7.426000
820      8.190000      7.857120     -7.438000
821      8.200000      7.931570     -7.451000
822      8.210000      8.006130     -7.463000
823      8.220000      8.080820     -7.475000
824      8.230000      8.155630     -7.487000
825      8.240000      8.230550     -7.499000
826      8.250000      8.305600     -7.511000
827      8.260000      8.380770     -7.523000
828      8.270000      8.456050     -7.535000
829      8.280000      8.531460     -7.547000
830      8.290000      8.606990     -7.559000
831      8.300000      8.682640     -7.571000
832      8.310000      8.758410     -7.583000
833      8.320000      8.834300     -7.595000
834      8.330000      8.910310     -7.607000
835      8.340000      8.986440     -7.619000
836      8.350000      9.062690     -7.631000
837      8.360000      9.139060     -7.643000
838      8.370000      9.215550     -7.655000
839      8.380000      9.292170     -7.667000
840      8.390000      9.368900     -7.679000
841      8.400000      9.445750     -7.691000
842      8.410000      9.522730     -7.703000
843      8.420000      9.599820     -7.715000
844      8.430000      9.677030     -7.728000
845      8.440000      9.754370     -7.740000
846      8.450000      9.831830     -7.752000
847      8.460000      9.909400     -7.763000
848      8.470000      9.987100     -7.776000
849      8.480000     10.064910     -7.788000
850      8.490000     10.142850     -7.800000
851      8.500000     10.220910     -7.812000
852      8.510000     10.299090     -7.824000
853      8.520000     10.377380     -7.836000
854      8.530000     10.455800     -7.848000
855      8.540000     10.534340     -7.860000
856      8.550000     10.613000     -7.872000
857      8.560000     10.691780     -7.884000
858      8.570000     10.770680     -7.896000
859      8.580000     10.849700     -7.908000
860      8.590000     10.928840     -7.920000
861      8.600000     11.008100     -7.932000
862      8.610000     11.087490     -7.944000
863      8.620000     11.166990     -7.956000
864      8.630000     11.246610     -7.968000
865      8.640000     11.326350     -7.980000
866      8.650000     11.406220     -7.992000
867      8.660000     11.486200     -8.004000
868      8.670000     11.566300     -8.016000
869      8.680000     11.646530     -8.029000
870      8.690000     11.726880     -8.041000
871      8.700000     11.807340     -8.053000
872      8.710000     11.887930     -8.065000
873      8.720000     11.968630     -8.077000
874      8.730000     12.049460     -8.089000
875      8.740000     12.130410     -8.101000
876      8.750000     12.211480     -8.113000
877      8.760000     12.292660     -8.125000
878      8.770000     12.373970     -8.137000
879      8.780000     12.455400     -8.149000
880      8.790000     12.536950     -8.161000
881      8.800000     12.618620     -8.173000
882      8.810000     12.700410     -8.185000
883      8.820000     12.782320     -8.197000
884      8.830000     12.864350     -8.209000
885      8.840000     12.946500     -8.221000
886      8.850000     13.028780     -8.233000
887      8.860000     13.111170     -8.245000
888      8.870000     13.193680     -8.257000
889      8.880000     13.276310     -8.269000
890      8.890000     13.359070     -8.281000
891      8.900000     13.441940     -8.293000
892      8.910000     13.524940     -8.305000
893      8.920000     13.608050     -8.317000
894      8.930000     13.691290     -8.330000
895      8.940000     13.774640     -8.342000
896      8.950000     13.858120     -8.354000
897      8.960000     13.941720     -8.366000
898      8.970000     14.025430     -8.378000
899      8.980000     14.109270     -8.390000
900      8.990000     14.193230     -8.402000
901      9.000000     14.277310     -8.414000
902      9.010000     14.361500     -8.426000
903      9.020000     14.445820     -8.438000
904      9.030000     14.530260     -8.450000
905      9.040000     14.614820     -8.462000
906      9.050000     14.699500     -8.474000
907      9.060000     14.784300     -8.486000
908      9.070000     14.869220     -8.498000
909      9.080000     14.954270     -8.510000
910      9.090000     15.039430     -8.522000
911      9.100000     15.124710     -8.534000
912      9.110000     15.210110     -8.546000
913      9.120000     15.295640     -8.558000
914      9.130000     15.381280     -8.570000
915      9.140000     15.467050     -8.583000
916      9.150000     15.552930     -8.594000
917      9.160000     15.638930     -8.606000
918      9.170000     15.725060     -8.619000
919      9.180000     15.811300     -8.631000
920      9.190000     15.897670     -8.643000
921      9.200000     15.984160     -8.655000
922      9.210000     16.070770     -8.667000
923      9.220000     16.157490     -8.679000
924      9.230000     16.244340     -8.691000
925      9.240000     16.331310     -8.703000
926      9.250000     16.418400     -8.715000
927      9.260000     16.505610     -8.727000
928      9.270000     16.592940     -8.739000
929      9.280000     16.680390     -8.751000
930      9.290000     16.767960     -8.763000
931      9.300000     16.855650     -8.775000
932      9.310000     16.943460     -8.787000
933      9.320000     17.031390     -8.799000
934      9.330000     17.119440     -8.811000
935      9.340000     17.207620     -8.823000
936      9.350000     17.295910     -8.835000
937      9.360000     17.384320     -8.847000
938      9.370000     17.472850     -8.859000
939      9.380000     17.561510     -8.871000
940      9.390000     17.650280     -8.884000
941      9.400000     17.739180     -8.896000
942      9.410000     17.828190     -8.907000
943      9.420000     17.917330     -8.920000
944      9.430000     18.006590     -8.932000
945      9.440000     18.095960     -8.944000
946      9.450000     18.185460     -8.956000
947      9.460000     18.275080     -8.968000
948      9.470000     18.364810     -8.980000
949      9.480000     18.454670     -8.992000
950      9.490000     18.544650     -9.004000
951      9.500000     18.634750     -9.016000
952      9.510000     18.724970     -9.028000
953      9.520000     18.815310     -9.040000
954      9.530000     18.905770     -9.052000
955      9.540000     18.996350     -9.064000
956      9.550000     19.087050     -9.076000
957      9.560000     19.177880     -9.088000
958      9.570000     19.268820     -9.100000
959      9.580000     19.359880     -9.112000
960      9.590000     19.451060     -9.124000
961      9.600000     19.542370     -9.136000
962      9.610000     19.633790     -9.148000
963      9.620000     19.725330     -9.160000
964      9.630000     19.817000     -9.173000
965      9.640000     19.908780     -9.185000
966      9.650000     20.000690     -9.197000
967      9.660000     20.092720     -9.209000
968      9.670000     20.184860     -9.221000
969      9.680000     20.277130     -9.233000
970      9.690000     20.369520     -9.245000
971      9.700000     20.462020     -9.257000
972      9.710000     20.554650     -9.269000
973      9.720000     20.647400     -9.281000
974      9.730000     20.740270     -9.293000
975      9.740000     20.833260     -9.305000
976      9.750000     20.926370     -9.317000
977      9.760000     21.019600     -9.329000
978      9.770000     21.112950     -9.341000
979      9.780000     21.206420     -9.353000
980      9.790000     21.300010     -9.365000
981      9.800000     21.393720     -9.377000
982      9.810000     21.487550     -9.389000
983      9.820000     21.581510     -9.401000
984      9.830000     21.675580     -9.413000
985      9.840000     21.769770     -9.425000
986      9.850000     21.864090     -9.437000
987      9.860000     21.958520     -9.449000
988      9.870000     22.053070     -9.461000
989      9.880000     22.147750     -9.474000
990      9.890000     22.242550     -9.486000
991      9.900000     22.337460     -9.498000
992      9.910000     22.432500     -9.510000
993      9.920000     22.527650     -9.522000
994      9.930000     22.622930     -9.534000
995      9.940000     22.718330     -9.546000
996      9.950000     22.813850     -9.558000
997      9.960000     22.909490     -9.570000
998      9.970000     23.005240     -9.582000
999      9.980000     23.101120     -9.594000
1000      9.990000     23.197120     -9.606000
1001     10.000000     23.293240     -9.618000
1002     10.010000     23.389480     -9.630000
1003     10.020000     23.485840     -9.642000
1004     10.030000     23.582330     -9.654000
1005     10.040000     23.678930     -9.666000
1006     10.050000     23.775650     -9.678000
1007     10.060000     23.872490     -9.690000
1008     10.070000     23.969460     -9.702000
1009     10.080000     24.066540     -9.714000
1010     10.090000     24.163740     -9.726000
1011     10.100000     24.261070     -9.738000
1012     10.110000     24.358510     -9.750000
1013     10.120000     24.456080     -9.762000
1014     10.130000     24.553760     -9.775000
1015     10.140000     24.651570     -9.787000
1016     10.150000     24.749500     -9.799000
1017     10.160000     24.847540     -9.811000
1018     10.170000     24.945710     -9.823000
1019     10.180000     25.044000     -9.835000
1020     10.190000     25.142410     -9.847000
1021     10.200000     25.240930     -9.859000
1022     10.210000     25.339580     -9.871000
1023     10.220000     25.438350     -9.883000
1024     10.230000     25.537240     -9.895000
1025     10.240000     25.636250     -9.907000
1026     10.250000     25.735380     -9.919000
1027     10.260000     25.834630     -9.931000
1028     10.270000     25.934000     -9.943000
1029     10.280000     26.033500     -9.955000
1030     10.290000     26.133110     -9.967000
1031     10.300000     26.232840     -9.979000
1032     10.310000     26.332700     -9.991000
1033     10.320000     26.432670    -10.003000
1034     10.330000     26.532760    -10.015000
1035     10.340000     26.632980    -10.028000
1036     10.350000     26.733310    -10.039000
1037     10.360000     26.833770    -10.051000
1038     10.370000     26.934340    -10.064000
1039     10.380000     27.035040    -10.076000
1040     10.390000     27.135860    -10.088000
1041     10.400000     27.236790    -10.100000
1042     10.410000     27.337850    -10.112000
1043     10.420000     27.439030    -10.124000
1044     10.430000     27.540320    -10.136000
1045     10.440000     27.641740    -10.148000
1046     10.450000     27.743280    -10.160000
1047     10.460000     27.844940    -10.172000
1048     10.470000     27.946720    -10.184000
1049     10.480000     28.048620    -10.196000
1050     10.490000     28.150640    -10.208000
1051     10.500000     28.252780    -10.220000
1052     10.510000     28.355040    -10.232000
1053     10.520000     28.457430    -10.244000
1054     10.530000     28.559930    -10.256000
1055     10.540000     28.662550    -10.268000
1056     10.550000     28.765300    -10.280000
1057     10.560000     28.868160    -10.292000
1058     10.570000     28.971140    -10.304000
1059     10.580000     29.074250    -10.317000
1060     10.590000     29.177470    -10.329000
1061     10.600000     29.280820    -10.341000
1062     10.610000     29.384280    -10.352000
1063     10.620000     29.487870    -10.365000
1064     10.630000     29.591570    -10.377000
1065     10.640000     29.695400    -10.389000
1066     10.650000     29.799350    -10.401000
1067     10.660000     29.903420    -10.413000
1068     10.670000     30.007600    -10.425000
1069     10.680000     30.111910    -10.437000
1070     10.690000     30.216340    -10.449000
1071     10.700000     30.320890    -10.461000
1072     10.710000     30.425560    -10.473000
1073     10.720000     30.530350    -10.485000
1074     10.730000     30.635260    -10.497000
1075     10.740000     30.740290    -10.509000
1076     10.750000     30.845450    -10.521000
1077     10.760000     30.950720    -10.533000
1078     10.770000     31.056110    -10.545000
1079     10.780000     31.161620    -10.557000
1080     10.790000     31.267260    -10.569000
1081     10.800000     31.373010    -10.581000
1082     10.810000     31.478880    -10.593000
1083     10.820000     31.584880    -10.605000
1084     10.830000     31.690990    -10.618000
1085     10.840000     31.797230    -10.630000
1086     10.850000     31.903580    -10.642000
1087     10.860000     32.010060    -10.654000
1088     10.870000     32.116660    -10.666000
1089     10.880000     32.223370    -10.678000
1090     10.890000     32.330210    -10.690000
1091     10.900000     32.437170    -10.702000
1092     10.910000     32.544250    -10.714000
1093     10.920000     32.651440    -10.726000
1094     10.930000     32.758760    -10.738000
1095     10.940000     32.866200    -10.750000
1096     10.950000     32.973760    -10.762000
1097     10.960000     33.081440    -10.774000
1098     10.970000     33.189240    -10.786000
1099     10.980000     33.297160    -10.798000
1100     10.990000     33.405210    -10.810000
1101     11.000000     33.513370    -10.822000
1102     11.010000     33.621650    -10.834000
1103     11.020000     33.730050    -10.846000
1104     11.030000     33.838580    -10.858000
1105     11.040000     33.947220    -10.870000
1106     11.050000     34.055990    -10.882000
1107     11.060000     34.164870    -10.894000
1108     11.070000     34.273870    -10.906000
1109     11.080000     34.383000    -10.919000
1110     11.090000     34.492250    -10.931000
1111     11.100000     34.601610    -10.943000
1112     11.110000     34.711100    -10.955000
1113     11.120000     34.820700    -10.967000
1114     11.130000     34.930430    -10.979000
1115     11.140000     35.040280    -10.991000
1116     11.150000     35.150250    -11.003000
1117     11.160000     35.260340    -11.015000
1118     11.170000     35.370550    -11.027000
1119     11.180000     35.480880    -11.039000
1120     11.190000     35.591330    -11.051000
1121     11.200000     35.701900    -11.063000
1122     11.210000     35.812590    -11.075000
1123     11.220000     35.923400    -11.087000
1124     11.230000     36.034330    -11.099000
1125     11.240000     36.145380    -11.111000
1126     11.250000     36.256560    -11.123000
1127     11.260000     36.367850    -11.135000
1128     11.270000     36.479260    -11.147000
1129     11.280000     36.590790    -11.159000
1130     11.290000     36.702450    -11.172000
1131     11.300000     36.814220    -11.183000
1132     11.310000     36.926120    -11.195000
1133     11.320000     37.038130    -11.208000
1134     11.330000     37.150270    -11.220000
1135     11.340000     37.262530    -11.232000
1136     11.350000     37.374900    -11.244000
1137     11.360000     37.487400    -11.256000
1138     11.370000     37.600020    -11.268000
1139     11.380000     37.712750    -11.280000
1140     11.390000     37.825610    -11.292000
1141     11.400000     37.938590    -11.304000
1142     11.410000     38.051690    -11.316000
1143     11.420000     38.164910    -11.328000
1144     11.430000     38.278250    -11.340000
1145     11.440000     38.391710    -11.352000
1146     11.450000     38.505290    -11.364000
1147     11.460000     38.618990    -11.376000
1148     11.470000     38.732810    -11.388000
1149     11.480000     38.846760    -11.400000
1150     11.490000     38.960820    -11.412000
1151     11.500000     39.075000    -11.424000
1152     11.510000     39.189310    -11.436000
1153     11.520000     39.303730    -11.448000
1154     11.530000     39.418270    -11.460000
1155     11.540000     39.532940    -11.473000
1156     11.550000     39.647720    -11.485000
1157     11.560000     39.762630    -11.496000
1158     11.570000     39.877650    -11.509000
1159     11.580000     39.992800    -11.521000
1160     11.590000     40.108070    -11.533000
1161     11.600000     40.223460    -11.545000
1162     11.610000     40.338960    -11.557000
1163     11.620000     40.454590    -11.569000
1164     11.630000     40.570340    -11.581000
1165     11.640000     40.686210    -11.593000
1166     11.650000     40.802200    -11.605000
1167     11.660000     40.918310    -11.617000
1168     11.670000     41.034530    -11.629000
1169     11.680000     41.150890    -11.641000
1170     11.690000     41.267360    -11.653000
1171     11.700000     41.383950    -11.665000
1172     11.710000     41.500660    -11.677000
1173     11.720000     41.617490    -11.689000
1174     11.730000     41.734440    -11.701000
1175     11.740000     41.851520    -11.713000
1176     11.750000     41.968710    -11.725000
1177     11.760000     42.086020    -11.737000
1178     11.770000     42.203460    -11.749000
1179     11.780000     42.321010    -11.762000
1180     11.790000     42.438690    -11.774000
1181     11.800000     42.556490    -11.786000
1182     11.810000     42.674400    -11.798000
1183     11.820000     42.792440    -11.810000
1184     11.830000     42.910590    -11.822000
1185     11.840000     43.028870    -11.834000
1186     11.850000     43.147270    -11.846000
1187     11.860000     43.265790    -11.858000
1188     11.870000     43.384420    -11.870000
1189     11.880000     43.503180    -11.882000
1190     11.890000     43.622060    -11.894000
1191     11.900000     43.741060    -11.906000
1192     11.910000     43.860180    -11.918000
1193     11.920000     43.979420    -11.930000
1194     11.930000     44.098780    -11.942000
1195     11.940000     44.218260    -11.954000
1196     11.950000     44.337870    -11.966000
1197     11.960000     44.457590    -11.978000
1198     11.970000     44.577430    -11.990000
1199     11.980000     44.697390    -12.002000
1200     11.990000     44.817480    -12.014000
1201     12.000000     44.937680    -12.026000
1202     12.010000     45.058010    -12.038000
1203     12.020000     45.178450    -12.050000
1204     12.030000     45.299010    -12.063000
1205     12.040000     45.419700    -12.075000
1206     12.050000     45.540510    -12.087000
1207     12.060000     45.661430    -12.099000
1208     12.070000     45.782480    -12.111000
1209     12.080000     45.903650    -12.123000
1210     12.090000     46.024940    -12.135000
1211     12.100000     46.146340    -12.147000
1212     12.110000     46.267870    -12.159000
1213     12.120000     46.389520    -12.171000
1214     12.130000     46.511290    -12.183000
1215     12.140000     46.633180    -12.195000
1216     12.150000     46.755190    -12.207000
1217     12.160000     46.877320    -12.219000
1218     12.170000     46.999570    -12.231000
1219     12.180000     47.121940    -12.243000
1220     12.190000     47.244430    -12.255000
1221     12.200000     47.367050    -12.267000
1222     12.210000     47.489780    -12.279000
1223     12.220000     47.612630    -12.291000
1224     12.230000     47.735600    -12.303000
1225     12.240000     47.858700    -12.315000
1226     12.250000     47.981910    -12.327000
1227     12.260000     48.105250    -12.339000
1228     12.270000     48.228700    -12.351000
1229     12.280000     48.352280    -12.364000
1230     12.290000     48.475980    -12.376000
1231     12.300000     48.599790    -12.388000
1232     12.310000     48.723730    -12.400000
1233     12.320000     48.847790    -12.412000
1234     12.330000     48.971960    -12.424000
1235     12.340000     49.096260    -12.436000
1236     12.350000     49.220680    -12.448000
1237     12.360000     49.345220    -12.460000
1238     12.370000     49.469880    -12.472000
1239     12.380000     49.594660    -12.484000
1240     12.390000     49.719560    -12.496000
1241     12.400000     49.844580    -12.508000
1242     12.410000     49.969720    -12.520000
1243     12.420000     50.094980    -12.532000
1244     12.430000     50.220360    -12.544000
1245     12.440000     50.345870    -12.556000
1246     12.450000     50.471490    -12.568000
1247     12.460000     50.597230    -12.580000
1248     12.470000     50.723090    -12.592000
1249     12.480000     50.849080    -12.604000
1250     12.490000     50.975180    -12.617000
1251     12.500000     51.101410    -12.628000
1252     12.510000     51.227750    -12.640000
1253     12.520000     51.354220    -12.653000
1254     12.530000     51.480800    -12.665000
1255     12.540000     51.607510    -12.677000
1256     12.550000     51.734340    -12.689000
1257     12.560000     51.861290    -12.701000
1258     12.570000     51.988350    -12.713000
1259     12.580000     52.115540    -12.725000
1260     12.590000     52.242850    -12.737000
1261     12.600000     52.370280    -12.749000
1262     12.610000     52.497830    -12.761000
1263     12.620000     52.625500    -12.773000
1264     12.630000     52.753290    -12.785000
1265     12.640000     52.881200    -12.797000
1266     12.650000     53.009230    -12.809000
1267     12.660000     53.137380    -12.821000
1268     12.670000     53.265650    -12.833000
1269     12.680000     53.394040    -12.845000
1270     12.690000     53.522560    -12.857000
1271     12.700000     53.651190    -12.869000
1272     12.710000     53.779950    -12.881000
1273     12.720000     53.908820    -12.893000
1274     12.730000     54.037810    -12.906000
1275     12.740000     54.166930    -12.918000
1276     12.750000     54.296160    -12.930000
1277     12.760000     54.425520    -12.942000
1278     12.770000     54.554990    -12.954000
1279     12.780000     54.684590    -12.966000
1280     12.790000     54.814310    -12.978000
1281     12.800000     54.944150    -12.990000
1282     12.810000     55.074100    -13.002000
1283     12.820000     55.204180    -13.014000
1284     12.830000     55.334380    -13.026000
1285     12.840000     55.464700    -13.038000
1286     12.850000     55.595140    -13.050000
1287     12.860000     55.725700    -13.062000
1288     12.870000     55.856380    -13.074000
1289     12.880000     55.987180    -13.086000
1290     12.890000     56.118100    -13.098000
1291     12.900000     56.249140    -13.110000
1292     12.910000     56.380300    -13.122000
1293     12.920000     56.511590    -13.134000
1294     12.930000     56.642990    -13.146000
1295     12.940000     56.774510    -13.158000
1296     12.950000     56.906160    -13.170000
1297     12.960000     57.037920    -13.182000
1298     12.970000     57.169800    -13.194000
1299     12.980000     57.301810    -13.207000
1300     12.990000     57.433940    -13.219000
1301     13.000000     57.566180    -13.231000
1302     13.010000     57.698550    -13.243000
1303     13.020000     57.831030    -13.255000
1304     13.030000     57.963640    -13.267000
1305     13.040000     58.096370    -13.279000
1306     13.050000     58.229220    -13.291000
1307     13.060000     58.362180    -13.303000
1308     13.070000     58.495270    -13.315000
1309     13.080000     58.628480    -13.327000
1310     13.090000     58.761810    -13.339000
1311     13.100000     58.895260    -13.351000
1312     13.110000     59.028830    -13.363000
1313     13.120000     59.162520    -13.375000
1314     13.130000     59.296330    -13.387000
1315     13.140000     59.430270    -13.399000
1316     13.150000     59.564320    -13.411000
1317     13.160000     59.698490    -13.423000
1318     13.170000     59.832780    -13.435000
1319     13.180000     59.967190    -13.447000
1320     13.190000     60.101730    -13.459000
1321     13.200000     60.236380    -13.471000
1322     13.210000     60.371160    -13.483000
1323     13.220000     60.506050    -13.495000
1324     13.230000     60.641070    -13.508000
1325     13.240000     60.776200    -13.520000
1326     13.250000     60.911460    -13.532000
1327     13.260000     61.046840    -13.544000
1328     13.270000     61.182330    -13.556000
1329     13.280000     61.317950    -13.568000
1330     13.290000     61.453690    -13.580000
1331     13.300000     61.589550    -13.592000
1332     13.310000     61.725530    -13.604000
1333     13.320000     61.861620    -13.616000
1334     13.330000     61.997840    -13.628000
1335     13.340000     62.134180    -13.640000
1336     13.350000     62.270650    -13.652000
1337     13.360000     62.407230    -13.664000
1338     13.370000     62.543930    -13.676000
1339     13.380000     62.680750    -13.688000
1340     13.390000     62.817690    -13.700000
1341     13.400000     62.954750    -13.712000
1342     13.410000     63.091940    -13.724000
1343     13.420000     63.229240    -13.736000
1344     13.430000     63.366660    -13.748000
1345     13.440000     63.504210    -13.761000
1346     13.450000     63.641870    -13.772000
1347     13.460000     63.779660    -13.784000
1348     13.470000     63.917560    -13.797000
1349     13.480000     64.055590    -13.809000
1350     13.490000     64.193730    -13.821000
1351     13.500000     64.332000    -13.833000
1352     13.510000     64.470390    -13.845000
1353     13.520000     64.608890    -13.857000
1354     13.530000     64.747520    -13.869000
1355     13.540000     64.886270    -13.881000
1356     13.550000     65.025140    -13.893000
1357     13.560000     65.164130    -13.905000
1358     13.570000     65.303240    -13.917000
1359     13.580000     65.442470    -13.929000
1360     13.590000     65.581820    -13.941000
1361     13.600000     65.721290    -13.953000
1362     13.610000     65.860880    -13.965000
1363     13.620000     66.000590    -13.977000
1364     13.630000     66.140420    -13.989000
1365     13.640000     66.280380    -14.001000
1366     13.650000     66.420450    -14.013000
1367     13.660000     66.560640    -14.025000
1368     13.670000     66.700960    -14.037000
1369     13.680000     66.841390    -14.049000
1370     13.690000     66.981950    -14.062000
1371     13.700000     67.122620    -14.074000
1372     13.710000     67.263420    -14.085000
1373     13.720000     67.404330    -14.098000
1374     13.730000     67.545370    -14.110000
1375     13.740000     67.686530    -14.122000
1376     13.750000     67.827800    -14.134000
1377     13.760000     67.969200    -14.146000
1378     13.770000     68.110720    -14.158000
1379     13.780000     68.252360    -14.170000
1380     13.790000     68.394120    -14.182000
1381     13.800000     68.536000    -14.194000
1382     13.810000     68.678000    -14.206000
1383     13.820000     68.820110    -14.218000
1384     13.830000     68.962350    -14.230000
1385     13.840000     69.104720    -14.242000
1386     13.850000     69.247200    -14.254000
1387     13.860000     69.389800    -14.266000
1388     13.870000     69.532520    -14.278000
1389     13.880000     69.675360    -14.290000
1390     13.890000     69.818330    -14.302000
1391     13.900000     69.961410    -14.314000
1392     13.910000     70.104610    -14.326000
1393     13.920000     70.247940    -14.338000
1394     13.930000     70.391380    -14.351000
1395     13.940000     70.534950    -14.363000
1396     13.950000     70.678630    -14.375000
1397     13.960000     70.822440    -14.387000
1398     13.970000     70.966370    -14.399000
1399     13.980000     71.110410    -14.411000
1400     13.990000     71.254580    -14.423000
1401     14.000000     71.398870    -14.435000
1402     14.010000     71.543280    -14.447000
1403     14.020000     71.687800    -14.459000
1404     14.030000     71.832450    -14.471000
1405     14.040000     71.977220    -14.483000
1406     14.050000     72.122110    -14.495000
1407     14.060000     72.267120    -14.507000
1408     14.070000     72.412250    -14.519000
1409     14.080000     72.557500    -14.531000
1410     14.090000     72.702880    -14.543000
1411     14.100000     72.848370    -14.555000
1412     14.110000     72.993980    -14.567000
1413     14.120000     73.139710    -14.579000
1414     14.130000     73.285560    -14.591000
1415     14.140000     73.431540    -14.603000
1416     14.150000     73.577630    -14.615000
1417     14.160000     73.723850    -14.627000
1418     14.170000     73.870180    -14.639000
1419     14.180000     74.016640    -14.652000
1420     14.190000     74.163210    -14.664000
1421     14.200000     74.309910    -14.676000
1422     14.210000     74.456720    -14.688000
1423     14.220000     74.603660    -14.700000
1424     14.230000     74.750720    -14.712000
1425     14.240000     74.897900    -14.724000
1426     14.250000     75.045190    -14.736000
1427     14.260000     75.192610    -14.748000
1428     14.270000     75.340150    -14.760000
1429     14.280000     75.487810    -14.772000
1430     14.290000     75.635590    -14.784000
1431     14.300000     75.783490    -14.796000
1432     14.310000     75.931510    -14.808000
1433     14.320000     76.079650    -14.820000
1434     14.330000     76.227910    -14.832000
1435     14.340000     76.376300    -14.844000
1436     14.350000     76.524800    -14.856000
1437     14.360000     76.673420    -14.868000
1438     14.370000     76.822160    -14.880000
1439     14.380000     76.971030    -14.892000
1440     14.390000     77.120010    -14.905000
1441     14.400000     77.269120    -14.916000
1442     14.410000     77.418340    -14.928000
1443     14.420000     77.567680    -14.940000
1444     14.430000     77.717150    -14.953000
1445     14.440000     77.866740    -14.965000
1446     14.450000     78.016440    -14.977000
1447     14.460000     78.166270    -14.989000
1448     14.470000     78.316220    -15.001000
1449     14.480000     78.466280    -15.013000
1450     14.490000     78.616470    -15.025000
1451     14.500000     78.766780    -15.037000
1452     14.510000     78.917210    -15.049000
1453     14.520000     79.067760    -15.061000
1454     14.530000     79.218430    -15.073000
1455     14.540000     79.369220    -15.085000
1456     14.550000     79.520130    -15.097000
1457     14.560000     79.671160    -15.109000
1458     14.570000     79.822310    -15.121000
1459     14.580000     79.973580    -15.133000
1460     14.590000     80.124980    -15.145000
1461     14.600000     80.276490    -15.157000
1462     14.610000     80.428120    -15.169000
1463     14.620000     80.579880    -15.181000
1464     14.630000     80.731750    -15.193000
1465     14.640000     80.883740    -15.206000
1466     14.650000     81.035860    -15.218000
1467     14.660000     81.188090    -15.229000
1468     14.670000     81.340450    -15.242000
1469     14.680000     81.492930    -15.254000
1470     14.690000     81.645520    -15.266000
1471     14.700000     81.798240    -15.278000
1472     14.710000     81.951080    -15.290000
1473     14.720000     82.104030    -15.302000
1474     14.730000     82.257110    -15.314000
1475     14.740000     82.410310    -15.326000
1476     14.750000     82.563630    -15.338000
1477     14.760000     82.717070    -15.350000
1478     14.770000     82.870630    -15.362000
1479     14.780000     83.024310    -15.374000
1480     14.790000     83.178110    -15.386000
1481     14.800000     83.332030    -15.398000
1482     14.810000     83.486070    -15.410000
1483     14.820000     83.640230    -15.422000
1484     14.830000     83.794520    -15.434000
1485     14.840000     83.948920    -15.446000
1486     14.850000     84.103440    -15.458000
1487     14.860000     84.258090    -15.470000
1488     14.870000     84.412850    -15.482000
1489     14.880000     84.567730    -15.495000
1490     14.890000     84.722740    -15.507000
1491     14.900000     84.877870    -15.519000
1492     14.910000     85.033110    -15.531000
1493     14.920000     85.188480    -15.543000
1494     14.930000     85.343960    -15.555000
1495     14.940000     85.499570    -15.567000
1496     14.950000     85.655300    -15.579000
1497     14.960000     85.811150    -15.591000
1498     14.970000     85.967110    -15.603000
1499     14.980000     86.123200    -15.615000
1500     14.990000     86.279410    -15.627000
1501     15.000000     86.435740    -15.639000
1502     15.010000     86.592190    -15.651000
1503     15.020000     86.748760    -15.663000
1504     15.030000     86.905450    -15.675000
1505     15.040000     87.062260    -15.687000
1506     15.050000     87.219200    -15.699000
1507     15.060000     87.376250    -15.711000
1508     15.070000     87.533420    -15.723000
1509     15.080000     87.690710    -15.735000
1510     15.090000     87.848130    -15.747000
1511     15.100000     88.005660    -15.759000
1512     15.110000     88.163310    -15.771000
1513     15.120000     88.321090    -15.783000
1514     15.130000     88.478980    -15.796000
1515     15.140000     88.637000    -15.808000
1516     15.150000     88.795130    -15.820000
1517     15.160000     88.953390    -15.832000
1518     15.170000     89.111770    -15.844000
1519     15.180000     89.270260    -15.856000
1520     15.190000     89.428880    -15.868000
1521     15.200000     89.587620    -15.880000
1522     15.210000     89.746480    -15.892000
1523     15.220000     89.905450    -15.904000
1524     15.230000     90.064550    -15.916000
1525     15.240000     90.223770    -15.928000
1526     15.250000     90.383120    -15.940000
1527     15.260000     90.542570    -15.952000
1528     15.270000     90.702150    -15.964000
1529     15.280000     90.861860    -15.976000
1530     15.290000     91.021680    -15.988000
1531     15.300000     91.181620    -16.000000
1532     15.310000     91.341680    -16.012000
1533     15.320000     91.501860    -16.024000
1534     15.330000     91.662170    -16.036000
1535     15.340000     91.822590    -16.048000
1536     15.350000     91.983140    -16.060000
1537     15.360000     92.143800    -16.072000
1538     15.370000     92.304590    -16.084000
1539     15.380000     92.465490    -16.097000
1540     15.390000     92.626520    -16.109000
1541     15.400000     92.787660    -16.121000
1542     15.410000     92.948930    -16.133000
1543     15.420000     93.110320    -16.145000
1544     15.430000     93.271820    -16.157000
1545     15.440000     93.433450    -16.169000
1546     15.450000     93.595200    -16.181000
1547     15.460000     93.757070    -16.193000
1548     15.470000     93.919060    -16.205000
1549     15.480000     94.081170    -16.217000
1550     15.490000     94.243400    -16.229000
1551     15.500000     94.405750    -16.241000
1552     15.510000     94.568220    -16.253000
1553     15.520000     94.730810    -16.265000
1554     15.530000     94.893520    -16.277000
1555     15.540000     95.056350    -16.289000
1556     15.550000     95.219310    -16.301000
1557     15.560000     95.382380    -16.313000
1558     15.570000     95.545570    -16.325000
1559     15.580000     95.708890    -16.337000
1560     15.590000     95.872320    -16.350000
1561     15.600000     96.035880    -16.361000
1562     15.610000     96.199550    -16.373000
1563     15.620000     96.363350    -16.386000
1564     15.630000     96.527260    -16.398000
1565     15.640000     96.691300    -16.410000
1566     15.650000     96.855460    -16.422000
1567     15.660000     97.019730    -16.434000
1568     15.670000     97.184130    -16.446000
1569     15.680000     97.348650    -16.458000
1570     15.690000     97.513290    -16.470000
1571     15.700000     97.678050    -16.482000
1572     15.710000     97.842920    -16.494000
1573     15.720000     98.007920    -16.506000
1574     15.730000     98.173040    -16.518000
1575     15.740000     98.338280    -16.530000
1576     15.750000     98.503650    -16.542000
1577     15.760000     98.669130    -16.554000
1578     15.770000     98.834730    -16.566000
1579     15.780000     99.000450    -16.578000
1580     15.790000     99.166290    -16.590000
1581     15.800000     99.332260    -16.602000
1582     15.810000     99.498340    -16.614000
1583     15.820000     99.664540    -16.626000
1584     15.830000     99.830870    -16.638000
1585     15.840000     99.997310    -16.651000
1586     15.850000    100.163880    -16.663000
1587     15.860000    100.330560    -16.674000
1588     15.870000    100.497370    -16.687000
1589     15.880000    100.664290    -16.699000
1590     15.890000    100.831340    -16.711000
1591     15.900000    100.998510    -16.723000
1592     15.910000    101.165800    -16.735000
1593     15.920000    101.333200    -16.747000
1594     15.930000    101.500730    -16.759000
1595     15.940000    101.668380    -16.771000
1596     15.950000    101.836150    -16.783000
1597     15.960000    102.004040    -16.795000
1598     15.970000    102.172050    -16.807000
1599     15.980000    102.340180    -16.819000
1600     15.990000    102.508430    -16.831000
1601     16.000000    102.676800    -16.843000
1602     16.010000    102.845290    -16.855000
1603     16.020000    103.013910    -16.867000
1604     16.030000    103.182640    -16.879000
1605     16.040000    103.351490    -16.891000
1606     16.050000    103.520470    -16.903000
1607     16.060000    103.689560    -16.915000
1608     16.070000    103.858770    -16.927000
1609     16.080000    104.028110    -16.940000
1610     16.090000    104.197560    -16.952000
1611     16.100000    104.367140    -16.964000
1612     16.110000    104.536840    -16.976000
1613     16.120000    104.706650    -16.988000
1614     16.130000    104.876590    -17.000000
1615     16.140000    105.046650    -17.012000
1616     16.150000    105.216820    -17.024000
1617     16.160000    105.387120    -17.036000
1618     16.170000    105.557540    -17.048000
1619     16.180000    105.728080    -17.060000
1620     16.190000    105.898740    -17.072000
1621     16.200000    106.069520    -17.084000
1622     16.210000    106.240420    -17.096000
1623     16.220000    106.411440    -17.108000
1624     16.230000    106.582580    -17.120000
1625     16.240000    106.753840    -17.132000
1626     16.250000    106.925220    -17.144000
1627     16.260000    107.096720    -17.156000
1628     16.270000    107.268350    -17.168000
1629     16.280000    107.440090    -17.180000
1630     16.290000    107.611950    -17.192000
1631     16.300000    107.783940    -17.204000
1632     16.310000    107.956040    -17.216000
1633     16.320000    108.128270    -17.228000
1634     16.330000    108.300610    -17.241000
1635     16.340000    108.473080    -17.253000
1636     16.350000    108.645660    -17.265000
1637     16.360000    108.818370    -17.277000
1638     16.370000    108.991200    -17.289000
1639     16.380000    109.164140    -17.301000
1640     16.390000    109.337210    -17.313000
1641     16.400000    109.510400    -17.325000
1642     16.410000    109.683710    -17.337000
1643     16.420000    109.857140    -17.349000
1644     16.430000    110.030690    -17.361000
1645     16.440000    110.204360    -17.373000
1646     16.450000    110.378150    -17.385000
1647     16.460000    110.552060    -17.397000
1648     16.470000    110.726090    -17.409000
1649     16.480000    110.900240    -17.421000
1650     16.490000    111.074510    -17.433000
1651     16.500000    111.248900    -17.445000
1652     16.510000    111.423420    -17.457000
1653     16.520000    111.598050    -17.469000
1654     16.530000    111.772800    -17.481000
1655     16.540000    111.947680    -17.494000
1656     16.550000    112.122670    -17.505000
1657     16.560000    112.297790    -17.517000
1658     16.570000    112.473020    -17.529000
1659     16.580000    112.648380    -17.542000
1660     16.590000    112.823850    -17.554000
1661     16.600000    112.999450    -17.566000
1662     16.610000    113.175170    -17.578000
1663     16.620000    113.351000    -17.590000
1664     16.630000    113.526960    -17.602000
1665     16.640000    113.703040    -17.614000
1666     16.650000    113.879240    -17.626000
1667     16.660000    114.055560    -17.638000
1668     16.670000    114.232000    -17.650000
1669     16.680000    114.408550    -17.662000
1670     16.690000    114.585240    -17.674000
1671     16.700000    114.762040    -17.686000
1672     16.710000    114.938960    -17.698000
1673     16.720000    115.116000    -17.710000
1674     16.730000    115.293160    -17.722000
1675     16.740000    115.470440    -17.734000
1676     16.750000    115.647850    -17.746000
1677     16.760000    115.825370    -17.758000
1678     16.770000    116.003010    -17.770000
1679     16.780000    116.180780    -17.782000
1680     16.790000    116.358660    -17.795000
1681     16.800000    116.536670    -17.807000
1682     16.810000    116.714790    -17.818000
1683     16.820000    116.893040    -17.831000
1684     16.830000    117.071400    -17.843000
1685     16.840000    117.249890    -17.855000
1686     16.850000    117.428500    -17.867000
1687     16.860000    117.607220    -17.879000
1688     16.870000    117.786070    -17.891000
1689     16.880000    117.965040    -17.903000
1690     16.890000    118.144130    -17.915000
1691     16.900000    118.323340    -17.927000
1692     16.910000    118.502670    -17.939000
1693     16.920000    118.682120    -17.951000
1694     16.930000    118.861690    -17.963000
1695     16.940000    119.041380    -17.975000
1696     16.950000    119.221190    -17.987000
1697     16.960000    119.401120    -17.999000
1698     16.970000    119.581170    -18.011000
1699     16.980000    119.761340    -18.023000
1700     16.990000    119.941640    -18.035000
1701     17.000000    120.122050    -18.047000
1702     17.010000    120.302580    -18.059000
1703     17.020000    120.483240    -18.071000
1704     17.030000    120.664010    -18.084000
1705     17.040000    120.844910    -18.096000
1706     17.050000    121.025920    -18.108000
1707     17.060000    121.207060    -18.120000
1708     17.070000    121.388310    -18.132000
1709     17.080000    121.569690    -18.144000
1710     17.090000    121.751190    -18.156000
1711     17.100000    121.932810    -18.168000
1712     17.110000    122.114540    -18.180000
1713     17.120000    122.296400    -18.192000
1714     17.130000    122.478380    -18.204000
1715     17.140000    122.660480    -18.216000
1716     17.150000    122.842700    -18.228000
1717     17.160000    123.025040    -18.240000
1718     17.170000    123.207500    -18.252000
1719     17.180000    123.390080    -18.264000
1720     17.190000    123.572780    -18.276000
1721     17.200000    123.755600    -18.288000
1722     17.210000    123.938550    -18.300000
1723     17.220000    124.121610    -18.312000
1724     17.230000    124.304790    -18.324000
1725     17.240000    124.488090    -18.336000
1726     17.250000    124.671520    -18.348000
1727     17.260000    124.855060    -18.360000
1728     17.270000    125.038720    -18.372000
1729     17.280000    125.222510    -18.385000
1730     17.290000    125.406420    -18.397000
1731     17.300000    125.590440    -18.409000
1732     17.310000    125.774590    -18.421000
1733     17.320000    125.958850    -18.433000
1734     17.330000    126.143240    -18.445000
1735     17.340000    126.327750    -18.457000
1736     17.350000    126.512380    -18.469000
1737     17.360000    126.697130    -18.481000
1738     17.370000    126.881990    -18.493000
1739     17.380000    127.066980    -18.505000
1740     17.390000    127.252090    -18.517000
1741     17.400000    127.437320    -18.529000
1742     17.410000    127.622670    -18.541000
1743     17.420000    127.808140    -18.553000
1744     17.430000    127.993730    -18.565000
1745     17.440000    128.179450    -18.577000
1746     17.450000    128.365280    -18.589000
1747     17.460000    128.551230    -18.601000
1748     17.470000    128.737300    -18.613000
1749     17.480000    128.923500    -18.625000
1750     17.490000    129.109810    -18.637000
1751     17.500000    129.296250    -18.649000
1752     17.510000    129.482800    -18.661000
1753     17.520000    129.669470    -18.673000
1754     17.530000    129.856270    -18.686000
1755     17.540000    130.043190    -18.698000
1756     17.550000    130.230220    -18.710000
1757     17.560000    130.417380    -18.722000
1758     17.570000    130.604650    -18.734000
1759     17.580000    130.792050    -18.746000
1760     17.590000    130.979570    -18.758000
1761     17.600000    131.167210    -18.770000
1762     17.610000    131.354970    -18.782000
1763     17.620000    131.542850    -18.794000
1764     17.630000    131.730850    -18.806000
1765     17.640000    131.918970    -18.818000
1766     17.650000    132.107210    -18.830000
1767     17.660000    132.295570    -18.842000
1768     17.670000    132.484050    -18.854000
1769     17.680000    132.672650    -18.866000
1770     17.690000    132.861370    -18.878000
1771     17.700000    133.050220    -18.890000
1772     17.710000    133.239180    -18.902000
1773     17.720000    133.428260    -18.914000
1774     17.730000    133.617470    -18.926000
1775     17.740000    133.806790    -18.939000
1776     17.750000    133.996240    -18.950000
1777     17.760000    134.185800    -18.962000
1778     17.770000    134.375480    -18.975000
1779     17.780000    134.565290    -18.987000
1780     17.790000    134.755220    -18.999000
1781     17.800000    134.945260    -19.011000
1782     17.810000    135.135430    -19.023000
1783     17.820000    135.325720    -19.035000
1784     17.830000    135.516130    -19.047000
1785     17.840000    135.706660    -19.059000
1786     17.850000    135.897300    -19.071000
1787     17.860000    136.088070    -19.083000
1788     17.870000    136.278960    -19.095000
1789     17.880000    136.469970    -19.107000
1790     17.890000    136.661100    -19.119000
1791     17.900000    136.852360    -19.131000
1792     17.910000    137.043730    -19.143000
1793     17.920000    137.235220    -19.155000
1794     17.930000    137.426830    -19.167000
1795     17.940000    137.618560    -19.179000
1796     17.950000    137.810420    -19.191000
1797     17.960000    138.002390    -19.203000
1798     17.970000    138.194480    -19.215000
1799     17.980000    138.386700    -19.227000
1800     17.990000    138.579030    -19.240000
1801     18.000000    138.771490    -19.252000
1802     18.010000    138.964060    -19.263000
1803     18.020000    139.156760    -19.276000
1804     18.030000    139.349570    -19.288000
1805     18.040000    139.542510    -19.300000
1806     18.050000    139.735570    -19.312000
1807     18.060000    139.928750    -19.324000
1808     18.070000    140.122040    -19.336000
1809     18.080000    140.315460    -19.348000
1810     18.090000    140.509000    -19.360000
1811     18.100000    140.702660    -19.372000
1812     18.110000    140.896440    -19.384000
1813     18.120000    141.090340    -19.396000
1814     18.130000    141.284360    -19.408000
1815     18.140000    141.478500    -19.420000
1816     18.150000    141.672760    -19.432000
1817     18.160000    141.867140    -19.444000
1818     18.170000    142.061650    -19.456000
1819     18.180000    142.256270    -19.468000
1820     18.190000    142.451010    -19.480000
1821     18.200000    142.645880    -19.492000
1822     18.210000    142.840860    -19.504000
1823     18.220000    143.035960    -19.516000
1824     18.230000    143.231190    -19.529000
1825     18.240000    143.426530    -19.541000
1826     18.250000    143.622000    -19.553000
1827     18.260000    143.817590    -19.565000
1828     18.270000    144.013290    -19.577000
1829     18.280000    144.209120    -19.589000
1830     18.290000    144.405070    -19.601000
1831     18.300000    144.601130    -19.613000
1832     18.310000    144.797320    -19.625000
1833     18.320000    144.993630    -19.637000
1834     18.330000    145.190060    -19.649000
1835     18.340000    145.386610    -19.661000
1836     18.350000    145.583280    -19.673000
1837     18.360000    145.780070    -19.685000
1838     18.370000    145.976980    -19.697000
1839     18.380000    146.174010    -19.709000
1840     18.390000    146.371160    -19.721000
1841     18.400000    146.568430    -19.733000
1842     18.410000    146.765830    -19.745000
1843     18.420000    146.963340    -19.757000
1844     18.430000    147.160970    -19.769000
1845     18.440000    147.358720    -19.781000
1846     18.450000    147.556600    -19.793000
1847     18.460000    147.754590    -19.805000
1848     18.470000    147.952710    -19.817000
1849     18.480000    148.150940    -19.830000
1850     18.490000    148.349300    -19.842000
1851     18.500000    148.547770    -19.854000
1852     18.510000    148.746370    -19.866000
1853     18.520000    148.945090    -19.878000
1854     18.530000    149.143920    -19.890000
1855     18.540000    149.342880    -19.902000
1856     18.550000    149.541960    -19.914000
1857     18.560000    149.741160    -19.926000
1858     18.570000    149.940480    -19.938000
1859     18.580000    150.139920    -19.950000
1860     18.590000    150.339480    -19.962000
1861     18.600000    150.539160    -19.974000
1862     18.610000    150.738960    -19.986000
1863     18.620000    150.938880    -19.998000
1864     18.630000    151.138920    -20.010000
1865     18.640000    151.339080    -20.022000
1866     18.650000    151.539370    -20.034000
1867     18.660000    151.739770    -20.046000
1868     18.670000    151.940290    -20.058000
1869     18.680000    152.140930    -20.070000
1870     18.690000    152.341700    -20.083000
1871     18.700000    152.542580    -20.094000
1872     18.710000    152.743590    -20.106000
1873     18.720000    152.944710    -20.118000
1874     18.730000    153.145960    -20.131000
1875     18.740000    153.347320    -20.143000
1876     18.750000    153.548810    -20.155000
1877     18.760000    153.750420    -20.167000
1878     18.770000    153.952140    -20.179000
1879     18.780000    154.153990    -20.191000
1880     18.790000    154.355960    -20.203000
1881     18.800000    154.558050    -20.215000
1882     18.810000    154.760260    -20.227000
1883     18.820000    154.962590    -20.239000
1884     18.830000    155.165040    -20.251000
1885     18.840000    155.367610    -20.263000
1886     18.850000    155.570300    -20.275000
1887     18.860000    155.773110    -20.287000
1888     18.870000    155.976040    -20.299000
1889     18.880000    156.179090    -20.311000
1890     18.890000    156.382270    -20.323000
1891     18.900000    156.585560    -20.335000
1892     18.910000    156.788970    -20.347000
1893     18.920000    156.992500    -20.359000
1894     18.930000    157.196160    -20.371000
1895     18.940000    157.399930    -20.384000
1896     18.950000    157.603830    -20.396000
1897     18.960000    157.807840    -20.407000
1898     18.970000    158.011980    -20.420000
1899     18.980000    158.216230    -20.432000
1900     18.990000    158.420610    -20.444000
1901     19.000000    158.625110    -20.456000
1902     19.010000    158.829730    -20.468000
1903     19.020000    159.034460    -20.480000
1904     19.030000    159.239320    -20.492000
1905     19.040000    159.444300    -20.504000
1906     19.050000    159.649400    -20.516000
1907     19.060000    159.854620    -20.528000
1908     19.070000    160.059960    -20.540000
1909     19.080000    160.265420    -20.552000
1910     19.090000    160.471000    -20.564000
1911     19.100000    160.676700    -20.576000
1912     19.110000    160.882520    -20.588000
1913     19.120000    161.088460    -20.600000
1914     19.130000    161.294530    -20.612000
1915     19.140000    161.500710    -20.624000
1916     19.150000    161.707010    -20.636000
1917     19.160000    161.913440    -20.648000
1918     19.170000    162.119980    -20.660000
1919     19.180000    162.326640    -20.673000
1920     19.190000    162.533430    -20.685000
1921     19.200000    162.740340    -20.697000
1922     19.210000    162.947360    -20.709000
1923     19.220000    163.154510    -20.721000
1924     19.230000    163.361770    -20.733000
1925     19.240000    163.569160    -20.745000
1926     19.250000    163.776670    -20.757000
1927     19.260000    163.984300    -20.769000
1928     19.270000    164.192040    -20.781000
1929     19.280000    164.399910    -20.793000
1930     19.290000    164.607900    -20.805000
1931     19.300000    164.816010    -20.817000
1932     19.310000    165.024240    -20.829000
1933     19.320000    165.232590    -20.841000
1934     19.330000    165.441060    -20.853000
1935     19.340000    165.649650    -20.865000
1936     19.350000    165.858370    -20.877000
1937     19.360000    166.067200    -20.889000
1938     19.370000    166.276150    -20.901000
1939     19.380000    166.485220    -20.913000
1940     19.390000    166.694420    -20.925000
1941     19.400000    166.903730    -20.937000
1942     19.410000    167.113160    -20.949000
1943     19.420000    167.322720    -20.961000
1944     19.430000    167.532390    -20.974000
1945     19.440000    167.742190    -20.986000
1946     19.450000    167.952110    -20.998000
1947     19.460000    168.162140    -21.010000
1948     19.470000    168.372300    -21.022000
1949     19.480000    168.582570    -21.034000
1950     19.490000    168.792970    -21.046000
1951     19.500000    169.003490    -21.058000
1952     19.510000    169.214130    -21.070000
1953     19.520000    169.424890    -21.082000
1954     19.530000    169.635770    -21.094000
1955     19.540000    169.846770    -21.106000
1956     19.550000    170.057890    -21.118000
1957     19.560000    170.269130    -21.130000
1958     19.570000    170.480490    -21.142000
1959     19.580000    170.691970    -21.154000
1960     19.590000    170.903570    -21.166000
1961     19.600000    171.115290    -21.178000
1962     19.610000    171.327130    -21.190000
1963     19.620000    171.539100    -21.202000
1964     19.630000    171.751180    -21.214000
1965     19.640000    171.963380    -21.226000
1966     19.650000    172.175710    -21.238000
1967     19.660000    172.388150    -21.250000
1968     19.670000    172.600720    -21.262000
1969     19.680000    172.813400    -21.275000
1970     19.690000    173.026210    -21.287000
1971     19.700000    173.239140    -21.299000
1972     19.710000    173.452180    -21.311000
1973     19.720000    173.665350    -21.323000
1974     19.730000    173.878640    -21.335000
1975     19.740000    174.092050    -21.347000
1976     19.750000    174.305570    -21.359000
1977     19.760000    174.519220    -21.371000
1978     19.770000    174.732990    -21.383000
1979     19.780000    174.946880    -21.395000
1980     19.790000    175.160890    -21.407000
1981     19.800000    175.375020    -21.419000
1982     19.810000    175.589270    -21.431000
1983     19.820000    175.803640    -21.443000
1984     19.830000    176.018130    -21.455000
1985     19.840000    176.232750    -21.467000
1986     19.850000    176.447480    -21.479000
1987     19.860000    176.662330    -21.491000
1988     19.870000    176.877310    -21.503000
1989     19.880000    177.092400    -21.515000
1990     19.890000    177.307610    -21.528000
1991     19.900000    177.522950    -21.539000
1992     19.910000    177.738400    -21.551000
1993     19.920000    177.953980    -21.564000
1994     19.930000    178.169670    -21.576000
1995     19.940000    178.385490    -21.588000
1996     19.950000    178.601430    -21.600000
1997     19.960000    178.817490    -21.612000
1998     19.970000    179.033660    -21.624000
1999     19.980000    179.249960    -21.636000
2000     19.990000    179.466380    -21.648000
2001     20.000000    179.682920    -21.660000
2002     20.010000    179.899580    -21.672000
2003     20.020000    180.116360    -21.684000
2004     20.030000    180.333260    -21.696000
2005     20.040000    180.550280    -21.708000
2006     20.050000    180.767420    -21.720000
2007     20.060000    180.984680    -21.732000
2008     20.070000    181.202060    -21.744000
2009     20.080000    181.419560    -21.756000
2010     20.090000    181.637190    -21.768000
2011     20.100000    181.854930    -21.780000
2012     20.110000    182.072790    -21.792000
2013     20.120000    182.290780    -21.804000
2014     20.130000    182.508880    -21.817000
2015     20.140000    182.727110    -21.829000
2016     20.150000    182.945450    -21.841000
2017     20.160000    183.163920    -21.852000
2018     20.170000    183.382500    -21.865000
2019     20.180000    183.601210    -21.877000
2020     20.190000    183.820040    -21.889000
2021     20.200000    184.038980    -21.901000
2022     20.210000    184.258050    -21.913000
2023     20.220000    184.477240    -21.925000
2024     20.230000    184.696550    -21.937000
2025     20.240000    184.915980    -21.949000
2026     20.250000    185.135530    -21.961000
2027     20.260000    185.355190    -21.973000
2028     20.270000    185.574980    -21.985000
2029     20.280000    185.794890    -21.997000
2030     20.290000    186.014930    -22.009000
2031     20.300000    186.235080    -22.021000
2032     20.310000    186.455350    -22.033000
2033     20.320000    186.675740    -22.045000
2034     20.330000    186.896250    -22.057000
2035     20.340000    187.116890    -22.069000
2036     20.350000    187.337640    -22.081000
2037     20.360000    187.558510    -22.093000
2038     20.370000    187.779510    -22.105000
2039     20.380000    188.000620    -22.118000
2040     20.390000    188.221860    -22.130000
2041     20.400000    188.443220    -22.142000
2042     20.410000    188.664690    -22.154000
2043     20.420000    188.886290    -22.166000
2044     20.430000    189.108000    -22.178000
2045     20.440000    189.329840    -22.190000
2046     20.450000    189.551800    -22.202000
2047     20.460000    189.773880    -22.214000
2048     20.470000    189.996070    -22.226000
2049     20.480000    190.218390    -22.238000
2050     20.490000    190.440830    -22.250000
2051     20.500000    190.663390    -22.262000
2052     20.510000    190.886070    -22.274000
2053     20.520000    191.108870    -22.286000
2054     20.530000    191.331790    -22.298000
2055     20.540000    191.554840    -22.310000
2056     20.550000    191.778000    -22.322000
2057     20.560000    192.001280    -22.334000
2058     20.570000    192.224680    -22.346000
2059     20.580000    192.448210    -22.358000
2060     20.590000    192.671850    -22.370000
2061     20.600000    192.895610    -22.382000
2062     20.610000    193.119500    -22.394000
2063     20.620000    193.343500    -22.406000
2064     20.630000    193.567630    -22.419000
2065     20.640000    193.791870    -22.431000
2066     20.650000    194.016240    -22.443000
2067     20.660000    194.240730    -22.455000
2068     20.670000    194.465330    -22.467000
2069     20.680000    194.690060    -22.479000
2070     20.690000    194.914910    -22.491000
2071     20.700000    195.139880    -22.503000
2072     20.710000    195.364970    -22.515000
2073     20.720000    195.590170    -22.527000
2074     20.730000    195.815500    -22.539000
2075     20.740000    196.040950    -22.551000
2076     20.750000    196.266520    -22.563000
2077     20.760000    196.492210    -22.575000
2078     20.770000    196.718020    -22.587000
2079     20.780000    196.943960    -22.599000
2080     20.790000    197.170010    -22.611000
2081     20.800000    197.396180    -22.623000
2082     20.810000    197.622470    -22.635000
2083     20.820000    197.848890    -22.647000
2084     20.830000    198.075420    -22.659000
2085     20.840000    198.302070    -22.672000
2086     20.850000    198.528850    -22.683000
2087     20.860000    198.755740    -22.695000
2088     20.870000    198.982760    -22.707000
2089     20.880000    199.209890    -22.720000
2090     20.890000    199.437150    -22.732000
2091     20.900000    199.664530    -22.744000
2092     20.910000    199.892020    -22.756000
2093     20.920000    200.119640    -22.768000
2094     20.930000    200.347380    -22.780000
2095     20.940000    200.575240    -22.792000
2096     20.950000    200.803220    -22.804000
2097     20.960000    201.031320    -22.816000
2098     20.970000    201.259530    -22.828000
2099     20.980000    201.487870    -22.840000
2100     20.990000    201.716330    -22.852000
2101     21.000000    201.944920    -22.864000
2102     21.010000    202.173620    -22.876000
2103     21.020000    202.402440    -22.888000
2104     21.030000    202.631380    -22.900000
2105     21.040000    202.860440    -22.912000
2106     21.050000    203.089630    -22.924000
2107     21.060000    203.318930    -22.936000
2108     21.070000    203.548350    -22.948000
2109     21.080000    203.777890    -22.960000
2110     21.090000    204.007560    -22.973000
2111     21.100000    204.237350    -22.985000
2112     21.110000    204.467250    -22.996000
2113     21.120000    204.697280    -23.009000
2114     21.130000    204.927420    -23.021000
2115     21.140000    205.157690    -23.033000
2116     21.150000    205.388080    -23.045000
2117     21.160000    205.618580    -23.057000
2118     21.170000    205.849210    -23.069000
2119     21.180000    206.079960    -23.081000
2120     21.190000    206.310830    -23.093000
2121     21.200000    206.541820    -23.105000
2122     21.210000    206.772930    -23.117000
2123     21.220000    207.004160    -23.129000
2124     21.230000    207.235510    -23.141000
2125     21.240000    207.466980    -23.153000
2126     21.250000    207.698570    -23.165000
2127     21.260000    207.930280    -23.177000
2128     21.270000    208.162110    -23.189000
2129     21.280000    208.394060    -23.201000
2130     21.290000    208.626140    -23.213000
2131     21.300000    208.858330    -23.225000
2132     21.310000    209.090640    -23.237000
2133     21.320000    209.323080    -23.249000
2134     21.330000    209.555630    -23.262000
2135     21.340000    209.788310    -23.274000
2136     21.350000    210.021100    -23.286000
2137     21.360000    210.254020    -23.298000
2138     21.370000    210.487050    -23.310000
2139     21.380000    210.720210    -23.322000
2140     21.390000    210.953490    -23.334000
2141     21.400000    211.186890    -23.346000
2142     21.410000    211.420400    -23.358000
2143     21.420000    211.654040    -23.370000
2144     21.430000    211.887800    -23.382000
2145     21.440000    212.121680    -23.394000
2146     21.450000    212.355680    -23.406000
2147     21.460000    212.589800    -23.418000
2148     21.470000    212.824040    -23.430000
2149     21.480000    213.058400    -23.442000
2150     21.490000    213.292880    -23.454000
2151     21.500000    213.527480    -23.466000
2152     21.510000    213.762210    -23.478000
2153     21.520000    213.997050    -23.490000
2154     21.530000    214.232010    -23.502000
2155     21.540000    214.467090    -23.514000
2156     21.550000    214.702300    -23.526000
2157     21.560000    214.937620    -23.538000
2158     21.570000    215.173070    -23.550000
2159     21.580000    215.408630    -23.563000
2160     21.590000    215.644320    -23.575000
2161     21.600000    215.880120    -23.587000
2162     21.610000    216.116050    -23.599000
2163     21.620000    216.352100    -23.611000
2164     21.630000    216.588260    -23.623000
2165     21.640000    216.824550    -23.635000
2166     21.650000    217.060960    -23.647000
2167     21.660000    217.297490    -23.659000
2168     21.670000    217.534130    -23.671000
2169     21.680000    217.770900    -23.683000
2170     21.690000    218.007790    -23.695000
2171     21.700000    218.244810    -23.707000
2172     21.710000    218.481930    -23.719000
2173     21.720000    218.719180    -23.731000
2174     21.730000    218.956560    -23.743000
2175     21.740000    219.194050    -23.755000
2176     21.750000    219.431660    -23.767000
2177     21.760000    219.669390    -23.779000
2178     21.770000    219.907250    -23.791000
2179     21.780000    220.145220    -23.803000
2180     21.790000    220.383310    -23.815000
2181     21.800000    220.621530    -23.827000
2182     21.810000    220.859860    -23.839000
2183     21.820000    221.098320    -23.851000
2184     21.830000    221.336890    -23.864000
2185     21.840000    221.575590    -23.876000
2186     21.850000    221.814410    -23.888000
2187     21.860000    222.053340    -23.900000
2188     21.870000    222.292400    -23.912000
2189     21.880000    222.531580    -23.924000
2190     21.890000    222.770870    -23.936000
2191     21.900000    223.010290    -23.948000
2192     21.910000    223.249830    -23.960000
2193     21.920000    223.489490    -23.972000
2194     21.930000    223.729270    -23.984000
2195     21.940000    223.969170    -23.996000
2196     21.950000    224.209190    -24.008000
2197     21.960000    224.449330    -24.020000
2198     21.970000    224.689590    -24.032000
2199     21.980000    224.929970    -24.044000
2200     21.990000    225.170480    -24.056000
2201     22.000000    225.411100    -24.068000
2202     22.010000    225.651840    -24.080000
2203     22.020000    225.892700    -24.092000
2204     22.030000    226.133690    -24.104000
2205     22.040000    226.374790    -24.117000
2206     22.050000    226.616020    -24.128000
2207     22.060000    226.857360    -24.140000
2208     22.070000    227.098830    -24.153000
2209     22.080000    227.340410    -24.165000
2210     22.090000    227.582120    -24.177000
2211     22.100000    227.823950    -24.189000
2212     22.110000    228.065900    -24.201000
2213     22.120000    228.307960    -24.213000
2214     22.130000    228.550150    -24.225000
2215     22.140000    228.792460    -24.237000
2216     22.150000    229.034890    -24.249000
2217     22.160000    229.277440    -24.261000
2218     22.170000    229.520110    -24.273000
2219     22.180000    229.762900    -24.285000
2220     22.190000    230.005810    -24.297000
2221     22.200000    230.248840    -24.309000
2222     22.210000    230.491990    -24.321000
2223     22.220000    230.735260    -24.333000
2224     22.230000    230.978650    -24.345000
2225     22.240000    231.222170    -24.357000
2226     22.250000    231.465800    -24.369000
2227     22.260000    231.709550    -24.381000
2228     22.270000    231.953430    -24.393000
2229     22.280000    232.197420    -24.406000
2230     22.290000    232.441540    -24.418000
2231     22.300000    232.685770    -24.430000
2232     22.310000    232.930130    -24.441000
2233     22.320000    233.174600    -24.454000
2234     22.330000    233.419200    -24.466000
2235     22.340000    233.663920    -24.478000
2236     22.350000    233.908750    -24.490000
2237     22.360000    234.153710    -24.502000
2238     22.370000    234.398790    -24.514000
2239     22.380000    234.643990    -24.526000
2240     22.390000    234.889310    -24.538000
2241     22.400000    235.134750    -24.550000
2242     22.410000    235.380300    -24.562000
2243     22.420000    235.625980    -24.574000
2244     22.430000    235.871780    -24.586000
2245     22.440000    236.117710    -24.598000
2246     22.450000    236.363750    -24.610000
2247     22.460000    236.609910    -24.622000
2248     22.470000    236.856190    -24.634000
2249     22.480000    237.102590    -24.646000
2250     22.490000    237.349120    -24.658000
2251     22.500000    237.595760    -24.670000
2252     22.510000    237.842530    -24.682000
2253     22.520000    238.089410    -24.694000
2254     22.530000    238.336410    -24.707000
2255     22.540000    238.583540    -24.719000
2256     22.550000    238.830790    -24.731000
2257     22.560000    239.078150    -24.743000
2258     22.570000    239.325640    -24.755000
2259     22.580000    239.573240    -24.767000
2260     22.590000    239.820970    -24.779000
2261     22.600000    240.068820    -24.791000
2262     22.610000    240.316790    -24.803000
2263     22.620000    240.564880    -24.815000
2264     22.630000    240.813080    -24.827000
2265     22.640000    241.061410    -24.839000
2266     22.650000    241.309860    -24.851000
2267     22.660000    241.558430    -24.863000
2268     22.670000    241.807120    -24.875000
2269     22.680000    242.055930    -24.887000
2270     22.690000    242.304870    -24.899000
2271     22.700000    242.553920    -24.911000
2272     22.710000    242.803090    -24.923000
2273     22.720000    243.052380    -24.935000
2274     22.730000    243.301800    -24.947000
2275     22.740000    243.551330    -24.959000
2276     22.750000    243.800990    -24.971000
2277     22.760000    244.050760    -24.983000
2278     22.770000    244.300650    -24.995000
2279     22.780000    244.550670    -25.008000
2280     22.790000    244.800810    -25.020000
2281     22.800000    245.051060    -25.032000
2282     22.810000    245.301440    -25.044000
2283     22.820000    245.551930    -25.056000
2284     22.830000    245.802550    -25.068000
2285     22.840000    246.053290    -25.080000
2286     22.850000    246.304150    -25.092000
2287     22.860000    246.555130    -25.104000
2288     22.870000    246.806220    -25.116000
2289     22.880000    247.057440    -25.128000
2290     22.890000    247.308780    -25.140000
2291     22.900000    247.560250    -25.152000
2292     22.910000    247.811830    -25.164000
2293     22.920000    248.063530    -25.176000
2294     22.930000    248.315350    -25.188000
2295     22.940000    248.567290    -25.200000
2296     22.950000    248.819350    -25.212000
2297     22.960000    249.071540    -25.224000
2298     22.970000    249.323840    -25.236000
2299     22.980000    249.576260    -25.248000
2300     22.990000    249.828810    -25.261000
2301     23.000000    250.081470    -25.272000
2302     23.010000    250.334260    -25.284000
2303     23.020000    250.587160    -25.296000
2304     23.030000    250.840190    -25.309000
2305     23.040000    251.093330    -25.321000
2306     23.050000    251.346600    -25.333000
2307     23.060000    251.599990    -25.345000
2308     23.070000    251.853490    -25.357000
2309     23.080000    252.107120    -25.369000
2310     23.090000    252.360870    -25.381000
2311     23.100000    252.614740    -25.393000
2312     23.110000    252.868730    -25.405000
2313     23.120000    253.122840    -25.417000
2314     23.130000    253.377070    -25.429000
2315     23.140000    253.631420    -25.441000
2316     23.150000    253.885890    -25.453000
2317     23.160000    254.140480    -25.465000
2318     23.170000    254.395190    -25.477000
2319     23.180000    254.650020    -25.489000
2320     23.190000    254.904970    -25.501000
2321     23.200000    255.160050    -25.513000
2322     23.210000    255.415240    -25.525000
2323     23.220000    255.670550    -25.537000
2324     23.230000    255.925990    -25.549000
2325     23.240000    256.181540    -25.562000
2326     23.250000    256.437220    -25.574000
2327     23.260000    256.693010    -25.585000
2328     23.270000    256.948930    -25.598000
2329     23.280000    257.204960    -25.610000
2330     23.290000    257.461120    -25.622000
2331     23.300000    257.717400    -25.634000
2332     23.310000    257.973800    -25.646000
2333     23.320000    258.230310    -25.658000
2334     23.330000    258.486950    -25.670000
2335     23.340000    258.743710    -25.682000
2336     23.350000    259.000590    -25.694000
2337     23.360000    259.257590    -25.706000
2338     23.370000    259.514710    -25.718000
2339     23.380000    259.771950    -25.730000
2340     23.390000    260.029310    -25.742000
2341     23.400000    260.286790    -25.754000
2342     23.410000    260.544390    -25.766000
2343     23.420000    260.802110    -25.778000
2344     23.430000    261.059960    -25.790000
2345     23.440000    261.317920    -25.802000
2346     23.450000    261.576000    -25.814000
2347     23.460000    261.834210    -25.826000
2348     23.470000    262.092530    -25.838000
2349     23.480000    262.350970    -25.851000
2350     23.490000    262.609540    -25.863000
2351     23.500000    262.868230    -25.875000
2352     23.510000    263.127030    -25.887000
2353     23.520000    263.385960    -25.899000
2354     23.530000    263.645000    -25.911000
2355     23.540000    263.904170    -25.923000
2356     23.550000    264.163460    -25.935000
2357     23.560000    264.422870    -25.947000
2358     23.570000    264.682390    -25.959000
2359     23.580000    264.942040    -25.971000
2360     23.590000    265.201810    -25.983000
2361     23.600000    265.461700    -25.995000
2362     23.610000    265.721710    -26.007000
2363     23.620000    265.981840    -26.019000
2364     23.630000    266.242090    -26.031000
2365     23.640000    266.502470    -26.043000
2366     23.650000    266.762960    -26.055000
2367     23.660000    267.023570    -26.067000
2368     23.670000    267.284300    -26.079000
2369     23.680000    267.545150    -26.091000
2370     23.690000    267.806130    -26.103000
2371     23.700000    268.067220    -26.115000
2372     23.710000    268.328440    -26.127000
2373     23.720000    268.589770    -26.139000
2374     23.730000    268.851220    -26.152000
2375     23.740000    269.112800    -26.164000
2376     23.750000    269.374500    -26.176000
2377     23.760000    269.636310    -26.188000
2378     23.770000    269.898250    -26.200000
2379     23.780000    270.160310    -26.212000
2380     23.790000    270.422480    -26.224000
2381     23.800000    270.684780    -26.236000
2382     23.810000    270.947200    -26.248000
2383     23.820000    271.209740    -26.260000
2384     23.830000    271.472400    -26.272000
2385     23.840000    271.735180    -26.284000
2386     23.850000    271.998080    -26.296000
2387     23.860000    272.261100    -26.308000
2388     23.870000    272.524240    -26.320000
2389     23.880000    272.787500    -26.332000
2390     23.890000    273.050880    -26.344000
2391     23.900000    273.314390    -26.356000
2392     23.910000    273.578010    -26.368000
2393     23.920000    273.841750    -26.380000
2394     23.930000    274.105610    -26.392000
2395     23.940000    274.369600    -26.404000
2396     23.950000    274.633700    -26.416000
2397     23.960000    274.897930    -26.428000
2398     23.970000    275.162270    -26.440000
2399     23.980000    275.426740    -26.453000
2400     23.990000    275.691320    -26.465000
2401     24.000000    275.956030    -26.477000
2402     24.010000    276.220860    -26.489000
2403     24.020000    276.485800    -26.501000
2404     24.030000    276.750870    -26.513000
2405     24.040000    277.016060    -26.525000
2406     24.050000    277.281370    -26.537000
2407     24.060000    277.546800    -26.549000
2408     24.070000    277.812340    -26.561000
2409     24.080000    278.078010    -26.573000
2410     24.090000    278.343800    -26.585000
2411     24.100000    278.609720    -26.597000
2412     24.110000    278.875750    -26.609000
2413     24.120000    279.141900    -26.621000
2414     24.130000    279.408170    -26.633000
2415     24.140000    279.674560    -26.645000
2416     24.150000    279.941070    -26.657000
2417     24.160000    280.207710    -26.669000
2418     24.170000    280.474460    -26.681000
2419     24.180000    280.741330    -26.693000
2420     24.190000    281.008330    -26.706000
2421     24.200000    281.275440    -26.717000
2422     24.210000    281.542680    -26.729000
2423     24.220000    281.810030    -26.742000
2424     24.230000    282.077510    -26.754000
2425     24.240000    282.345110    -26.766000
2426     24.250000    282.612820    -26.778000
2427     24.260000    282.880660    -26.790000
2428     24.270000    283.148620    -26.802000
2429     24.280000    283.416690    -26.814000
2430     24.290000    283.684890    -26.826000
2431     24.300000    283.953210    -26.838000
2432     24.310000    284.221650    -26.850000
2433     24.320000    284.490210    -26.862000
2434     24.330000    284.758890    -26.874000
2435     24.340000    285.027690    -26.886000
2436     24.350000    285.296610    -26.898000
2437     24.360000    285.565650    -26.910000
2438     24.370000    285.834820    -26.922000
2439     24.380000    286.104100    -26.934000
2440     24.390000    286.373500    -26.946000
2441     24.400000    286.643030    -26.958000
2442     24.410000    286.912670    -26.970000
2443     24.420000    287.182430    -26.982000
2444     24.430000    287.452310    -26.995000
2445     24.440000    287.722320    -27.007000
2446     24.450000    287.992450    -27.019000
2447     24.460000    288.262690    -27.030000
2448     24.470000    288.533060    -27.043000
2449     24.480000    288.803540    -27.055000
2450     24.490000    289.074150    -27.067000
2451     24.500000    289.344880    -27.079000
2452     24.510000    289.615730    -27.091000
2453     24.520000    289.886690    -27.103000
2454     24.530000    290.157780    -27.115000
2455     24.540000    290.428990    -27.127000
2456     24.550000    290.700320    -27.139000
2457     24.560000    290.971770    -27.151000
2458     24.570000    291.243340    -27.163000
2459     24.580000    291.515030    -27.175000
2460     24.590000    291.786840    -27.187000
2461     24.600000    292.058770    -27.199000
2462     24.610000    292.330830    -27.211000
2463     24.620000    292.603000    -27.223000
2464     24.630000    292.875290    -27.235000
2465     24.640000    293.147700    -27.247000
2466     24.650000    293.420240    -27.259000
2467     24.660000    293.692890    -27.271000
2468     24.670000    293.965660    -27.283000
2469     24.680000    294.238560    -27.296000
2470     24.690000    294.511580    -27.308000
2471     24.700000    294.784710    -27.320000
2472     24.710000    295.057970    -27.332000
2473     24.720000    295.331340    -27.344000
2474     24.730000    295.604840    -27.356000
2475     24.740000    295.878460    -27.368000
2476     24.750000    296.152200    -27.380000
2477     24.760000    296.426050    -27.392000
2478     24.770000    296.700030    -27.404000
2479     24.780000    296.974130    -27.416000
2480     24.790000    297.248350    -27.428000
2481     24.800000    297.522690    -27.440000
2482     24.810000    297.797150    -27.452000
2483     24.820000    298.071730    -27.464000
2484     24.830000    298.346430    -27.476000
2485     24.840000    298.621250    -27.488000
2486     24.850000    298.896200    -27.500000
2487     24.860000    299.171260    -27.512000
2488     24.870000    299.446440    -27.524000
2489     24.880000    299.721740    -27.536000
2490     24.890000    299.997170    -27.548000
2491     24.900000    300.272710    -27.560000
2492     24.910000    300.548380    -27.572000
2493     24.920000    300.824160    -27.584000
2494     24.930000    301.100060    -27.597000
2495     24.940000    301.376090    -27.609000
2496     24.950000    301.652240    -27.621000
2497     24.960000    301.928500    -27.633000
2498     24.970000    302.204890    -27.645000
2499     24.980000    302.481400    -27.657000
2500     24.990000    302.758030    -27.669000
2501     25.000000    303.034770    -27.681000
2502     25.010000    303.311640    -27.693000
2503     25.020000    303.588630    -27.705000
2504     25.030000    303.865740    -27.717000
2505     25.040000    304.142970    -27.729000
2506     25.050000    304.420320    -27.741000
2507     25.060000    304.697790    -27.753000
2508     25.070000    304.975380    -27.765000
2509     25.080000    305.253090    -27.777000
2510     25.090000    305.530930    -27.789000
2511     25.100000    305.808880    -27.801000
2512     25.110000    306.086950    -27.813000
2513     25.120000    306.365140    -27.825000
2514     25.130000    306.643460    -27.837000
2515     25.140000    306.921890    -27.850000
2516     25.150000    307.200450    -27.861000
2517     25.160000    307.479120    -27.873000
2518     25.170000    307.757920    -27.885000
2519     25.180000    308.036830    -27.898000
2520     25.190000    308.315870    -27.910000
2521     25.200000    308.595030    -27.922000
2522     25.210000    308.874300    -27.934000
2523     25.220000    309.153700    -27.946000
2524     25.230000    309.433220    -27.958000
2525     25.240000    309.712860    -27.970000
2526     25.250000    309.992620    -27.982000
2527     25.260000    310.272490    -27.994000
2528     25.270000    310.552490    -28.006000
2529     25.280000    310.832610    -28.018000
2530     25.290000    311.112850    -28.030000
2531     25.300000    311.393210    -28.042000
2532     25.310000    311.673700    -28.054000
2533     25.320000    311.954300    -28.066000
2534     25.330000    312.235020    -28.078000
2535     25.340000    312.515860    -28.090000
2536     25.350000    312.796820    -28.102000
2537     25.360000    313.077910    -28.114000
2538     25.370000    313.359110    -28.126000
2539     25.380000    313.640430    -28.138000
2540     25.390000    313.921880    -28.151000
2541     25.400000    314.203450    -28.163000
2542     25.410000    314.485130    -28.174000
2543     25.420000    314.766930    -28.187000
2544     25.430000    315.048860    -28.199000
2545     25.440000    315.330910    -28.211000
2546     25.450000    315.613080    -28.223000
2547     25.460000    315.895360    -28.235000
2548     25.470000    316.177770    -28.247000
2549     25.480000    316.460300    -28.259000
2550     25.490000    316.742950    -28.271000
2551     25.500000    317.025720    -28.283000
2552     25.510000    317.308610    -28.295000
2553     25.520000    317.591620    -28.307000
2554     25.530000    317.874750    -28.319000
2555     25.540000    318.158000    -28.331000
2556     25.550000    318.441370    -28.343000
2557     25.560000    318.724860    -28.355000
2558     25.570000    319.008470    -28.367000
2559     25.580000    319.292200    -28.379000
2560     25.590000    319.576060    -28.391000
2561     25.600000    319.860030    -28.403000
2562     25.610000    320.144120    -28.415000
2563     25.620000    320.428340    -28.427000
2564     25.630000    320.712670    -28.440000
2565     25.640000    320.997130    -28.452000
2566     25.650000    321.281700    -28.464000
2567     25.660000    321.566400    -28.476000
2568     25.670000    321.851210    -28.488000
2569     25.680000    322.136150    -28.500000
2570     25.690000    322.421210    -28.512000
2571     25.700000    322.706390    -28.524000
2572     25.710000    322.991690    -28.536000
2573     25.720000    323.277100    -28.548000
2574     25.730000    323.562640    -28.560000
2575     25.740000    323.848300    -28.572000
2576     25.750000    324.134080    -28.584000
2577     25.760000    324.419980    -28.596000
2578     25.770000    324.706000    -28.608000
2579     25.780000    324.992140    -28.620000
2580     25.790000    325.278400    -28.632000
2581     25.800000    325.564790    -28.644000
2582     25.810000    325.851290    -28.656000
2583     25.820000    326.137910    -28.668000
2584     25.830000    326.424650    -28.680000
2585     25.840000    326.711520    -28.692000
2586     25.850000    326.998500    -28.704000
2587     25.860000    327.285600    -28.716000
2588     25.870000    327.572830    -28.728000
2589     25.880000    327.860170    -28.741000
2590     25.890000    328.147640    -28.753000
2591     25.900000    328.435230    -28.765000
2592     25.910000    328.722930    -28.777000
2593     25.920000    329.010760    -28.789000
2594     25.930000    329.298700    -28.801000
2595     25.940000    329.586770    -28.813000
2596     25.950000    329.874960    -28.825000
2597     25.960000    330.163270    -28.837000
2598     25.970000    330.451700    -28.849000
2599     25.980000    330.740250    -28.861000
2600     25.990000    331.028920    -28.873000
2601     26.000000    331.317710    -28.885000
2602     26.010000    331.606620    -28.897000
2603     26.020000    331.895650    -28.909000
2604     26.030000    332.184800    -28.921000
2605     26.040000    332.474070    -28.933000
2606     26.050000    332.763460    -28.945000
2607     26.060000    333.052980    -28.957000
2608     26.070000    333.342610    -28.969000
2609     26.080000    333.632360    -28.981000
2610     26.090000    333.922240    -28.993000
2611     26.100000    334.212230    -29.005000
2612     26.110000    334.502340    -29.017000
2613     26.120000    334.792580    -29.029000
2614     26.130000    335.082930    -29.042000
2615     26.140000    335.373410    -29.054000
2616     26.150000    335.664010    -29.066000
2617     26.160000    335.954720    -29.078000
2618     26.170000    336.245560    -29.090000
2619     26.180000    336.536520    -29.102000
2620     26.190000    336.827600    -29.114000
2621     26.200000    337.118800    -29.126000
2622     26.210000    337.410110    -29.138000
2623     26.220000    337.701550    -29.150000
2624     26.230000    337.993110    -29.162000
2625     26.240000    338.284790    -29.174000
2626     26.250000    338.576590    -29.186000
2627     26.260000    338.868520    -29.198000
2628     26.270000    339.160560    -29.210000
2629     26.280000    339.452720    -29.222000
2630     26.290000    339.745000    -29.234000
2631     26.300000    340.037400    -29.246000
2632     26.310000    340.329930    -29.258000
2633     26.320000    340.622570    -29.270000
2634     26.330000    340.915330    -29.282000
2635     26.340000    341.208220    -29.295000
2636     26.350000    341.501220    -29.306000
2637     26.360000    341.794350    -29.318000
2638     26.370000    342.087590    -29.331000
2639     26.380000    342.380960    -29.343000
2640     26.390000    342.674450    -29.355000
2641     26.400000    342.968050    -29.367000
2642     26.410000    343.261780    -29.379000
2643     26.420000    343.555630    -29.391000
2644     26.430000    343.849590    -29.403000
2645     26.440000    344.143680    -29.415000
2646     26.450000    344.437890    -29.427000
2647     26.460000    344.732220    -29.439000
2648     26.470000    345.026670    -29.451000
2649     26.480000    345.321240    -29.463000
2650     26.490000    345.615930    -29.475000
2651     26.500000    345.910740    -29.487000
2652     26.510000    346.205670    -29.499000
2653     26.520000    346.500730    -29.511000
2654     26.530000    346.795900    -29.523000
2655     26.540000    347.091190    -29.535000
2656     26.550000    347.386610    -29.547000
2657     26.560000    347.682140    -29.559000
2658     26.570000    347.977790    -29.571000
2659     26.580000    348.273570    -29.584000
2660     26.590000    348.569460    -29.596000
2661     26.600000    348.865480    -29.608000
2662     26.610000    349.161610    -29.619000
2663     26.620000    349.457870    -29.632000
2664     26.630000    349.754240    -29.644000
2665     26.640000    350.050740    -29.656000
2666     26.650000    350.347360    -29.668000
2667     26.660000    350.644100    -29.680000
2668     26.670000    350.940950    -29.692000
2669     26.680000    351.237930    -29.704000
2670     26.690000    351.535030    -29.716000
2671     26.700000    351.832250    -29.728000
2672     26.710000    352.129590    -29.740000
2673     26.720000    352.427050    -29.752000
2674     26.730000    352.724630    -29.764000
2675     26.740000    353.022330    -29.776000
2676     26.750000    353.320150    -29.788000
2677     26.760000    353.618100    -29.800000
2678     26.770000    353.916160    -29.812000
2679     26.780000    354.214340    -29.824000
2680     26.790000    354.512640    -29.836000
2681     26.800000    354.811070    -29.848000
2682     26.810000    355.109610    -29.860000
2683     26.820000    355.408270    -29.872000
2684     26.830000    355.707060    -29.885000
2685     26.840000    356.005970    -29.897000
2686     26.850000    356.304990    -29.909000
2687     26.860000    356.604140    -29.921000
2688     26.870000    356.903400    -29.933000
2689     26.880000    357.202790    -29.945000
2690     26.890000    357.502300    -29.957000
2691     26.900000    357.801930    -29.969000
2692     26.910000    358.101670    -29.981000
2693     26.920000    358.401540    -29.993000
2694     26.930000    358.701530    -30.005000
2695     26.940000    359.001640    -30.017000
2696     26.950000    359.301870    -30.029000
2697     26.960000    359.602220    -30.041000
2698     26.970000    359.902690    -30.053000
2699     26.980000    360.203280    -30.065000
2700     26.990000    360.503990    -30.077000
2701     27.000000    360.804830    -30.089000
2702     27.010000    361.105780    -30.101000
2703     27.020000    361.406850    -30.113000
2704     27.030000    361.708040    -30.125000
2705     27.040000    362.009360    -30.137000
2706     27.050000    362.310790    -30.149000
2707     27.060000    362.612350    -30.161000
2708     27.070000    362.914020    -30.173000
2709     27.080000    363.215820    -30.186000
2710     27.090000    363.517730    -30.198000
2711     27.100000    363.819770    -30.210000
2712     27.110000    364.121930    -30.222000
2713     27.120000    364.424200    -30.234000
2714     27.130000    364.726600    -30.246000
2715     27.140000    365.029120    -30.258000
2716     27.150000    365.331760    -30.270000
2717     27.160000    365.634510    -30.282000
2718     27.170000    365.937390    -30.294000
2719     27.180000    366.240390    -30.306000
2720     27.190000    366.543510    -30.318000
2721     27.200000    366.846750    -30.330000
2722     27.210000    367.150110    -30.342000
2723     27.220000    367.453590    -30.354000
2724     27.230000    367.757200    -30.366000
2725     27.240000    368.060920    -30.378000
2726     27.250000    368.364760    -30.390000
2727     27.260000    368.668720    -30.402000
2728     27.270000    368.972810    -30.414000
2729     27.280000    369.277010    -30.426000
2730     27.290000    369.581330    -30.439000
2731     27.300000    369.885780    -30.450000
2732     27.310000    370.190340    -30.462000
2733     27.320000    370.495030    -30.474000
2734     27.330000    370.799830    -30.487000
2735     27.340000    371.104760    -30.499000
2736     27.350000    371.409810    -30.511000
2737     27.360000    371.714970    -30.523000
2738     27.370000    372.020260    -30.535000
2739     27.380000    372.325670    -30.547000
2740     27.390000    372.631200    -30.559000
2741     27.400000    372.936850    -30.571000
2742     27.410000    373.242620    -30.583000
2743     27.420000    373.548500    -30.595000
2744     27.430000    373.854510    -30.607000
2745     27.440000    374.160650    -30.619000
2746     27.450000    374.466900    -30.631000
2747     27.460000    374.773270    -30.643000
2748     27.470000    375.079760    -30.655000
2749     27.480000    375.386370    -30.667000
2750     27.490000    375.693100    -30.679000
2751     27.500000    375.999960    -30.691000
2752     27.510000    376.306930    -30.703000
2753     27.520000    376.614020    -30.715000
2754     27.530000    376.921240    -30.727000
2755     27.540000    377.228570    -30.740000
2756     27.550000    377.536030    -30.752000
2757     27.560000    377.843600    -30.763000
2758     27.570000    378.151300    -30.776000
2759     27.580000    378.459110    -30.788000
2760     27.590000    378.767050    -30.800000
2761     27.600000    379.075110    -30.812000
2762     27.610000    379.383290    -30.824000
2763     27.620000    379.691580    -30.836000
2764     27.630000    380.000000    -30.848000
2765     27.640000    380.308540    -30.860000
2766     27.650000    380.617200    -30.872000
2767     27.660000    380.925980    -30.884000
2768     27.670000    381.234880    -30.896000
2769     27.680000    381.543900    -30.908000
2770     27.690000    381.853040    -30.920000
2771     27.700000    382.162300    -30.932000
2772     27.710000    382.471680    -30.944000
2773     27.720000    382.781180    -30.956000
2774     27.730000    383.090810    -30.968000
2775     27.740000    383.400550    -30.980000
2776     27.750000    383.710410    -30.992000
2777     27.760000    384.020400    -31.004000
2778     27.770000    384.330500    -31.016000
2779     27.780000    384.640730    -31.029000
2780     27.790000    384.951070    -31.041000
2781     27.800000    385.261540    -31.053000
2782     27.810000    385.572120    -31.065000
2783     27.820000    385.882830    -31.077000
2784     27.830000    386.193650    -31.089000
2785     27.840000    386.504600    -31.101000
2786     27.850000    386.815670    -31.113000
2787     27.860000    387.126860    -31.125000
2788     27.870000    387.438170    -31.137000
2789     27.880000    387.749590    -31.149000
2790     27.890000    388.061140    -31.161000
2791     27.900000    388.372810    -31.173000
2792     27.910000    388.684600    -31.185000
2793     27.920000    388.996510    -31.197000
2794     27.930000    389.308540    -31.209000
2795     27.940000    389.620700    -31.221000
2796     27.950000    389.932970    -31.233000
2797     27.960000    390.245360    -31.245000
2798     27.970000    390.557870    -31.257000
2799     27.980000    390.870510    -31.269000
2800     27.990000    391.183260    -31.281000
2801     28.000000    391.496130    -31.293000
2802     28.010000    391.809130    -31.305000
2803     28.020000    392.122240    -31.317000
2804     28.030000    392.435480    -31.330000
2805     28.040000    392.748830    -31.342000
2806     28.050000    393.062310    -31.354000
2807     28.060000    393.375900    -31.366000
2808     28.070000    393.689620    -31.378000
2809     28.080000    394.003460    -31.390000
2810     28.090000    394.317420    -31.402000
2811     28.100000    394.631500    -31.414000
2812     28.110000    394.945690    -31.426000
2813     28.120000    395.260010    -31.438000
2814     28.130000    395.574450    -31.450000
2815     28.140000    395.889010    -31.462000
2816     28.150000    396.203690    -31.474000
2817     28.160000    396.518490    -31.486000
2818     28.170000    396.833410    -31.498000
2819     28.180000    397.148450    -31.510000
2820     28.190000    397.463620    -31.522000
2821     28.200000    397.778900    -31.534000
2822     28.210000    398.094300    -31.546000
2823     28.220000    398.409820    -31.558000
2824     28.230000    398.725470    -31.570000
2825     28.240000    399.041230    -31.582000
2826     28.250000    399.357120    -31.594000
2827     28.260000    399.673120    -31.606000
2828     28.270000    399.989240    -31.618000
2829     28.280000    400.305490    -31.631000
2830     28.290000    400.621860    -31.643000
2831     28.300000    400.938340    -31.655000
2832     28.310000    401.254950    -31.667000
2833     28.320000    401.571670    -31.679000
2834     28.330000    401.888520    -31.691000
2835     28.340000    402.205490    -31.703000
2836     28.350000    402.522580    -31.715000
2837     28.360000    402.839790    -31.727000
2838     28.370000    403.157120    -31.739000
2839     28.380000    403.474570    -31.751000
2840     28.390000    403.792140    -31.763000
2841     28.400000    404.109830    -31.775000
2842     28.410000    404.427640    -31.787000
2843     28.420000    404.745570    -31.799000
2844     28.430000    405.063620    -31.811000
2845     28.440000    405.381790    -31.823000
2846     28.450000    405.700090    -31.835000
2847     28.460000    406.018500    -31.847000
2848     28.470000    406.337030    -31.859000
2849     28.480000    406.655690    -31.871000
2850     28.490000    406.974460    -31.884000
2851     28.500000    407.293360    -31.895000
2852     28.510000    407.612370    -31.907000
2853     28.520000    407.931510    -31.920000
2854     28.530000    408.250760    -31.932000
2855     28.540000    408.570140    -31.944000
2856     28.550000    408.889640    -31.956000
2857     28.560000    409.209250    -31.968000
2858     28.570000    409.528990    -31.980000
2859     28.580000    409.848850    -31.992000
2860     28.590000    410.168830    -32.004000
2861     28.600000    410.488930    -32.016000
2862     28.610000    410.809150    -32.028000
2863     28.620000    411.129490    -32.040000
2864     28.630000    411.449950    -32.052000
2865     28.640000    411.770530    -32.064000
2866     28.650000    412.091230    -32.076000
2867     28.660000    412.412050    -32.088000
2868     28.670000    412.732990    -32.100000
2869     28.680000    413.054050    -32.112000
2870     28.690000    413.375240    -32.124000
2871     28.700000    413.696540    -32.136000
2872     28.710000    414.017960    -32.148000
2873     28.720000    414.339510    -32.160000
2874     28.730000    414.661170    -32.173000
2875     28.740000    414.982960    -32.185000
2876     28.750000    415.304860    -32.197000
2877     28.760000    415.626890    -32.208000
2878     28.770000    415.949030    -32.221000
2879     28.780000    416.271300    -32.233000
2880     28.790000    416.593690    -32.245000
2881     28.800000    416.916190    -32.257000
2882     28.810000    417.238820    -32.269000
2883     28.820000    417.561570    -32.281000
2884     28.830000    417.884440    -32.293000
2885     28.840000    418.207430    -32.305000
2886     28.850000    418.530540    -32.317000
2887     28.860000    418.853770    -32.329000
2888     28.870000    419.177120    -32.341000
2889     28.880000    419.500590    -32.353000
2890     28.890000    419.824180    -32.365000
2891     28.900000    420.147890    -32.377000
2892     28.910000    420.471720    -32.389000
2893     28.920000    420.795670    -32.401000
2894     28.930000    421.119750    -32.413000
2895     28.940000    421.443940    -32.425000
2896     28.950000    421.768250    -32.437000
2897     28.960000    422.092690    -32.449000
2898     28.970000    422.417240    -32.461000
2899     28.980000    422.741920    -32.474000
2900     28.990000    423.066710    -32.486000
2901     29.000000    423.391630    -32.498000
2902     29.010000    423.716660    -32.510000
2903     29.020000    424.041820    -32.522000
2904     29.030000    424.367100    -32.534000
2905     29.040000    424.692490    -32.546000
2906     29.050000    425.018010    -32.558000
2907     29.060000    425.343650    -32.570000
2908     29.070000    425.669410    -32.582000
2909     29.080000    425.995290    -32.594000
2910     29.090000    426.321290    -32.606000
2911     29.100000    426.647410    -32.618000
2912     29.110000    426.973650    -32.630000
2913     29.120000    427.300010    -32.642000
2914     29.130000    427.626490    -32.654000
2915     29.140000    427.953090    -32.666000
2916     29.150000    428.279810    -32.678000
2917     29.160000    428.606660    -32.690000
2918     29.170000    428.933620    -32.702000
2919     29.180000    429.260700    -32.714000
2920     29.190000    429.587900    -32.726000
2921     29.200000    429.915230    -32.738000
2922     29.210000    430.242670    -32.750000
2923     29.220000    430.570240    -32.762000
2924     29.230000    430.897920    -32.775000
2925     29.240000    431.225730    -32.787000
2926     29.250000    431.553660    -32.799000
2927     29.260000    431.881700    -32.811000
2928     29.270000    432.209870    -32.823000
2929     29.280000    432.538160    -32.835000
2930     29.290000    432.866560    -32.847000
2931     29.300000    433.195090    -32.859000
2932     29.310000    433.523740    -32.871000
2933     29.320000    433.852510    -32.883000
2934     29.330000    434.181400    -32.895000
2935     29.340000    434.510410    -32.907000
2936     29.350000    434.839540    -32.919000
2937     29.360000    435.168790    -32.931000
2938     29.370000    435.498160    -32.943000
2939     29.380000    435.827650    -32.955000
2940     29.390000    436.157270    -32.967000
2941     29.400000    436.487000    -32.979000
2942     29.410000    436.816850    -32.991000
2943     29.420000    437.146820    -33.003000
2944     29.430000    437.476920    -33.015000
2945     29.440000    437.807130    -33.028000
2946     29.450000    438.137470    -33.039000
2947     29.460000    438.467920    -33.051000
2948     29.470000    438.798490    -33.064000
2949     29.480000    439.129190    -33.076000
2950     29.490000    439.460010    -33.088000
2951     29.500000    439.790950    -33.100000
2952     29.510000    440.122000    -33.112000
2953     29.520000    440.453180    -33.124000
2954     29.530000    440.784480    -33.136000
2955     29.540000    441.115890    -33.148000
2956     29.550000    441.447430    -33.160000
2957     29.560000    441.779090    -33.172000
2958     29.570000    442.110870    -33.184000
2959     29.580000    442.442770    -33.196000
2960     29.590000    442.774800    -33.208000
2961     29.600000    443.106940    -33.220000
2962     29.610000    443.439200    -33.232000
2963     29.620000    443.771580    -33.243000
2964     29.630000    444.104070    -33.255000
2965     29.640000    444.436690    -33.267000
2966     29.650000    444.769420    -33.280000
2967     29.660000    445.102280    -33.293000
2968     29.670000    445.435280    -33.306000
2969     29.680000    445.768410    -33.319000
2970     29.690000    446.101660    -33.331000
2971     29.700000    446.435030    -33.342000
2972     29.710000    446.768500    -33.351000
2973     29.720000    447.102050    -33.359000
2974     29.730000    447.435680    -33.369000
2975     29.740000    447.769420    -33.381000
2976     29.750000    448.103310    -33.397000
2977     29.760000    448.437370    -33.418000
2978     29.770000    448.771660    -33.440000
2979     29.780000    449.106170    -33.459000
2980     29.790000    449.440850    -33.471000
2981     29.800000    449.775590    -33.470000
2982     29.810000    450.110260    -33.458000
2983     29.820000    450.444760    -33.441000
2984     29.830000    450.779090    -33.432000
2985     29.840000    451.113400    -33.446000
2986     29.850000    451.448010    -33.494000
2987     29.860000    451.783280    -33.575000
2988     29.870000    452.119500    -33.670000
2989     29.880000    452.456690    -33.744000
2990     29.890000    452.794380    -33.750000
2991     29.900000    453.131680    -33.657000
2992     29.910000    453.467520    -33.472000
2993     29.920000    453.801120    -33.252000
2994     29.930000    454.132570    -33.107000
2995     29.940000    454.463270    -33.163000
2996     29.950000    454.795830    -33.488000
2997     29.960000    455.133040    -34.012000
2998     29.970000    455.476080    -34.461000
2999     29.980000    455.822260    -34.400000
3000     29.990000    456.164070    -33.452000
3001     30.000000    456.491310    -32.723000
