# Supplementary material for: A Bottom-Up Coarse-Grained Model for Nucleosome–Nucleosome Interactions with Explicit Ions
Source: J Chem Theory Comput. 2022 May 17;18(6):3948–60. doi: 10.1021/acs.jctc.2c00083 (PMC9202350; doi:10.1021/acs.jctc.2c00083)
Supplement: Supplementary file 2 — ct2c00083_si_002.zip [file ct2c00083_si_002.zip › archive/CGMD_NCP-CO/pot_tables/D_P.table]

D_P
N 4001

1      0.000001    475.220840    118.121740
2      0.010000    474.039630    121.932850
3      0.020000    472.820300    125.363670
4      0.030000    471.566660    128.363900
5      0.040000    470.283020    130.895900
6      0.050000    468.974060    132.936720
7      0.060000    467.644700    134.479210
8      0.070000    466.299900    135.532140
9      0.080000    464.944580    136.119320
10      0.090000    463.583390    136.277810
11      0.100000    462.220610    136.055460
12      0.110000    460.860060    135.507940
13      0.120000    459.504980    134.695620
14      0.130000    458.158020    133.680480
15      0.140000    456.821220    132.523310
16      0.150000    455.495980    131.281420
17      0.160000    454.183170    130.006830
18      0.170000    452.883100    128.745100
19      0.180000    451.595650    127.534630
20      0.190000    450.320300    126.406460
21      0.200000    449.056240    125.384440
22      0.210000    447.802390    124.485570
23      0.220000    446.557540    123.720610
24      0.230000    445.320330    123.094650
25      0.240000    444.089390    122.607840
26      0.250000    442.863310    122.255990
27      0.260000    441.640750    122.031250
28      0.270000    440.420430    121.922800
29      0.280000    439.201210    121.917430
30      0.290000    437.982030    122.000210
31      0.300000    436.762030    122.155120
32      0.310000    435.540480    122.365650
33      0.320000    434.316820    122.615380
34      0.330000    433.090670    122.888480
35      0.340000    431.861780    123.170130
36      0.350000    430.630080    123.446880
37      0.360000    429.395610    123.706870
38      0.370000    428.158550    123.939980
39      0.380000    426.919150    124.137910
40      0.390000    425.677770    124.294140
41      0.400000    424.434830    124.403890
42      0.410000    423.190790    124.464050
43      0.420000    421.946150    124.473060
44      0.430000    420.701420    124.430790
45      0.440000    419.457110    124.338450
46      0.450000    418.213720    124.198410
47      0.460000    416.971740    124.014120
48      0.470000    415.731600    123.789930
49      0.480000    414.493700    123.530890
50      0.490000    413.258390    123.242620
51      0.500000    412.025960    122.931030
52      0.510000    410.796650    122.602170
53      0.520000    409.570630    122.261980
54      0.530000    408.348010    121.916100
55      0.540000    407.128850    121.569730
56      0.550000    405.913150    121.227450
57      0.560000    404.700880    120.893210
58      0.570000    403.491950    120.570230
59      0.580000    402.286240    120.261000
60      0.590000    401.083630    119.967330
61      0.600000    399.883960    119.690390
62      0.610000    398.687060    119.430770
63      0.620000    397.492750    119.188530
64      0.630000    396.300860    118.963330
65      0.640000    395.111230    118.754460
66      0.650000    393.923690    118.560890
67      0.660000    392.738080    118.381380
68      0.670000    391.554260    118.214500
69      0.680000    390.372120    118.058680
70      0.690000    389.191530    117.912260
71      0.700000    388.012410    117.773550
72      0.710000    386.834670    117.640830
73      0.720000    385.658260    117.512410
74      0.730000    384.483140    117.386660
75      0.740000    383.309270    117.262020
76      0.750000    382.136650    117.137040
77      0.760000    380.965280    117.010390
78      0.770000    379.795180    116.880850
79      0.780000    378.626370    116.747390
80      0.790000    377.458900    116.609100
81      0.800000    376.292810    116.465260
82      0.810000    375.128150    116.315320
83      0.820000    373.965000    116.158920
84      0.830000    372.803410    115.995890
85      0.840000    371.643450    115.826270
86      0.850000    370.485190    115.650290
87      0.860000    369.328690    115.468360
88      0.870000    368.174000    115.281060
89      0.880000    367.021190    115.089140
90      0.890000    365.870300    114.893420
91      0.900000    364.721370    114.694840
92      0.910000    363.574420    114.494310
93      0.920000    362.429480    114.292770
94      0.930000    361.286550    114.091040
95      0.940000    360.145640    113.889890
96      0.950000    359.006740    113.689910
97      0.960000    357.869840    113.491590
98      0.970000    356.734920    113.295220
99      0.980000    355.601970    113.100990
100      0.990000    354.470960    112.908940
101      1.000000    353.341870    112.719000
102      1.010000    352.214680    112.531030
103      1.020000    351.089370    112.344830
104      1.030000    349.965920    112.160200
105      1.040000    348.844320    111.976920
106      1.050000    347.724550    111.794790
107      1.060000    346.606600    111.613670
108      1.070000    345.490470    111.433440
109      1.080000    344.376130    111.254040
110      1.090000    343.263590    111.075440
111      1.100000    342.152840    110.897650
112      1.110000    341.043860    110.720670
113      1.120000    339.936660    110.544510
114      1.130000    338.831210    110.369140
115      1.140000    337.727520    110.194500
116      1.150000    336.625570    110.020490
117      1.160000    335.525370    109.846950
118      1.170000    334.426900    109.673660
119      1.180000    333.330160    109.500380
120      1.190000    332.235160    109.326830
121      1.200000    331.141890    109.152730
122      1.210000    330.050360    108.977810
123      1.220000    328.960590    108.801820
124      1.230000    327.872570    108.624570
125      1.240000    326.786320    108.445940
126      1.250000    325.701860    108.265890
127      1.260000    324.619200    108.084470
128      1.270000    323.538360    107.901810
129      1.280000    322.459340    107.718110
130      1.290000    321.382160    107.533650
131      1.300000    320.306820    107.348740
132      1.310000    319.233340    107.163690
133      1.320000    318.161700    106.978830
134      1.330000    317.091910    106.794420
135      1.340000    316.023970    106.610670
136      1.350000    314.957860    106.427720
137      1.360000    313.893580    106.245630
138      1.370000    312.831130    106.064370
139      1.380000    311.770480    105.883830
140      1.390000    310.711640    105.703850
141      1.400000    309.654610    105.524230
142      1.410000    308.599360    105.344750
143      1.420000    307.545920    105.165190
144      1.430000    306.494260    104.985350
145      1.440000    305.444410    104.805080
146      1.450000    304.396360    104.624290
147      1.460000    303.350120    104.442960
148      1.470000    302.305690    104.261150
149      1.480000    301.263080    104.078960
150      1.490000    300.222290    103.896550
151      1.500000    299.183320    103.714130
152      1.510000    298.146180    103.531920
153      1.520000    297.110860    103.350100
154      1.530000    296.077360    103.168840
155      1.540000    295.045670    102.988270
156      1.550000    294.015790    102.808420
157      1.560000    292.987700    102.629290
158      1.570000    291.961410    102.450770
159      1.580000    290.936900    102.272720
160      1.590000    289.914180    102.094940
161      1.600000    288.893230    101.917200
162      1.610000    287.874050    101.739260
163      1.620000    286.856660    101.560900
164      1.630000    285.841050    101.381930
165      1.640000    284.827230    101.202200
166      1.650000    283.815210    101.021660
167      1.660000    282.805000    100.840300
168      1.670000    281.796590    100.658200
169      1.680000    280.790010    100.475500
170      1.690000    279.785260    100.292400
171      1.700000    278.782330    100.109150
172      1.710000    277.781240     99.925980
173      1.720000    276.781980     99.743140
174      1.730000    275.784550     99.560810
175      1.740000    274.788940     99.379160
176      1.750000    273.795150     99.198250
177      1.760000    272.803170     99.018090
178      1.770000    271.812990     98.838620
179      1.780000    270.824600     98.659700
180      1.790000    269.838000     98.481150
181      1.800000    268.853190     98.302740
182      1.810000    267.870160     98.124250
183      1.820000    266.888920     97.945450
184      1.830000    265.909470     97.766160
185      1.840000    264.931800     97.586240
186      1.850000    263.955940     97.405600
187      1.860000    262.981890     97.224250
188      1.870000    262.009640     97.042250
189      1.880000    261.039220     96.859740
190      1.890000    260.070620     96.676900
191      1.900000    259.103850     96.493950
192      1.910000    258.138910     96.311130
193      1.920000    257.175800     96.128650
194      1.930000    256.214520     95.946710
195      1.940000    255.255050     95.765440
196      1.950000    254.297400     95.584900
197      1.960000    253.341550     95.405100
198      1.970000    252.387500     95.225960
199      1.980000    251.435240     95.047330
200      1.990000    250.484760     94.869030
201      2.000000    249.536070     94.690840
202      2.010000    248.589160     94.512520
203      2.020000    247.644040     94.333870
204      2.030000    246.700700     94.154670
205      2.040000    245.759150     93.974810
206      2.050000    244.819410     93.794200
207      2.060000    243.881460     93.612850
208      2.070000    242.945330     93.430820
209      2.080000    242.011030     93.248250
210      2.090000    241.078540     93.065330
211      2.100000    240.147890     92.882290
212      2.110000    239.219070     92.699350
213      2.120000    238.292070     92.516760
214      2.130000    237.366910     92.334700
215      2.140000    236.443560     92.153300
216      2.150000    235.522030     91.972640
217      2.160000    234.602300     91.792720
218      2.170000    233.684370     91.613460
219      2.180000    232.768240     91.434720
220      2.190000    231.853890     91.256330
221      2.200000    230.941330     91.078050
222      2.210000    230.030550     90.899660
223      2.220000    229.121550     90.720950
224      2.230000    228.214340     90.541720
225      2.240000    227.308920     90.361830
226      2.250000    226.405310     90.181210
227      2.260000    225.503490     89.999850
228      2.270000    224.603500     89.817840
229      2.280000    223.705320     89.635290
230      2.290000    222.808960     89.452410
231      2.300000    221.914440     89.269400
232      2.310000    221.021750     89.086520
233      2.320000    220.130880     88.903970
234      2.330000    219.241840     88.721960
235      2.340000    218.354620     88.540610
236      2.350000    217.469220     88.359990
237      2.360000    216.585620     88.180110
238      2.370000    215.703810     88.000890
239      2.380000    214.823810     87.822190
240      2.390000    213.945580     87.643820
241      2.400000    213.069150     87.465570
242      2.410000    212.194490     87.287200
243      2.420000    211.321620     87.108500
244      2.430000    210.450530     86.929270
245      2.440000    209.581240     86.749390
246      2.450000    208.713750     86.568770
247      2.460000    207.848060     86.387420
248      2.470000    206.984180     86.205400
249      2.480000    206.122130     86.022850
250      2.490000    205.261900     85.839950
251      2.500000    204.403500     85.656940
252      2.510000    203.546930     85.474050
253      2.520000    202.692190     85.291490
254      2.530000    201.839280     85.109470
255      2.540000    200.988180     84.928100
256      2.550000    200.138900     84.747470
257      2.560000    199.291430     84.567580
258      2.570000    198.445750     84.388340
259      2.580000    197.601870     84.209620
260      2.590000    196.759770     84.031240
261      2.600000    195.919460     83.852980
262      2.610000    195.080930     83.674600
263      2.620000    194.244180     83.495880
264      2.630000    193.409230     83.316650
265      2.640000    192.576060     83.136760
266      2.650000    191.744690     82.956140
267      2.660000    190.915130     82.774790
268      2.670000    190.087380     82.592770
269      2.680000    189.261450     82.410230
270      2.690000    188.437350     82.227340
271      2.700000    187.615080     82.044340
272      2.710000    186.794630     81.861450
273      2.720000    185.976020     81.678910
274      2.730000    185.159230     81.496890
275      2.740000    184.344260     81.315530
276      2.750000    183.531110     81.134910
277      2.760000    182.719760     80.955010
278      2.770000    181.910210     80.775780
279      2.780000    181.102450     80.597070
280      2.790000    180.296480     80.418690
281      2.800000    179.492290     80.240420
282      2.810000    178.689890     80.062040
283      2.820000    177.889270     79.883330
284      2.830000    177.090430     79.704100
285      2.840000    176.293390     79.524210
286      2.850000    175.498150     79.343590
287      2.860000    174.704720     79.162230
288      2.870000    173.913090     78.980220
289      2.880000    173.123290     78.797670
290      2.890000    172.335310     78.614790
291      2.900000    171.549170     78.431790
292      2.910000    170.764850     78.248900
293      2.920000    169.982360     78.066350
294      2.930000    169.201700     77.884330
295      2.940000    168.422850     77.702980
296      2.950000    167.645820     77.522350
297      2.960000    166.870600     77.342460
298      2.970000    166.097170     77.163220
299      2.980000    165.325540     76.984500
300      2.990000    164.555700     76.806120
301      3.000000    163.787640     76.627850
302      3.010000    163.021360     76.449470
303      3.020000    162.256860     76.270760
304      3.030000    161.494160     76.091520
305      3.040000    160.733240     75.911630
306      3.050000    159.974120     75.731010
307      3.060000    159.216810     75.549660
308      3.070000    158.461320     75.367640
309      3.080000    157.707640     75.185100
310      3.090000    156.955790     75.002220
311      3.100000    156.205770     74.819220
312      3.110000    155.457580     74.636330
313      3.120000    154.711210     74.453790
314      3.130000    153.966670     74.271770
315      3.140000    153.223960     74.090410
316      3.150000    152.483050     73.909790
317      3.160000    151.743950     73.729900
318      3.170000    151.006660     73.550660
319      3.180000    150.271150     73.371940
320      3.190000    149.537430     73.193560
321      3.200000    148.805490     73.015290
322      3.210000    148.075340     72.836910
323      3.220000    147.346970     72.658190
324      3.230000    146.620390     72.478950
325      3.240000    145.895600     72.299060
326      3.250000    145.172610     72.118440
327      3.260000    144.451430     71.937090
328      3.270000    143.732050     71.755070
329      3.280000    143.014500     71.572530
330      3.290000    142.298780     71.389650
331      3.300000    141.584880     71.206650
332      3.310000    140.872820     71.023770
333      3.320000    140.162580     70.841230
334      3.330000    139.454170     70.659210
335      3.340000    138.747570     70.477850
336      3.350000    138.042800     70.297230
337      3.360000    137.339820     70.117340
338      3.370000    136.638650     69.938100
339      3.380000    135.939270     69.759380
340      3.390000    135.241670     69.581000
341      3.400000    134.545860     69.402720
342      3.410000    133.851840     69.224340
343      3.420000    133.159590     69.045620
344      3.430000    132.469140     68.866390
345      3.440000    131.780470     68.686490
346      3.450000    131.093610     68.505870
347      3.460000    130.408550     68.324520
348      3.470000    129.725310     68.142510
349      3.480000    129.043880     67.959960
350      3.490000    128.364280     67.777080
351      3.500000    127.686510     67.594090
352      3.510000    127.010570     67.411200
353      3.520000    126.336460     67.228660
354      3.530000    125.664170     67.046650
355      3.540000    124.993700     66.865290
356      3.550000    124.325050     66.684670
357      3.560000    123.658200     66.504780
358      3.570000    122.993160     66.325540
359      3.580000    122.329900     66.146820
360      3.590000    121.668430     65.968430
361      3.600000    121.008750     65.790160
362      3.610000    120.350850     65.611770
363      3.620000    119.694730     65.433060
364      3.630000    119.040400     65.253820
365      3.640000    118.387860     65.073930
366      3.650000    117.737120     64.893310
367      3.660000    117.088190     64.711950
368      3.670000    116.441070     64.529940
369      3.680000    115.795770     64.347400
370      3.690000    115.152300     64.164520
371      3.700000    114.510650     63.981520
372      3.710000    113.870830     63.798640
373      3.720000    113.232850     63.616100
374      3.730000    112.596690     63.434080
375      3.740000    111.962350     63.252730
376      3.750000    111.329820     63.072110
377      3.760000    110.699100     62.892210
378      3.770000    110.070180     62.712970
379      3.780000    109.443050     62.534250
380      3.790000    108.817700     62.355870
381      3.800000    108.194140     62.177600
382      3.810000    107.572370     61.999210
383      3.820000    106.952380     61.820490
384      3.830000    106.334170     61.641250
385      3.840000    105.717760     61.461360
386      3.850000    105.103150     61.280740
387      3.860000    104.490340     61.099390
388      3.870000    103.879340     60.917370
389      3.880000    103.270170     60.734830
390      3.890000    102.662820     60.551950
391      3.900000    102.057300     60.368950
392      3.910000    101.453610     60.186080
393      3.920000    100.851750     60.003530
394      3.930000    100.251720     59.821520
395      3.940000     99.653500     59.640170
396      3.950000     99.057100     59.459540
397      3.960000     98.462510     59.279650
398      3.970000     97.869710     59.100410
399      3.980000     97.278700     58.921690
400      3.990000     96.689490     58.743300
401      4.000000     96.102050     58.565030
402      4.010000     95.516400     58.386640
403      4.020000     94.932540     58.207920
404      4.030000     94.350460     58.028690
405      4.040000     93.770170     57.848790
406      4.050000     93.191680     57.668170
407      4.060000     92.615000     57.486820
408      4.070000     92.040130     57.304800
409      4.080000     91.467090     57.122260
410      4.090000     90.895860     56.939390
411      4.100000     90.326470     56.756390
412      4.110000     89.758910     56.573510
413      4.120000     89.193170     56.390970
414      4.130000     88.629260     56.208960
415      4.140000     88.067170     56.027600
416      4.150000     87.506900     55.846980
417      4.160000     86.948430     55.667090
418      4.170000     86.391750     55.487850
419      4.180000     85.836880     55.309130
420      4.190000     85.283780     55.130740
421      4.200000     84.732480     54.952470
422      4.210000     84.182950     54.774080
423      4.220000     83.635210     54.595360
424      4.230000     83.089260     54.416120
425      4.240000     82.545100     54.236230
426      4.250000     82.002730     54.055610
427      4.260000     81.462180     53.874250
428      4.270000     80.923440     53.692240
429      4.280000     80.386510     53.509700
430      4.290000     79.851420     53.326820
431      4.300000     79.318150     53.143820
432      4.310000     78.786710     52.960940
433      4.320000     78.257100     52.778400
434      4.330000     77.729320     52.596390
435      4.340000     77.203350     52.415040
436      4.350000     76.679200     52.234420
437      4.360000     76.156860     52.054520
438      4.370000     75.636310     51.875280
439      4.380000     75.117560     51.696560
440      4.390000     74.600590     51.518170
441      4.400000     74.085410     51.339900
442      4.410000     73.572010     51.161510
443      4.420000     73.060400     50.982790
444      4.430000     72.550570     50.803560
445      4.440000     72.042540     50.623660
446      4.450000     71.536300     50.443040
447      4.460000     71.031870     50.261690
448      4.470000     70.529250     50.079670
449      4.480000     70.028450     49.897130
450      4.490000     69.529480     49.714250
451      4.500000     69.032340     49.531260
452      4.510000     68.537030     49.348380
453      4.520000     68.043540     49.165840
454      4.530000     67.551890     48.983830
455      4.540000     67.062050     48.802470
456      4.550000     66.574020     48.621850
457      4.560000     66.087800     48.441960
458      4.570000     65.603390     48.262720
459      4.580000     65.120760     48.084000
460      4.590000     64.639920     47.905610
461      4.600000     64.160860     47.727340
462      4.610000     63.683590     47.548950
463      4.620000     63.208100     47.370230
464      4.630000     62.734400     47.190990
465      4.640000     62.262490     47.011100
466      4.650000     61.792380     46.830470
467      4.660000     61.324070     46.649120
468      4.670000     60.857580     46.467110
469      4.680000     60.392910     46.284570
470      4.690000     59.930060     46.101690
471      4.700000     59.469050     45.918690
472      4.710000     59.009860     45.735810
473      4.720000     58.552500     45.553270
474      4.730000     58.096970     45.371260
475      4.740000     57.643260     45.189900
476      4.750000     57.191360     45.009280
477      4.760000     56.741260     44.829390
478      4.770000     56.292970     44.650150
479      4.780000     55.846470     44.471430
480      4.790000     55.401750     44.293040
481      4.800000     54.958820     44.114770
482      4.810000     54.517680     43.936380
483      4.820000     54.078310     43.757670
484      4.830000     53.640740     43.578430
485      4.840000     53.204950     43.398530
486      4.850000     52.770970     43.217910
487      4.860000     52.338790     43.036560
488      4.870000     51.908420     42.854550
489      4.880000     51.479880     42.672010
490      4.890000     51.053160     42.489130
491      4.900000     50.628260     42.306130
492      4.910000     50.205200     42.123260
493      4.920000     49.783970     41.940720
494      4.930000     49.364560     41.758700
495      4.940000     48.946980     41.577350
496      4.950000     48.531200     41.396730
497      4.960000     48.117240     41.216830
498      4.970000     47.705070     41.037600
499      4.980000     47.294690     40.858880
500      4.990000     46.886100     40.680490
501      5.000000     46.479300     40.502210
502      5.010000     46.074280     40.323820
503      5.020000     45.671040     40.145100
504      5.030000     45.269590     39.965860
505      5.040000     44.869930     39.785960
506      5.050000     44.472070     39.605340
507      5.060000     44.076010     39.423980
508      5.070000     43.681780     39.241960
509      5.080000     43.289360     39.059420
510      5.090000     42.898760     38.876540
511      5.100000     42.510000     38.693540
512      5.110000     42.123060     38.510660
513      5.120000     41.737950     38.328120
514      5.130000     41.354670     38.146100
515      5.140000     40.973210     37.964750
516      5.150000     40.593560     37.784130
517      5.160000     40.215720     37.604240
518      5.170000     39.839680     37.425000
519      5.180000     39.465430     37.246290
520      5.190000     39.092970     37.067900
521      5.200000     38.722290     36.889640
522      5.210000     38.353390     36.711250
523      5.220000     37.986280     36.532540
524      5.230000     37.620950     36.353310
525      5.240000     37.257420     36.173420
526      5.250000     36.895690     35.992810
527      5.260000     36.535760     35.811460
528      5.270000     36.177640     35.629460
529      5.280000     35.821350     35.446920
530      5.290000     35.466880     35.264050
531      5.300000     35.114240     35.081060
532      5.310000     34.763430     34.898180
533      5.320000     34.414450     34.715650
534      5.330000     34.067290     34.533640
535      5.340000     33.721950     34.352280
536      5.350000     33.378430     34.171660
537      5.360000     33.036720     33.991760
538      5.370000     32.696800     33.812520
539      5.380000     32.358670     33.633790
540      5.390000     32.022330     33.455400
541      5.400000     31.687780     33.277110
542      5.410000     31.355010     33.098710
543      5.420000     31.024020     32.919970
544      5.430000     30.694820     32.740710
545      5.440000     30.367420     32.560790
546      5.450000     30.041810     32.380140
547      5.460000     29.718010     32.198770
548      5.470000     29.396020     32.016730
549      5.480000     29.075850     31.834160
550      5.490000     28.757510     31.651260
551      5.500000     28.441000     31.468240
552      5.510000     28.126310     31.285340
553      5.520000     27.813460     31.102790
554      5.530000     27.502430     30.920770
555      5.540000     27.193230     30.739420
556      5.550000     26.885830     30.558800
557      5.560000     26.580240     30.378920
558      5.570000     26.276450     30.199710
559      5.580000     25.974460     30.021020
560      5.590000     25.674250     29.842670
561      5.600000     25.375820     29.664440
562      5.610000     25.079180     29.486100
563      5.620000     24.784320     29.307440
564      5.630000     24.491240     29.128260
565      5.640000     24.199960     28.948430
566      5.650000     23.910470     28.767880
567      5.660000     23.622800     28.586590
568      5.670000     23.336930     28.404650
569      5.680000     23.052880     28.222170
570      5.690000     22.770660     28.039350
571      5.700000     22.490270     27.856400
572      5.710000     22.211700     27.673570
573      5.720000     21.934970     27.491060
574      5.730000     21.660060     27.309060
575      5.740000     21.386970     27.127710
576      5.750000     21.115690     26.947070
577      5.760000     20.846220     26.767150
578      5.770000     20.578550     26.587860
579      5.780000     20.312670     26.409060
580      5.790000     20.048580     26.230580
581      5.800000     19.786270     26.052190
582      5.810000     19.525750     25.873660
583      5.820000     19.267010     25.694790
584      5.830000     19.010070     25.515370
585      5.840000     18.754910     25.335290
586      5.850000     18.501560     25.154460
587      5.860000     18.250010     24.972900
588      5.870000     18.000290     24.790680
589      5.880000     17.752380     24.607940
590      5.890000     17.506300     24.424870
591      5.900000     17.262050     24.241710
592      5.910000     17.019630     24.058700
593      5.920000     16.779050     23.876060
594      5.930000     16.540290     23.693990
595      5.940000     16.303350     23.512630
596      5.950000     16.068220     23.332060
597      5.960000     15.834900     23.152270
598      5.970000     15.603380     22.973210
599      5.980000     15.373640     22.794720
600      5.990000     15.145700     22.616640
601      6.000000     14.919530     22.438720
602      6.010000     14.695140     22.260760
603      6.020000     14.472540     22.082510
604      6.030000     14.251710     21.903780
605      6.040000     14.032670     21.724440
606      6.050000     13.815430     21.544390
607      6.060000     13.599980     21.363620
608      6.070000     13.386350     21.182180
609      6.080000     13.174530     21.000190
610      6.090000     12.964530     20.817820
611      6.100000     12.756350     20.635280
612      6.110000     12.549990     20.452770
613      6.120000     12.345470     20.270500
614      6.130000     12.142760     20.088640
615      6.140000     11.941880     19.907310
616      6.150000     11.742800     19.726560
617      6.160000     11.545540     19.546370
618      6.170000     11.350070     19.366660
619      6.180000     11.156410     19.187300
620      6.190000     10.964530     19.008080
621      6.200000     10.774450     18.828800
622      6.210000     10.586160     18.649230
623      6.220000     10.399670     18.469160
624      6.230000     10.214980     18.288440
625      6.240000     10.032100     18.106950
626      6.250000      9.851030     17.924650
627      6.260000      9.671780     17.741580
628      6.270000      9.494360     17.557860
629      6.280000      9.318790     17.373670
630      6.290000      9.145050     17.189270
631      6.300000      8.973160     17.004920
632      6.310000      8.803110     16.820930
633      6.320000      8.634900     16.637570
634      6.330000      8.468520     16.455100
635      6.340000      8.303970     16.273700
636      6.350000      8.141230     16.093480
637      6.360000      7.980300     15.914470
638      6.370000      7.821150     15.736640
639      6.380000      7.663790     15.559860
640      6.390000      7.508190     15.383930
641      6.400000      7.354350     15.208640
642      6.410000      7.202260     15.033730
643      6.420000      7.051930     14.858930
644      6.430000      6.903340     14.684000
645      6.440000      6.756500     14.508720
646      6.450000      6.611410     14.332920
647      6.460000      6.468080     14.156480
648      6.470000      6.326520     13.979340
649      6.480000      6.186720     13.801480
650      6.490000      6.048710     13.622950
651      6.500000      5.912480     13.443790
652      6.510000      5.778040     13.264070
653      6.520000      5.645400     13.083850
654      6.530000      5.514560     12.903150
655      6.540000      5.385530     12.721960
656      6.550000      5.258310     12.540220
657      6.560000      5.132910     12.357820
658      6.570000      5.009330     12.174610
659      6.580000      4.887580     11.990390
660      6.590000      4.767680     11.804970
661      6.600000      4.649630     11.618160
662      6.610000      4.533450     11.429780
663      6.620000      4.419150     11.239760
664      6.630000      4.306750     11.048060
665      6.640000      4.196270     10.854790
666      6.650000      4.087720     10.660140
667      6.660000      3.981120     10.464460
668      6.670000      3.876480     10.268210
669      6.680000      3.773800     10.071950
670      6.690000      3.673080      9.876350
671      6.700000      3.574310      9.682120
672      6.710000      3.477490      9.489990
673      6.720000      3.382590      9.300690
674      6.730000      3.289590      9.114870
675      6.740000      3.198440      8.933100
676      6.750000      3.109110      8.755810
677      6.760000      3.021550      8.583320
678      6.770000      2.935710      8.415770
679      6.780000      2.851560      8.253160
680      6.790000      2.769030      8.095320
681      6.800000      2.688070      7.941950
682      6.810000      2.608650      7.792600
683      6.820000      2.530730      7.646670
684      6.830000      2.454260      7.503500
685      6.840000      2.379220      7.362260
686      6.850000      2.305600      7.222080
687      6.860000      2.233380      7.081970
688      6.870000      2.162560      6.940890
689      6.880000      2.093150      6.797750
690      6.890000      2.025180      6.651380
691      6.900000      1.958660      6.500600
692      6.910000      1.893660      6.344240
693      6.920000      1.830210      6.181090
694      6.930000      1.768400      6.009990
695      6.940000      1.708300      5.829850
696      6.950000      1.650000      5.639640
697      6.960000      1.593610      5.438460
698      6.970000      1.539220      5.225570
699      6.980000      1.486970      5.000430
700      6.990000      1.436960      4.762760
701      7.000000      1.389340      4.512590
702      7.010000      1.344210      4.250310
703      7.020000      1.301710      3.976770
704      7.030000      1.261940      3.693280
705      7.040000      1.225010      3.401670
706      7.050000      1.190990      3.104320
707      7.060000      1.159950      2.804180
708      7.070000      1.131900      2.504680
709      7.080000      1.106860      2.209750
710      7.090000      1.084760      1.923680
711      7.100000      1.065520      1.651010
712      7.110000      1.049010      1.396400
713      7.120000      1.035050      1.164490
714      7.130000      1.023400      0.959730
715      7.140000      1.013810      0.786280
716      7.150000      1.005940      0.647850
717      7.160000      0.999460      0.547620
718      7.170000      0.993990      0.488150
719      7.180000      0.989110      0.471310
720      7.190000      0.984390      0.498270
721      7.200000      0.979410      0.569380
722      7.210000      0.973720      0.684220
723      7.220000      0.966880      0.841490
724      7.230000      0.958460      1.039060
725      7.240000      0.948070      1.273900
726      7.250000      0.935330      1.542130
727      7.260000      0.919910      1.839070
728      7.270000      0.901520      2.159250
729      7.280000      0.879930      2.496600
730      7.290000      0.854960      2.844530
731      7.300000      0.826520      3.196180
732      7.310000      0.794550      3.544560
733      7.320000      0.759110      3.882800
734      7.330000      0.720280      4.204350
735      7.340000      0.678240      4.503150
736      7.350000      0.633200      4.773780
737      7.360000      0.585470      5.011620
738      7.370000      0.535350      5.212830
739      7.380000      0.483220      5.374520
740      7.390000      0.429480      5.494650
741      7.400000      0.374530      5.572100
742      7.410000      0.318810      5.606620
743      7.420000      0.262740      5.598820
744      7.430000      0.206760      5.550140
745      7.440000      0.151250      5.462790
746      7.450000      0.096630      5.339730
747      7.460000      0.043230      5.184600
748      7.470000     -0.008620      5.001620
749      7.480000     -0.058630      4.795510
750      7.490000     -0.106590      4.571330
751      7.500000     -0.152300      4.334360
752      7.510000     -0.195650      4.089940
753      7.520000     -0.236540      3.843280
754      7.530000     -0.274980      3.599360
755      7.540000     -0.310970      3.362750
756      7.550000     -0.344600      3.137520
757      7.560000     -0.375970      2.927180
758      7.570000     -0.405250      2.734610
759      7.580000     -0.432590      2.562070
760      7.590000     -0.458210      2.411170
761      7.600000     -0.482320      2.282910
762      7.610000     -0.505150      2.177710
763      7.620000     -0.526930      2.095470
764      7.630000     -0.547890      2.035560
765      7.640000     -0.568240      1.996900
766      7.650000     -0.588210      1.978000
767      7.660000     -0.607990      1.976980
768      7.670000     -0.627760      1.991670
769      7.680000     -0.647680      2.019650
770      7.690000     -0.667870      2.058290
771      7.700000     -0.688460      2.104880
772      7.710000     -0.709500      2.156670
773      7.720000     -0.731070      2.210970
774      7.730000     -0.753180      2.265190
775      7.740000     -0.775830      2.316930
776      7.750000     -0.799000      2.364050
777      7.760000     -0.822640      2.404650
778      7.770000     -0.846690      2.437160
779      7.780000     -0.871060      2.460270
780      7.790000     -0.895660      2.473010
781      7.800000     -0.920390      2.474720
782      7.810000     -0.945140      2.464990
783      7.820000     -0.969790      2.443710
784      7.830000     -0.994230      2.411030
785      7.840000     -1.018340      2.367330
786      7.850000     -1.042010      2.313220
787      7.860000     -1.065140      2.249510
788      7.870000     -1.087640      2.177170
789      7.880000     -1.109410      2.097330
790      7.890000     -1.130380      2.011200
791      7.900000     -1.150500      1.920070
792      7.910000     -1.169700      1.825220
793      7.920000     -1.187950      1.727910
794      7.930000     -1.205230      1.629350
795      7.940000     -1.221520      1.530610
796      7.950000     -1.236830      1.432670
797      7.960000     -1.251150      1.336330
798      7.970000     -1.264520      1.242250
799      7.980000     -1.276940      1.150940
800      7.990000     -1.288450      1.062750
801      8.000000     -1.299080      0.977930
802      8.010000     -1.308860      0.896570
803      8.020000     -1.317820      0.818710
804      8.030000     -1.326010      0.744290
805      8.040000     -1.333450      0.673190
806      8.050000     -1.340180      0.605260
807      8.060000     -1.346240      0.540310
808      8.070000     -1.351640      0.478130
809      8.080000     -1.356420      0.418500
810      8.090000     -1.360610      0.361200
811      8.100000     -1.364220      0.306010
812      8.110000     -1.367280      0.252710
813      8.120000     -1.369800      0.201070
814      8.130000     -1.371820      0.150880
815      8.140000     -1.373320      0.101940
816      8.150000     -1.374340      0.054030
817      8.160000     -1.374880      0.006940
818      8.170000     -1.374950     -0.039500
819      8.180000     -1.374560     -0.085500
820      8.190000     -1.373700     -0.131230
821      8.200000     -1.372390     -0.176850
822      8.210000     -1.370620     -0.222520
823      8.220000     -1.368400     -0.268360
824      8.230000     -1.365710     -0.314480
825      8.240000     -1.362570     -0.360960
826      8.250000     -1.358960     -0.407850
827      8.260000     -1.354880     -0.455200
828      8.270000     -1.350330     -0.502990
829      8.280000     -1.345300     -0.551230
830      8.290000     -1.339790     -0.599870
831      8.300000     -1.333790     -0.648870
832      8.310000     -1.327300     -0.698190
833      8.320000     -1.320320     -0.747760
834      8.330000     -1.312840     -0.797550
835      8.340000     -1.304860     -0.847520
836      8.350000     -1.296390     -0.897630
837      8.360000     -1.287410     -0.947880
838      8.370000     -1.277930     -0.998240
839      8.380000     -1.267950     -1.048690
840      8.390000     -1.257460     -1.099210
841      8.400000     -1.246470     -1.149740
842      8.410000     -1.234970     -1.200200
843      8.420000     -1.222970     -1.250450
844      8.430000     -1.210470     -1.300320
845      8.440000     -1.197470     -1.349540
846      8.450000     -1.183970     -1.397800
847      8.460000     -1.169990     -1.444690
848      8.470000     -1.155540     -1.489730
849      8.480000     -1.140650     -1.532390
850      8.490000     -1.125320     -1.572070
851      8.500000     -1.109600     -1.608120
852      8.510000     -1.093520     -1.639880
853      8.520000     -1.077120     -1.666680
854      8.530000     -1.060460     -1.687870
855      8.540000     -1.043580     -1.702840
856      8.550000     -1.026550     -1.711030
857      8.560000     -1.009440     -1.711940
858      8.570000     -0.992320     -1.705180
859      8.580000     -0.975270     -1.690440
860      8.590000     -0.958360     -1.667500
861      8.600000     -0.941690     -1.636270
862      8.610000     -0.925330     -1.596790
863      8.620000     -0.909360     -1.549190
864      8.630000     -0.893870     -1.493770
865      8.640000     -0.878930     -1.430960
866      8.650000     -0.864620     -1.361310
867      8.660000     -0.851010     -1.285520
868      8.670000     -0.838150     -1.204400
869      8.680000     -0.826110     -1.118850
870      8.690000     -0.814920     -1.029870
871      8.700000     -0.804620     -0.938480
872      8.710000     -0.795230     -0.845740
873      8.720000     -0.786780     -0.752660
874      8.730000     -0.779250     -0.660200
875      8.740000     -0.772650     -0.569250
876      8.750000     -0.766960     -0.480570
877      8.760000     -0.762150     -0.394820
878      8.770000     -0.758200     -0.312510
879      8.780000     -0.755080     -0.234060
880      8.790000     -0.752740     -0.159740
881      8.800000     -0.751140     -0.089730
882      8.810000     -0.750240     -0.024110
883      8.820000     -0.750000      0.037110
884      8.830000     -0.750370      0.093970
885      8.840000     -0.751310      0.146570
886      8.850000     -0.752780      0.195020
887      8.860000     -0.754730      0.239460
888      8.870000     -0.757120      0.280040
889      8.880000     -0.759920      0.316900
890      8.890000     -0.763090      0.350180
891      8.900000     -0.766590      0.380020
892      8.910000     -0.770390      0.406530
893      8.920000     -0.774460      0.429830
894      8.930000     -0.778760      0.450020
895      8.940000     -0.783260      0.467190
896      8.950000     -0.787930      0.481430
897      8.960000     -0.792740      0.492810
898      8.970000     -0.797670      0.501400
899      8.980000     -0.802680      0.507290
900      8.990000     -0.807760      0.510530
901      9.000000     -0.812860      0.511210
902      9.010000     -0.817970      0.509400
903      9.020000     -0.823070      0.505190
904      9.030000     -0.828120      0.498690
905      9.040000     -0.833110      0.489990
906      9.050000     -0.838010      0.479210
907      9.060000     -0.842800      0.466510
908      9.070000     -0.847460      0.452010
909      9.080000     -0.851980      0.435870
910      9.090000     -0.856340      0.418260
911      9.100000     -0.860530      0.399330
912      9.110000     -0.864520      0.379240
913      9.120000     -0.868310      0.358150
914      9.130000     -0.871890      0.336190
915      9.140000     -0.875260      0.313470
916      9.150000     -0.878390      0.290090
917      9.160000     -0.881290      0.266140
918      9.170000     -0.883950      0.241670
919      9.180000     -0.886370      0.216710
920      9.190000     -0.888540      0.191290
921      9.200000     -0.890450      0.165420
922      9.210000     -0.892100      0.139120
923      9.220000     -0.893490      0.112370
924      9.230000     -0.894620      0.085210
925      9.240000     -0.895470      0.057630
926      9.250000     -0.896050      0.029690
927      9.260000     -0.896340      0.001410
928      9.270000     -0.896360     -0.027140
929      9.280000     -0.896090     -0.055890
930      9.290000     -0.895530     -0.084760
931      9.300000     -0.894680     -0.113650
932      9.310000     -0.893540     -0.142480
933      9.320000     -0.892120     -0.171160
934      9.330000     -0.890410     -0.199610
935      9.340000     -0.888410     -0.227750
936      9.350000     -0.886130     -0.255540
937      9.360000     -0.883580     -0.282930
938      9.370000     -0.880750     -0.309900
939      9.380000     -0.877650     -0.336450
940      9.390000     -0.874280     -0.362570
941      9.400000     -0.870660     -0.388280
942      9.410000     -0.866780     -0.413600
943      9.420000     -0.862640     -0.438560
944      9.430000     -0.858250     -0.463170
945      9.440000     -0.853620     -0.487430
946      9.450000     -0.848750     -0.511370
947      9.460000     -0.843630     -0.534960
948      9.470000     -0.838290     -0.558190
949      9.480000     -0.832700     -0.581030
950      9.490000     -0.826890     -0.603440
951      9.500000     -0.820860     -0.625380
952      9.510000     -0.814610     -0.646790
953      9.520000     -0.808140     -0.667630
954      9.530000     -0.801460     -0.687850
955      9.540000     -0.794580     -0.707410
956      9.550000     -0.787510     -0.726280
957      9.560000     -0.780250     -0.744430
958      9.570000     -0.772800     -0.761850
959      9.580000     -0.765180     -0.778530
960      9.590000     -0.757400     -0.794490
961      9.600000     -0.749450     -0.809730
962      9.610000     -0.741350     -0.824270
963      9.620000     -0.733110     -0.838120
964      9.630000     -0.724730     -0.851320
965      9.640000     -0.716220     -0.863870
966      9.650000     -0.707580     -0.875790
967      9.660000     -0.698820     -0.887100
968      9.670000     -0.689950     -0.897800
969      9.680000     -0.680970     -0.907890
970      9.690000     -0.671890     -0.917370
971      9.700000     -0.662720     -0.926240
972      9.710000     -0.653460     -0.934470
973      9.720000     -0.644110     -0.942070
974      9.730000     -0.634690     -0.949010
975      9.740000     -0.625200     -0.955290
976      9.750000     -0.615650     -0.960900
977      9.760000     -0.606040     -0.965810
978      9.770000     -0.596380     -0.970040
979      9.780000     -0.586680     -0.973570
980      9.790000     -0.576950     -0.976400
981      9.800000     -0.567180     -0.978550
982      9.810000     -0.557400     -0.980010
983      9.820000     -0.547600     -0.980800
984      9.830000     -0.537790     -0.980930
985      9.840000     -0.527980     -0.980420
986      9.850000     -0.518170     -0.979300
987      9.860000     -0.508380     -0.977580
988      9.870000     -0.498610     -0.975300
989      9.880000     -0.488850     -0.972480
990      9.890000     -0.479130     -0.969140
991      9.900000     -0.469440     -0.965330
992      9.910000     -0.459780     -0.961070
993      9.920000     -0.450170     -0.956380
994      9.930000     -0.440610     -0.951280
995      9.940000     -0.431100     -0.945800
996      9.950000     -0.421640     -0.939940
997      9.960000     -0.412240     -0.933730
998      9.970000     -0.402900     -0.927160
999      9.980000     -0.393630     -0.920250
1000      9.990000     -0.384430     -0.913000
1001     10.000000     -0.375300     -0.905410
1002     10.010000     -0.366240     -0.897500
1003     10.020000     -0.357270     -0.889280
1004     10.030000     -0.348380     -0.880770
1005     10.040000     -0.339570     -0.871990
1006     10.050000     -0.330850     -0.862980
1007     10.060000     -0.322220     -0.853790
1008     10.070000     -0.313680     -0.844470
1009     10.080000     -0.305240     -0.835080
1010     10.090000     -0.296880     -0.825690
1011     10.100000     -0.288630     -0.816360
1012     10.110000     -0.280460     -0.807190
1013     10.120000     -0.272390     -0.798230
1014     10.130000     -0.264410     -0.789560
1015     10.140000     -0.256510     -0.781240
1016     10.150000     -0.248700     -0.773320
1017     10.160000     -0.240970     -0.765860
1018     10.170000     -0.233310     -0.758880
1019     10.180000     -0.225720     -0.752420
1020     10.190000     -0.218200     -0.746490
1021     10.200000     -0.210730     -0.741100
1022     10.210000     -0.203320     -0.736240
1023     10.220000     -0.195960     -0.731910
1024     10.230000     -0.188640     -0.728100
1025     10.240000     -0.181360     -0.724770
1026     10.250000     -0.174110     -0.721910
1027     10.260000     -0.166890     -0.719490
1028     10.270000     -0.159700     -0.717480
1029     10.280000     -0.152520     -0.715830
1030     10.290000     -0.145360     -0.714530
1031     10.300000     -0.138220     -0.713520
1032     10.310000     -0.131080     -0.712780
1033     10.320000     -0.123960     -0.712270
1034     10.330000     -0.116830     -0.711960
1035     10.340000     -0.109710     -0.711820
1036     10.350000     -0.102590     -0.711820
1037     10.360000     -0.095480     -0.711930
1038     10.370000     -0.088360     -0.712120
1039     10.380000     -0.081240     -0.712360
1040     10.390000     -0.074110     -0.712640
1041     10.400000     -0.066990     -0.712930
1042     10.410000     -0.059860     -0.713180
1043     10.420000     -0.052720     -0.713380
1044     10.430000     -0.045590     -0.713470
1045     10.440000     -0.038460     -0.713420
1046     10.450000     -0.031320     -0.713170
1047     10.460000     -0.024190     -0.712660
1048     10.470000     -0.017060     -0.711820
1049     10.480000     -0.009950     -0.710590
1050     10.490000     -0.002840     -0.708880
1051     10.500000      0.004250     -0.706610
1052     10.510000      0.011320     -0.703690
1053     10.520000      0.018350     -0.700040
1054     10.530000      0.025350     -0.695570
1055     10.540000      0.032310     -0.690190
1056     10.550000      0.039210     -0.683830
1057     10.560000      0.046050     -0.676410
1058     10.570000      0.052810     -0.667870
1059     10.580000      0.059490     -0.658160
1060     10.590000      0.066070     -0.647220
1061     10.600000      0.072540     -0.635050
1062     10.610000      0.078900     -0.621610
1063     10.620000      0.085110     -0.606920
1064     10.630000      0.091180     -0.591010
1065     10.640000      0.097090     -0.573910
1066     10.650000      0.102830     -0.555680
1067     10.660000      0.108390     -0.536430
1068     10.670000      0.113750     -0.516240
1069     10.680000      0.118910     -0.495230
1070     10.690000      0.123870     -0.473540
1071     10.700000      0.128600     -0.451300
1072     10.710000      0.133110     -0.428650
1073     10.720000      0.137400     -0.405720
1074     10.730000      0.141460     -0.382630
1075     10.740000      0.145280     -0.359500
1076     10.750000      0.148880     -0.336420
1077     10.760000      0.152240     -0.313450
1078     10.770000      0.155380     -0.290660
1079     10.780000      0.158280     -0.268070
1080     10.790000      0.160970     -0.245720
1081     10.800000      0.163420     -0.223610
1082     10.810000      0.165660     -0.201740
1083     10.820000      0.167680     -0.180100
1084     10.830000      0.169480     -0.158710
1085     10.840000      0.171060     -0.137550
1086     10.850000      0.172440     -0.116630
1087     10.860000      0.173610     -0.095980
1088     10.870000      0.174570     -0.075610
1089     10.880000      0.175320     -0.055560
1090     10.890000      0.175880     -0.035870
1091     10.900000      0.176240     -0.016600
1092     10.910000      0.176400      0.002210
1093     10.920000      0.176380      0.020510
1094     10.930000      0.176170      0.038240
1095     10.940000      0.175790      0.055360
1096     10.950000      0.175240      0.071840
1097     10.960000      0.174520      0.087650
1098     10.970000      0.173640      0.102770
1099     10.980000      0.172620      0.117190
1100     10.990000      0.171440      0.130910
1101     11.000000      0.170140      0.143930
1102     11.010000      0.168700      0.156250
1103     11.020000      0.167130      0.167890
1104     11.030000      0.165450      0.178840
1105     11.040000      0.163670      0.189110
1106     11.050000      0.161770      0.198690
1107     11.060000      0.159790      0.207570
1108     11.070000      0.157710      0.215740
1109     11.080000      0.155550      0.223180
1110     11.090000      0.153320      0.229850
1111     11.100000      0.151020      0.235710
1112     11.110000      0.148670      0.240740
1113     11.120000      0.146260      0.244890
1114     11.130000      0.143810      0.248110
1115     11.140000      0.141330      0.250370
1116     11.150000      0.138830      0.251620
1117     11.160000      0.136310      0.251830
1118     11.170000      0.133790      0.250970
1119     11.180000      0.131280      0.249020
1120     11.190000      0.128790      0.245960
1121     11.200000      0.126330      0.241780
1122     11.210000      0.123910      0.236480
1123     11.220000      0.121550      0.230080
1124     11.230000      0.119250      0.222590
1125     11.240000      0.117020      0.214060
1126     11.250000      0.114880      0.204510
1127     11.260000      0.112840      0.194020
1128     11.270000      0.110900      0.182640
1129     11.280000      0.109070      0.170440
1130     11.290000      0.107370      0.157510
1131     11.300000      0.105790      0.143920
1132     11.310000      0.104350      0.129760
1133     11.320000      0.103050      0.115100
1134     11.330000      0.101900      0.100010
1135     11.340000      0.100900      0.084540
1136     11.350000      0.100060      0.068750
1137     11.360000      0.099370      0.052670
1138     11.370000      0.098840      0.036320
1139     11.380000      0.098480      0.019730
1140     11.390000      0.098280      0.002890
1141     11.400000      0.098250     -0.014190
1142     11.410000      0.098400     -0.031510
1143     11.420000      0.098710     -0.049080
1144     11.430000      0.099200     -0.066890
1145     11.440000      0.099870     -0.084930
1146     11.450000      0.100720     -0.103190
1147     11.460000      0.101750     -0.121640
1148     11.470000      0.102970     -0.140250
1149     11.480000      0.104370     -0.158960
1150     11.490000      0.105960     -0.177730
1151     11.500000      0.107740     -0.196490
1152     11.510000      0.109700     -0.215200
1153     11.520000      0.111860     -0.233790
1154     11.530000      0.114190     -0.252210
1155     11.540000      0.116720     -0.270410
1156     11.550000      0.119420     -0.288370
1157     11.560000      0.122300     -0.306050
1158     11.570000      0.125360     -0.323440
1159     11.580000      0.128600     -0.340520
1160     11.590000      0.132000     -0.357310
1161     11.600000      0.135580     -0.373810
1162     11.610000      0.139310     -0.390020
1163     11.620000      0.143210     -0.405950
1164     11.630000      0.147270     -0.421610
1165     11.640000      0.151490     -0.436990
1166     11.650000      0.155860     -0.452080
1167     11.660000      0.160380     -0.466870
1168     11.670000      0.165050     -0.481340
1169     11.680000      0.169860     -0.495430
1170     11.690000      0.174820     -0.509120
1171     11.700000      0.179910     -0.522350
1172     11.710000      0.185130     -0.535080
1173     11.720000      0.190480     -0.547240
1174     11.730000      0.195960     -0.558790
1175     11.740000      0.201540     -0.569680
1176     11.750000      0.207240     -0.579880
1177     11.760000      0.213040     -0.589340
1178     11.770000      0.218930     -0.598050
1179     11.780000      0.224910     -0.605990
1180     11.790000      0.230970     -0.613140
1181     11.800000      0.237100     -0.619510
1182     11.810000      0.243300     -0.625100
1183     11.820000      0.249550     -0.629930
1184     11.830000      0.255850     -0.633990
1185     11.840000      0.262190     -0.637320
1186     11.850000      0.268560     -0.639920
1187     11.860000      0.274960     -0.641830
1188     11.870000      0.281380     -0.643050
1189     11.880000      0.287810     -0.643610
1190     11.890000      0.294250     -0.643520
1191     11.900000      0.300680     -0.642810
1192     11.910000      0.307110     -0.641490
1193     11.920000      0.313520     -0.639560
1194     11.930000      0.319920     -0.637030
1195     11.940000      0.326290     -0.633920
1196     11.950000      0.332630     -0.630220
1197     11.960000      0.338930     -0.625930
1198     11.970000      0.345190     -0.621050
1199     11.980000      0.351400     -0.615570
1200     11.990000      0.357560     -0.609490
1201     12.000000      0.363650     -0.602790
1202     12.010000      0.369680     -0.595470
1203     12.020000      0.375640     -0.587530
1204     12.030000      0.381510     -0.578970
1205     12.040000      0.387300     -0.569790
1206     12.050000      0.393000     -0.559990
1207     12.060000      0.398600     -0.549600
1208     12.070000      0.404090     -0.538610
1209     12.080000      0.409480     -0.527060
1210     12.090000      0.414750     -0.514960
1211     12.100000      0.419900     -0.502330
1212     12.110000      0.424920     -0.489200
1213     12.120000      0.429820     -0.475570
1214     12.130000      0.434570     -0.461470
1215     12.140000      0.439190     -0.446900
1216     12.150000      0.443650     -0.431860
1217     12.160000      0.447970     -0.416340
1218     12.170000      0.452140     -0.400350
1219     12.180000      0.456140     -0.383850
1220     12.190000      0.459980     -0.366850
1221     12.200000      0.463650     -0.349330
1222     12.210000      0.467140     -0.331280
1223     12.220000      0.470450     -0.312710
1224     12.230000      0.473580     -0.293610
1225     12.240000      0.476520     -0.274020
1226     12.250000      0.479260     -0.253980
1227     12.260000      0.481800     -0.233520
1228     12.270000      0.484130     -0.212740
1229     12.280000      0.486260     -0.191690
1230     12.290000      0.488180     -0.170470
1231     12.300000      0.489880     -0.149190
1232     12.310000      0.491370     -0.127930
1233     12.320000      0.492650     -0.106800
1234     12.330000      0.493720     -0.085890
1235     12.340000      0.494580     -0.065270
1236     12.350000      0.495230     -0.045020
1237     12.360000      0.495680     -0.025190
1238     12.370000      0.495930     -0.005820
1239     12.380000      0.495990      0.013070
1240     12.390000      0.495860      0.031450
1241     12.400000      0.495550      0.049340
1242     12.410000      0.495050      0.066710
1243     12.420000      0.494390      0.083590
1244     12.430000      0.493550      0.099960
1245     12.440000      0.492550      0.115830
1246     12.450000      0.491390      0.131190
1247     12.460000      0.490080      0.146020
1248     12.470000      0.488620      0.160310
1249     12.480000      0.487020      0.174010
1250     12.490000      0.485280      0.187090
1251     12.500000      0.483410      0.199510
1252     12.510000      0.481410      0.211210
1253     12.520000      0.479300      0.222140
1254     12.530000      0.477080      0.232260
1255     12.540000      0.474760      0.241510
1256     12.550000      0.472340      0.249870
1257     12.560000      0.469840      0.257300
1258     12.570000      0.467270      0.263760
1259     12.580000      0.464630      0.269260
1260     12.590000      0.461940      0.273770
1261     12.600000      0.459200      0.277310
1262     12.610000      0.456430      0.279880
1263     12.620000      0.453630      0.281510
1264     12.630000      0.450810      0.282230
1265     12.640000      0.447990      0.282070
1266     12.650000      0.445170      0.281090
1267     12.660000      0.442360      0.279330
1268     12.670000      0.439570      0.276870
1269     12.680000      0.436800      0.273750
1270     12.690000      0.434060      0.270060
1271     12.700000      0.431360      0.265850
1272     12.710000      0.428700      0.261200
1273     12.720000      0.426090      0.256180
1274     12.730000      0.423530      0.250830
1275     12.740000      0.421020      0.245230
1276     12.750000      0.418570      0.239410
1277     12.760000      0.416170      0.233410
1278     12.770000      0.413840      0.227270
1279     12.780000      0.411570      0.221000
1280     12.790000      0.409360      0.214620
1281     12.800000      0.407210      0.208150
1282     12.810000      0.405130      0.201600
1283     12.820000      0.403110      0.194960
1284     12.830000      0.401160      0.188240
1285     12.840000      0.399280      0.181460
1286     12.850000      0.397470      0.174610
1287     12.860000      0.395720      0.167700
1288     12.870000      0.394040      0.160760
1289     12.880000      0.392430      0.153780
1290     12.890000      0.390900      0.146790
1291     12.900000      0.389430      0.139810
1292     12.910000      0.388030      0.132860
1293     12.920000      0.386700      0.125950
1294     12.930000      0.385440      0.119100
1295     12.940000      0.384250      0.112320
1296     12.950000      0.383130      0.105630
1297     12.960000      0.382070      0.099030
1298     12.970000      0.381080      0.092520
1299     12.980000      0.380160      0.086110
1300     12.990000      0.379300      0.079800
1301     13.000000      0.378500      0.073570
1302     13.010000      0.377760      0.067430
1303     13.020000      0.377090      0.061370
1304     13.030000      0.376470      0.055390
1305     13.040000      0.375920      0.049490
1306     13.050000      0.375430      0.043670
1307     13.060000      0.374990      0.037950
1308     13.070000      0.374610      0.032320
1309     13.080000      0.374290      0.026810
1310     13.090000      0.374020      0.021420
1311     13.100000      0.373800      0.016190
1312     13.110000      0.373640      0.011120
1313     13.120000      0.373530      0.006240
1314     13.130000      0.373470      0.001560
1315     13.140000      0.373450     -0.002890
1316     13.150000      0.373480     -0.007110
1317     13.160000      0.373550     -0.011070
1318     13.170000      0.373660     -0.014780
1319     13.180000      0.373810     -0.018220
1320     13.190000      0.373990     -0.021400
1321     13.200000      0.374210     -0.024310
1322     13.210000      0.374450     -0.026970
1323     13.220000      0.374720     -0.029370
1324     13.230000      0.375010     -0.031520
1325     13.240000      0.375330     -0.033430
1326     13.250000      0.375660     -0.035120
1327     13.260000      0.376010     -0.036590
1328     13.270000      0.376380     -0.037860
1329     13.280000      0.376760     -0.038920
1330     13.290000      0.377150     -0.039810
1331     13.300000      0.377550     -0.040520
1332     13.310000      0.377950     -0.041060
1333     13.320000      0.378360     -0.041450
1334     13.330000      0.378780     -0.041690
1335     13.340000      0.379190     -0.041790
1336     13.350000      0.379610     -0.041760
1337     13.360000      0.380030     -0.041600
1338     13.370000      0.380450     -0.041310
1339     13.380000      0.380860     -0.040910
1340     13.390000      0.381270     -0.040390
1341     13.400000      0.381670     -0.039760
1342     13.410000      0.382070     -0.039020
1343     13.420000      0.382460     -0.038190
1344     13.430000      0.382840     -0.037250
1345     13.440000      0.383210     -0.036220
1346     13.450000      0.383580     -0.035100
1347     13.460000      0.383930     -0.033910
1348     13.470000      0.384270     -0.032660
1349     13.480000      0.384590     -0.031340
1350     13.490000      0.384910     -0.029990
1351     13.500000      0.385210     -0.028590
1352     13.510000      0.385490     -0.027180
1353     13.520000      0.385760     -0.025750
1354     13.530000      0.386020     -0.024330
1355     13.540000      0.386260     -0.022910
1356     13.550000      0.386490     -0.021520
1357     13.560000      0.386710     -0.020140
1358     13.570000      0.386910     -0.018800
1359     13.580000      0.387100     -0.017480
1360     13.590000      0.387270     -0.016210
1361     13.600000      0.387430     -0.014960
1362     13.610000      0.387580     -0.013760
1363     13.620000      0.387720     -0.012590
1364     13.630000      0.387850     -0.011460
1365     13.640000      0.387960     -0.010370
1366     13.650000      0.388070     -0.009310
1367     13.660000      0.388160     -0.008280
1368     13.670000      0.388240     -0.007290
1369     13.680000      0.388320     -0.006340
1370     13.690000      0.388380     -0.005420
1371     13.700000      0.388430     -0.004540
1372     13.710000      0.388480     -0.003700
1373     13.720000      0.388520     -0.002900
1374     13.730000      0.388540     -0.002140
1375     13.740000      0.388570     -0.001420
1376     13.750000      0.388580     -0.000750
1377     13.760000      0.388590     -0.000120
1378     13.770000      0.388590      0.000470
1379     13.780000      0.388580      0.001010
1380     13.790000      0.388570      0.001520
1381     13.800000      0.388560      0.001980
1382     13.810000      0.388540      0.002400
1383     13.820000      0.388510      0.002790
1384     13.830000      0.388490      0.003140
1385     13.840000      0.388460      0.003460
1386     13.850000      0.388420      0.003760
1387     13.860000      0.388380      0.004030
1388     13.870000      0.388340      0.004280
1389     13.880000      0.388300      0.004520
1390     13.890000      0.388250      0.004750
1391     13.900000      0.388210      0.004970
1392     13.910000      0.388160      0.005180
1393     13.920000      0.388110      0.005400
1394     13.930000      0.388050      0.005630
1395     13.940000      0.388000      0.005860
1396     13.950000      0.387940      0.006110
1397     13.960000      0.387880      0.006370
1398     13.970000      0.387810      0.006650
1399     13.980000      0.387750      0.006950
1400     13.990000      0.387680      0.007270
1401     14.000000      0.387600      0.007610
1402     14.010000      0.387530      0.007980
1403     14.020000      0.387450      0.008360
1404     14.030000      0.387360      0.008770
1405     14.040000      0.387280      0.009180
1406     14.050000      0.387180      0.009610
1407     14.060000      0.387090      0.010050
1408     14.070000      0.386990      0.010480
1409     14.080000      0.386880      0.010910
1410     14.090000      0.386770      0.011320
1411     14.100000      0.386660      0.011710
1412     14.110000      0.386540      0.012080
1413     14.120000      0.386420      0.012400
1414     14.130000      0.386300      0.012690
1415     14.140000      0.386170      0.012920
1416     14.150000      0.386040      0.013090
1417     14.160000      0.385910      0.013200
1418     14.170000      0.385780      0.013240
1419     14.180000      0.385650      0.013220
1420     14.190000      0.385520      0.013120
1421     14.200000      0.385380      0.012950
1422     14.210000      0.385250      0.012720
1423     14.220000      0.385130      0.012420
1424     14.230000      0.385000      0.012060
1425     14.240000      0.384880      0.011650
1426     14.250000      0.384770      0.011200
1427     14.260000      0.384650      0.010720
1428     14.270000      0.384550      0.010230
1429     14.280000      0.384440      0.009730
1430     14.290000      0.384350      0.009250
1431     14.300000      0.384250      0.008800
1432     14.310000      0.384170      0.008400
1433     14.320000      0.384080      0.008060
1434     14.330000      0.384000      0.007810
1435     14.340000      0.383920      0.007660
1436     14.350000      0.383850      0.007630
1437     14.360000      0.383770      0.007720
1438     14.370000      0.383690      0.007940
1439     14.380000      0.383610      0.008320
1440     14.390000      0.383530      0.008850
1441     14.400000      0.383440      0.009540
1442     14.410000      0.383350      0.010390
1443     14.420000      0.383240      0.011400
1444     14.430000      0.383130      0.012570
1445     14.440000      0.383000      0.013890
1446     14.450000      0.382860      0.015360
1447     14.460000      0.382710      0.016970
1448     14.470000      0.382540      0.018710
1449     14.480000      0.382350      0.020560
1450     14.490000      0.382150      0.022520
1451     14.500000      0.381920      0.024560
1452     14.510000      0.381680      0.026680
1453     14.520000      0.381410      0.028870
1454     14.530000      0.381120      0.031100
1455     14.540000      0.380810      0.033370
1456     14.550000      0.380480      0.035680
1457     14.560000      0.380120      0.038000
1458     14.570000      0.379740      0.040350
1459     14.580000      0.379340      0.042710
1460     14.590000      0.378910      0.045090
1461     14.600000      0.378460      0.047480
1462     14.610000      0.377980      0.049880
1463     14.620000      0.377490      0.052310
1464     14.630000      0.376960      0.054740
1465     14.640000      0.376420      0.057190
1466     14.650000      0.375840      0.059660
1467     14.660000      0.375250      0.062150
1468     14.670000      0.374630      0.064640
1469     14.680000      0.373980      0.067150
1470     14.690000      0.373310      0.069660
1471     14.700000      0.372610      0.072170
1472     14.710000      0.371890      0.074680
1473     14.720000      0.371140      0.077180
1474     14.730000      0.370370      0.079670
1475     14.740000      0.369570      0.082150
1476     14.750000      0.368750      0.084600
1477     14.760000      0.367910      0.087040
1478     14.770000      0.367040      0.089460
1479     14.780000      0.366140      0.091860
1480     14.790000      0.365220      0.094240
1481     14.800000      0.364280      0.096600
1482     14.810000      0.363310      0.098950
1483     14.820000      0.362320      0.101270
1484     14.830000      0.361310      0.103570
1485     14.840000      0.360280      0.105840
1486     14.850000      0.359220      0.108080
1487     14.860000      0.358140      0.110280
1488     14.870000      0.357030      0.112420
1489     14.880000      0.355910      0.114500
1490     14.890000      0.354770      0.116500
1491     14.900000      0.353600      0.118400
1492     14.910000      0.352420      0.120200
1493     14.920000      0.351210      0.121860
1494     14.930000      0.350000      0.123380
1495     14.940000      0.348760      0.124740
1496     14.950000      0.347510      0.125930
1497     14.960000      0.346250      0.126930
1498     14.970000      0.344990      0.127740
1499     14.980000      0.343710      0.128350
1500     14.990000      0.342420      0.128750
1501     15.000000      0.341140      0.128940
1502     15.010000      0.339850      0.128920
1503     15.020000      0.338560      0.128700
1504     15.030000      0.337270      0.128270
1505     15.040000      0.335990      0.127650
1506     15.050000      0.334710      0.126840
1507     15.060000      0.333440      0.125850
1508     15.070000      0.332190      0.124690
1509     15.080000      0.330940      0.123380
1510     15.090000      0.329710      0.121920
1511     15.100000      0.328490      0.120340
1512     15.110000      0.327280      0.118650
1513     15.120000      0.326100      0.116850
1514     15.130000      0.324930      0.114970
1515     15.140000      0.323780      0.113010
1516     15.150000      0.322650      0.110970
1517     15.160000      0.321540      0.108880
1518     15.170000      0.320450      0.106720
1519     15.180000      0.319380      0.104500
1520     15.190000      0.318340      0.102230
1521     15.200000      0.317310      0.099910
1522     15.210000      0.316320      0.097540
1523     15.220000      0.315340      0.095110
1524     15.230000      0.314390      0.092620
1525     15.240000      0.313460      0.090090
1526     15.250000      0.312560      0.087500
1527     15.260000      0.311690      0.084870
1528     15.270000      0.310840      0.082190
1529     15.280000      0.310020      0.079470
1530     15.290000      0.309220      0.076730
1531     15.300000      0.308450      0.073950
1532     15.310000      0.307710      0.071160
1533     15.320000      0.307000      0.068360
1534     15.330000      0.306320      0.065550
1535     15.340000      0.305660      0.062730
1536     15.350000      0.305040      0.059920
1537     15.360000      0.304440      0.057110
1538     15.370000      0.303870      0.054300
1539     15.380000      0.303320      0.051490
1540     15.390000      0.302810      0.048690
1541     15.400000      0.302320      0.045890
1542     15.410000      0.301860      0.043080
1543     15.420000      0.301430      0.040280
1544     15.430000      0.301030      0.037470
1545     15.440000      0.300650      0.034670
1546     15.450000      0.300310      0.031870
1547     15.460000      0.299990      0.029080
1548     15.470000      0.299700      0.026300
1549     15.480000      0.299440      0.023560
1550     15.490000      0.299200      0.020850
1551     15.500000      0.298990      0.018180
1552     15.510000      0.298810      0.015580
1553     15.520000      0.298650      0.013050
1554     15.530000      0.298520      0.010610
1555     15.540000      0.298420      0.008260
1556     15.550000      0.298330      0.006010
1557     15.560000      0.298270      0.003870
1558     15.570000      0.298240      0.001840
1559     15.580000      0.298220     -0.000060
1560     15.590000      0.298220     -0.001850
1561     15.600000      0.298240     -0.003520
1562     15.610000      0.298270     -0.005070
1563     15.620000      0.298320     -0.006510
1564     15.630000      0.298390     -0.007830
1565     15.640000      0.298470     -0.009050
1566     15.650000      0.298560     -0.010170
1567     15.660000      0.298660     -0.011190
1568     15.670000      0.298770     -0.012120
1569     15.680000      0.298890     -0.012960
1570     15.690000      0.299020     -0.013730
1571     15.700000      0.299160     -0.014420
1572     15.710000      0.299300     -0.015040
1573     15.720000      0.299450     -0.015590
1574     15.730000      0.299610     -0.016080
1575     15.740000      0.299770     -0.016510
1576     15.750000      0.299930     -0.016890
1577     15.760000      0.300100     -0.017220
1578     15.770000      0.300280     -0.017500
1579     15.780000      0.300450     -0.017730
1580     15.790000      0.300630     -0.017910
1581     15.800000      0.300810     -0.018060
1582     15.810000      0.300990     -0.018160
1583     15.820000      0.301170     -0.018220
1584     15.830000      0.301350     -0.018240
1585     15.840000      0.301530     -0.018220
1586     15.850000      0.301720     -0.018160
1587     15.860000      0.301900     -0.018070
1588     15.870000      0.302080     -0.017930
1589     15.880000      0.302260     -0.017760
1590     15.890000      0.302430     -0.017560
1591     15.900000      0.302610     -0.017310
1592     15.910000      0.302780     -0.017030
1593     15.920000      0.302950     -0.016720
1594     15.930000      0.303120     -0.016360
1595     15.940000      0.303280     -0.015970
1596     15.950000      0.303440     -0.015530
1597     15.960000      0.303600     -0.015060
1598     15.970000      0.303750     -0.014540
1599     15.980000      0.303900     -0.013990
1600     15.990000      0.304040     -0.013390
1601     16.000000      0.304170     -0.012750
1602     16.010000      0.304300     -0.012060
1603     16.020000      0.304420     -0.011340
1604     16.030000      0.304530     -0.010570
1605     16.040000      0.304640     -0.009770
1606     16.050000      0.304730     -0.008930
1607     16.060000      0.304820     -0.008060
1608     16.070000      0.304900     -0.007170
1609     16.080000      0.304980     -0.006260
1610     16.090000      0.305040     -0.005330
1611     16.100000      0.305090     -0.004400
1612     16.110000      0.305140     -0.003470
1613     16.120000      0.305170     -0.002540
1614     16.130000      0.305200     -0.001630
1615     16.140000      0.305210     -0.000740
1616     16.150000      0.305220      0.000130
1617     16.160000      0.305220      0.000970
1618     16.170000      0.305210      0.001790
1619     16.180000      0.305190      0.002570
1620     16.190000      0.305170      0.003310
1621     16.200000      0.305130      0.004020
1622     16.210000      0.305090      0.004700
1623     16.220000      0.305050      0.005350
1624     16.230000      0.304990      0.005970
1625     16.240000      0.304930      0.006560
1626     16.250000      0.304870      0.007120
1627     16.260000      0.304800      0.007660
1628     16.270000      0.304720      0.008180
1629     16.280000      0.304640      0.008680
1630     16.290000      0.304550      0.009170
1631     16.300000      0.304460      0.009650
1632     16.310000      0.304360      0.010120
1633     16.320000      0.304260      0.010580
1634     16.330000      0.304150      0.011040
1635     16.340000      0.304040      0.011490
1636     16.350000      0.303930      0.011960
1637     16.360000      0.303810      0.012420
1638     16.370000      0.303690      0.012900
1639     16.380000      0.303560      0.013380
1640     16.390000      0.303420      0.013880
1641     16.400000      0.303280      0.014390
1642     16.410000      0.303140      0.014910
1643     16.420000      0.302990      0.015460
1644     16.430000      0.302840      0.016020
1645     16.440000      0.302680      0.016600
1646     16.450000      0.302510      0.017210
1647     16.460000      0.302340      0.017830
1648     16.470000      0.302160      0.018480
1649     16.480000      0.301980      0.019150
1650     16.490000      0.301780      0.019840
1651     16.500000      0.301590      0.020560
1652     16.510000      0.301380      0.021290
1653     16.520000      0.301170      0.022050
1654     16.530000      0.300950      0.022830
1655     16.540000      0.300720      0.023640
1656     16.550000      0.300480      0.024470
1657     16.560000      0.300240      0.025320
1658     16.570000      0.299980      0.026200
1659     16.580000      0.299720      0.027110
1660     16.590000      0.299450      0.028050
1661     16.600000      0.299170      0.029020
1662     16.610000      0.298880      0.030020
1663     16.620000      0.298580      0.031050
1664     16.630000      0.298270      0.032120
1665     16.640000      0.297950      0.033230
1666     16.650000      0.297620      0.034370
1667     16.660000      0.297270      0.035540
1668     16.670000      0.296920      0.036740
1669     16.680000      0.296550      0.037980
1670     16.690000      0.296170      0.039240
1671     16.700000      0.295780      0.040530
1672     16.710000      0.295370      0.041840
1673     16.720000      0.294950      0.043160
1674     16.730000      0.294520      0.044510
1675     16.740000      0.294080      0.045870
1676     16.750000      0.293620      0.047250
1677     16.760000      0.293150      0.048640
1678     16.770000      0.292660      0.050040
1679     16.780000      0.292160      0.051460
1680     16.790000      0.291640      0.052900
1681     16.800000      0.291110      0.054350
1682     16.810000      0.290570      0.055810
1683     16.820000      0.290010      0.057290
1684     16.830000      0.289440      0.058790
1685     16.840000      0.288850      0.060290
1686     16.850000      0.288250      0.061800
1687     16.860000      0.287630      0.063320
1688     16.870000      0.287000      0.064830
1689     16.880000      0.286350      0.066330
1690     16.890000      0.285690      0.067820
1691     16.900000      0.285010      0.069270
1692     16.910000      0.284320      0.070690
1693     16.920000      0.283610      0.072070
1694     16.930000      0.282890      0.073380
1695     16.940000      0.282150      0.074640
1696     16.950000      0.281410      0.075830
1697     16.960000      0.280650      0.076940
1698     16.970000      0.279880      0.077980
1699     16.980000      0.279100      0.078930
1700     16.990000      0.278310      0.079790
1701     17.000000      0.277510      0.080570
1702     17.010000      0.276710      0.081260
1703     17.020000      0.275890      0.081870
1704     17.030000      0.275080      0.082390
1705     17.040000      0.274250      0.082830
1706     17.050000      0.273420      0.083200
1707     17.060000      0.272590      0.083480
1708     17.070000      0.271760      0.083690
1709     17.080000      0.270920      0.083820
1710     17.090000      0.270080      0.083890
1711     17.100000      0.269240      0.083890
1712     17.110000      0.268400      0.083830
1713     17.120000      0.267570      0.083700
1714     17.130000      0.266730      0.083510
1715     17.140000      0.265890      0.083260
1716     17.150000      0.265060      0.082950
1717     17.160000      0.264230      0.082590
1718     17.170000      0.263410      0.082160
1719     17.180000      0.262580      0.081680
1720     17.190000      0.261770      0.081140
1721     17.200000      0.260960      0.080550
1722     17.210000      0.260150      0.079890
1723     17.220000      0.259350      0.079180
1724     17.230000      0.258560      0.078420
1725     17.240000      0.257780      0.077600
1726     17.250000      0.257000      0.076740
1727     17.260000      0.256230      0.075820
1728     17.270000      0.255470      0.074860
1729     17.280000      0.254730      0.073860
1730     17.290000      0.253990      0.072820
1731     17.300000      0.253260      0.071750
1732     17.310000      0.252540      0.070660
1733     17.320000      0.251830      0.069540
1734     17.330000      0.251140      0.068400
1735     17.340000      0.250460      0.067250
1736     17.350000      0.249780      0.066090
1737     17.360000      0.249120      0.064910
1738     17.370000      0.248470      0.063720
1739     17.380000      0.247840      0.062530
1740     17.390000      0.247210      0.061320
1741     17.400000      0.246600      0.060110
1742     17.410000      0.246000      0.058890
1743     17.420000      0.245410      0.057670
1744     17.430000      0.244830      0.056430
1745     17.440000      0.244270      0.055200
1746     17.450000      0.243710      0.053960
1747     17.460000      0.243170      0.052720
1748     17.470000      0.242650      0.051490
1749     17.480000      0.242130      0.050270
1750     17.490000      0.241630      0.049070
1751     17.500000      0.241140      0.047890
1752     17.510000      0.240660      0.046750
1753     17.520000      0.240190      0.045640
1754     17.530000      0.239740      0.044580
1755     17.540000      0.239290      0.043570
1756     17.550000      0.238850      0.042610
1757     17.560000      0.238430      0.041720
1758     17.570000      0.238010      0.040890
1759     17.580000      0.237600      0.040120
1760     17.590000      0.237200      0.039420
1761     17.600000      0.236810      0.038790
1762     17.610000      0.236420      0.038220
1763     17.620000      0.236040      0.037720
1764     17.630000      0.235660      0.037280
1765     17.640000      0.235290      0.036900
1766     17.650000      0.234920      0.036570
1767     17.660000      0.234550      0.036300
1768     17.670000      0.234190      0.036080
1769     17.680000      0.233830      0.035900
1770     17.690000      0.233470      0.035770
1771     17.700000      0.233110      0.035670
1772     17.710000      0.232760      0.035600
1773     17.720000      0.232400      0.035560
1774     17.730000      0.232040      0.035550
1775     17.740000      0.231690      0.035560
1776     17.750000      0.231330      0.035580
1777     17.760000      0.230980      0.035620
1778     17.770000      0.230620      0.035680
1779     17.780000      0.230260      0.035740
1780     17.790000      0.229910      0.035820
1781     17.800000      0.229550      0.035900
1782     17.810000      0.229190      0.035980
1783     17.820000      0.228830      0.036080
1784     17.830000      0.228470      0.036170
1785     17.840000      0.228110      0.036270
1786     17.850000      0.227740      0.036380
1787     17.860000      0.227380      0.036480
1788     17.870000      0.227020      0.036580
1789     17.880000      0.226650      0.036680
1790     17.890000      0.226280      0.036770
1791     17.900000      0.225910      0.036860
1792     17.910000      0.225550      0.036940
1793     17.920000      0.225180      0.037020
1794     17.930000      0.224810      0.037080
1795     17.940000      0.224440      0.037130
1796     17.950000      0.224060      0.037170
1797     17.960000      0.223690      0.037200
1798     17.970000      0.223320      0.037210
1799     17.980000      0.222950      0.037200
1800     17.990000      0.222580      0.037180
1801     18.000000      0.222210      0.037140
1802     18.010000      0.221830      0.037090
1803     18.020000      0.221460      0.037020
1804     18.030000      0.221090      0.036940
1805     18.040000      0.220720      0.036840
1806     18.050000      0.220350      0.036740
1807     18.060000      0.219990      0.036620
1808     18.070000      0.219620      0.036500
1809     18.080000      0.219260      0.036370
1810     18.090000      0.218890      0.036240
1811     18.100000      0.218530      0.036110
1812     18.110000      0.218170      0.035990
1813     18.120000      0.217810      0.035870
1814     18.130000      0.217450      0.035760
1815     18.140000      0.217090      0.035660
1816     18.150000      0.216740      0.035580
1817     18.160000      0.216380      0.035510
1818     18.170000      0.216030      0.035460
1819     18.180000      0.215670      0.035420
1820     18.190000      0.215320      0.035410
1821     18.200000      0.214960      0.035420
1822     18.210000      0.214610      0.035450
1823     18.220000      0.214250      0.035510
1824     18.230000      0.213900      0.035580
1825     18.240000      0.213540      0.035680
1826     18.250000      0.213190      0.035800
1827     18.260000      0.212830      0.035950
1828     18.270000      0.212470      0.036120
1829     18.280000      0.212110      0.036310
1830     18.290000      0.211740      0.036520
1831     18.300000      0.211380      0.036750
1832     18.310000      0.211010      0.037010
1833     18.320000      0.210640      0.037280
1834     18.330000      0.210270      0.037580
1835     18.340000      0.209890      0.037900
1836     18.350000      0.209510      0.038240
1837     18.360000      0.209130      0.038600
1838     18.370000      0.208750      0.038990
1839     18.380000      0.208360      0.039390
1840     18.390000      0.207960      0.039820
1841     18.400000      0.207560      0.040280
1842     18.410000      0.207160      0.040750
1843     18.420000      0.206750      0.041250
1844     18.430000      0.206340      0.041760
1845     18.440000      0.205920      0.042300
1846     18.450000      0.205500      0.042850
1847     18.460000      0.205070      0.043410
1848     18.470000      0.204640      0.043990
1849     18.480000      0.204200      0.044570
1850     18.490000      0.203750      0.045160
1851     18.500000      0.203300      0.045740
1852     18.510000      0.202840      0.046310
1853     18.520000      0.202380      0.046870
1854     18.530000      0.201910      0.047420
1855     18.540000      0.201440      0.047940
1856     18.550000      0.200960      0.048440
1857     18.560000      0.200470      0.048910
1858     18.570000      0.199980      0.049350
1859     18.580000      0.199490      0.049760
1860     18.590000      0.198990      0.050140
1861     18.600000      0.198490      0.050480
1862     18.610000      0.197990      0.050790
1863     18.620000      0.197480      0.051060
1864     18.630000      0.196970      0.051300
1865     18.640000      0.196460      0.051500
1866     18.650000      0.195940      0.051670
1867     18.660000      0.195420      0.051800
1868     18.670000      0.194910      0.051900
1869     18.680000      0.194390      0.051970
1870     18.690000      0.193870      0.052000
1871     18.700000      0.193350      0.051990
1872     18.710000      0.192830      0.051960
1873     18.720000      0.192310      0.051880
1874     18.730000      0.191790      0.051770
1875     18.740000      0.191270      0.051630
1876     18.750000      0.190750      0.051450
1877     18.760000      0.190240      0.051230
1878     18.770000      0.189730      0.050980
1879     18.780000      0.189220      0.050690
1880     18.790000      0.188710      0.050360
1881     18.800000      0.188210      0.050000
1882     18.810000      0.187710      0.049600
1883     18.820000      0.187210      0.049160
1884     18.830000      0.186720      0.048690
1885     18.840000      0.186230      0.048190
1886     18.850000      0.185750      0.047660
1887     18.860000      0.185270      0.047110
1888     18.870000      0.184800      0.046540
1889     18.880000      0.184340      0.045950
1890     18.890000      0.183880      0.045360
1891     18.900000      0.183420      0.044760
1892     18.910000      0.182980      0.044170
1893     18.920000      0.182540      0.043580
1894     18.930000      0.182100      0.043010
1895     18.940000      0.181670      0.042460
1896     18.950000      0.181240      0.041930
1897     18.960000      0.180830      0.041430
1898     18.970000      0.180410      0.040960
1899     18.980000      0.180000      0.040520
1900     18.990000      0.179600      0.040120
1901     19.000000      0.179200      0.039750
1902     19.010000      0.178800      0.039420
1903     19.020000      0.178400      0.039120
1904     19.030000      0.178010      0.038850
1905     19.040000      0.177620      0.038610
1906     19.050000      0.177240      0.038410
1907     19.060000      0.176850      0.038230
1908     19.070000      0.176470      0.038080
1909     19.080000      0.176090      0.037950
1910     19.090000      0.175710      0.037840
1911     19.100000      0.175330      0.037750
1912     19.110000      0.174960      0.037680
1913     19.120000      0.174580      0.037620
1914     19.130000      0.174200      0.037560
1915     19.140000      0.173830      0.037520
1916     19.150000      0.173450      0.037480
1917     19.160000      0.173080      0.037450
1918     19.170000      0.172700      0.037420
1919     19.180000      0.172330      0.037390
1920     19.190000      0.171950      0.037360
1921     19.200000      0.171580      0.037330
1922     19.210000      0.171210      0.037290
1923     19.220000      0.170830      0.037260
1924     19.230000      0.170460      0.037210
1925     19.240000      0.170090      0.037160
1926     19.250000      0.169720      0.037110
1927     19.260000      0.169350      0.037040
1928     19.270000      0.168980      0.036960
1929     19.280000      0.168610      0.036880
1930     19.290000      0.168240      0.036780
1931     19.300000      0.167870      0.036660
1932     19.310000      0.167500      0.036530
1933     19.320000      0.167140      0.036390
1934     19.330000      0.166770      0.036220
1935     19.340000      0.166410      0.036030
1936     19.350000      0.166050      0.035820
1937     19.360000      0.165690      0.035580
1938     19.370000      0.165340      0.035320
1939     19.380000      0.164980      0.035040
1940     19.390000      0.164630      0.034720
1941     19.400000      0.164290      0.034380
1942     19.410000      0.163940      0.034010
1943     19.420000      0.163600      0.033610
1944     19.430000      0.163270      0.033180
1945     19.440000      0.162940      0.032730
1946     19.450000      0.162610      0.032250
1947     19.460000      0.162290      0.031750
1948     19.470000      0.161970      0.031230
1949     19.480000      0.161660      0.030690
1950     19.490000      0.161350      0.030130
1951     19.500000      0.161050      0.029570
1952     19.510000      0.160750      0.029000
1953     19.520000      0.160460      0.028420
1954     19.530000      0.160180      0.027850
1955     19.540000      0.159900      0.027270
1956     19.550000      0.159630      0.026700
1957     19.560000      0.159360      0.026140
1958     19.570000      0.159100      0.025590
1959     19.580000      0.158840      0.025040
1960     19.590000      0.158590      0.024510
1961     19.600000      0.158350      0.023980
1962     19.610000      0.158110      0.023470
1963     19.620000      0.157870      0.022980
1964     19.630000      0.157640      0.022490
1965     19.640000      0.157420      0.022020
1966     19.650000      0.157200      0.021570
1967     19.660000      0.156980      0.021130
1968     19.670000      0.156770      0.020710
1969     19.680000      0.156560      0.020320
1970     19.690000      0.156360      0.019950
1971     19.700000      0.156160      0.019610
1972     19.710000      0.155960      0.019300
1973     19.720000      0.155770      0.019030
1974     19.730000      0.155580      0.018800
1975     19.740000      0.155390      0.018610
1976     19.750000      0.155210      0.018460
1977     19.760000      0.155020      0.018360
1978     19.770000      0.154840      0.018310
1979     19.780000      0.154660      0.018310
1980     19.790000      0.154470      0.018360
1981     19.800000      0.154290      0.018460
1982     19.810000      0.154100      0.018610
1983     19.820000      0.153920      0.018820
1984     19.830000      0.153730      0.019070
1985     19.840000      0.153540      0.019360
1986     19.850000      0.153350      0.019690
1987     19.860000      0.153150      0.020060
1988     19.870000      0.152950      0.020460
1989     19.880000      0.152740      0.020880
1990     19.890000      0.152540      0.021320
1991     19.900000      0.152320      0.021780
1992     19.910000      0.152100      0.022240
1993     19.920000      0.151880      0.022690
1994     19.930000      0.151650      0.023140
1995     19.940000      0.151420      0.023580
1996     19.950000      0.151190      0.024000
1997     19.960000      0.150950      0.024400
1998     19.970000      0.150700      0.024770
1999     19.980000      0.150460      0.025120
2000     19.990000      0.150200      0.025430
2001     20.000000      0.149950      0.025720
2002     20.010000      0.149690      0.025970
2003     20.020000      0.149430      0.026200
2004     20.030000      0.149170      0.026400
2005     20.040000      0.148910      0.026570
2006     20.050000      0.148640      0.026720
2007     20.060000      0.148370      0.026840
2008     20.070000      0.148110      0.026950
2009     20.080000      0.147840      0.027050
2010     20.090000      0.147570      0.027140
2011     20.100000      0.147290      0.027220
2012     20.110000      0.147020      0.027300
2013     20.120000      0.146750      0.027380
2014     20.130000      0.146480      0.027470
2015     20.140000      0.146200      0.027560
2016     20.150000      0.145930      0.027670
2017     20.160000      0.145650      0.027790
2018     20.170000      0.145370      0.027930
2019     20.180000      0.145090      0.028090
2020     20.190000      0.144810      0.028270
2021     20.200000      0.144530      0.028470
2022     20.210000      0.144240      0.028690
2023     20.220000      0.143960      0.028920
2024     20.230000      0.143670      0.029180
2025     20.240000      0.143380      0.029440
2026     20.250000      0.143080      0.029720
2027     20.260000      0.142780      0.030000
2028     20.270000      0.142480      0.030290
2029     20.280000      0.142180      0.030570
2030     20.290000      0.141880      0.030830
2031     20.300000      0.141570      0.031080
2032     20.310000      0.141260      0.031300
2033     20.320000      0.140940      0.031480
2034     20.330000      0.140630      0.031630
2035     20.340000      0.140310      0.031730
2036     20.350000      0.139990      0.031780
2037     20.360000      0.139680      0.031770
2038     20.370000      0.139360      0.031700
2039     20.380000      0.139040      0.031560
2040     20.390000      0.138730      0.031360
2041     20.400000      0.138410      0.031090
2042     20.410000      0.138100      0.030760
2043     20.420000      0.137790      0.030360
2044     20.430000      0.137490      0.029900
2045     20.440000      0.137190      0.029380
2046     20.450000      0.136900      0.028810
2047     20.460000      0.136610      0.028200
2048     20.470000      0.136330      0.027560
2049     20.480000      0.136050      0.026890
2050     20.490000      0.135780      0.026200
2051     20.500000      0.135520      0.025520
2052     20.510000      0.135270      0.024840
2053     20.520000      0.135020      0.024180
2054     20.530000      0.134780      0.023550
2055     20.540000      0.134540      0.022970
2056     20.550000      0.134310      0.022430
2057     20.560000      0.134090      0.021950
2058     20.570000      0.133870      0.021530
2059     20.580000      0.133650      0.021180
2060     20.590000      0.133440      0.020900
2061     20.600000      0.133230      0.020690
2062     20.610000      0.133020      0.020560
2063     20.620000      0.132820      0.020500
2064     20.630000      0.132610      0.020520
2065     20.640000      0.132410      0.020600
2066     20.650000      0.132200      0.020740
2067     20.660000      0.131990      0.020950
2068     20.670000      0.131790      0.021200
2069     20.680000      0.131570      0.021510
2070     20.690000      0.131360      0.021860
2071     20.700000      0.131140      0.022240
2072     20.710000      0.130920      0.022640
2073     20.720000      0.130690      0.023070
2074     20.730000      0.130460      0.023500
2075     20.740000      0.130230      0.023950
2076     20.750000      0.129990      0.024400
2077     20.760000      0.129740      0.024840
2078     20.770000      0.129490      0.025280
2079     20.780000      0.129240      0.025710
2080     20.790000      0.128980      0.026130
2081     20.800000      0.128720      0.026540
2082     20.810000      0.128460      0.026930
2083     20.820000      0.128190      0.027320
2084     20.830000      0.127910      0.027690
2085     20.840000      0.127640      0.028060
2086     20.850000      0.127360      0.028420
2087     20.860000      0.127070      0.028770
2088     20.870000      0.126780      0.029120
2089     20.880000      0.126490      0.029470
2090     20.890000      0.126200      0.029820
2091     20.900000      0.125900      0.030180
2092     20.910000      0.125600      0.030540
2093     20.920000      0.125290      0.030920
2094     20.930000      0.124980      0.031310
2095     20.940000      0.124670      0.031710
2096     20.950000      0.124350      0.032130
2097     20.960000      0.124030      0.032570
2098     20.970000      0.123710      0.033040
2099     20.980000      0.123380      0.033530
2100     20.990000      0.123040      0.034050
2101     21.000000      0.122700      0.034600
2102     21.010000      0.122360      0.035170
2103     21.020000      0.122000      0.035780
2104     21.030000      0.121650      0.036410
2105     21.040000      0.121280      0.037070
2106     21.050000      0.120910      0.037760
2107     21.060000      0.120530      0.038480
2108     21.070000      0.120150      0.039210
2109     21.080000      0.119760      0.039970
2110     21.090000      0.119360      0.040740
2111     21.100000      0.118950      0.041510
2112     21.110000      0.118530      0.042300
2113     21.120000      0.118110      0.043080
2114     21.130000      0.117680      0.043860
2115     21.140000      0.117240      0.044630
2116     21.150000      0.116800      0.045400
2117     21.160000      0.116340      0.046150
2118     21.170000      0.115880      0.046890
2119     21.180000      0.115410      0.047620
2120     21.190000      0.114930      0.048320
2121     21.200000      0.114450      0.049010
2122     21.210000      0.113960      0.049680
2123     21.220000      0.113460      0.050330
2124     21.230000      0.112960      0.050960
2125     21.240000      0.112450      0.051570
2126     21.250000      0.111940      0.052150
2127     21.260000      0.111410      0.052710
2128     21.270000      0.110890      0.053230
2129     21.280000      0.110350      0.053720
2130     21.290000      0.109820      0.054170
2131     21.300000      0.109280      0.054580
2132     21.310000      0.108730      0.054940
2133     21.320000      0.108180      0.055250
2134     21.330000      0.107630      0.055490
2135     21.340000      0.107070      0.055680
2136     21.350000      0.106520      0.055800
2137     21.360000      0.105960      0.055850
2138     21.370000      0.105400      0.055820
2139     21.380000      0.104840      0.055720
2140     21.390000      0.104280      0.055540
2141     21.400000      0.103730      0.055290
2142     21.410000      0.103180      0.054960
2143     21.420000      0.102630      0.054560
2144     21.430000      0.102080      0.054080
2145     21.440000      0.101540      0.053540
2146     21.450000      0.101000      0.052940
2147     21.460000      0.100480      0.052280
2148     21.470000      0.099950      0.051580
2149     21.480000      0.099440      0.050840
2150     21.490000      0.098930      0.050070
2151     21.500000      0.098430      0.049290
2152     21.510000      0.097930      0.048490
2153     21.520000      0.097450      0.047700
2154     21.530000      0.096970      0.046920
2155     21.540000      0.096500      0.046160
2156     21.550000      0.096040      0.045420
2157     21.560000      0.095590      0.044710
2158     21.570000      0.095140      0.044050
2159     21.580000      0.094700      0.043420
2160     21.590000      0.094270      0.042840
2161     21.600000      0.093840      0.042300
2162     21.610000      0.093410      0.041810
2163     21.620000      0.093000      0.041350
2164     21.630000      0.092580      0.040940
2165     21.640000      0.092170      0.040570
2166     21.650000      0.091770      0.040230
2167     21.660000      0.091370      0.039910
2168     21.670000      0.090970      0.039630
2169     21.680000      0.090570      0.039350
2170     21.690000      0.090180      0.039100
2171     21.700000      0.089790      0.038840
2172     21.710000      0.089400      0.038590
2173     21.720000      0.089010      0.038330
2174     21.730000      0.088630      0.038060
2175     21.740000      0.088250      0.037770
2176     21.750000      0.087870      0.037450
2177     21.760000      0.087500      0.037110
2178     21.770000      0.087120      0.036740
2179     21.780000      0.086760      0.036330
2180     21.790000      0.086390      0.035880
2181     21.800000      0.086030      0.035390
2182     21.810000      0.085680      0.034860
2183     21.820000      0.085330      0.034300
2184     21.830000      0.084990      0.033690
2185     21.840000      0.084650      0.033040
2186     21.850000      0.084320      0.032370
2187     21.860000      0.084000      0.031660
2188     21.870000      0.083680      0.030920
2189     21.880000      0.083370      0.030170
2190     21.890000      0.083070      0.029410
2191     21.900000      0.082780      0.028640
2192     21.910000      0.082490      0.027870
2193     21.920000      0.082210      0.027120
2194     21.930000      0.081940      0.026370
2195     21.940000      0.081680      0.025650
2196     21.950000      0.081420      0.024960
2197     21.960000      0.081170      0.024290
2198     21.970000      0.080930      0.023660
2199     21.980000      0.080690      0.023070
2200     21.990000      0.080460      0.022510
2201     22.000000      0.080240      0.022000
2202     22.010000      0.080020      0.021520
2203     22.020000      0.079800      0.021080
2204     22.030000      0.079590      0.020680
2205     22.040000      0.079380      0.020310
2206     22.050000      0.079180      0.019980
2207     22.060000      0.078980      0.019670
2208     22.070000      0.078780      0.019400
2209     22.080000      0.078590      0.019150
2210     22.090000      0.078400      0.018920
2211     22.100000      0.078210      0.018700
2212     22.110000      0.078020      0.018510
2213     22.120000      0.077840      0.018320
2214     22.130000      0.077650      0.018150
2215     22.140000      0.077470      0.017980
2216     22.150000      0.077290      0.017810
2217     22.160000      0.077110      0.017650
2218     22.170000      0.076940      0.017490
2219     22.180000      0.076760      0.017320
2220     22.190000      0.076590      0.017160
2221     22.200000      0.076420      0.016980
2222     22.210000      0.076250      0.016810
2223     22.220000      0.076080      0.016630
2224     22.230000      0.075910      0.016440
2225     22.240000      0.075750      0.016250
2226     22.250000      0.075590      0.016050
2227     22.260000      0.075430      0.015860
2228     22.270000      0.075270      0.015660
2229     22.280000      0.075110      0.015460
2230     22.290000      0.074960      0.015270
2231     22.300000      0.074800      0.015080
2232     22.310000      0.074650      0.014900
2233     22.320000      0.074500      0.014720
2234     22.330000      0.074360      0.014560
2235     22.340000      0.074210      0.014410
2236     22.350000      0.074070      0.014280
2237     22.360000      0.073920      0.014160
2238     22.370000      0.073780      0.014060
2239     22.380000      0.073640      0.013980
2240     22.390000      0.073500      0.013920
2241     22.400000      0.073360      0.013870
2242     22.410000      0.073220      0.013850
2243     22.420000      0.073090      0.013850
2244     22.430000      0.072950      0.013870
2245     22.440000      0.072810      0.013900
2246     22.450000      0.072670      0.013960
2247     22.460000      0.072530      0.014030
2248     22.470000      0.072390      0.014120
2249     22.480000      0.072250      0.014230
2250     22.490000      0.072110      0.014350
2251     22.500000      0.071960      0.014480
2252     22.510000      0.071820      0.014630
2253     22.520000      0.071670      0.014790
2254     22.530000      0.071520      0.014960
2255     22.540000      0.071370      0.015140
2256     22.550000      0.071220      0.015330
2257     22.560000      0.071070      0.015530
2258     22.570000      0.070910      0.015730
2259     22.580000      0.070760      0.015950
2260     22.590000      0.070600      0.016170
2261     22.600000      0.070440      0.016410
2262     22.610000      0.070270      0.016650
2263     22.620000      0.070100      0.016900
2264     22.630000      0.069940      0.017160
2265     22.640000      0.069760      0.017440
2266     22.650000      0.069590      0.017720
2267     22.660000      0.069410      0.018020
2268     22.670000      0.069230      0.018320
2269     22.680000      0.069050      0.018640
2270     22.690000      0.068860      0.018970
2271     22.700000      0.068670      0.019310
2272     22.710000      0.068480      0.019660
2273     22.720000      0.068280      0.020020
2274     22.730000      0.068080      0.020400
2275     22.740000      0.067880      0.020790
2276     22.750000      0.067670      0.021190
2277     22.760000      0.067460      0.021600
2278     22.770000      0.067240      0.022030
2279     22.780000      0.067020      0.022470
2280     22.790000      0.066800      0.022930
2281     22.800000      0.066570      0.023410
2282     22.810000      0.066330      0.023890
2283     22.820000      0.066100      0.024390
2284     22.830000      0.065850      0.024910
2285     22.840000      0.065600      0.025430
2286     22.850000      0.065350      0.025970
2287     22.860000      0.065090      0.026510
2288     22.870000      0.064820      0.027050
2289     22.880000      0.064550      0.027600
2290     22.890000      0.064280      0.028130
2291     22.900000      0.064000      0.028660
2292     22.910000      0.063710      0.029170
2293     22.920000      0.063420      0.029660
2294     22.930000      0.063120      0.030120
2295     22.940000      0.062820      0.030560
2296     22.950000      0.062510      0.030960
2297     22.960000      0.062200      0.031330
2298     22.970000      0.061890      0.031660
2299     22.980000      0.061570      0.031950
2300     22.990000      0.061260      0.032200
2301     23.000000      0.060930      0.032400
2302     23.010000      0.060610      0.032570
2303     23.020000      0.060280      0.032690
2304     23.030000      0.059960      0.032780
2305     23.040000      0.059630      0.032830
2306     23.050000      0.059300      0.032850
2307     23.060000      0.058970      0.032830
2308     23.070000      0.058640      0.032790
2309     23.080000      0.058320      0.032730
2310     23.090000      0.057990      0.032650
2311     23.100000      0.057660      0.032560
2312     23.110000      0.057340      0.032450
2313     23.120000      0.057010      0.032340
2314     23.130000      0.056690      0.032240
2315     23.140000      0.056370      0.032130
2316     23.150000      0.056040      0.032030
2317     23.160000      0.055720      0.031940
2318     23.170000      0.055410      0.031870
2319     23.180000      0.055090      0.031810
2320     23.190000      0.054770      0.031760
2321     23.200000      0.054450      0.031730
2322     23.210000      0.054130      0.031720
2323     23.220000      0.053820      0.031730
2324     23.230000      0.053500      0.031760
2325     23.240000      0.053180      0.031800
2326     23.250000      0.052860      0.031860
2327     23.260000      0.052540      0.031930
2328     23.270000      0.052230      0.032020
2329     23.280000      0.051910      0.032130
2330     23.290000      0.051580      0.032240
2331     23.300000      0.051260      0.032360
2332     23.310000      0.050940      0.032490
2333     23.320000      0.050610      0.032620
2334     23.330000      0.050290      0.032760
2335     23.340000      0.049960      0.032900
2336     23.350000      0.049630      0.033040
2337     23.360000      0.049300      0.033180
2338     23.370000      0.048970      0.033320
2339     23.380000      0.048630      0.033450
2340     23.390000      0.048300      0.033590
2341     23.400000      0.047960      0.033720
2342     23.410000      0.047630      0.033840
2343     23.420000      0.047290      0.033960
2344     23.430000      0.046950      0.034080
2345     23.440000      0.046610      0.034190
2346     23.450000      0.046270      0.034290
2347     23.460000      0.045920      0.034390
2348     23.470000      0.045580      0.034480
2349     23.480000      0.045240      0.034560
2350     23.490000      0.044890      0.034630
2351     23.500000      0.044540      0.034680
2352     23.510000      0.044200      0.034730
2353     23.520000      0.043850      0.034760
2354     23.530000      0.043500      0.034780
2355     23.540000      0.043150      0.034790
2356     23.550000      0.042810      0.034770
2357     23.560000      0.042460      0.034740
2358     23.570000      0.042110      0.034690
2359     23.580000      0.041760      0.034630
2360     23.590000      0.041420      0.034540
2361     23.600000      0.041070      0.034440
2362     23.610000      0.040730      0.034320
2363     23.620000      0.040380      0.034190
2364     23.630000      0.040040      0.034040
2365     23.640000      0.039700      0.033870
2366     23.650000      0.039360      0.033700
2367     23.660000      0.039030      0.033520
2368     23.670000      0.038690      0.033340
2369     23.680000      0.038360      0.033160
2370     23.690000      0.038030      0.032980
2371     23.700000      0.037700      0.032820
2372     23.710000      0.037370      0.032660
2373     23.720000      0.037040      0.032530
2374     23.730000      0.036720      0.032410
2375     23.740000      0.036390      0.032320
2376     23.750000      0.036070      0.032270
2377     23.760000      0.035750      0.032240
2378     23.770000      0.035420      0.032260
2379     23.780000      0.035100      0.032310
2380     23.790000      0.034780      0.032400
2381     23.800000      0.034450      0.032520
2382     23.810000      0.034130      0.032690
2383     23.820000      0.033800      0.032900
2384     23.830000      0.033470      0.033140
2385     23.840000      0.033140      0.033420
2386     23.850000      0.032810      0.033730
2387     23.860000      0.032470      0.034060
2388     23.870000      0.032130      0.034420
2389     23.880000      0.031790      0.034790
2390     23.890000      0.031440      0.035170
2391     23.900000      0.031090      0.035550
2392     23.910000      0.030730      0.035940
2393     23.920000      0.030370      0.036310
2394     23.930000      0.030010      0.036670
2395     23.940000      0.029640      0.037000
2396     23.950000      0.029270      0.037320
2397     23.960000      0.028900      0.037600
2398     23.970000      0.028520      0.037840
2399     23.980000      0.028140      0.038060
2400     23.990000      0.027760      0.038230
2401     24.000000      0.027380      0.038360
2402     24.010000      0.027000      0.038460
2403     24.020000      0.026610      0.038510
2404     24.030000      0.026230      0.038520
2405     24.040000      0.025840      0.038500
2406     24.050000      0.025460      0.038440
2407     24.060000      0.025070      0.038340
2408     24.070000      0.024690      0.038220
2409     24.080000      0.024310      0.038060
2410     24.090000      0.023930      0.037880
2411     24.100000      0.023550      0.037670
2412     24.110000      0.023170      0.037450
2413     24.120000      0.022800      0.037200
2414     24.130000      0.022420      0.036940
2415     24.140000      0.022060      0.036670
2416     24.150000      0.021690      0.036390
2417     24.160000      0.021320      0.036100
2418     24.170000      0.020960      0.035800
2419     24.180000      0.020610      0.035500
2420     24.190000      0.020250      0.035190
2421     24.200000      0.019900      0.034880
2422     24.210000      0.019550      0.034560
2423     24.220000      0.019200      0.034240
2424     24.230000      0.018860      0.033910
2425     24.240000      0.018520      0.033590
2426     24.250000      0.018190      0.033260
2427     24.260000      0.017850      0.032920
2428     24.270000      0.017530      0.032590
2429     24.280000      0.017200      0.032260
2430     24.290000      0.016880      0.031930
2431     24.300000      0.016560      0.031600
2432     24.310000      0.016240      0.031270
2433     24.320000      0.015930      0.030940
2434     24.330000      0.015620      0.030630
2435     24.340000      0.015310      0.030310
2436     24.350000      0.015010      0.030000
2437     24.360000      0.014710      0.029700
2438     24.370000      0.014410      0.029400
2439     24.380000      0.014120      0.029110
2440     24.390000      0.013830      0.028820
2441     24.400000      0.013540      0.028530
2442     24.410000      0.013250      0.028240
2443     24.420000      0.012970      0.027950
2444     24.430000      0.012690      0.027660
2445     24.440000      0.012420      0.027350
2446     24.450000      0.012140      0.027030
2447     24.460000      0.011870      0.026690
2448     24.470000      0.011610      0.026330
2449     24.480000      0.011340      0.025940
2450     24.490000      0.011080      0.025520
2451     24.500000      0.010830      0.025050
2452     24.510000      0.010580      0.024550
2453     24.520000      0.010330      0.023990
2454     24.530000      0.010090      0.023370
2455     24.540000      0.009860      0.022690
2456     24.550000      0.009630      0.021940
2457     24.560000      0.009410      0.021110
2458     24.570000      0.009200      0.020220
2459     24.580000      0.009000      0.019240
2460     24.590000      0.008810      0.018190
2461     24.600000      0.008620      0.017060
2462     24.610000      0.008450      0.015850
2463     24.620000      0.008290      0.014590
2464     24.630000      0.008150      0.013260
2465     24.640000      0.008020      0.011890
2466     24.650000      0.007900      0.010490
2467     24.660000      0.007790      0.009080
2468     24.670000      0.007700      0.007680
2469     24.680000      0.007630      0.006310
2470     24.690000      0.007560      0.005010
2471     24.700000      0.007510      0.003800
2472     24.710000      0.007470      0.002710
2473     24.720000      0.007450      0.001760
2474     24.730000      0.007430      0.000990
2475     24.740000      0.007420      0.000430
2476     24.750000      0.007420      0.000080
2477     24.760000      0.007410     -0.000010
2478     24.770000      0.007410      0.000150
2479     24.780000      0.007410      0.000580
2480     24.790000      0.007410      0.001300
2481     24.800000      0.007390      0.002290
2482     24.810000      0.007370      0.003560
2483     24.820000      0.007340      0.005090
2484     24.830000      0.007280      0.006870
2485     24.840000      0.007220      0.008880
2486     24.850000      0.007130      0.011080
2487     24.860000      0.007020      0.013450
2488     24.870000      0.006880      0.015940
2489     24.880000      0.006720      0.018500
2490     24.890000      0.006540      0.021080
2491     24.900000      0.006330      0.023640
2492     24.910000      0.006090      0.026110
2493     24.920000      0.005830      0.028460
2494     24.930000      0.005540      0.030610
2495     24.940000      0.005240      0.032540
2496     24.950000      0.004910      0.034190
2497     24.960000      0.004570      0.035540
2498     24.970000      0.004220      0.036540
2499     24.980000      0.003850      0.037190
2500     24.990000      0.003480      0.037460
2501     25.000000      0.003100      0.037340
2502     25.010000      0.000000      0.000000
2503     25.020000      0.000000      0.000000
2504     25.030000      0.000000      0.000000
2505     25.040000      0.000000      0.000000
2506     25.050000      0.000000      0.000000
2507     25.060000      0.000000      0.000000
2508     25.070000      0.000000      0.000000
2509     25.080000      0.000000      0.000000
2510     25.090000      0.000000      0.000000
2511     25.100000      0.000000      0.000000
2512     25.110000      0.000000      0.000000
2513     25.120000      0.000000      0.000000
2514     25.130000      0.000000      0.000000
2515     25.140000      0.000000      0.000000
2516     25.150000      0.000000      0.000000
2517     25.160000      0.000000      0.000000
2518     25.170000      0.000000      0.000000
2519     25.180000      0.000000      0.000000
2520     25.190000      0.000000      0.000000
2521     25.200000      0.000000      0.000000
2522     25.210000      0.000000      0.000000
2523     25.220000      0.000000      0.000000
2524     25.230000      0.000000      0.000000
2525     25.240000      0.000000      0.000000
2526     25.250000      0.000000      0.000000
2527     25.260000      0.000000      0.000000
2528     25.270000      0.000000      0.000000
2529     25.280000      0.000000      0.000000
2530     25.290000      0.000000      0.000000
2531     25.300000      0.000000      0.000000
2532     25.310000      0.000000      0.000000
2533     25.320000      0.000000      0.000000
2534     25.330000      0.000000      0.000000
2535     25.340000      0.000000      0.000000
2536     25.350000      0.000000      0.000000
2537     25.360000      0.000000      0.000000
2538     25.370000      0.000000      0.000000
2539     25.380000      0.000000      0.000000
2540     25.390000      0.000000      0.000000
2541     25.400000      0.000000      0.000000
2542     25.410000      0.000000      0.000000
2543     25.420000      0.000000      0.000000
2544     25.430000      0.000000      0.000000
2545     25.440000      0.000000      0.000000
2546     25.450000      0.000000      0.000000
2547     25.460000      0.000000      0.000000
2548     25.470000      0.000000      0.000000
2549     25.480000      0.000000      0.000000
2550     25.490000      0.000000      0.000000
2551     25.500000      0.000000      0.000000
2552     25.510000      0.000000      0.000000
2553     25.520000      0.000000      0.000000
2554     25.530000      0.000000      0.000000
2555     25.540000      0.000000      0.000000
2556     25.550000      0.000000      0.000000
2557     25.560000      0.000000      0.000000
2558     25.570000      0.000000      0.000000
2559     25.580000      0.000000      0.000000
2560     25.590000      0.000000      0.000000
2561     25.600000      0.000000      0.000000
2562     25.610000      0.000000      0.000000
2563     25.620000      0.000000      0.000000
2564     25.630000      0.000000      0.000000
2565     25.640000      0.000000      0.000000
2566     25.650000      0.000000      0.000000
2567     25.660000      0.000000      0.000000
2568     25.670000      0.000000      0.000000
2569     25.680000      0.000000      0.000000
2570     25.690000      0.000000      0.000000
2571     25.700000      0.000000      0.000000
2572     25.710000      0.000000      0.000000
2573     25.720000      0.000000      0.000000
2574     25.730000      0.000000      0.000000
2575     25.740000      0.000000      0.000000
2576     25.750000      0.000000      0.000000
2577     25.760000      0.000000      0.000000
2578     25.770000      0.000000      0.000000
2579     25.780000      0.000000      0.000000
2580     25.790000      0.000000      0.000000
2581     25.800000      0.000000      0.000000
2582     25.810000      0.000000      0.000000
2583     25.820000      0.000000      0.000000
2584     25.830000      0.000000      0.000000
2585     25.840000      0.000000      0.000000
2586     25.850000      0.000000      0.000000
2587     25.860000      0.000000      0.000000
2588     25.870000      0.000000      0.000000
2589     25.880000      0.000000      0.000000
2590     25.890000      0.000000      0.000000
2591     25.900000      0.000000      0.000000
2592     25.910000      0.000000      0.000000
2593     25.920000      0.000000      0.000000
2594     25.930000      0.000000      0.000000
2595     25.940000      0.000000      0.000000
2596     25.950000      0.000000      0.000000
2597     25.960000      0.000000      0.000000
2598     25.970000      0.000000      0.000000
2599     25.980000      0.000000      0.000000
2600     25.990000      0.000000      0.000000
2601     26.000000      0.000000      0.000000
2602     26.010000      0.000000      0.000000
2603     26.020000      0.000000      0.000000
2604     26.030000      0.000000      0.000000
2605     26.040000      0.000000      0.000000
2606     26.050000      0.000000      0.000000
2607     26.060000      0.000000      0.000000
2608     26.070000      0.000000      0.000000
2609     26.080000      0.000000      0.000000
2610     26.090000      0.000000      0.000000
2611     26.100000      0.000000      0.000000
2612     26.110000      0.000000      0.000000
2613     26.120000      0.000000      0.000000
2614     26.130000      0.000000      0.000000
2615     26.140000      0.000000      0.000000
2616     26.150000      0.000000      0.000000
2617     26.160000      0.000000      0.000000
2618     26.170000      0.000000      0.000000
2619     26.180000      0.000000      0.000000
2620     26.190000      0.000000      0.000000
2621     26.200000      0.000000      0.000000
2622     26.210000      0.000000      0.000000
2623     26.220000      0.000000      0.000000
2624     26.230000      0.000000      0.000000
2625     26.240000      0.000000      0.000000
2626     26.250000      0.000000      0.000000
2627     26.260000      0.000000      0.000000
2628     26.270000      0.000000      0.000000
2629     26.280000      0.000000      0.000000
2630     26.290000      0.000000      0.000000
2631     26.300000      0.000000      0.000000
2632     26.310000      0.000000      0.000000
2633     26.320000      0.000000      0.000000
2634     26.330000      0.000000      0.000000
2635     26.340000      0.000000      0.000000
2636     26.350000      0.000000      0.000000
2637     26.360000      0.000000      0.000000
2638     26.370000      0.000000      0.000000
2639     26.380000      0.000000      0.000000
2640     26.390000      0.000000      0.000000
2641     26.400000      0.000000      0.000000
2642     26.410000      0.000000      0.000000
2643     26.420000      0.000000      0.000000
2644     26.430000      0.000000      0.000000
2645     26.440000      0.000000      0.000000
2646     26.450000      0.000000      0.000000
2647     26.460000      0.000000      0.000000
2648     26.470000      0.000000      0.000000
2649     26.480000      0.000000      0.000000
2650     26.490000      0.000000      0.000000
2651     26.500000      0.000000      0.000000
2652     26.510000      0.000000      0.000000
2653     26.520000      0.000000      0.000000
2654     26.530000      0.000000      0.000000
2655     26.540000      0.000000      0.000000
2656     26.550000      0.000000      0.000000
2657     26.560000      0.000000      0.000000
2658     26.570000      0.000000      0.000000
2659     26.580000      0.000000      0.000000
2660     26.590000      0.000000      0.000000
2661     26.600000      0.000000      0.000000
2662     26.610000      0.000000      0.000000
2663     26.620000      0.000000      0.000000
2664     26.630000      0.000000      0.000000
2665     26.640000      0.000000      0.000000
2666     26.650000      0.000000      0.000000
2667     26.660000      0.000000      0.000000
2668     26.670000      0.000000      0.000000
2669     26.680000      0.000000      0.000000
2670     26.690000      0.000000      0.000000
2671     26.700000      0.000000      0.000000
2672     26.710000      0.000000      0.000000
2673     26.720000      0.000000      0.000000
2674     26.730000      0.000000      0.000000
2675     26.740000      0.000000      0.000000
2676     26.750000      0.000000      0.000000
2677     26.760000      0.000000      0.000000
2678     26.770000      0.000000      0.000000
2679     26.780000      0.000000      0.000000
2680     26.790000      0.000000      0.000000
2681     26.800000      0.000000      0.000000
2682     26.810000      0.000000      0.000000
2683     26.820000      0.000000      0.000000
2684     26.830000      0.000000      0.000000
2685     26.840000      0.000000      0.000000
2686     26.850000      0.000000      0.000000
2687     26.860000      0.000000      0.000000
2688     26.870000      0.000000      0.000000
2689     26.880000      0.000000      0.000000
2690     26.890000      0.000000      0.000000
2691     26.900000      0.000000      0.000000
2692     26.910000      0.000000      0.000000
2693     26.920000      0.000000      0.000000
2694     26.930000      0.000000      0.000000
2695     26.940000      0.000000      0.000000
2696     26.950000      0.000000      0.000000
2697     26.960000      0.000000      0.000000
2698     26.970000      0.000000      0.000000
2699     26.980000      0.000000      0.000000
2700     26.990000      0.000000      0.000000
2701     27.000000      0.000000      0.000000
2702     27.010000      0.000000      0.000000
2703     27.020000      0.000000      0.000000
2704     27.030000      0.000000      0.000000
2705     27.040000      0.000000      0.000000
2706     27.050000      0.000000      0.000000
2707     27.060000      0.000000      0.000000
2708     27.070000      0.000000      0.000000
2709     27.080000      0.000000      0.000000
2710     27.090000      0.000000      0.000000
2711     27.100000      0.000000      0.000000
2712     27.110000      0.000000      0.000000
2713     27.120000      0.000000      0.000000
2714     27.130000      0.000000      0.000000
2715     27.140000      0.000000      0.000000
2716     27.150000      0.000000      0.000000
2717     27.160000      0.000000      0.000000
2718     27.170000      0.000000      0.000000
2719     27.180000      0.000000      0.000000
2720     27.190000      0.000000      0.000000
2721     27.200000      0.000000      0.000000
2722     27.210000      0.000000      0.000000
2723     27.220000      0.000000      0.000000
2724     27.230000      0.000000      0.000000
2725     27.240000      0.000000      0.000000
2726     27.250000      0.000000      0.000000
2727     27.260000      0.000000      0.000000
2728     27.270000      0.000000      0.000000
2729     27.280000      0.000000      0.000000
2730     27.290000      0.000000      0.000000
2731     27.300000      0.000000      0.000000
2732     27.310000      0.000000      0.000000
2733     27.320000      0.000000      0.000000
2734     27.330000      0.000000      0.000000
2735     27.340000      0.000000      0.000000
2736     27.350000      0.000000      0.000000
2737     27.360000      0.000000      0.000000
2738     27.370000      0.000000      0.000000
2739     27.380000      0.000000      0.000000
2740     27.390000      0.000000      0.000000
2741     27.400000      0.000000      0.000000
2742     27.410000      0.000000      0.000000
2743     27.420000      0.000000      0.000000
2744     27.430000      0.000000      0.000000
2745     27.440000      0.000000      0.000000
2746     27.450000      0.000000      0.000000
2747     27.460000      0.000000      0.000000
2748     27.470000      0.000000      0.000000
2749     27.480000      0.000000      0.000000
2750     27.490000      0.000000      0.000000
2751     27.500000      0.000000      0.000000
2752     27.510000      0.000000      0.000000
2753     27.520000      0.000000      0.000000
2754     27.530000      0.000000      0.000000
2755     27.540000      0.000000      0.000000
2756     27.550000      0.000000      0.000000
2757     27.560000      0.000000      0.000000
2758     27.570000      0.000000      0.000000
2759     27.580000      0.000000      0.000000
2760     27.590000      0.000000      0.000000
2761     27.600000      0.000000      0.000000
2762     27.610000      0.000000      0.000000
2763     27.620000      0.000000      0.000000
2764     27.630000      0.000000      0.000000
2765     27.640000      0.000000      0.000000
2766     27.650000      0.000000      0.000000
2767     27.660000      0.000000      0.000000
2768     27.670000      0.000000      0.000000
2769     27.680000      0.000000      0.000000
2770     27.690000      0.000000      0.000000
2771     27.700000      0.000000      0.000000
2772     27.710000      0.000000      0.000000
2773     27.720000      0.000000      0.000000
2774     27.730000      0.000000      0.000000
2775     27.740000      0.000000      0.000000
2776     27.750000      0.000000      0.000000
2777     27.760000      0.000000      0.000000
2778     27.770000      0.000000      0.000000
2779     27.780000      0.000000      0.000000
2780     27.790000      0.000000      0.000000
2781     27.800000      0.000000      0.000000
2782     27.810000      0.000000      0.000000
2783     27.820000      0.000000      0.000000
2784     27.830000      0.000000      0.000000
2785     27.840000      0.000000      0.000000
2786     27.850000      0.000000      0.000000
2787     27.860000      0.000000      0.000000
2788     27.870000      0.000000      0.000000
2789     27.880000      0.000000      0.000000
2790     27.890000      0.000000      0.000000
2791     27.900000      0.000000      0.000000
2792     27.910000      0.000000      0.000000
2793     27.920000      0.000000      0.000000
2794     27.930000      0.000000      0.000000
2795     27.940000      0.000000      0.000000
2796     27.950000      0.000000      0.000000
2797     27.960000      0.000000      0.000000
2798     27.970000      0.000000      0.000000
2799     27.980000      0.000000      0.000000
2800     27.990000      0.000000      0.000000
2801     28.000000      0.000000      0.000000
2802     28.010000      0.000000      0.000000
2803     28.020000      0.000000      0.000000
2804     28.030000      0.000000      0.000000
2805     28.040000      0.000000      0.000000
2806     28.050000      0.000000      0.000000
2807     28.060000      0.000000      0.000000
2808     28.070000      0.000000      0.000000
2809     28.080000      0.000000      0.000000
2810     28.090000      0.000000      0.000000
2811     28.100000      0.000000      0.000000
2812     28.110000      0.000000      0.000000
2813     28.120000      0.000000      0.000000
2814     28.130000      0.000000      0.000000
2815     28.140000      0.000000      0.000000
2816     28.150000      0.000000      0.000000
2817     28.160000      0.000000      0.000000
2818     28.170000      0.000000      0.000000
2819     28.180000      0.000000      0.000000
2820     28.190000      0.000000      0.000000
2821     28.200000      0.000000      0.000000
2822     28.210000      0.000000      0.000000
2823     28.220000      0.000000      0.000000
2824     28.230000      0.000000      0.000000
2825     28.240000      0.000000      0.000000
2826     28.250000      0.000000      0.000000
2827     28.260000      0.000000      0.000000
2828     28.270000      0.000000      0.000000
2829     28.280000      0.000000      0.000000
2830     28.290000      0.000000      0.000000
2831     28.300000      0.000000      0.000000
2832     28.310000      0.000000      0.000000
2833     28.320000      0.000000      0.000000
2834     28.330000      0.000000      0.000000
2835     28.340000      0.000000      0.000000
2836     28.350000      0.000000      0.000000
2837     28.360000      0.000000      0.000000
2838     28.370000      0.000000      0.000000
2839     28.380000      0.000000      0.000000
2840     28.390000      0.000000      0.000000
2841     28.400000      0.000000      0.000000
2842     28.410000      0.000000      0.000000
2843     28.420000      0.000000      0.000000
2844     28.430000      0.000000      0.000000
2845     28.440000      0.000000      0.000000
2846     28.450000      0.000000      0.000000
2847     28.460000      0.000000      0.000000
2848     28.470000      0.000000      0.000000
2849     28.480000      0.000000      0.000000
2850     28.490000      0.000000      0.000000
2851     28.500000      0.000000      0.000000
2852     28.510000      0.000000      0.000000
2853     28.520000      0.000000      0.000000
2854     28.530000      0.000000      0.000000
2855     28.540000      0.000000      0.000000
2856     28.550000      0.000000      0.000000
2857     28.560000      0.000000      0.000000
2858     28.570000      0.000000      0.000000
2859     28.580000      0.000000      0.000000
2860     28.590000      0.000000      0.000000
2861     28.600000      0.000000      0.000000
2862     28.610000      0.000000      0.000000
2863     28.620000      0.000000      0.000000
2864     28.630000      0.000000      0.000000
2865     28.640000      0.000000      0.000000
2866     28.650000      0.000000      0.000000
2867     28.660000      0.000000      0.000000
2868     28.670000      0.000000      0.000000
2869     28.680000      0.000000      0.000000
2870     28.690000      0.000000      0.000000
2871     28.700000      0.000000      0.000000
2872     28.710000      0.000000      0.000000
2873     28.720000      0.000000      0.000000
2874     28.730000      0.000000      0.000000
2875     28.740000      0.000000      0.000000
2876     28.750000      0.000000      0.000000
2877     28.760000      0.000000      0.000000
2878     28.770000      0.000000      0.000000
2879     28.780000      0.000000      0.000000
2880     28.790000      0.000000      0.000000
2881     28.800000      0.000000      0.000000
2882     28.810000      0.000000      0.000000
2883     28.820000      0.000000      0.000000
2884     28.830000      0.000000      0.000000
2885     28.840000      0.000000      0.000000
2886     28.850000      0.000000      0.000000
2887     28.860000      0.000000      0.000000
2888     28.870000      0.000000      0.000000
2889     28.880000      0.000000      0.000000
2890     28.890000      0.000000      0.000000
2891     28.900000      0.000000      0.000000
2892     28.910000      0.000000      0.000000
2893     28.920000      0.000000      0.000000
2894     28.930000      0.000000      0.000000
2895     28.940000      0.000000      0.000000
2896     28.950000      0.000000      0.000000
2897     28.960000      0.000000      0.000000
2898     28.970000      0.000000      0.000000
2899     28.980000      0.000000      0.000000
2900     28.990000      0.000000      0.000000
2901     29.000000      0.000000      0.000000
2902     29.010000      0.000000      0.000000
2903     29.020000      0.000000      0.000000
2904     29.030000      0.000000      0.000000
2905     29.040000      0.000000      0.000000
2906     29.050000      0.000000      0.000000
2907     29.060000      0.000000      0.000000
2908     29.070000      0.000000      0.000000
2909     29.080000      0.000000      0.000000
2910     29.090000      0.000000      0.000000
2911     29.100000      0.000000      0.000000
2912     29.110000      0.000000      0.000000
2913     29.120000      0.000000      0.000000
2914     29.130000      0.000000      0.000000
2915     29.140000      0.000000      0.000000
2916     29.150000      0.000000      0.000000
2917     29.160000      0.000000      0.000000
2918     29.170000      0.000000      0.000000
2919     29.180000      0.000000      0.000000
2920     29.190000      0.000000      0.000000
2921     29.200000      0.000000      0.000000
2922     29.210000      0.000000      0.000000
2923     29.220000      0.000000      0.000000
2924     29.230000      0.000000      0.000000
2925     29.240000      0.000000      0.000000
2926     29.250000      0.000000      0.000000
2927     29.260000      0.000000      0.000000
2928     29.270000      0.000000      0.000000
2929     29.280000      0.000000      0.000000
2930     29.290000      0.000000      0.000000
2931     29.300000      0.000000      0.000000
2932     29.310000      0.000000      0.000000
2933     29.320000      0.000000      0.000000
2934     29.330000      0.000000      0.000000
2935     29.340000      0.000000      0.000000
2936     29.350000      0.000000      0.000000
2937     29.360000      0.000000      0.000000
2938     29.370000      0.000000      0.000000
2939     29.380000      0.000000      0.000000
2940     29.390000      0.000000      0.000000
2941     29.400000      0.000000      0.000000
2942     29.410000      0.000000      0.000000
2943     29.420000      0.000000      0.000000
2944     29.430000      0.000000      0.000000
2945     29.440000      0.000000      0.000000
2946     29.450000      0.000000      0.000000
2947     29.460000      0.000000      0.000000
2948     29.470000      0.000000      0.000000
2949     29.480000      0.000000      0.000000
2950     29.490000      0.000000      0.000000
2951     29.500000      0.000000      0.000000
2952     29.510000      0.000000      0.000000
2953     29.520000      0.000000      0.000000
2954     29.530000      0.000000      0.000000
2955     29.540000      0.000000      0.000000
2956     29.550000      0.000000      0.000000
2957     29.560000      0.000000      0.000000
2958     29.570000      0.000000      0.000000
2959     29.580000      0.000000      0.000000
2960     29.590000      0.000000      0.000000
2961     29.600000      0.000000      0.000000
2962     29.610000      0.000000      0.000000
2963     29.620000      0.000000      0.000000
2964     29.630000      0.000000      0.000000
2965     29.640000      0.000000      0.000000
2966     29.650000      0.000000      0.000000
2967     29.660000      0.000000      0.000000
2968     29.670000      0.000000      0.000000
2969     29.680000      0.000000      0.000000
2970     29.690000      0.000000      0.000000
2971     29.700000      0.000000      0.000000
2972     29.710000      0.000000      0.000000
2973     29.720000      0.000000      0.000000
2974     29.730000      0.000000      0.000000
2975     29.740000      0.000000      0.000000
2976     29.750000      0.000000      0.000000
2977     29.760000      0.000000      0.000000
2978     29.770000      0.000000      0.000000
2979     29.780000      0.000000      0.000000
2980     29.790000      0.000000      0.000000
2981     29.800000      0.000000      0.000000
2982     29.810000      0.000000      0.000000
2983     29.820000      0.000000      0.000000
2984     29.830000      0.000000      0.000000
2985     29.840000      0.000000      0.000000
2986     29.850000      0.000000      0.000000
2987     29.860000      0.000000      0.000000
2988     29.870000      0.000000      0.000000
2989     29.880000      0.000000      0.000000
2990     29.890000      0.000000      0.000000
2991     29.900000      0.000000      0.000000
2992     29.910000      0.000000      0.000000
2993     29.920000      0.000000      0.000000
2994     29.930000      0.000000      0.000000
2995     29.940000      0.000000      0.000000
2996     29.950000      0.000000      0.000000
2997     29.960000      0.000000      0.000000
2998     29.970000      0.000000      0.000000
2999     29.980000      0.000000      0.000000
3000     29.990000      0.000000      0.000000
3001     30.000000      0.000000      0.000000
3002     30.010000      0.000000      0.000000
3003     30.020000      0.000000      0.000000
3004     30.030000      0.000000      0.000000
3005     30.040000      0.000000      0.000000
3006     30.050000      0.000000      0.000000
3007     30.060000      0.000000      0.000000
3008     30.070000      0.000000      0.000000
3009     30.080000      0.000000      0.000000
3010     30.090000      0.000000      0.000000
3011     30.100000      0.000000      0.000000
3012     30.110000      0.000000      0.000000
3013     30.120000      0.000000      0.000000
3014     30.130000      0.000000      0.000000
3015     30.140000      0.000000      0.000000
3016     30.150000      0.000000      0.000000
3017     30.160000      0.000000      0.000000
3018     30.170000      0.000000      0.000000
3019     30.180000      0.000000      0.000000
3020     30.190000      0.000000      0.000000
3021     30.200000      0.000000      0.000000
3022     30.210000      0.000000      0.000000
3023     30.220000      0.000000      0.000000
3024     30.230000      0.000000      0.000000
3025     30.240000      0.000000      0.000000
3026     30.250000      0.000000      0.000000
3027     30.260000      0.000000      0.000000
3028     30.270000      0.000000      0.000000
3029     30.280000      0.000000      0.000000
3030     30.290000      0.000000      0.000000
3031     30.300000      0.000000      0.000000
3032     30.310000      0.000000      0.000000
3033     30.320000      0.000000      0.000000
3034     30.330000      0.000000      0.000000
3035     30.340000      0.000000      0.000000
3036     30.350000      0.000000      0.000000
3037     30.360000      0.000000      0.000000
3038     30.370000      0.000000      0.000000
3039     30.380000      0.000000      0.000000
3040     30.390000      0.000000      0.000000
3041     30.400000      0.000000      0.000000
3042     30.410000      0.000000      0.000000
3043     30.420000      0.000000      0.000000
3044     30.430000      0.000000      0.000000
3045     30.440000      0.000000      0.000000
3046     30.450000      0.000000      0.000000
3047     30.460000      0.000000      0.000000
3048     30.470000      0.000000      0.000000
3049     30.480000      0.000000      0.000000
3050     30.490000      0.000000      0.000000
3051     30.500000      0.000000      0.000000
3052     30.510000      0.000000      0.000000
3053     30.520000      0.000000      0.000000
3054     30.530000      0.000000      0.000000
3055     30.540000      0.000000      0.000000
3056     30.550000      0.000000      0.000000
3057     30.560000      0.000000      0.000000
3058     30.570000      0.000000      0.000000
3059     30.580000      0.000000      0.000000
3060     30.590000      0.000000      0.000000
3061     30.600000      0.000000      0.000000
3062     30.610000      0.000000      0.000000
3063     30.620000      0.000000      0.000000
3064     30.630000      0.000000      0.000000
3065     30.640000      0.000000      0.000000
3066     30.650000      0.000000      0.000000
3067     30.660000      0.000000      0.000000
3068     30.670000      0.000000      0.000000
3069     30.680000      0.000000      0.000000
3070     30.690000      0.000000      0.000000
3071     30.700000      0.000000      0.000000
3072     30.710000      0.000000      0.000000
3073     30.720000      0.000000      0.000000
3074     30.730000      0.000000      0.000000
3075     30.740000      0.000000      0.000000
3076     30.750000      0.000000      0.000000
3077     30.760000      0.000000      0.000000
3078     30.770000      0.000000      0.000000
3079     30.780000      0.000000      0.000000
3080     30.790000      0.000000      0.000000
3081     30.800000      0.000000      0.000000
3082     30.810000      0.000000      0.000000
3083     30.820000      0.000000      0.000000
3084     30.830000      0.000000      0.000000
3085     30.840000      0.000000      0.000000
3086     30.850000      0.000000      0.000000
3087     30.860000      0.000000      0.000000
3088     30.870000      0.000000      0.000000
3089     30.880000      0.000000      0.000000
3090     30.890000      0.000000      0.000000
3091     30.900000      0.000000      0.000000
3092     30.910000      0.000000      0.000000
3093     30.920000      0.000000      0.000000
3094     30.930000      0.000000      0.000000
3095     30.940000      0.000000      0.000000
3096     30.950000      0.000000      0.000000
3097     30.960000      0.000000      0.000000
3098     30.970000      0.000000      0.000000
3099     30.980000      0.000000      0.000000
3100     30.990000      0.000000      0.000000
3101     31.000000      0.000000      0.000000
3102     31.010000      0.000000      0.000000
3103     31.020000      0.000000      0.000000
3104     31.030000      0.000000      0.000000
3105     31.040000      0.000000      0.000000
3106     31.050000      0.000000      0.000000
3107     31.060000      0.000000      0.000000
3108     31.070000      0.000000      0.000000
3109     31.080000      0.000000      0.000000
3110     31.090000      0.000000      0.000000
3111     31.100000      0.000000      0.000000
3112     31.110000      0.000000      0.000000
3113     31.120000      0.000000      0.000000
3114     31.130000      0.000000      0.000000
3115     31.140000      0.000000      0.000000
3116     31.150000      0.000000      0.000000
3117     31.160000      0.000000      0.000000
3118     31.170000      0.000000      0.000000
3119     31.180000      0.000000      0.000000
3120     31.190000      0.000000      0.000000
3121     31.200000      0.000000      0.000000
3122     31.210000      0.000000      0.000000
3123     31.220000      0.000000      0.000000
3124     31.230000      0.000000      0.000000
3125     31.240000      0.000000      0.000000
3126     31.250000      0.000000      0.000000
3127     31.260000      0.000000      0.000000
3128     31.270000      0.000000      0.000000
3129     31.280000      0.000000      0.000000
3130     31.290000      0.000000      0.000000
3131     31.300000      0.000000      0.000000
3132     31.310000      0.000000      0.000000
3133     31.320000      0.000000      0.000000
3134     31.330000      0.000000      0.000000
3135     31.340000      0.000000      0.000000
3136     31.350000      0.000000      0.000000
3137     31.360000      0.000000      0.000000
3138     31.370000      0.000000      0.000000
3139     31.380000      0.000000      0.000000
3140     31.390000      0.000000      0.000000
3141     31.400000      0.000000      0.000000
3142     31.410000      0.000000      0.000000
3143     31.420000      0.000000      0.000000
3144     31.430000      0.000000      0.000000
3145     31.440000      0.000000      0.000000
3146     31.450000      0.000000      0.000000
3147     31.460000      0.000000      0.000000
3148     31.470000      0.000000      0.000000
3149     31.480000      0.000000      0.000000
3150     31.490000      0.000000      0.000000
3151     31.500000      0.000000      0.000000
3152     31.510000      0.000000      0.000000
3153     31.520000      0.000000      0.000000
3154     31.530000      0.000000      0.000000
3155     31.540000      0.000000      0.000000
3156     31.550000      0.000000      0.000000
3157     31.560000      0.000000      0.000000
3158     31.570000      0.000000      0.000000
3159     31.580000      0.000000      0.000000
3160     31.590000      0.000000      0.000000
3161     31.600000      0.000000      0.000000
3162     31.610000      0.000000      0.000000
3163     31.620000      0.000000      0.000000
3164     31.630000      0.000000      0.000000
3165     31.640000      0.000000      0.000000
3166     31.650000      0.000000      0.000000
3167     31.660000      0.000000      0.000000
3168     31.670000      0.000000      0.000000
3169     31.680000      0.000000      0.000000
3170     31.690000      0.000000      0.000000
3171     31.700000      0.000000      0.000000
3172     31.710000      0.000000      0.000000
3173     31.720000      0.000000      0.000000
3174     31.730000      0.000000      0.000000
3175     31.740000      0.000000      0.000000
3176     31.750000      0.000000      0.000000
3177     31.760000      0.000000      0.000000
3178     31.770000      0.000000      0.000000
3179     31.780000      0.000000      0.000000
3180     31.790000      0.000000      0.000000
3181     31.800000      0.000000      0.000000
3182     31.810000      0.000000      0.000000
3183     31.820000      0.000000      0.000000
3184     31.830000      0.000000      0.000000
3185     31.840000      0.000000      0.000000
3186     31.850000      0.000000      0.000000
3187     31.860000      0.000000      0.000000
3188     31.870000      0.000000      0.000000
3189     31.880000      0.000000      0.000000
3190     31.890000      0.000000      0.000000
3191     31.900000      0.000000      0.000000
3192     31.910000      0.000000      0.000000
3193     31.920000      0.000000      0.000000
3194     31.930000      0.000000      0.000000
3195     31.940000      0.000000      0.000000
3196     31.950000      0.000000      0.000000
3197     31.960000      0.000000      0.000000
3198     31.970000      0.000000      0.000000
3199     31.980000      0.000000      0.000000
3200     31.990000      0.000000      0.000000
3201     32.000000      0.000000      0.000000
3202     32.010000      0.000000      0.000000
3203     32.020000      0.000000      0.000000
3204     32.030000      0.000000      0.000000
3205     32.040000      0.000000      0.000000
3206     32.050000      0.000000      0.000000
3207     32.060000      0.000000      0.000000
3208     32.070000      0.000000      0.000000
3209     32.080000      0.000000      0.000000
3210     32.090000      0.000000      0.000000
3211     32.100000      0.000000      0.000000
3212     32.110000      0.000000      0.000000
3213     32.120000      0.000000      0.000000
3214     32.130000      0.000000      0.000000
3215     32.140000      0.000000      0.000000
3216     32.150000      0.000000      0.000000
3217     32.160000      0.000000      0.000000
3218     32.170000      0.000000      0.000000
3219     32.180000      0.000000      0.000000
3220     32.190000      0.000000      0.000000
3221     32.200000      0.000000      0.000000
3222     32.210000      0.000000      0.000000
3223     32.220000      0.000000      0.000000
3224     32.230000      0.000000      0.000000
3225     32.240000      0.000000      0.000000
3226     32.250000      0.000000      0.000000
3227     32.260000      0.000000      0.000000
3228     32.270000      0.000000      0.000000
3229     32.280000      0.000000      0.000000
3230     32.290000      0.000000      0.000000
3231     32.300000      0.000000      0.000000
3232     32.310000      0.000000      0.000000
3233     32.320000      0.000000      0.000000
3234     32.330000      0.000000      0.000000
3235     32.340000      0.000000      0.000000
3236     32.350000      0.000000      0.000000
3237     32.360000      0.000000      0.000000
3238     32.370000      0.000000      0.000000
3239     32.380000      0.000000      0.000000
3240     32.390000      0.000000      0.000000
3241     32.400000      0.000000      0.000000
3242     32.410000      0.000000      0.000000
3243     32.420000      0.000000      0.000000
3244     32.430000      0.000000      0.000000
3245     32.440000      0.000000      0.000000
3246     32.450000      0.000000      0.000000
3247     32.460000      0.000000      0.000000
3248     32.470000      0.000000      0.000000
3249     32.480000      0.000000      0.000000
3250     32.490000      0.000000      0.000000
3251     32.500000      0.000000      0.000000
3252     32.510000      0.000000      0.000000
3253     32.520000      0.000000      0.000000
3254     32.530000      0.000000      0.000000
3255     32.540000      0.000000      0.000000
3256     32.550000      0.000000      0.000000
3257     32.560000      0.000000      0.000000
3258     32.570000      0.000000      0.000000
3259     32.580000      0.000000      0.000000
3260     32.590000      0.000000      0.000000
3261     32.600000      0.000000      0.000000
3262     32.610000      0.000000      0.000000
3263     32.620000      0.000000      0.000000
3264     32.630000      0.000000      0.000000
3265     32.640000      0.000000      0.000000
3266     32.650000      0.000000      0.000000
3267     32.660000      0.000000      0.000000
3268     32.670000      0.000000      0.000000
3269     32.680000      0.000000      0.000000
3270     32.690000      0.000000      0.000000
3271     32.700000      0.000000      0.000000
3272     32.710000      0.000000      0.000000
3273     32.720000      0.000000      0.000000
3274     32.730000      0.000000      0.000000
3275     32.740000      0.000000      0.000000
3276     32.750000      0.000000      0.000000
3277     32.760000      0.000000      0.000000
3278     32.770000      0.000000      0.000000
3279     32.780000      0.000000      0.000000
3280     32.790000      0.000000      0.000000
3281     32.800000      0.000000      0.000000
3282     32.810000      0.000000      0.000000
3283     32.820000      0.000000      0.000000
3284     32.830000      0.000000      0.000000
3285     32.840000      0.000000      0.000000
3286     32.850000      0.000000      0.000000
3287     32.860000      0.000000      0.000000
3288     32.870000      0.000000      0.000000
3289     32.880000      0.000000      0.000000
3290     32.890000      0.000000      0.000000
3291     32.900000      0.000000      0.000000
3292     32.910000      0.000000      0.000000
3293     32.920000      0.000000      0.000000
3294     32.930000      0.000000      0.000000
3295     32.940000      0.000000      0.000000
3296     32.950000      0.000000      0.000000
3297     32.960000      0.000000      0.000000
3298     32.970000      0.000000      0.000000
3299     32.980000      0.000000      0.000000
3300     32.990000      0.000000      0.000000
3301     33.000000      0.000000      0.000000
3302     33.010000      0.000000      0.000000
3303     33.020000      0.000000      0.000000
3304     33.030000      0.000000      0.000000
3305     33.040000      0.000000      0.000000
3306     33.050000      0.000000      0.000000
3307     33.060000      0.000000      0.000000
3308     33.070000      0.000000      0.000000
3309     33.080000      0.000000      0.000000
3310     33.090000      0.000000      0.000000
3311     33.100000      0.000000      0.000000
3312     33.110000      0.000000      0.000000
3313     33.120000      0.000000      0.000000
3314     33.130000      0.000000      0.000000
3315     33.140000      0.000000      0.000000
3316     33.150000      0.000000      0.000000
3317     33.160000      0.000000      0.000000
3318     33.170000      0.000000      0.000000
3319     33.180000      0.000000      0.000000
3320     33.190000      0.000000      0.000000
3321     33.200000      0.000000      0.000000
3322     33.210000      0.000000      0.000000
3323     33.220000      0.000000      0.000000
3324     33.230000      0.000000      0.000000
3325     33.240000      0.000000      0.000000
3326     33.250000      0.000000      0.000000
3327     33.260000      0.000000      0.000000
3328     33.270000      0.000000      0.000000
3329     33.280000      0.000000      0.000000
3330     33.290000      0.000000      0.000000
3331     33.300000      0.000000      0.000000
3332     33.310000      0.000000      0.000000
3333     33.320000      0.000000      0.000000
3334     33.330000      0.000000      0.000000
3335     33.340000      0.000000      0.000000
3336     33.350000      0.000000      0.000000
3337     33.360000      0.000000      0.000000
3338     33.370000      0.000000      0.000000
3339     33.380000      0.000000      0.000000
3340     33.390000      0.000000      0.000000
3341     33.400000      0.000000      0.000000
3342     33.410000      0.000000      0.000000
3343     33.420000      0.000000      0.000000
3344     33.430000      0.000000      0.000000
3345     33.440000      0.000000      0.000000
3346     33.450000      0.000000      0.000000
3347     33.460000      0.000000      0.000000
3348     33.470000      0.000000      0.000000
3349     33.480000      0.000000      0.000000
3350     33.490000      0.000000      0.000000
3351     33.500000      0.000000      0.000000
3352     33.510000      0.000000      0.000000
3353     33.520000      0.000000      0.000000
3354     33.530000      0.000000      0.000000
3355     33.540000      0.000000      0.000000
3356     33.550000      0.000000      0.000000
3357     33.560000      0.000000      0.000000
3358     33.570000      0.000000      0.000000
3359     33.580000      0.000000      0.000000
3360     33.590000      0.000000      0.000000
3361     33.600000      0.000000      0.000000
3362     33.610000      0.000000      0.000000
3363     33.620000      0.000000      0.000000
3364     33.630000      0.000000      0.000000
3365     33.640000      0.000000      0.000000
3366     33.650000      0.000000      0.000000
3367     33.660000      0.000000      0.000000
3368     33.670000      0.000000      0.000000
3369     33.680000      0.000000      0.000000
3370     33.690000      0.000000      0.000000
3371     33.700000      0.000000      0.000000
3372     33.710000      0.000000      0.000000
3373     33.720000      0.000000      0.000000
3374     33.730000      0.000000      0.000000
3375     33.740000      0.000000      0.000000
3376     33.750000      0.000000      0.000000
3377     33.760000      0.000000      0.000000
3378     33.770000      0.000000      0.000000
3379     33.780000      0.000000      0.000000
3380     33.790000      0.000000      0.000000
3381     33.800000      0.000000      0.000000
3382     33.810000      0.000000      0.000000
3383     33.820000      0.000000      0.000000
3384     33.830000      0.000000      0.000000
3385     33.840000      0.000000      0.000000
3386     33.850000      0.000000      0.000000
3387     33.860000      0.000000      0.000000
3388     33.870000      0.000000      0.000000
3389     33.880000      0.000000      0.000000
3390     33.890000      0.000000      0.000000
3391     33.900000      0.000000      0.000000
3392     33.910000      0.000000      0.000000
3393     33.920000      0.000000      0.000000
3394     33.930000      0.000000      0.000000
3395     33.940000      0.000000      0.000000
3396     33.950000      0.000000      0.000000
3397     33.960000      0.000000      0.000000
3398     33.970000      0.000000      0.000000
3399     33.980000      0.000000      0.000000
3400     33.990000      0.000000      0.000000
3401     34.000000      0.000000      0.000000
3402     34.010000      0.000000      0.000000
3403     34.020000      0.000000      0.000000
3404     34.030000      0.000000      0.000000
3405     34.040000      0.000000      0.000000
3406     34.050000      0.000000      0.000000
3407     34.060000      0.000000      0.000000
3408     34.070000      0.000000      0.000000
3409     34.080000      0.000000      0.000000
3410     34.090000      0.000000      0.000000
3411     34.100000      0.000000      0.000000
3412     34.110000      0.000000      0.000000
3413     34.120000      0.000000      0.000000
3414     34.130000      0.000000      0.000000
3415     34.140000      0.000000      0.000000
3416     34.150000      0.000000      0.000000
3417     34.160000      0.000000      0.000000
3418     34.170000      0.000000      0.000000
3419     34.180000      0.000000      0.000000
3420     34.190000      0.000000      0.000000
3421     34.200000      0.000000      0.000000
3422     34.210000      0.000000      0.000000
3423     34.220000      0.000000      0.000000
3424     34.230000      0.000000      0.000000
3425     34.240000      0.000000      0.000000
3426     34.250000      0.000000      0.000000
3427     34.260000      0.000000      0.000000
3428     34.270000      0.000000      0.000000
3429     34.280000      0.000000      0.000000
3430     34.290000      0.000000      0.000000
3431     34.300000      0.000000      0.000000
3432     34.310000      0.000000      0.000000
3433     34.320000      0.000000      0.000000
3434     34.330000      0.000000      0.000000
3435     34.340000      0.000000      0.000000
3436     34.350000      0.000000      0.000000
3437     34.360000      0.000000      0.000000
3438     34.370000      0.000000      0.000000
3439     34.380000      0.000000      0.000000
3440     34.390000      0.000000      0.000000
3441     34.400000      0.000000      0.000000
3442     34.410000      0.000000      0.000000
3443     34.420000      0.000000      0.000000
3444     34.430000      0.000000      0.000000
3445     34.440000      0.000000      0.000000
3446     34.450000      0.000000      0.000000
3447     34.460000      0.000000      0.000000
3448     34.470000      0.000000      0.000000
3449     34.480000      0.000000      0.000000
3450     34.490000      0.000000      0.000000
3451     34.500000      0.000000      0.000000
3452     34.510000      0.000000      0.000000
3453     34.520000      0.000000      0.000000
3454     34.530000      0.000000      0.000000
3455     34.540000      0.000000      0.000000
3456     34.550000      0.000000      0.000000
3457     34.560000      0.000000      0.000000
3458     34.570000      0.000000      0.000000
3459     34.580000      0.000000      0.000000
3460     34.590000      0.000000      0.000000
3461     34.600000      0.000000      0.000000
3462     34.610000      0.000000      0.000000
3463     34.620000      0.000000      0.000000
3464     34.630000      0.000000      0.000000
3465     34.640000      0.000000      0.000000
3466     34.650000      0.000000      0.000000
3467     34.660000      0.000000      0.000000
3468     34.670000      0.000000      0.000000
3469     34.680000      0.000000      0.000000
3470     34.690000      0.000000      0.000000
3471     34.700000      0.000000      0.000000
3472     34.710000      0.000000      0.000000
3473     34.720000      0.000000      0.000000
3474     34.730000      0.000000      0.000000
3475     34.740000      0.000000      0.000000
3476     34.750000      0.000000      0.000000
3477     34.760000      0.000000      0.000000
3478     34.770000      0.000000      0.000000
3479     34.780000      0.000000      0.000000
3480     34.790000      0.000000      0.000000
3481     34.800000      0.000000      0.000000
3482     34.810000      0.000000      0.000000
3483     34.820000      0.000000      0.000000
3484     34.830000      0.000000      0.000000
3485     34.840000      0.000000      0.000000
3486     34.850000      0.000000      0.000000
3487     34.860000      0.000000      0.000000
3488     34.870000      0.000000      0.000000
3489     34.880000      0.000000      0.000000
3490     34.890000      0.000000      0.000000
3491     34.900000      0.000000      0.000000
3492     34.910000      0.000000      0.000000
3493     34.920000      0.000000      0.000000
3494     34.930000      0.000000      0.000000
3495     34.940000      0.000000      0.000000
3496     34.950000      0.000000      0.000000
3497     34.960000      0.000000      0.000000
3498     34.970000      0.000000      0.000000
3499     34.980000      0.000000      0.000000
3500     34.990000      0.000000      0.000000
3501     35.000000      0.000000      0.000000
3502     35.010000      0.000000      0.000000
3503     35.020000      0.000000      0.000000
3504     35.030000      0.000000      0.000000
3505     35.040000      0.000000      0.000000
3506     35.050000      0.000000      0.000000
3507     35.060000      0.000000      0.000000
3508     35.070000      0.000000      0.000000
3509     35.080000      0.000000      0.000000
3510     35.090000      0.000000      0.000000
3511     35.100000      0.000000      0.000000
3512     35.110000      0.000000      0.000000
3513     35.120000      0.000000      0.000000
3514     35.130000      0.000000      0.000000
3515     35.140000      0.000000      0.000000
3516     35.150000      0.000000      0.000000
3517     35.160000      0.000000      0.000000
3518     35.170000      0.000000      0.000000
3519     35.180000      0.000000      0.000000
3520     35.190000      0.000000      0.000000
3521     35.200000      0.000000      0.000000
3522     35.210000      0.000000      0.000000
3523     35.220000      0.000000      0.000000
3524     35.230000      0.000000      0.000000
3525     35.240000      0.000000      0.000000
3526     35.250000      0.000000      0.000000
3527     35.260000      0.000000      0.000000
3528     35.270000      0.000000      0.000000
3529     35.280000      0.000000      0.000000
3530     35.290000      0.000000      0.000000
3531     35.300000      0.000000      0.000000
3532     35.310000      0.000000      0.000000
3533     35.320000      0.000000      0.000000
3534     35.330000      0.000000      0.000000
3535     35.340000      0.000000      0.000000
3536     35.350000      0.000000      0.000000
3537     35.360000      0.000000      0.000000
3538     35.370000      0.000000      0.000000
3539     35.380000      0.000000      0.000000
3540     35.390000      0.000000      0.000000
3541     35.400000      0.000000      0.000000
3542     35.410000      0.000000      0.000000
3543     35.420000      0.000000      0.000000
3544     35.430000      0.000000      0.000000
3545     35.440000      0.000000      0.000000
3546     35.450000      0.000000      0.000000
3547     35.460000      0.000000      0.000000
3548     35.470000      0.000000      0.000000
3549     35.480000      0.000000      0.000000
3550     35.490000      0.000000      0.000000
3551     35.500000      0.000000      0.000000
3552     35.510000      0.000000      0.000000
3553     35.520000      0.000000      0.000000
3554     35.530000      0.000000      0.000000
3555     35.540000      0.000000      0.000000
3556     35.550000      0.000000      0.000000
3557     35.560000      0.000000      0.000000
3558     35.570000      0.000000      0.000000
3559     35.580000      0.000000      0.000000
3560     35.590000      0.000000      0.000000
3561     35.600000      0.000000      0.000000
3562     35.610000      0.000000      0.000000
3563     35.620000      0.000000      0.000000
3564     35.630000      0.000000      0.000000
3565     35.640000      0.000000      0.000000
3566     35.650000      0.000000      0.000000
3567     35.660000      0.000000      0.000000
3568     35.670000      0.000000      0.000000
3569     35.680000      0.000000      0.000000
3570     35.690000      0.000000      0.000000
3571     35.700000      0.000000      0.000000
3572     35.710000      0.000000      0.000000
3573     35.720000      0.000000      0.000000
3574     35.730000      0.000000      0.000000
3575     35.740000      0.000000      0.000000
3576     35.750000      0.000000      0.000000
3577     35.760000      0.000000      0.000000
3578     35.770000      0.000000      0.000000
3579     35.780000      0.000000      0.000000
3580     35.790000      0.000000      0.000000
3581     35.800000      0.000000      0.000000
3582     35.810000      0.000000      0.000000
3583     35.820000      0.000000      0.000000
3584     35.830000      0.000000      0.000000
3585     35.840000      0.000000      0.000000
3586     35.850000      0.000000      0.000000
3587     35.860000      0.000000      0.000000
3588     35.870000      0.000000      0.000000
3589     35.880000      0.000000      0.000000
3590     35.890000      0.000000      0.000000
3591     35.900000      0.000000      0.000000
3592     35.910000      0.000000      0.000000
3593     35.920000      0.000000      0.000000
3594     35.930000      0.000000      0.000000
3595     35.940000      0.000000      0.000000
3596     35.950000      0.000000      0.000000
3597     35.960000      0.000000      0.000000
3598     35.970000      0.000000      0.000000
3599     35.980000      0.000000      0.000000
3600     35.990000      0.000000      0.000000
3601     36.000000      0.000000      0.000000
3602     36.010000      0.000000      0.000000
3603     36.020000      0.000000      0.000000
3604     36.030000      0.000000      0.000000
3605     36.040000      0.000000      0.000000
3606     36.050000      0.000000      0.000000
3607     36.060000      0.000000      0.000000
3608     36.070000      0.000000      0.000000
3609     36.080000      0.000000      0.000000
3610     36.090000      0.000000      0.000000
3611     36.100000      0.000000      0.000000
3612     36.110000      0.000000      0.000000
3613     36.120000      0.000000      0.000000
3614     36.130000      0.000000      0.000000
3615     36.140000      0.000000      0.000000
3616     36.150000      0.000000      0.000000
3617     36.160000      0.000000      0.000000
3618     36.170000      0.000000      0.000000
3619     36.180000      0.000000      0.000000
3620     36.190000      0.000000      0.000000
3621     36.200000      0.000000      0.000000
3622     36.210000      0.000000      0.000000
3623     36.220000      0.000000      0.000000
3624     36.230000      0.000000      0.000000
3625     36.240000      0.000000      0.000000
3626     36.250000      0.000000      0.000000
3627     36.260000      0.000000      0.000000
3628     36.270000      0.000000      0.000000
3629     36.280000      0.000000      0.000000
3630     36.290000      0.000000      0.000000
3631     36.300000      0.000000      0.000000
3632     36.310000      0.000000      0.000000
3633     36.320000      0.000000      0.000000
3634     36.330000      0.000000      0.000000
3635     36.340000      0.000000      0.000000
3636     36.350000      0.000000      0.000000
3637     36.360000      0.000000      0.000000
3638     36.370000      0.000000      0.000000
3639     36.380000      0.000000      0.000000
3640     36.390000      0.000000      0.000000
3641     36.400000      0.000000      0.000000
3642     36.410000      0.000000      0.000000
3643     36.420000      0.000000      0.000000
3644     36.430000      0.000000      0.000000
3645     36.440000      0.000000      0.000000
3646     36.450000      0.000000      0.000000
3647     36.460000      0.000000      0.000000
3648     36.470000      0.000000      0.000000
3649     36.480000      0.000000      0.000000
3650     36.490000      0.000000      0.000000
3651     36.500000      0.000000      0.000000
3652     36.510000      0.000000      0.000000
3653     36.520000      0.000000      0.000000
3654     36.530000      0.000000      0.000000
3655     36.540000      0.000000      0.000000
3656     36.550000      0.000000      0.000000
3657     36.560000      0.000000      0.000000
3658     36.570000      0.000000      0.000000
3659     36.580000      0.000000      0.000000
3660     36.590000      0.000000      0.000000
3661     36.600000      0.000000      0.000000
3662     36.610000      0.000000      0.000000
3663     36.620000      0.000000      0.000000
3664     36.630000      0.000000      0.000000
3665     36.640000      0.000000      0.000000
3666     36.650000      0.000000      0.000000
3667     36.660000      0.000000      0.000000
3668     36.670000      0.000000      0.000000
3669     36.680000      0.000000      0.000000
3670     36.690000      0.000000      0.000000
3671     36.700000      0.000000      0.000000
3672     36.710000      0.000000      0.000000
3673     36.720000      0.000000      0.000000
3674     36.730000      0.000000      0.000000
3675     36.740000      0.000000      0.000000
3676     36.750000      0.000000      0.000000
3677     36.760000      0.000000      0.000000
3678     36.770000      0.000000      0.000000
3679     36.780000      0.000000      0.000000
3680     36.790000      0.000000      0.000000
3681     36.800000      0.000000      0.000000
3682     36.810000      0.000000      0.000000
3683     36.820000      0.000000      0.000000
3684     36.830000      0.000000      0.000000
3685     36.840000      0.000000      0.000000
3686     36.850000      0.000000      0.000000
3687     36.860000      0.000000      0.000000
3688     36.870000      0.000000      0.000000
3689     36.880000      0.000000      0.000000
3690     36.890000      0.000000      0.000000
3691     36.900000      0.000000      0.000000
3692     36.910000      0.000000      0.000000
3693     36.920000      0.000000      0.000000
3694     36.930000      0.000000      0.000000
3695     36.940000      0.000000      0.000000
3696     36.950000      0.000000      0.000000
3697     36.960000      0.000000      0.000000
3698     36.970000      0.000000      0.000000
3699     36.980000      0.000000      0.000000
3700     36.990000      0.000000      0.000000
3701     37.000000      0.000000      0.000000
3702     37.010000      0.000000      0.000000
3703     37.020000      0.000000      0.000000
3704     37.030000      0.000000      0.000000
3705     37.040000      0.000000      0.000000
3706     37.050000      0.000000      0.000000
3707     37.060000      0.000000      0.000000
3708     37.070000      0.000000      0.000000
3709     37.080000      0.000000      0.000000
3710     37.090000      0.000000      0.000000
3711     37.100000      0.000000      0.000000
3712     37.110000      0.000000      0.000000
3713     37.120000      0.000000      0.000000
3714     37.130000      0.000000      0.000000
3715     37.140000      0.000000      0.000000
3716     37.150000      0.000000      0.000000
3717     37.160000      0.000000      0.000000
3718     37.170000      0.000000      0.000000
3719     37.180000      0.000000      0.000000
3720     37.190000      0.000000      0.000000
3721     37.200000      0.000000      0.000000
3722     37.210000      0.000000      0.000000
3723     37.220000      0.000000      0.000000
3724     37.230000      0.000000      0.000000
3725     37.240000      0.000000      0.000000
3726     37.250000      0.000000      0.000000
3727     37.260000      0.000000      0.000000
3728     37.270000      0.000000      0.000000
3729     37.280000      0.000000      0.000000
3730     37.290000      0.000000      0.000000
3731     37.300000      0.000000      0.000000
3732     37.310000      0.000000      0.000000
3733     37.320000      0.000000      0.000000
3734     37.330000      0.000000      0.000000
3735     37.340000      0.000000      0.000000
3736     37.350000      0.000000      0.000000
3737     37.360000      0.000000      0.000000
3738     37.370000      0.000000      0.000000
3739     37.380000      0.000000      0.000000
3740     37.390000      0.000000      0.000000
3741     37.400000      0.000000      0.000000
3742     37.410000      0.000000      0.000000
3743     37.420000      0.000000      0.000000
3744     37.430000      0.000000      0.000000
3745     37.440000      0.000000      0.000000
3746     37.450000      0.000000      0.000000
3747     37.460000      0.000000      0.000000
3748     37.470000      0.000000      0.000000
3749     37.480000      0.000000      0.000000
3750     37.490000      0.000000      0.000000
3751     37.500000      0.000000      0.000000
3752     37.510000      0.000000      0.000000
3753     37.520000      0.000000      0.000000
3754     37.530000      0.000000      0.000000
3755     37.540000      0.000000      0.000000
3756     37.550000      0.000000      0.000000
3757     37.560000      0.000000      0.000000
3758     37.570000      0.000000      0.000000
3759     37.580000      0.000000      0.000000
3760     37.590000      0.000000      0.000000
3761     37.600000      0.000000      0.000000
3762     37.610000      0.000000      0.000000
3763     37.620000      0.000000      0.000000
3764     37.630000      0.000000      0.000000
3765     37.640000      0.000000      0.000000
3766     37.650000      0.000000      0.000000
3767     37.660000      0.000000      0.000000
3768     37.670000      0.000000      0.000000
3769     37.680000      0.000000      0.000000
3770     37.690000      0.000000      0.000000
3771     37.700000      0.000000      0.000000
3772     37.710000      0.000000      0.000000
3773     37.720000      0.000000      0.000000
3774     37.730000      0.000000      0.000000
3775     37.740000      0.000000      0.000000
3776     37.750000      0.000000      0.000000
3777     37.760000      0.000000      0.000000
3778     37.770000      0.000000      0.000000
3779     37.780000      0.000000      0.000000
3780     37.790000      0.000000      0.000000
3781     37.800000      0.000000      0.000000
3782     37.810000      0.000000      0.000000
3783     37.820000      0.000000      0.000000
3784     37.830000      0.000000      0.000000
3785     37.840000      0.000000      0.000000
3786     37.850000      0.000000      0.000000
3787     37.860000      0.000000      0.000000
3788     37.870000      0.000000      0.000000
3789     37.880000      0.000000      0.000000
3790     37.890000      0.000000      0.000000
3791     37.900000      0.000000      0.000000
3792     37.910000      0.000000      0.000000
3793     37.920000      0.000000      0.000000
3794     37.930000      0.000000      0.000000
3795     37.940000      0.000000      0.000000
3796     37.950000      0.000000      0.000000
3797     37.960000      0.000000      0.000000
3798     37.970000      0.000000      0.000000
3799     37.980000      0.000000      0.000000
3800     37.990000      0.000000      0.000000
3801     38.000000      0.000000      0.000000
3802     38.010000      0.000000      0.000000
3803     38.020000      0.000000      0.000000
3804     38.030000      0.000000      0.000000
3805     38.040000      0.000000      0.000000
3806     38.050000      0.000000      0.000000
3807     38.060000      0.000000      0.000000
3808     38.070000      0.000000      0.000000
3809     38.080000      0.000000      0.000000
3810     38.090000      0.000000      0.000000
3811     38.100000      0.000000      0.000000
3812     38.110000      0.000000      0.000000
3813     38.120000      0.000000      0.000000
3814     38.130000      0.000000      0.000000
3815     38.140000      0.000000      0.000000
3816     38.150000      0.000000      0.000000
3817     38.160000      0.000000      0.000000
3818     38.170000      0.000000      0.000000
3819     38.180000      0.000000      0.000000
3820     38.190000      0.000000      0.000000
3821     38.200000      0.000000      0.000000
3822     38.210000      0.000000      0.000000
3823     38.220000      0.000000      0.000000
3824     38.230000      0.000000      0.000000
3825     38.240000      0.000000      0.000000
3826     38.250000      0.000000      0.000000
3827     38.260000      0.000000      0.000000
3828     38.270000      0.000000      0.000000
3829     38.280000      0.000000      0.000000
3830     38.290000      0.000000      0.000000
3831     38.300000      0.000000      0.000000
3832     38.310000      0.000000      0.000000
3833     38.320000      0.000000      0.000000
3834     38.330000      0.000000      0.000000
3835     38.340000      0.000000      0.000000
3836     38.350000      0.000000      0.000000
3837     38.360000      0.000000      0.000000
3838     38.370000      0.000000      0.000000
3839     38.380000      0.000000      0.000000
3840     38.390000      0.000000      0.000000
3841     38.400000      0.000000      0.000000
3842     38.410000      0.000000      0.000000
3843     38.420000      0.000000      0.000000
3844     38.430000      0.000000      0.000000
3845     38.440000      0.000000      0.000000
3846     38.450000      0.000000      0.000000
3847     38.460000      0.000000      0.000000
3848     38.470000      0.000000      0.000000
3849     38.480000      0.000000      0.000000
3850     38.490000      0.000000      0.000000
3851     38.500000      0.000000      0.000000
3852     38.510000      0.000000      0.000000
3853     38.520000      0.000000      0.000000
3854     38.530000      0.000000      0.000000
3855     38.540000      0.000000      0.000000
3856     38.550000      0.000000      0.000000
3857     38.560000      0.000000      0.000000
3858     38.570000      0.000000      0.000000
3859     38.580000      0.000000      0.000000
3860     38.590000      0.000000      0.000000
3861     38.600000      0.000000      0.000000
3862     38.610000      0.000000      0.000000
3863     38.620000      0.000000      0.000000
3864     38.630000      0.000000      0.000000
3865     38.640000      0.000000      0.000000
3866     38.650000      0.000000      0.000000
3867     38.660000      0.000000      0.000000
3868     38.670000      0.000000      0.000000
3869     38.680000      0.000000      0.000000
3870     38.690000      0.000000      0.000000
3871     38.700000      0.000000      0.000000
3872     38.710000      0.000000      0.000000
3873     38.720000      0.000000      0.000000
3874     38.730000      0.000000      0.000000
3875     38.740000      0.000000      0.000000
3876     38.750000      0.000000      0.000000
3877     38.760000      0.000000      0.000000
3878     38.770000      0.000000      0.000000
3879     38.780000      0.000000      0.000000
3880     38.790000      0.000000      0.000000
3881     38.800000      0.000000      0.000000
3882     38.810000      0.000000      0.000000
3883     38.820000      0.000000      0.000000
3884     38.830000      0.000000      0.000000
3885     38.840000      0.000000      0.000000
3886     38.850000      0.000000      0.000000
3887     38.860000      0.000000      0.000000
3888     38.870000      0.000000      0.000000
3889     38.880000      0.000000      0.000000
3890     38.890000      0.000000      0.000000
3891     38.900000      0.000000      0.000000
3892     38.910000      0.000000      0.000000
3893     38.920000      0.000000      0.000000
3894     38.930000      0.000000      0.000000
3895     38.940000      0.000000      0.000000
3896     38.950000      0.000000      0.000000
3897     38.960000      0.000000      0.000000
3898     38.970000      0.000000      0.000000
3899     38.980000      0.000000      0.000000
3900     38.990000      0.000000      0.000000
3901     39.000000      0.000000      0.000000
3902     39.010000      0.000000      0.000000
3903     39.020000      0.000000      0.000000
3904     39.030000      0.000000      0.000000
3905     39.040000      0.000000      0.000000
3906     39.050000      0.000000      0.000000
3907     39.060000      0.000000      0.000000
3908     39.070000      0.000000      0.000000
3909     39.080000      0.000000      0.000000
3910     39.090000      0.000000      0.000000
3911     39.100000      0.000000      0.000000
3912     39.110000      0.000000      0.000000
3913     39.120000      0.000000      0.000000
3914     39.130000      0.000000      0.000000
3915     39.140000      0.000000      0.000000
3916     39.150000      0.000000      0.000000
3917     39.160000      0.000000      0.000000
3918     39.170000      0.000000      0.000000
3919     39.180000      0.000000      0.000000
3920     39.190000      0.000000      0.000000
3921     39.200000      0.000000      0.000000
3922     39.210000      0.000000      0.000000
3923     39.220000      0.000000      0.000000
3924     39.230000      0.000000      0.000000
3925     39.240000      0.000000      0.000000
3926     39.250000      0.000000      0.000000
3927     39.260000      0.000000      0.000000
3928     39.270000      0.000000      0.000000
3929     39.280000      0.000000      0.000000
3930     39.290000      0.000000      0.000000
3931     39.300000      0.000000      0.000000
3932     39.310000      0.000000      0.000000
3933     39.320000      0.000000      0.000000
3934     39.330000      0.000000      0.000000
3935     39.340000      0.000000      0.000000
3936     39.350000      0.000000      0.000000
3937     39.360000      0.000000      0.000000
3938     39.370000      0.000000      0.000000
3939     39.380000      0.000000      0.000000
3940     39.390000      0.000000      0.000000
3941     39.400000      0.000000      0.000000
3942     39.410000      0.000000      0.000000
3943     39.420000      0.000000      0.000000
3944     39.430000      0.000000      0.000000
3945     39.440000      0.000000      0.000000
3946     39.450000      0.000000      0.000000
3947     39.460000      0.000000      0.000000
3948     39.470000      0.000000      0.000000
3949     39.480000      0.000000      0.000000
3950     39.490000      0.000000      0.000000
3951     39.500000      0.000000      0.000000
3952     39.510000      0.000000      0.000000
3953     39.520000      0.000000      0.000000
3954     39.530000      0.000000      0.000000
3955     39.540000      0.000000      0.000000
3956     39.550000      0.000000      0.000000
3957     39.560000      0.000000      0.000000
3958     39.570000      0.000000      0.000000
3959     39.580000      0.000000      0.000000
3960     39.590000      0.000000      0.000000
3961     39.600000      0.000000      0.000000
3962     39.610000      0.000000      0.000000
3963     39.620000      0.000000      0.000000
3964     39.630000      0.000000      0.000000
3965     39.640000      0.000000      0.000000
3966     39.650000      0.000000      0.000000
3967     39.660000      0.000000      0.000000
3968     39.670000      0.000000      0.000000
3969     39.680000      0.000000      0.000000
3970     39.690000      0.000000      0.000000
3971     39.700000      0.000000      0.000000
3972     39.710000      0.000000      0.000000
3973     39.720000      0.000000      0.000000
3974     39.730000      0.000000      0.000000
3975     39.740000      0.000000      0.000000
3976     39.750000      0.000000      0.000000
3977     39.760000      0.000000      0.000000
3978     39.770000      0.000000      0.000000
3979     39.780000      0.000000      0.000000
3980     39.790000      0.000000      0.000000
3981     39.800000      0.000000      0.000000
3982     39.810000      0.000000      0.000000
3983     39.820000      0.000000      0.000000
3984     39.830000      0.000000      0.000000
3985     39.840000      0.000000      0.000000
3986     39.850000      0.000000      0.000000
3987     39.860000      0.000000      0.000000
3988     39.870000      0.000000      0.000000
3989     39.880000      0.000000      0.000000
3990     39.890000      0.000000      0.000000
3991     39.900000      0.000000      0.000000
3992     39.910000      0.000000      0.000000
3993     39.920000      0.000000      0.000000
3994     39.930000      0.000000      0.000000
3995     39.940000      0.000000      0.000000
3996     39.950000      0.000000      0.000000
3997     39.960000      0.000000      0.000000
3998     39.970000      0.000000      0.000000
3999     39.980000      0.000000      0.000000
4000     39.990000      0.000000      0.000000
4001     40.000000      0.000000      0.000000
