# Supplementary material for: A Bottom-Up Coarse-Grained Model for Nucleosome–Nucleosome Interactions with Explicit Ions
Source: J Chem Theory Comput. 2022 May 17;18(6):3948–60. doi: 10.1021/acs.jctc.2c00083 (PMC9202350; doi:10.1021/acs.jctc.2c00083)
Supplement: Supplementary file 2 — ct2c00083_si_002.zip [file ct2c00083_si_002.zip › archive/CGMD_NCP-CO/pot_tables/CO_D.table]

CO_D
N 4001

1      0.000001    272.899880     88.747200
2      0.010000    272.012410     91.674400
3      0.020000    271.095670     94.304890
4      0.030000    270.152620     96.599680
5      0.040000    269.186620     98.529630
6      0.050000    268.201320    100.076990
7      0.060000    267.200550    101.236340
8      0.070000    266.188190    102.014620
9      0.080000    265.168040    102.430460
10      0.090000    264.143740    102.512790
11      0.100000    263.118610    102.298920
12      0.110000    262.095620    101.832240
13      0.120000    261.077300    101.159750
14      0.130000    260.065700    100.329710
15      0.140000    259.062410     99.389440
16      0.150000    258.068510     98.383500
17      0.160000    257.084680     97.352340
18      0.170000    256.111150     96.331370
19      0.180000    255.147840     95.350410
20      0.190000    254.194340     94.433540
21      0.200000    253.250000     93.599250
22      0.210000    252.314010     92.860720
23      0.220000    251.385400     92.226230
24      0.230000    250.463140     91.699710
25      0.240000    249.546140     91.281230
26      0.250000    248.633330     90.967510
27      0.260000    247.723650     90.752470
28      0.270000    246.816130     90.627680
29      0.280000    245.909850     90.582910
30      0.290000    245.004020     90.606600
31      0.300000    244.097960     90.686330
32      0.310000    243.191090     90.809340
33      0.320000    242.283000     90.962900
34      0.330000    241.373370     91.134730
35      0.340000    240.462020     91.313370
36      0.350000    239.548890     91.488360
37      0.360000    238.634010     91.650480
38      0.370000    237.717500     91.791850
39      0.380000    236.799580     91.905980
40      0.390000    235.880520     91.987770
41      0.400000    234.960650     92.033450
42      0.410000    234.040310     92.040540
43      0.420000    233.119910     92.007790
44      0.430000    232.199830     91.935060
45      0.440000    231.280480     91.823240
46      0.450000    230.362250     91.674170
47      0.460000    229.445500     91.490540
48      0.470000    228.530600     91.275730
49      0.480000    227.617840     91.033710
50      0.490000    226.707500     90.768880
51      0.500000    225.799820     90.485900
52      0.510000    224.894960     90.189510
53      0.520000    223.993060     89.884390
54      0.530000    223.094220     89.574960
55      0.540000    222.198470     89.265290
56      0.550000    221.305810     88.958980
57      0.560000    220.416220     88.659080
58      0.570000    219.529630     88.368080
59      0.580000    218.645950     88.087890
60      0.590000    217.765070     87.819880
61      0.600000    216.886880     87.564890
62      0.610000    216.011230     87.323350
63      0.620000    215.137990     87.095250
64      0.630000    214.267040     86.880280
65      0.640000    213.398240     86.677860
66      0.650000    212.531460     86.487170
67      0.660000    211.666590     86.307250
68      0.670000    210.803520     86.137000
69      0.680000    209.942150     85.975230
70      0.690000    209.082390     85.820700
71      0.700000    208.224190     85.672130
72      0.710000    207.367460     85.528250
73      0.720000    206.512180     85.387780
74      0.730000    205.658300     85.249510
75      0.740000    204.805810     85.112250
76      0.750000    203.954690     84.974890
77      0.760000    203.104940     84.836390
78      0.770000    202.256570     84.695800
79      0.780000    201.409620     84.552270
80      0.790000    200.564090     84.405060
81      0.800000    199.720040     84.253560
82      0.810000    198.877510     84.097290
83      0.820000    198.036530     83.935930
84      0.830000    197.197170     83.769300
85      0.840000    196.359480     83.597400
86      0.850000    195.523510     83.420390
87      0.860000    194.689300     83.238580
88      0.870000    193.856920     83.052460
89      0.880000    193.026390     82.862620
90      0.890000    192.197770     82.669760
91      0.900000    191.371070     82.474640
92      0.910000    190.546320     82.278040
93      0.920000    189.723540     82.080720
94      0.930000    188.902740     81.883380
95      0.940000    188.083900     81.686630
96      0.950000    187.267040     81.490960
97      0.960000    186.452130     81.296730
98      0.970000    185.639160     81.104180
99      0.980000    184.828120     80.913400
100      0.990000    184.018980     80.724390
101      1.000000    183.211740     80.537050
102      1.010000    182.406370     80.351210
103      1.020000    181.602860     80.166680
104      1.030000    180.801190     79.983250
105      1.040000    180.001360     79.800720
106      1.050000    179.203350     79.618930
107      1.060000    178.407160     79.437760
108      1.070000    177.612780     79.257130
109      1.080000    176.820210     79.077030
110      1.090000    176.029440     78.897480
111      1.100000    175.240470     78.718530
112      1.110000    174.453280     78.540230
113      1.120000    173.667880     78.362650
114      1.130000    172.884250     78.185800
115      1.140000    172.102390     78.009670
116      1.150000    171.322300     77.834190
117      1.160000    170.543960     77.659230
118      1.170000    169.767360     77.484620
119      1.180000    168.992520     77.310130
120      1.190000    168.219420     77.135510
121      1.200000    167.448060     76.960480
122      1.210000    166.678460     76.784790
123      1.220000    165.910610     76.608190
124      1.230000    165.144530     76.430500
125      1.240000    164.380220     76.251590
126      1.250000    163.617710     76.071420
127      1.260000    162.856990     75.890010
128      1.270000    162.098090     75.707490
129      1.280000    161.341020     75.524050
130      1.290000    160.585780     75.339940
131      1.300000    159.832380     75.155450
132      1.310000    159.080820     74.970890
133      1.320000    158.331110     74.786540
134      1.330000    157.583250     74.602660
135      1.340000    156.837220     74.419450
136      1.350000    156.093030     74.237020
137      1.360000    155.350660     74.055410
138      1.370000    154.610100     73.874600
139      1.380000    153.871360     73.694470
140      1.390000    153.134410     73.514850
141      1.400000    152.399260     73.335530
142      1.410000    151.665910     73.156290
143      1.420000    150.934340     72.976920
144      1.430000    150.204580     72.797210
145      1.440000    149.476600     72.617020
146      1.450000    148.750430     72.436270
147      1.460000    148.026070     72.254940
148      1.470000    147.303520     72.073080
149      1.480000    146.582790     71.890810
150      1.490000    145.863880     71.708300
151      1.500000    145.146800     71.525750
152      1.510000    144.431540     71.343390
153      1.520000    143.718110     71.161410
154      1.530000    143.006490     70.979980
155      1.540000    142.296690     70.799230
156      1.550000    141.588700     70.619220
157      1.560000    140.882510     70.439910
158      1.570000    140.178110     70.261240
159      1.580000    139.475500     70.083040
160      1.590000    138.774670     69.905120
161      1.600000    138.075620     69.727270
162      1.610000    137.378340     69.549230
163      1.620000    136.682850     69.370790
164      1.630000    135.989140     69.191760
165      1.640000    135.297230     69.012000
166      1.650000    134.607110     68.831430
167      1.660000    133.918790     68.650070
168      1.670000    133.232290     68.467990
169      1.680000    132.547610     68.285330
170      1.690000    131.864760     68.102280
171      1.700000    131.183730     67.919080
172      1.710000    130.504540     67.735980
173      1.720000    129.827180     67.553200
174      1.730000    129.151650     67.370940
175      1.740000    128.477940     67.189360
176      1.750000    127.806050     67.008510
177      1.760000    127.135960     66.828420
178      1.770000    126.467680     66.649000
179      1.780000    125.801190     66.470120
180      1.790000    125.136490     66.291600
181      1.800000    124.473570     66.113230
182      1.810000    123.812440     65.934760
183      1.820000    123.153090     65.755980
184      1.830000    122.495530     65.576700
185      1.840000    121.839770     65.396790
186      1.850000    121.185800     65.216150
187      1.860000    120.533640     65.034800
188      1.870000    119.883290     64.852800
189      1.880000    119.234760     64.670280
190      1.890000    118.588060     64.487430
191      1.900000    117.943180     64.304470
192      1.910000    117.300140     64.121630
193      1.920000    116.658920     63.939140
194      1.930000    116.019530     63.757180
195      1.940000    115.381960     63.575890
196      1.950000    114.746200     63.395340
197      1.960000    114.112250     63.215520
198      1.970000    113.480090     63.036350
199      1.980000    112.849730     62.857700
200      1.990000    112.221150     62.679390
201      2.000000    111.594360     62.501180
202      2.010000    110.969350     62.322850
203      2.020000    110.346120     62.144180
204      2.030000    109.724670     61.964970
205      2.040000    109.105030     61.785100
206      2.050000    108.487170     61.604490
207      2.060000    107.871130     61.423140
208      2.070000    107.256900     61.241110
209      2.080000    106.644490     61.058550
210      2.090000    106.033900     60.875640
211      2.100000    105.425140     60.692600
212      2.110000    104.818220     60.509680
213      2.120000    104.213120     60.327100
214      2.130000    103.609850     60.145050
215      2.140000    103.008400     59.963660
216      2.150000    102.408760     59.783010
217      2.160000    101.810930     59.603090
218      2.170000    101.214900     59.423840
219      2.180000    100.620660     59.245110
220      2.190000    100.028210     59.066710
221      2.200000     99.437550     58.888440
222      2.210000     98.848660     58.710050
223      2.220000     98.261560     58.531340
224      2.230000     97.676250     58.352100
225      2.240000     97.092730     58.172210
226      2.250000     96.511000     57.991590
227      2.260000     95.931090     57.810240
228      2.270000     95.352990     57.628220
229      2.280000     94.776700     57.445680
230      2.290000     94.202250     57.262790
231      2.300000     93.629620     57.079790
232      2.310000     93.058820     56.896910
233      2.320000     92.489850     56.714360
234      2.330000     91.922710     56.532350
235      2.340000     91.357390     56.351000
236      2.350000     90.793880     56.170380
237      2.360000     90.232170     55.990500
238      2.370000     89.672270     55.811270
239      2.380000     89.114150     55.632570
240      2.390000     88.557830     55.454190
241      2.400000     88.003290     55.275940
242      2.410000     87.450530     55.097570
243      2.420000     86.899550     54.918860
244      2.430000     86.350360     54.739630
245      2.440000     85.802970     54.559750
246      2.450000     85.257370     54.379130
247      2.460000     84.713580     54.197770
248      2.470000     84.171600     54.015760
249      2.480000     83.631440     53.833210
250      2.490000     83.093110     53.650320
251      2.500000     82.556610     53.467310
252      2.510000     82.021930     53.284420
253      2.520000     81.489090     53.101860
254      2.530000     80.958070     52.919840
255      2.540000     80.428870     52.738480
256      2.550000     79.901490     52.557850
257      2.560000     79.375910     52.377960
258      2.570000     78.852130     52.198720
259      2.580000     78.330140     52.020000
260      2.590000     77.809940     51.841620
261      2.600000     77.291530     51.663350
262      2.610000     76.774890     51.484970
263      2.620000     76.260040     51.306260
264      2.630000     75.746980     51.127030
265      2.640000     75.235710     50.947140
266      2.650000     74.726240     50.766520
267      2.660000     74.218570     50.585160
268      2.670000     73.712720     50.403140
269      2.680000     73.208690     50.220600
270      2.690000     72.706480     50.037710
271      2.700000     72.206110     49.854710
272      2.710000     71.707560     49.671820
273      2.720000     71.210840     49.489280
274      2.730000     70.715950     49.307260
275      2.740000     70.222880     49.125900
276      2.750000     69.731620     48.945280
277      2.760000     69.242170     48.765390
278      2.770000     68.754510     48.586150
279      2.780000     68.268650     48.407440
280      2.790000     67.784580     48.229060
281      2.800000     67.302280     48.050800
282      2.810000     66.821780     47.872420
283      2.820000     66.343050     47.693700
284      2.830000     65.866120     47.514470
285      2.840000     65.390970     47.334580
286      2.850000     64.917620     47.153960
287      2.860000     64.446090     46.972610
288      2.870000     63.976360     46.790590
289      2.880000     63.508450     46.608050
290      2.890000     63.042370     46.425160
291      2.900000     62.578120     46.242160
292      2.910000     62.115700     46.059280
293      2.920000     61.655110     45.876730
294      2.930000     61.196340     45.694710
295      2.940000     60.739390     45.513350
296      2.950000     60.284260     45.332730
297      2.960000     59.830930     45.152840
298      2.970000     59.379400     44.973600
299      2.980000     58.929670     44.794880
300      2.990000     58.481720     44.616500
301      3.000000     58.035550     44.438230
302      3.010000     57.591170     44.259850
303      3.020000     57.148570     44.081130
304      3.030000     56.707760     43.901900
305      3.040000     56.268740     43.722000
306      3.050000     55.831520     43.541380
307      3.060000     55.396110     43.360020
308      3.070000     54.962510     43.178010
309      3.080000     54.530730     42.995460
310      3.090000     54.100770     42.812570
311      3.100000     53.672650     42.629570
312      3.110000     53.246350     42.446680
313      3.120000     52.821890     42.264140
314      3.130000     52.399240     42.082120
315      3.140000     51.978420     41.900760
316      3.150000     51.559420     41.720140
317      3.160000     51.142210     41.540250
318      3.170000     50.726810     41.361020
319      3.180000     50.313200     41.182300
320      3.190000     49.901380     41.003920
321      3.200000     49.491340     40.825660
322      3.210000     49.083080     40.647280
323      3.220000     48.676610     40.468570
324      3.230000     48.271920     40.289340
325      3.240000     47.869030     40.109450
326      3.250000     47.467940     39.928840
327      3.260000     47.068650     39.747490
328      3.270000     46.671170     39.565480
329      3.280000     46.275520     39.382940
330      3.290000     45.881690     39.200060
331      3.300000     45.489690     39.017070
332      3.310000     45.099520     38.834190
333      3.320000     44.711170     38.651640
334      3.330000     44.324660     38.469630
335      3.340000     43.939960     38.288270
336      3.350000     43.557080     38.107650
337      3.360000     43.176000     37.927750
338      3.370000     42.796730     37.748510
339      3.380000     42.419240     37.569790
340      3.390000     42.043540     37.391400
341      3.400000     41.669630     37.213120
342      3.410000     41.297500     37.034730
343      3.420000     40.927150     36.856000
344      3.430000     40.558590     36.676750
345      3.440000     40.191820     36.496840
346      3.450000     39.826850     36.316200
347      3.460000     39.463690     36.134830
348      3.470000     39.102340     35.952800
349      3.480000     38.742820     35.770230
350      3.490000     38.385110     35.587340
351      3.500000     38.029240     35.404320
352      3.510000     37.675200     35.221430
353      3.520000     37.322980     35.038870
354      3.530000     36.972590     34.856850
355      3.540000     36.624030     34.675500
356      3.550000     36.277270     34.494880
357      3.560000     35.932320     34.315000
358      3.570000     35.589170     34.135780
359      3.580000     35.247810     33.957080
360      3.590000     34.908240     33.778720
361      3.600000     34.570460     33.600480
362      3.610000     34.234450     33.422140
363      3.620000     33.900230     33.243460
364      3.630000     33.567790     33.064270
365      3.640000     33.237150     32.884420
366      3.650000     32.908310     32.703840
367      3.660000     32.581270     32.522540
368      3.670000     32.256040     32.340570
369      3.680000     31.932640     32.158070
370      3.690000     31.611060     31.975230
371      3.700000     31.291310     31.792260
372      3.710000     30.973380     31.609410
373      3.720000     30.657290     31.426890
374      3.730000     30.343020     31.244890
375      3.740000     30.030570     31.063530
376      3.750000     29.719940     30.882900
377      3.760000     29.411110     30.702990
378      3.770000     29.104080     30.523710
379      3.780000     28.798840     30.344940
380      3.790000     28.495390     30.166490
381      3.800000     28.193730     29.988140
382      3.810000     27.893840     29.809660
383      3.820000     27.595750     29.630830
384      3.830000     27.299440     29.451470
385      3.840000     27.004920     29.271450
386      3.850000     26.712210     29.090680
387      3.860000     26.421300     28.909190
388      3.870000     26.132210     28.727020
389      3.880000     25.844940     28.544340
390      3.890000     25.559500     28.361330
391      3.900000     25.275880     28.178210
392      3.910000     24.994100     27.995240
393      3.920000     24.714150     27.812630
394      3.930000     24.436020     27.630570
395      3.940000     24.159720     27.449210
396      3.950000     23.885230     27.268630
397      3.960000     23.612540     27.088810
398      3.970000     23.341650     26.909690
399      3.980000     23.072550     26.731140
400      3.990000     22.805240     26.552970
401      4.000000     22.539710     26.374950
402      4.010000     22.275960     26.196850
403      4.020000     22.014000     26.018470
404      4.030000     21.753810     25.839590
405      4.040000     21.495410     25.660080
406      4.050000     21.238810     25.479860
407      4.060000     20.984020     25.298910
408      4.070000     20.731030     25.117300
409      4.080000     20.479850     24.935140
410      4.090000     20.230500     24.752610
411      4.100000     19.982980     24.569930
412      4.110000     19.737280     24.387310
413      4.120000     19.493400     24.204950
414      4.130000     19.251350     24.023050
415      4.140000     19.011120     23.841710
416      4.150000     18.772710     23.660990
417      4.160000     18.536100     23.480900
418      4.170000     18.301290     23.301330
419      4.180000     18.068270     23.122160
420      4.190000     17.837050     22.943200
421      4.200000     17.607620     22.764220
422      4.210000     17.379980     22.585010
423      4.220000     17.154130     22.405360
424      4.230000     16.930070     22.225080
425      4.240000     16.707820     22.044080
426      4.250000     16.487380     21.862280
427      4.260000     16.268760     21.679730
428      4.270000     16.051960     21.496520
429      4.280000     15.837000     21.312830
430      4.290000     15.623870     21.128880
431      4.300000     15.412580     20.944940
432      4.310000     15.203130     20.761280
433      4.320000     14.995520     20.578170
434      4.330000     14.789740     20.395840
435      4.340000     14.585780     20.214450
436      4.350000     14.383630     20.034110
437      4.360000     14.183290     19.854830
438      4.370000     13.984740     19.676580
439      4.380000     13.787980     19.499210
440      4.390000     13.592990     19.322550
441      4.400000     13.399760     19.146360
442      4.410000     13.208300     18.970400
443      4.420000     13.018590     18.794420
444      4.430000     12.830650     18.618190
445      4.440000     12.644470     18.441520
446      4.450000     12.460050     18.264260
447      4.460000     12.277410     18.086340
448      4.470000     12.096550     17.907730
449      4.480000     11.917470     17.728460
450      4.490000     11.740180     17.548610
451      4.500000     11.564700     17.368290
452      4.510000     11.391010     17.187620
453      4.520000     11.219140     17.006690
454      4.530000     11.049070     16.825600
455      4.540000     10.880820     16.644360
456      4.550000     10.714370     16.462960
457      4.560000     10.549740     16.281310
458      4.570000     10.386930     16.099300
459      4.580000     10.225940     15.916740
460      4.590000     10.066770     15.733450
461      4.600000      9.909430     15.549210
462      4.610000      9.753940     15.363860
463      4.620000      9.600300     15.177240
464      4.630000      9.448530     14.989310
465      4.640000      9.298640     14.800070
466      4.650000      9.150640     14.609650
467      4.660000      9.004540     14.418290
468      4.670000      8.860360     14.226330
469      4.680000      8.718090     14.034210
470      4.690000      8.577750     13.842440
471      4.700000      8.439330     13.651590
472      4.710000      8.302810     13.462240
473      4.720000      8.168190     13.274970
474      4.730000      8.035440     13.090290
475      4.740000      7.904540     12.908630
476      4.750000      7.775450     12.730320
477      4.760000      7.648150     12.555580
478      4.770000      7.522590     12.384500
479      4.780000      7.398750     12.217020
480      4.790000      7.276580     12.052970
481      4.800000      7.156050     11.892090
482      4.810000      7.037130     11.733980
483      4.820000      6.919790     11.578180
484      4.830000      6.804000     11.424150
485      4.840000      6.689760     11.271290
486      4.850000      6.577050     11.118960
487      4.860000      6.465860     10.966480
488      4.870000      6.356200     10.813150
489      4.880000      6.248060     10.658250
490      4.890000      6.141480     10.501020
491      4.900000      6.036470     10.340720
492      4.910000      5.933060     10.176580
493      4.920000      5.831300     10.007850
494      4.930000      5.731220      9.833760
495      4.940000      5.632880      9.653580
496      4.950000      5.536350      9.466610
497      4.960000      5.441680      9.272220
498      4.970000      5.348960      9.069830
499      4.980000      5.258260      8.859010
500      4.990000      5.169670      8.639470
501      5.000000      5.083280      8.411120
502      5.010000      4.999160      8.174110
503      5.020000      4.917420      7.928880
504      5.030000      4.838130      7.676200
505      5.040000      4.761370      7.417210
506      5.050000      4.687200      7.153420
507      5.060000      4.615670      6.886730
508      5.070000      4.546800      6.619420
509      5.080000      4.480600      6.354070
510      5.090000      4.417060      6.093550
511      5.100000      4.356130      5.840890
512      5.110000      4.297720      5.599200
513      5.120000      4.241730      5.371590
514      5.130000      4.188010      5.161000
515      5.140000      4.136400      4.970200
516      5.150000      4.086700      4.801620
517      5.160000      4.038680      4.657330
518      5.170000      3.992110      4.538980
519      5.180000      3.946720      4.447770
520      5.190000      3.902240      4.384410
521      5.200000      3.858400      4.349140
522      5.210000      3.814910      4.341680
523      5.220000      3.771490      4.361270
524      5.230000      3.727880      4.406600
525      5.240000      3.683810      4.475910
526      5.250000      3.639050      4.566930
527      5.260000      3.593380      4.676920
528      5.270000      3.546610      4.802770
529      5.280000      3.498590      4.940990
530      5.290000      3.449180      5.087850
531      5.300000      3.398300      5.239460
532      5.310000      3.345900      5.391870
533      5.320000      3.291980      5.541220
534      5.330000      3.236570      5.683810
535      5.340000      3.179730      5.816220
536      5.350000      3.121570      5.935370
537      5.360000      3.062220      6.038620
538      5.370000      3.001830      6.123760
539      5.380000      2.940590      6.189070
540      5.390000      2.878700      6.233310
541      5.400000      2.816370      6.255690
542      5.410000      2.753810      6.255920
543      5.420000      2.691250      6.234120
544      5.430000      2.628910      6.190860
545      5.440000      2.567000      6.127090
546      5.450000      2.505730      6.044150
547      5.460000      2.445290      5.943720
548      5.470000      2.385860      5.827760
549      5.480000      2.327580      5.698480
550      5.490000      2.270590      5.558270
551      5.500000      2.215010      5.409600
552      5.510000      2.160910      5.254980
553      5.520000      2.108360      5.096870
554      5.530000      2.057400      4.937550
555      5.540000      2.008020      4.779170
556      5.550000      1.960230      4.623580
557      5.560000      1.913990      4.472390
558      5.570000      1.869270      4.326900
559      5.580000      1.826000      4.188110
560      5.590000      1.784120      4.056750
561      5.600000      1.743550      3.933290
562      5.610000      1.704220      3.817940
563      5.620000      1.666040      3.710730
564      5.630000      1.628930      3.611510
565      5.640000      1.592820      3.519960
566      5.650000      1.557620      3.435660
567      5.660000      1.523260      3.358090
568      5.670000      1.489680      3.286650
569      5.680000      1.456810      3.220680
570      5.690000      1.424610      3.159500
571      5.700000      1.393010      3.102400
572      5.710000      1.361990      3.048670
573      5.720000      1.331500      2.997630
574      5.730000      1.301520      2.948600
575      5.740000      1.272040      2.900960
576      5.750000      1.243030      2.854110
577      5.760000      1.214490      2.807520
578      5.770000      1.186410      2.760730
579      5.780000      1.158800      2.713300
580      5.790000      1.131670      2.664910
581      5.800000      1.105020      2.615260
582      5.810000      1.078870      2.564130
583      5.820000      1.053230      2.511400
584      5.830000      1.028110      2.456990
585      5.840000      1.003540      2.400890
586      5.850000      0.979540      2.343180
587      5.860000      0.956100      2.283990
588      5.870000      0.933260      2.223530
589      5.880000      0.911030      2.162020
590      5.890000      0.889410      2.099780
591      5.900000      0.868410      2.037090
592      5.910000      0.848040      1.974310
593      5.920000      0.828300      1.911740
594      5.930000      0.809180      1.849690
595      5.940000      0.790680      1.788460
596      5.950000      0.772800      1.728290
597      5.960000      0.755510      1.669400
598      5.970000      0.738820      1.611950
599      5.980000      0.722700      1.556100
600      5.990000      0.707140      1.501980
601      6.000000      0.692120      1.449680
602      6.010000      0.677620      1.399320
603      6.020000      0.663630      1.351020
604      6.030000      0.650120      1.304920
605      6.040000      0.637070      1.261200
606      6.050000      0.624460      1.220070
607      6.060000      0.612260      1.181800
608      6.070000      0.600440      1.146710
609      6.080000      0.588970      1.115160
610      6.090000      0.577820      1.087540
611      6.100000      0.566950      1.064300
612      6.110000      0.556300      1.045900
613      6.120000      0.545840      1.032790
614      6.130000      0.535520      1.025420
615      6.140000      0.525260      1.024230
616      6.150000      0.515020      1.029610
617      6.160000      0.504720      1.041880
618      6.170000      0.494300      1.061330
619      6.180000      0.483690      1.088130
620      6.190000      0.472810      1.122380
621      6.200000      0.461590      1.164050
622      6.210000      0.449950      1.213010
623      6.220000      0.437820      1.268980
624      6.230000      0.425130      1.331520
625      6.240000      0.411810      1.400050
626      6.250000      0.397810      1.473830
627      6.260000      0.383070      1.551950
628      6.270000      0.367550      1.633360
629      6.280000      0.351220      1.716880
630      6.290000      0.334050      1.801220
631      6.300000      0.316040      1.885050
632      6.310000      0.297190      1.966980
633      6.320000      0.277520      2.045680
634      6.330000      0.257060      2.119830
635      6.340000      0.235860      2.188260
636      6.350000      0.213980      2.249880
637      6.360000      0.191480      2.303780
638      6.370000      0.168440      2.349200
639      6.380000      0.144950      2.385570
640      6.390000      0.121100      2.412480
641      6.400000      0.096970      2.429700
642      6.410000      0.072670      2.437180
643      6.420000      0.048300      2.435020
644      6.430000      0.023950      2.423500
645      6.440000     -0.000280      2.403020
646      6.450000     -0.024310      2.374160
647      6.460000     -0.048060      2.337580
648      6.470000     -0.071430      2.294090
649      6.480000     -0.094370      2.244560
650      6.490000     -0.116820      2.189940
651      6.500000     -0.138720      2.131210
652      6.510000     -0.160030      2.069360
653      6.520000     -0.180720      2.005330
654      6.530000     -0.200780      1.940040
655      6.540000     -0.220180      1.874300
656      6.550000     -0.238920      1.808840
657      6.560000     -0.257010      1.744270
658      6.570000     -0.274450      1.681090
659      6.580000     -0.291260      1.619690
660      6.590000     -0.307460      1.560360
661      6.600000     -0.323060      1.503270
662      6.610000     -0.338090      1.448530
663      6.620000     -0.352580      1.396170
664      6.630000     -0.366540      1.346170
665      6.640000     -0.380000      1.298440
666      6.650000     -0.392990      1.252910
667      6.660000     -0.405520      1.209430
668      6.670000     -0.417610      1.167880
669      6.680000     -0.429290      1.128120
670      6.690000     -0.440570      1.089990
671      6.700000     -0.451470      1.053350
672      6.710000     -0.462000      1.018060
673      6.720000     -0.472190      0.983970
674      6.730000     -0.482020      0.950950
675      6.740000     -0.491530      0.918850
676      6.750000     -0.500720      0.887560
677      6.760000     -0.509600      0.856950
678      6.770000     -0.518170      0.826900
679      6.780000     -0.526440      0.797320
680      6.790000     -0.534410      0.768110
681      6.800000     -0.542090      0.739190
682      6.810000     -0.549480      0.710510
683      6.820000     -0.556590      0.682020
684      6.830000     -0.563410      0.653720
685      6.840000     -0.569950      0.625620
686      6.850000     -0.576200      0.597760
687      6.860000     -0.582180      0.570210
688      6.870000     -0.587880      0.543080
689      6.880000     -0.593310      0.516480
690      6.890000     -0.598480      0.490560
691      6.900000     -0.603380      0.465470
692      6.910000     -0.608040      0.441380
693      6.920000     -0.612450      0.418460
694      6.930000     -0.616640      0.396870
695      6.940000     -0.620600      0.376740
696      6.950000     -0.624370      0.358220
697      6.960000     -0.627950      0.341410
698      6.970000     -0.631370      0.326400
699      6.980000     -0.634630      0.313230
700      6.990000     -0.637760      0.301950
701      7.000000     -0.640780      0.292540
702      7.010000     -0.643710      0.284980
703      7.020000     -0.646560      0.279220
704      7.030000     -0.649350      0.275180
705      7.040000     -0.652100      0.272750
706      7.050000     -0.654830      0.271790
707      7.060000     -0.657550      0.272150
708      7.070000     -0.660270      0.273660
709      7.080000     -0.663010      0.276120
710      7.090000     -0.665770      0.279320
711      7.100000     -0.668560      0.283070
712      7.110000     -0.671390      0.287140
713      7.120000     -0.674260      0.291330
714      7.130000     -0.677180      0.295430
715      7.140000     -0.680130      0.299260
716      7.150000     -0.683120      0.302660
717      7.160000     -0.686150      0.305480
718      7.170000     -0.689200      0.307590
719      7.180000     -0.692280      0.308890
720      7.190000     -0.695370      0.309290
721      7.200000     -0.698460      0.308750
722      7.210000     -0.701550      0.307210
723      7.220000     -0.704620      0.304660
724      7.230000     -0.707670      0.301080
725      7.240000     -0.710680      0.296480
726      7.250000     -0.713640      0.290880
727      7.260000     -0.716550      0.284310
728      7.270000     -0.719400      0.276810
729      7.280000     -0.722160      0.268410
730      7.290000     -0.724850      0.259170
731      7.300000     -0.727440      0.249140
732      7.310000     -0.729930      0.238370
733      7.320000     -0.732320      0.226890
734      7.330000     -0.734580      0.214740
735      7.340000     -0.736730      0.201970
736      7.350000     -0.738750      0.188590
737      7.360000     -0.740640      0.174630
738      7.370000     -0.742380      0.160100
739      7.380000     -0.743980      0.145000
740      7.390000     -0.745430      0.129360
741      7.400000     -0.746730      0.113160
742      7.410000     -0.747860      0.096440
743      7.420000     -0.748820      0.079200
744      7.430000     -0.749620      0.061480
745      7.440000     -0.750230      0.043330
746      7.450000     -0.750660      0.024800
747      7.460000     -0.750910      0.005960
748      7.470000     -0.750970     -0.013090
749      7.480000     -0.750840     -0.032250
750      7.490000     -0.750520     -0.051400
751      7.500000     -0.750000     -0.070430
752      7.510000     -0.749300     -0.089200
753      7.520000     -0.748410     -0.107600
754      7.530000     -0.747330     -0.125510
755      7.540000     -0.746080     -0.142830
756      7.550000     -0.744650     -0.159460
757      7.560000     -0.743050     -0.175330
758      7.570000     -0.741300     -0.190390
759      7.580000     -0.739400     -0.204590
760      7.590000     -0.737350     -0.217910
761      7.600000     -0.735170     -0.230350
762      7.610000     -0.732870     -0.241910
763      7.620000     -0.730450     -0.252620
764      7.630000     -0.727920     -0.262500
765      7.640000     -0.725300     -0.271580
766      7.650000     -0.722580     -0.279920
767      7.660000     -0.719780     -0.287560
768      7.670000     -0.716910     -0.294550
769      7.680000     -0.713960     -0.300940
770      7.690000     -0.710950     -0.306790
771      7.700000     -0.707880     -0.312150
772      7.710000     -0.704760     -0.317080
773      7.720000     -0.701590     -0.321620
774      7.730000     -0.698380     -0.325820
775      7.740000     -0.695120     -0.329730
776      7.750000     -0.691820     -0.333390
777      7.760000     -0.688490     -0.336820
778      7.770000     -0.685120     -0.340070
779      7.780000     -0.681720     -0.343160
780      7.790000     -0.678290     -0.346110
781      7.800000     -0.674830     -0.348930
782      7.810000     -0.671340     -0.351640
783      7.820000     -0.667820     -0.354250
784      7.830000     -0.664280     -0.356750
785      7.840000     -0.660710     -0.359140
786      7.850000     -0.657120     -0.361420
787      7.860000     -0.653500     -0.363580
788      7.870000     -0.649870     -0.365580
789      7.880000     -0.646210     -0.367430
790      7.890000     -0.642540     -0.369080
791      7.900000     -0.638850     -0.370520
792      7.910000     -0.635140     -0.371720
793      7.920000     -0.631420     -0.372650
794      7.930000     -0.627700     -0.373280
795      7.940000     -0.623970     -0.373580
796      7.950000     -0.620230     -0.373530
797      7.960000     -0.616490     -0.373100
798      7.970000     -0.612760     -0.372280
799      7.980000     -0.609040     -0.371040
800      7.990000     -0.605330     -0.369370
801      8.000000     -0.601640     -0.367260
802      8.010000     -0.597960     -0.364710
803      8.020000     -0.594320     -0.361710
804      8.030000     -0.590700     -0.358270
805      8.040000     -0.587120     -0.354390
806      8.050000     -0.583570     -0.350090
807      8.060000     -0.580070     -0.345380
808      8.070000     -0.576620     -0.340290
809      8.080000     -0.573220     -0.334850
810      8.090000     -0.569870     -0.329070
811      8.100000     -0.566580     -0.322990
812      8.110000     -0.563350     -0.316640
813      8.120000     -0.560180     -0.310040
814      8.130000     -0.557080     -0.303220
815      8.140000     -0.554050     -0.296200
816      8.150000     -0.551090     -0.289000
817      8.160000     -0.548200     -0.281620
818      8.170000     -0.545380     -0.274070
819      8.180000     -0.542640     -0.266370
820      8.190000     -0.539970     -0.258510
821      8.200000     -0.537390     -0.250500
822      8.210000     -0.534880     -0.242340
823      8.220000     -0.532460     -0.234040
824      8.230000     -0.530120     -0.225600
825      8.240000     -0.527860     -0.217060
826      8.250000     -0.525690     -0.208430
827      8.260000     -0.523610     -0.199750
828      8.270000     -0.521610     -0.191050
829      8.280000     -0.519700     -0.182390
830      8.290000     -0.517880     -0.173820
831      8.300000     -0.516140     -0.165390
832      8.310000     -0.514490     -0.157160
833      8.320000     -0.512910     -0.149190
834      8.330000     -0.511420     -0.141540
835      8.340000     -0.510010     -0.134250
836      8.350000     -0.508660     -0.127380
837      8.360000     -0.507390     -0.120960
838      8.370000     -0.506180     -0.115030
839      8.380000     -0.505030     -0.109590
840      8.390000     -0.503930     -0.104680
841      8.400000     -0.502890     -0.100300
842      8.410000     -0.501890     -0.096450
843      8.420000     -0.500920     -0.093140
844      8.430000     -0.499990     -0.090350
845      8.440000     -0.499090     -0.088100
846      8.450000     -0.498200     -0.086360
847      8.460000     -0.497340     -0.085120
848      8.470000     -0.496490     -0.084390
849      8.480000     -0.495650     -0.084150
850      8.490000     -0.494800     -0.084400
851      8.500000     -0.493960     -0.085120
852      8.510000     -0.493110     -0.086320
853      8.520000     -0.492250     -0.088000
854      8.530000     -0.491370     -0.090140
855      8.540000     -0.490460     -0.092760
856      8.550000     -0.489540     -0.095860
857      8.560000     -0.488580     -0.099430
858      8.570000     -0.487580     -0.103490
859      8.580000     -0.486550     -0.108030
860      8.590000     -0.485470     -0.113050
861      8.600000     -0.484340     -0.118560
862      8.610000     -0.483150     -0.124540
863      8.620000     -0.481910     -0.130990
864      8.630000     -0.480600     -0.137880
865      8.640000     -0.479220     -0.145190
866      8.650000     -0.477770     -0.152870
867      8.660000     -0.476240     -0.160900
868      8.670000     -0.474630     -0.169200
869      8.680000     -0.472940     -0.177730
870      8.690000     -0.471160     -0.186420
871      8.700000     -0.469300     -0.195200
872      8.710000     -0.467340     -0.204000
873      8.720000     -0.465300     -0.212760
874      8.730000     -0.463180     -0.221400
875      8.740000     -0.460960     -0.229880
876      8.750000     -0.458660     -0.238140
877      8.760000     -0.456280     -0.246130
878      8.770000     -0.453820     -0.253830
879      8.780000     -0.451280     -0.261210
880      8.790000     -0.448670     -0.268240
881      8.800000     -0.445990     -0.274930
882      8.810000     -0.443240     -0.281250
883      8.820000     -0.440430     -0.287210
884      8.830000     -0.437550     -0.292810
885      8.840000     -0.434630     -0.298030
886      8.850000     -0.431650     -0.302880
887      8.860000     -0.428620     -0.307350
888      8.870000     -0.425540     -0.311440
889      8.880000     -0.422430     -0.315130
890      8.890000     -0.419280     -0.318410
891      8.900000     -0.416090     -0.321270
892      8.910000     -0.412880     -0.323690
893      8.920000     -0.409640     -0.325640
894      8.930000     -0.406390     -0.327120
895      8.940000     -0.403120     -0.328090
896      8.950000     -0.399840     -0.328550
897      8.960000     -0.396550     -0.328480
898      8.970000     -0.393260     -0.327860
899      8.980000     -0.389990     -0.326680
900      8.990000     -0.386720     -0.324940
901      9.000000     -0.383470     -0.322620
902      9.010000     -0.380240     -0.319730
903      9.020000     -0.377050     -0.316270
904      9.030000     -0.373880     -0.312250
905      9.040000     -0.370760     -0.307680
906      9.050000     -0.367680     -0.302570
907      9.060000     -0.364660     -0.296960
908      9.070000     -0.361690     -0.290860
909      9.080000     -0.358780     -0.284310
910      9.090000     -0.355940     -0.277340
911      9.100000     -0.353160     -0.269980
912      9.110000     -0.350460     -0.262250
913      9.120000     -0.347840     -0.254200
914      9.130000     -0.345300     -0.245850
915      9.140000     -0.342840     -0.237220
916      9.150000     -0.340470     -0.228320
917      9.160000     -0.338190     -0.219170
918      9.170000     -0.335990     -0.209770
919      9.180000     -0.333900     -0.200120
920      9.190000     -0.331900     -0.190230
921      9.200000     -0.329990     -0.180100
922      9.210000     -0.328190     -0.169720
923      9.220000     -0.326490     -0.159100
924      9.230000     -0.324900     -0.148240
925      9.240000     -0.323420     -0.137160
926      9.250000     -0.322050     -0.125880
927      9.260000     -0.320790     -0.114420
928      9.270000     -0.319650     -0.102820
929      9.280000     -0.318620     -0.091130
930      9.290000     -0.317710     -0.079390
931      9.300000     -0.316910     -0.067650
932      9.310000     -0.316240     -0.055960
933      9.320000     -0.315680     -0.044380
934      9.330000     -0.315230     -0.032960
935      9.340000     -0.314900     -0.021720
936      9.350000     -0.314690     -0.010720
937      9.360000     -0.314580      0.000020
938      9.370000     -0.314580      0.010500
939      9.380000     -0.314680      0.020680
940      9.390000     -0.314890      0.030580
941      9.400000     -0.315200      0.040200
942      9.410000     -0.315600      0.049550
943      9.420000     -0.316100      0.058630
944      9.430000     -0.316680      0.067460
945      9.440000     -0.317360      0.076060
946      9.450000     -0.318120      0.084450
947      9.460000     -0.318960      0.092630
948      9.470000     -0.319890      0.100610
949      9.480000     -0.320890      0.108420
950      9.490000     -0.321980      0.116040
951      9.500000     -0.323140      0.123500
952      9.510000     -0.324370      0.130800
953      9.520000     -0.325680      0.137940
954      9.530000     -0.327060      0.144920
955      9.540000     -0.328510      0.151760
956      9.550000     -0.330030      0.158460
957      9.560000     -0.331610      0.165030
958      9.570000     -0.333260      0.171470
959      9.580000     -0.334980      0.177800
960      9.590000     -0.336750      0.184030
961      9.600000     -0.338600      0.190170
962      9.610000     -0.340500      0.196220
963      9.620000     -0.342460      0.202190
964      9.630000     -0.344480      0.208080
965      9.640000     -0.346560      0.213900
966      9.650000     -0.348700      0.219630
967      9.660000     -0.350900      0.225260
968      9.670000     -0.353150      0.230790
969      9.680000     -0.355460      0.236190
970      9.690000     -0.357820      0.241440
971      9.700000     -0.360230      0.246510
972      9.710000     -0.362700      0.251390
973      9.720000     -0.365210      0.256030
974      9.730000     -0.367770      0.260430
975      9.740000     -0.370380      0.264550
976      9.750000     -0.373020      0.268380
977      9.760000     -0.375710      0.271890
978      9.770000     -0.378430      0.275080
979      9.780000     -0.381180      0.277940
980      9.790000     -0.383960      0.280450
981      9.800000     -0.386760      0.282630
982      9.810000     -0.389590      0.284460
983      9.820000     -0.392430      0.285960
984      9.830000     -0.395290      0.287130
985      9.840000     -0.398160      0.287990
986      9.850000     -0.401040      0.288540
987      9.860000     -0.403930      0.288810
988      9.870000     -0.406820      0.288800
989      9.880000     -0.409700      0.288540
990      9.890000     -0.412590      0.288030
991      9.900000     -0.415470      0.287310
992      9.910000     -0.418340      0.286380
993      9.920000     -0.421210      0.285260
994      9.930000     -0.424060      0.283960
995      9.940000     -0.426900      0.282500
996      9.950000     -0.429720      0.280880
997      9.960000     -0.432530      0.279120
998      9.970000     -0.435320      0.277210
999      9.980000     -0.438100      0.275170
1000      9.990000     -0.440850      0.272990
1001     10.000000     -0.443580      0.270670
1002     10.010000     -0.446280      0.268210
1003     10.020000     -0.448970      0.265610
1004     10.030000     -0.451620      0.262880
1005     10.040000     -0.454250      0.260000
1006     10.050000     -0.456850      0.256970
1007     10.060000     -0.459420      0.253810
1008     10.070000     -0.461960      0.250500
1009     10.080000     -0.464460      0.247040
1010     10.090000     -0.466930      0.243440
1011     10.100000     -0.469370      0.239700
1012     10.110000     -0.471770      0.235820
1013     10.120000     -0.474120      0.231790
1014     10.130000     -0.476440      0.227620
1015     10.140000     -0.478720      0.223310
1016     10.150000     -0.480950      0.218840
1017     10.160000     -0.483140      0.214210
1018     10.170000     -0.485280      0.209420
1019     10.180000     -0.487380      0.204470
1020     10.190000     -0.489420      0.199340
1021     10.200000     -0.491410      0.194030
1022     10.210000     -0.493350      0.188540
1023     10.220000     -0.495240      0.182870
1024     10.230000     -0.497070      0.177020
1025     10.240000     -0.498840      0.171010
1026     10.250000     -0.500550      0.164840
1027     10.260000     -0.502200      0.158530
1028     10.270000     -0.503780      0.152120
1029     10.280000     -0.505300      0.145630
1030     10.290000     -0.506760      0.139080
1031     10.300000     -0.508150      0.132520
1032     10.310000     -0.509480      0.125980
1033     10.320000     -0.510740      0.119490
1034     10.330000     -0.511930      0.113090
1035     10.340000     -0.513060      0.106800
1036     10.350000     -0.514130      0.100650
1037     10.360000     -0.515140      0.094660
1038     10.370000     -0.516080      0.088840
1039     10.380000     -0.516970      0.083190
1040     10.390000     -0.517800      0.077740
1041     10.400000     -0.518580      0.072470
1042     10.410000     -0.519300      0.067380
1043     10.420000     -0.519980      0.062480
1044     10.430000     -0.520600      0.057740
1045     10.440000     -0.521180      0.053180
1046     10.450000     -0.521710      0.048770
1047     10.460000     -0.522200      0.044530
1048     10.470000     -0.522650      0.040430
1049     10.480000     -0.523050      0.036490
1050     10.490000     -0.523410      0.032690
1051     10.500000     -0.523740      0.029050
1052     10.510000     -0.524030      0.025550
1053     10.520000     -0.524290      0.022190
1054     10.530000     -0.524510      0.018990
1055     10.540000     -0.524700      0.015940
1056     10.550000     -0.524860      0.013040
1057     10.560000     -0.524990      0.010290
1058     10.570000     -0.525090      0.007690
1059     10.580000     -0.525170      0.005230
1060     10.590000     -0.525220      0.002920
1061     10.600000     -0.525250      0.000760
1062     10.610000     -0.525260     -0.001260
1063     10.620000     -0.525250     -0.003140
1064     10.630000     -0.525210     -0.004880
1065     10.640000     -0.525170     -0.006470
1066     10.650000     -0.525100     -0.007920
1067     10.660000     -0.525020     -0.009210
1068     10.670000     -0.524930     -0.010350
1069     10.680000     -0.524830     -0.011320
1070     10.690000     -0.524710     -0.012120
1071     10.700000     -0.524590     -0.012720
1072     10.710000     -0.524460     -0.013130
1073     10.720000     -0.524330     -0.013330
1074     10.730000     -0.524200     -0.013300
1075     10.740000     -0.524070     -0.013040
1076     10.750000     -0.523940     -0.012530
1077     10.760000     -0.523810     -0.011760
1078     10.770000     -0.523690     -0.010720
1079     10.780000     -0.523590     -0.009410
1080     10.790000     -0.523490     -0.007820
1081     10.800000     -0.523410     -0.005940
1082     10.810000     -0.523350     -0.003780
1083     10.820000     -0.523320     -0.001350
1084     10.830000     -0.523300      0.001350
1085     10.840000     -0.523320      0.004310
1086     10.850000     -0.523360      0.007510
1087     10.860000     -0.523430      0.010930
1088     10.870000     -0.523540      0.014540
1089     10.880000     -0.523690      0.018320
1090     10.890000     -0.523870      0.022230
1091     10.900000     -0.524090      0.026240
1092     10.910000     -0.524360      0.030330
1093     10.920000     -0.524660      0.034460
1094     10.930000     -0.525010      0.038590
1095     10.940000     -0.525390      0.042710
1096     10.950000     -0.525820      0.046790
1097     10.960000     -0.526290      0.050820
1098     10.970000     -0.526790      0.054770
1099     10.980000     -0.527340      0.058640
1100     10.990000     -0.527930      0.062420
1101     11.000000     -0.528550      0.066110
1102     11.010000     -0.529210      0.069700
1103     11.020000     -0.529910      0.073200
1104     11.030000     -0.530640      0.076600
1105     11.040000     -0.531410      0.079910
1106     11.050000     -0.532210      0.083120
1107     11.060000     -0.533040      0.086230
1108     11.070000     -0.533900      0.089240
1109     11.080000     -0.534790      0.092150
1110     11.090000     -0.535720      0.094950
1111     11.100000     -0.536660      0.097640
1112     11.110000     -0.537640      0.100200
1113     11.120000     -0.538640      0.102640
1114     11.130000     -0.539670      0.104930
1115     11.140000     -0.540720      0.107090
1116     11.150000     -0.541790      0.109090
1117     11.160000     -0.542880      0.110950
1118     11.170000     -0.543990      0.112650
1119     11.180000     -0.545120      0.114190
1120     11.190000     -0.546260      0.115570
1121     11.200000     -0.547410      0.116800
1122     11.210000     -0.548580      0.117870
1123     11.220000     -0.549760      0.118780
1124     11.230000     -0.550950      0.119540
1125     11.240000     -0.552140      0.120140
1126     11.250000     -0.553350      0.120600
1127     11.260000     -0.554550      0.120900
1128     11.270000     -0.555760      0.121060
1129     11.280000     -0.556970      0.121070
1130     11.290000     -0.558180      0.120930
1131     11.300000     -0.559390      0.120650
1132     11.310000     -0.560600      0.120210
1133     11.320000     -0.561800      0.119630
1134     11.330000     -0.563000      0.118890
1135     11.340000     -0.564190      0.118000
1136     11.350000     -0.565370      0.116950
1137     11.360000     -0.566530      0.115740
1138     11.370000     -0.567690      0.114370
1139     11.380000     -0.568840      0.112830
1140     11.390000     -0.569960      0.111130
1141     11.400000     -0.571080      0.109260
1142     11.410000     -0.572170      0.107220
1143     11.420000     -0.573240      0.105020
1144     11.430000     -0.574290      0.102660
1145     11.440000     -0.575320      0.100150
1146     11.450000     -0.576320      0.097510
1147     11.460000     -0.577290      0.094730
1148     11.470000     -0.578240      0.091850
1149     11.480000     -0.579160      0.088880
1150     11.490000     -0.580050      0.085840
1151     11.500000     -0.580910      0.082750
1152     11.510000     -0.581730      0.079630
1153     11.520000     -0.582530      0.076510
1154     11.530000     -0.583300      0.073390
1155     11.540000     -0.584030      0.070300
1156     11.550000     -0.584730      0.067260
1157     11.560000     -0.585410      0.064270
1158     11.570000     -0.586050      0.061350
1159     11.580000     -0.586660      0.058500
1160     11.590000     -0.587250      0.055720
1161     11.600000     -0.587800      0.053010
1162     11.610000     -0.588330      0.050380
1163     11.620000     -0.588840      0.047810
1164     11.630000     -0.589320      0.045320
1165     11.640000     -0.589770      0.042890
1166     11.650000     -0.590200      0.040520
1167     11.660000     -0.590600      0.038200
1168     11.670000     -0.590980      0.035940
1169     11.680000     -0.591340      0.033720
1170     11.690000     -0.591680      0.031550
1171     11.700000     -0.592000      0.029430
1172     11.710000     -0.592290      0.027340
1173     11.720000     -0.592560      0.025300
1174     11.730000     -0.592820      0.023290
1175     11.740000     -0.593050      0.021320
1176     11.750000     -0.593260      0.019370
1177     11.760000     -0.593460      0.017460
1178     11.770000     -0.593630      0.015570
1179     11.780000     -0.593790      0.013710
1180     11.790000     -0.593920      0.011860
1181     11.800000     -0.594040      0.010030
1182     11.810000     -0.594140      0.008210
1183     11.820000     -0.594230      0.006400
1184     11.830000     -0.594290      0.004600
1185     11.840000     -0.594340      0.002810
1186     11.850000     -0.594360      0.001040
1187     11.860000     -0.594370     -0.000720
1188     11.870000     -0.594370     -0.002460
1189     11.880000     -0.594340     -0.004180
1190     11.890000     -0.594300     -0.005860
1191     11.900000     -0.594240     -0.007500
1192     11.910000     -0.594170     -0.009100
1193     11.920000     -0.594080     -0.010640
1194     11.930000     -0.593970     -0.012120
1195     11.940000     -0.593850     -0.013530
1196     11.950000     -0.593710     -0.014860
1197     11.960000     -0.593560     -0.016120
1198     11.970000     -0.593400     -0.017290
1199     11.980000     -0.593230     -0.018380
1200     11.990000     -0.593050     -0.019380
1201     12.000000     -0.592850     -0.020290
1202     12.010000     -0.592650     -0.021120
1203     12.020000     -0.592440     -0.021870
1204     12.030000     -0.592220     -0.022530
1205     12.040000     -0.591990     -0.023120
1206     12.050000     -0.591760     -0.023630
1207     12.060000     -0.591530     -0.024070
1208     12.070000     -0.591290     -0.024450
1209     12.080000     -0.591040     -0.024760
1210     12.090000     -0.590790     -0.025020
1211     12.100000     -0.590540     -0.025220
1212     12.110000     -0.590290     -0.025370
1213     12.120000     -0.590040     -0.025470
1214     12.130000     -0.589780     -0.025530
1215     12.140000     -0.589530     -0.025550
1216     12.150000     -0.589270     -0.025540
1217     12.160000     -0.589020     -0.025480
1218     12.170000     -0.588760     -0.025400
1219     12.180000     -0.588510     -0.025280
1220     12.190000     -0.588260     -0.025130
1221     12.200000     -0.588000     -0.024940
1222     12.210000     -0.587760     -0.024730
1223     12.220000     -0.587510     -0.024470
1224     12.230000     -0.587260     -0.024190
1225     12.240000     -0.587020     -0.023860
1226     12.250000     -0.586780     -0.023500
1227     12.260000     -0.586550     -0.023090
1228     12.270000     -0.586320     -0.022630
1229     12.280000     -0.586090     -0.022120
1230     12.290000     -0.585870     -0.021560
1231     12.300000     -0.585650     -0.020940
1232     12.310000     -0.585440     -0.020250
1233     12.320000     -0.585240     -0.019500
1234     12.330000     -0.585050     -0.018660
1235     12.340000     -0.584860     -0.017750
1236     12.350000     -0.584680     -0.016750
1237     12.360000     -0.584520     -0.015650
1238     12.370000     -0.584360     -0.014460
1239     12.380000     -0.584210     -0.013160
1240     12.390000     -0.584080     -0.011750
1241     12.400000     -0.583960     -0.010230
1242     12.410000     -0.583860     -0.008590
1243     12.420000     -0.583780     -0.006830
1244     12.430000     -0.583710     -0.004940
1245     12.440000     -0.583660     -0.002920
1246     12.450000     -0.583630     -0.000780
1247     12.460000     -0.583620      0.001500
1248     12.470000     -0.583640      0.003910
1249     12.480000     -0.583680      0.006440
1250     12.490000     -0.583740      0.009100
1251     12.500000     -0.583830      0.011880
1252     12.510000     -0.583950      0.014790
1253     12.520000     -0.584100      0.017830
1254     12.530000     -0.584280      0.020990
1255     12.540000     -0.584490      0.024270
1256     12.550000     -0.584730      0.027690
1257     12.560000     -0.585010      0.031230
1258     12.570000     -0.585320      0.034920
1259     12.580000     -0.585670      0.038740
1260     12.590000     -0.586050      0.042710
1261     12.600000     -0.586480      0.046820
1262     12.610000     -0.586950      0.051090
1263     12.620000     -0.587460      0.055510
1264     12.630000     -0.588020      0.060070
1265     12.640000     -0.588620      0.064770
1266     12.650000     -0.589260      0.069610
1267     12.660000     -0.589960      0.074550
1268     12.670000     -0.590710      0.079590
1269     12.680000     -0.591500      0.084700
1270     12.690000     -0.592350      0.089870
1271     12.700000     -0.593250      0.095050
1272     12.710000     -0.594200      0.100230
1273     12.720000     -0.595200      0.105380
1274     12.730000     -0.596250      0.110470
1275     12.740000     -0.597360      0.115480
1276     12.750000     -0.598510      0.120390
1277     12.760000     -0.599720      0.125190
1278     12.770000     -0.600970      0.129870
1279     12.780000     -0.602270      0.134410
1280     12.790000     -0.603610      0.138820
1281     12.800000     -0.605000      0.143080
1282     12.810000     -0.606430      0.147210
1283     12.820000     -0.607900      0.151180
1284     12.830000     -0.609420      0.155010
1285     12.840000     -0.610970      0.158700
1286     12.850000     -0.612550      0.162230
1287     12.860000     -0.614170      0.165600
1288     12.870000     -0.615830      0.168810
1289     12.880000     -0.617520      0.171830
1290     12.890000     -0.619240      0.174670
1291     12.900000     -0.620980      0.177300
1292     12.910000     -0.622760      0.179710
1293     12.920000     -0.624550      0.181880
1294     12.930000     -0.626370      0.183800
1295     12.940000     -0.628210      0.185450
1296     12.950000     -0.630070      0.186810
1297     12.960000     -0.631930      0.187880
1298     12.970000     -0.633810      0.188640
1299     12.980000     -0.635700      0.189090
1300     12.990000     -0.637590      0.189220
1301     13.000000     -0.639480      0.189030
1302     13.010000     -0.641370      0.188510
1303     13.020000     -0.643260      0.187670
1304     13.030000     -0.645130      0.186520
1305     13.040000     -0.647000      0.185050
1306     13.050000     -0.648850      0.183280
1307     13.060000     -0.650680      0.181230
1308     13.070000     -0.652490      0.178900
1309     13.080000     -0.654280      0.176300
1310     13.090000     -0.656050      0.173460
1311     13.100000     -0.657780      0.170380
1312     13.110000     -0.659480      0.167090
1313     13.120000     -0.661160      0.163590
1314     13.130000     -0.662790      0.159890
1315     13.140000     -0.664390      0.156020
1316     13.150000     -0.665950      0.151960
1317     13.160000     -0.667470      0.147730
1318     13.170000     -0.668950      0.143340
1319     13.180000     -0.670380      0.138770
1320     13.190000     -0.671770      0.134040
1321     13.200000     -0.673110      0.129130
1322     13.210000     -0.674400      0.124050
1323     13.220000     -0.675640      0.118810
1324     13.230000     -0.676830      0.113400
1325     13.240000     -0.677960      0.107840
1326     13.250000     -0.679040      0.102120
1327     13.260000     -0.680060      0.096280
1328     13.270000     -0.681030      0.090310
1329     13.280000     -0.681930      0.084260
1330     13.290000     -0.682770      0.078140
1331     13.300000     -0.683550      0.071970
1332     13.310000     -0.684270      0.065790
1333     13.320000     -0.684930      0.059610
1334     13.330000     -0.685530      0.053470
1335     13.340000     -0.686060      0.047370
1336     13.350000     -0.686530      0.041350
1337     13.360000     -0.686950      0.035410
1338     13.370000     -0.687300      0.029560
1339     13.380000     -0.687600      0.023800
1340     13.390000     -0.687840      0.018140
1341     13.400000     -0.688020      0.012570
1342     13.410000     -0.688140      0.007090
1343     13.420000     -0.688210      0.001700
1344     13.430000     -0.688230     -0.003610
1345     13.440000     -0.688190     -0.008840
1346     13.450000     -0.688110     -0.014000
1347     13.460000     -0.687970     -0.019080
1348     13.470000     -0.687780     -0.024080
1349     13.480000     -0.687530     -0.029010
1350     13.490000     -0.687240     -0.033850
1351     13.500000     -0.686910     -0.038600
1352     13.510000     -0.686520     -0.043250
1353     13.520000     -0.686090     -0.047800
1354     13.530000     -0.685610     -0.052240
1355     13.540000     -0.685090     -0.056560
1356     13.550000     -0.684520     -0.060760
1357     13.560000     -0.683910     -0.064850
1358     13.570000     -0.683270     -0.068810
1359     13.580000     -0.682580     -0.072660
1360     13.590000     -0.681850     -0.076390
1361     13.600000     -0.681090     -0.080020
1362     13.610000     -0.680290     -0.083540
1363     13.620000     -0.679450     -0.086960
1364     13.630000     -0.678580     -0.090290
1365     13.640000     -0.677680     -0.093540
1366     13.650000     -0.676740     -0.096710
1367     13.660000     -0.675780     -0.099800
1368     13.670000     -0.674780     -0.102820
1369     13.680000     -0.673750     -0.105760
1370     13.690000     -0.672690     -0.108630
1371     13.700000     -0.671610     -0.111430
1372     13.710000     -0.670490     -0.114160
1373     13.720000     -0.669350     -0.116820
1374     13.730000     -0.668180     -0.119400
1375     13.740000     -0.666990     -0.121910
1376     13.750000     -0.665770     -0.124350
1377     13.760000     -0.664530     -0.126720
1378     13.770000     -0.663260     -0.129010
1379     13.780000     -0.661970     -0.131240
1380     13.790000     -0.660660     -0.133400
1381     13.800000     -0.659320     -0.135500
1382     13.810000     -0.657970     -0.137540
1383     13.820000     -0.656590     -0.139520
1384     13.830000     -0.655200     -0.141440
1385     13.840000     -0.653780     -0.143320
1386     13.850000     -0.652350     -0.145130
1387     13.860000     -0.650900     -0.146890
1388     13.870000     -0.649430     -0.148590
1389     13.880000     -0.647940     -0.150230
1390     13.890000     -0.646440     -0.151810
1391     13.900000     -0.644920     -0.153310
1392     13.910000     -0.643390     -0.154740
1393     13.920000     -0.641840     -0.156090
1394     13.930000     -0.640280     -0.157350
1395     13.940000     -0.638710     -0.158510
1396     13.950000     -0.637120     -0.159580
1397     13.960000     -0.635530     -0.160550
1398     13.970000     -0.633920     -0.161410
1399     13.980000     -0.632310     -0.162170
1400     13.990000     -0.630680     -0.162810
1401     14.000000     -0.629060     -0.163350
1402     14.010000     -0.627420     -0.163770
1403     14.020000     -0.625790     -0.164090
1404     14.030000     -0.624140     -0.164290
1405     14.040000     -0.622500     -0.164380
1406     14.050000     -0.620860     -0.164360
1407     14.060000     -0.619210     -0.164220
1408     14.070000     -0.617570     -0.163980
1409     14.080000     -0.615930     -0.163620
1410     14.090000     -0.614300     -0.163160
1411     14.100000     -0.612660     -0.162590
1412     14.110000     -0.611040     -0.161900
1413     14.120000     -0.609420     -0.161100
1414     14.130000     -0.607810     -0.160180
1415     14.140000     -0.606210     -0.159150
1416     14.150000     -0.604620     -0.158000
1417     14.160000     -0.603040     -0.156720
1418     14.170000     -0.601470     -0.155320
1419     14.180000     -0.599910     -0.153800
1420     14.190000     -0.598380     -0.152140
1421     14.200000     -0.596860     -0.150360
1422     14.210000     -0.595350     -0.148440
1423     14.220000     -0.593870     -0.146400
1424     14.230000     -0.592400     -0.144230
1425     14.240000     -0.590960     -0.141950
1426     14.250000     -0.589540     -0.139560
1427     14.260000     -0.588150     -0.137070
1428     14.270000     -0.586780     -0.134500
1429     14.280000     -0.585430     -0.131850
1430     14.290000     -0.584110     -0.129160
1431     14.300000     -0.582820     -0.126430
1432     14.310000     -0.581560     -0.123680
1433     14.320000     -0.580320     -0.120940
1434     14.330000     -0.579110     -0.118210
1435     14.340000     -0.577930     -0.115520
1436     14.350000     -0.576770     -0.112870
1437     14.360000     -0.575640     -0.110280
1438     14.370000     -0.574540     -0.107750
1439     14.380000     -0.573460     -0.105290
1440     14.390000     -0.572410     -0.102910
1441     14.400000     -0.571380     -0.100600
1442     14.410000     -0.570380     -0.098380
1443     14.420000     -0.569390     -0.096230
1444     14.430000     -0.568430     -0.094160
1445     14.440000     -0.567490     -0.092180
1446     14.450000     -0.566570     -0.090280
1447     14.460000     -0.565660     -0.088470
1448     14.470000     -0.564780     -0.086740
1449     14.480000     -0.563910     -0.085120
1450     14.490000     -0.563060     -0.083590
1451     14.500000     -0.562220     -0.082180
1452     14.510000     -0.561400     -0.080880
1453     14.520000     -0.560590     -0.079710
1454     14.530000     -0.559800     -0.078670
1455     14.540000     -0.559010     -0.077770
1456     14.550000     -0.558230     -0.077020
1457     14.560000     -0.557460     -0.076420
1458     14.570000     -0.556700     -0.075980
1459     14.580000     -0.555940     -0.075690
1460     14.590000     -0.555180     -0.075580
1461     14.600000     -0.554430     -0.075620
1462     14.610000     -0.553670     -0.075820
1463     14.620000     -0.552910     -0.076190
1464     14.630000     -0.552150     -0.076710
1465     14.640000     -0.551380     -0.077380
1466     14.650000     -0.550610     -0.078190
1467     14.660000     -0.549830     -0.079140
1468     14.670000     -0.549030     -0.080220
1469     14.680000     -0.548230     -0.081400
1470     14.690000     -0.547420     -0.082690
1471     14.700000     -0.546590     -0.084070
1472     14.710000     -0.545750     -0.085530
1473     14.720000     -0.544900     -0.087060
1474     14.730000     -0.544020     -0.088650
1475     14.740000     -0.543140     -0.090290
1476     14.750000     -0.542240     -0.091980
1477     14.760000     -0.541320     -0.093700
1478     14.770000     -0.540380     -0.095450
1479     14.780000     -0.539420     -0.097230
1480     14.790000     -0.538450     -0.099050
1481     14.800000     -0.537460     -0.100890
1482     14.810000     -0.536450     -0.102750
1483     14.820000     -0.535420     -0.104650
1484     14.830000     -0.534380     -0.106570
1485     14.840000     -0.533310     -0.108510
1486     14.850000     -0.532230     -0.110470
1487     14.860000     -0.531120     -0.112460
1488     14.870000     -0.530000     -0.114460
1489     14.880000     -0.528850     -0.116470
1490     14.890000     -0.527690     -0.118480
1491     14.900000     -0.526500     -0.120500
1492     14.910000     -0.525300     -0.122500
1493     14.920000     -0.524070     -0.124490
1494     14.930000     -0.522830     -0.126460
1495     14.940000     -0.521560     -0.128400
1496     14.950000     -0.520280     -0.130310
1497     14.960000     -0.518980     -0.132190
1498     14.970000     -0.517660     -0.134040
1499     14.980000     -0.516320     -0.135850
1500     14.990000     -0.514960     -0.137620
1501     15.000000     -0.513580     -0.139350
1502     15.010000     -0.512190     -0.141050
1503     15.020000     -0.510780     -0.142710
1504     15.030000     -0.509350     -0.144330
1505     15.040000     -0.507910     -0.145910
1506     15.050000     -0.506450     -0.147450
1507     15.060000     -0.504970     -0.148930
1508     15.070000     -0.503480     -0.150370
1509     15.080000     -0.501980     -0.151740
1510     15.090000     -0.500460     -0.153050
1511     15.100000     -0.498930     -0.154290
1512     15.110000     -0.497390     -0.155430
1513     15.120000     -0.495830     -0.156490
1514     15.130000     -0.494270     -0.157440
1515     15.140000     -0.492700     -0.158270
1516     15.150000     -0.491110     -0.158990
1517     15.160000     -0.489520     -0.159590
1518     15.170000     -0.487930     -0.160050
1519     15.180000     -0.486330     -0.160380
1520     15.190000     -0.484720     -0.160570
1521     15.200000     -0.483120     -0.160620
1522     15.210000     -0.481510     -0.160530
1523     15.220000     -0.479910     -0.160300
1524     15.230000     -0.478300     -0.159940
1525     15.240000     -0.476700     -0.159440
1526     15.250000     -0.475110     -0.158810
1527     15.260000     -0.473520     -0.158070
1528     15.270000     -0.471940     -0.157200
1529     15.280000     -0.470370     -0.156230
1530     15.290000     -0.468810     -0.155160
1531     15.300000     -0.467250     -0.153990
1532     15.310000     -0.465710     -0.152740
1533     15.320000     -0.464190     -0.151410
1534     15.330000     -0.462670     -0.150010
1535     15.340000     -0.461170     -0.148550
1536     15.350000     -0.459690     -0.147020
1537     15.360000     -0.458220     -0.145430
1538     15.370000     -0.456760     -0.143780
1539     15.380000     -0.455320     -0.142080
1540     15.390000     -0.453900     -0.140330
1541     15.400000     -0.452500     -0.138520
1542     15.410000     -0.451110     -0.136650
1543     15.420000     -0.449750     -0.134730
1544     15.430000     -0.448400     -0.132760
1545     15.440000     -0.447070     -0.130730
1546     15.450000     -0.445770     -0.128660
1547     15.460000     -0.444480     -0.126540
1548     15.470000     -0.443210     -0.124370
1549     15.480000     -0.441970     -0.122180
1550     15.490000     -0.440750     -0.119950
1551     15.500000     -0.439550     -0.117710
1552     15.510000     -0.438370     -0.115450
1553     15.520000     -0.437220     -0.113190
1554     15.530000     -0.436090     -0.110930
1555     15.540000     -0.434980     -0.108670
1556     15.550000     -0.433890     -0.106430
1557     15.560000     -0.432830     -0.104190
1558     15.570000     -0.431780     -0.101980
1559     15.580000     -0.430760     -0.099770
1560     15.590000     -0.429770     -0.097590
1561     15.600000     -0.428790     -0.095410
1562     15.610000     -0.427840     -0.093250
1563     15.620000     -0.426900     -0.091090
1564     15.630000     -0.425990     -0.088950
1565     15.640000     -0.425100     -0.086800
1566     15.650000     -0.424240     -0.084670
1567     15.660000     -0.423390     -0.082540
1568     15.670000     -0.422560     -0.080410
1569     15.680000     -0.421760     -0.078300
1570     15.690000     -0.420980     -0.076200
1571     15.700000     -0.420210     -0.074110
1572     15.710000     -0.419470     -0.072040
1573     15.720000     -0.418750     -0.069990
1574     15.730000     -0.418050     -0.067960
1575     15.740000     -0.417370     -0.065960
1576     15.750000     -0.416710     -0.063990
1577     15.760000     -0.416070     -0.062050
1578     15.770000     -0.415450     -0.060130
1579     15.780000     -0.414850     -0.058250
1580     15.790000     -0.414270     -0.056390
1581     15.800000     -0.413710     -0.054550
1582     15.810000     -0.413160     -0.052730
1583     15.820000     -0.412630     -0.050940
1584     15.830000     -0.412120     -0.049160
1585     15.840000     -0.411630     -0.047400
1586     15.850000     -0.411160     -0.045650
1587     15.860000     -0.410700     -0.043930
1588     15.870000     -0.410260     -0.042220
1589     15.880000     -0.409840     -0.040530
1590     15.890000     -0.409430     -0.038870
1591     15.900000     -0.409050     -0.037230
1592     15.910000     -0.408670     -0.035620
1593     15.920000     -0.408320     -0.034050
1594     15.930000     -0.407980     -0.032510
1595     15.940000     -0.407650     -0.031010
1596     15.950000     -0.407340     -0.029560
1597     15.960000     -0.407050     -0.028150
1598     15.970000     -0.406760     -0.026790
1599     15.980000     -0.406500     -0.025470
1600     15.990000     -0.406240     -0.024190
1601     16.000000     -0.406000     -0.022960
1602     16.010000     -0.405770     -0.021780
1603     16.020000     -0.405550     -0.020630
1604     16.030000     -0.405350     -0.019530
1605     16.040000     -0.405150     -0.018460
1606     16.050000     -0.404970     -0.017440
1607     16.060000     -0.404790     -0.016460
1608     16.070000     -0.404630     -0.015520
1609     16.080000     -0.404470     -0.014620
1610     16.090000     -0.404330     -0.013760
1611     16.100000     -0.404190     -0.012960
1612     16.110000     -0.404060     -0.012200
1613     16.120000     -0.403940     -0.011490
1614     16.130000     -0.403820     -0.010840
1615     16.140000     -0.403710     -0.010250
1616     16.150000     -0.403610     -0.009710
1617     16.160000     -0.403510     -0.009240
1618     16.170000     -0.403420     -0.008820
1619     16.180000     -0.403330     -0.008480
1620     16.190000     -0.403250     -0.008190
1621     16.200000     -0.403170     -0.007970
1622     16.210000     -0.403090     -0.007810
1623     16.220000     -0.403010     -0.007720
1624     16.230000     -0.402930     -0.007680
1625     16.240000     -0.402850     -0.007710
1626     16.250000     -0.402780     -0.007790
1627     16.260000     -0.402700     -0.007920
1628     16.270000     -0.402620     -0.008110
1629     16.280000     -0.402540     -0.008350
1630     16.290000     -0.402460     -0.008640
1631     16.300000     -0.402370     -0.008970
1632     16.310000     -0.402280     -0.009340
1633     16.320000     -0.402190     -0.009740
1634     16.330000     -0.402090     -0.010190
1635     16.340000     -0.401990     -0.010670
1636     16.350000     -0.401880     -0.011180
1637     16.360000     -0.401770     -0.011730
1638     16.370000     -0.401650     -0.012300
1639     16.380000     -0.401530     -0.012910
1640     16.390000     -0.401400     -0.013550
1641     16.400000     -0.401260     -0.014220
1642     16.410000     -0.401120     -0.014920
1643     16.420000     -0.400970     -0.015650
1644     16.430000     -0.400820     -0.016410
1645     16.440000     -0.400650     -0.017200
1646     16.450000     -0.400480     -0.018030
1647     16.460000     -0.400300     -0.018870
1648     16.470000     -0.400110     -0.019750
1649     16.480000     -0.399910     -0.020640
1650     16.490000     -0.399710     -0.021560
1651     16.500000     -0.399490     -0.022490
1652     16.510000     -0.399270     -0.023440
1653     16.520000     -0.399030     -0.024400
1654     16.530000     -0.398790     -0.025360
1655     16.540000     -0.398530     -0.026340
1656     16.550000     -0.398270     -0.027320
1657     16.560000     -0.398000     -0.028300
1658     16.570000     -0.397710     -0.029290
1659     16.580000     -0.397420     -0.030280
1660     16.590000     -0.397120     -0.031280
1661     16.600000     -0.396810     -0.032280
1662     16.610000     -0.396480     -0.033280
1663     16.620000     -0.396150     -0.034300
1664     16.630000     -0.395810     -0.035320
1665     16.640000     -0.395450     -0.036340
1666     16.650000     -0.395090     -0.037380
1667     16.660000     -0.394720     -0.038420
1668     16.670000     -0.394330     -0.039460
1669     16.680000     -0.393940     -0.040510
1670     16.690000     -0.393530     -0.041550
1671     16.700000     -0.393120     -0.042600
1672     16.710000     -0.392690     -0.043640
1673     16.720000     -0.392260     -0.044670
1674     16.730000     -0.391810     -0.045700
1675     16.740000     -0.391350     -0.046720
1676     16.750000     -0.390880     -0.047720
1677     16.760000     -0.390410     -0.048710
1678     16.770000     -0.389920     -0.049690
1679     16.780000     -0.389420     -0.050650
1680     16.790000     -0.388920     -0.051610
1681     16.800000     -0.388400     -0.052550
1682     16.810000     -0.387880     -0.053490
1683     16.820000     -0.387340     -0.054420
1684     16.830000     -0.386800     -0.055350
1685     16.840000     -0.386240     -0.056270
1686     16.850000     -0.385680     -0.057190
1687     16.860000     -0.385110     -0.058110
1688     16.870000     -0.384530     -0.059040
1689     16.880000     -0.383940     -0.059970
1690     16.890000     -0.383340     -0.060900
1691     16.900000     -0.382730     -0.061840
1692     16.910000     -0.382110     -0.062790
1693     16.920000     -0.381480     -0.063740
1694     16.930000     -0.380840     -0.064700
1695     16.940000     -0.380200     -0.065680
1696     16.950000     -0.379540     -0.066660
1697     16.960000     -0.378870     -0.067660
1698     16.970000     -0.378200     -0.068670
1699     16.980000     -0.377510     -0.069700
1700     16.990000     -0.376810     -0.070750
1701     17.000000     -0.376110     -0.071810
1702     17.010000     -0.375390     -0.072900
1703     17.020000     -0.374660     -0.074000
1704     17.030000     -0.373920     -0.075120
1705     17.040000     -0.373170     -0.076260
1706     17.050000     -0.372410     -0.077410
1707     17.060000     -0.371630     -0.078560
1708     17.070000     -0.370850     -0.079720
1709     17.080000     -0.370050     -0.080880
1710     17.090000     -0.369240     -0.082030
1711     17.100000     -0.368420     -0.083160
1712     17.110000     -0.367590     -0.084260
1713     17.120000     -0.366750     -0.085330
1714     17.130000     -0.365890     -0.086360
1715     17.140000     -0.365030     -0.087340
1716     17.150000     -0.364150     -0.088270
1717     17.160000     -0.363270     -0.089140
1718     17.170000     -0.362380     -0.089950
1719     17.180000     -0.361480     -0.090690
1720     17.190000     -0.360570     -0.091370
1721     17.200000     -0.359660     -0.091980
1722     17.210000     -0.358740     -0.092530
1723     17.220000     -0.357820     -0.093010
1724     17.230000     -0.356890     -0.093430
1725     17.240000     -0.355950     -0.093800
1726     17.250000     -0.355010     -0.094110
1727     17.260000     -0.354070     -0.094370
1728     17.270000     -0.353130     -0.094590
1729     17.280000     -0.352180     -0.094770
1730     17.290000     -0.351230     -0.094920
1731     17.300000     -0.350290     -0.095040
1732     17.310000     -0.349340     -0.095140
1733     17.320000     -0.348380     -0.095220
1734     17.330000     -0.347430     -0.095290
1735     17.340000     -0.346480     -0.095360
1736     17.350000     -0.345530     -0.095420
1737     17.360000     -0.344570     -0.095490
1738     17.370000     -0.343620     -0.095570
1739     17.380000     -0.342660     -0.095650
1740     17.390000     -0.341700     -0.095740
1741     17.400000     -0.340750     -0.095850
1742     17.410000     -0.339790     -0.095970
1743     17.420000     -0.338830     -0.096110
1744     17.430000     -0.337870     -0.096260
1745     17.440000     -0.336900     -0.096420
1746     17.450000     -0.335940     -0.096600
1747     17.460000     -0.334970     -0.096780
1748     17.470000     -0.334010     -0.096970
1749     17.480000     -0.333040     -0.097170
1750     17.490000     -0.332070     -0.097370
1751     17.500000     -0.331090     -0.097570
1752     17.510000     -0.330120     -0.097770
1753     17.520000     -0.329140     -0.097960
1754     17.530000     -0.328160     -0.098150
1755     17.540000     -0.327180     -0.098320
1756     17.550000     -0.326190     -0.098480
1757     17.560000     -0.325210     -0.098630
1758     17.570000     -0.324220     -0.098750
1759     17.580000     -0.323240     -0.098860
1760     17.590000     -0.322250     -0.098950
1761     17.600000     -0.321260     -0.099020
1762     17.610000     -0.320270     -0.099070
1763     17.620000     -0.319280     -0.099100
1764     17.630000     -0.318290     -0.099110
1765     17.640000     -0.317290     -0.099100
1766     17.650000     -0.316300     -0.099070
1767     17.660000     -0.315310     -0.099020
1768     17.670000     -0.314320     -0.098960
1769     17.680000     -0.313330     -0.098880
1770     17.690000     -0.312340     -0.098780
1771     17.700000     -0.311360     -0.098680
1772     17.710000     -0.310370     -0.098560
1773     17.720000     -0.309380     -0.098440
1774     17.730000     -0.308400     -0.098300
1775     17.740000     -0.307420     -0.098160
1776     17.750000     -0.306430     -0.098010
1777     17.760000     -0.305450     -0.097850
1778     17.770000     -0.304480     -0.097680
1779     17.780000     -0.303500     -0.097510
1780     17.790000     -0.302520     -0.097340
1781     17.800000     -0.301550     -0.097150
1782     17.810000     -0.300580     -0.096960
1783     17.820000     -0.299610     -0.096760
1784     17.830000     -0.298640     -0.096550
1785     17.840000     -0.297680     -0.096330
1786     17.850000     -0.296710     -0.096090
1787     17.860000     -0.295750     -0.095840
1788     17.870000     -0.294790     -0.095580
1789     17.880000     -0.293840     -0.095290
1790     17.890000     -0.292890     -0.094990
1791     17.900000     -0.291940     -0.094660
1792     17.910000     -0.290990     -0.094300
1793     17.920000     -0.290050     -0.093920
1794     17.930000     -0.289110     -0.093500
1795     17.940000     -0.288170     -0.093050
1796     17.950000     -0.287240     -0.092560
1797     17.960000     -0.286320     -0.092030
1798     17.970000     -0.285400     -0.091460
1799     17.980000     -0.284480     -0.090850
1800     17.990000     -0.283570     -0.090190
1801     18.000000     -0.282670     -0.089490
1802     18.010000     -0.281780     -0.088740
1803     18.020000     -0.280890     -0.087950
1804     18.030000     -0.280010     -0.087110
1805     18.040000     -0.279140     -0.086230
1806     18.050000     -0.278280     -0.085310
1807     18.060000     -0.277420     -0.084360
1808     18.070000     -0.276580     -0.083380
1809     18.080000     -0.275740     -0.082380
1810     18.090000     -0.274920     -0.081360
1811     18.100000     -0.274110     -0.080340
1812     18.110000     -0.273300     -0.079310
1813     18.120000     -0.272510     -0.078290
1814     18.130000     -0.271730     -0.077280
1815     18.140000     -0.270950     -0.076290
1816     18.150000     -0.270190     -0.075330
1817     18.160000     -0.269440     -0.074390
1818     18.170000     -0.268690     -0.073490
1819     18.180000     -0.267960     -0.072610
1820     18.190000     -0.267230     -0.071770
1821     18.200000     -0.266520     -0.070960
1822     18.210000     -0.265810     -0.070190
1823     18.220000     -0.265100     -0.069450
1824     18.230000     -0.264410     -0.068730
1825     18.240000     -0.263720     -0.068040
1826     18.250000     -0.263040     -0.067370
1827     18.260000     -0.262370     -0.066720
1828     18.270000     -0.261700     -0.066080
1829     18.280000     -0.261040     -0.065450
1830     18.290000     -0.260390     -0.064820
1831     18.300000     -0.259740     -0.064190
1832     18.310000     -0.259100     -0.063550
1833     18.320000     -0.258460     -0.062900
1834     18.330000     -0.257830     -0.062240
1835     18.340000     -0.257210     -0.061550
1836     18.350000     -0.256590     -0.060840
1837     18.360000     -0.255990     -0.060100
1838     18.370000     -0.255380     -0.059320
1839     18.380000     -0.254790     -0.058510
1840     18.390000     -0.254210     -0.057650
1841     18.400000     -0.253630     -0.056760
1842     18.410000     -0.253060     -0.055810
1843     18.420000     -0.252500     -0.054820
1844     18.430000     -0.251960     -0.053780
1845     18.440000     -0.251420     -0.052690
1846     18.450000     -0.250890     -0.051560
1847     18.460000     -0.250380     -0.050380
1848     18.470000     -0.249870     -0.049170
1849     18.480000     -0.249380     -0.047910
1850     18.490000     -0.248900     -0.046620
1851     18.500000     -0.248430     -0.045310
1852     18.510000     -0.247980     -0.043970
1853     18.520000     -0.247540     -0.042610
1854     18.530000     -0.247120     -0.041230
1855     18.540000     -0.246700     -0.039850
1856     18.550000     -0.246300     -0.038450
1857     18.560000     -0.245920     -0.037040
1858     18.570000     -0.245550     -0.035630
1859     18.580000     -0.245190     -0.034210
1860     18.590000     -0.244850     -0.032780
1861     18.600000     -0.244520     -0.031340
1862     18.610000     -0.244210     -0.029900
1863     18.620000     -0.243910     -0.028440
1864     18.630000     -0.243630     -0.026970
1865     18.640000     -0.243360     -0.025490
1866     18.650000     -0.243100     -0.024010
1867     18.660000     -0.242860     -0.022510
1868     18.670000     -0.242640     -0.021010
1869     18.680000     -0.242430     -0.019500
1870     18.690000     -0.242230     -0.017990
1871     18.700000     -0.242050     -0.016490
1872     18.710000     -0.241890     -0.014990
1873     18.720000     -0.241740     -0.013510
1874     18.730000     -0.241600     -0.012030
1875     18.740000     -0.241480     -0.010580
1876     18.750000     -0.241380     -0.009140
1877     18.760000     -0.241280     -0.007720
1878     18.770000     -0.241210     -0.006330
1879     18.780000     -0.241140     -0.004950
1880     18.790000     -0.241090     -0.003600
1881     18.800000     -0.241060     -0.002260
1882     18.810000     -0.241040     -0.000950
1883     18.820000     -0.241030      0.000350
1884     18.830000     -0.241030      0.001630
1885     18.840000     -0.241050      0.002900
1886     18.850000     -0.241080      0.004150
1887     18.860000     -0.241120      0.005380
1888     18.870000     -0.241170      0.006600
1889     18.880000     -0.241240      0.007790
1890     18.890000     -0.241310      0.008960
1891     18.900000     -0.241400      0.010100
1892     18.910000     -0.241510      0.011210
1893     18.920000     -0.241620      0.012290
1894     18.930000     -0.241740      0.013340
1895     18.940000     -0.241870      0.014340
1896     18.950000     -0.242020      0.015310
1897     18.960000     -0.242170      0.016230
1898     18.970000     -0.242330      0.017100
1899     18.980000     -0.242500      0.017940
1900     18.990000     -0.242680      0.018720
1901     19.000000     -0.242870      0.019470
1902     19.010000     -0.243060      0.020160
1903     19.020000     -0.243270      0.020820
1904     19.030000     -0.243470      0.021430
1905     19.040000     -0.243690      0.022000
1906     19.050000     -0.243910      0.022520
1907     19.060000     -0.244130      0.023010
1908     19.070000     -0.244360      0.023450
1909     19.080000     -0.244600      0.023840
1910     19.090000     -0.244840      0.024200
1911     19.100000     -0.245080      0.024500
1912     19.110000     -0.245320      0.024770
1913     19.120000     -0.245570      0.024980
1914     19.130000     -0.245820      0.025150
1915     19.140000     -0.246070      0.025260
1916     19.150000     -0.246330      0.025320
1917     19.160000     -0.246580      0.025330
1918     19.170000     -0.246830      0.025280
1919     19.180000     -0.247080      0.025180
1920     19.190000     -0.247340      0.025020
1921     19.200000     -0.247590      0.024810
1922     19.210000     -0.247830      0.024540
1923     19.220000     -0.248080      0.024210
1924     19.230000     -0.248320      0.023830
1925     19.240000     -0.248560      0.023390
1926     19.250000     -0.248790      0.022900
1927     19.260000     -0.249020      0.022370
1928     19.270000     -0.249250      0.021780
1929     19.280000     -0.249460      0.021150
1930     19.290000     -0.249680      0.020490
1931     19.300000     -0.249880      0.019780
1932     19.310000     -0.250080      0.019050
1933     19.320000     -0.250270      0.018280
1934     19.330000     -0.250450      0.017480
1935     19.340000     -0.250630      0.016660
1936     19.350000     -0.250790      0.015820
1937     19.360000     -0.250950      0.014950
1938     19.370000     -0.251100      0.014060
1939     19.380000     -0.251240      0.013150
1940     19.390000     -0.251370      0.012220
1941     19.400000     -0.251500      0.011260
1942     19.410000     -0.251610      0.010280
1943     19.420000     -0.251710      0.009280
1944     19.430000     -0.251800      0.008250
1945     19.440000     -0.251890      0.007200
1946     19.450000     -0.251960      0.006120
1947     19.460000     -0.252020      0.005020
1948     19.470000     -0.252070      0.003900
1949     19.480000     -0.252110      0.002750
1950     19.490000     -0.252140      0.001590
1951     19.500000     -0.252150      0.000410
1952     19.510000     -0.252160     -0.000790
1953     19.520000     -0.252150     -0.002000
1954     19.530000     -0.252130     -0.003230
1955     19.540000     -0.252100     -0.004470
1956     19.550000     -0.252050     -0.005710
1957     19.560000     -0.251990     -0.006970
1958     19.570000     -0.251920     -0.008250
1959     19.580000     -0.251840     -0.009530
1960     19.590000     -0.251750     -0.010830
1961     19.600000     -0.251640     -0.012140
1962     19.610000     -0.251520     -0.013470
1963     19.620000     -0.251380     -0.014820
1964     19.630000     -0.251230     -0.016190
1965     19.640000     -0.251070     -0.017570
1966     19.650000     -0.250900     -0.018980
1967     19.660000     -0.250710     -0.020400
1968     19.670000     -0.250500     -0.021830
1969     19.680000     -0.250280     -0.023280
1970     19.690000     -0.250050     -0.024730
1971     19.700000     -0.249800     -0.026190
1972     19.710000     -0.249540     -0.027640
1973     19.720000     -0.249270     -0.029100
1974     19.730000     -0.248980     -0.030550
1975     19.740000     -0.248670     -0.031980
1976     19.750000     -0.248350     -0.033410
1977     19.760000     -0.248020     -0.034820
1978     19.770000     -0.247670     -0.036220
1979     19.780000     -0.247310     -0.037600
1980     19.790000     -0.246930     -0.038970
1981     19.800000     -0.246540     -0.040320
1982     19.810000     -0.246140     -0.041660
1983     19.820000     -0.245720     -0.042990
1984     19.830000     -0.245290     -0.044310
1985     19.840000     -0.244850     -0.045610
1986     19.850000     -0.244390     -0.046910
1987     19.860000     -0.243920     -0.048180
1988     19.870000     -0.243440     -0.049440
1989     19.880000     -0.242950     -0.050690
1990     19.890000     -0.242440     -0.051900
1991     19.900000     -0.241920     -0.053100
1992     19.910000     -0.241390     -0.054260
1993     19.920000     -0.240850     -0.055380
1994     19.930000     -0.240290     -0.056470
1995     19.940000     -0.239730     -0.057510
1996     19.950000     -0.239150     -0.058500
1997     19.960000     -0.238570     -0.059450
1998     19.970000     -0.237970     -0.060350
1999     19.980000     -0.237370     -0.061190
2000     19.990000     -0.236760     -0.061990
2001     20.000000     -0.236140     -0.062730
2002     20.010000     -0.235510     -0.063430
2003     20.020000     -0.234880     -0.064080
2004     20.030000     -0.234240     -0.064670
2005     20.040000     -0.233590     -0.065230
2006     20.050000     -0.232940     -0.065740
2007     20.060000     -0.232280     -0.066210
2008     20.070000     -0.231620     -0.066640
2009     20.080000     -0.230950     -0.067030
2010     20.090000     -0.230280     -0.067390
2011     20.100000     -0.229610     -0.067720
2012     20.110000     -0.228930     -0.068020
2013     20.120000     -0.228250     -0.068280
2014     20.130000     -0.227570     -0.068520
2015     20.140000     -0.226880     -0.068730
2016     20.150000     -0.226190     -0.068910
2017     20.160000     -0.225500     -0.069070
2018     20.170000     -0.224810     -0.069200
2019     20.180000     -0.224120     -0.069320
2020     20.190000     -0.223430     -0.069410
2021     20.200000     -0.222730     -0.069470
2022     20.210000     -0.222040     -0.069520
2023     20.220000     -0.221340     -0.069550
2024     20.230000     -0.220650     -0.069560
2025     20.240000     -0.219950     -0.069550
2026     20.250000     -0.219260     -0.069520
2027     20.260000     -0.218560     -0.069470
2028     20.270000     -0.217870     -0.069410
2029     20.280000     -0.217170     -0.069340
2030     20.290000     -0.216480     -0.069240
2031     20.300000     -0.215790     -0.069140
2032     20.310000     -0.215100     -0.069020
2033     20.320000     -0.214410     -0.068890
2034     20.330000     -0.213720     -0.068750
2035     20.340000     -0.213030     -0.068600
2036     20.350000     -0.212340     -0.068430
2037     20.360000     -0.211660     -0.068260
2038     20.370000     -0.210980     -0.068070
2039     20.380000     -0.210300     -0.067880
2040     20.390000     -0.209620     -0.067670
2041     20.400000     -0.208940     -0.067460
2042     20.410000     -0.208270     -0.067240
2043     20.420000     -0.207590     -0.067000
2044     20.430000     -0.206920     -0.066770
2045     20.440000     -0.206260     -0.066520
2046     20.450000     -0.205590     -0.066270
2047     20.460000     -0.204930     -0.066020
2048     20.470000     -0.204270     -0.065770
2049     20.480000     -0.203610     -0.065520
2050     20.490000     -0.202960     -0.065270
2051     20.500000     -0.202300     -0.065030
2052     20.510000     -0.201650     -0.064800
2053     20.520000     -0.201000     -0.064580
2054     20.530000     -0.200360     -0.064380
2055     20.540000     -0.199710     -0.064190
2056     20.550000     -0.199070     -0.064030
2057     20.560000     -0.198430     -0.063890
2058     20.570000     -0.197790     -0.063770
2059     20.580000     -0.197160     -0.063670
2060     20.590000     -0.196520     -0.063600
2061     20.600000     -0.195880     -0.063550
2062     20.610000     -0.195250     -0.063530
2063     20.620000     -0.194610     -0.063530
2064     20.630000     -0.193980     -0.063550
2065     20.640000     -0.193340     -0.063580
2066     20.650000     -0.192710     -0.063640
2067     20.660000     -0.192070     -0.063700
2068     20.670000     -0.191430     -0.063770
2069     20.680000     -0.190790     -0.063840
2070     20.690000     -0.190160     -0.063910
2071     20.700000     -0.189520     -0.063980
2072     20.710000     -0.188880     -0.064030
2073     20.720000     -0.188240     -0.064060
2074     20.730000     -0.187600     -0.064070
2075     20.740000     -0.186960     -0.064050
2076     20.750000     -0.186320     -0.064000
2077     20.760000     -0.185680     -0.063920
2078     20.770000     -0.185040     -0.063790
2079     20.780000     -0.184400     -0.063630
2080     20.790000     -0.183760     -0.063420
2081     20.800000     -0.183130     -0.063160
2082     20.810000     -0.182500     -0.062860
2083     20.820000     -0.181870     -0.062520
2084     20.830000     -0.181240     -0.062130
2085     20.840000     -0.180620     -0.061690
2086     20.850000     -0.180000     -0.061220
2087     20.860000     -0.179390     -0.060700
2088     20.870000     -0.178790     -0.060160
2089     20.880000     -0.178180     -0.059580
2090     20.890000     -0.177590     -0.058980
2091     20.900000     -0.177000     -0.058350
2092     20.910000     -0.176410     -0.057710
2093     20.920000     -0.175840     -0.057060
2094     20.930000     -0.175270     -0.056400
2095     20.940000     -0.174700     -0.055740
2096     20.950000     -0.174150     -0.055070
2097     20.960000     -0.173590     -0.054410
2098     20.970000     -0.173050     -0.053750
2099     20.980000     -0.172510     -0.053100
2100     20.990000     -0.171980     -0.052450
2101     21.000000     -0.171460     -0.051800
2102     21.010000     -0.170940     -0.051160
2103     21.020000     -0.170430     -0.050520
2104     21.030000     -0.169920     -0.049890
2105     21.040000     -0.169420     -0.049250
2106     21.050000     -0.168930     -0.048610
2107     21.060000     -0.168450     -0.047970
2108     21.070000     -0.167970     -0.047330
2109     21.080000     -0.167490     -0.046680
2110     21.090000     -0.167030     -0.046020
2111     21.100000     -0.166570     -0.045350
2112     21.110000     -0.166110     -0.044670
2113     21.120000     -0.165660     -0.043970
2114     21.130000     -0.165230     -0.043260
2115     21.140000     -0.164790     -0.042530
2116     21.150000     -0.164370     -0.041790
2117     21.160000     -0.163950     -0.041020
2118     21.170000     -0.163540     -0.040230
2119     21.180000     -0.163140     -0.039410
2120     21.190000     -0.162740     -0.038580
2121     21.200000     -0.162360     -0.037710
2122     21.210000     -0.161980     -0.036820
2123     21.220000     -0.161610     -0.035910
2124     21.230000     -0.161250     -0.034980
2125     21.240000     -0.160900     -0.034020
2126     21.250000     -0.160560     -0.033060
2127     21.260000     -0.160230     -0.032080
2128     21.270000     -0.159910     -0.031110
2129     21.280000     -0.159600     -0.030140
2130     21.290000     -0.159300     -0.029180
2131     21.300000     -0.159010     -0.028260
2132     21.310000     -0.158720     -0.027360
2133     21.320000     -0.158450     -0.026520
2134     21.330000     -0.158190     -0.025720
2135     21.340000     -0.157930     -0.024990
2136     21.350000     -0.157680     -0.024330
2137     21.360000     -0.157440     -0.023750
2138     21.370000     -0.157200     -0.023250
2139     21.380000     -0.156970     -0.022830
2140     21.390000     -0.156740     -0.022500
2141     21.400000     -0.156510     -0.022270
2142     21.410000     -0.156290     -0.022120
2143     21.420000     -0.156070     -0.022050
2144     21.430000     -0.155850     -0.022080
2145     21.440000     -0.155630     -0.022170
2146     21.450000     -0.155410     -0.022350
2147     21.460000     -0.155180     -0.022580
2148     21.470000     -0.154960     -0.022880
2149     21.480000     -0.154730     -0.023220
2150     21.490000     -0.154490     -0.023600
2151     21.500000     -0.154260     -0.024010
2152     21.510000     -0.154020     -0.024440
2153     21.520000     -0.153770     -0.024870
2154     21.530000     -0.153530     -0.025300
2155     21.540000     -0.153270     -0.025730
2156     21.550000     -0.153020     -0.026130
2157     21.560000     -0.152750     -0.026520
2158     21.570000     -0.152490     -0.026870
2159     21.580000     -0.152220     -0.027190
2160     21.590000     -0.151950     -0.027470
2161     21.600000     -0.151670     -0.027710
2162     21.610000     -0.151400     -0.027910
2163     21.620000     -0.151120     -0.028060
2164     21.630000     -0.150840     -0.028180
2165     21.640000     -0.150550     -0.028260
2166     21.650000     -0.150270     -0.028300
2167     21.660000     -0.149990     -0.028300
2168     21.670000     -0.149710     -0.028270
2169     21.680000     -0.149420     -0.028210
2170     21.690000     -0.149140     -0.028130
2171     21.700000     -0.148860     -0.028010
2172     21.710000     -0.148580     -0.027880
2173     21.720000     -0.148300     -0.027740
2174     21.730000     -0.148020     -0.027570
2175     21.740000     -0.147750     -0.027400
2176     21.750000     -0.147470     -0.027220
2177     21.760000     -0.147200     -0.027030
2178     21.770000     -0.146930     -0.026830
2179     21.780000     -0.146660     -0.026630
2180     21.790000     -0.146400     -0.026420
2181     21.800000     -0.146130     -0.026220
2182     21.810000     -0.145870     -0.026010
2183     21.820000     -0.145610     -0.025800
2184     21.830000     -0.145350     -0.025590
2185     21.840000     -0.145100     -0.025370
2186     21.850000     -0.144840     -0.025160
2187     21.860000     -0.144590     -0.024940
2188     21.870000     -0.144340     -0.024720
2189     21.880000     -0.144090     -0.024500
2190     21.890000     -0.143850     -0.024280
2191     21.900000     -0.143610     -0.024060
2192     21.910000     -0.143370     -0.023830
2193     21.920000     -0.143130     -0.023610
2194     21.930000     -0.142890     -0.023380
2195     21.940000     -0.142660     -0.023150
2196     21.950000     -0.142430     -0.022920
2197     21.960000     -0.142200     -0.022690
2198     21.970000     -0.141970     -0.022450
2199     21.980000     -0.141750     -0.022220
2200     21.990000     -0.141520     -0.021980
2201     22.000000     -0.141300     -0.021740
2202     22.010000     -0.141090     -0.021500
2203     22.020000     -0.140870     -0.021260
2204     22.030000     -0.140660     -0.021020
2205     22.040000     -0.140450     -0.020780
2206     22.050000     -0.140240     -0.020540
2207     22.060000     -0.140040     -0.020300
2208     22.070000     -0.139830     -0.020080
2209     22.080000     -0.139630     -0.019860
2210     22.090000     -0.139430     -0.019650
2211     22.100000     -0.139240     -0.019450
2212     22.110000     -0.139040     -0.019280
2213     22.120000     -0.138850     -0.019120
2214     22.130000     -0.138660     -0.018990
2215     22.140000     -0.138470     -0.018880
2216     22.150000     -0.138280     -0.018800
2217     22.160000     -0.138090     -0.018750
2218     22.170000     -0.137900     -0.018730
2219     22.180000     -0.137720     -0.018750
2220     22.190000     -0.137530     -0.018800
2221     22.200000     -0.137340     -0.018880
2222     22.210000     -0.137150     -0.019000
2223     22.220000     -0.136960     -0.019140
2224     22.230000     -0.136770     -0.019320
2225     22.240000     -0.136580     -0.019530
2226     22.250000     -0.136380     -0.019760
2227     22.260000     -0.136190     -0.020010
2228     22.270000     -0.135990     -0.020280
2229     22.280000     -0.135780     -0.020560
2230     22.290000     -0.135580     -0.020850
2231     22.300000     -0.135370     -0.021140
2232     22.310000     -0.135160     -0.021430
2233     22.320000     -0.134940     -0.021700
2234     22.330000     -0.134730     -0.021960
2235     22.340000     -0.134510     -0.022200
2236     22.350000     -0.134280     -0.022420
2237     22.360000     -0.134060     -0.022600
2238     22.370000     -0.133830     -0.022760
2239     22.380000     -0.133610     -0.022880
2240     22.390000     -0.133380     -0.022970
2241     22.400000     -0.133150     -0.023020
2242     22.410000     -0.132920     -0.023040
2243     22.420000     -0.132690     -0.023020
2244     22.430000     -0.132460     -0.022960
2245     22.440000     -0.132230     -0.022880
2246     22.450000     -0.132000     -0.022760
2247     22.460000     -0.131770     -0.022620
2248     22.470000     -0.131540     -0.022450
2249     22.480000     -0.131320     -0.022270
2250     22.490000     -0.131100     -0.022070
2251     22.500000     -0.130880     -0.021860
2252     22.510000     -0.130660     -0.021640
2253     22.520000     -0.130440     -0.021420
2254     22.530000     -0.130230     -0.021210
2255     22.540000     -0.130020     -0.021000
2256     22.550000     -0.129810     -0.020800
2257     22.560000     -0.129600     -0.020620
2258     22.570000     -0.129390     -0.020450
2259     22.580000     -0.129190     -0.020300
2260     22.590000     -0.128980     -0.020170
2261     22.600000     -0.128780     -0.020060
2262     22.610000     -0.128580     -0.019970
2263     22.620000     -0.128380     -0.019900
2264     22.630000     -0.128180     -0.019860
2265     22.640000     -0.127980     -0.019840
2266     22.650000     -0.127790     -0.019830
2267     22.660000     -0.127590     -0.019850
2268     22.670000     -0.127390     -0.019890
2269     22.680000     -0.127190     -0.019940
2270     22.690000     -0.126990     -0.020020
2271     22.700000     -0.126790     -0.020100
2272     22.710000     -0.126590     -0.020210
2273     22.720000     -0.126390     -0.020330
2274     22.730000     -0.126180     -0.020460
2275     22.740000     -0.125980     -0.020600
2276     22.750000     -0.125770     -0.020760
2277     22.760000     -0.125570     -0.020930
2278     22.770000     -0.125360     -0.021110
2279     22.780000     -0.125150     -0.021300
2280     22.790000     -0.124930     -0.021500
2281     22.800000     -0.124720     -0.021710
2282     22.810000     -0.124500     -0.021930
2283     22.820000     -0.124280     -0.022170
2284     22.830000     -0.124060     -0.022410
2285     22.840000     -0.123840     -0.022660
2286     22.850000     -0.123610     -0.022930
2287     22.860000     -0.123380     -0.023200
2288     22.870000     -0.123150     -0.023480
2289     22.880000     -0.122910     -0.023770
2290     22.890000     -0.122670     -0.024060
2291     22.900000     -0.122430     -0.024360
2292     22.910000     -0.122190     -0.024670
2293     22.920000     -0.121940     -0.024980
2294     22.930000     -0.121690     -0.025290
2295     22.940000     -0.121440     -0.025600
2296     22.950000     -0.121190     -0.025920
2297     22.960000     -0.120930     -0.026240
2298     22.970000     -0.120660     -0.026560
2299     22.980000     -0.120400     -0.026880
2300     22.990000     -0.120130     -0.027200
2301     23.000000     -0.119860     -0.027520
2302     23.010000     -0.119580     -0.027850
2303     23.020000     -0.119300     -0.028180
2304     23.030000     -0.119020     -0.028510
2305     23.040000     -0.118740     -0.028850
2306     23.050000     -0.118450     -0.029190
2307     23.060000     -0.118160     -0.029530
2308     23.070000     -0.117860     -0.029880
2309     23.080000     -0.117560     -0.030230
2310     23.090000     -0.117260     -0.030590
2311     23.100000     -0.116950     -0.030940
2312     23.110000     -0.116640     -0.031300
2313     23.120000     -0.116330     -0.031670
2314     23.130000     -0.116010     -0.032030
2315     23.140000     -0.115690     -0.032400
2316     23.150000     -0.115370     -0.032770
2317     23.160000     -0.115040     -0.033140
2318     23.170000     -0.114710     -0.033510
2319     23.180000     -0.114380     -0.033890
2320     23.190000     -0.114040     -0.034260
2321     23.200000     -0.113690     -0.034640
2322     23.210000     -0.113350     -0.035030
2323     23.220000     -0.113000     -0.035410
2324     23.230000     -0.112640     -0.035800
2325     23.240000     -0.112290     -0.036190
2326     23.250000     -0.111920     -0.036580
2327     23.260000     -0.111560     -0.036970
2328     23.270000     -0.111190     -0.037350
2329     23.280000     -0.110820     -0.037730
2330     23.290000     -0.110440     -0.038110
2331     23.300000     -0.110060     -0.038470
2332     23.310000     -0.109670     -0.038820
2333     23.320000     -0.109280     -0.039160
2334     23.330000     -0.108890     -0.039470
2335     23.340000     -0.108500     -0.039770
2336     23.350000     -0.108100     -0.040050
2337     23.360000     -0.107700     -0.040300
2338     23.370000     -0.107300     -0.040530
2339     23.380000     -0.106890     -0.040730
2340     23.390000     -0.106480     -0.040910
2341     23.400000     -0.106070     -0.041060
2342     23.410000     -0.105660     -0.041190
2343     23.420000     -0.105250     -0.041290
2344     23.430000     -0.104840     -0.041370
2345     23.440000     -0.104430     -0.041430
2346     23.450000     -0.104010     -0.041470
2347     23.460000     -0.103600     -0.041500
2348     23.470000     -0.103180     -0.041510
2349     23.480000     -0.102770     -0.041510
2350     23.490000     -0.102350     -0.041510
2351     23.500000     -0.101940     -0.041510
2352     23.510000     -0.101520     -0.041510
2353     23.520000     -0.101110     -0.041510
2354     23.530000     -0.100690     -0.041530
2355     23.540000     -0.100280     -0.041550
2356     23.550000     -0.099860     -0.041600
2357     23.560000     -0.099440     -0.041660
2358     23.570000     -0.099030     -0.041740
2359     23.580000     -0.098610     -0.041840
2360     23.590000     -0.098190     -0.041970
2361     23.600000     -0.097770     -0.042120
2362     23.610000     -0.097350     -0.042300
2363     23.620000     -0.096930     -0.042500
2364     23.630000     -0.096500     -0.042730
2365     23.640000     -0.096080     -0.042980
2366     23.650000     -0.095650     -0.043250
2367     23.660000     -0.095210     -0.043540
2368     23.670000     -0.094780     -0.043850
2369     23.680000     -0.094340     -0.044170
2370     23.690000     -0.093900     -0.044500
2371     23.700000     -0.093450     -0.044840
2372     23.710000     -0.093000     -0.045190
2373     23.720000     -0.092550     -0.045540
2374     23.730000     -0.092100     -0.045880
2375     23.740000     -0.091640     -0.046220
2376     23.750000     -0.091180     -0.046560
2377     23.760000     -0.090710     -0.046890
2378     23.770000     -0.090240     -0.047200
2379     23.780000     -0.089770     -0.047510
2380     23.790000     -0.089290     -0.047810
2381     23.800000     -0.088820     -0.048090
2382     23.810000     -0.088340     -0.048370
2383     23.820000     -0.087850     -0.048640
2384     23.830000     -0.087370     -0.048900
2385     23.840000     -0.086880     -0.049150
2386     23.850000     -0.086390     -0.049400
2387     23.860000     -0.085890     -0.049650
2388     23.870000     -0.085390     -0.049910
2389     23.880000     -0.084900     -0.050160
2390     23.890000     -0.084390     -0.050430
2391     23.900000     -0.083890     -0.050700
2392     23.910000     -0.083380     -0.050990
2393     23.920000     -0.082870     -0.051300
2394     23.930000     -0.082360     -0.051630
2395     23.940000     -0.081840     -0.051980
2396     23.950000     -0.081320     -0.052350
2397     23.960000     -0.080800     -0.052760
2398     23.970000     -0.080270     -0.053200
2399     23.980000     -0.079740     -0.053660
2400     23.990000     -0.079200     -0.054160
2401     24.000000     -0.078660     -0.054690
2402     24.010000     -0.078120     -0.055250
2403     24.020000     -0.077560     -0.055840
2404     24.030000     -0.077000     -0.056460
2405     24.040000     -0.076440     -0.057090
2406     24.050000     -0.075870     -0.057740
2407     24.060000     -0.075290     -0.058390
2408     24.070000     -0.074710     -0.059040
2409     24.080000     -0.074120     -0.059680
2410     24.090000     -0.073520     -0.060290
2411     24.100000     -0.072920     -0.060870
2412     24.110000     -0.072310     -0.061400
2413     24.120000     -0.071690     -0.061870
2414     24.130000     -0.071080     -0.062270
2415     24.140000     -0.070450     -0.062590
2416     24.150000     -0.069830     -0.062810
2417     24.160000     -0.069200     -0.062940
2418     24.170000     -0.068570     -0.062960
2419     24.180000     -0.067940     -0.062880
2420     24.190000     -0.067310     -0.062680
2421     24.200000     -0.066680     -0.062380
2422     24.210000     -0.066060     -0.061960
2423     24.220000     -0.065440     -0.061450
2424     24.230000     -0.064830     -0.060840
2425     24.240000     -0.064220     -0.060140
2426     24.250000     -0.063620     -0.059380
2427     24.260000     -0.063020     -0.058570
2428     24.270000     -0.062440     -0.057730
2429     24.280000     -0.061860     -0.056870
2430     24.290000     -0.061290     -0.056020
2431     24.300000     -0.060730     -0.055210
2432     24.310000     -0.060180     -0.054460
2433     24.320000     -0.059630     -0.053800
2434     24.330000     -0.059100     -0.053240
2435     24.340000     -0.058560     -0.052810
2436     24.350000     -0.058040     -0.052530
2437     24.360000     -0.057510     -0.052410
2438     24.370000     -0.056990     -0.052460
2439     24.380000     -0.056460     -0.052700
2440     24.390000     -0.055930     -0.053120
2441     24.400000     -0.055400     -0.053720
2442     24.410000     -0.054870     -0.054500
2443     24.420000     -0.054320     -0.055450
2444     24.430000     -0.053770     -0.056530
2445     24.440000     -0.053200     -0.057740
2446     24.450000     -0.052620     -0.059040
2447     24.460000     -0.052030     -0.060390
2448     24.470000     -0.051430     -0.061750
2449     24.480000     -0.050810     -0.063080
2450     24.490000     -0.050180     -0.064320
2451     24.500000     -0.049540     -0.065420
2452     24.510000     -0.048880     -0.066330
2453     24.520000     -0.048220     -0.066990
2454     24.530000     -0.047550     -0.067350
2455     24.540000     -0.046880     -0.067370
2456     24.550000     -0.046200     -0.067000
2457     24.560000     -0.045530     -0.066210
2458     24.570000     -0.044870     -0.064980
2459     24.580000     -0.044220     -0.063270
2460     24.590000     -0.043590     -0.061100
2461     24.600000     -0.042980     -0.058450
2462     24.610000     -0.042390     -0.055350
2463     24.620000     -0.041840     -0.051820
2464     24.630000     -0.041320     -0.047920
2465     24.640000     -0.040840     -0.043700
2466     24.650000     -0.040410     -0.039240
2467     24.660000     -0.040010     -0.034620
2468     24.670000     -0.039670     -0.029960
2469     24.680000     -0.039370     -0.025370
2470     24.690000     -0.039110     -0.020970
2471     24.700000     -0.038900     -0.016900
2472     24.710000     -0.038740     -0.013300
2473     24.720000     -0.038600     -0.010300
2474     24.730000     -0.038500     -0.008030
2475     24.740000     -0.038420     -0.006610
2476     24.750000     -0.038350     -0.006150
2477     24.760000     -0.038290     -0.006750
2478     24.770000     -0.038220     -0.008480
2479     24.780000     -0.038140     -0.011390
2480     24.790000     -0.038030     -0.015520
2481     24.800000     -0.037870     -0.020880
2482     24.810000     -0.037660     -0.027450
2483     24.820000     -0.037390     -0.035180
2484     24.830000     -0.037040     -0.043990
2485     24.840000     -0.036600     -0.053800
2486     24.850000     -0.036060     -0.064450
2487     24.860000     -0.035410     -0.075790
2488     24.870000     -0.034650     -0.087630
2489     24.880000     -0.033780     -0.099750
2490     24.890000     -0.032780     -0.111930
2491     24.900000     -0.031660     -0.123920
2492     24.910000     -0.030420     -0.135470
2493     24.920000     -0.029070     -0.146350
2494     24.930000     -0.027600     -0.156300
2495     24.940000     -0.026040     -0.165130
2496     24.950000     -0.024390     -0.172630
2497     24.960000     -0.022660     -0.178640
2498     24.970000     -0.020880     -0.183020
2499     24.980000     -0.019050     -0.185650
2500     24.990000     -0.017190     -0.186490
2501     25.000000     -0.015330     -0.185470
2502     25.010000      0.000000      0.000000
2503     25.020000      0.000000      0.000000
2504     25.030000      0.000000      0.000000
2505     25.040000      0.000000      0.000000
2506     25.050000      0.000000      0.000000
2507     25.060000      0.000000      0.000000
2508     25.070000      0.000000      0.000000
2509     25.080000      0.000000      0.000000
2510     25.090000      0.000000      0.000000
2511     25.100000      0.000000      0.000000
2512     25.110000      0.000000      0.000000
2513     25.120000      0.000000      0.000000
2514     25.130000      0.000000      0.000000
2515     25.140000      0.000000      0.000000
2516     25.150000      0.000000      0.000000
2517     25.160000      0.000000      0.000000
2518     25.170000      0.000000      0.000000
2519     25.180000      0.000000      0.000000
2520     25.190000      0.000000      0.000000
2521     25.200000      0.000000      0.000000
2522     25.210000      0.000000      0.000000
2523     25.220000      0.000000      0.000000
2524     25.230000      0.000000      0.000000
2525     25.240000      0.000000      0.000000
2526     25.250000      0.000000      0.000000
2527     25.260000      0.000000      0.000000
2528     25.270000      0.000000      0.000000
2529     25.280000      0.000000      0.000000
2530     25.290000      0.000000      0.000000
2531     25.300000      0.000000      0.000000
2532     25.310000      0.000000      0.000000
2533     25.320000      0.000000      0.000000
2534     25.330000      0.000000      0.000000
2535     25.340000      0.000000      0.000000
2536     25.350000      0.000000      0.000000
2537     25.360000      0.000000      0.000000
2538     25.370000      0.000000      0.000000
2539     25.380000      0.000000      0.000000
2540     25.390000      0.000000      0.000000
2541     25.400000      0.000000      0.000000
2542     25.410000      0.000000      0.000000
2543     25.420000      0.000000      0.000000
2544     25.430000      0.000000      0.000000
2545     25.440000      0.000000      0.000000
2546     25.450000      0.000000      0.000000
2547     25.460000      0.000000      0.000000
2548     25.470000      0.000000      0.000000
2549     25.480000      0.000000      0.000000
2550     25.490000      0.000000      0.000000
2551     25.500000      0.000000      0.000000
2552     25.510000      0.000000      0.000000
2553     25.520000      0.000000      0.000000
2554     25.530000      0.000000      0.000000
2555     25.540000      0.000000      0.000000
2556     25.550000      0.000000      0.000000
2557     25.560000      0.000000      0.000000
2558     25.570000      0.000000      0.000000
2559     25.580000      0.000000      0.000000
2560     25.590000      0.000000      0.000000
2561     25.600000      0.000000      0.000000
2562     25.610000      0.000000      0.000000
2563     25.620000      0.000000      0.000000
2564     25.630000      0.000000      0.000000
2565     25.640000      0.000000      0.000000
2566     25.650000      0.000000      0.000000
2567     25.660000      0.000000      0.000000
2568     25.670000      0.000000      0.000000
2569     25.680000      0.000000      0.000000
2570     25.690000      0.000000      0.000000
2571     25.700000      0.000000      0.000000
2572     25.710000      0.000000      0.000000
2573     25.720000      0.000000      0.000000
2574     25.730000      0.000000      0.000000
2575     25.740000      0.000000      0.000000
2576     25.750000      0.000000      0.000000
2577     25.760000      0.000000      0.000000
2578     25.770000      0.000000      0.000000
2579     25.780000      0.000000      0.000000
2580     25.790000      0.000000      0.000000
2581     25.800000      0.000000      0.000000
2582     25.810000      0.000000      0.000000
2583     25.820000      0.000000      0.000000
2584     25.830000      0.000000      0.000000
2585     25.840000      0.000000      0.000000
2586     25.850000      0.000000      0.000000
2587     25.860000      0.000000      0.000000
2588     25.870000      0.000000      0.000000
2589     25.880000      0.000000      0.000000
2590     25.890000      0.000000      0.000000
2591     25.900000      0.000000      0.000000
2592     25.910000      0.000000      0.000000
2593     25.920000      0.000000      0.000000
2594     25.930000      0.000000      0.000000
2595     25.940000      0.000000      0.000000
2596     25.950000      0.000000      0.000000
2597     25.960000      0.000000      0.000000
2598     25.970000      0.000000      0.000000
2599     25.980000      0.000000      0.000000
2600     25.990000      0.000000      0.000000
2601     26.000000      0.000000      0.000000
2602     26.010000      0.000000      0.000000
2603     26.020000      0.000000      0.000000
2604     26.030000      0.000000      0.000000
2605     26.040000      0.000000      0.000000
2606     26.050000      0.000000      0.000000
2607     26.060000      0.000000      0.000000
2608     26.070000      0.000000      0.000000
2609     26.080000      0.000000      0.000000
2610     26.090000      0.000000      0.000000
2611     26.100000      0.000000      0.000000
2612     26.110000      0.000000      0.000000
2613     26.120000      0.000000      0.000000
2614     26.130000      0.000000      0.000000
2615     26.140000      0.000000      0.000000
2616     26.150000      0.000000      0.000000
2617     26.160000      0.000000      0.000000
2618     26.170000      0.000000      0.000000
2619     26.180000      0.000000      0.000000
2620     26.190000      0.000000      0.000000
2621     26.200000      0.000000      0.000000
2622     26.210000      0.000000      0.000000
2623     26.220000      0.000000      0.000000
2624     26.230000      0.000000      0.000000
2625     26.240000      0.000000      0.000000
2626     26.250000      0.000000      0.000000
2627     26.260000      0.000000      0.000000
2628     26.270000      0.000000      0.000000
2629     26.280000      0.000000      0.000000
2630     26.290000      0.000000      0.000000
2631     26.300000      0.000000      0.000000
2632     26.310000      0.000000      0.000000
2633     26.320000      0.000000      0.000000
2634     26.330000      0.000000      0.000000
2635     26.340000      0.000000      0.000000
2636     26.350000      0.000000      0.000000
2637     26.360000      0.000000      0.000000
2638     26.370000      0.000000      0.000000
2639     26.380000      0.000000      0.000000
2640     26.390000      0.000000      0.000000
2641     26.400000      0.000000      0.000000
2642     26.410000      0.000000      0.000000
2643     26.420000      0.000000      0.000000
2644     26.430000      0.000000      0.000000
2645     26.440000      0.000000      0.000000
2646     26.450000      0.000000      0.000000
2647     26.460000      0.000000      0.000000
2648     26.470000      0.000000      0.000000
2649     26.480000      0.000000      0.000000
2650     26.490000      0.000000      0.000000
2651     26.500000      0.000000      0.000000
2652     26.510000      0.000000      0.000000
2653     26.520000      0.000000      0.000000
2654     26.530000      0.000000      0.000000
2655     26.540000      0.000000      0.000000
2656     26.550000      0.000000      0.000000
2657     26.560000      0.000000      0.000000
2658     26.570000      0.000000      0.000000
2659     26.580000      0.000000      0.000000
2660     26.590000      0.000000      0.000000
2661     26.600000      0.000000      0.000000
2662     26.610000      0.000000      0.000000
2663     26.620000      0.000000      0.000000
2664     26.630000      0.000000      0.000000
2665     26.640000      0.000000      0.000000
2666     26.650000      0.000000      0.000000
2667     26.660000      0.000000      0.000000
2668     26.670000      0.000000      0.000000
2669     26.680000      0.000000      0.000000
2670     26.690000      0.000000      0.000000
2671     26.700000      0.000000      0.000000
2672     26.710000      0.000000      0.000000
2673     26.720000      0.000000      0.000000
2674     26.730000      0.000000      0.000000
2675     26.740000      0.000000      0.000000
2676     26.750000      0.000000      0.000000
2677     26.760000      0.000000      0.000000
2678     26.770000      0.000000      0.000000
2679     26.780000      0.000000      0.000000
2680     26.790000      0.000000      0.000000
2681     26.800000      0.000000      0.000000
2682     26.810000      0.000000      0.000000
2683     26.820000      0.000000      0.000000
2684     26.830000      0.000000      0.000000
2685     26.840000      0.000000      0.000000
2686     26.850000      0.000000      0.000000
2687     26.860000      0.000000      0.000000
2688     26.870000      0.000000      0.000000
2689     26.880000      0.000000      0.000000
2690     26.890000      0.000000      0.000000
2691     26.900000      0.000000      0.000000
2692     26.910000      0.000000      0.000000
2693     26.920000      0.000000      0.000000
2694     26.930000      0.000000      0.000000
2695     26.940000      0.000000      0.000000
2696     26.950000      0.000000      0.000000
2697     26.960000      0.000000      0.000000
2698     26.970000      0.000000      0.000000
2699     26.980000      0.000000      0.000000
2700     26.990000      0.000000      0.000000
2701     27.000000      0.000000      0.000000
2702     27.010000      0.000000      0.000000
2703     27.020000      0.000000      0.000000
2704     27.030000      0.000000      0.000000
2705     27.040000      0.000000      0.000000
2706     27.050000      0.000000      0.000000
2707     27.060000      0.000000      0.000000
2708     27.070000      0.000000      0.000000
2709     27.080000      0.000000      0.000000
2710     27.090000      0.000000      0.000000
2711     27.100000      0.000000      0.000000
2712     27.110000      0.000000      0.000000
2713     27.120000      0.000000      0.000000
2714     27.130000      0.000000      0.000000
2715     27.140000      0.000000      0.000000
2716     27.150000      0.000000      0.000000
2717     27.160000      0.000000      0.000000
2718     27.170000      0.000000      0.000000
2719     27.180000      0.000000      0.000000
2720     27.190000      0.000000      0.000000
2721     27.200000      0.000000      0.000000
2722     27.210000      0.000000      0.000000
2723     27.220000      0.000000      0.000000
2724     27.230000      0.000000      0.000000
2725     27.240000      0.000000      0.000000
2726     27.250000      0.000000      0.000000
2727     27.260000      0.000000      0.000000
2728     27.270000      0.000000      0.000000
2729     27.280000      0.000000      0.000000
2730     27.290000      0.000000      0.000000
2731     27.300000      0.000000      0.000000
2732     27.310000      0.000000      0.000000
2733     27.320000      0.000000      0.000000
2734     27.330000      0.000000      0.000000
2735     27.340000      0.000000      0.000000
2736     27.350000      0.000000      0.000000
2737     27.360000      0.000000      0.000000
2738     27.370000      0.000000      0.000000
2739     27.380000      0.000000      0.000000
2740     27.390000      0.000000      0.000000
2741     27.400000      0.000000      0.000000
2742     27.410000      0.000000      0.000000
2743     27.420000      0.000000      0.000000
2744     27.430000      0.000000      0.000000
2745     27.440000      0.000000      0.000000
2746     27.450000      0.000000      0.000000
2747     27.460000      0.000000      0.000000
2748     27.470000      0.000000      0.000000
2749     27.480000      0.000000      0.000000
2750     27.490000      0.000000      0.000000
2751     27.500000      0.000000      0.000000
2752     27.510000      0.000000      0.000000
2753     27.520000      0.000000      0.000000
2754     27.530000      0.000000      0.000000
2755     27.540000      0.000000      0.000000
2756     27.550000      0.000000      0.000000
2757     27.560000      0.000000      0.000000
2758     27.570000      0.000000      0.000000
2759     27.580000      0.000000      0.000000
2760     27.590000      0.000000      0.000000
2761     27.600000      0.000000      0.000000
2762     27.610000      0.000000      0.000000
2763     27.620000      0.000000      0.000000
2764     27.630000      0.000000      0.000000
2765     27.640000      0.000000      0.000000
2766     27.650000      0.000000      0.000000
2767     27.660000      0.000000      0.000000
2768     27.670000      0.000000      0.000000
2769     27.680000      0.000000      0.000000
2770     27.690000      0.000000      0.000000
2771     27.700000      0.000000      0.000000
2772     27.710000      0.000000      0.000000
2773     27.720000      0.000000      0.000000
2774     27.730000      0.000000      0.000000
2775     27.740000      0.000000      0.000000
2776     27.750000      0.000000      0.000000
2777     27.760000      0.000000      0.000000
2778     27.770000      0.000000      0.000000
2779     27.780000      0.000000      0.000000
2780     27.790000      0.000000      0.000000
2781     27.800000      0.000000      0.000000
2782     27.810000      0.000000      0.000000
2783     27.820000      0.000000      0.000000
2784     27.830000      0.000000      0.000000
2785     27.840000      0.000000      0.000000
2786     27.850000      0.000000      0.000000
2787     27.860000      0.000000      0.000000
2788     27.870000      0.000000      0.000000
2789     27.880000      0.000000      0.000000
2790     27.890000      0.000000      0.000000
2791     27.900000      0.000000      0.000000
2792     27.910000      0.000000      0.000000
2793     27.920000      0.000000      0.000000
2794     27.930000      0.000000      0.000000
2795     27.940000      0.000000      0.000000
2796     27.950000      0.000000      0.000000
2797     27.960000      0.000000      0.000000
2798     27.970000      0.000000      0.000000
2799     27.980000      0.000000      0.000000
2800     27.990000      0.000000      0.000000
2801     28.000000      0.000000      0.000000
2802     28.010000      0.000000      0.000000
2803     28.020000      0.000000      0.000000
2804     28.030000      0.000000      0.000000
2805     28.040000      0.000000      0.000000
2806     28.050000      0.000000      0.000000
2807     28.060000      0.000000      0.000000
2808     28.070000      0.000000      0.000000
2809     28.080000      0.000000      0.000000
2810     28.090000      0.000000      0.000000
2811     28.100000      0.000000      0.000000
2812     28.110000      0.000000      0.000000
2813     28.120000      0.000000      0.000000
2814     28.130000      0.000000      0.000000
2815     28.140000      0.000000      0.000000
2816     28.150000      0.000000      0.000000
2817     28.160000      0.000000      0.000000
2818     28.170000      0.000000      0.000000
2819     28.180000      0.000000      0.000000
2820     28.190000      0.000000      0.000000
2821     28.200000      0.000000      0.000000
2822     28.210000      0.000000      0.000000
2823     28.220000      0.000000      0.000000
2824     28.230000      0.000000      0.000000
2825     28.240000      0.000000      0.000000
2826     28.250000      0.000000      0.000000
2827     28.260000      0.000000      0.000000
2828     28.270000      0.000000      0.000000
2829     28.280000      0.000000      0.000000
2830     28.290000      0.000000      0.000000
2831     28.300000      0.000000      0.000000
2832     28.310000      0.000000      0.000000
2833     28.320000      0.000000      0.000000
2834     28.330000      0.000000      0.000000
2835     28.340000      0.000000      0.000000
2836     28.350000      0.000000      0.000000
2837     28.360000      0.000000      0.000000
2838     28.370000      0.000000      0.000000
2839     28.380000      0.000000      0.000000
2840     28.390000      0.000000      0.000000
2841     28.400000      0.000000      0.000000
2842     28.410000      0.000000      0.000000
2843     28.420000      0.000000      0.000000
2844     28.430000      0.000000      0.000000
2845     28.440000      0.000000      0.000000
2846     28.450000      0.000000      0.000000
2847     28.460000      0.000000      0.000000
2848     28.470000      0.000000      0.000000
2849     28.480000      0.000000      0.000000
2850     28.490000      0.000000      0.000000
2851     28.500000      0.000000      0.000000
2852     28.510000      0.000000      0.000000
2853     28.520000      0.000000      0.000000
2854     28.530000      0.000000      0.000000
2855     28.540000      0.000000      0.000000
2856     28.550000      0.000000      0.000000
2857     28.560000      0.000000      0.000000
2858     28.570000      0.000000      0.000000
2859     28.580000      0.000000      0.000000
2860     28.590000      0.000000      0.000000
2861     28.600000      0.000000      0.000000
2862     28.610000      0.000000      0.000000
2863     28.620000      0.000000      0.000000
2864     28.630000      0.000000      0.000000
2865     28.640000      0.000000      0.000000
2866     28.650000      0.000000      0.000000
2867     28.660000      0.000000      0.000000
2868     28.670000      0.000000      0.000000
2869     28.680000      0.000000      0.000000
2870     28.690000      0.000000      0.000000
2871     28.700000      0.000000      0.000000
2872     28.710000      0.000000      0.000000
2873     28.720000      0.000000      0.000000
2874     28.730000      0.000000      0.000000
2875     28.740000      0.000000      0.000000
2876     28.750000      0.000000      0.000000
2877     28.760000      0.000000      0.000000
2878     28.770000      0.000000      0.000000
2879     28.780000      0.000000      0.000000
2880     28.790000      0.000000      0.000000
2881     28.800000      0.000000      0.000000
2882     28.810000      0.000000      0.000000
2883     28.820000      0.000000      0.000000
2884     28.830000      0.000000      0.000000
2885     28.840000      0.000000      0.000000
2886     28.850000      0.000000      0.000000
2887     28.860000      0.000000      0.000000
2888     28.870000      0.000000      0.000000
2889     28.880000      0.000000      0.000000
2890     28.890000      0.000000      0.000000
2891     28.900000      0.000000      0.000000
2892     28.910000      0.000000      0.000000
2893     28.920000      0.000000      0.000000
2894     28.930000      0.000000      0.000000
2895     28.940000      0.000000      0.000000
2896     28.950000      0.000000      0.000000
2897     28.960000      0.000000      0.000000
2898     28.970000      0.000000      0.000000
2899     28.980000      0.000000      0.000000
2900     28.990000      0.000000      0.000000
2901     29.000000      0.000000      0.000000
2902     29.010000      0.000000      0.000000
2903     29.020000      0.000000      0.000000
2904     29.030000      0.000000      0.000000
2905     29.040000      0.000000      0.000000
2906     29.050000      0.000000      0.000000
2907     29.060000      0.000000      0.000000
2908     29.070000      0.000000      0.000000
2909     29.080000      0.000000      0.000000
2910     29.090000      0.000000      0.000000
2911     29.100000      0.000000      0.000000
2912     29.110000      0.000000      0.000000
2913     29.120000      0.000000      0.000000
2914     29.130000      0.000000      0.000000
2915     29.140000      0.000000      0.000000
2916     29.150000      0.000000      0.000000
2917     29.160000      0.000000      0.000000
2918     29.170000      0.000000      0.000000
2919     29.180000      0.000000      0.000000
2920     29.190000      0.000000      0.000000
2921     29.200000      0.000000      0.000000
2922     29.210000      0.000000      0.000000
2923     29.220000      0.000000      0.000000
2924     29.230000      0.000000      0.000000
2925     29.240000      0.000000      0.000000
2926     29.250000      0.000000      0.000000
2927     29.260000      0.000000      0.000000
2928     29.270000      0.000000      0.000000
2929     29.280000      0.000000      0.000000
2930     29.290000      0.000000      0.000000
2931     29.300000      0.000000      0.000000
2932     29.310000      0.000000      0.000000
2933     29.320000      0.000000      0.000000
2934     29.330000      0.000000      0.000000
2935     29.340000      0.000000      0.000000
2936     29.350000      0.000000      0.000000
2937     29.360000      0.000000      0.000000
2938     29.370000      0.000000      0.000000
2939     29.380000      0.000000      0.000000
2940     29.390000      0.000000      0.000000
2941     29.400000      0.000000      0.000000
2942     29.410000      0.000000      0.000000
2943     29.420000      0.000000      0.000000
2944     29.430000      0.000000      0.000000
2945     29.440000      0.000000      0.000000
2946     29.450000      0.000000      0.000000
2947     29.460000      0.000000      0.000000
2948     29.470000      0.000000      0.000000
2949     29.480000      0.000000      0.000000
2950     29.490000      0.000000      0.000000
2951     29.500000      0.000000      0.000000
2952     29.510000      0.000000      0.000000
2953     29.520000      0.000000      0.000000
2954     29.530000      0.000000      0.000000
2955     29.540000      0.000000      0.000000
2956     29.550000      0.000000      0.000000
2957     29.560000      0.000000      0.000000
2958     29.570000      0.000000      0.000000
2959     29.580000      0.000000      0.000000
2960     29.590000      0.000000      0.000000
2961     29.600000      0.000000      0.000000
2962     29.610000      0.000000      0.000000
2963     29.620000      0.000000      0.000000
2964     29.630000      0.000000      0.000000
2965     29.640000      0.000000      0.000000
2966     29.650000      0.000000      0.000000
2967     29.660000      0.000000      0.000000
2968     29.670000      0.000000      0.000000
2969     29.680000      0.000000      0.000000
2970     29.690000      0.000000      0.000000
2971     29.700000      0.000000      0.000000
2972     29.710000      0.000000      0.000000
2973     29.720000      0.000000      0.000000
2974     29.730000      0.000000      0.000000
2975     29.740000      0.000000      0.000000
2976     29.750000      0.000000      0.000000
2977     29.760000      0.000000      0.000000
2978     29.770000      0.000000      0.000000
2979     29.780000      0.000000      0.000000
2980     29.790000      0.000000      0.000000
2981     29.800000      0.000000      0.000000
2982     29.810000      0.000000      0.000000
2983     29.820000      0.000000      0.000000
2984     29.830000      0.000000      0.000000
2985     29.840000      0.000000      0.000000
2986     29.850000      0.000000      0.000000
2987     29.860000      0.000000      0.000000
2988     29.870000      0.000000      0.000000
2989     29.880000      0.000000      0.000000
2990     29.890000      0.000000      0.000000
2991     29.900000      0.000000      0.000000
2992     29.910000      0.000000      0.000000
2993     29.920000      0.000000      0.000000
2994     29.930000      0.000000      0.000000
2995     29.940000      0.000000      0.000000
2996     29.950000      0.000000      0.000000
2997     29.960000      0.000000      0.000000
2998     29.970000      0.000000      0.000000
2999     29.980000      0.000000      0.000000
3000     29.990000      0.000000      0.000000
3001     30.000000      0.000000      0.000000
3002     30.010000      0.000000      0.000000
3003     30.020000      0.000000      0.000000
3004     30.030000      0.000000      0.000000
3005     30.040000      0.000000      0.000000
3006     30.050000      0.000000      0.000000
3007     30.060000      0.000000      0.000000
3008     30.070000      0.000000      0.000000
3009     30.080000      0.000000      0.000000
3010     30.090000      0.000000      0.000000
3011     30.100000      0.000000      0.000000
3012     30.110000      0.000000      0.000000
3013     30.120000      0.000000      0.000000
3014     30.130000      0.000000      0.000000
3015     30.140000      0.000000      0.000000
3016     30.150000      0.000000      0.000000
3017     30.160000      0.000000      0.000000
3018     30.170000      0.000000      0.000000
3019     30.180000      0.000000      0.000000
3020     30.190000      0.000000      0.000000
3021     30.200000      0.000000      0.000000
3022     30.210000      0.000000      0.000000
3023     30.220000      0.000000      0.000000
3024     30.230000      0.000000      0.000000
3025     30.240000      0.000000      0.000000
3026     30.250000      0.000000      0.000000
3027     30.260000      0.000000      0.000000
3028     30.270000      0.000000      0.000000
3029     30.280000      0.000000      0.000000
3030     30.290000      0.000000      0.000000
3031     30.300000      0.000000      0.000000
3032     30.310000      0.000000      0.000000
3033     30.320000      0.000000      0.000000
3034     30.330000      0.000000      0.000000
3035     30.340000      0.000000      0.000000
3036     30.350000      0.000000      0.000000
3037     30.360000      0.000000      0.000000
3038     30.370000      0.000000      0.000000
3039     30.380000      0.000000      0.000000
3040     30.390000      0.000000      0.000000
3041     30.400000      0.000000      0.000000
3042     30.410000      0.000000      0.000000
3043     30.420000      0.000000      0.000000
3044     30.430000      0.000000      0.000000
3045     30.440000      0.000000      0.000000
3046     30.450000      0.000000      0.000000
3047     30.460000      0.000000      0.000000
3048     30.470000      0.000000      0.000000
3049     30.480000      0.000000      0.000000
3050     30.490000      0.000000      0.000000
3051     30.500000      0.000000      0.000000
3052     30.510000      0.000000      0.000000
3053     30.520000      0.000000      0.000000
3054     30.530000      0.000000      0.000000
3055     30.540000      0.000000      0.000000
3056     30.550000      0.000000      0.000000
3057     30.560000      0.000000      0.000000
3058     30.570000      0.000000      0.000000
3059     30.580000      0.000000      0.000000
3060     30.590000      0.000000      0.000000
3061     30.600000      0.000000      0.000000
3062     30.610000      0.000000      0.000000
3063     30.620000      0.000000      0.000000
3064     30.630000      0.000000      0.000000
3065     30.640000      0.000000      0.000000
3066     30.650000      0.000000      0.000000
3067     30.660000      0.000000      0.000000
3068     30.670000      0.000000      0.000000
3069     30.680000      0.000000      0.000000
3070     30.690000      0.000000      0.000000
3071     30.700000      0.000000      0.000000
3072     30.710000      0.000000      0.000000
3073     30.720000      0.000000      0.000000
3074     30.730000      0.000000      0.000000
3075     30.740000      0.000000      0.000000
3076     30.750000      0.000000      0.000000
3077     30.760000      0.000000      0.000000
3078     30.770000      0.000000      0.000000
3079     30.780000      0.000000      0.000000
3080     30.790000      0.000000      0.000000
3081     30.800000      0.000000      0.000000
3082     30.810000      0.000000      0.000000
3083     30.820000      0.000000      0.000000
3084     30.830000      0.000000      0.000000
3085     30.840000      0.000000      0.000000
3086     30.850000      0.000000      0.000000
3087     30.860000      0.000000      0.000000
3088     30.870000      0.000000      0.000000
3089     30.880000      0.000000      0.000000
3090     30.890000      0.000000      0.000000
3091     30.900000      0.000000      0.000000
3092     30.910000      0.000000      0.000000
3093     30.920000      0.000000      0.000000
3094     30.930000      0.000000      0.000000
3095     30.940000      0.000000      0.000000
3096     30.950000      0.000000      0.000000
3097     30.960000      0.000000      0.000000
3098     30.970000      0.000000      0.000000
3099     30.980000      0.000000      0.000000
3100     30.990000      0.000000      0.000000
3101     31.000000      0.000000      0.000000
3102     31.010000      0.000000      0.000000
3103     31.020000      0.000000      0.000000
3104     31.030000      0.000000      0.000000
3105     31.040000      0.000000      0.000000
3106     31.050000      0.000000      0.000000
3107     31.060000      0.000000      0.000000
3108     31.070000      0.000000      0.000000
3109     31.080000      0.000000      0.000000
3110     31.090000      0.000000      0.000000
3111     31.100000      0.000000      0.000000
3112     31.110000      0.000000      0.000000
3113     31.120000      0.000000      0.000000
3114     31.130000      0.000000      0.000000
3115     31.140000      0.000000      0.000000
3116     31.150000      0.000000      0.000000
3117     31.160000      0.000000      0.000000
3118     31.170000      0.000000      0.000000
3119     31.180000      0.000000      0.000000
3120     31.190000      0.000000      0.000000
3121     31.200000      0.000000      0.000000
3122     31.210000      0.000000      0.000000
3123     31.220000      0.000000      0.000000
3124     31.230000      0.000000      0.000000
3125     31.240000      0.000000      0.000000
3126     31.250000      0.000000      0.000000
3127     31.260000      0.000000      0.000000
3128     31.270000      0.000000      0.000000
3129     31.280000      0.000000      0.000000
3130     31.290000      0.000000      0.000000
3131     31.300000      0.000000      0.000000
3132     31.310000      0.000000      0.000000
3133     31.320000      0.000000      0.000000
3134     31.330000      0.000000      0.000000
3135     31.340000      0.000000      0.000000
3136     31.350000      0.000000      0.000000
3137     31.360000      0.000000      0.000000
3138     31.370000      0.000000      0.000000
3139     31.380000      0.000000      0.000000
3140     31.390000      0.000000      0.000000
3141     31.400000      0.000000      0.000000
3142     31.410000      0.000000      0.000000
3143     31.420000      0.000000      0.000000
3144     31.430000      0.000000      0.000000
3145     31.440000      0.000000      0.000000
3146     31.450000      0.000000      0.000000
3147     31.460000      0.000000      0.000000
3148     31.470000      0.000000      0.000000
3149     31.480000      0.000000      0.000000
3150     31.490000      0.000000      0.000000
3151     31.500000      0.000000      0.000000
3152     31.510000      0.000000      0.000000
3153     31.520000      0.000000      0.000000
3154     31.530000      0.000000      0.000000
3155     31.540000      0.000000      0.000000
3156     31.550000      0.000000      0.000000
3157     31.560000      0.000000      0.000000
3158     31.570000      0.000000      0.000000
3159     31.580000      0.000000      0.000000
3160     31.590000      0.000000      0.000000
3161     31.600000      0.000000      0.000000
3162     31.610000      0.000000      0.000000
3163     31.620000      0.000000      0.000000
3164     31.630000      0.000000      0.000000
3165     31.640000      0.000000      0.000000
3166     31.650000      0.000000      0.000000
3167     31.660000      0.000000      0.000000
3168     31.670000      0.000000      0.000000
3169     31.680000      0.000000      0.000000
3170     31.690000      0.000000      0.000000
3171     31.700000      0.000000      0.000000
3172     31.710000      0.000000      0.000000
3173     31.720000      0.000000      0.000000
3174     31.730000      0.000000      0.000000
3175     31.740000      0.000000      0.000000
3176     31.750000      0.000000      0.000000
3177     31.760000      0.000000      0.000000
3178     31.770000      0.000000      0.000000
3179     31.780000      0.000000      0.000000
3180     31.790000      0.000000      0.000000
3181     31.800000      0.000000      0.000000
3182     31.810000      0.000000      0.000000
3183     31.820000      0.000000      0.000000
3184     31.830000      0.000000      0.000000
3185     31.840000      0.000000      0.000000
3186     31.850000      0.000000      0.000000
3187     31.860000      0.000000      0.000000
3188     31.870000      0.000000      0.000000
3189     31.880000      0.000000      0.000000
3190     31.890000      0.000000      0.000000
3191     31.900000      0.000000      0.000000
3192     31.910000      0.000000      0.000000
3193     31.920000      0.000000      0.000000
3194     31.930000      0.000000      0.000000
3195     31.940000      0.000000      0.000000
3196     31.950000      0.000000      0.000000
3197     31.960000      0.000000      0.000000
3198     31.970000      0.000000      0.000000
3199     31.980000      0.000000      0.000000
3200     31.990000      0.000000      0.000000
3201     32.000000      0.000000      0.000000
3202     32.010000      0.000000      0.000000
3203     32.020000      0.000000      0.000000
3204     32.030000      0.000000      0.000000
3205     32.040000      0.000000      0.000000
3206     32.050000      0.000000      0.000000
3207     32.060000      0.000000      0.000000
3208     32.070000      0.000000      0.000000
3209     32.080000      0.000000      0.000000
3210     32.090000      0.000000      0.000000
3211     32.100000      0.000000      0.000000
3212     32.110000      0.000000      0.000000
3213     32.120000      0.000000      0.000000
3214     32.130000      0.000000      0.000000
3215     32.140000      0.000000      0.000000
3216     32.150000      0.000000      0.000000
3217     32.160000      0.000000      0.000000
3218     32.170000      0.000000      0.000000
3219     32.180000      0.000000      0.000000
3220     32.190000      0.000000      0.000000
3221     32.200000      0.000000      0.000000
3222     32.210000      0.000000      0.000000
3223     32.220000      0.000000      0.000000
3224     32.230000      0.000000      0.000000
3225     32.240000      0.000000      0.000000
3226     32.250000      0.000000      0.000000
3227     32.260000      0.000000      0.000000
3228     32.270000      0.000000      0.000000
3229     32.280000      0.000000      0.000000
3230     32.290000      0.000000      0.000000
3231     32.300000      0.000000      0.000000
3232     32.310000      0.000000      0.000000
3233     32.320000      0.000000      0.000000
3234     32.330000      0.000000      0.000000
3235     32.340000      0.000000      0.000000
3236     32.350000      0.000000      0.000000
3237     32.360000      0.000000      0.000000
3238     32.370000      0.000000      0.000000
3239     32.380000      0.000000      0.000000
3240     32.390000      0.000000      0.000000
3241     32.400000      0.000000      0.000000
3242     32.410000      0.000000      0.000000
3243     32.420000      0.000000      0.000000
3244     32.430000      0.000000      0.000000
3245     32.440000      0.000000      0.000000
3246     32.450000      0.000000      0.000000
3247     32.460000      0.000000      0.000000
3248     32.470000      0.000000      0.000000
3249     32.480000      0.000000      0.000000
3250     32.490000      0.000000      0.000000
3251     32.500000      0.000000      0.000000
3252     32.510000      0.000000      0.000000
3253     32.520000      0.000000      0.000000
3254     32.530000      0.000000      0.000000
3255     32.540000      0.000000      0.000000
3256     32.550000      0.000000      0.000000
3257     32.560000      0.000000      0.000000
3258     32.570000      0.000000      0.000000
3259     32.580000      0.000000      0.000000
3260     32.590000      0.000000      0.000000
3261     32.600000      0.000000      0.000000
3262     32.610000      0.000000      0.000000
3263     32.620000      0.000000      0.000000
3264     32.630000      0.000000      0.000000
3265     32.640000      0.000000      0.000000
3266     32.650000      0.000000      0.000000
3267     32.660000      0.000000      0.000000
3268     32.670000      0.000000      0.000000
3269     32.680000      0.000000      0.000000
3270     32.690000      0.000000      0.000000
3271     32.700000      0.000000      0.000000
3272     32.710000      0.000000      0.000000
3273     32.720000      0.000000      0.000000
3274     32.730000      0.000000      0.000000
3275     32.740000      0.000000      0.000000
3276     32.750000      0.000000      0.000000
3277     32.760000      0.000000      0.000000
3278     32.770000      0.000000      0.000000
3279     32.780000      0.000000      0.000000
3280     32.790000      0.000000      0.000000
3281     32.800000      0.000000      0.000000
3282     32.810000      0.000000      0.000000
3283     32.820000      0.000000      0.000000
3284     32.830000      0.000000      0.000000
3285     32.840000      0.000000      0.000000
3286     32.850000      0.000000      0.000000
3287     32.860000      0.000000      0.000000
3288     32.870000      0.000000      0.000000
3289     32.880000      0.000000      0.000000
3290     32.890000      0.000000      0.000000
3291     32.900000      0.000000      0.000000
3292     32.910000      0.000000      0.000000
3293     32.920000      0.000000      0.000000
3294     32.930000      0.000000      0.000000
3295     32.940000      0.000000      0.000000
3296     32.950000      0.000000      0.000000
3297     32.960000      0.000000      0.000000
3298     32.970000      0.000000      0.000000
3299     32.980000      0.000000      0.000000
3300     32.990000      0.000000      0.000000
3301     33.000000      0.000000      0.000000
3302     33.010000      0.000000      0.000000
3303     33.020000      0.000000      0.000000
3304     33.030000      0.000000      0.000000
3305     33.040000      0.000000      0.000000
3306     33.050000      0.000000      0.000000
3307     33.060000      0.000000      0.000000
3308     33.070000      0.000000      0.000000
3309     33.080000      0.000000      0.000000
3310     33.090000      0.000000      0.000000
3311     33.100000      0.000000      0.000000
3312     33.110000      0.000000      0.000000
3313     33.120000      0.000000      0.000000
3314     33.130000      0.000000      0.000000
3315     33.140000      0.000000      0.000000
3316     33.150000      0.000000      0.000000
3317     33.160000      0.000000      0.000000
3318     33.170000      0.000000      0.000000
3319     33.180000      0.000000      0.000000
3320     33.190000      0.000000      0.000000
3321     33.200000      0.000000      0.000000
3322     33.210000      0.000000      0.000000
3323     33.220000      0.000000      0.000000
3324     33.230000      0.000000      0.000000
3325     33.240000      0.000000      0.000000
3326     33.250000      0.000000      0.000000
3327     33.260000      0.000000      0.000000
3328     33.270000      0.000000      0.000000
3329     33.280000      0.000000      0.000000
3330     33.290000      0.000000      0.000000
3331     33.300000      0.000000      0.000000
3332     33.310000      0.000000      0.000000
3333     33.320000      0.000000      0.000000
3334     33.330000      0.000000      0.000000
3335     33.340000      0.000000      0.000000
3336     33.350000      0.000000      0.000000
3337     33.360000      0.000000      0.000000
3338     33.370000      0.000000      0.000000
3339     33.380000      0.000000      0.000000
3340     33.390000      0.000000      0.000000
3341     33.400000      0.000000      0.000000
3342     33.410000      0.000000      0.000000
3343     33.420000      0.000000      0.000000
3344     33.430000      0.000000      0.000000
3345     33.440000      0.000000      0.000000
3346     33.450000      0.000000      0.000000
3347     33.460000      0.000000      0.000000
3348     33.470000      0.000000      0.000000
3349     33.480000      0.000000      0.000000
3350     33.490000      0.000000      0.000000
3351     33.500000      0.000000      0.000000
3352     33.510000      0.000000      0.000000
3353     33.520000      0.000000      0.000000
3354     33.530000      0.000000      0.000000
3355     33.540000      0.000000      0.000000
3356     33.550000      0.000000      0.000000
3357     33.560000      0.000000      0.000000
3358     33.570000      0.000000      0.000000
3359     33.580000      0.000000      0.000000
3360     33.590000      0.000000      0.000000
3361     33.600000      0.000000      0.000000
3362     33.610000      0.000000      0.000000
3363     33.620000      0.000000      0.000000
3364     33.630000      0.000000      0.000000
3365     33.640000      0.000000      0.000000
3366     33.650000      0.000000      0.000000
3367     33.660000      0.000000      0.000000
3368     33.670000      0.000000      0.000000
3369     33.680000      0.000000      0.000000
3370     33.690000      0.000000      0.000000
3371     33.700000      0.000000      0.000000
3372     33.710000      0.000000      0.000000
3373     33.720000      0.000000      0.000000
3374     33.730000      0.000000      0.000000
3375     33.740000      0.000000      0.000000
3376     33.750000      0.000000      0.000000
3377     33.760000      0.000000      0.000000
3378     33.770000      0.000000      0.000000
3379     33.780000      0.000000      0.000000
3380     33.790000      0.000000      0.000000
3381     33.800000      0.000000      0.000000
3382     33.810000      0.000000      0.000000
3383     33.820000      0.000000      0.000000
3384     33.830000      0.000000      0.000000
3385     33.840000      0.000000      0.000000
3386     33.850000      0.000000      0.000000
3387     33.860000      0.000000      0.000000
3388     33.870000      0.000000      0.000000
3389     33.880000      0.000000      0.000000
3390     33.890000      0.000000      0.000000
3391     33.900000      0.000000      0.000000
3392     33.910000      0.000000      0.000000
3393     33.920000      0.000000      0.000000
3394     33.930000      0.000000      0.000000
3395     33.940000      0.000000      0.000000
3396     33.950000      0.000000      0.000000
3397     33.960000      0.000000      0.000000
3398     33.970000      0.000000      0.000000
3399     33.980000      0.000000      0.000000
3400     33.990000      0.000000      0.000000
3401     34.000000      0.000000      0.000000
3402     34.010000      0.000000      0.000000
3403     34.020000      0.000000      0.000000
3404     34.030000      0.000000      0.000000
3405     34.040000      0.000000      0.000000
3406     34.050000      0.000000      0.000000
3407     34.060000      0.000000      0.000000
3408     34.070000      0.000000      0.000000
3409     34.080000      0.000000      0.000000
3410     34.090000      0.000000      0.000000
3411     34.100000      0.000000      0.000000
3412     34.110000      0.000000      0.000000
3413     34.120000      0.000000      0.000000
3414     34.130000      0.000000      0.000000
3415     34.140000      0.000000      0.000000
3416     34.150000      0.000000      0.000000
3417     34.160000      0.000000      0.000000
3418     34.170000      0.000000      0.000000
3419     34.180000      0.000000      0.000000
3420     34.190000      0.000000      0.000000
3421     34.200000      0.000000      0.000000
3422     34.210000      0.000000      0.000000
3423     34.220000      0.000000      0.000000
3424     34.230000      0.000000      0.000000
3425     34.240000      0.000000      0.000000
3426     34.250000      0.000000      0.000000
3427     34.260000      0.000000      0.000000
3428     34.270000      0.000000      0.000000
3429     34.280000      0.000000      0.000000
3430     34.290000      0.000000      0.000000
3431     34.300000      0.000000      0.000000
3432     34.310000      0.000000      0.000000
3433     34.320000      0.000000      0.000000
3434     34.330000      0.000000      0.000000
3435     34.340000      0.000000      0.000000
3436     34.350000      0.000000      0.000000
3437     34.360000      0.000000      0.000000
3438     34.370000      0.000000      0.000000
3439     34.380000      0.000000      0.000000
3440     34.390000      0.000000      0.000000
3441     34.400000      0.000000      0.000000
3442     34.410000      0.000000      0.000000
3443     34.420000      0.000000      0.000000
3444     34.430000      0.000000      0.000000
3445     34.440000      0.000000      0.000000
3446     34.450000      0.000000      0.000000
3447     34.460000      0.000000      0.000000
3448     34.470000      0.000000      0.000000
3449     34.480000      0.000000      0.000000
3450     34.490000      0.000000      0.000000
3451     34.500000      0.000000      0.000000
3452     34.510000      0.000000      0.000000
3453     34.520000      0.000000      0.000000
3454     34.530000      0.000000      0.000000
3455     34.540000      0.000000      0.000000
3456     34.550000      0.000000      0.000000
3457     34.560000      0.000000      0.000000
3458     34.570000      0.000000      0.000000
3459     34.580000      0.000000      0.000000
3460     34.590000      0.000000      0.000000
3461     34.600000      0.000000      0.000000
3462     34.610000      0.000000      0.000000
3463     34.620000      0.000000      0.000000
3464     34.630000      0.000000      0.000000
3465     34.640000      0.000000      0.000000
3466     34.650000      0.000000      0.000000
3467     34.660000      0.000000      0.000000
3468     34.670000      0.000000      0.000000
3469     34.680000      0.000000      0.000000
3470     34.690000      0.000000      0.000000
3471     34.700000      0.000000      0.000000
3472     34.710000      0.000000      0.000000
3473     34.720000      0.000000      0.000000
3474     34.730000      0.000000      0.000000
3475     34.740000      0.000000      0.000000
3476     34.750000      0.000000      0.000000
3477     34.760000      0.000000      0.000000
3478     34.770000      0.000000      0.000000
3479     34.780000      0.000000      0.000000
3480     34.790000      0.000000      0.000000
3481     34.800000      0.000000      0.000000
3482     34.810000      0.000000      0.000000
3483     34.820000      0.000000      0.000000
3484     34.830000      0.000000      0.000000
3485     34.840000      0.000000      0.000000
3486     34.850000      0.000000      0.000000
3487     34.860000      0.000000      0.000000
3488     34.870000      0.000000      0.000000
3489     34.880000      0.000000      0.000000
3490     34.890000      0.000000      0.000000
3491     34.900000      0.000000      0.000000
3492     34.910000      0.000000      0.000000
3493     34.920000      0.000000      0.000000
3494     34.930000      0.000000      0.000000
3495     34.940000      0.000000      0.000000
3496     34.950000      0.000000      0.000000
3497     34.960000      0.000000      0.000000
3498     34.970000      0.000000      0.000000
3499     34.980000      0.000000      0.000000
3500     34.990000      0.000000      0.000000
3501     35.000000      0.000000      0.000000
3502     35.010000      0.000000      0.000000
3503     35.020000      0.000000      0.000000
3504     35.030000      0.000000      0.000000
3505     35.040000      0.000000      0.000000
3506     35.050000      0.000000      0.000000
3507     35.060000      0.000000      0.000000
3508     35.070000      0.000000      0.000000
3509     35.080000      0.000000      0.000000
3510     35.090000      0.000000      0.000000
3511     35.100000      0.000000      0.000000
3512     35.110000      0.000000      0.000000
3513     35.120000      0.000000      0.000000
3514     35.130000      0.000000      0.000000
3515     35.140000      0.000000      0.000000
3516     35.150000      0.000000      0.000000
3517     35.160000      0.000000      0.000000
3518     35.170000      0.000000      0.000000
3519     35.180000      0.000000      0.000000
3520     35.190000      0.000000      0.000000
3521     35.200000      0.000000      0.000000
3522     35.210000      0.000000      0.000000
3523     35.220000      0.000000      0.000000
3524     35.230000      0.000000      0.000000
3525     35.240000      0.000000      0.000000
3526     35.250000      0.000000      0.000000
3527     35.260000      0.000000      0.000000
3528     35.270000      0.000000      0.000000
3529     35.280000      0.000000      0.000000
3530     35.290000      0.000000      0.000000
3531     35.300000      0.000000      0.000000
3532     35.310000      0.000000      0.000000
3533     35.320000      0.000000      0.000000
3534     35.330000      0.000000      0.000000
3535     35.340000      0.000000      0.000000
3536     35.350000      0.000000      0.000000
3537     35.360000      0.000000      0.000000
3538     35.370000      0.000000      0.000000
3539     35.380000      0.000000      0.000000
3540     35.390000      0.000000      0.000000
3541     35.400000      0.000000      0.000000
3542     35.410000      0.000000      0.000000
3543     35.420000      0.000000      0.000000
3544     35.430000      0.000000      0.000000
3545     35.440000      0.000000      0.000000
3546     35.450000      0.000000      0.000000
3547     35.460000      0.000000      0.000000
3548     35.470000      0.000000      0.000000
3549     35.480000      0.000000      0.000000
3550     35.490000      0.000000      0.000000
3551     35.500000      0.000000      0.000000
3552     35.510000      0.000000      0.000000
3553     35.520000      0.000000      0.000000
3554     35.530000      0.000000      0.000000
3555     35.540000      0.000000      0.000000
3556     35.550000      0.000000      0.000000
3557     35.560000      0.000000      0.000000
3558     35.570000      0.000000      0.000000
3559     35.580000      0.000000      0.000000
3560     35.590000      0.000000      0.000000
3561     35.600000      0.000000      0.000000
3562     35.610000      0.000000      0.000000
3563     35.620000      0.000000      0.000000
3564     35.630000      0.000000      0.000000
3565     35.640000      0.000000      0.000000
3566     35.650000      0.000000      0.000000
3567     35.660000      0.000000      0.000000
3568     35.670000      0.000000      0.000000
3569     35.680000      0.000000      0.000000
3570     35.690000      0.000000      0.000000
3571     35.700000      0.000000      0.000000
3572     35.710000      0.000000      0.000000
3573     35.720000      0.000000      0.000000
3574     35.730000      0.000000      0.000000
3575     35.740000      0.000000      0.000000
3576     35.750000      0.000000      0.000000
3577     35.760000      0.000000      0.000000
3578     35.770000      0.000000      0.000000
3579     35.780000      0.000000      0.000000
3580     35.790000      0.000000      0.000000
3581     35.800000      0.000000      0.000000
3582     35.810000      0.000000      0.000000
3583     35.820000      0.000000      0.000000
3584     35.830000      0.000000      0.000000
3585     35.840000      0.000000      0.000000
3586     35.850000      0.000000      0.000000
3587     35.860000      0.000000      0.000000
3588     35.870000      0.000000      0.000000
3589     35.880000      0.000000      0.000000
3590     35.890000      0.000000      0.000000
3591     35.900000      0.000000      0.000000
3592     35.910000      0.000000      0.000000
3593     35.920000      0.000000      0.000000
3594     35.930000      0.000000      0.000000
3595     35.940000      0.000000      0.000000
3596     35.950000      0.000000      0.000000
3597     35.960000      0.000000      0.000000
3598     35.970000      0.000000      0.000000
3599     35.980000      0.000000      0.000000
3600     35.990000      0.000000      0.000000
3601     36.000000      0.000000      0.000000
3602     36.010000      0.000000      0.000000
3603     36.020000      0.000000      0.000000
3604     36.030000      0.000000      0.000000
3605     36.040000      0.000000      0.000000
3606     36.050000      0.000000      0.000000
3607     36.060000      0.000000      0.000000
3608     36.070000      0.000000      0.000000
3609     36.080000      0.000000      0.000000
3610     36.090000      0.000000      0.000000
3611     36.100000      0.000000      0.000000
3612     36.110000      0.000000      0.000000
3613     36.120000      0.000000      0.000000
3614     36.130000      0.000000      0.000000
3615     36.140000      0.000000      0.000000
3616     36.150000      0.000000      0.000000
3617     36.160000      0.000000      0.000000
3618     36.170000      0.000000      0.000000
3619     36.180000      0.000000      0.000000
3620     36.190000      0.000000      0.000000
3621     36.200000      0.000000      0.000000
3622     36.210000      0.000000      0.000000
3623     36.220000      0.000000      0.000000
3624     36.230000      0.000000      0.000000
3625     36.240000      0.000000      0.000000
3626     36.250000      0.000000      0.000000
3627     36.260000      0.000000      0.000000
3628     36.270000      0.000000      0.000000
3629     36.280000      0.000000      0.000000
3630     36.290000      0.000000      0.000000
3631     36.300000      0.000000      0.000000
3632     36.310000      0.000000      0.000000
3633     36.320000      0.000000      0.000000
3634     36.330000      0.000000      0.000000
3635     36.340000      0.000000      0.000000
3636     36.350000      0.000000      0.000000
3637     36.360000      0.000000      0.000000
3638     36.370000      0.000000      0.000000
3639     36.380000      0.000000      0.000000
3640     36.390000      0.000000      0.000000
3641     36.400000      0.000000      0.000000
3642     36.410000      0.000000      0.000000
3643     36.420000      0.000000      0.000000
3644     36.430000      0.000000      0.000000
3645     36.440000      0.000000      0.000000
3646     36.450000      0.000000      0.000000
3647     36.460000      0.000000      0.000000
3648     36.470000      0.000000      0.000000
3649     36.480000      0.000000      0.000000
3650     36.490000      0.000000      0.000000
3651     36.500000      0.000000      0.000000
3652     36.510000      0.000000      0.000000
3653     36.520000      0.000000      0.000000
3654     36.530000      0.000000      0.000000
3655     36.540000      0.000000      0.000000
3656     36.550000      0.000000      0.000000
3657     36.560000      0.000000      0.000000
3658     36.570000      0.000000      0.000000
3659     36.580000      0.000000      0.000000
3660     36.590000      0.000000      0.000000
3661     36.600000      0.000000      0.000000
3662     36.610000      0.000000      0.000000
3663     36.620000      0.000000      0.000000
3664     36.630000      0.000000      0.000000
3665     36.640000      0.000000      0.000000
3666     36.650000      0.000000      0.000000
3667     36.660000      0.000000      0.000000
3668     36.670000      0.000000      0.000000
3669     36.680000      0.000000      0.000000
3670     36.690000      0.000000      0.000000
3671     36.700000      0.000000      0.000000
3672     36.710000      0.000000      0.000000
3673     36.720000      0.000000      0.000000
3674     36.730000      0.000000      0.000000
3675     36.740000      0.000000      0.000000
3676     36.750000      0.000000      0.000000
3677     36.760000      0.000000      0.000000
3678     36.770000      0.000000      0.000000
3679     36.780000      0.000000      0.000000
3680     36.790000      0.000000      0.000000
3681     36.800000      0.000000      0.000000
3682     36.810000      0.000000      0.000000
3683     36.820000      0.000000      0.000000
3684     36.830000      0.000000      0.000000
3685     36.840000      0.000000      0.000000
3686     36.850000      0.000000      0.000000
3687     36.860000      0.000000      0.000000
3688     36.870000      0.000000      0.000000
3689     36.880000      0.000000      0.000000
3690     36.890000      0.000000      0.000000
3691     36.900000      0.000000      0.000000
3692     36.910000      0.000000      0.000000
3693     36.920000      0.000000      0.000000
3694     36.930000      0.000000      0.000000
3695     36.940000      0.000000      0.000000
3696     36.950000      0.000000      0.000000
3697     36.960000      0.000000      0.000000
3698     36.970000      0.000000      0.000000
3699     36.980000      0.000000      0.000000
3700     36.990000      0.000000      0.000000
3701     37.000000      0.000000      0.000000
3702     37.010000      0.000000      0.000000
3703     37.020000      0.000000      0.000000
3704     37.030000      0.000000      0.000000
3705     37.040000      0.000000      0.000000
3706     37.050000      0.000000      0.000000
3707     37.060000      0.000000      0.000000
3708     37.070000      0.000000      0.000000
3709     37.080000      0.000000      0.000000
3710     37.090000      0.000000      0.000000
3711     37.100000      0.000000      0.000000
3712     37.110000      0.000000      0.000000
3713     37.120000      0.000000      0.000000
3714     37.130000      0.000000      0.000000
3715     37.140000      0.000000      0.000000
3716     37.150000      0.000000      0.000000
3717     37.160000      0.000000      0.000000
3718     37.170000      0.000000      0.000000
3719     37.180000      0.000000      0.000000
3720     37.190000      0.000000      0.000000
3721     37.200000      0.000000      0.000000
3722     37.210000      0.000000      0.000000
3723     37.220000      0.000000      0.000000
3724     37.230000      0.000000      0.000000
3725     37.240000      0.000000      0.000000
3726     37.250000      0.000000      0.000000
3727     37.260000      0.000000      0.000000
3728     37.270000      0.000000      0.000000
3729     37.280000      0.000000      0.000000
3730     37.290000      0.000000      0.000000
3731     37.300000      0.000000      0.000000
3732     37.310000      0.000000      0.000000
3733     37.320000      0.000000      0.000000
3734     37.330000      0.000000      0.000000
3735     37.340000      0.000000      0.000000
3736     37.350000      0.000000      0.000000
3737     37.360000      0.000000      0.000000
3738     37.370000      0.000000      0.000000
3739     37.380000      0.000000      0.000000
3740     37.390000      0.000000      0.000000
3741     37.400000      0.000000      0.000000
3742     37.410000      0.000000      0.000000
3743     37.420000      0.000000      0.000000
3744     37.430000      0.000000      0.000000
3745     37.440000      0.000000      0.000000
3746     37.450000      0.000000      0.000000
3747     37.460000      0.000000      0.000000
3748     37.470000      0.000000      0.000000
3749     37.480000      0.000000      0.000000
3750     37.490000      0.000000      0.000000
3751     37.500000      0.000000      0.000000
3752     37.510000      0.000000      0.000000
3753     37.520000      0.000000      0.000000
3754     37.530000      0.000000      0.000000
3755     37.540000      0.000000      0.000000
3756     37.550000      0.000000      0.000000
3757     37.560000      0.000000      0.000000
3758     37.570000      0.000000      0.000000
3759     37.580000      0.000000      0.000000
3760     37.590000      0.000000      0.000000
3761     37.600000      0.000000      0.000000
3762     37.610000      0.000000      0.000000
3763     37.620000      0.000000      0.000000
3764     37.630000      0.000000      0.000000
3765     37.640000      0.000000      0.000000
3766     37.650000      0.000000      0.000000
3767     37.660000      0.000000      0.000000
3768     37.670000      0.000000      0.000000
3769     37.680000      0.000000      0.000000
3770     37.690000      0.000000      0.000000
3771     37.700000      0.000000      0.000000
3772     37.710000      0.000000      0.000000
3773     37.720000      0.000000      0.000000
3774     37.730000      0.000000      0.000000
3775     37.740000      0.000000      0.000000
3776     37.750000      0.000000      0.000000
3777     37.760000      0.000000      0.000000
3778     37.770000      0.000000      0.000000
3779     37.780000      0.000000      0.000000
3780     37.790000      0.000000      0.000000
3781     37.800000      0.000000      0.000000
3782     37.810000      0.000000      0.000000
3783     37.820000      0.000000      0.000000
3784     37.830000      0.000000      0.000000
3785     37.840000      0.000000      0.000000
3786     37.850000      0.000000      0.000000
3787     37.860000      0.000000      0.000000
3788     37.870000      0.000000      0.000000
3789     37.880000      0.000000      0.000000
3790     37.890000      0.000000      0.000000
3791     37.900000      0.000000      0.000000
3792     37.910000      0.000000      0.000000
3793     37.920000      0.000000      0.000000
3794     37.930000      0.000000      0.000000
3795     37.940000      0.000000      0.000000
3796     37.950000      0.000000      0.000000
3797     37.960000      0.000000      0.000000
3798     37.970000      0.000000      0.000000
3799     37.980000      0.000000      0.000000
3800     37.990000      0.000000      0.000000
3801     38.000000      0.000000      0.000000
3802     38.010000      0.000000      0.000000
3803     38.020000      0.000000      0.000000
3804     38.030000      0.000000      0.000000
3805     38.040000      0.000000      0.000000
3806     38.050000      0.000000      0.000000
3807     38.060000      0.000000      0.000000
3808     38.070000      0.000000      0.000000
3809     38.080000      0.000000      0.000000
3810     38.090000      0.000000      0.000000
3811     38.100000      0.000000      0.000000
3812     38.110000      0.000000      0.000000
3813     38.120000      0.000000      0.000000
3814     38.130000      0.000000      0.000000
3815     38.140000      0.000000      0.000000
3816     38.150000      0.000000      0.000000
3817     38.160000      0.000000      0.000000
3818     38.170000      0.000000      0.000000
3819     38.180000      0.000000      0.000000
3820     38.190000      0.000000      0.000000
3821     38.200000      0.000000      0.000000
3822     38.210000      0.000000      0.000000
3823     38.220000      0.000000      0.000000
3824     38.230000      0.000000      0.000000
3825     38.240000      0.000000      0.000000
3826     38.250000      0.000000      0.000000
3827     38.260000      0.000000      0.000000
3828     38.270000      0.000000      0.000000
3829     38.280000      0.000000      0.000000
3830     38.290000      0.000000      0.000000
3831     38.300000      0.000000      0.000000
3832     38.310000      0.000000      0.000000
3833     38.320000      0.000000      0.000000
3834     38.330000      0.000000      0.000000
3835     38.340000      0.000000      0.000000
3836     38.350000      0.000000      0.000000
3837     38.360000      0.000000      0.000000
3838     38.370000      0.000000      0.000000
3839     38.380000      0.000000      0.000000
3840     38.390000      0.000000      0.000000
3841     38.400000      0.000000      0.000000
3842     38.410000      0.000000      0.000000
3843     38.420000      0.000000      0.000000
3844     38.430000      0.000000      0.000000
3845     38.440000      0.000000      0.000000
3846     38.450000      0.000000      0.000000
3847     38.460000      0.000000      0.000000
3848     38.470000      0.000000      0.000000
3849     38.480000      0.000000      0.000000
3850     38.490000      0.000000      0.000000
3851     38.500000      0.000000      0.000000
3852     38.510000      0.000000      0.000000
3853     38.520000      0.000000      0.000000
3854     38.530000      0.000000      0.000000
3855     38.540000      0.000000      0.000000
3856     38.550000      0.000000      0.000000
3857     38.560000      0.000000      0.000000
3858     38.570000      0.000000      0.000000
3859     38.580000      0.000000      0.000000
3860     38.590000      0.000000      0.000000
3861     38.600000      0.000000      0.000000
3862     38.610000      0.000000      0.000000
3863     38.620000      0.000000      0.000000
3864     38.630000      0.000000      0.000000
3865     38.640000      0.000000      0.000000
3866     38.650000      0.000000      0.000000
3867     38.660000      0.000000      0.000000
3868     38.670000      0.000000      0.000000
3869     38.680000      0.000000      0.000000
3870     38.690000      0.000000      0.000000
3871     38.700000      0.000000      0.000000
3872     38.710000      0.000000      0.000000
3873     38.720000      0.000000      0.000000
3874     38.730000      0.000000      0.000000
3875     38.740000      0.000000      0.000000
3876     38.750000      0.000000      0.000000
3877     38.760000      0.000000      0.000000
3878     38.770000      0.000000      0.000000
3879     38.780000      0.000000      0.000000
3880     38.790000      0.000000      0.000000
3881     38.800000      0.000000      0.000000
3882     38.810000      0.000000      0.000000
3883     38.820000      0.000000      0.000000
3884     38.830000      0.000000      0.000000
3885     38.840000      0.000000      0.000000
3886     38.850000      0.000000      0.000000
3887     38.860000      0.000000      0.000000
3888     38.870000      0.000000      0.000000
3889     38.880000      0.000000      0.000000
3890     38.890000      0.000000      0.000000
3891     38.900000      0.000000      0.000000
3892     38.910000      0.000000      0.000000
3893     38.920000      0.000000      0.000000
3894     38.930000      0.000000      0.000000
3895     38.940000      0.000000      0.000000
3896     38.950000      0.000000      0.000000
3897     38.960000      0.000000      0.000000
3898     38.970000      0.000000      0.000000
3899     38.980000      0.000000      0.000000
3900     38.990000      0.000000      0.000000
3901     39.000000      0.000000      0.000000
3902     39.010000      0.000000      0.000000
3903     39.020000      0.000000      0.000000
3904     39.030000      0.000000      0.000000
3905     39.040000      0.000000      0.000000
3906     39.050000      0.000000      0.000000
3907     39.060000      0.000000      0.000000
3908     39.070000      0.000000      0.000000
3909     39.080000      0.000000      0.000000
3910     39.090000      0.000000      0.000000
3911     39.100000      0.000000      0.000000
3912     39.110000      0.000000      0.000000
3913     39.120000      0.000000      0.000000
3914     39.130000      0.000000      0.000000
3915     39.140000      0.000000      0.000000
3916     39.150000      0.000000      0.000000
3917     39.160000      0.000000      0.000000
3918     39.170000      0.000000      0.000000
3919     39.180000      0.000000      0.000000
3920     39.190000      0.000000      0.000000
3921     39.200000      0.000000      0.000000
3922     39.210000      0.000000      0.000000
3923     39.220000      0.000000      0.000000
3924     39.230000      0.000000      0.000000
3925     39.240000      0.000000      0.000000
3926     39.250000      0.000000      0.000000
3927     39.260000      0.000000      0.000000
3928     39.270000      0.000000      0.000000
3929     39.280000      0.000000      0.000000
3930     39.290000      0.000000      0.000000
3931     39.300000      0.000000      0.000000
3932     39.310000      0.000000      0.000000
3933     39.320000      0.000000      0.000000
3934     39.330000      0.000000      0.000000
3935     39.340000      0.000000      0.000000
3936     39.350000      0.000000      0.000000
3937     39.360000      0.000000      0.000000
3938     39.370000      0.000000      0.000000
3939     39.380000      0.000000      0.000000
3940     39.390000      0.000000      0.000000
3941     39.400000      0.000000      0.000000
3942     39.410000      0.000000      0.000000
3943     39.420000      0.000000      0.000000
3944     39.430000      0.000000      0.000000
3945     39.440000      0.000000      0.000000
3946     39.450000      0.000000      0.000000
3947     39.460000      0.000000      0.000000
3948     39.470000      0.000000      0.000000
3949     39.480000      0.000000      0.000000
3950     39.490000      0.000000      0.000000
3951     39.500000      0.000000      0.000000
3952     39.510000      0.000000      0.000000
3953     39.520000      0.000000      0.000000
3954     39.530000      0.000000      0.000000
3955     39.540000      0.000000      0.000000
3956     39.550000      0.000000      0.000000
3957     39.560000      0.000000      0.000000
3958     39.570000      0.000000      0.000000
3959     39.580000      0.000000      0.000000
3960     39.590000      0.000000      0.000000
3961     39.600000      0.000000      0.000000
3962     39.610000      0.000000      0.000000
3963     39.620000      0.000000      0.000000
3964     39.630000      0.000000      0.000000
3965     39.640000      0.000000      0.000000
3966     39.650000      0.000000      0.000000
3967     39.660000      0.000000      0.000000
3968     39.670000      0.000000      0.000000
3969     39.680000      0.000000      0.000000
3970     39.690000      0.000000      0.000000
3971     39.700000      0.000000      0.000000
3972     39.710000      0.000000      0.000000
3973     39.720000      0.000000      0.000000
3974     39.730000      0.000000      0.000000
3975     39.740000      0.000000      0.000000
3976     39.750000      0.000000      0.000000
3977     39.760000      0.000000      0.000000
3978     39.770000      0.000000      0.000000
3979     39.780000      0.000000      0.000000
3980     39.790000      0.000000      0.000000
3981     39.800000      0.000000      0.000000
3982     39.810000      0.000000      0.000000
3983     39.820000      0.000000      0.000000
3984     39.830000      0.000000      0.000000
3985     39.840000      0.000000      0.000000
3986     39.850000      0.000000      0.000000
3987     39.860000      0.000000      0.000000
3988     39.870000      0.000000      0.000000
3989     39.880000      0.000000      0.000000
3990     39.890000      0.000000      0.000000
3991     39.900000      0.000000      0.000000
3992     39.910000      0.000000      0.000000
3993     39.920000      0.000000      0.000000
3994     39.930000      0.000000      0.000000
3995     39.940000      0.000000      0.000000
3996     39.950000      0.000000      0.000000
3997     39.960000      0.000000      0.000000
3998     39.970000      0.000000      0.000000
3999     39.980000      0.000000      0.000000
4000     39.990000      0.000000      0.000000
4001     40.000000      0.000000      0.000000
