# Supplementary material for: A Bottom-Up Coarse-Grained Model for Nucleosome–Nucleosome Interactions with Explicit Ions
Source: J Chem Theory Comput. 2022 May 17;18(6):3948–60. doi: 10.1021/acs.jctc.2c00083 (PMC9202350; doi:10.1021/acs.jctc.2c00083)
Supplement: Supplementary file 2 — ct2c00083_si_002.zip [file ct2c00083_si_002.zip › archive/CGMD_NCP-CO/pot_tables/CL_D.table]

CL_D
N 4001

1      0.000001    286.886010     91.033000
2      0.010000    285.975680     94.030570
3      0.020000    285.035370     96.724790
4      0.030000    284.068120     99.075750
5      0.040000    283.077360    101.053630
6      0.050000    282.066830    102.640290
7      0.060000    281.040430    103.830150
8      0.070000    280.002120    104.630290
9      0.080000    278.955820    105.059770
10      0.090000    277.905220    105.148170
11      0.100000    276.853740    104.933630
12      0.110000    275.804410    104.460510
13      0.120000    274.759800    103.776890
14      0.130000    273.722030    102.932110
15      0.140000    272.692710    101.974560
16      0.150000    271.672960    100.949840
17      0.160000    270.663470     99.899300
18      0.170000    269.664470     98.859160
19      0.180000    268.675880     97.859920
20      0.190000    267.697280     96.926230
21      0.200000    266.728020     96.076990
22      0.210000    265.767250     95.325690
23      0.220000    264.813990     94.680810
24      0.230000    263.867180     94.146370
25      0.240000    262.925720     93.722450
26      0.250000    261.988500     93.405700
27      0.260000    261.054440     93.189880
28      0.270000    260.122540     93.066400
29      0.280000    259.191880     93.024760
30      0.290000    258.261630     93.053160
31      0.300000    257.331100     93.138880
32      0.310000    256.399710     93.268860
33      0.320000    255.467020     93.430070
34      0.330000    254.532720     93.609970
35      0.340000    253.596620     93.796810
36      0.350000    252.658650     93.979900
37      0.360000    251.718850     94.149810
38      0.370000    250.777350     94.298490
39      0.380000    249.834370     94.419290
40      0.390000    248.890180     94.507010
41      0.400000    247.945110     94.557790
42      0.410000    246.999530     94.569110
43      0.420000    246.053840     94.539680
44      0.430000    245.108440     94.469370
45      0.440000    244.163750     94.359100
46      0.450000    243.220160     94.210760
47      0.460000    242.278050     94.027070
48      0.470000    241.337780     93.811510
49      0.480000    240.399660     93.568140
50      0.490000    239.463980     93.301440
51      0.500000    238.530970     93.016180
52      0.510000    237.600810     92.717210
53      0.520000    236.673630     92.409290
54      0.530000    235.749540     92.096960
55      0.540000    234.828570     91.784370
56      0.550000    233.910730     91.475200
57      0.560000    232.995970     91.172560
58      0.570000    232.084250     90.879020
59      0.580000    231.175460     90.596520
60      0.590000    230.269490     90.326460
61      0.600000    229.366230     90.069730
62      0.610000    228.465530     89.826740
63      0.620000    227.567260     89.597520
64      0.630000    226.671290     89.381740
65      0.640000    225.777470     89.178800
66      0.650000    224.885680     88.987880
67      0.660000    223.995810     88.808000
68      0.670000    223.107730     88.638020
69      0.680000    222.221350     88.476720
70      0.690000    221.336580     88.322830
71      0.700000    220.453350     88.175050
72      0.710000    219.571600     88.032050
73      0.720000    218.691280     87.892550
74      0.730000    217.812350     87.755270
75      0.740000    216.934800     87.619020
76      0.750000    216.058610     87.482650
77      0.760000    215.183780     87.345090
78      0.770000    214.310330     87.205380
79      0.780000    213.438280     87.062650
80      0.790000    212.567650     86.916150
81      0.800000    211.698490     86.765260
82      0.810000    210.830840     86.609500
83      0.820000    209.964740     86.448530
84      0.830000    209.100260     86.282190
85      0.840000    208.237440     86.110470
86      0.850000    207.376330     85.933530
87      0.860000    206.517000     85.751720
88      0.870000    205.659480     85.565510
89      0.880000    204.803820     85.375500
90      0.890000    203.950070     85.182410
91      0.900000    203.098240     84.987020
92      0.910000    202.248370     84.790100
93      0.920000    201.400470     84.592450
94      0.930000    200.554550     84.394760
95      0.940000    199.710600     84.197660
96      0.950000    198.868630     84.001640
97      0.960000    198.028610     83.807090
98      0.970000    197.190540     83.614230
99      0.980000    196.354400     83.423180
100      0.990000    195.520160     83.233930
101      1.000000    194.687820     83.046380
102      1.010000    193.857360     82.860370
103      1.020000    193.028760     82.675710
104      1.030000    192.202000     82.492190
105      1.040000    191.377080     82.309600
106      1.050000    190.553980     82.127780
107      1.060000    189.732700     81.946610
108      1.070000    188.913240     81.766010
109      1.080000    188.095580     81.585970
110      1.090000    187.279720     81.406490
111      1.100000    186.465650     81.227630
112      1.110000    185.653380     81.049440
113      1.120000    184.842880     80.871970
114      1.130000    184.034160     80.695240
115      1.140000    183.227210     80.519230
116      1.150000    182.422020     80.343870
117      1.160000    181.618580     80.169020
118      1.170000    180.816890     79.994520
119      1.180000    180.016940     79.820120
120      1.190000    179.218740     79.645590
121      1.200000    178.422290     79.470630
122      1.210000    177.627580     79.295000
123      1.220000    176.834630     79.118450
124      1.230000    176.043450     78.940800
125      1.240000    175.254040     78.761910
126      1.250000    174.466420     78.581740
127      1.260000    173.680600     78.400340
128      1.270000    172.896600     78.217810
129      1.280000    172.114420     78.034340
130      1.290000    171.334080     77.850210
131      1.300000    170.555570     77.665690
132      1.310000    169.778920     77.481080
133      1.320000    169.004110     77.296700
134      1.330000    168.231140     77.112770
135      1.340000    167.460010     76.929520
136      1.350000    166.690720     76.747050
137      1.360000    165.923250     76.565400
138      1.370000    165.157590     76.384550
139      1.380000    164.393750     76.204390
140      1.390000    163.631700     76.024740
141      1.400000    162.871460     75.845400
142      1.410000    162.113000     75.666140
143      1.420000    161.356340     75.486750
144      1.430000    160.601470     75.307030
145      1.440000    159.848400     75.126840
146      1.450000    159.097130     74.946090
147      1.460000    158.347670     74.764760
148      1.470000    157.600030     74.582900
149      1.480000    156.854200     74.400640
150      1.490000    156.110190     74.218130
151      1.500000    155.368010     74.035600
152      1.510000    154.627650     73.853240
153      1.520000    153.889120     73.671270
154      1.530000    153.152410     73.489860
155      1.540000    152.417510     73.309130
156      1.550000    151.684420     73.129120
157      1.560000    150.953130     72.949830
158      1.570000    150.223630     72.771170
159      1.580000    149.495920     72.592980
160      1.590000    148.769990     72.415080
161      1.600000    148.045840     72.237230
162      1.610000    147.323460     72.059200
163      1.620000    146.602870     71.880770
164      1.630000    145.884060     71.701740
165      1.640000    145.167050     71.521980
166      1.650000    144.451830     71.341420
167      1.660000    143.738410     71.160060
168      1.670000    143.026810     70.977980
169      1.680000    142.317030     70.795310
170      1.690000    141.609080     70.612260
171      1.700000    140.902960     70.429060
172      1.710000    140.198670     70.245950
173      1.720000    139.496210     70.063170
174      1.730000    138.795570     69.880910
175      1.740000    138.096770     69.699310
176      1.750000    137.399770     69.518460
177      1.760000    136.704590     69.338360
178      1.770000    136.011200     69.158940
179      1.780000    135.319610     68.980060
180      1.790000    134.629810     68.801540
181      1.800000    133.941800     68.623160
182      1.810000    133.255570     68.444690
183      1.820000    132.571120     68.265910
184      1.830000    131.888460     68.086630
185      1.840000    131.207590     67.906710
186      1.850000    130.528530     67.726080
187      1.860000    129.851270     67.544730
188      1.870000    129.175820     67.362730
189      1.880000    128.502190     67.180210
190      1.890000    127.830390     66.997360
191      1.900000    127.160420     66.814400
192      1.910000    126.492270     66.631560
193      1.920000    125.825960     66.449080
194      1.930000    125.161470     66.267120
195      1.940000    124.498800     66.085830
196      1.950000    123.837940     65.905280
197      1.960000    123.178880     65.725460
198      1.970000    122.521630     65.546290
199      1.980000    121.866170     65.367650
200      1.990000    121.212490     65.189330
201      2.000000    120.560600     65.011120
202      2.010000    119.910490     64.832790
203      2.020000    119.262160     64.654120
204      2.030000    118.615620     64.474920
205      2.040000    117.970870     64.295050
206      2.050000    117.327920     64.114440
207      2.060000    116.686770     63.933090
208      2.070000    116.047440     63.751060
209      2.080000    115.409930     63.568500
210      2.090000    114.774250     63.385580
211      2.100000    114.140390     63.202550
212      2.110000    113.508360     63.019630
213      2.120000    112.878170     62.837050
214      2.130000    112.249800     62.654990
215      2.140000    111.623250     62.473600
216      2.150000    110.998510     62.292950
217      2.160000    110.375580     62.113030
218      2.170000    109.754450     61.933780
219      2.180000    109.135110     61.755050
220      2.190000    108.517560     61.576650
221      2.200000    107.901800     61.398380
222      2.210000    107.287810     61.219990
223      2.220000    106.675610     61.041280
224      2.230000    106.065200     60.862040
225      2.240000    105.456580     60.682150
226      2.250000    104.849760     60.501530
227      2.260000    104.244740     60.320180
228      2.270000    103.641540     60.138160
229      2.280000    103.040160     59.955620
230      2.290000    102.440600     59.772730
231      2.300000    101.842880     59.589730
232      2.310000    101.246980     59.406850
233      2.320000    100.652910     59.224300
234      2.330000    100.060670     59.042290
235      2.340000     99.470240     58.860940
236      2.350000     98.881640     58.680320
237      2.360000     98.294830     58.500440
238      2.370000     97.709830     58.321210
239      2.380000     97.126620     58.142510
240      2.390000     96.545190     57.964140
241      2.400000     95.965550     57.785880
242      2.410000     95.387690     57.607510
243      2.420000     94.811620     57.428800
244      2.430000     94.237330     57.249570
245      2.440000     93.664830     57.069690
246      2.450000     93.094130     56.889070
247      2.460000     92.525240     56.707720
248      2.470000     91.958170     56.525700
249      2.480000     91.392910     56.343150
250      2.490000     90.829480     56.160260
251      2.500000     90.267880     55.977250
252      2.510000     89.708100     55.794360
253      2.520000     89.150160     55.611810
254      2.530000     88.594040     55.429780
255      2.540000     88.039740     55.248420
256      2.550000     87.487260     55.067790
257      2.560000     86.936580     54.887900
258      2.570000     86.387700     54.708660
259      2.580000     85.840620     54.529940
260      2.590000     85.295320     54.351560
261      2.600000     84.751800     54.173290
262      2.610000     84.210070     53.994910
263      2.620000     83.670120     53.816200
264      2.630000     83.131960     53.636970
265      2.640000     82.595590     53.457080
266      2.650000     82.061020     53.276460
267      2.660000     81.528250     53.095100
268      2.670000     80.997300     52.913090
269      2.680000     80.468170     52.730540
270      2.690000     79.940860     52.547660
271      2.700000     79.415390     52.364650
272      2.710000     78.891740     52.181770
273      2.720000     78.369920     51.999220
274      2.730000     77.849930     51.817200
275      2.740000     77.331760     51.635850
276      2.750000     76.815400     51.455230
277      2.760000     76.300850     51.275330
278      2.770000     75.788100     51.096100
279      2.780000     75.277130     50.917380
280      2.790000     74.767960     50.739000
281      2.800000     74.260570     50.560740
282      2.810000     73.754960     50.382360
283      2.820000     73.251140     50.203640
284      2.830000     72.749100     50.024410
285      2.840000     72.248860     49.844520
286      2.850000     71.750410     49.663900
287      2.860000     71.253770     49.482550
288      2.870000     70.758950     49.300530
289      2.880000     70.265940     49.117980
290      2.890000     69.774760     48.935100
291      2.900000     69.285410     48.752100
292      2.910000     68.797890     48.569210
293      2.920000     68.312200     48.386660
294      2.930000     67.828330     48.204650
295      2.940000     67.346290     48.023290
296      2.950000     66.866050     47.842670
297      2.960000     66.387630     47.662770
298      2.970000     65.911000     47.483540
299      2.980000     65.436160     47.304820
300      2.990000     64.963120     47.126440
301      3.000000     64.491850     46.948170
302      3.010000     64.022370     46.769790
303      3.020000     63.554670     46.591070
304      3.030000     63.088760     46.411840
305      3.040000     62.624640     46.231950
306      3.050000     62.162320     46.051330
307      3.060000     61.701810     45.869980
308      3.070000     61.243110     45.687960
309      3.080000     60.786230     45.505420
310      3.090000     60.331180     45.322530
311      3.100000     59.877950     45.139530
312      3.110000     59.426560     44.956650
313      3.120000     58.976990     44.774100
314      3.130000     58.529250     44.592090
315      3.140000     58.083330     44.410730
316      3.150000     57.639220     44.230110
317      3.160000     57.196920     44.050220
318      3.170000     56.756420     43.870980
319      3.180000     56.317710     43.692260
320      3.190000     55.880780     43.513880
321      3.200000     55.445650     43.335610
322      3.210000     55.012290     43.157230
323      3.220000     54.580720     42.978510
324      3.230000     54.150930     42.799270
325      3.240000     53.722940     42.619380
326      3.250000     53.296750     42.438760
327      3.260000     52.872360     42.257400
328      3.270000     52.449780     42.075380
329      3.280000     52.029030     41.892840
330      3.290000     51.610100     41.709950
331      3.300000     51.193000     41.526950
332      3.310000     50.777730     41.344070
333      3.320000     50.364290     41.161520
334      3.330000     49.952680     40.979510
335      3.340000     49.542880     40.798150
336      3.350000     49.134900     40.617530
337      3.360000     48.728730     40.437640
338      3.370000     48.324350     40.258400
339      3.380000     47.921760     40.079690
340      3.390000     47.520970     39.901310
341      3.400000     47.121950     39.723040
342      3.410000     46.724720     39.544660
343      3.420000     46.329280     39.365950
344      3.430000     45.935620     39.186710
345      3.440000     45.543750     39.006820
346      3.450000     45.153680     38.826210
347      3.460000     44.765420     38.644860
348      3.470000     44.378970     38.462840
349      3.480000     43.994340     38.280300
350      3.490000     43.611540     38.097420
351      3.500000     43.230570     37.914420
352      3.510000     42.851420     37.731540
353      3.520000     42.474110     37.549000
354      3.530000     42.098620     37.366990
355      3.540000     41.724950     37.185630
356      3.550000     41.353090     37.005010
357      3.560000     40.983040     36.825120
358      3.570000     40.614790     36.645880
359      3.580000     40.248330     36.467160
360      3.590000     39.883660     36.288770
361      3.600000     39.520770     36.110490
362      3.610000     39.159670     35.932100
363      3.620000     38.800350     35.753380
364      3.630000     38.442810     35.574130
365      3.640000     38.087070     35.394230
366      3.650000     37.733130     35.213600
367      3.660000     37.380990     35.032230
368      3.670000     37.030670     34.850200
369      3.680000     36.682170     34.667650
370      3.690000     36.335490     34.484760
371      3.700000     35.990640     34.301750
372      3.710000     35.647630     34.118860
373      3.720000     35.306440     33.936310
374      3.730000     34.967070     33.754290
375      3.740000     34.629530     33.572930
376      3.750000     34.293800     33.392320
377      3.760000     33.959880     33.212430
378      3.770000     33.627760     33.033200
379      3.780000     33.297420     32.854500
380      3.790000     32.968880     32.676130
381      3.800000     32.642120     32.497880
382      3.810000     32.317140     32.319520
383      3.820000     31.993940     32.140830
384      3.830000     31.672530     31.961620
385      3.840000     31.352920     31.781750
386      3.850000     31.035100     31.601160
387      3.860000     30.719090     31.419840
388      3.870000     30.404890     31.237850
389      3.880000     30.092510     31.055330
390      3.890000     29.781960     30.872480
391      3.900000     29.473230     30.689500
392      3.910000     29.166340     30.506640
393      3.920000     28.861270     30.324110
394      3.930000     28.558030     30.142100
395      3.940000     28.256610     29.960750
396      3.950000     27.957000     29.780120
397      3.960000     27.659200     29.600210
398      3.970000     27.363200     29.420950
399      3.980000     27.068990     29.242200
400      3.990000     26.776570     29.063780
401      4.000000     26.485930     28.885460
402      4.010000     26.197080     28.707010
403      4.020000     25.910010     28.528230
404      4.030000     25.624720     28.348910
405      4.040000     25.341230     28.168940
406      4.050000     25.059550     27.988220
407      4.060000     24.779660     27.806780
408      4.070000     24.501600     27.624670
409      4.080000     24.225350     27.442040
410      4.090000     23.950930     27.259070
411      4.100000     23.678340     27.076000
412      4.110000     23.407580     26.893060
413      4.120000     23.138650     26.710470
414      4.130000     22.871540     26.528430
415      4.140000     22.606260     26.347070
416      4.150000     22.342790     26.166480
417      4.160000     22.081120     25.986630
418      4.170000     21.821260     25.807470
419      4.180000     21.563180     25.628860
420      4.190000     21.306890     25.450610
421      4.200000     21.052390     25.272500
422      4.210000     20.799660     25.094300
423      4.220000     20.548720     24.915790
424      4.230000     20.299560     24.736780
425      4.240000     20.052190     24.557130
426      4.250000     19.806620     24.376750
427      4.260000     19.562850     24.195650
428      4.270000     19.320900     24.013890
429      4.280000     19.080760     23.831590
430      4.290000     18.842440     23.648930
431      4.300000     18.605950     23.466120
432      4.310000     18.371290     23.283400
433      4.320000     18.138460     23.100980
434      4.330000     17.907450     22.919030
435      4.340000     17.678260     22.737690
436      4.350000     17.450880     22.557010
437      4.360000     17.225310     22.376990
438      4.370000     17.001540     22.197550
439      4.380000     16.779570     22.018550
440      4.390000     16.559380     21.839810
441      4.400000     16.340980     21.661090
442      4.410000     16.124370     21.482190
443      4.420000     15.909550     21.302890
444      4.430000     15.696520     21.123000
445      4.440000     15.485290     20.942400
446      4.450000     15.275870     20.761040
447      4.460000     15.068260     20.578930
448      4.470000     14.862470     20.396170
449      4.480000     14.658510     20.212900
450      4.490000     14.456380     20.029340
451      4.500000     14.256080     19.845740
452      4.510000     14.057630     19.662370
453      4.520000     13.861000     19.479470
454      4.530000     13.666210     19.297250
455      4.540000     13.473230     19.115880
456      4.550000     13.282080     18.935430
457      4.560000     13.092720     18.755930
458      4.570000     12.905160     18.577320
459      4.580000     12.719390     18.399460
460      4.590000     12.535390     18.222160
461      4.600000     12.353170     18.045200
462      4.610000     12.172720     17.868350
463      4.620000     11.994040     17.691350
464      4.630000     11.817120     17.514010
465      4.640000     11.641980     17.336140
466      4.650000     11.468620     17.157630
467      4.660000     11.297050     16.978430
468      4.670000     11.127260     16.798550
469      4.680000     10.959280     16.618060
470      4.690000     10.793100     16.437080
471      4.700000     10.628720     16.255760
472      4.710000     10.466170     16.074260
473      4.720000     10.305420     15.892730
474      4.730000     10.146500     15.711290
475      4.740000      9.989380     15.530010
476      4.750000      9.834080     15.348900
477      4.760000      9.680600     15.167910
478      4.770000      9.528920     14.986940
479      4.780000      9.379050     14.805820
480      4.790000      9.230990     14.624350
481      4.800000      9.084750     14.442340
482      4.810000      8.940320     14.259580
483      4.820000      8.797730     14.075900
484      4.830000      8.656970     13.891190
485      4.840000      8.518060     13.705420
486      4.850000      8.381000     13.518640
487      4.860000      8.245810     13.330980
488      4.870000      8.112500     13.142700
489      4.880000      7.981080     12.954120
490      4.890000      7.851540     12.765640
491      4.900000      7.723880     12.577700
492      4.910000      7.598100     12.390740
493      4.920000      7.474200     12.205220
494      4.930000      7.352140     12.021520
495      4.940000      7.231930     11.839980
496      4.950000      7.113530     11.660820
497      4.960000      6.996920     11.484180
498      4.970000      6.882080     11.310080
499      4.980000      6.768980     11.138440
500      4.990000      6.657590     10.969090
501      5.000000      6.547900     10.801770
502      5.010000      6.439880     10.636140
503      5.020000      6.333520     10.471840
504      5.030000      6.228800     10.308450
505      5.040000      6.125720     10.145550
506      5.050000      6.024260      9.982710
507      5.060000      5.924440      9.819510
508      5.070000      5.826240      9.655520
509      5.080000      5.729690      9.490340
510      5.090000      5.634780      9.323580
511      5.100000      5.541550      9.154850
512      5.110000      5.450000      8.983760
513      5.120000      5.360160      8.809920
514      5.130000      5.272060      8.632910
515      5.140000      5.185730      8.452340
516      5.150000      5.101210      8.267780
517      5.160000      5.018530      8.078820
518      5.170000      4.937740      7.885090
519      5.180000      4.858890      7.686240
520      5.190000      4.782030      7.482030
521      5.200000      4.707210      7.272300
522      5.210000      4.634490      7.057060
523      5.220000      4.563920      6.836500
524      5.230000      4.495550      6.611020
525      5.240000      4.429440      6.381280
526      5.250000      4.365630      6.148200
527      5.260000      4.304150      5.912950
528      5.270000      4.245020      5.676990
529      5.280000      4.188250      5.442000
530      5.290000      4.133830      5.209840
531      5.300000      4.081730      4.982480
532      5.310000      4.031900      4.761990
533      5.320000      3.984280      4.550390
534      5.330000      3.938780      4.349620
535      5.340000      3.895280      4.161470
536      5.350000      3.853670      3.987520
537      5.360000      3.813790      3.829100
538      5.370000      3.775500      3.687260
539      5.380000      3.738630      3.562790
540      5.390000      3.703000      3.456130
541      5.400000      3.668440      3.367490
542      5.410000      3.634770      3.296740
543      5.420000      3.601800      3.243510
544      5.430000      3.569360      3.207170
545      5.440000      3.537290      3.186820
546      5.450000      3.505420      3.181360
547      5.460000      3.473610      3.189460
548      5.470000      3.441720      3.209620
549      5.480000      3.409620      3.240210
550      5.490000      3.377220      3.279470
551      5.500000      3.344420      3.325610
552      5.510000      3.311170      3.376810
553      5.520000      3.277400      3.431320
554      5.530000      3.243090      3.487440
555      5.540000      3.208210      3.543640
556      5.550000      3.172780      3.598520
557      5.560000      3.136790      3.650850
558      5.570000      3.100280      3.699620
559      5.580000      3.063290      3.743960
560      5.590000      3.025850      3.783210
561      5.600000      2.988010      3.816840
562      5.610000      2.949850      3.844480
563      5.620000      2.911400      3.865870
564      5.630000      2.872740      3.880840
565      5.640000      2.833930      3.889310
566      5.650000      2.795040      3.891250
567      5.660000      2.756130      3.886670
568      5.670000      2.717260      3.875610
569      5.680000      2.678500      3.858120
570      5.690000      2.639920      3.834260
571      5.700000      2.601580      3.804070
572      5.710000      2.563540      3.767590
573      5.720000      2.525860      3.724840
574      5.730000      2.488620      3.675810
575      5.740000      2.451860      3.620500
576      5.750000      2.415650      3.558850
577      5.760000      2.380060      3.490850
578      5.770000      2.345160      3.416440
579      5.780000      2.310990      3.335630
580      5.790000      2.277640      3.248440
581      5.800000      2.245150      3.154940
582      5.810000      2.213600      3.055320
583      5.820000      2.183050      2.949830
584      5.830000      2.153550      2.838870
585      5.840000      2.125160      2.722960
586      5.850000      2.097930      2.602770
587      5.860000      2.071900      2.479130
588      5.870000      2.047110      2.353020
589      5.880000      2.023580      2.225530
590      5.890000      2.001330      2.097850
591      5.900000      1.980350      1.971260
592      5.910000      1.960640      1.847050
593      5.920000      1.942170      1.726480
594      5.930000      1.924900      1.610750
595      5.940000      1.908790      1.500990
596      5.950000      1.893780      1.398160
597      5.960000      1.879800      1.303090
598      5.970000      1.866770      1.216440
599      5.980000      1.854610      1.138680
600      5.990000      1.843220      1.070110
601      6.000000      1.832520      1.010880
602      6.010000      1.822410      0.960950
603      6.020000      1.812800      0.920150
604      6.030000      1.803600      0.888160
605      6.040000      1.794720      0.864500
606      6.050000      1.786070      0.848620
607      6.060000      1.777590      0.839830
608      6.070000      1.769190      0.837360
609      6.080000      1.760810      0.840370
610      6.090000      1.752410      0.847960
611      6.100000      1.743930      0.859230
612      6.110000      1.735340      0.873240
613      6.120000      1.726610      0.889100
614      6.130000      1.717710      0.905960
615      6.140000      1.708660      0.923030
616      6.150000      1.699430      0.939610
617      6.160000      1.690030      0.955090
618      6.170000      1.680480      0.968950
619      6.180000      1.670790      0.980780
620      6.190000      1.660980      0.990270
621      6.200000      1.651080      0.997180
622      6.210000      1.641110      1.001410
623      6.220000      1.631090      1.002880
624      6.230000      1.621060      1.001650
625      6.240000      1.611050      0.997790
626      6.250000      1.601070      0.991470
627      6.260000      1.591150      0.982900
628      6.270000      1.581330      0.972350
629      6.280000      1.571600      0.960090
630      6.290000      1.562000      0.946470
631      6.300000      1.552540      0.931800
632      6.310000      1.543220      0.916450
633      6.320000      1.534050      0.900730
634      6.330000      1.525050      0.884990
635      6.340000      1.516200      0.869500
636      6.350000      1.507500      0.854540
637      6.360000      1.498960      0.840350
638      6.370000      1.490550      0.827110
639      6.380000      1.482280      0.814980
640      6.390000      1.474130      0.804080
641      6.400000      1.466090      0.794490
642      6.410000      1.458150      0.786260
643      6.420000      1.450280      0.779390
644      6.430000      1.442490      0.773880
645      6.440000      1.434750      0.769700
646      6.450000      1.427050      0.766760
647      6.460000      1.419390      0.765010
648      6.470000      1.411740      0.764340
649      6.480000      1.404090      0.764630
650      6.490000      1.396450      0.765780
651      6.500000      1.388790      0.767660
652      6.510000      1.381110      0.770140
653      6.520000      1.373410      0.773100
654      6.530000      1.365680      0.776430
655      6.540000      1.357920      0.780020
656      6.550000      1.350110      0.783780
657      6.560000      1.342280      0.787620
658      6.570000      1.334400      0.791470
659      6.580000      1.326490      0.795280
660      6.590000      1.318530      0.799010
661      6.600000      1.310540      0.802600
662      6.610000      1.302520      0.806050
663      6.620000      1.294460      0.809320
664      6.630000      1.286360      0.812400
665      6.640000      1.278240      0.815280
666      6.650000      1.270090      0.817940
667      6.660000      1.261910      0.820370
668      6.670000      1.253700      0.822540
669      6.680000      1.245480      0.824460
670      6.690000      1.237230      0.826090
671      6.700000      1.228970      0.827410
672      6.710000      1.220700      0.828420
673      6.720000      1.212410      0.829070
674      6.730000      1.204120      0.829370
675      6.740000      1.195830      0.829270
676      6.750000      1.187540      0.828760
677      6.760000      1.179250      0.827840
678      6.770000      1.170970      0.826470
679      6.780000      1.162710      0.824660
680      6.790000      1.154460      0.822380
681      6.800000      1.146240      0.819640
682      6.810000      1.138040      0.816440
683      6.820000      1.129880      0.812770
684      6.830000      1.121750      0.808640
685      6.840000      1.113660      0.804050
686      6.850000      1.105620      0.799030
687      6.860000      1.097630      0.793580
688      6.870000      1.089690      0.787730
689      6.880000      1.081820      0.781490
690      6.890000      1.074000      0.774890
691      6.900000      1.066250      0.767940
692      6.910000      1.058570      0.760670
693      6.920000      1.050970      0.753090
694      6.930000      1.043440      0.745230
695      6.940000      1.035980      0.737090
696      6.950000      1.028610      0.728680
697      6.960000      1.021330      0.720000
698      6.970000      1.014130      0.711050
699      6.980000      1.007020      0.701830
700      6.990000      1.000000      0.692330
701      7.000000      0.993070      0.682550
702      7.010000      0.986250      0.672460
703      7.020000      0.979520      0.662070
704      7.030000      0.972900      0.651380
705      7.040000      0.966390      0.640370
706      7.050000      0.959990      0.629060
707      7.060000      0.953700      0.617460
708      7.070000      0.947520      0.605560
709      7.080000      0.941470      0.593400
710      7.090000      0.935530      0.581000
711      7.100000      0.929720      0.568360
712      7.110000      0.924040      0.555530
713      7.120000      0.918480      0.542510
714      7.130000      0.913060      0.529320
715      7.140000      0.907760      0.515990
716      7.150000      0.902600      0.502510
717      7.160000      0.897580      0.488890
718      7.170000      0.892690      0.475140
719      7.180000      0.887940      0.461250
720      7.190000      0.883330      0.447220
721      7.200000      0.878850      0.433050
722      7.210000      0.874520      0.418740
723      7.220000      0.870340      0.404300
724      7.230000      0.866290      0.389750
725      7.240000      0.862400      0.375130
726      7.250000      0.858640      0.360480
727      7.260000      0.855040      0.345850
728      7.270000      0.851580      0.331310
729      7.280000      0.848270      0.316960
730      7.290000      0.845100      0.302870
731      7.300000      0.842070      0.289150
732      7.310000      0.839180      0.275900
733      7.320000      0.836420      0.263220
734      7.330000      0.833790      0.251220
735      7.340000      0.831280      0.239970
736      7.350000      0.828880      0.229560
737      7.360000      0.826580      0.220050
738      7.370000      0.824380      0.211500
739      7.380000      0.822260      0.203920
740      7.390000      0.820220      0.197360
741      7.400000      0.818250      0.191790
742      7.410000      0.816330      0.187220
743      7.420000      0.814460      0.183600
744      7.430000      0.812630      0.180900
745      7.440000      0.810820      0.179050
746      7.450000      0.809030      0.177990
747      7.460000      0.807250      0.177620
748      7.470000      0.805470      0.177850
749      7.480000      0.803690      0.178580
750      7.490000      0.801910      0.179690
751      7.500000      0.800110      0.181070
752      7.510000      0.798300      0.182600
753      7.520000      0.796470      0.184170
754      7.530000      0.794630      0.185680
755      7.540000      0.792770      0.187030
756      7.550000      0.790900      0.188120
757      7.560000      0.789020      0.188890
758      7.570000      0.787130      0.189270
759      7.580000      0.785240      0.189230
760      7.590000      0.783350      0.188720
761      7.600000      0.781460      0.187750
762      7.610000      0.779580      0.186310
763      7.620000      0.777720      0.184420
764      7.630000      0.775880      0.182130
765      7.640000      0.774050      0.179480
766      7.650000      0.772260      0.176550
767      7.660000      0.770490      0.173430
768      7.670000      0.768760      0.170220
769      7.680000      0.767060      0.167020
770      7.690000      0.765390      0.163970
771      7.700000      0.763750      0.161190
772      7.710000      0.762140      0.158820
773      7.720000      0.760550      0.156980
774      7.730000      0.758980      0.155800
775      7.740000      0.757420      0.155400
776      7.750000      0.755870      0.155880
777      7.760000      0.754310      0.157350
778      7.770000      0.752730      0.159870
779      7.780000      0.751130      0.163510
780      7.790000      0.749500      0.168300
781      7.800000      0.747820      0.174250
782      7.810000      0.746070      0.181350
783      7.820000      0.744260      0.189570
784      7.830000      0.742370      0.198840
785      7.840000      0.740380      0.209080
786      7.850000      0.738290      0.220170
787      7.860000      0.736080      0.231950
788      7.870000      0.733760      0.244260
789      7.880000      0.731320      0.256900
790      7.890000      0.728750      0.269670
791      7.900000      0.726060      0.282340
792      7.910000      0.723230      0.294700
793      7.920000      0.720290      0.306510
794      7.930000      0.717220      0.317570
795      7.940000      0.714050      0.327690
796      7.950000      0.710770      0.336680
797      7.960000      0.707400      0.344400
798      7.970000      0.703960      0.350730
799      7.980000      0.700450      0.355580
800      7.990000      0.696890      0.358880
801      8.000000      0.693310      0.360620
802      8.010000      0.689700      0.360790
803      8.020000      0.686090      0.359430
804      8.030000      0.682500      0.356600
805      8.040000      0.678930      0.352400
806      8.050000      0.675410      0.346960
807      8.060000      0.671940      0.340410
808      8.070000      0.668530      0.332950
809      8.080000      0.665200      0.324750
810      8.090000      0.661960      0.316030
811      8.100000      0.658800      0.307000
812      8.110000      0.655730      0.297880
813      8.120000      0.652750      0.288890
814      8.130000      0.649860      0.280230
815      8.140000      0.647060      0.272090
816      8.150000      0.644340      0.264640
817      8.160000      0.641690      0.258030
818      8.170000      0.639110      0.252360
819      8.180000      0.636590      0.247740
820      8.190000      0.634110      0.244230
821      8.200000      0.631670      0.241850
822      8.210000      0.629250      0.240620
823      8.220000      0.626840      0.240520
824      8.230000      0.624440      0.241480
825      8.240000      0.622020      0.243460
826      8.250000      0.619590      0.246330
827      8.260000      0.617120      0.249990
828      8.270000      0.614620      0.254290
829      8.280000      0.612080      0.259080
830      8.290000      0.609490      0.264190
831      8.300000      0.606850      0.269440
832      8.310000      0.604150      0.274650
833      8.320000      0.601410      0.279650
834      8.330000      0.598610      0.284260
835      8.340000      0.595770      0.288320
836      8.350000      0.592880      0.291700
837      8.360000      0.589970      0.294280
838      8.370000      0.587020      0.295940
839      8.380000      0.584060      0.296600
840      8.390000      0.581100      0.296220
841      8.400000      0.578140      0.294750
842      8.410000      0.575190      0.292180
843      8.420000      0.572270      0.288520
844      8.430000      0.569380      0.283800
845      8.440000      0.566540      0.278080
846      8.450000      0.563760      0.271440
847      8.460000      0.561050      0.263960
848      8.470000      0.558410      0.255760
849      8.480000      0.555850      0.246960
850      8.490000      0.553380      0.237710
851      8.500000      0.551010      0.228130
852      8.510000      0.548720      0.218380
853      8.520000      0.546540      0.208600
854      8.530000      0.544450      0.198920
855      8.540000      0.542460      0.189460
856      8.550000      0.540570      0.180330
857      8.560000      0.538770      0.171630
858      8.570000      0.537050      0.163410
859      8.580000      0.535420      0.155750
860      8.590000      0.533860      0.148670
861      8.600000      0.532370      0.142200
862      8.610000      0.530950      0.136330
863      8.620000      0.529590      0.131070
864      8.630000      0.528280      0.126370
865      8.640000      0.527010      0.122220
866      8.650000      0.525790      0.118550
867      8.660000      0.524610      0.115310
868      8.670000      0.523450      0.112430
869      8.680000      0.522330      0.109850
870      8.690000      0.521230      0.107490
871      8.700000      0.520150      0.105260
872      8.710000      0.519100      0.103100
873      8.720000      0.518070      0.100910
874      8.730000      0.517060      0.098630
875      8.740000      0.516080      0.096190
876      8.750000      0.515110      0.093520
877      8.760000      0.514180      0.090560
878      8.770000      0.513270      0.087270
879      8.780000      0.512400      0.083610
880      8.790000      0.511560      0.079560
881      8.800000      0.510770      0.075100
882      8.810000      0.510020      0.070220
883      8.820000      0.509320      0.064930
884      8.830000      0.508670      0.059270
885      8.840000      0.508070      0.053270
886      8.850000      0.507540      0.046980
887      8.860000      0.507070      0.040460
888      8.870000      0.506670      0.033800
889      8.880000      0.506330      0.027070
890      8.890000      0.506060      0.020390
891      8.900000      0.505850      0.013860
892      8.910000      0.505710      0.007570
893      8.920000      0.505640      0.001640
894      8.930000      0.505620     -0.003840
895      8.940000      0.505660     -0.008770
896      8.950000      0.505750     -0.013060
897      8.960000      0.505880     -0.016650
898      8.970000      0.506050     -0.019480
899      8.980000      0.506240     -0.021490
900      8.990000      0.506460     -0.022660
901      9.000000      0.506680     -0.022980
902      9.010000      0.506910     -0.022430
903      9.020000      0.507140     -0.021040
904      9.030000      0.507350     -0.018830
905      9.040000      0.507530     -0.015840
906      9.050000      0.507690     -0.012140
907      9.060000      0.507810     -0.007780
908      9.070000      0.507890     -0.002850
909      9.080000      0.507920      0.002550
910      9.090000      0.507900      0.008350
911      9.100000      0.507810      0.014430
912      9.110000      0.507670      0.020690
913      9.120000      0.507460      0.027040
914      9.130000      0.507190      0.033390
915      9.140000      0.506860      0.039640
916      9.150000      0.506460      0.045720
917      9.160000      0.506000      0.051560
918      9.170000      0.505490      0.057120
919      9.180000      0.504920      0.062350
920      9.190000      0.504290      0.067230
921      9.200000      0.503620      0.071720
922      9.210000      0.502900      0.075820
923      9.220000      0.502140      0.079540
924      9.230000      0.501350      0.082870
925      9.240000      0.500520      0.085820
926      9.250000      0.499660      0.088410
927      9.260000      0.498780      0.090670
928      9.270000      0.497870      0.092600
929      9.280000      0.496950      0.094230
930      9.290000      0.496000      0.095590
931      9.300000      0.495050      0.096700
932      9.310000      0.494080      0.097590
933      9.320000      0.493100      0.098280
934      9.330000      0.492120      0.098790
935      9.340000      0.491130      0.099140
936      9.350000      0.490140      0.099350
937      9.360000      0.489150      0.099440
938      9.370000      0.488150      0.099420
939      9.380000      0.487160      0.099320
940      9.390000      0.486170      0.099130
941      9.400000      0.485180      0.098880
942      9.410000      0.484190      0.098570
943      9.420000      0.483200      0.098230
944      9.430000      0.482220      0.097850
945      9.440000      0.481240      0.097450
946      9.450000      0.480270      0.097060
947      9.460000      0.479300      0.096670
948      9.470000      0.478330      0.096320
949      9.480000      0.477370      0.096020
950      9.490000      0.476410      0.095780
951      9.500000      0.475450      0.095630
952      9.510000      0.474490      0.095600
953      9.520000      0.473540      0.095690
954      9.530000      0.472580      0.095930
955      9.540000      0.471620      0.096340
956      9.550000      0.470660      0.096930
957      9.560000      0.469690      0.097720
958      9.570000      0.468710      0.098730
959      9.580000      0.467720      0.099950
960      9.590000      0.466720      0.101400
961      9.600000      0.465710      0.103080
962      9.610000      0.464680      0.104980
963      9.620000      0.463630      0.107100
964      9.630000      0.462560      0.109420
965      9.640000      0.461460      0.111930
966      9.650000      0.460340      0.114590
967      9.660000      0.459200      0.117390
968      9.670000      0.458020      0.120290
969      9.680000      0.456820      0.123250
970      9.690000      0.455590      0.126230
971      9.700000      0.454330      0.129170
972      9.710000      0.453030      0.132050
973      9.720000      0.451710      0.134810
974      9.730000      0.450370      0.137410
975      9.740000      0.448990      0.139810
976      9.750000      0.447590      0.141980
977      9.760000      0.446170      0.143890
978      9.770000      0.444730      0.145510
979      9.780000      0.443280      0.146830
980      9.790000      0.441810      0.147830
981      9.800000      0.440330      0.148500
982      9.810000      0.438850      0.148860
983      9.820000      0.437360      0.148900
984      9.830000      0.435870      0.148640
985      9.840000      0.434380      0.148100
986      9.850000      0.432900      0.147300
987      9.860000      0.431430      0.146260
988      9.870000      0.429970      0.145020
989      9.880000      0.428520      0.143620
990      9.890000      0.427080      0.142090
991      9.900000      0.425660      0.140480
992      9.910000      0.424260      0.138820
993      9.920000      0.422870      0.137150
994      9.930000      0.421500      0.135520
995      9.940000      0.420140      0.133950
996      9.950000      0.418800      0.132470
997      9.960000      0.417480      0.131120
998      9.970000      0.416160      0.129900
999      9.980000      0.414870      0.128840
1000      9.990000      0.413580      0.127940
1001     10.000000      0.412300      0.127210
1002     10.010000      0.411030      0.126640
1003     10.020000      0.409760      0.126230
1004     10.030000      0.408500      0.125950
1005     10.040000      0.407240      0.125790
1006     10.050000      0.405980      0.125730
1007     10.060000      0.404720      0.125740
1008     10.070000      0.403470      0.125770
1009     10.080000      0.402210      0.125790
1010     10.090000      0.400950      0.125750
1011     10.100000      0.399690      0.125620
1012     10.110000      0.398440      0.125350
1013     10.120000      0.397180      0.124890
1014     10.130000      0.395930      0.124200
1015     10.140000      0.394690      0.123240
1016     10.150000      0.393460      0.121980
1017     10.160000      0.392240      0.120370
1018     10.170000      0.391040      0.118390
1019     10.180000      0.389850      0.116030
1020     10.190000      0.388690      0.113270
1021     10.200000      0.387560      0.110110
1022     10.210000      0.386460      0.106550
1023     10.220000      0.385390      0.102610
1024     10.230000      0.384370      0.098300
1025     10.240000      0.383380      0.093680
1026     10.250000      0.382450      0.088770
1027     10.260000      0.381560      0.083650
1028     10.270000      0.380720      0.078370
1029     10.280000      0.379940      0.073020
1030     10.290000      0.379210      0.067670
1031     10.300000      0.378530      0.062410
1032     10.310000      0.377910      0.057330
1033     10.320000      0.377330      0.052520
1034     10.330000      0.376810      0.048050
1035     10.340000      0.376330      0.044010
1036     10.350000      0.375890      0.040470
1037     10.360000      0.375480      0.037480
1038     10.370000      0.375110      0.035090
1039     10.380000      0.374760      0.033340
1040     10.390000      0.374420      0.032240
1041     10.400000      0.374100      0.031800
1042     10.410000      0.373780      0.032020
1043     10.420000      0.373460      0.032890
1044     10.430000      0.373130      0.034350
1045     10.440000      0.372790      0.036380
1046     10.450000      0.372430      0.038910
1047     10.460000      0.372040      0.041860
1048     10.470000      0.371620      0.045150
1049     10.480000      0.371170      0.048700
1050     10.490000      0.370680      0.052390
1051     10.500000      0.370160      0.056120
1052     10.510000      0.369600      0.059800
1053     10.520000      0.369000      0.063300
1054     10.530000      0.368360      0.066540
1055     10.540000      0.367700      0.069420
1056     10.550000      0.367010      0.071850
1057     10.560000      0.366290      0.073760
1058     10.570000      0.365550      0.075090
1059     10.580000      0.364800      0.075800
1060     10.590000      0.364040      0.075860
1061     10.600000      0.363280      0.075240
1062     10.610000      0.362530      0.073940
1063     10.620000      0.361790      0.071970
1064     10.630000      0.361070      0.069360
1065     10.640000      0.360380      0.066140
1066     10.650000      0.359720      0.062360
1067     10.660000      0.359090      0.058090
1068     10.670000      0.358510      0.053410
1069     10.680000      0.357980      0.048390
1070     10.690000      0.357490      0.043120
1071     10.700000      0.357060      0.037700
1072     10.710000      0.356680      0.032230
1073     10.720000      0.356360      0.026790
1074     10.730000      0.356090      0.021480
1075     10.740000      0.355880      0.016390
1076     10.750000      0.355720      0.011570
1077     10.760000      0.355600      0.007100
1078     10.770000      0.355530      0.003040
1079     10.780000      0.355500     -0.000590
1080     10.790000      0.355500     -0.003760
1081     10.800000      0.355540     -0.006440
1082     10.810000      0.355610     -0.008620
1083     10.820000      0.355690     -0.010330
1084     10.830000      0.355800     -0.011550
1085     10.840000      0.355910     -0.012320
1086     10.850000      0.356030     -0.012670
1087     10.860000      0.356160     -0.012620
1088     10.870000      0.356290     -0.012220
1089     10.880000      0.356410     -0.011520
1090     10.890000      0.356530     -0.010550
1091     10.900000      0.356630     -0.009380
1092     10.910000      0.356720     -0.008040
1093     10.920000      0.356800     -0.006600
1094     10.930000      0.356870     -0.005090
1095     10.940000      0.356920     -0.003560
1096     10.950000      0.356960     -0.002050
1097     10.960000      0.356980     -0.000590
1098     10.970000      0.356980      0.000800
1099     10.980000      0.356980      0.002070
1100     10.990000      0.356960      0.003230
1101     11.000000      0.356920      0.004250
1102     11.010000      0.356880      0.005120
1103     11.020000      0.356830      0.005840
1104     11.030000      0.356770      0.006390
1105     11.040000      0.356710      0.006790
1106     11.050000      0.356640      0.007030
1107     11.060000      0.356570      0.007100
1108     11.070000      0.356500      0.007020
1109     11.080000      0.356430      0.006780
1110     11.090000      0.356360      0.006390
1111     11.100000      0.356300      0.005850
1112     11.110000      0.356240      0.005170
1113     11.120000      0.356190      0.004340
1114     11.130000      0.356140      0.003360
1115     11.140000      0.356110      0.002250
1116     11.150000      0.356090      0.001000
1117     11.160000      0.356080     -0.000390
1118     11.170000      0.356080     -0.001920
1119     11.180000      0.356100     -0.003570
1120     11.190000      0.356130     -0.005350
1121     11.200000      0.356190     -0.007250
1122     11.210000      0.356260     -0.009260
1123     11.220000      0.356350     -0.011370
1124     11.230000      0.356470     -0.013550
1125     11.240000      0.356600     -0.015800
1126     11.250000      0.356760     -0.018080
1127     11.260000      0.356940     -0.020370
1128     11.270000      0.357140     -0.022620
1129     11.280000      0.357370     -0.024790
1130     11.290000      0.357620     -0.026860
1131     11.300000      0.357890     -0.028760
1132     11.310000      0.358180     -0.030450
1133     11.320000      0.358480     -0.031890
1134     11.330000      0.358800     -0.033020
1135     11.340000      0.359130     -0.033820
1136     11.350000      0.359470     -0.034240
1137     11.360000      0.359810     -0.034240
1138     11.370000      0.360150     -0.033810
1139     11.380000      0.360490     -0.032920
1140     11.390000      0.360820     -0.031550
1141     11.400000      0.361130     -0.029720
1142     11.410000      0.361430     -0.027420
1143     11.420000      0.361710     -0.024660
1144     11.430000      0.361950     -0.021470
1145     11.440000      0.362170     -0.017890
1146     11.450000      0.362350     -0.013960
1147     11.460000      0.362490     -0.009720
1148     11.470000      0.362580     -0.005250
1149     11.480000      0.362640     -0.000610
1150     11.490000      0.362640      0.004120
1151     11.500000      0.362600      0.008860
1152     11.510000      0.362510      0.013530
1153     11.520000      0.362380      0.018050
1154     11.530000      0.362200      0.022350
1155     11.540000      0.361970      0.026360
1156     11.550000      0.361710      0.030020
1157     11.560000      0.361410      0.033260
1158     11.570000      0.361080      0.036060
1159     11.580000      0.360720      0.038370
1160     11.590000      0.360330      0.040170
1161     11.600000      0.359930      0.041470
1162     11.610000      0.359520      0.042240
1163     11.620000      0.359090      0.042520
1164     11.630000      0.358670      0.042310
1165     11.640000      0.358240      0.041650
1166     11.650000      0.357830      0.040580
1167     11.660000      0.357420      0.039140
1168     11.670000      0.357030      0.037400
1169     11.680000      0.356660      0.035410
1170     11.690000      0.356300      0.033240
1171     11.700000      0.355970      0.030960
1172     11.710000      0.355660      0.028640
1173     11.720000      0.355370      0.026350
1174     11.730000      0.355110      0.024150
1175     11.740000      0.354870      0.022110
1176     11.750000      0.354650      0.020290
1177     11.760000      0.354450      0.018720
1178     11.770000      0.354260      0.017440
1179     11.780000      0.354080      0.016500
1180     11.790000      0.353920      0.015900
1181     11.800000      0.353760      0.015660
1182     11.810000      0.353600      0.015790
1183     11.820000      0.353450      0.016290
1184     11.830000      0.353280      0.017130
1185     11.840000      0.353110      0.018290
1186     11.850000      0.352930      0.019760
1187     11.860000      0.352730      0.021500
1188     11.870000      0.352520      0.023460
1189     11.880000      0.352280      0.025590
1190     11.890000      0.352030      0.027860
1191     11.900000      0.351750      0.030200
1192     11.910000      0.351440      0.032560
1193     11.920000      0.351120      0.034900
1194     11.930000      0.350770      0.037160
1195     11.940000      0.350400      0.039290
1196     11.950000      0.350010      0.041250
1197     11.960000      0.349590      0.043020
1198     11.970000      0.349160      0.044550
1199     11.980000      0.348720      0.045830
1200     11.990000      0.348260      0.046840
1201     12.000000      0.347790      0.047580
1202     12.010000      0.347310      0.048030
1203     12.020000      0.346830      0.048200
1204     12.030000      0.346350      0.048100
1205     12.040000      0.345870      0.047750
1206     12.050000      0.345390      0.047150
1207     12.060000      0.344920      0.046340
1208     12.070000      0.344460      0.045350
1209     12.080000      0.344010      0.044200
1210     12.090000      0.343560      0.042920
1211     12.100000      0.343130      0.041560
1212     12.110000      0.342720      0.040140
1213     12.120000      0.342320      0.038710
1214     12.130000      0.341930      0.037290
1215     12.140000      0.341560      0.035910
1216     12.150000      0.341200      0.034600
1217     12.160000      0.340850      0.033380
1218     12.170000      0.340520      0.032270
1219     12.180000      0.340200      0.031290
1220     12.190000      0.339880      0.030450
1221     12.200000      0.339580      0.029740
1222     12.210000      0.339280      0.029180
1223     12.220000      0.338990      0.028760
1224     12.230000      0.338700      0.028480
1225     12.240000      0.338420      0.028320
1226     12.250000      0.338130      0.028270
1227     12.260000      0.337850      0.028330
1228     12.270000      0.337570      0.028460
1229     12.280000      0.337280      0.028650
1230     12.290000      0.337000      0.028890
1231     12.300000      0.336710      0.029140
1232     12.310000      0.336420      0.029380
1233     12.320000      0.336120      0.029590
1234     12.330000      0.335830      0.029760
1235     12.340000      0.335530      0.029850
1236     12.350000      0.335230      0.029860
1237     12.360000      0.334930      0.029770
1238     12.370000      0.334630      0.029550
1239     12.380000      0.334340      0.029210
1240     12.390000      0.334050      0.028740
1241     12.400000      0.333760      0.028130
1242     12.410000      0.333480      0.027380
1243     12.420000      0.333200      0.026500
1244     12.430000      0.332940      0.025490
1245     12.440000      0.332680      0.024360
1246     12.450000      0.332440      0.023130
1247     12.460000      0.332210      0.021820
1248     12.470000      0.331990      0.020440
1249     12.480000      0.331790      0.019010
1250     12.490000      0.331600      0.017570
1251     12.500000      0.331420      0.016150
1252     12.510000      0.331260      0.014750
1253     12.520000      0.331110      0.013430
1254     12.530000      0.330980      0.012190
1255     12.540000      0.330860      0.011070
1256     12.550000      0.330740      0.010080
1257     12.560000      0.330640      0.009240
1258     12.570000      0.330550      0.008580
1259     12.580000      0.330470      0.008090
1260     12.590000      0.330380      0.007790
1261     12.600000      0.330310      0.007690
1262     12.610000      0.330230      0.007770
1263     12.620000      0.330150      0.008050
1264     12.630000      0.330070      0.008510
1265     12.640000      0.329990      0.009150
1266     12.650000      0.329900      0.009940
1267     12.660000      0.329800      0.010880
1268     12.670000      0.329690      0.011950
1269     12.680000      0.329570      0.013110
1270     12.690000      0.329440      0.014360
1271     12.700000      0.329290      0.015670
1272     12.710000      0.329140      0.017010
1273     12.720000      0.328970      0.018360
1274     12.730000      0.328780      0.019700
1275     12.740000      0.328590      0.021000
1276     12.750000      0.328380      0.022250
1277     12.760000      0.328150      0.023440
1278     12.770000      0.327920      0.024550
1279     12.780000      0.327670      0.025570
1280     12.790000      0.327420      0.026500
1281     12.800000      0.327150      0.027330
1282     12.810000      0.326880      0.028060
1283     12.820000      0.326600      0.028690
1284     12.830000      0.326310      0.029230
1285     12.840000      0.326020      0.029690
1286     12.850000      0.325720      0.030070
1287     12.860000      0.325420      0.030370
1288     12.870000      0.325120      0.030630
1289     12.880000      0.324810      0.030840
1290     12.890000      0.324500      0.031010
1291     12.900000      0.324190      0.031170
1292     12.910000      0.323880      0.031330
1293     12.920000      0.323570      0.031500
1294     12.930000      0.323250      0.031700
1295     12.940000      0.322940      0.031930
1296     12.950000      0.322620      0.032210
1297     12.960000      0.322290      0.032540
1298     12.970000      0.321970      0.032950
1299     12.980000      0.321640      0.033420
1300     12.990000      0.321310      0.033970
1301     13.000000      0.320970      0.034600
1302     13.010000      0.320620      0.035300
1303     13.020000      0.320270      0.036080
1304     13.030000      0.319910      0.036930
1305     13.040000      0.319540      0.037830
1306     13.050000      0.319160      0.038790
1307     13.060000      0.318770      0.039780
1308     13.070000      0.318370      0.040780
1309     13.080000      0.317960      0.041790
1310     13.090000      0.317550      0.042780
1311     13.100000      0.317120      0.043730
1312     13.110000      0.316680      0.044620
1313     13.120000      0.316240      0.045430
1314     13.130000      0.315780      0.046130
1315     13.140000      0.315320      0.046710
1316     13.150000      0.314850      0.047150
1317     13.160000      0.314380      0.047450
1318     13.170000      0.313910      0.047570
1319     13.180000      0.313430      0.047530
1320     13.190000      0.312960      0.047310
1321     13.200000      0.312480      0.046920
1322     13.210000      0.312010      0.046350
1323     13.220000      0.311550      0.045620
1324     13.230000      0.311090      0.044740
1325     13.240000      0.310650      0.043720
1326     13.250000      0.310210      0.042590
1327     13.260000      0.309780      0.041360
1328     13.270000      0.309370      0.040080
1329     13.280000      0.308970      0.038780
1330     13.290000      0.308580      0.037480
1331     13.300000      0.308210      0.036220
1332     13.310000      0.307840      0.035060
1333     13.320000      0.307490      0.034010
1334     13.330000      0.307150      0.033120
1335     13.340000      0.306820      0.032430
1336     13.350000      0.306500      0.031950
1337     13.360000      0.306180      0.031730
1338     13.370000      0.305860      0.031770
1339     13.380000      0.305540      0.032100
1340     13.390000      0.305220      0.032730
1341     13.400000      0.304900      0.033650
1342     13.410000      0.304560      0.034880
1343     13.420000      0.304210      0.036390
1344     13.430000      0.303850      0.038180
1345     13.440000      0.303460      0.040230
1346     13.450000      0.303060      0.042500
1347     13.460000      0.302640      0.044970
1348     13.470000      0.302190      0.047580
1349     13.480000      0.301710      0.050310
1350     13.490000      0.301210      0.053090
1351     13.500000      0.300680      0.055880
1352     13.510000      0.300120      0.058630
1353     13.520000      0.299530      0.061280
1354     13.530000      0.298920      0.063780
1355     13.540000      0.298280      0.066100
1356     13.550000      0.297620      0.068190
1357     13.560000      0.296940      0.070010
1358     13.570000      0.296240      0.071550
1359     13.580000      0.295520      0.072770
1360     13.590000      0.294800      0.073660
1361     13.600000      0.294060      0.074220
1362     13.610000      0.293320      0.074450
1363     13.620000      0.292570      0.074350
1364     13.630000      0.291830      0.073940
1365     13.640000      0.291090      0.073230
1366     13.650000      0.290360      0.072260
1367     13.660000      0.289630      0.071060
1368     13.670000      0.288920      0.069660
1369     13.680000      0.288230      0.068110
1370     13.690000      0.287550      0.066450
1371     13.700000      0.286880      0.064730
1372     13.710000      0.286230      0.062990
1373     13.720000      0.285600      0.061290
1374     13.730000      0.284990      0.059660
1375     13.740000      0.284390      0.058150
1376     13.750000      0.283810      0.056790
1377     13.760000      0.283250      0.055620
1378     13.770000      0.282690      0.054660
1379     13.780000      0.282140      0.053930
1380     13.790000      0.281600      0.053440
1381     13.800000      0.281070      0.053210
1382     13.810000      0.280540      0.053220
1383     13.820000      0.280000      0.053480
1384     13.830000      0.279470      0.053960
1385     13.840000      0.278930      0.054670
1386     13.850000      0.278380      0.055560
1387     13.860000      0.277830      0.056610
1388     13.870000      0.277260      0.057790
1389     13.880000      0.276680      0.059050
1390     13.890000      0.276090      0.060360
1391     13.900000      0.275490      0.061670
1392     13.910000      0.274870      0.062940
1393     13.920000      0.274240      0.064120
1394     13.930000      0.273600      0.065180
1395     13.940000      0.272950      0.066070
1396     13.950000      0.272290      0.066750
1397     13.960000      0.271620      0.067200
1398     13.970000      0.270950      0.067400
1399     13.980000      0.270280      0.067320
1400     13.990000      0.269600      0.066940
1401     14.000000      0.268930      0.066280
1402     14.010000      0.268270      0.065310
1403     14.020000      0.267620      0.064050
1404     14.030000      0.266980      0.062520
1405     14.040000      0.266350      0.060730
1406     14.050000      0.265740      0.058700
1407     14.060000      0.265160      0.056480
1408     14.070000      0.264590      0.054090
1409     14.080000      0.264050      0.051590
1410     14.090000      0.263540      0.049010
1411     14.100000      0.263050      0.046400
1412     14.110000      0.262580      0.043810
1413     14.120000      0.262140      0.041300
1414     14.130000      0.261730      0.038900
1415     14.140000      0.261340      0.036660
1416     14.150000      0.260980      0.034620
1417     14.160000      0.260630      0.032810
1418     14.170000      0.260300      0.031250
1419     14.180000      0.259990      0.029970
1420     14.190000      0.259690      0.028970
1421     14.200000      0.259400      0.028270
1422     14.210000      0.259120      0.027860
1423     14.220000      0.258840      0.027740
1424     14.230000      0.258560      0.027900
1425     14.240000      0.258280      0.028310
1426     14.250000      0.258000      0.028960
1427     14.260000      0.257710      0.029810
1428     14.270000      0.257410      0.030830
1429     14.280000      0.257100      0.031990
1430     14.290000      0.256780      0.033240
1431     14.300000      0.256450      0.034540
1432     14.310000      0.256100      0.035840
1433     14.320000      0.255750      0.037120
1434     14.330000      0.255370      0.038310
1435     14.340000      0.254990      0.039400
1436     14.350000      0.254600      0.040340
1437     14.360000      0.254190      0.041110
1438     14.370000      0.253780      0.041680
1439     14.380000      0.253370      0.042040
1440     14.390000      0.252950      0.042170
1441     14.400000      0.252520      0.042060
1442     14.410000      0.252100      0.041720
1443     14.420000      0.251690      0.041140
1444     14.430000      0.251270      0.040340
1445     14.440000      0.250870      0.039340
1446     14.450000      0.250480      0.038150
1447     14.460000      0.250100      0.036790
1448     14.470000      0.249730      0.035300
1449     14.480000      0.249380      0.033720
1450     14.490000      0.249040      0.032060
1451     14.500000      0.248720      0.030390
1452     14.510000      0.248410      0.028720
1453     14.520000      0.248130      0.027100
1454     14.530000      0.247860      0.025570
1455     14.540000      0.247600      0.024160
1456     14.550000      0.247360      0.022890
1457     14.560000      0.247130      0.021800
1458     14.570000      0.246910      0.020900
1459     14.580000      0.246700      0.020210
1460     14.590000      0.246500      0.019740
1461     14.600000      0.246300      0.019490
1462     14.610000      0.246110      0.019470
1463     14.620000      0.245910      0.019660
1464     14.630000      0.245720      0.020070
1465     14.640000      0.245520      0.020680
1466     14.650000      0.245310      0.021450
1467     14.660000      0.245100      0.022380
1468     14.670000      0.244870      0.023440
1469     14.680000      0.244640      0.024580
1470     14.690000      0.244390      0.025780
1471     14.700000      0.244130      0.027010
1472     14.710000      0.243860      0.028220
1473     14.720000      0.243580      0.029380
1474     14.730000      0.243290      0.030470
1475     14.740000      0.242980      0.031440
1476     14.750000      0.242670      0.032270
1477     14.760000      0.242350      0.032930
1478     14.770000      0.242020      0.033410
1479     14.780000      0.241680      0.033690
1480     14.790000      0.241340      0.033770
1481     14.800000      0.241010      0.033630
1482     14.810000      0.240670      0.033280
1483     14.820000      0.240340      0.032720
1484     14.830000      0.240010      0.031960
1485     14.840000      0.239690      0.031030
1486     14.850000      0.239380      0.029930
1487     14.860000      0.239080      0.028700
1488     14.870000      0.238790      0.027370
1489     14.880000      0.238520      0.025960
1490     14.890000      0.238260      0.024530
1491     14.900000      0.238020      0.023090
1492     14.910000      0.237790      0.021700
1493     14.920000      0.237570      0.020380
1494     14.930000      0.237360      0.019190
1495     14.940000      0.237170      0.018140
1496     14.950000      0.236990      0.017270
1497     14.960000      0.236820      0.016610
1498     14.970000      0.236650      0.016180
1499     14.980000      0.236490      0.015990
1500     14.990000      0.236330      0.016050
1501     15.000000      0.236170      0.016380
1502     15.010000      0.236010      0.016970
1503     15.020000      0.235840      0.017810
1504     15.030000      0.235660      0.018900
1505     15.040000      0.235470      0.020220
1506     15.050000      0.235270      0.021740
1507     15.060000      0.235050      0.023430
1508     15.070000      0.234820      0.025280
1509     15.080000      0.234560      0.027230
1510     15.090000      0.234290      0.029250
1511     15.100000      0.234000      0.031310
1512     15.110000      0.233690      0.033350
1513     15.120000      0.233350      0.035340
1514     15.130000      0.233000      0.037230
1515     15.140000      0.232630      0.039000
1516     15.150000      0.232240      0.040610
1517     15.160000      0.231830      0.042030
1518     15.170000      0.231410      0.043240
1519     15.180000      0.230980      0.044220
1520     15.190000      0.230540      0.044960
1521     15.200000      0.230090      0.045450
1522     15.210000      0.229630      0.045690
1523     15.220000      0.229170      0.045680
1524     15.230000      0.228720      0.045430
1525     15.240000      0.228260      0.044950
1526     15.250000      0.227810      0.044250
1527     15.260000      0.227370      0.043350
1528     15.270000      0.226940      0.042280
1529     15.280000      0.226510      0.041060
1530     15.290000      0.226100      0.039720
1531     15.300000      0.225710      0.038280
1532     15.310000      0.225320      0.036780
1533     15.320000      0.224960      0.035230
1534     15.330000      0.224600      0.033680
1535     15.340000      0.224270      0.032130
1536     15.350000      0.223950      0.030610
1537     15.360000      0.223640      0.029150
1538     15.370000      0.223350      0.027750
1539     15.380000      0.223070      0.026420
1540     15.390000      0.222810      0.025180
1541     15.400000      0.222550      0.024030
1542     15.410000      0.222310      0.022970
1543     15.420000      0.222080      0.022010
1544     15.430000      0.221860      0.021140
1545     15.440000      0.221650      0.020360
1546     15.450000      0.221450      0.019680
1547     15.460000      0.221250      0.019070
1548     15.470000      0.221060      0.018540
1549     15.480000      0.220880      0.018080
1550     15.490000      0.220700      0.017680
1551     15.500000      0.220520      0.017340
1552     15.510000      0.220350      0.017060
1553     15.520000      0.220170      0.016810
1554     15.530000      0.220010      0.016610
1555     15.540000      0.219840      0.016430
1556     15.550000      0.219680      0.016280
1557     15.560000      0.219510      0.016160
1558     15.570000      0.219350      0.016050
1559     15.580000      0.219190      0.015960
1560     15.590000      0.219030      0.015870
1561     15.600000      0.218870      0.015800
1562     15.610000      0.218720      0.015730
1563     15.620000      0.218560      0.015670
1564     15.630000      0.218400      0.015610
1565     15.640000      0.218240      0.015560
1566     15.650000      0.218090      0.015500
1567     15.660000      0.217930      0.015450
1568     15.670000      0.217780      0.015390
1569     15.680000      0.217630      0.015340
1570     15.690000      0.217470      0.015280
1571     15.700000      0.217320      0.015230
1572     15.710000      0.217170      0.015170
1573     15.720000      0.217020      0.015110
1574     15.730000      0.216860      0.015050
1575     15.740000      0.216710      0.014980
1576     15.750000      0.216560      0.014910
1577     15.760000      0.216420      0.014840
1578     15.770000      0.216270      0.014770
1579     15.780000      0.216120      0.014690
1580     15.790000      0.215970      0.014610
1581     15.800000      0.215830      0.014530
1582     15.810000      0.215680      0.014450
1583     15.820000      0.215540      0.014360
1584     15.830000      0.215390      0.014270
1585     15.840000      0.215250      0.014170
1586     15.850000      0.215110      0.014080
1587     15.860000      0.214970      0.013980
1588     15.870000      0.214830      0.013880
1589     15.880000      0.214690      0.013780
1590     15.890000      0.214550      0.013690
1591     15.900000      0.214410      0.013590
1592     15.910000      0.214280      0.013500
1593     15.920000      0.214140      0.013410
1594     15.930000      0.214010      0.013330
1595     15.940000      0.213880      0.013250
1596     15.950000      0.213740      0.013180
1597     15.960000      0.213610      0.013110
1598     15.970000      0.213480      0.013050
1599     15.980000      0.213350      0.013000
1600     15.990000      0.213220      0.012960
1601     16.000000      0.213090      0.012920
1602     16.010000      0.212960      0.012890
1603     16.020000      0.212830      0.012870
1604     16.030000      0.212700      0.012850
1605     16.040000      0.212570      0.012850
1606     16.050000      0.212450      0.012840
1607     16.060000      0.212320      0.012840
1608     16.070000      0.212190      0.012850
1609     16.080000      0.212060      0.012860
1610     16.090000      0.211930      0.012870
1611     16.100000      0.211800      0.012880
1612     16.110000      0.211680      0.012890
1613     16.120000      0.211550      0.012900
1614     16.130000      0.211420      0.012910
1615     16.140000      0.211290      0.012910
1616     16.150000      0.211160      0.012910
1617     16.160000      0.211030      0.012910
1618     16.170000      0.210900      0.012910
1619     16.180000      0.210770      0.012900
1620     16.190000      0.210640      0.012880
1621     16.200000      0.210510      0.012870
1622     16.210000      0.210390      0.012850
1623     16.220000      0.210260      0.012820
1624     16.230000      0.210130      0.012800
1625     16.240000      0.210000      0.012780
1626     16.250000      0.209870      0.012770
1627     16.260000      0.209750      0.012760
1628     16.270000      0.209620      0.012760
1629     16.280000      0.209490      0.012770
1630     16.290000      0.209360      0.012800
1631     16.300000      0.209230      0.012860
1632     16.310000      0.209110      0.012940
1633     16.320000      0.208980      0.013040
1634     16.330000      0.208850      0.013190
1635     16.340000      0.208710      0.013370
1636     16.350000      0.208580      0.013590
1637     16.360000      0.208440      0.013850
1638     16.370000      0.208310      0.014170
1639     16.380000      0.208160      0.014530
1640     16.390000      0.208020      0.014950
1641     16.400000      0.207870      0.015420
1642     16.410000      0.207720      0.015940
1643     16.420000      0.207560      0.016510
1644     16.430000      0.207390      0.017140
1645     16.440000      0.207220      0.017810
1646     16.450000      0.207040      0.018530
1647     16.460000      0.206860      0.019300
1648     16.470000      0.206660      0.020090
1649     16.480000      0.206460      0.020920
1650     16.490000      0.206250      0.021770
1651     16.500000      0.206030      0.022640
1652     16.510000      0.205810      0.023510
1653     16.520000      0.205570      0.024390
1654     16.530000      0.205330      0.025270
1655     16.540000      0.205080      0.026140
1656     16.550000      0.204820      0.026990
1657     16.560000      0.204550      0.027820
1658     16.570000      0.204270      0.028640
1659     16.580000      0.203980      0.029420
1660     16.590000      0.203690      0.030190
1661     16.600000      0.203380      0.030920
1662     16.610000      0.203080      0.031630
1663     16.620000      0.202760      0.032310
1664     16.630000      0.202440      0.032960
1665     16.640000      0.202110      0.033590
1666     16.650000      0.201770      0.034190
1667     16.660000      0.201430      0.034750
1668     16.670000      0.201080      0.035300
1669     16.680000      0.200730      0.035810
1670     16.690000      0.200370      0.036290
1671     16.700000      0.200010      0.036740
1672     16.710000      0.199640      0.037160
1673     16.720000      0.199270      0.037550
1674     16.730000      0.198890      0.037900
1675     16.740000      0.198510      0.038220
1676     16.750000      0.198130      0.038500
1677     16.760000      0.197750      0.038740
1678     16.770000      0.197360      0.038950
1679     16.780000      0.196970      0.039120
1680     16.790000      0.196580      0.039250
1681     16.800000      0.196190      0.039350
1682     16.810000      0.195790      0.039410
1683     16.820000      0.195400      0.039450
1684     16.830000      0.195000      0.039450
1685     16.840000      0.194610      0.039420
1686     16.850000      0.194220      0.039380
1687     16.860000      0.193820      0.039310
1688     16.870000      0.193430      0.039230
1689     16.880000      0.193040      0.039140
1690     16.890000      0.192640      0.039040
1691     16.900000      0.192250      0.038950
1692     16.910000      0.191860      0.038870
1693     16.920000      0.191480      0.038790
1694     16.930000      0.191090      0.038740
1695     16.940000      0.190700      0.038710
1696     16.950000      0.190310      0.038700
1697     16.960000      0.189930      0.038730
1698     16.970000      0.189540      0.038790
1699     16.980000      0.189150      0.038890
1700     16.990000      0.188760      0.039030
1701     17.000000      0.188370      0.039200
1702     17.010000      0.187980      0.039410
1703     17.020000      0.187590      0.039660
1704     17.030000      0.187190      0.039940
1705     17.040000      0.186790      0.040260
1706     17.050000      0.186390      0.040590
1707     17.060000      0.185980      0.040950
1708     17.070000      0.185570      0.041320
1709     17.080000      0.185160      0.041700
1710     17.090000      0.184740      0.042080
1711     17.100000      0.184320      0.042440
1712     17.110000      0.183900      0.042790
1713     17.120000      0.183470      0.043110
1714     17.130000      0.183040      0.043390
1715     17.140000      0.182600      0.043630
1716     17.150000      0.182170      0.043820
1717     17.160000      0.181730      0.043950
1718     17.170000      0.181290      0.044020
1719     17.180000      0.180850      0.044030
1720     17.190000      0.180410      0.043970
1721     17.200000      0.179970      0.043840
1722     17.210000      0.179530      0.043650
1723     17.220000      0.179090      0.043390
1724     17.230000      0.178660      0.043070
1725     17.240000      0.178230      0.042690
1726     17.250000      0.177800      0.042260
1727     17.260000      0.177380      0.041780
1728     17.270000      0.176960      0.041270
1729     17.280000      0.176550      0.040730
1730     17.290000      0.176140      0.040180
1731     17.300000      0.175740      0.039620
1732     17.310000      0.175340      0.039060
1733     17.320000      0.174950      0.038530
1734     17.330000      0.174570      0.038020
1735     17.340000      0.174190      0.037540
1736     17.350000      0.173810      0.037120
1737     17.360000      0.173440      0.036740
1738     17.370000      0.173070      0.036420
1739     17.380000      0.172710      0.036160
1740     17.390000      0.172350      0.035970
1741     17.400000      0.171990      0.035840
1742     17.410000      0.171630      0.035780
1743     17.420000      0.171270      0.035780
1744     17.430000      0.170910      0.035850
1745     17.440000      0.170560      0.035960
1746     17.450000      0.170200      0.036130
1747     17.460000      0.169840      0.036330
1748     17.470000      0.169470      0.036560
1749     17.480000      0.169110      0.036820
1750     17.490000      0.168740      0.037080
1751     17.500000      0.168370      0.037350
1752     17.510000      0.167990      0.037600
1753     17.520000      0.167620      0.037820
1754     17.530000      0.167240      0.038010
1755     17.540000      0.166860      0.038150
1756     17.550000      0.166480      0.038240
1757     17.560000      0.166100      0.038260
1758     17.570000      0.165710      0.038210
1759     17.580000      0.165330      0.038090
1760     17.590000      0.164950      0.037880
1761     17.600000      0.164570      0.037600
1762     17.610000      0.164200      0.037240
1763     17.620000      0.163820      0.036790
1764     17.630000      0.163460      0.036280
1765     17.640000      0.163090      0.035690
1766     17.650000      0.162740      0.035040
1767     17.660000      0.162390      0.034340
1768     17.670000      0.162040      0.033600
1769     17.680000      0.161710      0.032830
1770     17.690000      0.161380      0.032040
1771     17.700000      0.161060      0.031250
1772     17.710000      0.160740      0.030470
1773     17.720000      0.160440      0.029720
1774     17.730000      0.160140      0.029010
1775     17.740000      0.159850      0.028350
1776     17.750000      0.159570      0.027750
1777     17.760000      0.159290      0.027220
1778     17.770000      0.159020      0.026780
1779     17.780000      0.158750      0.026410
1780     17.790000      0.158490      0.026140
1781     17.800000      0.158230      0.025960
1782     17.810000      0.157970      0.025870
1783     17.820000      0.157710      0.025870
1784     17.830000      0.157450      0.025950
1785     17.840000      0.157190      0.026110
1786     17.850000      0.156930      0.026350
1787     17.860000      0.156670      0.026650
1788     17.870000      0.156400      0.026990
1789     17.880000      0.156130      0.027380
1790     17.890000      0.155850      0.027800
1791     17.900000      0.155580      0.028230
1792     17.910000      0.155290      0.028670
1793     17.920000      0.155010      0.029090
1794     17.930000      0.154720      0.029490
1795     17.940000      0.154420      0.029850
1796     17.950000      0.154120      0.030170
1797     17.960000      0.153820      0.030430
1798     17.970000      0.153520      0.030630
1799     17.980000      0.153210      0.030760
1800     17.990000      0.152900      0.030830
1801     18.000000      0.152600      0.030820
1802     18.010000      0.152290      0.030730
1803     18.020000      0.151980      0.030570
1804     18.030000      0.151670      0.030340
1805     18.040000      0.151370      0.030050
1806     18.050000      0.151070      0.029700
1807     18.060000      0.150770      0.029300
1808     18.070000      0.150480      0.028860
1809     18.080000      0.150190      0.028380
1810     18.090000      0.149910      0.027890
1811     18.100000      0.149630      0.027380
1812     18.110000      0.149360      0.026880
1813     18.120000      0.149090      0.026390
1814     18.130000      0.148820      0.025930
1815     18.140000      0.148560      0.025500
1816     18.150000      0.148310      0.025120
1817     18.160000      0.148060      0.024780
1818     18.170000      0.147810      0.024510
1819     18.180000      0.147560      0.024300
1820     18.190000      0.147320      0.024150
1821     18.200000      0.147080      0.024070
1822     18.210000      0.146840      0.024050
1823     18.220000      0.146600      0.024100
1824     18.230000      0.146360      0.024200
1825     18.240000      0.146120      0.024360
1826     18.250000      0.145870      0.024560
1827     18.260000      0.145630      0.024800
1828     18.270000      0.145380      0.025070
1829     18.280000      0.145130      0.025350
1830     18.290000      0.144870      0.025630
1831     18.300000      0.144620      0.025900
1832     18.310000      0.144360      0.026150
1833     18.320000      0.144100      0.026360
1834     18.330000      0.143830      0.026520
1835     18.340000      0.143570      0.026620
1836     18.350000      0.143300      0.026640
1837     18.360000      0.143040      0.026590
1838     18.370000      0.142770      0.026440
1839     18.380000      0.142510      0.026200
1840     18.390000      0.142240      0.025860
1841     18.400000      0.141980      0.025420
1842     18.410000      0.141730      0.024880
1843     18.420000      0.141480      0.024240
1844     18.430000      0.141240      0.023520
1845     18.440000      0.141000      0.022710
1846     18.450000      0.140780      0.021830
1847     18.460000      0.140560      0.020900
1848     18.470000      0.140350      0.019920
1849     18.480000      0.140150      0.018910
1850     18.490000      0.139960      0.017900
1851     18.500000      0.139780      0.016910
1852     18.510000      0.139610      0.015950
1853     18.520000      0.139450      0.015040
1854     18.530000      0.139300      0.014210
1855     18.540000      0.139160      0.013460
1856     18.550000      0.139030      0.012830
1857     18.560000      0.138900      0.012320
1858     18.570000      0.138780      0.011940
1859     18.580000      0.138660      0.011700
1860     18.590000      0.138540      0.011600
1861     18.600000      0.138420      0.011660
1862     18.610000      0.138310      0.011870
1863     18.620000      0.138190      0.012230
1864     18.630000      0.138070      0.012730
1865     18.640000      0.137940      0.013360
1866     18.650000      0.137800      0.014120
1867     18.660000      0.137660      0.014990
1868     18.670000      0.137510      0.015960
1869     18.680000      0.137350      0.017010
1870     18.690000      0.137180      0.018110
1871     18.700000      0.137000      0.019260
1872     18.710000      0.136810      0.020420
1873     18.720000      0.136610      0.021590
1874     18.730000      0.136390      0.022740
1875     18.740000      0.136160      0.023860
1876     18.750000      0.135920      0.024930
1877     18.760000      0.135670      0.025940
1878     18.770000      0.135410      0.026880
1879     18.780000      0.135150      0.027740
1880     18.790000      0.134870      0.028510
1881     18.800000      0.134580      0.029200
1882     18.810000      0.134290      0.029790
1883     18.820000      0.133990      0.030290
1884     18.830000      0.133690      0.030700
1885     18.840000      0.133380      0.031030
1886     18.850000      0.133070      0.031270
1887     18.860000      0.132760      0.031440
1888     18.870000      0.132450      0.031530
1889     18.880000      0.132130      0.031560
1890     18.890000      0.131820      0.031540
1891     18.900000      0.131500      0.031460
1892     18.910000      0.131190      0.031350
1893     18.920000      0.130870      0.031190
1894     18.930000      0.130560      0.031010
1895     18.940000      0.130250      0.030810
1896     18.950000      0.129940      0.030590
1897     18.960000      0.129640      0.030360
1898     18.970000      0.129330      0.030120
1899     18.980000      0.129030      0.029880
1900     18.990000      0.128730      0.029630
1901     19.000000      0.128440      0.029380
1902     19.010000      0.128140      0.029140
1903     19.020000      0.127850      0.028890
1904     19.030000      0.127560      0.028650
1905     19.040000      0.127280      0.028410
1906     19.050000      0.126990      0.028180
1907     19.060000      0.126710      0.027950
1908     19.070000      0.126430      0.027720
1909     19.080000      0.126150      0.027490
1910     19.090000      0.125880      0.027270
1911     19.100000      0.125610      0.027060
1912     19.110000      0.125330      0.026840
1913     19.120000      0.125070      0.026630
1914     19.130000      0.124800      0.026430
1915     19.140000      0.124540      0.026230
1916     19.150000      0.124270      0.026030
1917     19.160000      0.124010      0.025830
1918     19.170000      0.123750      0.025640
1919     19.180000      0.123500      0.025450
1920     19.190000      0.123240      0.025270
1921     19.200000      0.122990      0.025080
1922     19.210000      0.122740      0.024910
1923     19.220000      0.122490      0.024740
1924     19.230000      0.122240      0.024570
1925     19.240000      0.122000      0.024420
1926     19.250000      0.121750      0.024270
1927     19.260000      0.121510      0.024140
1928     19.270000      0.121270      0.024020
1929     19.280000      0.121030      0.023920
1930     19.290000      0.120790      0.023840
1931     19.300000      0.120550      0.023780
1932     19.310000      0.120310      0.023750
1933     19.320000      0.120080      0.023760
1934     19.330000      0.119840      0.023800
1935     19.340000      0.119600      0.023870
1936     19.350000      0.119360      0.023990
1937     19.360000      0.119120      0.024160
1938     19.370000      0.118880      0.024370
1939     19.380000      0.118640      0.024620
1940     19.390000      0.118390      0.024930
1941     19.400000      0.118140      0.025280
1942     19.410000      0.117890      0.025680
1943     19.420000      0.117630      0.026130
1944     19.430000      0.117370      0.026610
1945     19.440000      0.117100      0.027130
1946     19.450000      0.116830      0.027690
1947     19.460000      0.116560      0.028260
1948     19.470000      0.116270      0.028860
1949     19.480000      0.115990      0.029450
1950     19.490000      0.115690      0.030050
1951     19.500000      0.115390      0.030630
1952     19.510000      0.115080      0.031180
1953     19.520000      0.114770      0.031700
1954     19.530000      0.114460      0.032170
1955     19.540000      0.114130      0.032580
1956     19.550000      0.113810      0.032930
1957     19.560000      0.113480      0.033210
1958     19.570000      0.113150      0.033410
1959     19.580000      0.112810      0.033530
1960     19.590000      0.112480      0.033560
1961     19.600000      0.112140      0.033510
1962     19.610000      0.111810      0.033370
1963     19.620000      0.111470      0.033150
1964     19.630000      0.111140      0.032850
1965     19.640000      0.110810      0.032480
1966     19.650000      0.110490      0.032050
1967     19.660000      0.110170      0.031570
1968     19.670000      0.109850      0.031040
1969     19.680000      0.109540      0.030480
1970     19.690000      0.109240      0.029900
1971     19.700000      0.108940      0.029320
1972     19.710000      0.108640      0.028750
1973     19.720000      0.108360      0.028210
1974     19.730000      0.108070      0.027700
1975     19.740000      0.107800      0.027250
1976     19.750000      0.107530      0.026850
1977     19.760000      0.107260      0.026530
1978     19.770000      0.106990      0.026290
1979     19.780000      0.106730      0.026130
1980     19.790000      0.106470      0.026060
1981     19.800000      0.106210      0.026080
1982     19.810000      0.105950      0.026200
1983     19.820000      0.105680      0.026400
1984     19.830000      0.105420      0.026690
1985     19.840000      0.105150      0.027050
1986     19.850000      0.104880      0.027490
1987     19.860000      0.104610      0.027990
1988     19.870000      0.104330      0.028530
1989     19.880000      0.104040      0.029120
1990     19.890000      0.103750      0.029730
1991     19.900000      0.103450      0.030350
1992     19.910000      0.103150      0.030960
1993     19.920000      0.102840      0.031560
1994     19.930000      0.102530      0.032120
1995     19.940000      0.102200      0.032640
1996     19.950000      0.101880      0.033100
1997     19.960000      0.101550      0.033490
1998     19.970000      0.101210      0.033810
1999     19.980000      0.100870      0.034050
2000     19.990000      0.100530      0.034200
2001     20.000000      0.100190      0.034260
2002     20.010000      0.099850      0.034240
2003     20.020000      0.099510      0.034130
2004     20.030000      0.099160      0.033940
2005     20.040000      0.098830      0.033660
2006     20.050000      0.098490      0.033320
2007     20.060000      0.098160      0.032900
2008     20.070000      0.097830      0.032430
2009     20.080000      0.097500      0.031910
2010     20.090000      0.097180      0.031360
2011     20.100000      0.096870      0.030780
2012     20.110000      0.096560      0.030180
2013     20.120000      0.096260      0.029590
2014     20.130000      0.095960      0.029000
2015     20.140000      0.095670      0.028430
2016     20.150000      0.095390      0.027880
2017     20.160000      0.095110      0.027370
2018     20.170000      0.094840      0.026910
2019     20.180000      0.094570      0.026480
2020     20.190000      0.094300      0.026110
2021     20.200000      0.094040      0.025780
2022     20.210000      0.093780      0.025510
2023     20.220000      0.093530      0.025290
2024     20.230000      0.093280      0.025120
2025     20.240000      0.093030      0.025000
2026     20.250000      0.092780      0.024930
2027     20.260000      0.092530      0.024900
2028     20.270000      0.092280      0.024900
2029     20.280000      0.092030      0.024950
2030     20.290000      0.091780      0.025020
2031     20.300000      0.091530      0.025120
2032     20.310000      0.091280      0.025240
2033     20.320000      0.091020      0.025380
2034     20.330000      0.090770      0.025530
2035     20.340000      0.090520      0.025680
2036     20.350000      0.090260      0.025840
2037     20.360000      0.090000      0.026000
2038     20.370000      0.089740      0.026160
2039     20.380000      0.089480      0.026310
2040     20.390000      0.089220      0.026460
2041     20.400000      0.088950      0.026600
2042     20.410000      0.088690      0.026720
2043     20.420000      0.088420      0.026840
2044     20.430000      0.088150      0.026950
2045     20.440000      0.087880      0.027040
2046     20.450000      0.087610      0.027120
2047     20.460000      0.087340      0.027190
2048     20.470000      0.087070      0.027240
2049     20.480000      0.086790      0.027270
2050     20.490000      0.086520      0.027290
2051     20.500000      0.086250      0.027290
2052     20.510000      0.085980      0.027270
2053     20.520000      0.085700      0.027240
2054     20.530000      0.085430      0.027180
2055     20.540000      0.085160      0.027100
2056     20.550000      0.084890      0.026990
2057     20.560000      0.084620      0.026860
2058     20.570000      0.084350      0.026710
2059     20.580000      0.084080      0.026530
2060     20.590000      0.083820      0.026320
2061     20.600000      0.083550      0.026090
2062     20.610000      0.083290      0.025840
2063     20.620000      0.083030      0.025560
2064     20.630000      0.082780      0.025260
2065     20.640000      0.082530      0.024940
2066     20.650000      0.082280      0.024600
2067     20.660000      0.082030      0.024250
2068     20.670000      0.081790      0.023890
2069     20.680000      0.081550      0.023530
2070     20.690000      0.081310      0.023160
2071     20.700000      0.081080      0.022800
2072     20.710000      0.080850      0.022450
2073     20.720000      0.080630      0.022110
2074     20.730000      0.080410      0.021790
2075     20.740000      0.080190      0.021500
2076     20.750000      0.079980      0.021240
2077     20.760000      0.079760      0.021000
2078     20.770000      0.079550      0.020800
2079     20.780000      0.079350      0.020640
2080     20.790000      0.079140      0.020520
2081     20.800000      0.078930      0.020430
2082     20.810000      0.078730      0.020380
2083     20.820000      0.078530      0.020370
2084     20.830000      0.078320      0.020400
2085     20.840000      0.078120      0.020460
2086     20.850000      0.077910      0.020550
2087     20.860000      0.077710      0.020670
2088     20.870000      0.077500      0.020810
2089     20.880000      0.077290      0.020970
2090     20.890000      0.077080      0.021150
2091     20.900000      0.076870      0.021340
2092     20.910000      0.076660      0.021540
2093     20.920000      0.076440      0.021740
2094     20.930000      0.076230      0.021930
2095     20.940000      0.076010      0.022120
2096     20.950000      0.075790      0.022300
2097     20.960000      0.075560      0.022470
2098     20.970000      0.075340      0.022620
2099     20.980000      0.075110      0.022750
2100     20.990000      0.074880      0.022860
2101     21.000000      0.074660      0.022950
2102     21.010000      0.074430      0.023020
2103     21.020000      0.074200      0.023060
2104     21.030000      0.073970      0.023090
2105     21.040000      0.073730      0.023090
2106     21.050000      0.073500      0.023070
2107     21.060000      0.073270      0.023030
2108     21.070000      0.073040      0.022980
2109     21.080000      0.072810      0.022900
2110     21.090000      0.072580      0.022810
2111     21.100000      0.072360      0.022710
2112     21.110000      0.072130      0.022590
2113     21.120000      0.071900      0.022460
2114     21.130000      0.071680      0.022320
2115     21.140000      0.071460      0.022170
2116     21.150000      0.071230      0.022010
2117     21.160000      0.071010      0.021840
2118     21.170000      0.070800      0.021660
2119     21.180000      0.070580      0.021480
2120     21.190000      0.070360      0.021290
2121     21.200000      0.070150      0.021100
2122     21.210000      0.069940      0.020910
2123     21.220000      0.069730      0.020710
2124     21.230000      0.069520      0.020500
2125     21.240000      0.069320      0.020300
2126     21.250000      0.069120      0.020100
2127     21.260000      0.068910      0.019900
2128     21.270000      0.068720      0.019700
2129     21.280000      0.068520      0.019510
2130     21.290000      0.068320      0.019330
2131     21.300000      0.068130      0.019160
2132     21.310000      0.067940      0.019010
2133     21.320000      0.067750      0.018870
2134     21.330000      0.067560      0.018750
2135     21.340000      0.067370      0.018660
2136     21.350000      0.067190      0.018590
2137     21.360000      0.067000      0.018550
2138     21.370000      0.066810      0.018540
2139     21.380000      0.066630      0.018550
2140     21.390000      0.066440      0.018600
2141     21.400000      0.066260      0.018670
2142     21.410000      0.066070      0.018780
2143     21.420000      0.065880      0.018910
2144     21.430000      0.065690      0.019060
2145     21.440000      0.065500      0.019240
2146     21.450000      0.065310      0.019430
2147     21.460000      0.065120      0.019640
2148     21.470000      0.064920      0.019860
2149     21.480000      0.064720      0.020090
2150     21.490000      0.064520      0.020310
2151     21.500000      0.064320      0.020520
2152     21.510000      0.064110      0.020720
2153     21.520000      0.063910      0.020900
2154     21.530000      0.063700      0.021060
2155     21.540000      0.063490      0.021180
2156     21.550000      0.063270      0.021260
2157     21.560000      0.063060      0.021310
2158     21.570000      0.062850      0.021310
2159     21.580000      0.062630      0.021260
2160     21.590000      0.062420      0.021170
2161     21.600000      0.062210      0.021030
2162     21.610000      0.062000      0.020830
2163     21.620000      0.061790      0.020600
2164     21.630000      0.061590      0.020310
2165     21.640000      0.061380      0.019990
2166     21.650000      0.061180      0.019630
2167     21.660000      0.060990      0.019250
2168     21.670000      0.060790      0.018840
2169     21.680000      0.060610      0.018420
2170     21.690000      0.060420      0.017990
2171     21.700000      0.060240      0.017570
2172     21.710000      0.060070      0.017160
2173     21.720000      0.059890      0.016780
2174     21.730000      0.059730      0.016420
2175     21.740000      0.059560      0.016110
2176     21.750000      0.059400      0.015840
2177     21.760000      0.059240      0.015620
2178     21.770000      0.059090      0.015460
2179     21.780000      0.058930      0.015360
2180     21.790000      0.058780      0.015330
2181     21.800000      0.058630      0.015360
2182     21.810000      0.058470      0.015460
2183     21.820000      0.058320      0.015610
2184     21.830000      0.058160      0.015830
2185     21.840000      0.058000      0.016110
2186     21.850000      0.057840      0.016430
2187     21.860000      0.057680      0.016790
2188     21.870000      0.057510      0.017190
2189     21.880000      0.057340      0.017620
2190     21.890000      0.057160      0.018050
2191     21.900000      0.056980      0.018500
2192     21.910000      0.056800      0.018930
2193     21.920000      0.056610      0.019350
2194     21.930000      0.056410      0.019740
2195     21.940000      0.056220      0.020090
2196     21.950000      0.056010      0.020400
2197     21.960000      0.055810      0.020650
2198     21.970000      0.055600      0.020850
2199     21.980000      0.055400      0.020980
2200     21.990000      0.055190      0.021050
2201     22.000000      0.054980      0.021050
2202     22.010000      0.054760      0.020980
2203     22.020000      0.054560      0.020840
2204     22.030000      0.054350      0.020640
2205     22.040000      0.054140      0.020380
2206     22.050000      0.053940      0.020070
2207     22.060000      0.053740      0.019700
2208     22.070000      0.053540      0.019300
2209     22.080000      0.053350      0.018870
2210     22.090000      0.053160      0.018410
2211     22.100000      0.052970      0.017940
2212     22.110000      0.052790      0.017470
2213     22.120000      0.052620      0.017000
2214     22.130000      0.052450      0.016550
2215     22.140000      0.052280      0.016130
2216     22.150000      0.052120      0.015740
2217     22.160000      0.051960      0.015380
2218     22.170000      0.051810      0.015080
2219     22.180000      0.051660      0.014820
2220     22.190000      0.051510      0.014610
2221     22.200000      0.051370      0.014450
2222     22.210000      0.051220      0.014350
2223     22.220000      0.051080      0.014300
2224     22.230000      0.050930      0.014300
2225     22.240000      0.050790      0.014350
2226     22.250000      0.050650      0.014440
2227     22.260000      0.050500      0.014580
2228     22.270000      0.050360      0.014740
2229     22.280000      0.050210      0.014940
2230     22.290000      0.050060      0.015150
2231     22.300000      0.049910      0.015380
2232     22.310000      0.049760      0.015620
2233     22.320000      0.049600      0.015850
2234     22.330000      0.049440      0.016080
2235     22.340000      0.049280      0.016300
2236     22.350000      0.049120      0.016490
2237     22.360000      0.048950      0.016670
2238     22.370000      0.048790      0.016810
2239     22.380000      0.048620      0.016930
2240     22.390000      0.048450      0.017010
2241     22.400000      0.048280      0.017060
2242     22.410000      0.048110      0.017070
2243     22.420000      0.047940      0.017050
2244     22.430000      0.047770      0.016990
2245     22.440000      0.047600      0.016900
2246     22.450000      0.047430      0.016770
2247     22.460000      0.047260      0.016610
2248     22.470000      0.047090      0.016430
2249     22.480000      0.046930      0.016220
2250     22.490000      0.046770      0.015980
2251     22.500000      0.046610      0.015730
2252     22.510000      0.046450      0.015470
2253     22.520000      0.046300      0.015190
2254     22.530000      0.046140      0.014900
2255     22.540000      0.046000      0.014600
2256     22.550000      0.045850      0.014300
2257     22.560000      0.045710      0.014000
2258     22.570000      0.045570      0.013690
2259     22.580000      0.045430      0.013390
2260     22.590000      0.045300      0.013090
2261     22.600000      0.045160      0.012790
2262     22.610000      0.045040      0.012500
2263     22.620000      0.044910      0.012210
2264     22.630000      0.044790      0.011930
2265     22.640000      0.044670      0.011650
2266     22.650000      0.044550      0.011380
2267     22.660000      0.044440      0.011120
2268     22.670000      0.044330      0.010870
2269     22.680000      0.044220      0.010630
2270     22.690000      0.044110      0.010410
2271     22.700000      0.044010      0.010200
2272     22.710000      0.043910      0.010010
2273     22.720000      0.043810      0.009840
2274     22.730000      0.043710      0.009700
2275     22.740000      0.043610      0.009580
2276     22.750000      0.043520      0.009480
2277     22.760000      0.043420      0.009420
2278     22.770000      0.043330      0.009380
2279     22.780000      0.043230      0.009380
2280     22.790000      0.043140      0.009400
2281     22.800000      0.043050      0.009450
2282     22.810000      0.042950      0.009540
2283     22.820000      0.042860      0.009650
2284     22.830000      0.042760      0.009790
2285     22.840000      0.042660      0.009960
2286     22.850000      0.042560      0.010140
2287     22.860000      0.042460      0.010350
2288     22.870000      0.042360      0.010570
2289     22.880000      0.042250      0.010800
2290     22.890000      0.042140      0.011030
2291     22.900000      0.042030      0.011270
2292     22.910000      0.041920      0.011500
2293     22.920000      0.041800      0.011720
2294     22.930000      0.041690      0.011940
2295     22.940000      0.041570      0.012130
2296     22.950000      0.041450      0.012300
2297     22.960000      0.041320      0.012450
2298     22.970000      0.041200      0.012570
2299     22.980000      0.041070      0.012660
2300     22.990000      0.040950      0.012730
2301     23.000000      0.040820      0.012760
2302     23.010000      0.040690      0.012760
2303     23.020000      0.040560      0.012730
2304     23.030000      0.040440      0.012680
2305     23.040000      0.040310      0.012600
2306     23.050000      0.040180      0.012500
2307     23.060000      0.040060      0.012380
2308     23.070000      0.039940      0.012250
2309     23.080000      0.039810      0.012110
2310     23.090000      0.039690      0.011970
2311     23.100000      0.039570      0.011830
2312     23.110000      0.039450      0.011700
2313     23.120000      0.039340      0.011580
2314     23.130000      0.039220      0.011480
2315     23.140000      0.039110      0.011400
2316     23.150000      0.038990      0.011350
2317     23.160000      0.038880      0.011330
2318     23.170000      0.038770      0.011350
2319     23.180000      0.038650      0.011400
2320     23.190000      0.038540      0.011500
2321     23.200000      0.038420      0.011630
2322     23.210000      0.038310      0.011800
2323     23.220000      0.038190      0.012000
2324     23.230000      0.038070      0.012240
2325     23.240000      0.037950      0.012520
2326     23.250000      0.037820      0.012810
2327     23.260000      0.037690      0.013140
2328     23.270000      0.037560      0.013470
2329     23.280000      0.037430      0.013820
2330     23.290000      0.037290      0.014160
2331     23.300000      0.037150      0.014500
2332     23.310000      0.037000      0.014820
2333     23.320000      0.036850      0.015120
2334     23.330000      0.036700      0.015390
2335     23.340000      0.036550      0.015620
2336     23.350000      0.036390      0.015800
2337     23.360000      0.036230      0.015940
2338     23.370000      0.036080      0.016020
2339     23.380000      0.035920      0.016040
2340     23.390000      0.035750      0.016000
2341     23.400000      0.035590      0.015900
2342     23.410000      0.035440      0.015730
2343     23.420000      0.035280      0.015510
2344     23.430000      0.035120      0.015220
2345     23.440000      0.034970      0.014890
2346     23.450000      0.034820      0.014500
2347     23.460000      0.034680      0.014070
2348     23.470000      0.034540      0.013600
2349     23.480000      0.034400      0.013100
2350     23.490000      0.034270      0.012590
2351     23.500000      0.034140      0.012060
2352     23.510000      0.034020      0.011530
2353     23.520000      0.033910      0.011010
2354     23.530000      0.033800      0.010500
2355     23.540000      0.033690      0.010020
2356     23.550000      0.033590      0.009570
2357     23.560000      0.033500      0.009160
2358     23.570000      0.033410      0.008780
2359     23.580000      0.033320      0.008460
2360     23.590000      0.033230      0.008180
2361     23.600000      0.033150      0.007950
2362     23.610000      0.033070      0.007780
2363     23.620000      0.032990      0.007650
2364     23.630000      0.032920      0.007580
2365     23.640000      0.032840      0.007560
2366     23.650000      0.032770      0.007580
2367     23.660000      0.032690      0.007650
2368     23.670000      0.032610      0.007760
2369     23.680000      0.032540      0.007910
2370     23.690000      0.032460      0.008090
2371     23.700000      0.032380      0.008300
2372     23.710000      0.032290      0.008540
2373     23.720000      0.032210      0.008800
2374     23.730000      0.032120      0.009080
2375     23.740000      0.032030      0.009370
2376     23.750000      0.031940      0.009680
2377     23.760000      0.031840      0.009990
2378     23.770000      0.031740      0.010320
2379     23.780000      0.031640      0.010650
2380     23.790000      0.031530      0.010980
2381     23.800000      0.031420      0.011320
2382     23.810000      0.031310      0.011660
2383     23.820000      0.031190      0.011990
2384     23.830000      0.031070      0.012330
2385     23.840000      0.030950      0.012660
2386     23.850000      0.030820      0.012980
2387     23.860000      0.030690      0.013300
2388     23.870000      0.030560      0.013600
2389     23.880000      0.030420      0.013880
2390     23.890000      0.030280      0.014140
2391     23.900000      0.030140      0.014380
2392     23.910000      0.030000      0.014590
2393     23.920000      0.029850      0.014760
2394     23.930000      0.029700      0.014900
2395     23.940000      0.029550      0.014990
2396     23.950000      0.029400      0.015040
2397     23.960000      0.029250      0.015040
2398     23.970000      0.029100      0.014990
2399     23.980000      0.028950      0.014880
2400     23.990000      0.028800      0.014720
2401     24.000000      0.028660      0.014500
2402     24.010000      0.028510      0.014230
2403     24.020000      0.028370      0.013900
2404     24.030000      0.028230      0.013520
2405     24.040000      0.028100      0.013100
2406     24.050000      0.027970      0.012630
2407     24.060000      0.027840      0.012120
2408     24.070000      0.027720      0.011590
2409     24.080000      0.027600      0.011020
2410     24.090000      0.027490      0.010450
2411     24.100000      0.027390      0.009860
2412     24.110000      0.027290      0.009270
2413     24.120000      0.027200      0.008700
2414     24.130000      0.027110      0.008130
2415     24.140000      0.027030      0.007590
2416     24.150000      0.026950      0.007080
2417     24.160000      0.026880      0.006610
2418     24.170000      0.026810      0.006170
2419     24.180000      0.026750      0.005780
2420     24.190000      0.026690      0.005430
2421     24.200000      0.026640      0.005140
2422     24.210000      0.026590      0.004890
2423     24.220000      0.026540      0.004700
2424     24.230000      0.026490      0.004560
2425     24.240000      0.026450      0.004470
2426     24.250000      0.026400      0.004440
2427     24.260000      0.026360      0.004460
2428     24.270000      0.026310      0.004530
2429     24.280000      0.026270      0.004660
2430     24.290000      0.026220      0.004840
2431     24.300000      0.026170      0.005080
2432     24.310000      0.026120      0.005370
2433     24.320000      0.026070      0.005720
2434     24.330000      0.026010      0.006120
2435     24.340000      0.025950      0.006570
2436     24.350000      0.025890      0.007090
2437     24.360000      0.025810      0.007650
2438     24.370000      0.025740      0.008270
2439     24.380000      0.025660      0.008950
2440     24.390000      0.025570      0.009670
2441     24.400000      0.025470      0.010440
2442     24.410000      0.025360      0.011250
2443     24.420000      0.025250      0.012090
2444     24.430000      0.025130      0.012950
2445     24.440000      0.025000      0.013820
2446     24.450000      0.024860      0.014680
2447     24.460000      0.024720      0.015520
2448     24.470000      0.024560      0.016310
2449     24.480000      0.024400      0.017020
2450     24.490000      0.024230      0.017650
2451     24.500000      0.024050      0.018150
2452     24.510000      0.023870      0.018500
2453     24.520000      0.023690      0.018670
2454     24.530000      0.023500      0.018640
2455     24.540000      0.023310      0.018380
2456     24.550000      0.023130      0.017880
2457     24.560000      0.022950      0.017110
2458     24.570000      0.022780      0.016060
2459     24.580000      0.022620      0.014730
2460     24.590000      0.022470      0.013110
2461     24.600000      0.022340      0.011220
2462     24.610000      0.022230      0.009050
2463     24.620000      0.022140      0.006650
2464     24.630000      0.022070      0.004030
2465     24.640000      0.022030      0.001240
2466     24.650000      0.022020     -0.001670
2467     24.660000      0.022030     -0.004630
2468     24.670000      0.022080     -0.007570
2469     24.680000      0.022160     -0.010420
2470     24.690000      0.022260     -0.013080
2471     24.700000      0.022390     -0.015470
2472     24.710000      0.022550     -0.017490
2473     24.720000      0.022720     -0.019050
2474     24.730000      0.022910     -0.020050
2475     24.740000      0.023110     -0.020420
2476     24.750000      0.023320     -0.020080
2477     24.760000      0.023520     -0.018960
2478     24.770000      0.023710     -0.017020
2479     24.780000      0.023880     -0.014210
2480     24.790000      0.024020     -0.010500
2481     24.800000      0.024120     -0.005910
2482     24.810000      0.024180     -0.000430
2483     24.820000      0.024190      0.005890
2484     24.830000      0.024130      0.013010
2485     24.840000      0.024000      0.020840
2486     24.850000      0.023790      0.029290
2487     24.860000      0.023500      0.038250
2488     24.870000      0.023110      0.047560
2489     24.880000      0.022640      0.057080
2490     24.890000      0.022070      0.066640
2491     24.900000      0.021400      0.076060
2492     24.910000      0.020640      0.085150
2493     24.920000      0.019790      0.093740
2494     24.930000      0.018850      0.101660
2495     24.940000      0.017840      0.108740
2496     24.950000      0.016750      0.114850
2497     24.960000      0.015600      0.119850
2498     24.970000      0.014400      0.123660
2499     24.980000      0.013160      0.126200
2500     24.990000      0.011900      0.127400
2501     25.000000      0.010630      0.127260
2502     25.010000      0.000000      0.000000
2503     25.020000      0.000000      0.000000
2504     25.030000      0.000000      0.000000
2505     25.040000      0.000000      0.000000
2506     25.050000      0.000000      0.000000
2507     25.060000      0.000000      0.000000
2508     25.070000      0.000000      0.000000
2509     25.080000      0.000000      0.000000
2510     25.090000      0.000000      0.000000
2511     25.100000      0.000000      0.000000
2512     25.110000      0.000000      0.000000
2513     25.120000      0.000000      0.000000
2514     25.130000      0.000000      0.000000
2515     25.140000      0.000000      0.000000
2516     25.150000      0.000000      0.000000
2517     25.160000      0.000000      0.000000
2518     25.170000      0.000000      0.000000
2519     25.180000      0.000000      0.000000
2520     25.190000      0.000000      0.000000
2521     25.200000      0.000000      0.000000
2522     25.210000      0.000000      0.000000
2523     25.220000      0.000000      0.000000
2524     25.230000      0.000000      0.000000
2525     25.240000      0.000000      0.000000
2526     25.250000      0.000000      0.000000
2527     25.260000      0.000000      0.000000
2528     25.270000      0.000000      0.000000
2529     25.280000      0.000000      0.000000
2530     25.290000      0.000000      0.000000
2531     25.300000      0.000000      0.000000
2532     25.310000      0.000000      0.000000
2533     25.320000      0.000000      0.000000
2534     25.330000      0.000000      0.000000
2535     25.340000      0.000000      0.000000
2536     25.350000      0.000000      0.000000
2537     25.360000      0.000000      0.000000
2538     25.370000      0.000000      0.000000
2539     25.380000      0.000000      0.000000
2540     25.390000      0.000000      0.000000
2541     25.400000      0.000000      0.000000
2542     25.410000      0.000000      0.000000
2543     25.420000      0.000000      0.000000
2544     25.430000      0.000000      0.000000
2545     25.440000      0.000000      0.000000
2546     25.450000      0.000000      0.000000
2547     25.460000      0.000000      0.000000
2548     25.470000      0.000000      0.000000
2549     25.480000      0.000000      0.000000
2550     25.490000      0.000000      0.000000
2551     25.500000      0.000000      0.000000
2552     25.510000      0.000000      0.000000
2553     25.520000      0.000000      0.000000
2554     25.530000      0.000000      0.000000
2555     25.540000      0.000000      0.000000
2556     25.550000      0.000000      0.000000
2557     25.560000      0.000000      0.000000
2558     25.570000      0.000000      0.000000
2559     25.580000      0.000000      0.000000
2560     25.590000      0.000000      0.000000
2561     25.600000      0.000000      0.000000
2562     25.610000      0.000000      0.000000
2563     25.620000      0.000000      0.000000
2564     25.630000      0.000000      0.000000
2565     25.640000      0.000000      0.000000
2566     25.650000      0.000000      0.000000
2567     25.660000      0.000000      0.000000
2568     25.670000      0.000000      0.000000
2569     25.680000      0.000000      0.000000
2570     25.690000      0.000000      0.000000
2571     25.700000      0.000000      0.000000
2572     25.710000      0.000000      0.000000
2573     25.720000      0.000000      0.000000
2574     25.730000      0.000000      0.000000
2575     25.740000      0.000000      0.000000
2576     25.750000      0.000000      0.000000
2577     25.760000      0.000000      0.000000
2578     25.770000      0.000000      0.000000
2579     25.780000      0.000000      0.000000
2580     25.790000      0.000000      0.000000
2581     25.800000      0.000000      0.000000
2582     25.810000      0.000000      0.000000
2583     25.820000      0.000000      0.000000
2584     25.830000      0.000000      0.000000
2585     25.840000      0.000000      0.000000
2586     25.850000      0.000000      0.000000
2587     25.860000      0.000000      0.000000
2588     25.870000      0.000000      0.000000
2589     25.880000      0.000000      0.000000
2590     25.890000      0.000000      0.000000
2591     25.900000      0.000000      0.000000
2592     25.910000      0.000000      0.000000
2593     25.920000      0.000000      0.000000
2594     25.930000      0.000000      0.000000
2595     25.940000      0.000000      0.000000
2596     25.950000      0.000000      0.000000
2597     25.960000      0.000000      0.000000
2598     25.970000      0.000000      0.000000
2599     25.980000      0.000000      0.000000
2600     25.990000      0.000000      0.000000
2601     26.000000      0.000000      0.000000
2602     26.010000      0.000000      0.000000
2603     26.020000      0.000000      0.000000
2604     26.030000      0.000000      0.000000
2605     26.040000      0.000000      0.000000
2606     26.050000      0.000000      0.000000
2607     26.060000      0.000000      0.000000
2608     26.070000      0.000000      0.000000
2609     26.080000      0.000000      0.000000
2610     26.090000      0.000000      0.000000
2611     26.100000      0.000000      0.000000
2612     26.110000      0.000000      0.000000
2613     26.120000      0.000000      0.000000
2614     26.130000      0.000000      0.000000
2615     26.140000      0.000000      0.000000
2616     26.150000      0.000000      0.000000
2617     26.160000      0.000000      0.000000
2618     26.170000      0.000000      0.000000
2619     26.180000      0.000000      0.000000
2620     26.190000      0.000000      0.000000
2621     26.200000      0.000000      0.000000
2622     26.210000      0.000000      0.000000
2623     26.220000      0.000000      0.000000
2624     26.230000      0.000000      0.000000
2625     26.240000      0.000000      0.000000
2626     26.250000      0.000000      0.000000
2627     26.260000      0.000000      0.000000
2628     26.270000      0.000000      0.000000
2629     26.280000      0.000000      0.000000
2630     26.290000      0.000000      0.000000
2631     26.300000      0.000000      0.000000
2632     26.310000      0.000000      0.000000
2633     26.320000      0.000000      0.000000
2634     26.330000      0.000000      0.000000
2635     26.340000      0.000000      0.000000
2636     26.350000      0.000000      0.000000
2637     26.360000      0.000000      0.000000
2638     26.370000      0.000000      0.000000
2639     26.380000      0.000000      0.000000
2640     26.390000      0.000000      0.000000
2641     26.400000      0.000000      0.000000
2642     26.410000      0.000000      0.000000
2643     26.420000      0.000000      0.000000
2644     26.430000      0.000000      0.000000
2645     26.440000      0.000000      0.000000
2646     26.450000      0.000000      0.000000
2647     26.460000      0.000000      0.000000
2648     26.470000      0.000000      0.000000
2649     26.480000      0.000000      0.000000
2650     26.490000      0.000000      0.000000
2651     26.500000      0.000000      0.000000
2652     26.510000      0.000000      0.000000
2653     26.520000      0.000000      0.000000
2654     26.530000      0.000000      0.000000
2655     26.540000      0.000000      0.000000
2656     26.550000      0.000000      0.000000
2657     26.560000      0.000000      0.000000
2658     26.570000      0.000000      0.000000
2659     26.580000      0.000000      0.000000
2660     26.590000      0.000000      0.000000
2661     26.600000      0.000000      0.000000
2662     26.610000      0.000000      0.000000
2663     26.620000      0.000000      0.000000
2664     26.630000      0.000000      0.000000
2665     26.640000      0.000000      0.000000
2666     26.650000      0.000000      0.000000
2667     26.660000      0.000000      0.000000
2668     26.670000      0.000000      0.000000
2669     26.680000      0.000000      0.000000
2670     26.690000      0.000000      0.000000
2671     26.700000      0.000000      0.000000
2672     26.710000      0.000000      0.000000
2673     26.720000      0.000000      0.000000
2674     26.730000      0.000000      0.000000
2675     26.740000      0.000000      0.000000
2676     26.750000      0.000000      0.000000
2677     26.760000      0.000000      0.000000
2678     26.770000      0.000000      0.000000
2679     26.780000      0.000000      0.000000
2680     26.790000      0.000000      0.000000
2681     26.800000      0.000000      0.000000
2682     26.810000      0.000000      0.000000
2683     26.820000      0.000000      0.000000
2684     26.830000      0.000000      0.000000
2685     26.840000      0.000000      0.000000
2686     26.850000      0.000000      0.000000
2687     26.860000      0.000000      0.000000
2688     26.870000      0.000000      0.000000
2689     26.880000      0.000000      0.000000
2690     26.890000      0.000000      0.000000
2691     26.900000      0.000000      0.000000
2692     26.910000      0.000000      0.000000
2693     26.920000      0.000000      0.000000
2694     26.930000      0.000000      0.000000
2695     26.940000      0.000000      0.000000
2696     26.950000      0.000000      0.000000
2697     26.960000      0.000000      0.000000
2698     26.970000      0.000000      0.000000
2699     26.980000      0.000000      0.000000
2700     26.990000      0.000000      0.000000
2701     27.000000      0.000000      0.000000
2702     27.010000      0.000000      0.000000
2703     27.020000      0.000000      0.000000
2704     27.030000      0.000000      0.000000
2705     27.040000      0.000000      0.000000
2706     27.050000      0.000000      0.000000
2707     27.060000      0.000000      0.000000
2708     27.070000      0.000000      0.000000
2709     27.080000      0.000000      0.000000
2710     27.090000      0.000000      0.000000
2711     27.100000      0.000000      0.000000
2712     27.110000      0.000000      0.000000
2713     27.120000      0.000000      0.000000
2714     27.130000      0.000000      0.000000
2715     27.140000      0.000000      0.000000
2716     27.150000      0.000000      0.000000
2717     27.160000      0.000000      0.000000
2718     27.170000      0.000000      0.000000
2719     27.180000      0.000000      0.000000
2720     27.190000      0.000000      0.000000
2721     27.200000      0.000000      0.000000
2722     27.210000      0.000000      0.000000
2723     27.220000      0.000000      0.000000
2724     27.230000      0.000000      0.000000
2725     27.240000      0.000000      0.000000
2726     27.250000      0.000000      0.000000
2727     27.260000      0.000000      0.000000
2728     27.270000      0.000000      0.000000
2729     27.280000      0.000000      0.000000
2730     27.290000      0.000000      0.000000
2731     27.300000      0.000000      0.000000
2732     27.310000      0.000000      0.000000
2733     27.320000      0.000000      0.000000
2734     27.330000      0.000000      0.000000
2735     27.340000      0.000000      0.000000
2736     27.350000      0.000000      0.000000
2737     27.360000      0.000000      0.000000
2738     27.370000      0.000000      0.000000
2739     27.380000      0.000000      0.000000
2740     27.390000      0.000000      0.000000
2741     27.400000      0.000000      0.000000
2742     27.410000      0.000000      0.000000
2743     27.420000      0.000000      0.000000
2744     27.430000      0.000000      0.000000
2745     27.440000      0.000000      0.000000
2746     27.450000      0.000000      0.000000
2747     27.460000      0.000000      0.000000
2748     27.470000      0.000000      0.000000
2749     27.480000      0.000000      0.000000
2750     27.490000      0.000000      0.000000
2751     27.500000      0.000000      0.000000
2752     27.510000      0.000000      0.000000
2753     27.520000      0.000000      0.000000
2754     27.530000      0.000000      0.000000
2755     27.540000      0.000000      0.000000
2756     27.550000      0.000000      0.000000
2757     27.560000      0.000000      0.000000
2758     27.570000      0.000000      0.000000
2759     27.580000      0.000000      0.000000
2760     27.590000      0.000000      0.000000
2761     27.600000      0.000000      0.000000
2762     27.610000      0.000000      0.000000
2763     27.620000      0.000000      0.000000
2764     27.630000      0.000000      0.000000
2765     27.640000      0.000000      0.000000
2766     27.650000      0.000000      0.000000
2767     27.660000      0.000000      0.000000
2768     27.670000      0.000000      0.000000
2769     27.680000      0.000000      0.000000
2770     27.690000      0.000000      0.000000
2771     27.700000      0.000000      0.000000
2772     27.710000      0.000000      0.000000
2773     27.720000      0.000000      0.000000
2774     27.730000      0.000000      0.000000
2775     27.740000      0.000000      0.000000
2776     27.750000      0.000000      0.000000
2777     27.760000      0.000000      0.000000
2778     27.770000      0.000000      0.000000
2779     27.780000      0.000000      0.000000
2780     27.790000      0.000000      0.000000
2781     27.800000      0.000000      0.000000
2782     27.810000      0.000000      0.000000
2783     27.820000      0.000000      0.000000
2784     27.830000      0.000000      0.000000
2785     27.840000      0.000000      0.000000
2786     27.850000      0.000000      0.000000
2787     27.860000      0.000000      0.000000
2788     27.870000      0.000000      0.000000
2789     27.880000      0.000000      0.000000
2790     27.890000      0.000000      0.000000
2791     27.900000      0.000000      0.000000
2792     27.910000      0.000000      0.000000
2793     27.920000      0.000000      0.000000
2794     27.930000      0.000000      0.000000
2795     27.940000      0.000000      0.000000
2796     27.950000      0.000000      0.000000
2797     27.960000      0.000000      0.000000
2798     27.970000      0.000000      0.000000
2799     27.980000      0.000000      0.000000
2800     27.990000      0.000000      0.000000
2801     28.000000      0.000000      0.000000
2802     28.010000      0.000000      0.000000
2803     28.020000      0.000000      0.000000
2804     28.030000      0.000000      0.000000
2805     28.040000      0.000000      0.000000
2806     28.050000      0.000000      0.000000
2807     28.060000      0.000000      0.000000
2808     28.070000      0.000000      0.000000
2809     28.080000      0.000000      0.000000
2810     28.090000      0.000000      0.000000
2811     28.100000      0.000000      0.000000
2812     28.110000      0.000000      0.000000
2813     28.120000      0.000000      0.000000
2814     28.130000      0.000000      0.000000
2815     28.140000      0.000000      0.000000
2816     28.150000      0.000000      0.000000
2817     28.160000      0.000000      0.000000
2818     28.170000      0.000000      0.000000
2819     28.180000      0.000000      0.000000
2820     28.190000      0.000000      0.000000
2821     28.200000      0.000000      0.000000
2822     28.210000      0.000000      0.000000
2823     28.220000      0.000000      0.000000
2824     28.230000      0.000000      0.000000
2825     28.240000      0.000000      0.000000
2826     28.250000      0.000000      0.000000
2827     28.260000      0.000000      0.000000
2828     28.270000      0.000000      0.000000
2829     28.280000      0.000000      0.000000
2830     28.290000      0.000000      0.000000
2831     28.300000      0.000000      0.000000
2832     28.310000      0.000000      0.000000
2833     28.320000      0.000000      0.000000
2834     28.330000      0.000000      0.000000
2835     28.340000      0.000000      0.000000
2836     28.350000      0.000000      0.000000
2837     28.360000      0.000000      0.000000
2838     28.370000      0.000000      0.000000
2839     28.380000      0.000000      0.000000
2840     28.390000      0.000000      0.000000
2841     28.400000      0.000000      0.000000
2842     28.410000      0.000000      0.000000
2843     28.420000      0.000000      0.000000
2844     28.430000      0.000000      0.000000
2845     28.440000      0.000000      0.000000
2846     28.450000      0.000000      0.000000
2847     28.460000      0.000000      0.000000
2848     28.470000      0.000000      0.000000
2849     28.480000      0.000000      0.000000
2850     28.490000      0.000000      0.000000
2851     28.500000      0.000000      0.000000
2852     28.510000      0.000000      0.000000
2853     28.520000      0.000000      0.000000
2854     28.530000      0.000000      0.000000
2855     28.540000      0.000000      0.000000
2856     28.550000      0.000000      0.000000
2857     28.560000      0.000000      0.000000
2858     28.570000      0.000000      0.000000
2859     28.580000      0.000000      0.000000
2860     28.590000      0.000000      0.000000
2861     28.600000      0.000000      0.000000
2862     28.610000      0.000000      0.000000
2863     28.620000      0.000000      0.000000
2864     28.630000      0.000000      0.000000
2865     28.640000      0.000000      0.000000
2866     28.650000      0.000000      0.000000
2867     28.660000      0.000000      0.000000
2868     28.670000      0.000000      0.000000
2869     28.680000      0.000000      0.000000
2870     28.690000      0.000000      0.000000
2871     28.700000      0.000000      0.000000
2872     28.710000      0.000000      0.000000
2873     28.720000      0.000000      0.000000
2874     28.730000      0.000000      0.000000
2875     28.740000      0.000000      0.000000
2876     28.750000      0.000000      0.000000
2877     28.760000      0.000000      0.000000
2878     28.770000      0.000000      0.000000
2879     28.780000      0.000000      0.000000
2880     28.790000      0.000000      0.000000
2881     28.800000      0.000000      0.000000
2882     28.810000      0.000000      0.000000
2883     28.820000      0.000000      0.000000
2884     28.830000      0.000000      0.000000
2885     28.840000      0.000000      0.000000
2886     28.850000      0.000000      0.000000
2887     28.860000      0.000000      0.000000
2888     28.870000      0.000000      0.000000
2889     28.880000      0.000000      0.000000
2890     28.890000      0.000000      0.000000
2891     28.900000      0.000000      0.000000
2892     28.910000      0.000000      0.000000
2893     28.920000      0.000000      0.000000
2894     28.930000      0.000000      0.000000
2895     28.940000      0.000000      0.000000
2896     28.950000      0.000000      0.000000
2897     28.960000      0.000000      0.000000
2898     28.970000      0.000000      0.000000
2899     28.980000      0.000000      0.000000
2900     28.990000      0.000000      0.000000
2901     29.000000      0.000000      0.000000
2902     29.010000      0.000000      0.000000
2903     29.020000      0.000000      0.000000
2904     29.030000      0.000000      0.000000
2905     29.040000      0.000000      0.000000
2906     29.050000      0.000000      0.000000
2907     29.060000      0.000000      0.000000
2908     29.070000      0.000000      0.000000
2909     29.080000      0.000000      0.000000
2910     29.090000      0.000000      0.000000
2911     29.100000      0.000000      0.000000
2912     29.110000      0.000000      0.000000
2913     29.120000      0.000000      0.000000
2914     29.130000      0.000000      0.000000
2915     29.140000      0.000000      0.000000
2916     29.150000      0.000000      0.000000
2917     29.160000      0.000000      0.000000
2918     29.170000      0.000000      0.000000
2919     29.180000      0.000000      0.000000
2920     29.190000      0.000000      0.000000
2921     29.200000      0.000000      0.000000
2922     29.210000      0.000000      0.000000
2923     29.220000      0.000000      0.000000
2924     29.230000      0.000000      0.000000
2925     29.240000      0.000000      0.000000
2926     29.250000      0.000000      0.000000
2927     29.260000      0.000000      0.000000
2928     29.270000      0.000000      0.000000
2929     29.280000      0.000000      0.000000
2930     29.290000      0.000000      0.000000
2931     29.300000      0.000000      0.000000
2932     29.310000      0.000000      0.000000
2933     29.320000      0.000000      0.000000
2934     29.330000      0.000000      0.000000
2935     29.340000      0.000000      0.000000
2936     29.350000      0.000000      0.000000
2937     29.360000      0.000000      0.000000
2938     29.370000      0.000000      0.000000
2939     29.380000      0.000000      0.000000
2940     29.390000      0.000000      0.000000
2941     29.400000      0.000000      0.000000
2942     29.410000      0.000000      0.000000
2943     29.420000      0.000000      0.000000
2944     29.430000      0.000000      0.000000
2945     29.440000      0.000000      0.000000
2946     29.450000      0.000000      0.000000
2947     29.460000      0.000000      0.000000
2948     29.470000      0.000000      0.000000
2949     29.480000      0.000000      0.000000
2950     29.490000      0.000000      0.000000
2951     29.500000      0.000000      0.000000
2952     29.510000      0.000000      0.000000
2953     29.520000      0.000000      0.000000
2954     29.530000      0.000000      0.000000
2955     29.540000      0.000000      0.000000
2956     29.550000      0.000000      0.000000
2957     29.560000      0.000000      0.000000
2958     29.570000      0.000000      0.000000
2959     29.580000      0.000000      0.000000
2960     29.590000      0.000000      0.000000
2961     29.600000      0.000000      0.000000
2962     29.610000      0.000000      0.000000
2963     29.620000      0.000000      0.000000
2964     29.630000      0.000000      0.000000
2965     29.640000      0.000000      0.000000
2966     29.650000      0.000000      0.000000
2967     29.660000      0.000000      0.000000
2968     29.670000      0.000000      0.000000
2969     29.680000      0.000000      0.000000
2970     29.690000      0.000000      0.000000
2971     29.700000      0.000000      0.000000
2972     29.710000      0.000000      0.000000
2973     29.720000      0.000000      0.000000
2974     29.730000      0.000000      0.000000
2975     29.740000      0.000000      0.000000
2976     29.750000      0.000000      0.000000
2977     29.760000      0.000000      0.000000
2978     29.770000      0.000000      0.000000
2979     29.780000      0.000000      0.000000
2980     29.790000      0.000000      0.000000
2981     29.800000      0.000000      0.000000
2982     29.810000      0.000000      0.000000
2983     29.820000      0.000000      0.000000
2984     29.830000      0.000000      0.000000
2985     29.840000      0.000000      0.000000
2986     29.850000      0.000000      0.000000
2987     29.860000      0.000000      0.000000
2988     29.870000      0.000000      0.000000
2989     29.880000      0.000000      0.000000
2990     29.890000      0.000000      0.000000
2991     29.900000      0.000000      0.000000
2992     29.910000      0.000000      0.000000
2993     29.920000      0.000000      0.000000
2994     29.930000      0.000000      0.000000
2995     29.940000      0.000000      0.000000
2996     29.950000      0.000000      0.000000
2997     29.960000      0.000000      0.000000
2998     29.970000      0.000000      0.000000
2999     29.980000      0.000000      0.000000
3000     29.990000      0.000000      0.000000
3001     30.000000      0.000000      0.000000
3002     30.010000      0.000000      0.000000
3003     30.020000      0.000000      0.000000
3004     30.030000      0.000000      0.000000
3005     30.040000      0.000000      0.000000
3006     30.050000      0.000000      0.000000
3007     30.060000      0.000000      0.000000
3008     30.070000      0.000000      0.000000
3009     30.080000      0.000000      0.000000
3010     30.090000      0.000000      0.000000
3011     30.100000      0.000000      0.000000
3012     30.110000      0.000000      0.000000
3013     30.120000      0.000000      0.000000
3014     30.130000      0.000000      0.000000
3015     30.140000      0.000000      0.000000
3016     30.150000      0.000000      0.000000
3017     30.160000      0.000000      0.000000
3018     30.170000      0.000000      0.000000
3019     30.180000      0.000000      0.000000
3020     30.190000      0.000000      0.000000
3021     30.200000      0.000000      0.000000
3022     30.210000      0.000000      0.000000
3023     30.220000      0.000000      0.000000
3024     30.230000      0.000000      0.000000
3025     30.240000      0.000000      0.000000
3026     30.250000      0.000000      0.000000
3027     30.260000      0.000000      0.000000
3028     30.270000      0.000000      0.000000
3029     30.280000      0.000000      0.000000
3030     30.290000      0.000000      0.000000
3031     30.300000      0.000000      0.000000
3032     30.310000      0.000000      0.000000
3033     30.320000      0.000000      0.000000
3034     30.330000      0.000000      0.000000
3035     30.340000      0.000000      0.000000
3036     30.350000      0.000000      0.000000
3037     30.360000      0.000000      0.000000
3038     30.370000      0.000000      0.000000
3039     30.380000      0.000000      0.000000
3040     30.390000      0.000000      0.000000
3041     30.400000      0.000000      0.000000
3042     30.410000      0.000000      0.000000
3043     30.420000      0.000000      0.000000
3044     30.430000      0.000000      0.000000
3045     30.440000      0.000000      0.000000
3046     30.450000      0.000000      0.000000
3047     30.460000      0.000000      0.000000
3048     30.470000      0.000000      0.000000
3049     30.480000      0.000000      0.000000
3050     30.490000      0.000000      0.000000
3051     30.500000      0.000000      0.000000
3052     30.510000      0.000000      0.000000
3053     30.520000      0.000000      0.000000
3054     30.530000      0.000000      0.000000
3055     30.540000      0.000000      0.000000
3056     30.550000      0.000000      0.000000
3057     30.560000      0.000000      0.000000
3058     30.570000      0.000000      0.000000
3059     30.580000      0.000000      0.000000
3060     30.590000      0.000000      0.000000
3061     30.600000      0.000000      0.000000
3062     30.610000      0.000000      0.000000
3063     30.620000      0.000000      0.000000
3064     30.630000      0.000000      0.000000
3065     30.640000      0.000000      0.000000
3066     30.650000      0.000000      0.000000
3067     30.660000      0.000000      0.000000
3068     30.670000      0.000000      0.000000
3069     30.680000      0.000000      0.000000
3070     30.690000      0.000000      0.000000
3071     30.700000      0.000000      0.000000
3072     30.710000      0.000000      0.000000
3073     30.720000      0.000000      0.000000
3074     30.730000      0.000000      0.000000
3075     30.740000      0.000000      0.000000
3076     30.750000      0.000000      0.000000
3077     30.760000      0.000000      0.000000
3078     30.770000      0.000000      0.000000
3079     30.780000      0.000000      0.000000
3080     30.790000      0.000000      0.000000
3081     30.800000      0.000000      0.000000
3082     30.810000      0.000000      0.000000
3083     30.820000      0.000000      0.000000
3084     30.830000      0.000000      0.000000
3085     30.840000      0.000000      0.000000
3086     30.850000      0.000000      0.000000
3087     30.860000      0.000000      0.000000
3088     30.870000      0.000000      0.000000
3089     30.880000      0.000000      0.000000
3090     30.890000      0.000000      0.000000
3091     30.900000      0.000000      0.000000
3092     30.910000      0.000000      0.000000
3093     30.920000      0.000000      0.000000
3094     30.930000      0.000000      0.000000
3095     30.940000      0.000000      0.000000
3096     30.950000      0.000000      0.000000
3097     30.960000      0.000000      0.000000
3098     30.970000      0.000000      0.000000
3099     30.980000      0.000000      0.000000
3100     30.990000      0.000000      0.000000
3101     31.000000      0.000000      0.000000
3102     31.010000      0.000000      0.000000
3103     31.020000      0.000000      0.000000
3104     31.030000      0.000000      0.000000
3105     31.040000      0.000000      0.000000
3106     31.050000      0.000000      0.000000
3107     31.060000      0.000000      0.000000
3108     31.070000      0.000000      0.000000
3109     31.080000      0.000000      0.000000
3110     31.090000      0.000000      0.000000
3111     31.100000      0.000000      0.000000
3112     31.110000      0.000000      0.000000
3113     31.120000      0.000000      0.000000
3114     31.130000      0.000000      0.000000
3115     31.140000      0.000000      0.000000
3116     31.150000      0.000000      0.000000
3117     31.160000      0.000000      0.000000
3118     31.170000      0.000000      0.000000
3119     31.180000      0.000000      0.000000
3120     31.190000      0.000000      0.000000
3121     31.200000      0.000000      0.000000
3122     31.210000      0.000000      0.000000
3123     31.220000      0.000000      0.000000
3124     31.230000      0.000000      0.000000
3125     31.240000      0.000000      0.000000
3126     31.250000      0.000000      0.000000
3127     31.260000      0.000000      0.000000
3128     31.270000      0.000000      0.000000
3129     31.280000      0.000000      0.000000
3130     31.290000      0.000000      0.000000
3131     31.300000      0.000000      0.000000
3132     31.310000      0.000000      0.000000
3133     31.320000      0.000000      0.000000
3134     31.330000      0.000000      0.000000
3135     31.340000      0.000000      0.000000
3136     31.350000      0.000000      0.000000
3137     31.360000      0.000000      0.000000
3138     31.370000      0.000000      0.000000
3139     31.380000      0.000000      0.000000
3140     31.390000      0.000000      0.000000
3141     31.400000      0.000000      0.000000
3142     31.410000      0.000000      0.000000
3143     31.420000      0.000000      0.000000
3144     31.430000      0.000000      0.000000
3145     31.440000      0.000000      0.000000
3146     31.450000      0.000000      0.000000
3147     31.460000      0.000000      0.000000
3148     31.470000      0.000000      0.000000
3149     31.480000      0.000000      0.000000
3150     31.490000      0.000000      0.000000
3151     31.500000      0.000000      0.000000
3152     31.510000      0.000000      0.000000
3153     31.520000      0.000000      0.000000
3154     31.530000      0.000000      0.000000
3155     31.540000      0.000000      0.000000
3156     31.550000      0.000000      0.000000
3157     31.560000      0.000000      0.000000
3158     31.570000      0.000000      0.000000
3159     31.580000      0.000000      0.000000
3160     31.590000      0.000000      0.000000
3161     31.600000      0.000000      0.000000
3162     31.610000      0.000000      0.000000
3163     31.620000      0.000000      0.000000
3164     31.630000      0.000000      0.000000
3165     31.640000      0.000000      0.000000
3166     31.650000      0.000000      0.000000
3167     31.660000      0.000000      0.000000
3168     31.670000      0.000000      0.000000
3169     31.680000      0.000000      0.000000
3170     31.690000      0.000000      0.000000
3171     31.700000      0.000000      0.000000
3172     31.710000      0.000000      0.000000
3173     31.720000      0.000000      0.000000
3174     31.730000      0.000000      0.000000
3175     31.740000      0.000000      0.000000
3176     31.750000      0.000000      0.000000
3177     31.760000      0.000000      0.000000
3178     31.770000      0.000000      0.000000
3179     31.780000      0.000000      0.000000
3180     31.790000      0.000000      0.000000
3181     31.800000      0.000000      0.000000
3182     31.810000      0.000000      0.000000
3183     31.820000      0.000000      0.000000
3184     31.830000      0.000000      0.000000
3185     31.840000      0.000000      0.000000
3186     31.850000      0.000000      0.000000
3187     31.860000      0.000000      0.000000
3188     31.870000      0.000000      0.000000
3189     31.880000      0.000000      0.000000
3190     31.890000      0.000000      0.000000
3191     31.900000      0.000000      0.000000
3192     31.910000      0.000000      0.000000
3193     31.920000      0.000000      0.000000
3194     31.930000      0.000000      0.000000
3195     31.940000      0.000000      0.000000
3196     31.950000      0.000000      0.000000
3197     31.960000      0.000000      0.000000
3198     31.970000      0.000000      0.000000
3199     31.980000      0.000000      0.000000
3200     31.990000      0.000000      0.000000
3201     32.000000      0.000000      0.000000
3202     32.010000      0.000000      0.000000
3203     32.020000      0.000000      0.000000
3204     32.030000      0.000000      0.000000
3205     32.040000      0.000000      0.000000
3206     32.050000      0.000000      0.000000
3207     32.060000      0.000000      0.000000
3208     32.070000      0.000000      0.000000
3209     32.080000      0.000000      0.000000
3210     32.090000      0.000000      0.000000
3211     32.100000      0.000000      0.000000
3212     32.110000      0.000000      0.000000
3213     32.120000      0.000000      0.000000
3214     32.130000      0.000000      0.000000
3215     32.140000      0.000000      0.000000
3216     32.150000      0.000000      0.000000
3217     32.160000      0.000000      0.000000
3218     32.170000      0.000000      0.000000
3219     32.180000      0.000000      0.000000
3220     32.190000      0.000000      0.000000
3221     32.200000      0.000000      0.000000
3222     32.210000      0.000000      0.000000
3223     32.220000      0.000000      0.000000
3224     32.230000      0.000000      0.000000
3225     32.240000      0.000000      0.000000
3226     32.250000      0.000000      0.000000
3227     32.260000      0.000000      0.000000
3228     32.270000      0.000000      0.000000
3229     32.280000      0.000000      0.000000
3230     32.290000      0.000000      0.000000
3231     32.300000      0.000000      0.000000
3232     32.310000      0.000000      0.000000
3233     32.320000      0.000000      0.000000
3234     32.330000      0.000000      0.000000
3235     32.340000      0.000000      0.000000
3236     32.350000      0.000000      0.000000
3237     32.360000      0.000000      0.000000
3238     32.370000      0.000000      0.000000
3239     32.380000      0.000000      0.000000
3240     32.390000      0.000000      0.000000
3241     32.400000      0.000000      0.000000
3242     32.410000      0.000000      0.000000
3243     32.420000      0.000000      0.000000
3244     32.430000      0.000000      0.000000
3245     32.440000      0.000000      0.000000
3246     32.450000      0.000000      0.000000
3247     32.460000      0.000000      0.000000
3248     32.470000      0.000000      0.000000
3249     32.480000      0.000000      0.000000
3250     32.490000      0.000000      0.000000
3251     32.500000      0.000000      0.000000
3252     32.510000      0.000000      0.000000
3253     32.520000      0.000000      0.000000
3254     32.530000      0.000000      0.000000
3255     32.540000      0.000000      0.000000
3256     32.550000      0.000000      0.000000
3257     32.560000      0.000000      0.000000
3258     32.570000      0.000000      0.000000
3259     32.580000      0.000000      0.000000
3260     32.590000      0.000000      0.000000
3261     32.600000      0.000000      0.000000
3262     32.610000      0.000000      0.000000
3263     32.620000      0.000000      0.000000
3264     32.630000      0.000000      0.000000
3265     32.640000      0.000000      0.000000
3266     32.650000      0.000000      0.000000
3267     32.660000      0.000000      0.000000
3268     32.670000      0.000000      0.000000
3269     32.680000      0.000000      0.000000
3270     32.690000      0.000000      0.000000
3271     32.700000      0.000000      0.000000
3272     32.710000      0.000000      0.000000
3273     32.720000      0.000000      0.000000
3274     32.730000      0.000000      0.000000
3275     32.740000      0.000000      0.000000
3276     32.750000      0.000000      0.000000
3277     32.760000      0.000000      0.000000
3278     32.770000      0.000000      0.000000
3279     32.780000      0.000000      0.000000
3280     32.790000      0.000000      0.000000
3281     32.800000      0.000000      0.000000
3282     32.810000      0.000000      0.000000
3283     32.820000      0.000000      0.000000
3284     32.830000      0.000000      0.000000
3285     32.840000      0.000000      0.000000
3286     32.850000      0.000000      0.000000
3287     32.860000      0.000000      0.000000
3288     32.870000      0.000000      0.000000
3289     32.880000      0.000000      0.000000
3290     32.890000      0.000000      0.000000
3291     32.900000      0.000000      0.000000
3292     32.910000      0.000000      0.000000
3293     32.920000      0.000000      0.000000
3294     32.930000      0.000000      0.000000
3295     32.940000      0.000000      0.000000
3296     32.950000      0.000000      0.000000
3297     32.960000      0.000000      0.000000
3298     32.970000      0.000000      0.000000
3299     32.980000      0.000000      0.000000
3300     32.990000      0.000000      0.000000
3301     33.000000      0.000000      0.000000
3302     33.010000      0.000000      0.000000
3303     33.020000      0.000000      0.000000
3304     33.030000      0.000000      0.000000
3305     33.040000      0.000000      0.000000
3306     33.050000      0.000000      0.000000
3307     33.060000      0.000000      0.000000
3308     33.070000      0.000000      0.000000
3309     33.080000      0.000000      0.000000
3310     33.090000      0.000000      0.000000
3311     33.100000      0.000000      0.000000
3312     33.110000      0.000000      0.000000
3313     33.120000      0.000000      0.000000
3314     33.130000      0.000000      0.000000
3315     33.140000      0.000000      0.000000
3316     33.150000      0.000000      0.000000
3317     33.160000      0.000000      0.000000
3318     33.170000      0.000000      0.000000
3319     33.180000      0.000000      0.000000
3320     33.190000      0.000000      0.000000
3321     33.200000      0.000000      0.000000
3322     33.210000      0.000000      0.000000
3323     33.220000      0.000000      0.000000
3324     33.230000      0.000000      0.000000
3325     33.240000      0.000000      0.000000
3326     33.250000      0.000000      0.000000
3327     33.260000      0.000000      0.000000
3328     33.270000      0.000000      0.000000
3329     33.280000      0.000000      0.000000
3330     33.290000      0.000000      0.000000
3331     33.300000      0.000000      0.000000
3332     33.310000      0.000000      0.000000
3333     33.320000      0.000000      0.000000
3334     33.330000      0.000000      0.000000
3335     33.340000      0.000000      0.000000
3336     33.350000      0.000000      0.000000
3337     33.360000      0.000000      0.000000
3338     33.370000      0.000000      0.000000
3339     33.380000      0.000000      0.000000
3340     33.390000      0.000000      0.000000
3341     33.400000      0.000000      0.000000
3342     33.410000      0.000000      0.000000
3343     33.420000      0.000000      0.000000
3344     33.430000      0.000000      0.000000
3345     33.440000      0.000000      0.000000
3346     33.450000      0.000000      0.000000
3347     33.460000      0.000000      0.000000
3348     33.470000      0.000000      0.000000
3349     33.480000      0.000000      0.000000
3350     33.490000      0.000000      0.000000
3351     33.500000      0.000000      0.000000
3352     33.510000      0.000000      0.000000
3353     33.520000      0.000000      0.000000
3354     33.530000      0.000000      0.000000
3355     33.540000      0.000000      0.000000
3356     33.550000      0.000000      0.000000
3357     33.560000      0.000000      0.000000
3358     33.570000      0.000000      0.000000
3359     33.580000      0.000000      0.000000
3360     33.590000      0.000000      0.000000
3361     33.600000      0.000000      0.000000
3362     33.610000      0.000000      0.000000
3363     33.620000      0.000000      0.000000
3364     33.630000      0.000000      0.000000
3365     33.640000      0.000000      0.000000
3366     33.650000      0.000000      0.000000
3367     33.660000      0.000000      0.000000
3368     33.670000      0.000000      0.000000
3369     33.680000      0.000000      0.000000
3370     33.690000      0.000000      0.000000
3371     33.700000      0.000000      0.000000
3372     33.710000      0.000000      0.000000
3373     33.720000      0.000000      0.000000
3374     33.730000      0.000000      0.000000
3375     33.740000      0.000000      0.000000
3376     33.750000      0.000000      0.000000
3377     33.760000      0.000000      0.000000
3378     33.770000      0.000000      0.000000
3379     33.780000      0.000000      0.000000
3380     33.790000      0.000000      0.000000
3381     33.800000      0.000000      0.000000
3382     33.810000      0.000000      0.000000
3383     33.820000      0.000000      0.000000
3384     33.830000      0.000000      0.000000
3385     33.840000      0.000000      0.000000
3386     33.850000      0.000000      0.000000
3387     33.860000      0.000000      0.000000
3388     33.870000      0.000000      0.000000
3389     33.880000      0.000000      0.000000
3390     33.890000      0.000000      0.000000
3391     33.900000      0.000000      0.000000
3392     33.910000      0.000000      0.000000
3393     33.920000      0.000000      0.000000
3394     33.930000      0.000000      0.000000
3395     33.940000      0.000000      0.000000
3396     33.950000      0.000000      0.000000
3397     33.960000      0.000000      0.000000
3398     33.970000      0.000000      0.000000
3399     33.980000      0.000000      0.000000
3400     33.990000      0.000000      0.000000
3401     34.000000      0.000000      0.000000
3402     34.010000      0.000000      0.000000
3403     34.020000      0.000000      0.000000
3404     34.030000      0.000000      0.000000
3405     34.040000      0.000000      0.000000
3406     34.050000      0.000000      0.000000
3407     34.060000      0.000000      0.000000
3408     34.070000      0.000000      0.000000
3409     34.080000      0.000000      0.000000
3410     34.090000      0.000000      0.000000
3411     34.100000      0.000000      0.000000
3412     34.110000      0.000000      0.000000
3413     34.120000      0.000000      0.000000
3414     34.130000      0.000000      0.000000
3415     34.140000      0.000000      0.000000
3416     34.150000      0.000000      0.000000
3417     34.160000      0.000000      0.000000
3418     34.170000      0.000000      0.000000
3419     34.180000      0.000000      0.000000
3420     34.190000      0.000000      0.000000
3421     34.200000      0.000000      0.000000
3422     34.210000      0.000000      0.000000
3423     34.220000      0.000000      0.000000
3424     34.230000      0.000000      0.000000
3425     34.240000      0.000000      0.000000
3426     34.250000      0.000000      0.000000
3427     34.260000      0.000000      0.000000
3428     34.270000      0.000000      0.000000
3429     34.280000      0.000000      0.000000
3430     34.290000      0.000000      0.000000
3431     34.300000      0.000000      0.000000
3432     34.310000      0.000000      0.000000
3433     34.320000      0.000000      0.000000
3434     34.330000      0.000000      0.000000
3435     34.340000      0.000000      0.000000
3436     34.350000      0.000000      0.000000
3437     34.360000      0.000000      0.000000
3438     34.370000      0.000000      0.000000
3439     34.380000      0.000000      0.000000
3440     34.390000      0.000000      0.000000
3441     34.400000      0.000000      0.000000
3442     34.410000      0.000000      0.000000
3443     34.420000      0.000000      0.000000
3444     34.430000      0.000000      0.000000
3445     34.440000      0.000000      0.000000
3446     34.450000      0.000000      0.000000
3447     34.460000      0.000000      0.000000
3448     34.470000      0.000000      0.000000
3449     34.480000      0.000000      0.000000
3450     34.490000      0.000000      0.000000
3451     34.500000      0.000000      0.000000
3452     34.510000      0.000000      0.000000
3453     34.520000      0.000000      0.000000
3454     34.530000      0.000000      0.000000
3455     34.540000      0.000000      0.000000
3456     34.550000      0.000000      0.000000
3457     34.560000      0.000000      0.000000
3458     34.570000      0.000000      0.000000
3459     34.580000      0.000000      0.000000
3460     34.590000      0.000000      0.000000
3461     34.600000      0.000000      0.000000
3462     34.610000      0.000000      0.000000
3463     34.620000      0.000000      0.000000
3464     34.630000      0.000000      0.000000
3465     34.640000      0.000000      0.000000
3466     34.650000      0.000000      0.000000
3467     34.660000      0.000000      0.000000
3468     34.670000      0.000000      0.000000
3469     34.680000      0.000000      0.000000
3470     34.690000      0.000000      0.000000
3471     34.700000      0.000000      0.000000
3472     34.710000      0.000000      0.000000
3473     34.720000      0.000000      0.000000
3474     34.730000      0.000000      0.000000
3475     34.740000      0.000000      0.000000
3476     34.750000      0.000000      0.000000
3477     34.760000      0.000000      0.000000
3478     34.770000      0.000000      0.000000
3479     34.780000      0.000000      0.000000
3480     34.790000      0.000000      0.000000
3481     34.800000      0.000000      0.000000
3482     34.810000      0.000000      0.000000
3483     34.820000      0.000000      0.000000
3484     34.830000      0.000000      0.000000
3485     34.840000      0.000000      0.000000
3486     34.850000      0.000000      0.000000
3487     34.860000      0.000000      0.000000
3488     34.870000      0.000000      0.000000
3489     34.880000      0.000000      0.000000
3490     34.890000      0.000000      0.000000
3491     34.900000      0.000000      0.000000
3492     34.910000      0.000000      0.000000
3493     34.920000      0.000000      0.000000
3494     34.930000      0.000000      0.000000
3495     34.940000      0.000000      0.000000
3496     34.950000      0.000000      0.000000
3497     34.960000      0.000000      0.000000
3498     34.970000      0.000000      0.000000
3499     34.980000      0.000000      0.000000
3500     34.990000      0.000000      0.000000
3501     35.000000      0.000000      0.000000
3502     35.010000      0.000000      0.000000
3503     35.020000      0.000000      0.000000
3504     35.030000      0.000000      0.000000
3505     35.040000      0.000000      0.000000
3506     35.050000      0.000000      0.000000
3507     35.060000      0.000000      0.000000
3508     35.070000      0.000000      0.000000
3509     35.080000      0.000000      0.000000
3510     35.090000      0.000000      0.000000
3511     35.100000      0.000000      0.000000
3512     35.110000      0.000000      0.000000
3513     35.120000      0.000000      0.000000
3514     35.130000      0.000000      0.000000
3515     35.140000      0.000000      0.000000
3516     35.150000      0.000000      0.000000
3517     35.160000      0.000000      0.000000
3518     35.170000      0.000000      0.000000
3519     35.180000      0.000000      0.000000
3520     35.190000      0.000000      0.000000
3521     35.200000      0.000000      0.000000
3522     35.210000      0.000000      0.000000
3523     35.220000      0.000000      0.000000
3524     35.230000      0.000000      0.000000
3525     35.240000      0.000000      0.000000
3526     35.250000      0.000000      0.000000
3527     35.260000      0.000000      0.000000
3528     35.270000      0.000000      0.000000
3529     35.280000      0.000000      0.000000
3530     35.290000      0.000000      0.000000
3531     35.300000      0.000000      0.000000
3532     35.310000      0.000000      0.000000
3533     35.320000      0.000000      0.000000
3534     35.330000      0.000000      0.000000
3535     35.340000      0.000000      0.000000
3536     35.350000      0.000000      0.000000
3537     35.360000      0.000000      0.000000
3538     35.370000      0.000000      0.000000
3539     35.380000      0.000000      0.000000
3540     35.390000      0.000000      0.000000
3541     35.400000      0.000000      0.000000
3542     35.410000      0.000000      0.000000
3543     35.420000      0.000000      0.000000
3544     35.430000      0.000000      0.000000
3545     35.440000      0.000000      0.000000
3546     35.450000      0.000000      0.000000
3547     35.460000      0.000000      0.000000
3548     35.470000      0.000000      0.000000
3549     35.480000      0.000000      0.000000
3550     35.490000      0.000000      0.000000
3551     35.500000      0.000000      0.000000
3552     35.510000      0.000000      0.000000
3553     35.520000      0.000000      0.000000
3554     35.530000      0.000000      0.000000
3555     35.540000      0.000000      0.000000
3556     35.550000      0.000000      0.000000
3557     35.560000      0.000000      0.000000
3558     35.570000      0.000000      0.000000
3559     35.580000      0.000000      0.000000
3560     35.590000      0.000000      0.000000
3561     35.600000      0.000000      0.000000
3562     35.610000      0.000000      0.000000
3563     35.620000      0.000000      0.000000
3564     35.630000      0.000000      0.000000
3565     35.640000      0.000000      0.000000
3566     35.650000      0.000000      0.000000
3567     35.660000      0.000000      0.000000
3568     35.670000      0.000000      0.000000
3569     35.680000      0.000000      0.000000
3570     35.690000      0.000000      0.000000
3571     35.700000      0.000000      0.000000
3572     35.710000      0.000000      0.000000
3573     35.720000      0.000000      0.000000
3574     35.730000      0.000000      0.000000
3575     35.740000      0.000000      0.000000
3576     35.750000      0.000000      0.000000
3577     35.760000      0.000000      0.000000
3578     35.770000      0.000000      0.000000
3579     35.780000      0.000000      0.000000
3580     35.790000      0.000000      0.000000
3581     35.800000      0.000000      0.000000
3582     35.810000      0.000000      0.000000
3583     35.820000      0.000000      0.000000
3584     35.830000      0.000000      0.000000
3585     35.840000      0.000000      0.000000
3586     35.850000      0.000000      0.000000
3587     35.860000      0.000000      0.000000
3588     35.870000      0.000000      0.000000
3589     35.880000      0.000000      0.000000
3590     35.890000      0.000000      0.000000
3591     35.900000      0.000000      0.000000
3592     35.910000      0.000000      0.000000
3593     35.920000      0.000000      0.000000
3594     35.930000      0.000000      0.000000
3595     35.940000      0.000000      0.000000
3596     35.950000      0.000000      0.000000
3597     35.960000      0.000000      0.000000
3598     35.970000      0.000000      0.000000
3599     35.980000      0.000000      0.000000
3600     35.990000      0.000000      0.000000
3601     36.000000      0.000000      0.000000
3602     36.010000      0.000000      0.000000
3603     36.020000      0.000000      0.000000
3604     36.030000      0.000000      0.000000
3605     36.040000      0.000000      0.000000
3606     36.050000      0.000000      0.000000
3607     36.060000      0.000000      0.000000
3608     36.070000      0.000000      0.000000
3609     36.080000      0.000000      0.000000
3610     36.090000      0.000000      0.000000
3611     36.100000      0.000000      0.000000
3612     36.110000      0.000000      0.000000
3613     36.120000      0.000000      0.000000
3614     36.130000      0.000000      0.000000
3615     36.140000      0.000000      0.000000
3616     36.150000      0.000000      0.000000
3617     36.160000      0.000000      0.000000
3618     36.170000      0.000000      0.000000
3619     36.180000      0.000000      0.000000
3620     36.190000      0.000000      0.000000
3621     36.200000      0.000000      0.000000
3622     36.210000      0.000000      0.000000
3623     36.220000      0.000000      0.000000
3624     36.230000      0.000000      0.000000
3625     36.240000      0.000000      0.000000
3626     36.250000      0.000000      0.000000
3627     36.260000      0.000000      0.000000
3628     36.270000      0.000000      0.000000
3629     36.280000      0.000000      0.000000
3630     36.290000      0.000000      0.000000
3631     36.300000      0.000000      0.000000
3632     36.310000      0.000000      0.000000
3633     36.320000      0.000000      0.000000
3634     36.330000      0.000000      0.000000
3635     36.340000      0.000000      0.000000
3636     36.350000      0.000000      0.000000
3637     36.360000      0.000000      0.000000
3638     36.370000      0.000000      0.000000
3639     36.380000      0.000000      0.000000
3640     36.390000      0.000000      0.000000
3641     36.400000      0.000000      0.000000
3642     36.410000      0.000000      0.000000
3643     36.420000      0.000000      0.000000
3644     36.430000      0.000000      0.000000
3645     36.440000      0.000000      0.000000
3646     36.450000      0.000000      0.000000
3647     36.460000      0.000000      0.000000
3648     36.470000      0.000000      0.000000
3649     36.480000      0.000000      0.000000
3650     36.490000      0.000000      0.000000
3651     36.500000      0.000000      0.000000
3652     36.510000      0.000000      0.000000
3653     36.520000      0.000000      0.000000
3654     36.530000      0.000000      0.000000
3655     36.540000      0.000000      0.000000
3656     36.550000      0.000000      0.000000
3657     36.560000      0.000000      0.000000
3658     36.570000      0.000000      0.000000
3659     36.580000      0.000000      0.000000
3660     36.590000      0.000000      0.000000
3661     36.600000      0.000000      0.000000
3662     36.610000      0.000000      0.000000
3663     36.620000      0.000000      0.000000
3664     36.630000      0.000000      0.000000
3665     36.640000      0.000000      0.000000
3666     36.650000      0.000000      0.000000
3667     36.660000      0.000000      0.000000
3668     36.670000      0.000000      0.000000
3669     36.680000      0.000000      0.000000
3670     36.690000      0.000000      0.000000
3671     36.700000      0.000000      0.000000
3672     36.710000      0.000000      0.000000
3673     36.720000      0.000000      0.000000
3674     36.730000      0.000000      0.000000
3675     36.740000      0.000000      0.000000
3676     36.750000      0.000000      0.000000
3677     36.760000      0.000000      0.000000
3678     36.770000      0.000000      0.000000
3679     36.780000      0.000000      0.000000
3680     36.790000      0.000000      0.000000
3681     36.800000      0.000000      0.000000
3682     36.810000      0.000000      0.000000
3683     36.820000      0.000000      0.000000
3684     36.830000      0.000000      0.000000
3685     36.840000      0.000000      0.000000
3686     36.850000      0.000000      0.000000
3687     36.860000      0.000000      0.000000
3688     36.870000      0.000000      0.000000
3689     36.880000      0.000000      0.000000
3690     36.890000      0.000000      0.000000
3691     36.900000      0.000000      0.000000
3692     36.910000      0.000000      0.000000
3693     36.920000      0.000000      0.000000
3694     36.930000      0.000000      0.000000
3695     36.940000      0.000000      0.000000
3696     36.950000      0.000000      0.000000
3697     36.960000      0.000000      0.000000
3698     36.970000      0.000000      0.000000
3699     36.980000      0.000000      0.000000
3700     36.990000      0.000000      0.000000
3701     37.000000      0.000000      0.000000
3702     37.010000      0.000000      0.000000
3703     37.020000      0.000000      0.000000
3704     37.030000      0.000000      0.000000
3705     37.040000      0.000000      0.000000
3706     37.050000      0.000000      0.000000
3707     37.060000      0.000000      0.000000
3708     37.070000      0.000000      0.000000
3709     37.080000      0.000000      0.000000
3710     37.090000      0.000000      0.000000
3711     37.100000      0.000000      0.000000
3712     37.110000      0.000000      0.000000
3713     37.120000      0.000000      0.000000
3714     37.130000      0.000000      0.000000
3715     37.140000      0.000000      0.000000
3716     37.150000      0.000000      0.000000
3717     37.160000      0.000000      0.000000
3718     37.170000      0.000000      0.000000
3719     37.180000      0.000000      0.000000
3720     37.190000      0.000000      0.000000
3721     37.200000      0.000000      0.000000
3722     37.210000      0.000000      0.000000
3723     37.220000      0.000000      0.000000
3724     37.230000      0.000000      0.000000
3725     37.240000      0.000000      0.000000
3726     37.250000      0.000000      0.000000
3727     37.260000      0.000000      0.000000
3728     37.270000      0.000000      0.000000
3729     37.280000      0.000000      0.000000
3730     37.290000      0.000000      0.000000
3731     37.300000      0.000000      0.000000
3732     37.310000      0.000000      0.000000
3733     37.320000      0.000000      0.000000
3734     37.330000      0.000000      0.000000
3735     37.340000      0.000000      0.000000
3736     37.350000      0.000000      0.000000
3737     37.360000      0.000000      0.000000
3738     37.370000      0.000000      0.000000
3739     37.380000      0.000000      0.000000
3740     37.390000      0.000000      0.000000
3741     37.400000      0.000000      0.000000
3742     37.410000      0.000000      0.000000
3743     37.420000      0.000000      0.000000
3744     37.430000      0.000000      0.000000
3745     37.440000      0.000000      0.000000
3746     37.450000      0.000000      0.000000
3747     37.460000      0.000000      0.000000
3748     37.470000      0.000000      0.000000
3749     37.480000      0.000000      0.000000
3750     37.490000      0.000000      0.000000
3751     37.500000      0.000000      0.000000
3752     37.510000      0.000000      0.000000
3753     37.520000      0.000000      0.000000
3754     37.530000      0.000000      0.000000
3755     37.540000      0.000000      0.000000
3756     37.550000      0.000000      0.000000
3757     37.560000      0.000000      0.000000
3758     37.570000      0.000000      0.000000
3759     37.580000      0.000000      0.000000
3760     37.590000      0.000000      0.000000
3761     37.600000      0.000000      0.000000
3762     37.610000      0.000000      0.000000
3763     37.620000      0.000000      0.000000
3764     37.630000      0.000000      0.000000
3765     37.640000      0.000000      0.000000
3766     37.650000      0.000000      0.000000
3767     37.660000      0.000000      0.000000
3768     37.670000      0.000000      0.000000
3769     37.680000      0.000000      0.000000
3770     37.690000      0.000000      0.000000
3771     37.700000      0.000000      0.000000
3772     37.710000      0.000000      0.000000
3773     37.720000      0.000000      0.000000
3774     37.730000      0.000000      0.000000
3775     37.740000      0.000000      0.000000
3776     37.750000      0.000000      0.000000
3777     37.760000      0.000000      0.000000
3778     37.770000      0.000000      0.000000
3779     37.780000      0.000000      0.000000
3780     37.790000      0.000000      0.000000
3781     37.800000      0.000000      0.000000
3782     37.810000      0.000000      0.000000
3783     37.820000      0.000000      0.000000
3784     37.830000      0.000000      0.000000
3785     37.840000      0.000000      0.000000
3786     37.850000      0.000000      0.000000
3787     37.860000      0.000000      0.000000
3788     37.870000      0.000000      0.000000
3789     37.880000      0.000000      0.000000
3790     37.890000      0.000000      0.000000
3791     37.900000      0.000000      0.000000
3792     37.910000      0.000000      0.000000
3793     37.920000      0.000000      0.000000
3794     37.930000      0.000000      0.000000
3795     37.940000      0.000000      0.000000
3796     37.950000      0.000000      0.000000
3797     37.960000      0.000000      0.000000
3798     37.970000      0.000000      0.000000
3799     37.980000      0.000000      0.000000
3800     37.990000      0.000000      0.000000
3801     38.000000      0.000000      0.000000
3802     38.010000      0.000000      0.000000
3803     38.020000      0.000000      0.000000
3804     38.030000      0.000000      0.000000
3805     38.040000      0.000000      0.000000
3806     38.050000      0.000000      0.000000
3807     38.060000      0.000000      0.000000
3808     38.070000      0.000000      0.000000
3809     38.080000      0.000000      0.000000
3810     38.090000      0.000000      0.000000
3811     38.100000      0.000000      0.000000
3812     38.110000      0.000000      0.000000
3813     38.120000      0.000000      0.000000
3814     38.130000      0.000000      0.000000
3815     38.140000      0.000000      0.000000
3816     38.150000      0.000000      0.000000
3817     38.160000      0.000000      0.000000
3818     38.170000      0.000000      0.000000
3819     38.180000      0.000000      0.000000
3820     38.190000      0.000000      0.000000
3821     38.200000      0.000000      0.000000
3822     38.210000      0.000000      0.000000
3823     38.220000      0.000000      0.000000
3824     38.230000      0.000000      0.000000
3825     38.240000      0.000000      0.000000
3826     38.250000      0.000000      0.000000
3827     38.260000      0.000000      0.000000
3828     38.270000      0.000000      0.000000
3829     38.280000      0.000000      0.000000
3830     38.290000      0.000000      0.000000
3831     38.300000      0.000000      0.000000
3832     38.310000      0.000000      0.000000
3833     38.320000      0.000000      0.000000
3834     38.330000      0.000000      0.000000
3835     38.340000      0.000000      0.000000
3836     38.350000      0.000000      0.000000
3837     38.360000      0.000000      0.000000
3838     38.370000      0.000000      0.000000
3839     38.380000      0.000000      0.000000
3840     38.390000      0.000000      0.000000
3841     38.400000      0.000000      0.000000
3842     38.410000      0.000000      0.000000
3843     38.420000      0.000000      0.000000
3844     38.430000      0.000000      0.000000
3845     38.440000      0.000000      0.000000
3846     38.450000      0.000000      0.000000
3847     38.460000      0.000000      0.000000
3848     38.470000      0.000000      0.000000
3849     38.480000      0.000000      0.000000
3850     38.490000      0.000000      0.000000
3851     38.500000      0.000000      0.000000
3852     38.510000      0.000000      0.000000
3853     38.520000      0.000000      0.000000
3854     38.530000      0.000000      0.000000
3855     38.540000      0.000000      0.000000
3856     38.550000      0.000000      0.000000
3857     38.560000      0.000000      0.000000
3858     38.570000      0.000000      0.000000
3859     38.580000      0.000000      0.000000
3860     38.590000      0.000000      0.000000
3861     38.600000      0.000000      0.000000
3862     38.610000      0.000000      0.000000
3863     38.620000      0.000000      0.000000
3864     38.630000      0.000000      0.000000
3865     38.640000      0.000000      0.000000
3866     38.650000      0.000000      0.000000
3867     38.660000      0.000000      0.000000
3868     38.670000      0.000000      0.000000
3869     38.680000      0.000000      0.000000
3870     38.690000      0.000000      0.000000
3871     38.700000      0.000000      0.000000
3872     38.710000      0.000000      0.000000
3873     38.720000      0.000000      0.000000
3874     38.730000      0.000000      0.000000
3875     38.740000      0.000000      0.000000
3876     38.750000      0.000000      0.000000
3877     38.760000      0.000000      0.000000
3878     38.770000      0.000000      0.000000
3879     38.780000      0.000000      0.000000
3880     38.790000      0.000000      0.000000
3881     38.800000      0.000000      0.000000
3882     38.810000      0.000000      0.000000
3883     38.820000      0.000000      0.000000
3884     38.830000      0.000000      0.000000
3885     38.840000      0.000000      0.000000
3886     38.850000      0.000000      0.000000
3887     38.860000      0.000000      0.000000
3888     38.870000      0.000000      0.000000
3889     38.880000      0.000000      0.000000
3890     38.890000      0.000000      0.000000
3891     38.900000      0.000000      0.000000
3892     38.910000      0.000000      0.000000
3893     38.920000      0.000000      0.000000
3894     38.930000      0.000000      0.000000
3895     38.940000      0.000000      0.000000
3896     38.950000      0.000000      0.000000
3897     38.960000      0.000000      0.000000
3898     38.970000      0.000000      0.000000
3899     38.980000      0.000000      0.000000
3900     38.990000      0.000000      0.000000
3901     39.000000      0.000000      0.000000
3902     39.010000      0.000000      0.000000
3903     39.020000      0.000000      0.000000
3904     39.030000      0.000000      0.000000
3905     39.040000      0.000000      0.000000
3906     39.050000      0.000000      0.000000
3907     39.060000      0.000000      0.000000
3908     39.070000      0.000000      0.000000
3909     39.080000      0.000000      0.000000
3910     39.090000      0.000000      0.000000
3911     39.100000      0.000000      0.000000
3912     39.110000      0.000000      0.000000
3913     39.120000      0.000000      0.000000
3914     39.130000      0.000000      0.000000
3915     39.140000      0.000000      0.000000
3916     39.150000      0.000000      0.000000
3917     39.160000      0.000000      0.000000
3918     39.170000      0.000000      0.000000
3919     39.180000      0.000000      0.000000
3920     39.190000      0.000000      0.000000
3921     39.200000      0.000000      0.000000
3922     39.210000      0.000000      0.000000
3923     39.220000      0.000000      0.000000
3924     39.230000      0.000000      0.000000
3925     39.240000      0.000000      0.000000
3926     39.250000      0.000000      0.000000
3927     39.260000      0.000000      0.000000
3928     39.270000      0.000000      0.000000
3929     39.280000      0.000000      0.000000
3930     39.290000      0.000000      0.000000
3931     39.300000      0.000000      0.000000
3932     39.310000      0.000000      0.000000
3933     39.320000      0.000000      0.000000
3934     39.330000      0.000000      0.000000
3935     39.340000      0.000000      0.000000
3936     39.350000      0.000000      0.000000
3937     39.360000      0.000000      0.000000
3938     39.370000      0.000000      0.000000
3939     39.380000      0.000000      0.000000
3940     39.390000      0.000000      0.000000
3941     39.400000      0.000000      0.000000
3942     39.410000      0.000000      0.000000
3943     39.420000      0.000000      0.000000
3944     39.430000      0.000000      0.000000
3945     39.440000      0.000000      0.000000
3946     39.450000      0.000000      0.000000
3947     39.460000      0.000000      0.000000
3948     39.470000      0.000000      0.000000
3949     39.480000      0.000000      0.000000
3950     39.490000      0.000000      0.000000
3951     39.500000      0.000000      0.000000
3952     39.510000      0.000000      0.000000
3953     39.520000      0.000000      0.000000
3954     39.530000      0.000000      0.000000
3955     39.540000      0.000000      0.000000
3956     39.550000      0.000000      0.000000
3957     39.560000      0.000000      0.000000
3958     39.570000      0.000000      0.000000
3959     39.580000      0.000000      0.000000
3960     39.590000      0.000000      0.000000
3961     39.600000      0.000000      0.000000
3962     39.610000      0.000000      0.000000
3963     39.620000      0.000000      0.000000
3964     39.630000      0.000000      0.000000
3965     39.640000      0.000000      0.000000
3966     39.650000      0.000000      0.000000
3967     39.660000      0.000000      0.000000
3968     39.670000      0.000000      0.000000
3969     39.680000      0.000000      0.000000
3970     39.690000      0.000000      0.000000
3971     39.700000      0.000000      0.000000
3972     39.710000      0.000000      0.000000
3973     39.720000      0.000000      0.000000
3974     39.730000      0.000000      0.000000
3975     39.740000      0.000000      0.000000
3976     39.750000      0.000000      0.000000
3977     39.760000      0.000000      0.000000
3978     39.770000      0.000000      0.000000
3979     39.780000      0.000000      0.000000
3980     39.790000      0.000000      0.000000
3981     39.800000      0.000000      0.000000
3982     39.810000      0.000000      0.000000
3983     39.820000      0.000000      0.000000
3984     39.830000      0.000000      0.000000
3985     39.840000      0.000000      0.000000
3986     39.850000      0.000000      0.000000
3987     39.860000      0.000000      0.000000
3988     39.870000      0.000000      0.000000
3989     39.880000      0.000000      0.000000
3990     39.890000      0.000000      0.000000
3991     39.900000      0.000000      0.000000
3992     39.910000      0.000000      0.000000
3993     39.920000      0.000000      0.000000
3994     39.930000      0.000000      0.000000
3995     39.940000      0.000000      0.000000
3996     39.950000      0.000000      0.000000
3997     39.960000      0.000000      0.000000
3998     39.970000      0.000000      0.000000
3999     39.980000      0.000000      0.000000
4000     39.990000      0.000000      0.000000
4001     40.000000      0.000000      0.000000
