# Supplementary material for: A Bottom-Up Coarse-Grained Model for Nucleosome–Nucleosome Interactions with Explicit Ions
Source: J Chem Theory Comput. 2022 May 17;18(6):3948–60. doi: 10.1021/acs.jctc.2c00083 (PMC9202350; doi:10.1021/acs.jctc.2c00083)
Supplement: Supplementary file 2 — ct2c00083_si_002.zip [file ct2c00083_si_002.zip › archive/CGMD_NCP-CO/pot_tables/CO_TPOL.table]

CO_TPOL
N 4001

1      0.000001    240.214700     83.086220
2      0.010000    239.383840     85.837350
3      0.020000    238.525460     88.308420
4      0.030000    237.642380     90.462690
5      0.040000    236.737750     92.272710
6      0.050000    235.815020     93.721780
7      0.060000    234.877810     94.804810
8      0.070000    233.929760     95.528380
9      0.080000    232.974470     95.910090
10      0.090000    232.015370     95.977250
11      0.100000    231.055600     95.765070
12      0.110000    230.097950     95.314490
13      0.120000    229.144800     94.669860
14      0.130000    228.198110     93.876690
15      0.140000    227.259340     92.979620
16      0.150000    226.329540     92.020680
17      0.160000    225.409340     91.038020
18      0.170000    224.498960     90.065000
19      0.180000    223.598310     89.129760
20      0.190000    222.707010     88.254980
21      0.200000    221.824460     87.458090
22      0.210000    220.949880     86.751490
23      0.220000    220.082360     86.142980
24      0.230000    219.220930     85.636270
25      0.240000    218.364570     85.231400
26      0.250000    217.512260     84.925290
27      0.260000    216.663000     84.712170
28      0.270000    215.815880     84.584130
29      0.280000    214.970040     84.531510
30      0.290000    214.124730     84.543430
31      0.300000    213.279290     84.608190
32      0.310000    212.433210     84.713770
33      0.320000    211.586070     84.848160
34      0.330000    210.737590     84.999830
35      0.340000    209.887590     85.157940
36      0.350000    209.036010     85.312660
37      0.360000    208.182890     85.455290
38      0.370000    207.328330     85.578390
39      0.380000    206.472550     85.675830
40      0.390000    205.615790     85.742790
41      0.400000    204.758360     85.775700
42      0.410000    203.900610     85.772230
43      0.420000    203.042880     85.731160
44      0.430000    202.185570     85.652350
45      0.440000    201.329050     85.536660
46      0.450000    200.473680     85.385790
47      0.460000    199.619820     85.202290
48      0.470000    198.767800     84.989350
49      0.480000    197.917910     84.750720
50      0.490000    197.070400     84.490560
51      0.500000    196.225490     84.213270
52      0.510000    195.383360     83.923350
53      0.520000    194.544130     83.625210
54      0.530000    193.707880     83.323050
55      0.540000    192.874650     83.020690
56      0.550000    192.044440     82.721540
57      0.560000    191.217220     82.428480
58      0.570000    190.392940     82.143850
59      0.580000    189.571500     81.869450
60      0.590000    188.752810     81.606550
61      0.600000    187.936740     81.355940
62      0.610000    187.123180     81.117990
63      0.620000    186.312000     80.892710
64      0.630000    185.503070     80.679780
65      0.640000    184.696280     80.478640
66      0.650000    183.891490     80.288530
67      0.660000    183.088600     80.108530
68      0.670000    182.287520     79.937610
69      0.680000    181.488140     79.774660
70      0.690000    180.690400     79.618510
71      0.700000    179.894210     79.467970
72      0.710000    179.099530     79.321860
73      0.720000    178.306310     79.179000
74      0.730000    177.514520     79.038230
75      0.740000    176.724140     78.898460
76      0.750000    175.935160     78.758640
77      0.760000    175.147570     78.617770
78      0.770000    174.361390     78.474980
79      0.780000    173.576640     78.329440
80      0.790000    172.793350     78.180460
81      0.800000    172.011540     78.027430
82      0.810000    171.231270     77.869910
83      0.820000    170.452570     77.707560
84      0.830000    169.675490     77.540210
85      0.840000    168.900090     77.367850
86      0.850000    168.126410     77.190630
87      0.860000    167.354510     77.008860
88      0.870000    166.584420     76.822970
89      0.880000    165.816190     76.633540
90      0.890000    165.049850     76.441250
91      0.900000    164.285440     76.246820
92      0.910000    163.522970     76.051000
93      0.920000    162.762460     75.854520
94      0.930000    162.003920     75.658060
95      0.940000    161.247340     75.462180
96      0.950000    160.492710     75.267370
97      0.960000    159.740040     75.073960
98      0.970000    158.989300     74.882170
99      0.980000    158.240480     74.692080
100      0.990000    157.493560     74.503670
101      1.000000    156.748520     74.316850
102      1.010000    156.005350     74.131440
103      1.020000    155.264040     73.947240
104      1.030000    154.524570     73.764050
105      1.040000    153.786930     73.581670
106      1.050000    153.051110     73.399950
107      1.060000    152.317110     73.218760
108      1.070000    151.584920     73.038060
109      1.080000    150.854540     72.857820
110      1.090000    150.125960     72.678080
111      1.100000    149.399180     72.498890
112      1.110000    148.674190     72.320340
113      1.120000    147.950990     72.142470
114      1.130000    147.229570     71.965330
115      1.140000    146.509910     71.788900
116      1.150000    145.792020     71.613120
117      1.160000    145.075890     71.437880
118      1.170000    144.361510     71.263010
119      1.180000    143.648880     71.088280
120      1.190000    142.938000     70.913440
121      1.200000    142.228870     70.738230
122      1.210000    141.521480     70.562380
123      1.220000    140.815860     70.385670
124      1.230000    140.112000     70.207890
125      1.240000    139.409920     70.028920
126      1.250000    138.709640     69.848720
127      1.260000    138.011150     69.667320
128      1.270000    137.314480     69.484830
129      1.280000    136.619630     69.301440
130      1.290000    135.926610     69.117400
131      1.300000    135.235440     68.933000
132      1.310000    134.546110     68.748530
133      1.320000    133.858620     68.564280
134      1.330000    133.172980     68.380510
135      1.340000    132.489180     68.197400
136      1.350000    131.807200     68.015070
137      1.360000    131.127050     67.833570
138      1.370000    130.448720     67.652840
139      1.380000    129.772190     67.472790
140      1.390000    129.097460     67.293240
141      1.400000    128.424530     67.113980
142      1.410000    127.753390     66.934800
143      1.420000    127.084040     66.755460
144      1.430000    126.416480     66.575780
145      1.440000    125.750730     66.395610
146      1.450000    125.086770     66.214870
147      1.460000    124.424620     66.033530
148      1.470000    123.764290     65.851660
149      1.480000    123.105770     65.669380
150      1.490000    122.449080     65.486850
151      1.500000    121.794210     65.304270
152      1.510000    121.141160     65.121880
153      1.520000    120.489950     64.939860
154      1.530000    119.840550     64.758410
155      1.540000    119.192960     64.577620
156      1.550000    118.547190     64.397570
157      1.560000    117.903210     64.218230
158      1.570000    117.261030     64.039520
159      1.580000    116.620630     63.861300
160      1.590000    115.982020     63.683360
161      1.600000    115.345190     63.505470
162      1.610000    114.710130     63.327420
163      1.620000    114.076860     63.148960
164      1.630000    113.445370     62.969920
165      1.640000    112.815670     62.790150
166      1.650000    112.187770     62.609590
167      1.660000    111.561670     62.428230
168      1.670000    110.937390     62.246150
169      1.680000    110.314930     62.063490
170      1.690000    109.694290     61.880450
171      1.700000    109.075490     61.697270
172      1.710000    108.458520     61.514170
173      1.720000    107.843370     61.331410
174      1.730000    107.230060     61.149170
175      1.740000    106.618570     60.967590
176      1.750000    106.008890     60.786760
177      1.760000    105.401020     60.606680
178      1.770000    104.794960     60.427270
179      1.780000    104.190690     60.248400
180      1.790000    103.588200     60.069890
181      1.800000    102.987500     59.891520
182      1.810000    102.388590     59.713060
183      1.820000    101.791460     59.534280
184      1.830000    101.196110     59.355010
185      1.840000    100.602560     59.175090
186      1.850000    100.010810     58.994460
187      1.860000     99.420870     58.813110
188      1.870000     98.832740     58.631110
189      1.880000     98.246430     58.448580
190      1.890000     97.661940     58.265730
191      1.900000     97.079280     58.082770
192      1.910000     96.498460     57.899930
193      1.920000     95.919460     57.717440
194      1.930000     95.342280     57.535470
195      1.940000     94.766930     57.354180
196      1.950000     94.193390     57.173620
197      1.960000     93.621650     56.993800
198      1.970000     93.051710     56.814630
199      1.980000     92.483560     56.635980
200      1.990000     91.917210     56.457650
201      2.000000     91.352630     56.279440
202      2.010000     90.789830     56.101110
203      2.020000     90.228820     55.922440
204      2.030000     89.669600     55.743230
205      2.040000     89.112170     55.563360
206      2.050000     88.556530     55.382750
207      2.060000     88.002710     55.201400
208      2.070000     87.450690     55.019370
209      2.080000     86.900500     54.836800
210      2.090000     86.352130     54.653900
211      2.100000     85.805590     54.470860
212      2.110000     85.260880     54.287950
213      2.120000     84.718000     54.105370
214      2.130000     84.176950     53.923320
215      2.140000     83.637720     53.741930
216      2.150000     83.100300     53.561280
217      2.160000     82.564680     53.381360
218      2.170000     82.030870     53.202110
219      2.180000     81.498850     53.023380
220      2.190000     80.968620     52.844990
221      2.200000     80.440170     52.666710
222      2.210000     79.913500     52.488330
223      2.220000     79.388610     52.309610
224      2.230000     78.865520     52.130380
225      2.240000     78.344210     51.950490
226      2.250000     77.824710     51.769870
227      2.260000     77.307010     51.588510
228      2.270000     76.791130     51.406500
229      2.280000     76.277060     51.223950
230      2.290000     75.764820     51.041060
231      2.300000     75.254410     50.858060
232      2.310000     74.745830     50.675180
233      2.320000     74.239080     50.492630
234      2.330000     73.734150     50.310620
235      2.340000     73.231050     50.129270
236      2.350000     72.729750     49.948650
237      2.360000     72.230270     49.768770
238      2.370000     71.732580     49.589540
239      2.380000     71.236680     49.410830
240      2.390000     70.742580     49.232460
241      2.400000     70.250250     49.054210
242      2.410000     69.759710     48.875840
243      2.420000     69.270950     48.697130
244      2.430000     68.783980     48.517900
245      2.440000     68.298800     48.338020
246      2.450000     67.815420     48.157400
247      2.460000     67.333850     47.976050
248      2.470000     66.854090     47.794030
249      2.480000     66.376150     47.611480
250      2.490000     65.900030     47.428590
251      2.500000     65.425740     47.245580
252      2.510000     64.953290     47.062690
253      2.520000     64.482660     46.880140
254      2.530000     64.013860     46.698120
255      2.540000     63.546880     46.516760
256      2.550000     63.081710     46.336130
257      2.560000     62.618350     46.156230
258      2.570000     62.156790     45.977000
259      2.580000     61.697020     45.798280
260      2.590000     61.239040     45.619900
261      2.600000     60.782840     45.441630
262      2.610000     60.328420     45.263250
263      2.620000     59.875790     45.084530
264      2.630000     59.424940     44.905300
265      2.640000     58.975890     44.725400
266      2.650000     58.528640     44.544780
267      2.660000     58.083190     44.363420
268      2.670000     57.639550     44.181400
269      2.680000     57.197740     43.998850
270      2.690000     56.757750     43.815960
271      2.700000     56.319590     43.632960
272      2.710000     55.883260     43.450070
273      2.720000     55.448760     43.267520
274      2.730000     55.016090     43.085500
275      2.740000     54.585230     42.904150
276      2.750000     54.156190     42.723520
277      2.760000     53.728950     42.543630
278      2.770000     53.303520     42.364400
279      2.780000     52.879870     42.185690
280      2.790000     52.458020     42.007320
281      2.800000     52.037940     41.829060
282      2.810000     51.619650     41.650690
283      2.820000     51.203150     41.471980
284      2.830000     50.788430     41.292750
285      2.840000     50.375500     41.112870
286      2.850000     49.964370     40.932260
287      2.860000     49.555050     40.750920
288      2.870000     49.147540     40.568910
289      2.880000     48.741850     40.386370
290      2.890000     48.337990     40.203490
291      2.900000     47.935950     40.020490
292      2.910000     47.535750     39.837610
293      2.920000     47.137370     39.655070
294      2.930000     46.740820     39.473050
295      2.940000     46.346090     39.291700
296      2.950000     45.953170     39.111070
297      2.960000     45.562060     38.931180
298      2.970000     45.172750     38.751930
299      2.980000     44.785230     38.573210
300      2.990000     44.399500     38.394820
301      3.000000     44.015550     38.216530
302      3.010000     43.633380     38.038130
303      3.020000     43.253000     37.859400
304      3.030000     42.874410     37.680140
305      3.040000     42.497610     37.500230
306      3.050000     42.122600     37.319580
307      3.060000     41.749410     37.138200
308      3.070000     41.378030     36.956150
309      3.080000     41.008470     36.773580
310      3.090000     40.640730     36.590670
311      3.100000     40.274820     36.407650
312      3.110000     39.910750     36.224750
313      3.120000     39.548500     36.042190
314      3.130000     39.188080     35.860170
315      3.140000     38.829480     35.678810
316      3.150000     38.472690     35.498190
317      3.160000     38.117710     35.318320
318      3.170000     37.764520     35.139100
319      3.180000     37.413130     34.960420
320      3.190000     37.063530     34.782080
321      3.200000     36.715710     34.603850
322      3.210000     36.369670     34.425530
323      3.220000     36.025410     34.246870
324      3.230000     35.682940     34.067700
325      3.240000     35.342270     33.887880
326      3.250000     35.003390     33.707330
327      3.260000     34.666310     33.526050
328      3.270000     34.331050     33.344110
329      3.280000     33.997610     33.161630
330      3.290000     33.666000     32.978820
331      3.300000     33.336210     32.795870
332      3.310000     33.008250     32.613030
333      3.320000     32.682120     32.430520
334      3.330000     32.357810     32.248530
335      3.340000     32.035330     32.067170
336      3.350000     31.714660     31.886540
337      3.360000     31.395790     31.706610
338      3.370000     31.078730     31.527310
339      3.380000     30.763450     31.348510
340      3.390000     30.449970     31.170030
341      3.400000     30.138270     30.991630
342      3.410000     29.828350     30.813100
343      3.420000     29.520220     30.634210
344      3.430000     29.213880     30.454780
345      3.440000     28.909330     30.274690
346      3.450000     28.606580     30.093850
347      3.460000     28.305640     29.912270
348      3.470000     28.006520     29.730040
349      3.480000     27.709220     29.547280
350      3.490000     27.413750     29.364200
351      3.500000     27.120110     29.181020
352      3.510000     26.828300     28.997990
353      3.520000     26.538320     28.815340
354      3.530000     26.250160     28.633270
355      3.540000     25.963830     28.451910
356      3.550000     25.679310     28.271340
357      3.560000     25.396600     28.091560
358      3.570000     25.115680     27.912510
359      3.580000     24.836560     27.734040
360      3.590000     24.559220     27.555980
361      3.600000     24.283660     27.378090
362      3.610000     24.009880     27.200160
363      3.620000     23.737870     27.021950
364      3.630000     23.467650     26.843260
365      3.640000     23.199220     26.663960
366      3.650000     22.932580     26.483960
367      3.660000     22.667740     26.303230
368      3.670000     22.404710     26.121840
369      3.680000     22.143490     25.939890
370      3.690000     21.884090     25.757560
371      3.700000     21.626520     25.575050
372      3.710000     21.370770     25.392570
373      3.720000     21.116840     25.210320
374      3.730000     20.864740     25.028470
375      3.740000     20.614450     24.847140
376      3.750000     20.365980     24.666380
377      3.760000     20.119320     24.486170
378      3.770000     19.874460     24.306420
379      3.780000     19.631390     24.127010
380      3.790000     19.390120     23.947720
381      3.800000     19.150650     23.768360
382      3.810000     18.912960     23.588700
383      3.820000     18.677070     23.408540
384      3.830000     18.442990     23.227710
385      3.840000     18.210710     23.046100
386      3.850000     17.980250     22.863670
387      3.860000     17.751610     22.680480
388      3.870000     17.524810     22.496630
389      3.880000     17.299840     22.312320
390      3.890000     17.076720     22.127800
391      3.900000     16.855440     21.943350
392      3.910000     16.636010     21.759280
393      3.920000     16.418420     21.575860
394      3.930000     16.202660     21.393360
395      3.940000     15.988720     21.211950
396      3.950000     15.776600     21.031750
397      3.960000     15.566290     20.852810
398      3.970000     15.357760     20.675080
399      3.980000     15.151010     20.498440
400      3.990000     14.946020     20.322700
401      4.000000     14.742800     20.147630
402      4.010000     14.541320     19.972980
403      4.020000     14.341590     19.798470
404      4.030000     14.143610     19.623870
405      4.040000     13.947370     19.448940
406      4.050000     13.752880     19.273500
407      4.060000     13.560140     19.097440
408      4.070000     13.369170     18.920680
409      4.080000     13.179960     18.743190
410      4.090000     12.992530     18.564990
411      4.100000     12.806880     18.386120
412      4.110000     12.623020     18.206650
413      4.120000     12.440950     18.026600
414      4.130000     12.260690     17.846000
415      4.140000     12.082230     17.664820
416      4.150000     11.905580     17.482990
417      4.160000     11.730750     17.300400
418      4.170000     11.557740     17.116880
419      4.180000     11.386570     16.932230
420      4.190000     11.217250     16.746270
421      4.200000     11.049790     16.558810
422      4.210000     10.884200     16.369670
423      4.220000     10.720500     16.178790
424      4.230000     10.558720     15.986150
425      4.240000     10.398860     15.791870
426      4.250000     10.240940     15.596160
427      4.260000     10.084980     15.399410
428      4.270000      9.930980     15.202090
429      4.280000      9.778960     15.004800
430      4.290000      9.628910     14.808240
431      4.300000      9.480830     14.613170
432      4.310000      9.334700     14.420340
433      4.320000      9.190490     14.230520
434      4.330000      9.048190     14.044390
435      4.340000      8.907750     13.862560
436      4.350000      8.769120     13.685500
437      4.360000      8.632270     13.513530
438      4.370000      8.497130     13.346830
439      4.380000      8.363660     13.185410
440      4.390000      8.231810     13.029090
441      4.400000      8.101520     12.877590
442      4.410000      7.972740     12.730420
443      4.420000      7.845440     12.586990
444      4.430000      7.719570     12.446570
445      4.440000      7.595100     12.308330
446      4.450000      7.472020     12.171300
447      4.460000      7.350300     12.034450
448      4.470000      7.229960     11.896640
449      4.480000      7.110990     11.756690
450      4.490000      6.993430     11.613350
451      4.500000      6.877290     11.465330
452      4.510000      6.762640     11.311330
453      4.520000      6.649530     11.150050
454      4.530000      6.538030     10.980230
455      4.540000      6.428220     10.800660
456      4.550000      6.320220     10.610230
457      4.560000      6.214110     10.407960
458      4.570000      6.110040     10.193010
459      4.580000      6.008110      9.964800
460      4.590000      5.908460      9.722970
461      4.600000      5.811230      9.467520
462      4.610000      5.716550      9.198810
463      4.620000      5.624560      8.917650
464      4.630000      5.535390      8.625320
465      4.640000      5.449130      8.323650
466      4.650000      5.365900      8.015020
467      4.660000      5.285750      7.702370
468      4.670000      5.208720      7.389140
469      4.680000      5.134830      7.079270
470      4.690000      5.064040      6.777050
471      4.700000      4.996270      6.487030
472      4.710000      4.931400      6.213900
473      4.720000      4.869260      5.962280
474      4.730000      4.809640      5.736640
475      4.740000      4.752270      5.541130
476      4.750000      4.696860      5.379460
477      4.760000      4.643070      5.254800
478      4.770000      4.590520      5.169730
479      4.780000      4.538820      5.126130
480      4.790000      4.487560      5.125170
481      4.800000      4.436310      5.167280
482      4.810000      4.384630      5.252090
483      4.820000      4.332110      5.378430
484      4.830000      4.278330      5.544320
485      4.840000      4.222890      5.746950
486      4.850000      4.165420      5.982690
487      4.860000      4.105590      6.247160
488      4.870000      4.043120      6.535270
489      4.880000      3.977760      6.841350
490      4.890000      3.909350      7.159260
491      4.900000      3.837760      7.482610
492      4.910000      3.762930      7.804880
493      4.920000      3.684880      8.119690
494      4.930000      3.603690      8.420910
495      4.940000      3.519480      8.702920
496      4.950000      3.432450      8.960640
497      4.960000      3.342840      9.189710
498      4.970000      3.250950      9.386520
499      4.980000      3.157080      9.548240
500      4.990000      3.061600      9.672850
501      5.000000      2.964870      9.759080
502      5.010000      2.867280      9.806420
503      5.020000      2.769210      9.815070
504      5.030000      2.671060      9.785900
505      5.040000      2.573200      9.720390
506      5.050000      2.476000      9.620610
507      5.060000      2.379790      9.489140
508      5.070000      2.284900      9.329000
509      5.080000      2.191610      9.143550
510      5.090000      2.100180      8.936420
511      5.100000      2.010810      8.711360
512      5.110000      1.923700      8.472140
513      5.120000      1.838980      8.222410
514      5.130000      1.756750      7.965630
515      5.140000      1.677100      7.704950
516      5.150000      1.600050      7.443130
517      5.160000      1.525620      7.182540
518      5.170000      1.453790      6.925100
519      5.180000      1.384540      6.672310
520      5.190000      1.317820      6.425310
521      5.200000      1.253560      6.184860
522      5.210000      1.191720      5.951460
523      5.220000      1.132200      5.725360
524      5.230000      1.074950      5.506660
525      5.240000      1.019880      5.295340
526      5.250000      0.966930      5.091320
527      5.260000      0.916010      4.894470
528      5.270000      0.867070      4.704700
529      5.280000      0.820020      4.521910
530      5.290000      0.774800      4.346020
531      5.300000      0.731340      4.177000
532      5.310000      0.689570      4.014830
533      5.320000      0.649430      3.859470
534      5.330000      0.610830      3.710910
535      5.340000      0.573720      3.569100
536      5.350000      0.538030      3.433950
537      5.360000      0.503690      3.305350
538      5.370000      0.470640      3.183140
539      5.380000      0.438810      3.067110
540      5.390000      0.408130      2.957010
541      5.400000      0.378560      2.852570
542      5.410000      0.350040      2.753490
543      5.420000      0.322500      2.659440
544      5.430000      0.295910      2.570100
545      5.440000      0.270210      2.485150
546      5.450000      0.245360      2.404250
547      5.460000      0.221310      2.327090
548      5.470000      0.198040      2.253380
549      5.480000      0.175510      2.182830
550      5.490000      0.153680      2.115180
551      5.500000      0.132530      2.050170
552      5.510000      0.112030      1.987580
553      5.520000      0.092150      1.927180
554      5.530000      0.072880      1.868750
555      5.540000      0.054190      1.812100
556      5.550000      0.036070      1.757030
557      5.560000      0.018500      1.703360
558      5.570000      0.001470      1.650910
559      5.580000     -0.015040      1.599500
560      5.590000     -0.031040      1.549000
561      5.600000     -0.046530      1.499250
562      5.610000     -0.061520      1.450140
563      5.620000     -0.076020      1.401560
564      5.630000     -0.090040      1.353460
565      5.640000     -0.103570      1.305770
566      5.650000     -0.116630      1.258500
567      5.660000     -0.129210      1.211650
568      5.670000     -0.141330      1.165280
569      5.680000     -0.152980      1.119450
570      5.690000     -0.164180      1.074260
571      5.700000     -0.174920      1.029820
572      5.710000     -0.185220      0.986250
573      5.720000     -0.195080      0.943660
574      5.730000     -0.204520      0.902170
575      5.740000     -0.213540      0.861870
576      5.750000     -0.222160      0.822840
577      5.760000     -0.230390      0.785130
578      5.770000     -0.238240      0.748790
579      5.780000     -0.245720      0.713820
580      5.790000     -0.252860      0.680220
581      5.800000     -0.259660      0.647950
582      5.810000     -0.266140      0.616960
583      5.820000     -0.272310      0.587190
584      5.830000     -0.278190      0.558580
585      5.840000     -0.283770      0.531040
586      5.850000     -0.289080      0.504490
587      5.860000     -0.294130      0.478840
588      5.870000     -0.298910      0.454010
589      5.880000     -0.303460      0.429910
590      5.890000     -0.307750      0.406450
591      5.900000     -0.311820      0.383560
592      5.910000     -0.315650      0.361140
593      5.920000     -0.319270      0.339130
594      5.930000     -0.322660      0.317430
595      5.940000     -0.325830      0.295970
596      5.950000     -0.328790      0.274670
597      5.960000     -0.331540      0.253460
598      5.970000     -0.334070      0.232270
599      5.980000     -0.336400      0.211030
600      5.990000     -0.338510      0.189660
601      6.000000     -0.340400      0.168120
602      6.010000     -0.342080      0.146350
603      6.020000     -0.343550      0.124310
604      6.030000     -0.344790      0.101960
605      6.040000     -0.345810      0.079280
606      6.050000     -0.346600      0.056260
607      6.060000     -0.347160      0.032900
608      6.070000     -0.347490      0.009200
609      6.080000     -0.347590     -0.014800
610      6.090000     -0.347440     -0.039090
611      6.100000     -0.347050     -0.063620
612      6.110000     -0.346410     -0.088380
613      6.120000     -0.345530     -0.113330
614      6.130000     -0.344390     -0.138440
615      6.140000     -0.343010     -0.163700
616      6.150000     -0.341370     -0.189100
617      6.160000     -0.339480     -0.214620
618      6.170000     -0.337330     -0.240290
619      6.180000     -0.334930     -0.266100
620      6.190000     -0.332270     -0.292080
621      6.200000     -0.329350     -0.318230
622      6.210000     -0.326170     -0.344570
623      6.220000     -0.322720     -0.371090
624      6.230000     -0.319010     -0.397780
625      6.240000     -0.315030     -0.424620
626      6.250000     -0.310790     -0.451550
627      6.260000     -0.306270     -0.478500
628      6.270000     -0.301490     -0.505400
629      6.280000     -0.296430     -0.532130
630      6.290000     -0.291110     -0.558580
631      6.300000     -0.285530     -0.584620
632      6.310000     -0.279680     -0.610110
633      6.320000     -0.273580     -0.634920
634      6.330000     -0.267230     -0.658930
635      6.340000     -0.260640     -0.682020
636      6.350000     -0.253820     -0.704090
637      6.360000     -0.246780     -0.725050
638      6.370000     -0.239530     -0.744850
639      6.380000     -0.232080     -0.763410
640      6.390000     -0.224450     -0.780730
641      6.400000     -0.216640     -0.796770
642      6.410000     -0.208670     -0.811520
643      6.420000     -0.200560     -0.824990
644      6.430000     -0.192310     -0.837180
645      6.440000     -0.183930     -0.848100
646      6.450000     -0.175450     -0.857740
647      6.460000     -0.166880     -0.866120
648      6.470000     -0.158210     -0.873230
649      6.480000     -0.149480     -0.879060
650      6.490000     -0.140690     -0.883610
651      6.500000     -0.131860     -0.886860
652      6.510000     -0.122990     -0.888790
653      6.520000     -0.114100     -0.889360
654      6.530000     -0.105210     -0.888560
655      6.540000     -0.096320     -0.886340
656      6.550000     -0.087460     -0.882680
657      6.560000     -0.078630     -0.877550
658      6.570000     -0.069850     -0.870910
659      6.580000     -0.061140     -0.862750
660      6.590000     -0.052520     -0.853040
661      6.600000     -0.043990     -0.841790
662      6.610000     -0.035570     -0.828990
663      6.620000     -0.027280     -0.814680
664      6.630000     -0.019130     -0.798880
665      6.640000     -0.011140     -0.781670
666      6.650000     -0.003330     -0.763110
667      6.660000      0.004300     -0.743300
668      6.670000      0.011740     -0.722360
669      6.680000      0.018960     -0.700430
670      6.690000      0.025970     -0.677650
671      6.700000      0.032740     -0.654170
672      6.710000      0.039280     -0.630130
673      6.720000      0.045580     -0.605700
674      6.730000      0.051640     -0.581000
675      6.740000      0.057450     -0.556150
676      6.750000      0.063010     -0.531260
677      6.760000      0.068330     -0.506400
678      6.770000      0.073390     -0.481650
679      6.780000      0.078210     -0.457030
680      6.790000      0.082780     -0.432590
681      6.800000      0.087100     -0.408330
682      6.810000      0.091190     -0.384270
683      6.820000      0.095030     -0.360420
684      6.830000      0.098630     -0.336800
685      6.840000      0.102000     -0.313410
686      6.850000      0.105130     -0.290310
687      6.860000      0.108040     -0.267520
688      6.870000      0.110710     -0.245130
689      6.880000      0.113160     -0.223190
690      6.890000      0.115400     -0.201800
691      6.900000      0.117410     -0.181060
692      6.910000      0.119220     -0.161060
693      6.920000      0.120840     -0.141900
694      6.930000      0.122250     -0.123680
695      6.940000      0.123490     -0.106480
696      6.950000      0.124560     -0.090390
697      6.960000      0.125460     -0.075450
698      6.970000      0.126210     -0.061710
699      6.980000      0.126830     -0.049190
700      6.990000      0.127320     -0.037920
701      7.000000      0.127700     -0.027860
702      7.010000      0.127980     -0.019020
703      7.020000      0.128170     -0.011330
704      7.030000      0.128280     -0.004760
705      7.040000      0.128330      0.000760
706      7.050000      0.128320      0.005310
707      7.060000      0.128270      0.008960
708      7.070000      0.128180      0.011820
709      7.080000      0.128060      0.013980
710      7.090000      0.127920      0.015530
711      7.100000      0.127770      0.016590
712      7.110000      0.127600      0.017250
713      7.120000      0.127430      0.017620
714      7.130000      0.127250      0.017780
715      7.140000      0.127080      0.017830
716      7.150000      0.126900      0.017830
717      7.160000      0.126720      0.017870
718      7.170000      0.126540      0.017980
719      7.180000      0.126360      0.018230
720      7.190000      0.126180      0.018640
721      7.200000      0.125990      0.019250
722      7.210000      0.125800      0.020050
723      7.220000      0.125600      0.021060
724      7.230000      0.125390      0.022270
725      7.240000      0.125170      0.023660
726      7.250000      0.124930      0.025220
727      7.260000      0.124680      0.026890
728      7.270000      0.124410      0.028660
729      7.280000      0.124120      0.030470
730      7.290000      0.123820      0.032270
731      7.300000      0.123490      0.034000
732      7.310000      0.123150      0.035630
733      7.320000      0.122800      0.037090
734      7.330000      0.122430      0.038320
735      7.340000      0.122040      0.039290
736      7.350000      0.121650      0.039940
737      7.360000      0.121250      0.040250
738      7.370000      0.120850      0.040170
739      7.380000      0.120450      0.039680
740      7.390000      0.120050      0.038780
741      7.400000      0.119660      0.037450
742      7.410000      0.119290      0.035690
743      7.420000      0.118930      0.033510
744      7.430000      0.118600      0.030940
745      7.440000      0.118290      0.028000
746      7.450000      0.118010      0.024730
747      7.460000      0.117760      0.021190
748      7.470000      0.117550      0.017420
749      7.480000      0.117370      0.013490
750      7.490000      0.117240      0.009480
751      7.500000      0.117140      0.005450
752      7.510000      0.117090      0.001470
753      7.520000      0.117080     -0.002370
754      7.530000      0.117100     -0.006020
755      7.540000      0.117160     -0.009400
756      7.550000      0.117250     -0.012460
757      7.560000      0.117380     -0.015140
758      7.570000      0.117530     -0.017410
759      7.580000      0.117700     -0.019230
760      7.590000      0.117900     -0.020570
761      7.600000      0.118100     -0.021420
762      7.610000      0.118320     -0.021780
763      7.620000      0.118530     -0.021640
764      7.630000      0.118750     -0.021010
765      7.640000      0.118960     -0.019900
766      7.650000      0.119160     -0.018340
767      7.660000      0.119340     -0.016350
768      7.670000      0.119510     -0.013970
769      7.680000      0.119650     -0.011220
770      7.690000      0.119760     -0.008160
771      7.700000      0.119840     -0.004810
772      7.710000      0.119890     -0.001210
773      7.720000      0.119900      0.002600
774      7.730000      0.119870      0.006580
775      7.740000      0.119810      0.010700
776      7.750000      0.119700      0.014940
777      7.760000      0.119550      0.019270
778      7.770000      0.119360      0.023670
779      7.780000      0.119120      0.028140
780      7.790000      0.118840      0.032650
781      7.800000      0.118510      0.037210
782      7.810000      0.118140      0.041800
783      7.820000      0.117720      0.046410
784      7.830000      0.117260      0.051040
785      7.840000      0.116750      0.055690
786      7.850000      0.116190      0.060330
787      7.860000      0.115590      0.064950
788      7.870000      0.114940      0.069530
789      7.880000      0.114240      0.074050
790      7.890000      0.113500      0.078490
791      7.900000      0.112720      0.082830
792      7.910000      0.111890      0.087030
793      7.920000      0.111020      0.091070
794      7.930000      0.110110      0.094920
795      7.940000      0.109160      0.098570
796      7.950000      0.108170      0.101990
797      7.960000      0.107150      0.105170
798      7.970000      0.106100      0.108090
799      7.980000      0.105020      0.110760
800      7.990000      0.103910      0.113170
801      8.000000      0.102780      0.115310
802      8.010000      0.101630      0.117210
803      8.020000      0.100460      0.118870
804      8.030000      0.099270      0.120300
805      8.040000      0.098070      0.121520
806      8.050000      0.096850      0.122560
807      8.060000      0.095630      0.123430
808      8.070000      0.094390      0.124180
809      8.080000      0.093150      0.124820
810      8.090000      0.091900      0.125390
811      8.100000      0.090650      0.125920
812      8.110000      0.089390      0.126450
813      8.120000      0.088120      0.127000
814      8.130000      0.086850      0.127610
815      8.140000      0.085580      0.128300
816      8.150000      0.084290      0.129110
817      8.160000      0.083000      0.130060
818      8.170000      0.081700      0.131160
819      8.180000      0.080390      0.132430
820      8.190000      0.079070      0.133890
821      8.200000      0.077730      0.135540
822      8.210000      0.076370      0.137390
823      8.220000      0.075000      0.139430
824      8.230000      0.073600      0.141660
825      8.240000      0.072190      0.144070
826      8.250000      0.070750      0.146640
827      8.260000      0.069280      0.149350
828      8.270000      0.067790      0.152170
829      8.280000      0.066270      0.155080
830      8.290000      0.064710      0.158040
831      8.300000      0.063130      0.161030
832      8.310000      0.061520      0.164000
833      8.320000      0.059880      0.166920
834      8.330000      0.058210      0.169760
835      8.340000      0.056520      0.172500
836      8.350000      0.054790      0.175100
837      8.360000      0.053040      0.177540
838      8.370000      0.051270      0.179800
839      8.380000      0.049470      0.181880
840      8.390000      0.047650      0.183750
841      8.400000      0.045810      0.185410
842      8.410000      0.043960      0.186860
843      8.420000      0.042090      0.188100
844      8.430000      0.040210      0.189130
845      8.440000      0.038320      0.189940
846      8.450000      0.036420      0.190550
847      8.460000      0.034510      0.190960
848      8.470000      0.032600      0.191180
849      8.480000      0.030690      0.191210
850      8.490000      0.028780      0.191060
851      8.500000      0.026870      0.190740
852      8.510000      0.024960      0.190240
853      8.520000      0.023060      0.189590
854      8.530000      0.021160      0.188770
855      8.540000      0.019270      0.187800
856      8.550000      0.017400      0.186680
857      8.560000      0.015530      0.185410
858      8.570000      0.013670      0.183980
859      8.580000      0.011840      0.182410
860      8.590000      0.010010      0.180690
861      8.600000      0.008200      0.178820
862      8.610000      0.006420      0.176810
863      8.620000      0.004650      0.174650
864      8.630000      0.002900      0.172350
865      8.640000      0.001180      0.169920
866      8.650000     -0.000520      0.167370
867      8.660000     -0.002200      0.164710
868      8.670000     -0.003840      0.161940
869      8.680000     -0.005460      0.159080
870      8.690000     -0.007050      0.156150
871      8.700000     -0.008610      0.153160
872      8.710000     -0.010150      0.150140
873      8.720000     -0.011650      0.147080
874      8.730000     -0.013120      0.144020
875      8.740000     -0.014560      0.140960
876      8.750000     -0.015970      0.137910
877      8.760000     -0.017350      0.134880
878      8.770000     -0.018700      0.131880
879      8.780000     -0.020010      0.128920
880      8.790000     -0.021300      0.125990
881      8.800000     -0.022560      0.123090
882      8.810000     -0.023790      0.120240
883      8.820000     -0.025000      0.117430
884      8.830000     -0.026170      0.114670
885      8.840000     -0.027320      0.111960
886      8.850000     -0.028440      0.109300
887      8.860000     -0.029530      0.106710
888      8.870000     -0.030600      0.104190
889      8.880000     -0.031640      0.101760
890      8.890000     -0.032660      0.099430
891      8.900000     -0.033650      0.097210
892      8.910000     -0.034620      0.095130
893      8.920000     -0.035570      0.093190
894      8.930000     -0.036510      0.091420
895      8.940000     -0.037420      0.089830
896      8.950000     -0.038320      0.088420
897      8.960000     -0.039200      0.087220
898      8.970000     -0.040080      0.086240
899      8.980000     -0.040940      0.085470
900      8.990000     -0.041790      0.084930
901      9.000000     -0.042640      0.084620
902      9.010000     -0.043490      0.084530
903      9.020000     -0.044330      0.084680
904      9.030000     -0.045180      0.085040
905      9.040000     -0.046030      0.085630
906      9.050000     -0.046890      0.086440
907      9.060000     -0.047750      0.087440
908      9.070000     -0.048630      0.088640
909      9.080000     -0.049510      0.090030
910      9.090000     -0.050410      0.091600
911      9.100000     -0.051330      0.093320
912      9.110000     -0.052260      0.095200
913      9.120000     -0.053210      0.097230
914      9.130000     -0.054190      0.099380
915      9.140000     -0.055180      0.101670
916      9.150000     -0.056200      0.104080
917      9.160000     -0.057240      0.106610
918      9.170000     -0.058300      0.109250
919      9.180000     -0.059400      0.112010
920      9.190000     -0.060520      0.114880
921      9.200000     -0.061660      0.117860
922      9.210000     -0.062840      0.120950
923      9.220000     -0.064050      0.124140
924      9.230000     -0.065290      0.127440
925      9.240000     -0.066570      0.130820
926      9.250000     -0.067880      0.134290
927      9.260000     -0.069220      0.137820
928      9.270000     -0.070600      0.141410
929      9.280000     -0.072010      0.145020
930      9.290000     -0.073460      0.148650
931      9.300000     -0.074950      0.152270
932      9.310000     -0.076470      0.155840
933      9.320000     -0.078030      0.159360
934      9.330000     -0.079620      0.162800
935      9.340000     -0.081250      0.166140
936      9.350000     -0.082910      0.169360
937      9.360000     -0.084610      0.172450
938      9.370000     -0.086330      0.175400
939      9.380000     -0.088080      0.178200
940      9.390000     -0.089870      0.180850
941      9.400000     -0.091680      0.183350
942      9.410000     -0.093510      0.185700
943      9.420000     -0.095370      0.187890
944      9.430000     -0.097240      0.189950
945      9.440000     -0.099140      0.191860
946      9.450000     -0.101060      0.193640
947      9.460000     -0.103000      0.195290
948      9.470000     -0.104950      0.196820
949      9.480000     -0.106920      0.198240
950      9.490000     -0.108900      0.199550
951      9.500000     -0.110900      0.200760
952      9.510000     -0.112910      0.201870
953      9.520000     -0.114920      0.202890
954      9.530000     -0.116950      0.203820
955      9.540000     -0.118990      0.204670
956      9.550000     -0.121040      0.205430
957      9.560000     -0.123090      0.206130
958      9.570000     -0.125150      0.206740
959      9.580000     -0.127220      0.207290
960      9.590000     -0.129290      0.207780
961      9.600000     -0.131370      0.208200
962      9.610000     -0.133450      0.208550
963      9.620000     -0.135540      0.208840
964      9.630000     -0.137630      0.209070
965      9.640000     -0.139720      0.209250
966      9.650000     -0.141810      0.209350
967      9.660000     -0.143900      0.209400
968      9.670000     -0.146000      0.209390
969      9.680000     -0.148090      0.209310
970      9.690000     -0.150190      0.209160
971      9.700000     -0.152280      0.208940
972      9.710000     -0.154370      0.208650
973      9.720000     -0.156450      0.208280
974      9.730000     -0.158540      0.207820
975      9.740000     -0.160610      0.207290
976      9.750000     -0.162690      0.206660
977      9.760000     -0.164750      0.205940
978      9.770000     -0.166810      0.205120
979      9.780000     -0.168860      0.204200
980      9.790000     -0.170910      0.203180
981      9.800000     -0.172940      0.202050
982      9.810000     -0.174960      0.200810
983      9.820000     -0.176970      0.199460
984      9.830000     -0.178960      0.197990
985      9.840000     -0.180940      0.196410
986      9.850000     -0.182910      0.194720
987      9.860000     -0.184850      0.192920
988      9.870000     -0.186780      0.191000
989      9.880000     -0.188690      0.188980
990      9.890000     -0.190580      0.186840
991      9.900000     -0.192450      0.184610
992      9.910000     -0.194300      0.182270
993      9.920000     -0.196120      0.179830
994      9.930000     -0.197920      0.177290
995      9.940000     -0.199690      0.174650
996      9.950000     -0.201440      0.171900
997      9.960000     -0.203160      0.169050
998      9.970000     -0.204850      0.166090
999      9.980000     -0.206510      0.163020
1000      9.990000     -0.208140      0.159830
1001     10.000000     -0.209740      0.156510
1002     10.010000     -0.211300      0.153060
1003     10.020000     -0.212830      0.149480
1004     10.030000     -0.214330      0.145760
1005     10.040000     -0.215780      0.141900
1006     10.050000     -0.217200      0.137890
1007     10.060000     -0.218580      0.133750
1008     10.070000     -0.219920      0.129470
1009     10.080000     -0.221210      0.125050
1010     10.090000     -0.222460      0.120510
1011     10.100000     -0.223670      0.115840
1012     10.110000     -0.224830      0.111060
1013     10.120000     -0.225940      0.106150
1014     10.130000     -0.227000      0.101140
1015     10.140000     -0.228010      0.096020
1016     10.150000     -0.228970      0.090790
1017     10.160000     -0.229880      0.085450
1018     10.170000     -0.230730      0.080000
1019     10.180000     -0.231530      0.074430
1020     10.190000     -0.232280      0.068740
1021     10.200000     -0.232970      0.062930
1022     10.210000     -0.233590      0.057000
1023     10.220000     -0.234160      0.050950
1024     10.230000     -0.234670      0.044780
1025     10.240000     -0.235120      0.038520
1026     10.250000     -0.235510      0.032170
1027     10.260000     -0.235830      0.025770
1028     10.270000     -0.236090      0.019330
1029     10.280000     -0.236280      0.012890
1030     10.290000     -0.236410      0.006500
1031     10.300000     -0.236470      0.000180
1032     10.310000     -0.236480     -0.006010
1033     10.320000     -0.236420     -0.012040
1034     10.330000     -0.236290     -0.017870
1035     10.340000     -0.236120     -0.023460
1036     10.350000     -0.235880     -0.028780
1037     10.360000     -0.235590     -0.033800
1038     10.370000     -0.235260     -0.038510
1039     10.380000     -0.234870     -0.042890
1040     10.390000     -0.234440     -0.046920
1041     10.400000     -0.233970     -0.050620
1042     10.410000     -0.233470     -0.053980
1043     10.420000     -0.232930     -0.056990
1044     10.430000     -0.232360     -0.059680
1045     10.440000     -0.231760     -0.062050
1046     10.450000     -0.231140     -0.064120
1047     10.460000     -0.230500     -0.065890
1048     10.470000     -0.229840     -0.067390
1049     10.480000     -0.229170     -0.068630
1050     10.490000     -0.228480     -0.069630
1051     10.500000     -0.227780     -0.070390
1052     10.510000     -0.227080     -0.070950
1053     10.520000     -0.226370     -0.071300
1054     10.530000     -0.225660     -0.071480
1055     10.540000     -0.224940     -0.071470
1056     10.550000     -0.224230     -0.071300
1057     10.560000     -0.223510     -0.070980
1058     10.570000     -0.222800     -0.070510
1059     10.580000     -0.222100     -0.069890
1060     10.590000     -0.221400     -0.069130
1061     10.600000     -0.220710     -0.068240
1062     10.610000     -0.220030     -0.067220
1063     10.620000     -0.219350     -0.066070
1064     10.630000     -0.218690     -0.064800
1065     10.640000     -0.218050     -0.063400
1066     10.650000     -0.217410     -0.061890
1067     10.660000     -0.216790     -0.060270
1068     10.670000     -0.216190     -0.058540
1069     10.680000     -0.215600     -0.056710
1070     10.690000     -0.215040     -0.054800
1071     10.700000     -0.214490     -0.052790
1072     10.710000     -0.213960     -0.050710
1073     10.720000     -0.213450     -0.048560
1074     10.730000     -0.212970     -0.046350
1075     10.740000     -0.212510     -0.044080
1076     10.750000     -0.212060     -0.041750
1077     10.760000     -0.211650     -0.039360
1078     10.770000     -0.211250     -0.036930
1079     10.780000     -0.210880     -0.034440
1080     10.790000     -0.210540     -0.031910
1081     10.800000     -0.210220     -0.029330
1082     10.810000     -0.209930     -0.026700
1083     10.820000     -0.209660     -0.024030
1084     10.830000     -0.209420     -0.021340
1085     10.840000     -0.209210     -0.018620
1086     10.850000     -0.209020     -0.015880
1087     10.860000     -0.208860     -0.013160
1088     10.870000     -0.208730     -0.010460
1089     10.880000     -0.208630     -0.007810
1090     10.890000     -0.208550     -0.005230
1091     10.900000     -0.208500     -0.002750
1092     10.910000     -0.208470     -0.000400
1093     10.920000     -0.208460      0.001800
1094     10.930000     -0.208480      0.003820
1095     10.940000     -0.208520      0.005630
1096     10.950000     -0.208580      0.007210
1097     10.960000     -0.208650      0.008550
1098     10.970000     -0.208730      0.009620
1099     10.980000     -0.208830      0.010430
1100     10.990000     -0.208930      0.010950
1101     11.000000     -0.209040      0.011180
1102     11.010000     -0.209160      0.011140
1103     11.020000     -0.209270      0.010800
1104     11.030000     -0.209370      0.010200
1105     11.040000     -0.209480      0.009330
1106     11.050000     -0.209570      0.008210
1107     11.060000     -0.209650      0.006860
1108     11.070000     -0.209720      0.005290
1109     11.080000     -0.209770      0.003530
1110     11.090000     -0.209810      0.001600
1111     11.100000     -0.209830     -0.000470
1112     11.110000     -0.209820     -0.002670
1113     11.120000     -0.209790     -0.004980
1114     11.130000     -0.209740     -0.007360
1115     11.140000     -0.209670     -0.009810
1116     11.150000     -0.209570     -0.012310
1117     11.160000     -0.209450     -0.014840
1118     11.170000     -0.209300     -0.017410
1119     11.180000     -0.209130     -0.020000
1120     11.190000     -0.208930     -0.022620
1121     11.200000     -0.208700     -0.025260
1122     11.210000     -0.208450     -0.027920
1123     11.220000     -0.208170     -0.030630
1124     11.230000     -0.207860     -0.033380
1125     11.240000     -0.207530     -0.036190
1126     11.250000     -0.207170     -0.039060
1127     11.260000     -0.206780     -0.042020
1128     11.270000     -0.206360     -0.045070
1129     11.280000     -0.205910     -0.048230
1130     11.290000     -0.205420     -0.051520
1131     11.300000     -0.204910     -0.054960
1132     11.310000     -0.204360     -0.058560
1133     11.320000     -0.203770     -0.062340
1134     11.330000     -0.203150     -0.066330
1135     11.340000     -0.202490     -0.070530
1136     11.350000     -0.201780     -0.074970
1137     11.360000     -0.201030     -0.079660
1138     11.370000     -0.200230     -0.084630
1139     11.380000     -0.199390     -0.089880
1140     11.390000     -0.198490     -0.095430
1141     11.400000     -0.197530     -0.101280
1142     11.410000     -0.196520     -0.107430
1143     11.420000     -0.195450     -0.113880
1144     11.430000     -0.194310     -0.120620
1145     11.440000     -0.193100     -0.127630
1146     11.450000     -0.191830     -0.134880
1147     11.460000     -0.190480     -0.142340
1148     11.470000     -0.189050     -0.149950
1149     11.480000     -0.187550     -0.157680
1150     11.490000     -0.185980     -0.165460
1151     11.500000     -0.184320     -0.173240
1152     11.510000     -0.182590     -0.180950
1153     11.520000     -0.180780     -0.188540
1154     11.530000     -0.178900     -0.195940
1155     11.540000     -0.176940     -0.203110
1156     11.550000     -0.174910     -0.210000
1157     11.560000     -0.172810     -0.216570
1158     11.570000     -0.170640     -0.222790
1159     11.580000     -0.168410     -0.228650
1160     11.590000     -0.166130     -0.234110
1161     11.600000     -0.163780     -0.239190
1162     11.610000     -0.161390     -0.243870
1163     11.620000     -0.158950     -0.248150
1164     11.630000     -0.156470     -0.252050
1165     11.640000     -0.153950     -0.255560
1166     11.650000     -0.151400     -0.258700
1167     11.660000     -0.148810     -0.261480
1168     11.670000     -0.146190     -0.263920
1169     11.680000     -0.143560     -0.266010
1170     11.690000     -0.140900     -0.267770
1171     11.700000     -0.138220     -0.269210
1172     11.710000     -0.135530     -0.270340
1173     11.720000     -0.132820     -0.271170
1174     11.730000     -0.130110     -0.271690
1175     11.740000     -0.127390     -0.271920
1176     11.750000     -0.124670     -0.271860
1177     11.760000     -0.121960     -0.271500
1178     11.770000     -0.119240     -0.270850
1179     11.780000     -0.116530     -0.269920
1180     11.790000     -0.113830     -0.268690
1181     11.800000     -0.111150     -0.267180
1182     11.810000     -0.108470     -0.265380
1183     11.820000     -0.105820     -0.263300
1184     11.830000     -0.103190     -0.260920
1185     11.840000     -0.100580     -0.258270
1186     11.850000     -0.098000     -0.255340
1187     11.860000     -0.095440     -0.252140
1188     11.870000     -0.092920     -0.248680
1189     11.880000     -0.090430     -0.244960
1190     11.890000     -0.087980     -0.240990
1191     11.900000     -0.085570     -0.236790
1192     11.910000     -0.083210     -0.232350
1193     11.920000     -0.080880     -0.227690
1194     11.930000     -0.078610     -0.222810
1195     11.940000     -0.076380     -0.217710
1196     11.950000     -0.074200     -0.212390
1197     11.960000     -0.072080     -0.206860
1198     11.970000     -0.070010     -0.201110
1199     11.980000     -0.068000     -0.195150
1200     11.990000     -0.066050     -0.188960
1201     12.000000     -0.064160     -0.182550
1202     12.010000     -0.062330     -0.175930
1203     12.020000     -0.060570     -0.169100
1204     12.030000     -0.058880     -0.162070
1205     12.040000     -0.057260     -0.154870
1206     12.050000     -0.055710     -0.147530
1207     12.060000     -0.054240     -0.140070
1208     12.070000     -0.052830     -0.132550
1209     12.080000     -0.051510     -0.125010
1210     12.090000     -0.050260     -0.117510
1211     12.100000     -0.049080     -0.110110
1212     12.110000     -0.047980     -0.102860
1213     12.120000     -0.046950     -0.095830
1214     12.130000     -0.046000     -0.089080
1215     12.140000     -0.045110     -0.082650
1216     12.150000     -0.044280     -0.076600
1217     12.160000     -0.043510     -0.070950
1218     12.170000     -0.042800     -0.065750
1219     12.180000     -0.042150     -0.061000
1220     12.190000     -0.041540     -0.056730
1221     12.200000     -0.040970     -0.052940
1222     12.210000     -0.040440     -0.049620
1223     12.220000     -0.039940     -0.046760
1224     12.230000     -0.039480     -0.044350
1225     12.240000     -0.039030     -0.042370
1226     12.250000     -0.038610     -0.040780
1227     12.260000     -0.038200     -0.039570
1228     12.270000     -0.037800     -0.038680
1229     12.280000     -0.037420     -0.038080
1230     12.290000     -0.037040     -0.037730
1231     12.300000     -0.036660     -0.037600
1232     12.310000     -0.036280     -0.037640
1233     12.320000     -0.035910     -0.037800
1234     12.330000     -0.035530     -0.038060
1235     12.340000     -0.035150     -0.038380
1236     12.350000     -0.034770     -0.038720
1237     12.360000     -0.034380     -0.039070
1238     12.370000     -0.033990     -0.039390
1239     12.380000     -0.033590     -0.039670
1240     12.390000     -0.033200     -0.039900
1241     12.400000     -0.032800     -0.040060
1242     12.410000     -0.032400     -0.040140
1243     12.420000     -0.032000     -0.040150
1244     12.430000     -0.031590     -0.040090
1245     12.440000     -0.031190     -0.039950
1246     12.450000     -0.030790     -0.039730
1247     12.460000     -0.030400     -0.039460
1248     12.470000     -0.030000     -0.039130
1249     12.480000     -0.029610     -0.038760
1250     12.490000     -0.029220     -0.038360
1251     12.500000     -0.028840     -0.037940
1252     12.510000     -0.028460     -0.037510
1253     12.520000     -0.028080     -0.037080
1254     12.530000     -0.027710     -0.036670
1255     12.540000     -0.027350     -0.036290
1256     12.550000     -0.026980     -0.035940
1257     12.560000     -0.026620     -0.035640
1258     12.570000     -0.026270     -0.035390
1259     12.580000     -0.025910     -0.035190
1260     12.590000     -0.025560     -0.035050
1261     12.600000     -0.025210     -0.034970
1262     12.610000     -0.024860     -0.034940
1263     12.620000     -0.024510     -0.034970
1264     12.630000     -0.024160     -0.035030
1265     12.640000     -0.023810     -0.035130
1266     12.650000     -0.023460     -0.035260
1267     12.660000     -0.023110     -0.035390
1268     12.670000     -0.022750     -0.035530
1269     12.680000     -0.022400     -0.035630
1270     12.690000     -0.022040     -0.035700
1271     12.700000     -0.021690     -0.035700
1272     12.710000     -0.021330     -0.035620
1273     12.720000     -0.020970     -0.035440
1274     12.730000     -0.020620     -0.035140
1275     12.740000     -0.020270     -0.034700
1276     12.750000     -0.019920     -0.034090
1277     12.760000     -0.019580     -0.033320
1278     12.770000     -0.019250     -0.032350
1279     12.780000     -0.018920     -0.031200
1280     12.790000     -0.018610     -0.029840
1281     12.800000     -0.018310     -0.028270
1282     12.810000     -0.018030     -0.026510
1283     12.820000     -0.017760     -0.024540
1284     12.830000     -0.017520     -0.022390
1285     12.840000     -0.017300     -0.020070
1286     12.850000     -0.017090     -0.017590
1287     12.860000     -0.016920     -0.014980
1288     12.870000     -0.016770     -0.012270
1289     12.880000     -0.016650     -0.009500
1290     12.890000     -0.016550     -0.006690
1291     12.900000     -0.016480     -0.003890
1292     12.910000     -0.016450     -0.001130
1293     12.920000     -0.016430      0.001550
1294     12.930000     -0.016450      0.004120
1295     12.940000     -0.016490      0.006530
1296     12.950000     -0.016560      0.008770
1297     12.960000     -0.016640      0.010800
1298     12.970000     -0.016750      0.012610
1299     12.980000     -0.016880      0.014180
1300     12.990000     -0.017020      0.015500
1301     13.000000     -0.017170      0.016560
1302     13.010000     -0.017340      0.017370
1303     13.020000     -0.017510      0.017920
1304     13.030000     -0.017690      0.018230
1305     13.040000     -0.017880      0.018290
1306     13.050000     -0.018060      0.018130
1307     13.060000     -0.018240      0.017770
1308     13.070000     -0.018420      0.017220
1309     13.080000     -0.018590      0.016510
1310     13.090000     -0.018750      0.015650
1311     13.100000     -0.018910      0.014670
1312     13.110000     -0.019060      0.013600
1313     13.120000     -0.019190      0.012460
1314     13.130000     -0.019320      0.011270
1315     13.140000     -0.019430      0.010040
1316     13.150000     -0.019530      0.008810
1317     13.160000     -0.019620      0.007570
1318     13.170000     -0.019700      0.006350
1319     13.180000     -0.019760      0.005150
1320     13.190000     -0.019810      0.003990
1321     13.200000     -0.019850      0.002850
1322     13.210000     -0.019880      0.001760
1323     13.220000     -0.019900      0.000690
1324     13.230000     -0.019900     -0.000330
1325     13.240000     -0.019900     -0.001320
1326     13.250000     -0.019890     -0.002280
1327     13.260000     -0.019860     -0.003220
1328     13.270000     -0.019830     -0.004130
1329     13.280000     -0.019790     -0.005030
1330     13.290000     -0.019740     -0.005910
1331     13.300000     -0.019680     -0.006790
1332     13.310000     -0.019610     -0.007670
1333     13.320000     -0.019540     -0.008560
1334     13.330000     -0.019450     -0.009450
1335     13.340000     -0.019360     -0.010360
1336     13.350000     -0.019250     -0.011290
1337     13.360000     -0.019140     -0.012240
1338     13.370000     -0.019020     -0.013220
1339     13.380000     -0.018890     -0.014230
1340     13.390000     -0.018740     -0.015280
1341     13.400000     -0.018590     -0.016350
1342     13.410000     -0.018430     -0.017460
1343     13.420000     -0.018250     -0.018590
1344     13.430000     -0.018070     -0.019750
1345     13.440000     -0.017870     -0.020930
1346     13.450000     -0.017660     -0.022110
1347     13.460000     -0.017440     -0.023280
1348     13.470000     -0.017210     -0.024440
1349     13.480000     -0.016960     -0.025570
1350     13.490000     -0.016710     -0.026640
1351     13.500000     -0.016440     -0.027640
1352     13.510000     -0.016160     -0.028550
1353     13.520000     -0.015880     -0.029360
1354     13.530000     -0.015580     -0.030040
1355     13.540000     -0.015280     -0.030570
1356     13.550000     -0.014980     -0.030940
1357     13.560000     -0.014670     -0.031140
1358     13.570000     -0.014360     -0.031160
1359     13.580000     -0.014040     -0.030980
1360     13.590000     -0.013740     -0.030610
1361     13.600000     -0.013430     -0.030040
1362     13.610000     -0.013130     -0.029270
1363     13.620000     -0.012840     -0.028310
1364     13.630000     -0.012550     -0.027170
1365     13.640000     -0.012280     -0.025850
1366     13.650000     -0.012020     -0.024380
1367     13.660000     -0.011780     -0.022770
1368     13.670000     -0.011550     -0.021060
1369     13.680000     -0.011340     -0.019250
1370     13.690000     -0.011150     -0.017390
1371     13.700000     -0.010970     -0.015500
1372     13.710000     -0.010820     -0.013620
1373     13.720000     -0.010680     -0.011760
1374     13.730000     -0.010570     -0.009950
1375     13.740000     -0.010470     -0.008240
1376     13.750000     -0.010380     -0.006620
1377     13.760000     -0.010320     -0.005130
1378     13.770000     -0.010270     -0.003780
1379     13.780000     -0.010230     -0.002580
1380     13.790000     -0.010200     -0.001540
1381     13.800000     -0.010190     -0.000670
1382     13.810000     -0.010180      0.000050
1383     13.820000     -0.010180      0.000610
1384     13.830000     -0.010190      0.001010
1385     13.840000     -0.010200      0.001280
1386     13.850000     -0.010210      0.001420
1387     13.860000     -0.010220      0.001440
1388     13.870000     -0.010240      0.001370
1389     13.880000     -0.010250      0.001220
1390     13.890000     -0.010260      0.001020
1391     13.900000     -0.010270      0.000780
1392     13.910000     -0.010280      0.000540
1393     13.920000     -0.010290      0.000310
1394     13.930000     -0.010290      0.000100
1395     13.940000     -0.010290     -0.000040
1396     13.950000     -0.010290     -0.000120
1397     13.960000     -0.010290     -0.000120
1398     13.970000     -0.010290     -0.000010
1399     13.980000     -0.010290      0.000200
1400     13.990000     -0.010290      0.000520
1401     14.000000     -0.010300      0.000960
1402     14.010000     -0.010310      0.001530
1403     14.020000     -0.010320      0.002210
1404     14.030000     -0.010340      0.003000
1405     14.040000     -0.010370      0.003900
1406     14.050000     -0.010410      0.004890
1407     14.060000     -0.010460      0.005970
1408     14.070000     -0.010520      0.007110
1409     14.080000     -0.010590      0.008290
1410     14.090000     -0.010670      0.009510
1411     14.100000     -0.010770      0.010720
1412     14.110000     -0.010880      0.011930
1413     14.120000     -0.011000      0.013090
1414     14.130000     -0.011130      0.014200
1415     14.140000     -0.011270      0.015230
1416     14.150000     -0.011420      0.016170
1417     14.160000     -0.011580      0.017010
1418     14.170000     -0.011750      0.017720
1419     14.180000     -0.011930      0.018310
1420     14.190000     -0.012110      0.018770
1421     14.200000     -0.012300      0.019090
1422     14.210000     -0.012490      0.019280
1423     14.220000     -0.012680      0.019340
1424     14.230000     -0.012880      0.019270
1425     14.240000     -0.013070      0.019080
1426     14.250000     -0.013260      0.018780
1427     14.260000     -0.013450      0.018390
1428     14.270000     -0.013630      0.017910
1429     14.280000     -0.013810      0.017370
1430     14.290000     -0.013990      0.016790
1431     14.300000     -0.014150      0.016180
1432     14.310000     -0.014320      0.015550
1433     14.320000     -0.014470      0.014940
1434     14.330000     -0.014620      0.014350
1435     14.340000     -0.014760      0.013810
1436     14.350000     -0.014900      0.013320
1437     14.360000     -0.015040      0.012900
1438     14.370000     -0.015160      0.012560
1439     14.380000     -0.015290      0.012310
1440     14.390000     -0.015410      0.012150
1441     14.400000     -0.015530      0.012080
1442     14.410000     -0.015660      0.012110
1443     14.420000     -0.015780      0.012240
1444     14.430000     -0.015900      0.012450
1445     14.440000     -0.016020      0.012760
1446     14.450000     -0.016150      0.013130
1447     14.460000     -0.016280      0.013570
1448     14.470000     -0.016420      0.014060
1449     14.480000     -0.016560      0.014600
1450     14.490000     -0.016700      0.015150
1451     14.500000     -0.016860      0.015710
1452     14.510000     -0.017010      0.016270
1453     14.520000     -0.017180      0.016800
1454     14.530000     -0.017340      0.017290
1455     14.540000     -0.017520      0.017730
1456     14.550000     -0.017690      0.018100
1457     14.560000     -0.017880      0.018400
1458     14.570000     -0.018060      0.018610
1459     14.580000     -0.018250      0.018730
1460     14.590000     -0.018430      0.018750
1461     14.600000     -0.018620      0.018670
1462     14.610000     -0.018810      0.018490
1463     14.620000     -0.018990      0.018210
1464     14.630000     -0.019170      0.017840
1465     14.640000     -0.019350      0.017370
1466     14.650000     -0.019530      0.016830
1467     14.660000     -0.019690      0.016200
1468     14.670000     -0.019860      0.015520
1469     14.680000     -0.020010      0.014780
1470     14.690000     -0.020160      0.014010
1471     14.700000     -0.020300      0.013210
1472     14.710000     -0.020430      0.012410
1473     14.720000     -0.020560      0.011600
1474     14.730000     -0.020670      0.010820
1475     14.740000     -0.020780      0.010060
1476     14.750000     -0.020880      0.009340
1477     14.760000     -0.020970      0.008670
1478     14.770000     -0.021060      0.008050
1479     14.780000     -0.021140      0.007490
1480     14.790000     -0.021220      0.006990
1481     14.800000     -0.021290      0.006560
1482     14.810000     -0.021350      0.006190
1483     14.820000     -0.021410      0.005880
1484     14.830000     -0.021470      0.005620
1485     14.840000     -0.021530      0.005410
1486     14.850000     -0.021580      0.005240
1487     14.860000     -0.021630      0.005100
1488     14.870000     -0.021690      0.004980
1489     14.880000     -0.021740      0.004870
1490     14.890000     -0.021780      0.004750
1491     14.900000     -0.021830      0.004620
1492     14.910000     -0.021880      0.004450
1493     14.920000     -0.021920      0.004230
1494     14.930000     -0.021960      0.003950
1495     14.940000     -0.022000      0.003600
1496     14.950000     -0.022040      0.003160
1497     14.960000     -0.022070      0.002630
1498     14.970000     -0.022100      0.001990
1499     14.980000     -0.022120      0.001250
1500     14.990000     -0.022130      0.000390
1501     15.000000     -0.022130     -0.000580
1502     15.010000     -0.022130     -0.001670
1503     15.020000     -0.022110     -0.002880
1504     15.030000     -0.022080     -0.004180
1505     15.040000     -0.022040     -0.005590
1506     15.050000     -0.021990     -0.007080
1507     15.060000     -0.021910     -0.008640
1508     15.070000     -0.021830     -0.010250
1509     15.080000     -0.021730     -0.011890
1510     15.090000     -0.021610     -0.013540
1511     15.100000     -0.021470     -0.015180
1512     15.110000     -0.021320     -0.016770
1513     15.120000     -0.021150     -0.018300
1514     15.130000     -0.020970     -0.019750
1515     15.140000     -0.020770     -0.021090
1516     15.150000     -0.020560     -0.022310
1517     15.160000     -0.020340     -0.023390
1518     15.170000     -0.020100     -0.024310
1519     15.180000     -0.019860     -0.025070
1520     15.190000     -0.019610     -0.025660
1521     15.200000     -0.019350     -0.026070
1522     15.210000     -0.019090     -0.026310
1523     15.220000     -0.018830     -0.026380
1524     15.230000     -0.018570     -0.026290
1525     15.240000     -0.018300     -0.026030
1526     15.250000     -0.018040     -0.025640
1527     15.260000     -0.017790     -0.025110
1528     15.270000     -0.017530     -0.024470
1529     15.280000     -0.017290     -0.023740
1530     15.290000     -0.017050     -0.022930
1531     15.300000     -0.016820     -0.022060
1532     15.310000     -0.016600     -0.021150
1533     15.320000     -0.016390     -0.020230
1534     15.330000     -0.016190     -0.019310
1535     15.340000     -0.016000     -0.018410
1536     15.350000     -0.015810     -0.017550
1537     15.360000     -0.015640     -0.016730
1538     15.370000     -0.015470     -0.015970
1539     15.380000     -0.015310     -0.015280
1540     15.390000     -0.015160     -0.014660
1541     15.400000     -0.015010     -0.014120
1542     15.410000     -0.014870     -0.013660
1543     15.420000     -0.014730     -0.013270
1544     15.430000     -0.014600     -0.012970
1545     15.440000     -0.014470     -0.012730
1546     15.450000     -0.014340     -0.012560
1547     15.460000     -0.014220     -0.012460
1548     15.470000     -0.014090     -0.012400
1549     15.480000     -0.013970     -0.012390
1550     15.490000     -0.013840     -0.012420
1551     15.500000     -0.013720     -0.012480
1552     15.510000     -0.013590     -0.012550
1553     15.520000     -0.013470     -0.012630
1554     15.530000     -0.013340     -0.012720
1555     15.540000     -0.013220     -0.012790
1556     15.550000     -0.013090     -0.012850
1557     15.560000     -0.012960     -0.012880
1558     15.570000     -0.012830     -0.012890
1559     15.580000     -0.012700     -0.012870
1560     15.590000     -0.012570     -0.012810
1561     15.600000     -0.012440     -0.012720
1562     15.610000     -0.012320     -0.012590
1563     15.620000     -0.012190     -0.012430
1564     15.630000     -0.012070     -0.012220
1565     15.640000     -0.011950     -0.011990
1566     15.650000     -0.011830     -0.011730
1567     15.660000     -0.011710     -0.011440
1568     15.670000     -0.011590     -0.011140
1569     15.680000     -0.011480     -0.010820
1570     15.690000     -0.011370     -0.010500
1571     15.700000     -0.011270     -0.010180
1572     15.710000     -0.011170     -0.009870
1573     15.720000     -0.011070     -0.009570
1574     15.730000     -0.010970     -0.009310
1575     15.740000     -0.010880     -0.009070
1576     15.750000     -0.010790     -0.008870
1577     15.760000     -0.010700     -0.008700
1578     15.770000     -0.010610     -0.008590
1579     15.780000     -0.010530     -0.008520
1580     15.790000     -0.010440     -0.008510
1581     15.800000     -0.010360     -0.008540
1582     15.810000     -0.010270     -0.008620
1583     15.820000     -0.010190     -0.008760
1584     15.830000     -0.010100     -0.008940
1585     15.840000     -0.010010     -0.009150
1586     15.850000     -0.009920     -0.009410
1587     15.860000     -0.009820     -0.009690
1588     15.870000     -0.009730     -0.009990
1589     15.880000     -0.009630     -0.010310
1590     15.890000     -0.009520     -0.010630
1591     15.900000     -0.009420     -0.010940
1592     15.910000     -0.009310     -0.011230
1593     15.920000     -0.009200     -0.011500
1594     15.930000     -0.009080     -0.011730
1595     15.940000     -0.008960     -0.011920
1596     15.950000     -0.008840     -0.012050
1597     15.960000     -0.008720     -0.012120
1598     15.970000     -0.008600     -0.012120
1599     15.980000     -0.008480     -0.012050
1600     15.990000     -0.008360     -0.011910
1601     16.000000     -0.008240     -0.011690
1602     16.010000     -0.008120     -0.011400
1603     16.020000     -0.008010     -0.011030
1604     16.030000     -0.007900     -0.010590
1605     16.040000     -0.007790     -0.010080
1606     16.050000     -0.007690     -0.009510
1607     16.060000     -0.007600     -0.008890
1608     16.070000     -0.007510     -0.008220
1609     16.080000     -0.007430     -0.007520
1610     16.090000     -0.007350     -0.006790
1611     16.100000     -0.007280     -0.006050
1612     16.110000     -0.007220     -0.005300
1613     16.120000     -0.007170     -0.004560
1614     16.130000     -0.007130     -0.003840
1615     16.140000     -0.007090     -0.003150
1616     16.150000     -0.007060     -0.002500
1617     16.160000     -0.007030     -0.001890
1618     16.170000     -0.007010     -0.001330
1619     16.180000     -0.007000     -0.000820
1620     16.190000     -0.006990     -0.000380
1621     16.200000     -0.006990      0.000010
1622     16.210000     -0.006990      0.000330
1623     16.220000     -0.006990      0.000600
1624     16.230000     -0.007000      0.000800
1625     16.240000     -0.007000      0.000950
1626     16.250000     -0.007010      0.001050
1627     16.260000     -0.007020      0.001100
1628     16.270000     -0.007030      0.001100
1629     16.280000     -0.007050      0.001060
1630     16.290000     -0.007060      0.000980
1631     16.300000     -0.007070      0.000880
1632     16.310000     -0.007070      0.000750
1633     16.320000     -0.007080      0.000610
1634     16.330000     -0.007090      0.000450
1635     16.340000     -0.007090      0.000280
1636     16.350000     -0.007100      0.000110
1637     16.360000     -0.007100     -0.000070
1638     16.370000     -0.007100     -0.000240
1639     16.380000     -0.007090     -0.000410
1640     16.390000     -0.007090     -0.000580
1641     16.400000     -0.007080     -0.000730
1642     16.410000     -0.007080     -0.000880
1643     16.420000     -0.007070     -0.001020
1644     16.430000     -0.007060     -0.001140
1645     16.440000     -0.007050     -0.001260
1646     16.450000     -0.007030     -0.001360
1647     16.460000     -0.007020     -0.001450
1648     16.470000     -0.007010     -0.001530
1649     16.480000     -0.006990     -0.001590
1650     16.490000     -0.006970     -0.001650
1651     16.500000     -0.006960     -0.001690
1652     16.510000     -0.006940     -0.001710
1653     16.520000     -0.006920     -0.001720
1654     16.530000     -0.006910     -0.001720
1655     16.540000     -0.006890     -0.001700
1656     16.550000     -0.006870     -0.001660
1657     16.560000     -0.006860     -0.001610
1658     16.570000     -0.006840     -0.001530
1659     16.580000     -0.006820     -0.001450
1660     16.590000     -0.006810     -0.001340
1661     16.600000     -0.006800     -0.001220
1662     16.610000     -0.006780     -0.001070
1663     16.620000     -0.006770     -0.000910
1664     16.630000     -0.006760     -0.000740
1665     16.640000     -0.006760     -0.000540
1666     16.650000     -0.006750     -0.000330
1667     16.660000     -0.006750     -0.000100
1668     16.670000     -0.006750      0.000140
1669     16.680000     -0.006750      0.000390
1670     16.690000     -0.006750      0.000650
1671     16.700000     -0.006760      0.000930
1672     16.710000     -0.006770      0.001210
1673     16.720000     -0.006780      0.001510
1674     16.730000     -0.006800      0.001800
1675     16.740000     -0.006810      0.002110
1676     16.750000     -0.006830      0.002410
1677     16.760000     -0.006860      0.002720
1678     16.770000     -0.006890      0.003030
1679     16.780000     -0.006920      0.003340
1680     16.790000     -0.006950      0.003660
1681     16.800000     -0.006990      0.003970
1682     16.810000     -0.007030      0.004280
1683     16.820000     -0.007070      0.004590
1684     16.830000     -0.007110      0.004890
1685     16.840000     -0.007160      0.005190
1686     16.850000     -0.007220      0.005470
1687     16.860000     -0.007270      0.005750
1688     16.870000     -0.007330      0.006010
1689     16.880000     -0.007390      0.006240
1690     16.890000     -0.007450      0.006450
1691     16.900000     -0.007510      0.006630
1692     16.910000     -0.007580      0.006780
1693     16.920000     -0.007650      0.006880
1694     16.930000     -0.007720      0.006930
1695     16.940000     -0.007790      0.006940
1696     16.950000     -0.007860      0.006890
1697     16.960000     -0.007930      0.006780
1698     16.970000     -0.007990      0.006610
1699     16.980000     -0.008060      0.006370
1700     16.990000     -0.008120      0.006070
1701     17.000000     -0.008180      0.005710
1702     17.010000     -0.008240      0.005280
1703     17.020000     -0.008290      0.004790
1704     17.030000     -0.008340      0.004240
1705     17.040000     -0.008380      0.003630
1706     17.050000     -0.008420      0.002990
1707     17.060000     -0.008450      0.002300
1708     17.070000     -0.008470      0.001590
1709     17.080000     -0.008490      0.000850
1710     17.090000     -0.008500      0.000110
1711     17.100000     -0.008500     -0.000620
1712     17.110000     -0.008490     -0.001330
1713     17.120000     -0.008480     -0.002020
1714     17.130000     -0.008460     -0.002660
1715     17.140000     -0.008430     -0.003250
1716     17.150000     -0.008400     -0.003770
1717     17.160000     -0.008360     -0.004230
1718     17.170000     -0.008320     -0.004610
1719     17.180000     -0.008270     -0.004910
1720     17.190000     -0.008220     -0.005120
1721     17.200000     -0.008170     -0.005250
1722     17.210000     -0.008120     -0.005290
1723     17.220000     -0.008070     -0.005250
1724     17.230000     -0.008020     -0.005130
1725     17.240000     -0.007960     -0.004930
1726     17.250000     -0.007910     -0.004670
1727     17.260000     -0.007870     -0.004350
1728     17.270000     -0.007820     -0.003990
1729     17.280000     -0.007780     -0.003590
1730     17.290000     -0.007750     -0.003170
1731     17.300000     -0.007720     -0.002740
1732     17.310000     -0.007690     -0.002310
1733     17.320000     -0.007670     -0.001900
1734     17.330000     -0.007650     -0.001510
1735     17.340000     -0.007630     -0.001170
1736     17.350000     -0.007620     -0.000870
1737     17.360000     -0.007610     -0.000640
1738     17.370000     -0.007610     -0.000470
1739     17.380000     -0.007600     -0.000370
1740     17.390000     -0.007600     -0.000340
1741     17.400000     -0.007590     -0.000400
1742     17.410000     -0.007590     -0.000520
1743     17.420000     -0.007580     -0.000730
1744     17.430000     -0.007580     -0.001000
1745     17.440000     -0.007570     -0.001340
1746     17.450000     -0.007550     -0.001730
1747     17.460000     -0.007540     -0.002180
1748     17.470000     -0.007520     -0.002660
1749     17.480000     -0.007490     -0.003170
1750     17.490000     -0.007460     -0.003690
1751     17.500000     -0.007420     -0.004210
1752     17.510000     -0.007380     -0.004710
1753     17.520000     -0.007330     -0.005190
1754     17.530000     -0.007280     -0.005630
1755     17.540000     -0.007220     -0.006010
1756     17.550000     -0.007160     -0.006330
1757     17.560000     -0.007100     -0.006580
1758     17.570000     -0.007030     -0.006740
1759     17.580000     -0.006970     -0.006820
1760     17.590000     -0.006900     -0.006810
1761     17.600000     -0.006830     -0.006710
1762     17.610000     -0.006760     -0.006520
1763     17.620000     -0.006700     -0.006250
1764     17.630000     -0.006630     -0.005890
1765     17.640000     -0.006580     -0.005450
1766     17.650000     -0.006520     -0.004950
1767     17.660000     -0.006470     -0.004390
1768     17.670000     -0.006430     -0.003800
1769     17.680000     -0.006390     -0.003170
1770     17.690000     -0.006360     -0.002530
1771     17.700000     -0.006330     -0.001900
1772     17.710000     -0.006310     -0.001290
1773     17.720000     -0.006300     -0.000710
1774     17.730000     -0.006290     -0.000200
1775     17.740000     -0.006290      0.000250
1776     17.750000     -0.006290      0.000620
1777     17.760000     -0.006300      0.000900
1778     17.770000     -0.006310      0.001070
1779     17.780000     -0.006320      0.001140
1780     17.790000     -0.006330      0.001090
1781     17.800000     -0.006340      0.000930
1782     17.810000     -0.006350      0.000650
1783     17.820000     -0.006360      0.000260
1784     17.830000     -0.006360     -0.000230
1785     17.840000     -0.006360     -0.000820
1786     17.850000     -0.006350     -0.001490
1787     17.860000     -0.006340     -0.002230
1788     17.870000     -0.006310     -0.003020
1789     17.880000     -0.006280     -0.003850
1790     17.890000     -0.006240     -0.004690
1791     17.900000     -0.006200     -0.005520
1792     17.910000     -0.006140     -0.006330
1793     17.920000     -0.006080     -0.007080
1794     17.930000     -0.006010     -0.007770
1795     17.940000     -0.005930     -0.008370
1796     17.950000     -0.005850     -0.008860
1797     17.960000     -0.005760     -0.009240
1798     17.970000     -0.005670     -0.009490
1799     17.980000     -0.005570     -0.009590
1800     17.990000     -0.005480     -0.009550
1801     18.000000     -0.005380     -0.009360
1802     18.010000     -0.005290     -0.009030
1803     18.020000     -0.005200     -0.008550
1804     18.030000     -0.005110     -0.007930
1805     18.040000     -0.005030     -0.007190
1806     18.050000     -0.004960     -0.006340
1807     18.060000     -0.004900     -0.005390
1808     18.070000     -0.004840     -0.004370
1809     18.080000     -0.004800     -0.003290
1810     18.090000     -0.004770     -0.002180
1811     18.100000     -0.004740     -0.001070
1812     18.110000     -0.004730      0.000020
1813     18.120000     -0.004730      0.001070
1814     18.130000     -0.004740      0.002050
1815     18.140000     -0.004760      0.002940
1816     18.150000     -0.004790      0.003720
1817     18.160000     -0.004830      0.004370
1818     18.170000     -0.004870      0.004880
1819     18.180000     -0.004920      0.005240
1820     18.190000     -0.004980      0.005450
1821     18.200000     -0.005030      0.005490
1822     18.210000     -0.005080      0.005360
1823     18.220000     -0.005140      0.005080
1824     18.230000     -0.005190      0.004650
1825     18.240000     -0.005240      0.004070
1826     18.250000     -0.005280      0.003360
1827     18.260000     -0.005310      0.002540
1828     18.270000     -0.005340      0.001630
1829     18.280000     -0.005350      0.000640
1830     18.290000     -0.005360     -0.000400
1831     18.300000     -0.005350     -0.001470
1832     18.310000     -0.005340     -0.002550
1833     18.320000     -0.005310     -0.003610
1834     18.330000     -0.005280     -0.004620
1835     18.340000     -0.005230     -0.005570
1836     18.350000     -0.005180     -0.006450
1837     18.360000     -0.005110     -0.007230
1838     18.370000     -0.005040     -0.007890
1839     18.380000     -0.004960     -0.008440
1840     18.390000     -0.004880     -0.008870
1841     18.400000     -0.004790     -0.009170
1842     18.410000     -0.004700     -0.009330
1843     18.420000     -0.004600     -0.009370
1844     18.430000     -0.004510     -0.009290
1845     18.440000     -0.004420     -0.009090
1846     18.450000     -0.004320     -0.008790
1847     18.460000     -0.004240     -0.008400
1848     18.470000     -0.004150     -0.007930
1849     18.480000     -0.004070     -0.007400
1850     18.490000     -0.004000     -0.006830
1851     18.500000     -0.003930     -0.006240
1852     18.510000     -0.003870     -0.005640
1853     18.520000     -0.003810     -0.005060
1854     18.530000     -0.003760     -0.004510
1855     18.540000     -0.003720     -0.004010
1856     18.550000     -0.003680     -0.003570
1857     18.560000     -0.003640     -0.003210
1858     18.570000     -0.003610     -0.002940
1859     18.580000     -0.003580     -0.002760
1860     18.590000     -0.003550     -0.002680
1861     18.600000     -0.003530     -0.002710
1862     18.610000     -0.003500     -0.002840
1863     18.620000     -0.003470     -0.003070
1864     18.630000     -0.003440     -0.003400
1865     18.640000     -0.003400     -0.003830
1866     18.650000     -0.003370     -0.004340
1867     18.660000     -0.003320     -0.004920
1868     18.670000     -0.003270     -0.005570
1869     18.680000     -0.003220     -0.006260
1870     18.690000     -0.003160     -0.006980
1871     18.700000     -0.003090     -0.007720
1872     18.710000     -0.003010     -0.008450
1873     18.720000     -0.002920     -0.009170
1874     18.730000     -0.002830     -0.009860
1875     18.740000     -0.002730     -0.010500
1876     18.750000     -0.002630     -0.011080
1877     18.760000     -0.002520     -0.011580
1878     18.770000     -0.002400     -0.012020
1879     18.780000     -0.002280     -0.012360
1880     18.790000     -0.002160     -0.012610
1881     18.800000     -0.002030     -0.012770
1882     18.810000     -0.001900     -0.012840
1883     18.820000     -0.001780     -0.012810
1884     18.830000     -0.001650     -0.012690
1885     18.840000     -0.001520     -0.012480
1886     18.850000     -0.001400     -0.012200
1887     18.860000     -0.001270     -0.011850
1888     18.870000     -0.001160     -0.011440
1889     18.880000     -0.001040     -0.010980
1890     18.890000     -0.000930     -0.010480
1891     18.900000     -0.000830     -0.009960
1892     18.910000     -0.000730     -0.009430
1893     18.920000     -0.000630     -0.008900
1894     18.930000     -0.000540     -0.008380
1895     18.940000     -0.000460     -0.007880
1896     18.950000     -0.000380     -0.007420
1897     18.960000     -0.000310     -0.007000
1898     18.970000     -0.000240     -0.006620
1899     18.980000     -0.000170     -0.006300
1900     18.990000     -0.000110     -0.006040
1901     19.000000     -0.000050     -0.005830
1902     19.010000      0.000010     -0.005690
1903     19.020000      0.000070     -0.005600
1904     19.030000      0.000120     -0.005570
1905     19.040000      0.000180     -0.005600
1906     19.050000      0.000230     -0.005670
1907     19.060000      0.000290     -0.005790
1908     19.070000      0.000350     -0.005950
1909     19.080000      0.000410     -0.006140
1910     19.090000      0.000470     -0.006350
1911     19.100000      0.000530     -0.006580
1912     19.110000      0.000600     -0.006810
1913     19.120000      0.000670     -0.007050
1914     19.130000      0.000740     -0.007280
1915     19.140000      0.000810     -0.007490
1916     19.150000      0.000890     -0.007670
1917     19.160000      0.000960     -0.007840
1918     19.170000      0.001040     -0.007970
1919     19.180000      0.001120     -0.008060
1920     19.190000      0.001200     -0.008120
1921     19.200000      0.001280     -0.008130
1922     19.210000      0.001360     -0.008110
1923     19.220000      0.001440     -0.008040
1924     19.230000      0.001530     -0.007930
1925     19.240000      0.001600     -0.007780
1926     19.250000      0.001680     -0.007600
1927     19.260000      0.001760     -0.007380
1928     19.270000      0.001830     -0.007140
1929     19.280000      0.001900     -0.006860
1930     19.290000      0.001970     -0.006570
1931     19.300000      0.002040     -0.006250
1932     19.310000      0.002100     -0.005930
1933     19.320000      0.002160     -0.005590
1934     19.330000      0.002220     -0.005250
1935     19.340000      0.002270     -0.004910
1936     19.350000      0.002320     -0.004570
1937     19.360000      0.002360     -0.004240
1938     19.370000      0.002410     -0.003920
1939     19.380000      0.002440     -0.003610
1940     19.390000      0.002480     -0.003300
1941     19.400000      0.002510     -0.003010
1942     19.410000      0.002540     -0.002740
1943     19.420000      0.002570     -0.002470
1944     19.430000      0.002600     -0.002220
1945     19.440000      0.002620     -0.001990
1946     19.450000      0.002640     -0.001760
1947     19.460000      0.002660     -0.001560
1948     19.470000      0.002670     -0.001360
1949     19.480000      0.002680     -0.001180
1950     19.490000      0.002700     -0.001010
1951     19.500000      0.002710     -0.000850
1952     19.510000      0.002720     -0.000710
1953     19.520000      0.002720     -0.000580
1954     19.530000      0.002730     -0.000470
1955     19.540000      0.002730     -0.000370
1956     19.550000      0.002740     -0.000280
1957     19.560000      0.002740     -0.000210
1958     19.570000      0.002740     -0.000160
1959     19.580000      0.002740     -0.000110
1960     19.590000      0.002740     -0.000090
1961     19.600000      0.002740     -0.000070
1962     19.610000      0.002750     -0.000070
1963     19.620000      0.002750     -0.000080
1964     19.630000      0.002750     -0.000100
1965     19.640000      0.002750     -0.000140
1966     19.650000      0.002750     -0.000180
1967     19.660000      0.002750     -0.000230
1968     19.670000      0.002750     -0.000290
1969     19.680000      0.002760     -0.000350
1970     19.690000      0.002760     -0.000420
1971     19.700000      0.002760     -0.000490
1972     19.710000      0.002770     -0.000550
1973     19.720000      0.002770     -0.000620
1974     19.730000      0.002780     -0.000680
1975     19.740000      0.002790     -0.000730
1976     19.750000      0.002790     -0.000770
1977     19.760000      0.002800     -0.000810
1978     19.770000      0.002810     -0.000840
1979     19.780000      0.002820     -0.000860
1980     19.790000      0.002830     -0.000860
1981     19.800000      0.002840     -0.000860
1982     19.810000      0.002840     -0.000840
1983     19.820000      0.002850     -0.000810
1984     19.830000      0.002860     -0.000770
1985     19.840000      0.002870     -0.000720
1986     19.850000      0.002880     -0.000650
1987     19.860000      0.002880     -0.000580
1988     19.870000      0.002890     -0.000500
1989     19.880000      0.002890     -0.000410
1990     19.890000      0.002900     -0.000310
1991     19.900000      0.002900     -0.000200
1992     19.910000      0.002900     -0.000100
1993     19.920000      0.002900      0.000020
1994     19.930000      0.002900      0.000130
1995     19.940000      0.002900      0.000250
1996     19.950000      0.002900      0.000370
1997     19.960000      0.002900      0.000490
1998     19.970000      0.002890      0.000610
1999     19.980000      0.002890      0.000730
2000     19.990000      0.002880      0.000850
2001     20.000000      0.002870      0.000970
2002     20.010000      0.002860      0.001080
2003     20.020000      0.002850      0.001200
2004     20.030000      0.002840      0.001320
2005     20.040000      0.002820      0.001440
2006     20.050000      0.002810      0.001550
2007     20.060000      0.002790      0.001670
2008     20.070000      0.002780      0.001780
2009     20.080000      0.002760      0.001890
2010     20.090000      0.002740      0.002010
2011     20.100000      0.002720      0.002120
2012     20.110000      0.002700      0.002230
2013     20.120000      0.002680      0.002340
2014     20.130000      0.002650      0.002450
2015     20.140000      0.002630      0.002550
2016     20.150000      0.002600      0.002660
2017     20.160000      0.002580      0.002760
2018     20.170000      0.002550      0.002860
2019     20.180000      0.002520      0.002960
2020     20.190000      0.002490      0.003060
2021     20.200000      0.002460      0.003150
2022     20.210000      0.002430      0.003240
2023     20.220000      0.002400      0.003330
2024     20.230000      0.002360      0.003410
2025     20.240000      0.002330      0.003490
2026     20.250000      0.002290      0.003570
2027     20.260000      0.002260      0.003640
2028     20.270000      0.002220      0.003700
2029     20.280000      0.002180      0.003750
2030     20.290000      0.002150      0.003790
2031     20.300000      0.002110      0.003820
2032     20.310000      0.002070      0.003830
2033     20.320000      0.002030      0.003830
2034     20.330000      0.001990      0.003810
2035     20.340000      0.001960      0.003770
2036     20.350000      0.001920      0.003700
2037     20.360000      0.001880      0.003620
2038     20.370000      0.001850      0.003510
2039     20.380000      0.001810      0.003380
2040     20.390000      0.001780      0.003220
2041     20.400000      0.001740      0.003030
2042     20.410000      0.001710      0.002820
2043     20.420000      0.001690      0.002580
2044     20.430000      0.001660      0.002320
2045     20.440000      0.001640      0.002030
2046     20.450000      0.001620      0.001720
2047     20.460000      0.001600      0.001390
2048     20.470000      0.001590      0.001040
2049     20.480000      0.001580      0.000670
2050     20.490000      0.001570      0.000290
2051     20.500000      0.001570     -0.000100
2052     20.510000      0.001570     -0.000490
2053     20.520000      0.001570     -0.000890
2054     20.530000      0.001580     -0.001290
2055     20.540000      0.001590     -0.001690
2056     20.550000      0.001610     -0.002090
2057     20.560000      0.001630     -0.002470
2058     20.570000      0.001660     -0.002860
2059     20.580000      0.001680     -0.003230
2060     20.590000      0.001720     -0.003590
2061     20.600000      0.001750     -0.003940
2062     20.610000      0.001790     -0.004280
2063     20.620000      0.001840     -0.004600
2064     20.630000      0.001880     -0.004910
2065     20.640000      0.001930     -0.005200
2066     20.650000      0.001980     -0.005470
2067     20.660000      0.002040     -0.005730
2068     20.670000      0.002090     -0.005960
2069     20.680000      0.002150     -0.006160
2070     20.690000      0.002220     -0.006330
2071     20.700000      0.002280     -0.006470
2072     20.710000      0.002340     -0.006580
2073     20.720000      0.002410     -0.006640
2074     20.730000      0.002480     -0.006650
2075     20.740000      0.002540     -0.006620
2076     20.750000      0.002610     -0.006540
2077     20.760000      0.002670     -0.006400
2078     20.770000      0.002740     -0.006200
2079     20.780000      0.002800     -0.005950
2080     20.790000      0.002860     -0.005640
2081     20.800000      0.002920     -0.005260
2082     20.810000      0.002970     -0.004830
2083     20.820000      0.003020     -0.004340
2084     20.830000      0.003060     -0.003800
2085     20.840000      0.003100     -0.003210
2086     20.850000      0.003130     -0.002570
2087     20.860000      0.003160     -0.001900
2088     20.870000      0.003170     -0.001190
2089     20.880000      0.003190     -0.000470
2090     20.890000      0.003190      0.000270
2091     20.900000      0.003190      0.001010
2092     20.910000      0.003180      0.001740
2093     20.920000      0.003160      0.002450
2094     20.930000      0.003140      0.003130
2095     20.940000      0.003110      0.003780
2096     20.950000      0.003070      0.004380
2097     20.960000      0.003020      0.004930
2098     20.970000      0.002970      0.005420
2099     20.980000      0.002920      0.005860
2100     20.990000      0.002860      0.006230
2101     21.000000      0.002800      0.006530
2102     21.010000      0.002730      0.006770
2103     21.020000      0.002670      0.006950
2104     21.030000      0.002600      0.007060
2105     21.040000      0.002530      0.007120
2106     21.050000      0.002460      0.007110
2107     21.060000      0.002380      0.007060
2108     21.070000      0.002310      0.006960
2109     21.080000      0.002240      0.006820
2110     21.090000      0.002180      0.006640
2111     21.100000      0.002110      0.006440
2112     21.110000      0.002040      0.006210
2113     21.120000      0.001980      0.005970
2114     21.130000      0.001920      0.005720
2115     21.140000      0.001870      0.005460
2116     21.150000      0.001810      0.005200
2117     21.160000      0.001760      0.004950
2118     21.170000      0.001710      0.004700
2119     21.180000      0.001660      0.004460
2120     21.190000      0.001620      0.004240
2121     21.200000      0.001580      0.004020
2122     21.210000      0.001540      0.003820
2123     21.220000      0.001500      0.003640
2124     21.230000      0.001460      0.003460
2125     21.240000      0.001430      0.003300
2126     21.250000      0.001390      0.003150
2127     21.260000      0.001360      0.003010
2128     21.270000      0.001330      0.002880
2129     21.280000      0.001300      0.002760
2130     21.290000      0.001270      0.002640
2131     21.300000      0.001250      0.002520
2132     21.310000      0.001220      0.002410
2133     21.320000      0.001200      0.002300
2134     21.330000      0.001180      0.002180
2135     21.340000      0.001150      0.002060
2136     21.350000      0.001130      0.001940
2137     21.360000      0.001110      0.001810
2138     21.370000      0.001100      0.001670
2139     21.380000      0.001080      0.001520
2140     21.390000      0.001060      0.001360
2141     21.400000      0.001050      0.001190
2142     21.410000      0.001040      0.001010
2143     21.420000      0.001030      0.000810
2144     21.430000      0.001020      0.000600
2145     21.440000      0.001010      0.000390
2146     21.450000      0.001010      0.000160
2147     21.460000      0.001010     -0.000080
2148     21.470000      0.001010     -0.000320
2149     21.480000      0.001010     -0.000580
2150     21.490000      0.001020     -0.000830
2151     21.500000      0.001030     -0.001090
2152     21.510000      0.001040     -0.001360
2153     21.520000      0.001050     -0.001620
2154     21.530000      0.001070     -0.001880
2155     21.540000      0.001090     -0.002140
2156     21.550000      0.001110     -0.002390
2157     21.560000      0.001130     -0.002640
2158     21.570000      0.001160     -0.002880
2159     21.580000      0.001190     -0.003110
2160     21.590000      0.001220     -0.003330
2161     21.600000      0.001250     -0.003540
2162     21.610000      0.001290     -0.003740
2163     21.620000      0.001320     -0.003930
2164     21.630000      0.001360     -0.004110
2165     21.640000      0.001410     -0.004270
2166     21.650000      0.001450     -0.004420
2167     21.660000      0.001490     -0.004550
2168     21.670000      0.001540     -0.004660
2169     21.680000      0.001580     -0.004750
2170     21.690000      0.001630     -0.004810
2171     21.700000      0.001680     -0.004840
2172     21.710000      0.001730     -0.004840
2173     21.720000      0.001780     -0.004810
2174     21.730000      0.001820     -0.004740
2175     21.740000      0.001870     -0.004630
2176     21.750000      0.001920     -0.004470
2177     21.760000      0.001960     -0.004270
2178     21.770000      0.002010     -0.004020
2179     21.780000      0.002050     -0.003730
2180     21.790000      0.002080     -0.003380
2181     21.800000      0.002120     -0.002980
2182     21.810000      0.002150     -0.002540
2183     21.820000      0.002170     -0.002050
2184     21.830000      0.002190     -0.001510
2185     21.840000      0.002210     -0.000940
2186     21.850000      0.002220     -0.000330
2187     21.860000      0.002220      0.000310
2188     21.870000      0.002220      0.000970
2189     21.880000      0.002210      0.001630
2190     21.890000      0.002190      0.002310
2191     21.900000      0.002170      0.002970
2192     21.910000      0.002140      0.003620
2193     21.920000      0.002100      0.004240
2194     21.930000      0.002060      0.004820
2195     21.940000      0.002010      0.005360
2196     21.950000      0.001960      0.005850
2197     21.960000      0.001900      0.006280
2198     21.970000      0.001840      0.006650
2199     21.980000      0.001770      0.006950
2200     21.990000      0.001700      0.007170
2201     22.000000      0.001630      0.007330
2202     22.010000      0.001560      0.007420
2203     22.020000      0.001480      0.007440
2204     22.030000      0.001410      0.007390
2205     22.040000      0.001330      0.007280
2206     22.050000      0.001260      0.007120
2207     22.060000      0.001190      0.006910
2208     22.070000      0.001120      0.006660
2209     22.080000      0.001050      0.006370
2210     22.090000      0.000990      0.006070
2211     22.100000      0.000930      0.005750
2212     22.110000      0.000870      0.005440
2213     22.120000      0.000820      0.005130
2214     22.130000      0.000770      0.004830
2215     22.140000      0.000720      0.004570
2216     22.150000      0.000670      0.004330
2217     22.160000      0.000630      0.004140
2218     22.170000      0.000590      0.003990
2219     22.180000      0.000550      0.003890
2220     22.190000      0.000510      0.003850
2221     22.200000      0.000470      0.003850
2222     22.210000      0.000430      0.003910
2223     22.220000      0.000390      0.004020
2224     22.230000      0.000350      0.004180
2225     22.240000      0.000310      0.004380
2226     22.250000      0.000270      0.004610
2227     22.260000      0.000220      0.004880
2228     22.270000      0.000170      0.005160
2229     22.280000      0.000120      0.005450
2230     22.290000      0.000070      0.005750
2231     22.300000      0.000010      0.006030
2232     22.310000     -0.000050      0.006290
2233     22.320000     -0.000120      0.006510
2234     22.330000     -0.000180      0.006690
2235     22.340000     -0.000250      0.006820
2236     22.350000     -0.000320      0.006880
2237     22.360000     -0.000380      0.006870
2238     22.370000     -0.000450      0.006780
2239     22.380000     -0.000520      0.006600
2240     22.390000     -0.000590      0.006340
2241     22.400000     -0.000650      0.006000
2242     22.410000     -0.000710      0.005560
2243     22.420000     -0.000770      0.005050
2244     22.430000     -0.000820      0.004450
2245     22.440000     -0.000860      0.003780
2246     22.450000     -0.000900      0.003050
2247     22.460000     -0.000930      0.002270
2248     22.470000     -0.000950      0.001440
2249     22.480000     -0.000970      0.000600
2250     22.490000     -0.000970     -0.000260
2251     22.500000     -0.000970     -0.001100
2252     22.510000     -0.000960     -0.001930
2253     22.520000     -0.000940     -0.002700
2254     22.530000     -0.000910     -0.003420
2255     22.540000     -0.000880     -0.004070
2256     22.550000     -0.000840     -0.004630
2257     22.560000     -0.000790     -0.005090
2258     22.570000     -0.000740     -0.005440
2259     22.580000     -0.000690     -0.005680
2260     22.590000     -0.000630     -0.005800
2261     22.600000     -0.000570     -0.005800
2262     22.610000     -0.000510     -0.005670
2263     22.620000     -0.000460     -0.005430
2264     22.630000     -0.000400     -0.005070
2265     22.640000     -0.000350     -0.004600
2266     22.650000     -0.000310     -0.004030
2267     22.660000     -0.000260     -0.003380
2268     22.670000     -0.000230     -0.002650
2269     22.680000     -0.000200     -0.001860
2270     22.690000     -0.000190     -0.001030
2271     22.700000     -0.000180     -0.000170
2272     22.710000     -0.000170      0.000700
2273     22.720000     -0.000180      0.001560
2274     22.730000     -0.000200      0.002390
2275     22.740000     -0.000220      0.003190
2276     22.750000     -0.000250      0.003940
2277     22.760000     -0.000290      0.004630
2278     22.770000     -0.000340      0.005240
2279     22.780000     -0.000390      0.005780
2280     22.790000     -0.000450      0.006230
2281     22.800000     -0.000510      0.006600
2282     22.810000     -0.000580      0.006880
2283     22.820000     -0.000650      0.007070
2284     22.830000     -0.000720      0.007170
2285     22.840000     -0.000790      0.007190
2286     22.850000     -0.000860      0.007130
2287     22.860000     -0.000930      0.007000
2288     22.870000     -0.001000      0.006810
2289     22.880000     -0.001070      0.006560
2290     22.890000     -0.001130      0.006260
2291     22.900000     -0.001200      0.005910
2292     22.910000     -0.001260      0.005540
2293     22.920000     -0.001310      0.005140
2294     22.930000     -0.001360      0.004730
2295     22.940000     -0.001410      0.004310
2296     22.950000     -0.001450      0.003890
2297     22.960000     -0.001490      0.003470
2298     22.970000     -0.001530      0.003060
2299     22.980000     -0.001560      0.002670
2300     22.990000     -0.001580      0.002290
2301     23.000000     -0.001610      0.001930
2302     23.010000     -0.001630      0.001580
2303     23.020000     -0.001640      0.001260
2304     23.030000     -0.001660      0.000960
2305     23.040000     -0.001660      0.000680
2306     23.050000     -0.001670      0.000420
2307     23.060000     -0.001680      0.000180
2308     23.070000     -0.001680     -0.000040
2309     23.080000     -0.001680     -0.000230
2310     23.090000     -0.001670     -0.000410
2311     23.100000     -0.001670     -0.000560
2312     23.110000     -0.001670     -0.000690
2313     23.120000     -0.001660     -0.000800
2314     23.130000     -0.001650     -0.000890
2315     23.140000     -0.001640     -0.000960
2316     23.150000     -0.001630     -0.001010
2317     23.160000     -0.001620     -0.001030
2318     23.170000     -0.001610     -0.001040
2319     23.180000     -0.001600     -0.001020
2320     23.190000     -0.001590     -0.000980
2321     23.200000     -0.001580     -0.000910
2322     23.210000     -0.001570     -0.000830
2323     23.220000     -0.001560     -0.000730
2324     23.230000     -0.001560     -0.000600
2325     23.240000     -0.001550     -0.000460
2326     23.250000     -0.001550     -0.000300
2327     23.260000     -0.001540     -0.000130
2328     23.270000     -0.001540      0.000060
2329     23.280000     -0.001540      0.000270
2330     23.290000     -0.001540      0.000480
2331     23.300000     -0.001550      0.000700
2332     23.310000     -0.001560      0.000930
2333     23.320000     -0.001570      0.001160
2334     23.330000     -0.001580      0.001400
2335     23.340000     -0.001590      0.001640
2336     23.350000     -0.001610      0.001870
2337     23.360000     -0.001630      0.002110
2338     23.370000     -0.001650      0.002340
2339     23.380000     -0.001670      0.002570
2340     23.390000     -0.001700      0.002800
2341     23.400000     -0.001720      0.003020
2342     23.410000     -0.001750      0.003230
2343     23.420000     -0.001790      0.003440
2344     23.430000     -0.001820      0.003650
2345     23.440000     -0.001860      0.003840
2346     23.450000     -0.001900      0.004030
2347     23.460000     -0.001940      0.004200
2348     23.470000     -0.001980      0.004370
2349     23.480000     -0.002020      0.004520
2350     23.490000     -0.002070      0.004660
2351     23.500000     -0.002110      0.004780
2352     23.510000     -0.002160      0.004880
2353     23.520000     -0.002210      0.004950
2354     23.530000     -0.002260      0.005010
2355     23.540000     -0.002310      0.005040
2356     23.550000     -0.002360      0.005040
2357     23.560000     -0.002410      0.005010
2358     23.570000     -0.002460      0.004950
2359     23.580000     -0.002510      0.004860
2360     23.590000     -0.002560      0.004730
2361     23.600000     -0.002610      0.004580
2362     23.610000     -0.002650      0.004390
2363     23.620000     -0.002700      0.004180
2364     23.630000     -0.002740      0.003930
2365     23.640000     -0.002780      0.003660
2366     23.650000     -0.002810      0.003360
2367     23.660000     -0.002850      0.003040
2368     23.670000     -0.002880      0.002710
2369     23.680000     -0.002900      0.002360
2370     23.690000     -0.002930      0.002010
2371     23.700000     -0.002950      0.001650
2372     23.710000     -0.002970      0.001300
2373     23.720000     -0.002980      0.000950
2374     23.730000     -0.002990      0.000620
2375     23.740000     -0.002990      0.000300
2376     23.750000     -0.003000      0.000010
2377     23.760000     -0.003000     -0.000260
2378     23.770000     -0.002990     -0.000510
2379     23.780000     -0.002990     -0.000720
2380     23.790000     -0.002980     -0.000910
2381     23.800000     -0.002970     -0.001060
2382     23.810000     -0.002960     -0.001180
2383     23.820000     -0.002950     -0.001270
2384     23.830000     -0.002940     -0.001330
2385     23.840000     -0.002920     -0.001360
2386     23.850000     -0.002910     -0.001360
2387     23.860000     -0.002900     -0.001340
2388     23.870000     -0.002880     -0.001290
2389     23.880000     -0.002870     -0.001230
2390     23.890000     -0.002860     -0.001140
2391     23.900000     -0.002850     -0.001040
2392     23.910000     -0.002840     -0.000930
2393     23.920000     -0.002830     -0.000810
2394     23.930000     -0.002820     -0.000680
2395     23.940000     -0.002810     -0.000550
2396     23.950000     -0.002810     -0.000420
2397     23.960000     -0.002800     -0.000290
2398     23.970000     -0.002800     -0.000160
2399     23.980000     -0.002800     -0.000030
2400     23.990000     -0.002800      0.000090
2401     24.000000     -0.002800      0.000210
2402     24.010000     -0.002800      0.000320
2403     24.020000     -0.002800      0.000420
2404     24.030000     -0.002810      0.000520
2405     24.040000     -0.002810      0.000620
2406     24.050000     -0.002820      0.000700
2407     24.060000     -0.002830      0.000780
2408     24.070000     -0.002830      0.000860
2409     24.080000     -0.002840      0.000920
2410     24.090000     -0.002850      0.000980
2411     24.100000     -0.002860      0.001030
2412     24.110000     -0.002870      0.001080
2413     24.120000     -0.002880      0.001110
2414     24.130000     -0.002890      0.001140
2415     24.140000     -0.002910      0.001160
2416     24.150000     -0.002920      0.001170
2417     24.160000     -0.002930      0.001170
2418     24.170000     -0.002940      0.001160
2419     24.180000     -0.002950      0.001150
2420     24.190000     -0.002960      0.001120
2421     24.200000     -0.002970      0.001090
2422     24.210000     -0.002990      0.001050
2423     24.220000     -0.003000      0.001000
2424     24.230000     -0.003010      0.000940
2425     24.240000     -0.003020      0.000880
2426     24.250000     -0.003020      0.000810
2427     24.260000     -0.003030      0.000740
2428     24.270000     -0.003040      0.000660
2429     24.280000     -0.003050      0.000590
2430     24.290000     -0.003050      0.000510
2431     24.300000     -0.003060      0.000440
2432     24.310000     -0.003060      0.000370
2433     24.320000     -0.003070      0.000300
2434     24.330000     -0.003070      0.000240
2435     24.340000     -0.003070      0.000190
2436     24.350000     -0.003070      0.000150
2437     24.360000     -0.003070      0.000120
2438     24.370000     -0.003080      0.000100
2439     24.380000     -0.003080      0.000100
2440     24.390000     -0.003080      0.000110
2441     24.400000     -0.003080      0.000130
2442     24.410000     -0.003080      0.000160
2443     24.420000     -0.003080      0.000220
2444     24.430000     -0.003080      0.000280
2445     24.440000     -0.003090      0.000360
2446     24.450000     -0.003090      0.000450
2447     24.460000     -0.003090      0.000560
2448     24.470000     -0.003100      0.000680
2449     24.480000     -0.003110      0.000810
2450     24.490000     -0.003120      0.000950
2451     24.500000     -0.003120      0.001100
2452     24.510000     -0.003140      0.001250
2453     24.520000     -0.003150      0.001420
2454     24.530000     -0.003160      0.001590
2455     24.540000     -0.003180      0.001770
2456     24.550000     -0.003200      0.001950
2457     24.560000     -0.003220      0.002130
2458     24.570000     -0.003240      0.002320
2459     24.580000     -0.003260      0.002510
2460     24.590000     -0.003280      0.002700
2461     24.600000     -0.003310      0.002890
2462     24.610000     -0.003340      0.003070
2463     24.620000     -0.003370      0.003250
2464     24.630000     -0.003400      0.003420
2465     24.640000     -0.003440      0.003580
2466     24.650000     -0.003470      0.003720
2467     24.660000     -0.003510      0.003830
2468     24.670000     -0.003550      0.003930
2469     24.680000     -0.003590      0.003980
2470     24.690000     -0.003630      0.004000
2471     24.700000     -0.003670      0.003960
2472     24.710000     -0.003710      0.003870
2473     24.720000     -0.003750      0.003720
2474     24.730000     -0.003780      0.003490
2475     24.740000     -0.003820      0.003190
2476     24.750000     -0.003850      0.002800
2477     24.760000     -0.003880      0.002310
2478     24.770000     -0.003900      0.001740
2479     24.780000     -0.003920      0.001060
2480     24.790000     -0.003930      0.000290
2481     24.800000     -0.003930     -0.000590
2482     24.810000     -0.003930     -0.001560
2483     24.820000     -0.003910     -0.002620
2484     24.830000     -0.003880     -0.003770
2485     24.840000     -0.003850     -0.005000
2486     24.850000     -0.003800     -0.006280
2487     24.860000     -0.003730     -0.007620
2488     24.870000     -0.003660     -0.008980
2489     24.880000     -0.003570     -0.010350
2490     24.890000     -0.003460     -0.011710
2491     24.900000     -0.003350     -0.013040
2492     24.910000     -0.003220     -0.014300
2493     24.920000     -0.003070     -0.015480
2494     24.930000     -0.002920     -0.016550
2495     24.940000     -0.002750     -0.017490
2496     24.950000     -0.002580     -0.018290
2497     24.960000     -0.002400     -0.018920
2498     24.970000     -0.002210     -0.019380
2499     24.980000     -0.002010     -0.019660
2500     24.990000     -0.001820     -0.019740
2501     25.000000     -0.001620     -0.019620
2502     25.010000      0.000000      0.000000
2503     25.020000      0.000000      0.000000
2504     25.030000      0.000000      0.000000
2505     25.040000      0.000000      0.000000
2506     25.050000      0.000000      0.000000
2507     25.060000      0.000000      0.000000
2508     25.070000      0.000000      0.000000
2509     25.080000      0.000000      0.000000
2510     25.090000      0.000000      0.000000
2511     25.100000      0.000000      0.000000
2512     25.110000      0.000000      0.000000
2513     25.120000      0.000000      0.000000
2514     25.130000      0.000000      0.000000
2515     25.140000      0.000000      0.000000
2516     25.150000      0.000000      0.000000
2517     25.160000      0.000000      0.000000
2518     25.170000      0.000000      0.000000
2519     25.180000      0.000000      0.000000
2520     25.190000      0.000000      0.000000
2521     25.200000      0.000000      0.000000
2522     25.210000      0.000000      0.000000
2523     25.220000      0.000000      0.000000
2524     25.230000      0.000000      0.000000
2525     25.240000      0.000000      0.000000
2526     25.250000      0.000000      0.000000
2527     25.260000      0.000000      0.000000
2528     25.270000      0.000000      0.000000
2529     25.280000      0.000000      0.000000
2530     25.290000      0.000000      0.000000
2531     25.300000      0.000000      0.000000
2532     25.310000      0.000000      0.000000
2533     25.320000      0.000000      0.000000
2534     25.330000      0.000000      0.000000
2535     25.340000      0.000000      0.000000
2536     25.350000      0.000000      0.000000
2537     25.360000      0.000000      0.000000
2538     25.370000      0.000000      0.000000
2539     25.380000      0.000000      0.000000
2540     25.390000      0.000000      0.000000
2541     25.400000      0.000000      0.000000
2542     25.410000      0.000000      0.000000
2543     25.420000      0.000000      0.000000
2544     25.430000      0.000000      0.000000
2545     25.440000      0.000000      0.000000
2546     25.450000      0.000000      0.000000
2547     25.460000      0.000000      0.000000
2548     25.470000      0.000000      0.000000
2549     25.480000      0.000000      0.000000
2550     25.490000      0.000000      0.000000
2551     25.500000      0.000000      0.000000
2552     25.510000      0.000000      0.000000
2553     25.520000      0.000000      0.000000
2554     25.530000      0.000000      0.000000
2555     25.540000      0.000000      0.000000
2556     25.550000      0.000000      0.000000
2557     25.560000      0.000000      0.000000
2558     25.570000      0.000000      0.000000
2559     25.580000      0.000000      0.000000
2560     25.590000      0.000000      0.000000
2561     25.600000      0.000000      0.000000
2562     25.610000      0.000000      0.000000
2563     25.620000      0.000000      0.000000
2564     25.630000      0.000000      0.000000
2565     25.640000      0.000000      0.000000
2566     25.650000      0.000000      0.000000
2567     25.660000      0.000000      0.000000
2568     25.670000      0.000000      0.000000
2569     25.680000      0.000000      0.000000
2570     25.690000      0.000000      0.000000
2571     25.700000      0.000000      0.000000
2572     25.710000      0.000000      0.000000
2573     25.720000      0.000000      0.000000
2574     25.730000      0.000000      0.000000
2575     25.740000      0.000000      0.000000
2576     25.750000      0.000000      0.000000
2577     25.760000      0.000000      0.000000
2578     25.770000      0.000000      0.000000
2579     25.780000      0.000000      0.000000
2580     25.790000      0.000000      0.000000
2581     25.800000      0.000000      0.000000
2582     25.810000      0.000000      0.000000
2583     25.820000      0.000000      0.000000
2584     25.830000      0.000000      0.000000
2585     25.840000      0.000000      0.000000
2586     25.850000      0.000000      0.000000
2587     25.860000      0.000000      0.000000
2588     25.870000      0.000000      0.000000
2589     25.880000      0.000000      0.000000
2590     25.890000      0.000000      0.000000
2591     25.900000      0.000000      0.000000
2592     25.910000      0.000000      0.000000
2593     25.920000      0.000000      0.000000
2594     25.930000      0.000000      0.000000
2595     25.940000      0.000000      0.000000
2596     25.950000      0.000000      0.000000
2597     25.960000      0.000000      0.000000
2598     25.970000      0.000000      0.000000
2599     25.980000      0.000000      0.000000
2600     25.990000      0.000000      0.000000
2601     26.000000      0.000000      0.000000
2602     26.010000      0.000000      0.000000
2603     26.020000      0.000000      0.000000
2604     26.030000      0.000000      0.000000
2605     26.040000      0.000000      0.000000
2606     26.050000      0.000000      0.000000
2607     26.060000      0.000000      0.000000
2608     26.070000      0.000000      0.000000
2609     26.080000      0.000000      0.000000
2610     26.090000      0.000000      0.000000
2611     26.100000      0.000000      0.000000
2612     26.110000      0.000000      0.000000
2613     26.120000      0.000000      0.000000
2614     26.130000      0.000000      0.000000
2615     26.140000      0.000000      0.000000
2616     26.150000      0.000000      0.000000
2617     26.160000      0.000000      0.000000
2618     26.170000      0.000000      0.000000
2619     26.180000      0.000000      0.000000
2620     26.190000      0.000000      0.000000
2621     26.200000      0.000000      0.000000
2622     26.210000      0.000000      0.000000
2623     26.220000      0.000000      0.000000
2624     26.230000      0.000000      0.000000
2625     26.240000      0.000000      0.000000
2626     26.250000      0.000000      0.000000
2627     26.260000      0.000000      0.000000
2628     26.270000      0.000000      0.000000
2629     26.280000      0.000000      0.000000
2630     26.290000      0.000000      0.000000
2631     26.300000      0.000000      0.000000
2632     26.310000      0.000000      0.000000
2633     26.320000      0.000000      0.000000
2634     26.330000      0.000000      0.000000
2635     26.340000      0.000000      0.000000
2636     26.350000      0.000000      0.000000
2637     26.360000      0.000000      0.000000
2638     26.370000      0.000000      0.000000
2639     26.380000      0.000000      0.000000
2640     26.390000      0.000000      0.000000
2641     26.400000      0.000000      0.000000
2642     26.410000      0.000000      0.000000
2643     26.420000      0.000000      0.000000
2644     26.430000      0.000000      0.000000
2645     26.440000      0.000000      0.000000
2646     26.450000      0.000000      0.000000
2647     26.460000      0.000000      0.000000
2648     26.470000      0.000000      0.000000
2649     26.480000      0.000000      0.000000
2650     26.490000      0.000000      0.000000
2651     26.500000      0.000000      0.000000
2652     26.510000      0.000000      0.000000
2653     26.520000      0.000000      0.000000
2654     26.530000      0.000000      0.000000
2655     26.540000      0.000000      0.000000
2656     26.550000      0.000000      0.000000
2657     26.560000      0.000000      0.000000
2658     26.570000      0.000000      0.000000
2659     26.580000      0.000000      0.000000
2660     26.590000      0.000000      0.000000
2661     26.600000      0.000000      0.000000
2662     26.610000      0.000000      0.000000
2663     26.620000      0.000000      0.000000
2664     26.630000      0.000000      0.000000
2665     26.640000      0.000000      0.000000
2666     26.650000      0.000000      0.000000
2667     26.660000      0.000000      0.000000
2668     26.670000      0.000000      0.000000
2669     26.680000      0.000000      0.000000
2670     26.690000      0.000000      0.000000
2671     26.700000      0.000000      0.000000
2672     26.710000      0.000000      0.000000
2673     26.720000      0.000000      0.000000
2674     26.730000      0.000000      0.000000
2675     26.740000      0.000000      0.000000
2676     26.750000      0.000000      0.000000
2677     26.760000      0.000000      0.000000
2678     26.770000      0.000000      0.000000
2679     26.780000      0.000000      0.000000
2680     26.790000      0.000000      0.000000
2681     26.800000      0.000000      0.000000
2682     26.810000      0.000000      0.000000
2683     26.820000      0.000000      0.000000
2684     26.830000      0.000000      0.000000
2685     26.840000      0.000000      0.000000
2686     26.850000      0.000000      0.000000
2687     26.860000      0.000000      0.000000
2688     26.870000      0.000000      0.000000
2689     26.880000      0.000000      0.000000
2690     26.890000      0.000000      0.000000
2691     26.900000      0.000000      0.000000
2692     26.910000      0.000000      0.000000
2693     26.920000      0.000000      0.000000
2694     26.930000      0.000000      0.000000
2695     26.940000      0.000000      0.000000
2696     26.950000      0.000000      0.000000
2697     26.960000      0.000000      0.000000
2698     26.970000      0.000000      0.000000
2699     26.980000      0.000000      0.000000
2700     26.990000      0.000000      0.000000
2701     27.000000      0.000000      0.000000
2702     27.010000      0.000000      0.000000
2703     27.020000      0.000000      0.000000
2704     27.030000      0.000000      0.000000
2705     27.040000      0.000000      0.000000
2706     27.050000      0.000000      0.000000
2707     27.060000      0.000000      0.000000
2708     27.070000      0.000000      0.000000
2709     27.080000      0.000000      0.000000
2710     27.090000      0.000000      0.000000
2711     27.100000      0.000000      0.000000
2712     27.110000      0.000000      0.000000
2713     27.120000      0.000000      0.000000
2714     27.130000      0.000000      0.000000
2715     27.140000      0.000000      0.000000
2716     27.150000      0.000000      0.000000
2717     27.160000      0.000000      0.000000
2718     27.170000      0.000000      0.000000
2719     27.180000      0.000000      0.000000
2720     27.190000      0.000000      0.000000
2721     27.200000      0.000000      0.000000
2722     27.210000      0.000000      0.000000
2723     27.220000      0.000000      0.000000
2724     27.230000      0.000000      0.000000
2725     27.240000      0.000000      0.000000
2726     27.250000      0.000000      0.000000
2727     27.260000      0.000000      0.000000
2728     27.270000      0.000000      0.000000
2729     27.280000      0.000000      0.000000
2730     27.290000      0.000000      0.000000
2731     27.300000      0.000000      0.000000
2732     27.310000      0.000000      0.000000
2733     27.320000      0.000000      0.000000
2734     27.330000      0.000000      0.000000
2735     27.340000      0.000000      0.000000
2736     27.350000      0.000000      0.000000
2737     27.360000      0.000000      0.000000
2738     27.370000      0.000000      0.000000
2739     27.380000      0.000000      0.000000
2740     27.390000      0.000000      0.000000
2741     27.400000      0.000000      0.000000
2742     27.410000      0.000000      0.000000
2743     27.420000      0.000000      0.000000
2744     27.430000      0.000000      0.000000
2745     27.440000      0.000000      0.000000
2746     27.450000      0.000000      0.000000
2747     27.460000      0.000000      0.000000
2748     27.470000      0.000000      0.000000
2749     27.480000      0.000000      0.000000
2750     27.490000      0.000000      0.000000
2751     27.500000      0.000000      0.000000
2752     27.510000      0.000000      0.000000
2753     27.520000      0.000000      0.000000
2754     27.530000      0.000000      0.000000
2755     27.540000      0.000000      0.000000
2756     27.550000      0.000000      0.000000
2757     27.560000      0.000000      0.000000
2758     27.570000      0.000000      0.000000
2759     27.580000      0.000000      0.000000
2760     27.590000      0.000000      0.000000
2761     27.600000      0.000000      0.000000
2762     27.610000      0.000000      0.000000
2763     27.620000      0.000000      0.000000
2764     27.630000      0.000000      0.000000
2765     27.640000      0.000000      0.000000
2766     27.650000      0.000000      0.000000
2767     27.660000      0.000000      0.000000
2768     27.670000      0.000000      0.000000
2769     27.680000      0.000000      0.000000
2770     27.690000      0.000000      0.000000
2771     27.700000      0.000000      0.000000
2772     27.710000      0.000000      0.000000
2773     27.720000      0.000000      0.000000
2774     27.730000      0.000000      0.000000
2775     27.740000      0.000000      0.000000
2776     27.750000      0.000000      0.000000
2777     27.760000      0.000000      0.000000
2778     27.770000      0.000000      0.000000
2779     27.780000      0.000000      0.000000
2780     27.790000      0.000000      0.000000
2781     27.800000      0.000000      0.000000
2782     27.810000      0.000000      0.000000
2783     27.820000      0.000000      0.000000
2784     27.830000      0.000000      0.000000
2785     27.840000      0.000000      0.000000
2786     27.850000      0.000000      0.000000
2787     27.860000      0.000000      0.000000
2788     27.870000      0.000000      0.000000
2789     27.880000      0.000000      0.000000
2790     27.890000      0.000000      0.000000
2791     27.900000      0.000000      0.000000
2792     27.910000      0.000000      0.000000
2793     27.920000      0.000000      0.000000
2794     27.930000      0.000000      0.000000
2795     27.940000      0.000000      0.000000
2796     27.950000      0.000000      0.000000
2797     27.960000      0.000000      0.000000
2798     27.970000      0.000000      0.000000
2799     27.980000      0.000000      0.000000
2800     27.990000      0.000000      0.000000
2801     28.000000      0.000000      0.000000
2802     28.010000      0.000000      0.000000
2803     28.020000      0.000000      0.000000
2804     28.030000      0.000000      0.000000
2805     28.040000      0.000000      0.000000
2806     28.050000      0.000000      0.000000
2807     28.060000      0.000000      0.000000
2808     28.070000      0.000000      0.000000
2809     28.080000      0.000000      0.000000
2810     28.090000      0.000000      0.000000
2811     28.100000      0.000000      0.000000
2812     28.110000      0.000000      0.000000
2813     28.120000      0.000000      0.000000
2814     28.130000      0.000000      0.000000
2815     28.140000      0.000000      0.000000
2816     28.150000      0.000000      0.000000
2817     28.160000      0.000000      0.000000
2818     28.170000      0.000000      0.000000
2819     28.180000      0.000000      0.000000
2820     28.190000      0.000000      0.000000
2821     28.200000      0.000000      0.000000
2822     28.210000      0.000000      0.000000
2823     28.220000      0.000000      0.000000
2824     28.230000      0.000000      0.000000
2825     28.240000      0.000000      0.000000
2826     28.250000      0.000000      0.000000
2827     28.260000      0.000000      0.000000
2828     28.270000      0.000000      0.000000
2829     28.280000      0.000000      0.000000
2830     28.290000      0.000000      0.000000
2831     28.300000      0.000000      0.000000
2832     28.310000      0.000000      0.000000
2833     28.320000      0.000000      0.000000
2834     28.330000      0.000000      0.000000
2835     28.340000      0.000000      0.000000
2836     28.350000      0.000000      0.000000
2837     28.360000      0.000000      0.000000
2838     28.370000      0.000000      0.000000
2839     28.380000      0.000000      0.000000
2840     28.390000      0.000000      0.000000
2841     28.400000      0.000000      0.000000
2842     28.410000      0.000000      0.000000
2843     28.420000      0.000000      0.000000
2844     28.430000      0.000000      0.000000
2845     28.440000      0.000000      0.000000
2846     28.450000      0.000000      0.000000
2847     28.460000      0.000000      0.000000
2848     28.470000      0.000000      0.000000
2849     28.480000      0.000000      0.000000
2850     28.490000      0.000000      0.000000
2851     28.500000      0.000000      0.000000
2852     28.510000      0.000000      0.000000
2853     28.520000      0.000000      0.000000
2854     28.530000      0.000000      0.000000
2855     28.540000      0.000000      0.000000
2856     28.550000      0.000000      0.000000
2857     28.560000      0.000000      0.000000
2858     28.570000      0.000000      0.000000
2859     28.580000      0.000000      0.000000
2860     28.590000      0.000000      0.000000
2861     28.600000      0.000000      0.000000
2862     28.610000      0.000000      0.000000
2863     28.620000      0.000000      0.000000
2864     28.630000      0.000000      0.000000
2865     28.640000      0.000000      0.000000
2866     28.650000      0.000000      0.000000
2867     28.660000      0.000000      0.000000
2868     28.670000      0.000000      0.000000
2869     28.680000      0.000000      0.000000
2870     28.690000      0.000000      0.000000
2871     28.700000      0.000000      0.000000
2872     28.710000      0.000000      0.000000
2873     28.720000      0.000000      0.000000
2874     28.730000      0.000000      0.000000
2875     28.740000      0.000000      0.000000
2876     28.750000      0.000000      0.000000
2877     28.760000      0.000000      0.000000
2878     28.770000      0.000000      0.000000
2879     28.780000      0.000000      0.000000
2880     28.790000      0.000000      0.000000
2881     28.800000      0.000000      0.000000
2882     28.810000      0.000000      0.000000
2883     28.820000      0.000000      0.000000
2884     28.830000      0.000000      0.000000
2885     28.840000      0.000000      0.000000
2886     28.850000      0.000000      0.000000
2887     28.860000      0.000000      0.000000
2888     28.870000      0.000000      0.000000
2889     28.880000      0.000000      0.000000
2890     28.890000      0.000000      0.000000
2891     28.900000      0.000000      0.000000
2892     28.910000      0.000000      0.000000
2893     28.920000      0.000000      0.000000
2894     28.930000      0.000000      0.000000
2895     28.940000      0.000000      0.000000
2896     28.950000      0.000000      0.000000
2897     28.960000      0.000000      0.000000
2898     28.970000      0.000000      0.000000
2899     28.980000      0.000000      0.000000
2900     28.990000      0.000000      0.000000
2901     29.000000      0.000000      0.000000
2902     29.010000      0.000000      0.000000
2903     29.020000      0.000000      0.000000
2904     29.030000      0.000000      0.000000
2905     29.040000      0.000000      0.000000
2906     29.050000      0.000000      0.000000
2907     29.060000      0.000000      0.000000
2908     29.070000      0.000000      0.000000
2909     29.080000      0.000000      0.000000
2910     29.090000      0.000000      0.000000
2911     29.100000      0.000000      0.000000
2912     29.110000      0.000000      0.000000
2913     29.120000      0.000000      0.000000
2914     29.130000      0.000000      0.000000
2915     29.140000      0.000000      0.000000
2916     29.150000      0.000000      0.000000
2917     29.160000      0.000000      0.000000
2918     29.170000      0.000000      0.000000
2919     29.180000      0.000000      0.000000
2920     29.190000      0.000000      0.000000
2921     29.200000      0.000000      0.000000
2922     29.210000      0.000000      0.000000
2923     29.220000      0.000000      0.000000
2924     29.230000      0.000000      0.000000
2925     29.240000      0.000000      0.000000
2926     29.250000      0.000000      0.000000
2927     29.260000      0.000000      0.000000
2928     29.270000      0.000000      0.000000
2929     29.280000      0.000000      0.000000
2930     29.290000      0.000000      0.000000
2931     29.300000      0.000000      0.000000
2932     29.310000      0.000000      0.000000
2933     29.320000      0.000000      0.000000
2934     29.330000      0.000000      0.000000
2935     29.340000      0.000000      0.000000
2936     29.350000      0.000000      0.000000
2937     29.360000      0.000000      0.000000
2938     29.370000      0.000000      0.000000
2939     29.380000      0.000000      0.000000
2940     29.390000      0.000000      0.000000
2941     29.400000      0.000000      0.000000
2942     29.410000      0.000000      0.000000
2943     29.420000      0.000000      0.000000
2944     29.430000      0.000000      0.000000
2945     29.440000      0.000000      0.000000
2946     29.450000      0.000000      0.000000
2947     29.460000      0.000000      0.000000
2948     29.470000      0.000000      0.000000
2949     29.480000      0.000000      0.000000
2950     29.490000      0.000000      0.000000
2951     29.500000      0.000000      0.000000
2952     29.510000      0.000000      0.000000
2953     29.520000      0.000000      0.000000
2954     29.530000      0.000000      0.000000
2955     29.540000      0.000000      0.000000
2956     29.550000      0.000000      0.000000
2957     29.560000      0.000000      0.000000
2958     29.570000      0.000000      0.000000
2959     29.580000      0.000000      0.000000
2960     29.590000      0.000000      0.000000
2961     29.600000      0.000000      0.000000
2962     29.610000      0.000000      0.000000
2963     29.620000      0.000000      0.000000
2964     29.630000      0.000000      0.000000
2965     29.640000      0.000000      0.000000
2966     29.650000      0.000000      0.000000
2967     29.660000      0.000000      0.000000
2968     29.670000      0.000000      0.000000
2969     29.680000      0.000000      0.000000
2970     29.690000      0.000000      0.000000
2971     29.700000      0.000000      0.000000
2972     29.710000      0.000000      0.000000
2973     29.720000      0.000000      0.000000
2974     29.730000      0.000000      0.000000
2975     29.740000      0.000000      0.000000
2976     29.750000      0.000000      0.000000
2977     29.760000      0.000000      0.000000
2978     29.770000      0.000000      0.000000
2979     29.780000      0.000000      0.000000
2980     29.790000      0.000000      0.000000
2981     29.800000      0.000000      0.000000
2982     29.810000      0.000000      0.000000
2983     29.820000      0.000000      0.000000
2984     29.830000      0.000000      0.000000
2985     29.840000      0.000000      0.000000
2986     29.850000      0.000000      0.000000
2987     29.860000      0.000000      0.000000
2988     29.870000      0.000000      0.000000
2989     29.880000      0.000000      0.000000
2990     29.890000      0.000000      0.000000
2991     29.900000      0.000000      0.000000
2992     29.910000      0.000000      0.000000
2993     29.920000      0.000000      0.000000
2994     29.930000      0.000000      0.000000
2995     29.940000      0.000000      0.000000
2996     29.950000      0.000000      0.000000
2997     29.960000      0.000000      0.000000
2998     29.970000      0.000000      0.000000
2999     29.980000      0.000000      0.000000
3000     29.990000      0.000000      0.000000
3001     30.000000      0.000000      0.000000
3002     30.010000      0.000000      0.000000
3003     30.020000      0.000000      0.000000
3004     30.030000      0.000000      0.000000
3005     30.040000      0.000000      0.000000
3006     30.050000      0.000000      0.000000
3007     30.060000      0.000000      0.000000
3008     30.070000      0.000000      0.000000
3009     30.080000      0.000000      0.000000
3010     30.090000      0.000000      0.000000
3011     30.100000      0.000000      0.000000
3012     30.110000      0.000000      0.000000
3013     30.120000      0.000000      0.000000
3014     30.130000      0.000000      0.000000
3015     30.140000      0.000000      0.000000
3016     30.150000      0.000000      0.000000
3017     30.160000      0.000000      0.000000
3018     30.170000      0.000000      0.000000
3019     30.180000      0.000000      0.000000
3020     30.190000      0.000000      0.000000
3021     30.200000      0.000000      0.000000
3022     30.210000      0.000000      0.000000
3023     30.220000      0.000000      0.000000
3024     30.230000      0.000000      0.000000
3025     30.240000      0.000000      0.000000
3026     30.250000      0.000000      0.000000
3027     30.260000      0.000000      0.000000
3028     30.270000      0.000000      0.000000
3029     30.280000      0.000000      0.000000
3030     30.290000      0.000000      0.000000
3031     30.300000      0.000000      0.000000
3032     30.310000      0.000000      0.000000
3033     30.320000      0.000000      0.000000
3034     30.330000      0.000000      0.000000
3035     30.340000      0.000000      0.000000
3036     30.350000      0.000000      0.000000
3037     30.360000      0.000000      0.000000
3038     30.370000      0.000000      0.000000
3039     30.380000      0.000000      0.000000
3040     30.390000      0.000000      0.000000
3041     30.400000      0.000000      0.000000
3042     30.410000      0.000000      0.000000
3043     30.420000      0.000000      0.000000
3044     30.430000      0.000000      0.000000
3045     30.440000      0.000000      0.000000
3046     30.450000      0.000000      0.000000
3047     30.460000      0.000000      0.000000
3048     30.470000      0.000000      0.000000
3049     30.480000      0.000000      0.000000
3050     30.490000      0.000000      0.000000
3051     30.500000      0.000000      0.000000
3052     30.510000      0.000000      0.000000
3053     30.520000      0.000000      0.000000
3054     30.530000      0.000000      0.000000
3055     30.540000      0.000000      0.000000
3056     30.550000      0.000000      0.000000
3057     30.560000      0.000000      0.000000
3058     30.570000      0.000000      0.000000
3059     30.580000      0.000000      0.000000
3060     30.590000      0.000000      0.000000
3061     30.600000      0.000000      0.000000
3062     30.610000      0.000000      0.000000
3063     30.620000      0.000000      0.000000
3064     30.630000      0.000000      0.000000
3065     30.640000      0.000000      0.000000
3066     30.650000      0.000000      0.000000
3067     30.660000      0.000000      0.000000
3068     30.670000      0.000000      0.000000
3069     30.680000      0.000000      0.000000
3070     30.690000      0.000000      0.000000
3071     30.700000      0.000000      0.000000
3072     30.710000      0.000000      0.000000
3073     30.720000      0.000000      0.000000
3074     30.730000      0.000000      0.000000
3075     30.740000      0.000000      0.000000
3076     30.750000      0.000000      0.000000
3077     30.760000      0.000000      0.000000
3078     30.770000      0.000000      0.000000
3079     30.780000      0.000000      0.000000
3080     30.790000      0.000000      0.000000
3081     30.800000      0.000000      0.000000
3082     30.810000      0.000000      0.000000
3083     30.820000      0.000000      0.000000
3084     30.830000      0.000000      0.000000
3085     30.840000      0.000000      0.000000
3086     30.850000      0.000000      0.000000
3087     30.860000      0.000000      0.000000
3088     30.870000      0.000000      0.000000
3089     30.880000      0.000000      0.000000
3090     30.890000      0.000000      0.000000
3091     30.900000      0.000000      0.000000
3092     30.910000      0.000000      0.000000
3093     30.920000      0.000000      0.000000
3094     30.930000      0.000000      0.000000
3095     30.940000      0.000000      0.000000
3096     30.950000      0.000000      0.000000
3097     30.960000      0.000000      0.000000
3098     30.970000      0.000000      0.000000
3099     30.980000      0.000000      0.000000
3100     30.990000      0.000000      0.000000
3101     31.000000      0.000000      0.000000
3102     31.010000      0.000000      0.000000
3103     31.020000      0.000000      0.000000
3104     31.030000      0.000000      0.000000
3105     31.040000      0.000000      0.000000
3106     31.050000      0.000000      0.000000
3107     31.060000      0.000000      0.000000
3108     31.070000      0.000000      0.000000
3109     31.080000      0.000000      0.000000
3110     31.090000      0.000000      0.000000
3111     31.100000      0.000000      0.000000
3112     31.110000      0.000000      0.000000
3113     31.120000      0.000000      0.000000
3114     31.130000      0.000000      0.000000
3115     31.140000      0.000000      0.000000
3116     31.150000      0.000000      0.000000
3117     31.160000      0.000000      0.000000
3118     31.170000      0.000000      0.000000
3119     31.180000      0.000000      0.000000
3120     31.190000      0.000000      0.000000
3121     31.200000      0.000000      0.000000
3122     31.210000      0.000000      0.000000
3123     31.220000      0.000000      0.000000
3124     31.230000      0.000000      0.000000
3125     31.240000      0.000000      0.000000
3126     31.250000      0.000000      0.000000
3127     31.260000      0.000000      0.000000
3128     31.270000      0.000000      0.000000
3129     31.280000      0.000000      0.000000
3130     31.290000      0.000000      0.000000
3131     31.300000      0.000000      0.000000
3132     31.310000      0.000000      0.000000
3133     31.320000      0.000000      0.000000
3134     31.330000      0.000000      0.000000
3135     31.340000      0.000000      0.000000
3136     31.350000      0.000000      0.000000
3137     31.360000      0.000000      0.000000
3138     31.370000      0.000000      0.000000
3139     31.380000      0.000000      0.000000
3140     31.390000      0.000000      0.000000
3141     31.400000      0.000000      0.000000
3142     31.410000      0.000000      0.000000
3143     31.420000      0.000000      0.000000
3144     31.430000      0.000000      0.000000
3145     31.440000      0.000000      0.000000
3146     31.450000      0.000000      0.000000
3147     31.460000      0.000000      0.000000
3148     31.470000      0.000000      0.000000
3149     31.480000      0.000000      0.000000
3150     31.490000      0.000000      0.000000
3151     31.500000      0.000000      0.000000
3152     31.510000      0.000000      0.000000
3153     31.520000      0.000000      0.000000
3154     31.530000      0.000000      0.000000
3155     31.540000      0.000000      0.000000
3156     31.550000      0.000000      0.000000
3157     31.560000      0.000000      0.000000
3158     31.570000      0.000000      0.000000
3159     31.580000      0.000000      0.000000
3160     31.590000      0.000000      0.000000
3161     31.600000      0.000000      0.000000
3162     31.610000      0.000000      0.000000
3163     31.620000      0.000000      0.000000
3164     31.630000      0.000000      0.000000
3165     31.640000      0.000000      0.000000
3166     31.650000      0.000000      0.000000
3167     31.660000      0.000000      0.000000
3168     31.670000      0.000000      0.000000
3169     31.680000      0.000000      0.000000
3170     31.690000      0.000000      0.000000
3171     31.700000      0.000000      0.000000
3172     31.710000      0.000000      0.000000
3173     31.720000      0.000000      0.000000
3174     31.730000      0.000000      0.000000
3175     31.740000      0.000000      0.000000
3176     31.750000      0.000000      0.000000
3177     31.760000      0.000000      0.000000
3178     31.770000      0.000000      0.000000
3179     31.780000      0.000000      0.000000
3180     31.790000      0.000000      0.000000
3181     31.800000      0.000000      0.000000
3182     31.810000      0.000000      0.000000
3183     31.820000      0.000000      0.000000
3184     31.830000      0.000000      0.000000
3185     31.840000      0.000000      0.000000
3186     31.850000      0.000000      0.000000
3187     31.860000      0.000000      0.000000
3188     31.870000      0.000000      0.000000
3189     31.880000      0.000000      0.000000
3190     31.890000      0.000000      0.000000
3191     31.900000      0.000000      0.000000
3192     31.910000      0.000000      0.000000
3193     31.920000      0.000000      0.000000
3194     31.930000      0.000000      0.000000
3195     31.940000      0.000000      0.000000
3196     31.950000      0.000000      0.000000
3197     31.960000      0.000000      0.000000
3198     31.970000      0.000000      0.000000
3199     31.980000      0.000000      0.000000
3200     31.990000      0.000000      0.000000
3201     32.000000      0.000000      0.000000
3202     32.010000      0.000000      0.000000
3203     32.020000      0.000000      0.000000
3204     32.030000      0.000000      0.000000
3205     32.040000      0.000000      0.000000
3206     32.050000      0.000000      0.000000
3207     32.060000      0.000000      0.000000
3208     32.070000      0.000000      0.000000
3209     32.080000      0.000000      0.000000
3210     32.090000      0.000000      0.000000
3211     32.100000      0.000000      0.000000
3212     32.110000      0.000000      0.000000
3213     32.120000      0.000000      0.000000
3214     32.130000      0.000000      0.000000
3215     32.140000      0.000000      0.000000
3216     32.150000      0.000000      0.000000
3217     32.160000      0.000000      0.000000
3218     32.170000      0.000000      0.000000
3219     32.180000      0.000000      0.000000
3220     32.190000      0.000000      0.000000
3221     32.200000      0.000000      0.000000
3222     32.210000      0.000000      0.000000
3223     32.220000      0.000000      0.000000
3224     32.230000      0.000000      0.000000
3225     32.240000      0.000000      0.000000
3226     32.250000      0.000000      0.000000
3227     32.260000      0.000000      0.000000
3228     32.270000      0.000000      0.000000
3229     32.280000      0.000000      0.000000
3230     32.290000      0.000000      0.000000
3231     32.300000      0.000000      0.000000
3232     32.310000      0.000000      0.000000
3233     32.320000      0.000000      0.000000
3234     32.330000      0.000000      0.000000
3235     32.340000      0.000000      0.000000
3236     32.350000      0.000000      0.000000
3237     32.360000      0.000000      0.000000
3238     32.370000      0.000000      0.000000
3239     32.380000      0.000000      0.000000
3240     32.390000      0.000000      0.000000
3241     32.400000      0.000000      0.000000
3242     32.410000      0.000000      0.000000
3243     32.420000      0.000000      0.000000
3244     32.430000      0.000000      0.000000
3245     32.440000      0.000000      0.000000
3246     32.450000      0.000000      0.000000
3247     32.460000      0.000000      0.000000
3248     32.470000      0.000000      0.000000
3249     32.480000      0.000000      0.000000
3250     32.490000      0.000000      0.000000
3251     32.500000      0.000000      0.000000
3252     32.510000      0.000000      0.000000
3253     32.520000      0.000000      0.000000
3254     32.530000      0.000000      0.000000
3255     32.540000      0.000000      0.000000
3256     32.550000      0.000000      0.000000
3257     32.560000      0.000000      0.000000
3258     32.570000      0.000000      0.000000
3259     32.580000      0.000000      0.000000
3260     32.590000      0.000000      0.000000
3261     32.600000      0.000000      0.000000
3262     32.610000      0.000000      0.000000
3263     32.620000      0.000000      0.000000
3264     32.630000      0.000000      0.000000
3265     32.640000      0.000000      0.000000
3266     32.650000      0.000000      0.000000
3267     32.660000      0.000000      0.000000
3268     32.670000      0.000000      0.000000
3269     32.680000      0.000000      0.000000
3270     32.690000      0.000000      0.000000
3271     32.700000      0.000000      0.000000
3272     32.710000      0.000000      0.000000
3273     32.720000      0.000000      0.000000
3274     32.730000      0.000000      0.000000
3275     32.740000      0.000000      0.000000
3276     32.750000      0.000000      0.000000
3277     32.760000      0.000000      0.000000
3278     32.770000      0.000000      0.000000
3279     32.780000      0.000000      0.000000
3280     32.790000      0.000000      0.000000
3281     32.800000      0.000000      0.000000
3282     32.810000      0.000000      0.000000
3283     32.820000      0.000000      0.000000
3284     32.830000      0.000000      0.000000
3285     32.840000      0.000000      0.000000
3286     32.850000      0.000000      0.000000
3287     32.860000      0.000000      0.000000
3288     32.870000      0.000000      0.000000
3289     32.880000      0.000000      0.000000
3290     32.890000      0.000000      0.000000
3291     32.900000      0.000000      0.000000
3292     32.910000      0.000000      0.000000
3293     32.920000      0.000000      0.000000
3294     32.930000      0.000000      0.000000
3295     32.940000      0.000000      0.000000
3296     32.950000      0.000000      0.000000
3297     32.960000      0.000000      0.000000
3298     32.970000      0.000000      0.000000
3299     32.980000      0.000000      0.000000
3300     32.990000      0.000000      0.000000
3301     33.000000      0.000000      0.000000
3302     33.010000      0.000000      0.000000
3303     33.020000      0.000000      0.000000
3304     33.030000      0.000000      0.000000
3305     33.040000      0.000000      0.000000
3306     33.050000      0.000000      0.000000
3307     33.060000      0.000000      0.000000
3308     33.070000      0.000000      0.000000
3309     33.080000      0.000000      0.000000
3310     33.090000      0.000000      0.000000
3311     33.100000      0.000000      0.000000
3312     33.110000      0.000000      0.000000
3313     33.120000      0.000000      0.000000
3314     33.130000      0.000000      0.000000
3315     33.140000      0.000000      0.000000
3316     33.150000      0.000000      0.000000
3317     33.160000      0.000000      0.000000
3318     33.170000      0.000000      0.000000
3319     33.180000      0.000000      0.000000
3320     33.190000      0.000000      0.000000
3321     33.200000      0.000000      0.000000
3322     33.210000      0.000000      0.000000
3323     33.220000      0.000000      0.000000
3324     33.230000      0.000000      0.000000
3325     33.240000      0.000000      0.000000
3326     33.250000      0.000000      0.000000
3327     33.260000      0.000000      0.000000
3328     33.270000      0.000000      0.000000
3329     33.280000      0.000000      0.000000
3330     33.290000      0.000000      0.000000
3331     33.300000      0.000000      0.000000
3332     33.310000      0.000000      0.000000
3333     33.320000      0.000000      0.000000
3334     33.330000      0.000000      0.000000
3335     33.340000      0.000000      0.000000
3336     33.350000      0.000000      0.000000
3337     33.360000      0.000000      0.000000
3338     33.370000      0.000000      0.000000
3339     33.380000      0.000000      0.000000
3340     33.390000      0.000000      0.000000
3341     33.400000      0.000000      0.000000
3342     33.410000      0.000000      0.000000
3343     33.420000      0.000000      0.000000
3344     33.430000      0.000000      0.000000
3345     33.440000      0.000000      0.000000
3346     33.450000      0.000000      0.000000
3347     33.460000      0.000000      0.000000
3348     33.470000      0.000000      0.000000
3349     33.480000      0.000000      0.000000
3350     33.490000      0.000000      0.000000
3351     33.500000      0.000000      0.000000
3352     33.510000      0.000000      0.000000
3353     33.520000      0.000000      0.000000
3354     33.530000      0.000000      0.000000
3355     33.540000      0.000000      0.000000
3356     33.550000      0.000000      0.000000
3357     33.560000      0.000000      0.000000
3358     33.570000      0.000000      0.000000
3359     33.580000      0.000000      0.000000
3360     33.590000      0.000000      0.000000
3361     33.600000      0.000000      0.000000
3362     33.610000      0.000000      0.000000
3363     33.620000      0.000000      0.000000
3364     33.630000      0.000000      0.000000
3365     33.640000      0.000000      0.000000
3366     33.650000      0.000000      0.000000
3367     33.660000      0.000000      0.000000
3368     33.670000      0.000000      0.000000
3369     33.680000      0.000000      0.000000
3370     33.690000      0.000000      0.000000
3371     33.700000      0.000000      0.000000
3372     33.710000      0.000000      0.000000
3373     33.720000      0.000000      0.000000
3374     33.730000      0.000000      0.000000
3375     33.740000      0.000000      0.000000
3376     33.750000      0.000000      0.000000
3377     33.760000      0.000000      0.000000
3378     33.770000      0.000000      0.000000
3379     33.780000      0.000000      0.000000
3380     33.790000      0.000000      0.000000
3381     33.800000      0.000000      0.000000
3382     33.810000      0.000000      0.000000
3383     33.820000      0.000000      0.000000
3384     33.830000      0.000000      0.000000
3385     33.840000      0.000000      0.000000
3386     33.850000      0.000000      0.000000
3387     33.860000      0.000000      0.000000
3388     33.870000      0.000000      0.000000
3389     33.880000      0.000000      0.000000
3390     33.890000      0.000000      0.000000
3391     33.900000      0.000000      0.000000
3392     33.910000      0.000000      0.000000
3393     33.920000      0.000000      0.000000
3394     33.930000      0.000000      0.000000
3395     33.940000      0.000000      0.000000
3396     33.950000      0.000000      0.000000
3397     33.960000      0.000000      0.000000
3398     33.970000      0.000000      0.000000
3399     33.980000      0.000000      0.000000
3400     33.990000      0.000000      0.000000
3401     34.000000      0.000000      0.000000
3402     34.010000      0.000000      0.000000
3403     34.020000      0.000000      0.000000
3404     34.030000      0.000000      0.000000
3405     34.040000      0.000000      0.000000
3406     34.050000      0.000000      0.000000
3407     34.060000      0.000000      0.000000
3408     34.070000      0.000000      0.000000
3409     34.080000      0.000000      0.000000
3410     34.090000      0.000000      0.000000
3411     34.100000      0.000000      0.000000
3412     34.110000      0.000000      0.000000
3413     34.120000      0.000000      0.000000
3414     34.130000      0.000000      0.000000
3415     34.140000      0.000000      0.000000
3416     34.150000      0.000000      0.000000
3417     34.160000      0.000000      0.000000
3418     34.170000      0.000000      0.000000
3419     34.180000      0.000000      0.000000
3420     34.190000      0.000000      0.000000
3421     34.200000      0.000000      0.000000
3422     34.210000      0.000000      0.000000
3423     34.220000      0.000000      0.000000
3424     34.230000      0.000000      0.000000
3425     34.240000      0.000000      0.000000
3426     34.250000      0.000000      0.000000
3427     34.260000      0.000000      0.000000
3428     34.270000      0.000000      0.000000
3429     34.280000      0.000000      0.000000
3430     34.290000      0.000000      0.000000
3431     34.300000      0.000000      0.000000
3432     34.310000      0.000000      0.000000
3433     34.320000      0.000000      0.000000
3434     34.330000      0.000000      0.000000
3435     34.340000      0.000000      0.000000
3436     34.350000      0.000000      0.000000
3437     34.360000      0.000000      0.000000
3438     34.370000      0.000000      0.000000
3439     34.380000      0.000000      0.000000
3440     34.390000      0.000000      0.000000
3441     34.400000      0.000000      0.000000
3442     34.410000      0.000000      0.000000
3443     34.420000      0.000000      0.000000
3444     34.430000      0.000000      0.000000
3445     34.440000      0.000000      0.000000
3446     34.450000      0.000000      0.000000
3447     34.460000      0.000000      0.000000
3448     34.470000      0.000000      0.000000
3449     34.480000      0.000000      0.000000
3450     34.490000      0.000000      0.000000
3451     34.500000      0.000000      0.000000
3452     34.510000      0.000000      0.000000
3453     34.520000      0.000000      0.000000
3454     34.530000      0.000000      0.000000
3455     34.540000      0.000000      0.000000
3456     34.550000      0.000000      0.000000
3457     34.560000      0.000000      0.000000
3458     34.570000      0.000000      0.000000
3459     34.580000      0.000000      0.000000
3460     34.590000      0.000000      0.000000
3461     34.600000      0.000000      0.000000
3462     34.610000      0.000000      0.000000
3463     34.620000      0.000000      0.000000
3464     34.630000      0.000000      0.000000
3465     34.640000      0.000000      0.000000
3466     34.650000      0.000000      0.000000
3467     34.660000      0.000000      0.000000
3468     34.670000      0.000000      0.000000
3469     34.680000      0.000000      0.000000
3470     34.690000      0.000000      0.000000
3471     34.700000      0.000000      0.000000
3472     34.710000      0.000000      0.000000
3473     34.720000      0.000000      0.000000
3474     34.730000      0.000000      0.000000
3475     34.740000      0.000000      0.000000
3476     34.750000      0.000000      0.000000
3477     34.760000      0.000000      0.000000
3478     34.770000      0.000000      0.000000
3479     34.780000      0.000000      0.000000
3480     34.790000      0.000000      0.000000
3481     34.800000      0.000000      0.000000
3482     34.810000      0.000000      0.000000
3483     34.820000      0.000000      0.000000
3484     34.830000      0.000000      0.000000
3485     34.840000      0.000000      0.000000
3486     34.850000      0.000000      0.000000
3487     34.860000      0.000000      0.000000
3488     34.870000      0.000000      0.000000
3489     34.880000      0.000000      0.000000
3490     34.890000      0.000000      0.000000
3491     34.900000      0.000000      0.000000
3492     34.910000      0.000000      0.000000
3493     34.920000      0.000000      0.000000
3494     34.930000      0.000000      0.000000
3495     34.940000      0.000000      0.000000
3496     34.950000      0.000000      0.000000
3497     34.960000      0.000000      0.000000
3498     34.970000      0.000000      0.000000
3499     34.980000      0.000000      0.000000
3500     34.990000      0.000000      0.000000
3501     35.000000      0.000000      0.000000
3502     35.010000      0.000000      0.000000
3503     35.020000      0.000000      0.000000
3504     35.030000      0.000000      0.000000
3505     35.040000      0.000000      0.000000
3506     35.050000      0.000000      0.000000
3507     35.060000      0.000000      0.000000
3508     35.070000      0.000000      0.000000
3509     35.080000      0.000000      0.000000
3510     35.090000      0.000000      0.000000
3511     35.100000      0.000000      0.000000
3512     35.110000      0.000000      0.000000
3513     35.120000      0.000000      0.000000
3514     35.130000      0.000000      0.000000
3515     35.140000      0.000000      0.000000
3516     35.150000      0.000000      0.000000
3517     35.160000      0.000000      0.000000
3518     35.170000      0.000000      0.000000
3519     35.180000      0.000000      0.000000
3520     35.190000      0.000000      0.000000
3521     35.200000      0.000000      0.000000
3522     35.210000      0.000000      0.000000
3523     35.220000      0.000000      0.000000
3524     35.230000      0.000000      0.000000
3525     35.240000      0.000000      0.000000
3526     35.250000      0.000000      0.000000
3527     35.260000      0.000000      0.000000
3528     35.270000      0.000000      0.000000
3529     35.280000      0.000000      0.000000
3530     35.290000      0.000000      0.000000
3531     35.300000      0.000000      0.000000
3532     35.310000      0.000000      0.000000
3533     35.320000      0.000000      0.000000
3534     35.330000      0.000000      0.000000
3535     35.340000      0.000000      0.000000
3536     35.350000      0.000000      0.000000
3537     35.360000      0.000000      0.000000
3538     35.370000      0.000000      0.000000
3539     35.380000      0.000000      0.000000
3540     35.390000      0.000000      0.000000
3541     35.400000      0.000000      0.000000
3542     35.410000      0.000000      0.000000
3543     35.420000      0.000000      0.000000
3544     35.430000      0.000000      0.000000
3545     35.440000      0.000000      0.000000
3546     35.450000      0.000000      0.000000
3547     35.460000      0.000000      0.000000
3548     35.470000      0.000000      0.000000
3549     35.480000      0.000000      0.000000
3550     35.490000      0.000000      0.000000
3551     35.500000      0.000000      0.000000
3552     35.510000      0.000000      0.000000
3553     35.520000      0.000000      0.000000
3554     35.530000      0.000000      0.000000
3555     35.540000      0.000000      0.000000
3556     35.550000      0.000000      0.000000
3557     35.560000      0.000000      0.000000
3558     35.570000      0.000000      0.000000
3559     35.580000      0.000000      0.000000
3560     35.590000      0.000000      0.000000
3561     35.600000      0.000000      0.000000
3562     35.610000      0.000000      0.000000
3563     35.620000      0.000000      0.000000
3564     35.630000      0.000000      0.000000
3565     35.640000      0.000000      0.000000
3566     35.650000      0.000000      0.000000
3567     35.660000      0.000000      0.000000
3568     35.670000      0.000000      0.000000
3569     35.680000      0.000000      0.000000
3570     35.690000      0.000000      0.000000
3571     35.700000      0.000000      0.000000
3572     35.710000      0.000000      0.000000
3573     35.720000      0.000000      0.000000
3574     35.730000      0.000000      0.000000
3575     35.740000      0.000000      0.000000
3576     35.750000      0.000000      0.000000
3577     35.760000      0.000000      0.000000
3578     35.770000      0.000000      0.000000
3579     35.780000      0.000000      0.000000
3580     35.790000      0.000000      0.000000
3581     35.800000      0.000000      0.000000
3582     35.810000      0.000000      0.000000
3583     35.820000      0.000000      0.000000
3584     35.830000      0.000000      0.000000
3585     35.840000      0.000000      0.000000
3586     35.850000      0.000000      0.000000
3587     35.860000      0.000000      0.000000
3588     35.870000      0.000000      0.000000
3589     35.880000      0.000000      0.000000
3590     35.890000      0.000000      0.000000
3591     35.900000      0.000000      0.000000
3592     35.910000      0.000000      0.000000
3593     35.920000      0.000000      0.000000
3594     35.930000      0.000000      0.000000
3595     35.940000      0.000000      0.000000
3596     35.950000      0.000000      0.000000
3597     35.960000      0.000000      0.000000
3598     35.970000      0.000000      0.000000
3599     35.980000      0.000000      0.000000
3600     35.990000      0.000000      0.000000
3601     36.000000      0.000000      0.000000
3602     36.010000      0.000000      0.000000
3603     36.020000      0.000000      0.000000
3604     36.030000      0.000000      0.000000
3605     36.040000      0.000000      0.000000
3606     36.050000      0.000000      0.000000
3607     36.060000      0.000000      0.000000
3608     36.070000      0.000000      0.000000
3609     36.080000      0.000000      0.000000
3610     36.090000      0.000000      0.000000
3611     36.100000      0.000000      0.000000
3612     36.110000      0.000000      0.000000
3613     36.120000      0.000000      0.000000
3614     36.130000      0.000000      0.000000
3615     36.140000      0.000000      0.000000
3616     36.150000      0.000000      0.000000
3617     36.160000      0.000000      0.000000
3618     36.170000      0.000000      0.000000
3619     36.180000      0.000000      0.000000
3620     36.190000      0.000000      0.000000
3621     36.200000      0.000000      0.000000
3622     36.210000      0.000000      0.000000
3623     36.220000      0.000000      0.000000
3624     36.230000      0.000000      0.000000
3625     36.240000      0.000000      0.000000
3626     36.250000      0.000000      0.000000
3627     36.260000      0.000000      0.000000
3628     36.270000      0.000000      0.000000
3629     36.280000      0.000000      0.000000
3630     36.290000      0.000000      0.000000
3631     36.300000      0.000000      0.000000
3632     36.310000      0.000000      0.000000
3633     36.320000      0.000000      0.000000
3634     36.330000      0.000000      0.000000
3635     36.340000      0.000000      0.000000
3636     36.350000      0.000000      0.000000
3637     36.360000      0.000000      0.000000
3638     36.370000      0.000000      0.000000
3639     36.380000      0.000000      0.000000
3640     36.390000      0.000000      0.000000
3641     36.400000      0.000000      0.000000
3642     36.410000      0.000000      0.000000
3643     36.420000      0.000000      0.000000
3644     36.430000      0.000000      0.000000
3645     36.440000      0.000000      0.000000
3646     36.450000      0.000000      0.000000
3647     36.460000      0.000000      0.000000
3648     36.470000      0.000000      0.000000
3649     36.480000      0.000000      0.000000
3650     36.490000      0.000000      0.000000
3651     36.500000      0.000000      0.000000
3652     36.510000      0.000000      0.000000
3653     36.520000      0.000000      0.000000
3654     36.530000      0.000000      0.000000
3655     36.540000      0.000000      0.000000
3656     36.550000      0.000000      0.000000
3657     36.560000      0.000000      0.000000
3658     36.570000      0.000000      0.000000
3659     36.580000      0.000000      0.000000
3660     36.590000      0.000000      0.000000
3661     36.600000      0.000000      0.000000
3662     36.610000      0.000000      0.000000
3663     36.620000      0.000000      0.000000
3664     36.630000      0.000000      0.000000
3665     36.640000      0.000000      0.000000
3666     36.650000      0.000000      0.000000
3667     36.660000      0.000000      0.000000
3668     36.670000      0.000000      0.000000
3669     36.680000      0.000000      0.000000
3670     36.690000      0.000000      0.000000
3671     36.700000      0.000000      0.000000
3672     36.710000      0.000000      0.000000
3673     36.720000      0.000000      0.000000
3674     36.730000      0.000000      0.000000
3675     36.740000      0.000000      0.000000
3676     36.750000      0.000000      0.000000
3677     36.760000      0.000000      0.000000
3678     36.770000      0.000000      0.000000
3679     36.780000      0.000000      0.000000
3680     36.790000      0.000000      0.000000
3681     36.800000      0.000000      0.000000
3682     36.810000      0.000000      0.000000
3683     36.820000      0.000000      0.000000
3684     36.830000      0.000000      0.000000
3685     36.840000      0.000000      0.000000
3686     36.850000      0.000000      0.000000
3687     36.860000      0.000000      0.000000
3688     36.870000      0.000000      0.000000
3689     36.880000      0.000000      0.000000
3690     36.890000      0.000000      0.000000
3691     36.900000      0.000000      0.000000
3692     36.910000      0.000000      0.000000
3693     36.920000      0.000000      0.000000
3694     36.930000      0.000000      0.000000
3695     36.940000      0.000000      0.000000
3696     36.950000      0.000000      0.000000
3697     36.960000      0.000000      0.000000
3698     36.970000      0.000000      0.000000
3699     36.980000      0.000000      0.000000
3700     36.990000      0.000000      0.000000
3701     37.000000      0.000000      0.000000
3702     37.010000      0.000000      0.000000
3703     37.020000      0.000000      0.000000
3704     37.030000      0.000000      0.000000
3705     37.040000      0.000000      0.000000
3706     37.050000      0.000000      0.000000
3707     37.060000      0.000000      0.000000
3708     37.070000      0.000000      0.000000
3709     37.080000      0.000000      0.000000
3710     37.090000      0.000000      0.000000
3711     37.100000      0.000000      0.000000
3712     37.110000      0.000000      0.000000
3713     37.120000      0.000000      0.000000
3714     37.130000      0.000000      0.000000
3715     37.140000      0.000000      0.000000
3716     37.150000      0.000000      0.000000
3717     37.160000      0.000000      0.000000
3718     37.170000      0.000000      0.000000
3719     37.180000      0.000000      0.000000
3720     37.190000      0.000000      0.000000
3721     37.200000      0.000000      0.000000
3722     37.210000      0.000000      0.000000
3723     37.220000      0.000000      0.000000
3724     37.230000      0.000000      0.000000
3725     37.240000      0.000000      0.000000
3726     37.250000      0.000000      0.000000
3727     37.260000      0.000000      0.000000
3728     37.270000      0.000000      0.000000
3729     37.280000      0.000000      0.000000
3730     37.290000      0.000000      0.000000
3731     37.300000      0.000000      0.000000
3732     37.310000      0.000000      0.000000
3733     37.320000      0.000000      0.000000
3734     37.330000      0.000000      0.000000
3735     37.340000      0.000000      0.000000
3736     37.350000      0.000000      0.000000
3737     37.360000      0.000000      0.000000
3738     37.370000      0.000000      0.000000
3739     37.380000      0.000000      0.000000
3740     37.390000      0.000000      0.000000
3741     37.400000      0.000000      0.000000
3742     37.410000      0.000000      0.000000
3743     37.420000      0.000000      0.000000
3744     37.430000      0.000000      0.000000
3745     37.440000      0.000000      0.000000
3746     37.450000      0.000000      0.000000
3747     37.460000      0.000000      0.000000
3748     37.470000      0.000000      0.000000
3749     37.480000      0.000000      0.000000
3750     37.490000      0.000000      0.000000
3751     37.500000      0.000000      0.000000
3752     37.510000      0.000000      0.000000
3753     37.520000      0.000000      0.000000
3754     37.530000      0.000000      0.000000
3755     37.540000      0.000000      0.000000
3756     37.550000      0.000000      0.000000
3757     37.560000      0.000000      0.000000
3758     37.570000      0.000000      0.000000
3759     37.580000      0.000000      0.000000
3760     37.590000      0.000000      0.000000
3761     37.600000      0.000000      0.000000
3762     37.610000      0.000000      0.000000
3763     37.620000      0.000000      0.000000
3764     37.630000      0.000000      0.000000
3765     37.640000      0.000000      0.000000
3766     37.650000      0.000000      0.000000
3767     37.660000      0.000000      0.000000
3768     37.670000      0.000000      0.000000
3769     37.680000      0.000000      0.000000
3770     37.690000      0.000000      0.000000
3771     37.700000      0.000000      0.000000
3772     37.710000      0.000000      0.000000
3773     37.720000      0.000000      0.000000
3774     37.730000      0.000000      0.000000
3775     37.740000      0.000000      0.000000
3776     37.750000      0.000000      0.000000
3777     37.760000      0.000000      0.000000
3778     37.770000      0.000000      0.000000
3779     37.780000      0.000000      0.000000
3780     37.790000      0.000000      0.000000
3781     37.800000      0.000000      0.000000
3782     37.810000      0.000000      0.000000
3783     37.820000      0.000000      0.000000
3784     37.830000      0.000000      0.000000
3785     37.840000      0.000000      0.000000
3786     37.850000      0.000000      0.000000
3787     37.860000      0.000000      0.000000
3788     37.870000      0.000000      0.000000
3789     37.880000      0.000000      0.000000
3790     37.890000      0.000000      0.000000
3791     37.900000      0.000000      0.000000
3792     37.910000      0.000000      0.000000
3793     37.920000      0.000000      0.000000
3794     37.930000      0.000000      0.000000
3795     37.940000      0.000000      0.000000
3796     37.950000      0.000000      0.000000
3797     37.960000      0.000000      0.000000
3798     37.970000      0.000000      0.000000
3799     37.980000      0.000000      0.000000
3800     37.990000      0.000000      0.000000
3801     38.000000      0.000000      0.000000
3802     38.010000      0.000000      0.000000
3803     38.020000      0.000000      0.000000
3804     38.030000      0.000000      0.000000
3805     38.040000      0.000000      0.000000
3806     38.050000      0.000000      0.000000
3807     38.060000      0.000000      0.000000
3808     38.070000      0.000000      0.000000
3809     38.080000      0.000000      0.000000
3810     38.090000      0.000000      0.000000
3811     38.100000      0.000000      0.000000
3812     38.110000      0.000000      0.000000
3813     38.120000      0.000000      0.000000
3814     38.130000      0.000000      0.000000
3815     38.140000      0.000000      0.000000
3816     38.150000      0.000000      0.000000
3817     38.160000      0.000000      0.000000
3818     38.170000      0.000000      0.000000
3819     38.180000      0.000000      0.000000
3820     38.190000      0.000000      0.000000
3821     38.200000      0.000000      0.000000
3822     38.210000      0.000000      0.000000
3823     38.220000      0.000000      0.000000
3824     38.230000      0.000000      0.000000
3825     38.240000      0.000000      0.000000
3826     38.250000      0.000000      0.000000
3827     38.260000      0.000000      0.000000
3828     38.270000      0.000000      0.000000
3829     38.280000      0.000000      0.000000
3830     38.290000      0.000000      0.000000
3831     38.300000      0.000000      0.000000
3832     38.310000      0.000000      0.000000
3833     38.320000      0.000000      0.000000
3834     38.330000      0.000000      0.000000
3835     38.340000      0.000000      0.000000
3836     38.350000      0.000000      0.000000
3837     38.360000      0.000000      0.000000
3838     38.370000      0.000000      0.000000
3839     38.380000      0.000000      0.000000
3840     38.390000      0.000000      0.000000
3841     38.400000      0.000000      0.000000
3842     38.410000      0.000000      0.000000
3843     38.420000      0.000000      0.000000
3844     38.430000      0.000000      0.000000
3845     38.440000      0.000000      0.000000
3846     38.450000      0.000000      0.000000
3847     38.460000      0.000000      0.000000
3848     38.470000      0.000000      0.000000
3849     38.480000      0.000000      0.000000
3850     38.490000      0.000000      0.000000
3851     38.500000      0.000000      0.000000
3852     38.510000      0.000000      0.000000
3853     38.520000      0.000000      0.000000
3854     38.530000      0.000000      0.000000
3855     38.540000      0.000000      0.000000
3856     38.550000      0.000000      0.000000
3857     38.560000      0.000000      0.000000
3858     38.570000      0.000000      0.000000
3859     38.580000      0.000000      0.000000
3860     38.590000      0.000000      0.000000
3861     38.600000      0.000000      0.000000
3862     38.610000      0.000000      0.000000
3863     38.620000      0.000000      0.000000
3864     38.630000      0.000000      0.000000
3865     38.640000      0.000000      0.000000
3866     38.650000      0.000000      0.000000
3867     38.660000      0.000000      0.000000
3868     38.670000      0.000000      0.000000
3869     38.680000      0.000000      0.000000
3870     38.690000      0.000000      0.000000
3871     38.700000      0.000000      0.000000
3872     38.710000      0.000000      0.000000
3873     38.720000      0.000000      0.000000
3874     38.730000      0.000000      0.000000
3875     38.740000      0.000000      0.000000
3876     38.750000      0.000000      0.000000
3877     38.760000      0.000000      0.000000
3878     38.770000      0.000000      0.000000
3879     38.780000      0.000000      0.000000
3880     38.790000      0.000000      0.000000
3881     38.800000      0.000000      0.000000
3882     38.810000      0.000000      0.000000
3883     38.820000      0.000000      0.000000
3884     38.830000      0.000000      0.000000
3885     38.840000      0.000000      0.000000
3886     38.850000      0.000000      0.000000
3887     38.860000      0.000000      0.000000
3888     38.870000      0.000000      0.000000
3889     38.880000      0.000000      0.000000
3890     38.890000      0.000000      0.000000
3891     38.900000      0.000000      0.000000
3892     38.910000      0.000000      0.000000
3893     38.920000      0.000000      0.000000
3894     38.930000      0.000000      0.000000
3895     38.940000      0.000000      0.000000
3896     38.950000      0.000000      0.000000
3897     38.960000      0.000000      0.000000
3898     38.970000      0.000000      0.000000
3899     38.980000      0.000000      0.000000
3900     38.990000      0.000000      0.000000
3901     39.000000      0.000000      0.000000
3902     39.010000      0.000000      0.000000
3903     39.020000      0.000000      0.000000
3904     39.030000      0.000000      0.000000
3905     39.040000      0.000000      0.000000
3906     39.050000      0.000000      0.000000
3907     39.060000      0.000000      0.000000
3908     39.070000      0.000000      0.000000
3909     39.080000      0.000000      0.000000
3910     39.090000      0.000000      0.000000
3911     39.100000      0.000000      0.000000
3912     39.110000      0.000000      0.000000
3913     39.120000      0.000000      0.000000
3914     39.130000      0.000000      0.000000
3915     39.140000      0.000000      0.000000
3916     39.150000      0.000000      0.000000
3917     39.160000      0.000000      0.000000
3918     39.170000      0.000000      0.000000
3919     39.180000      0.000000      0.000000
3920     39.190000      0.000000      0.000000
3921     39.200000      0.000000      0.000000
3922     39.210000      0.000000      0.000000
3923     39.220000      0.000000      0.000000
3924     39.230000      0.000000      0.000000
3925     39.240000      0.000000      0.000000
3926     39.250000      0.000000      0.000000
3927     39.260000      0.000000      0.000000
3928     39.270000      0.000000      0.000000
3929     39.280000      0.000000      0.000000
3930     39.290000      0.000000      0.000000
3931     39.300000      0.000000      0.000000
3932     39.310000      0.000000      0.000000
3933     39.320000      0.000000      0.000000
3934     39.330000      0.000000      0.000000
3935     39.340000      0.000000      0.000000
3936     39.350000      0.000000      0.000000
3937     39.360000      0.000000      0.000000
3938     39.370000      0.000000      0.000000
3939     39.380000      0.000000      0.000000
3940     39.390000      0.000000      0.000000
3941     39.400000      0.000000      0.000000
3942     39.410000      0.000000      0.000000
3943     39.420000      0.000000      0.000000
3944     39.430000      0.000000      0.000000
3945     39.440000      0.000000      0.000000
3946     39.450000      0.000000      0.000000
3947     39.460000      0.000000      0.000000
3948     39.470000      0.000000      0.000000
3949     39.480000      0.000000      0.000000
3950     39.490000      0.000000      0.000000
3951     39.500000      0.000000      0.000000
3952     39.510000      0.000000      0.000000
3953     39.520000      0.000000      0.000000
3954     39.530000      0.000000      0.000000
3955     39.540000      0.000000      0.000000
3956     39.550000      0.000000      0.000000
3957     39.560000      0.000000      0.000000
3958     39.570000      0.000000      0.000000
3959     39.580000      0.000000      0.000000
3960     39.590000      0.000000      0.000000
3961     39.600000      0.000000      0.000000
3962     39.610000      0.000000      0.000000
3963     39.620000      0.000000      0.000000
3964     39.630000      0.000000      0.000000
3965     39.640000      0.000000      0.000000
3966     39.650000      0.000000      0.000000
3967     39.660000      0.000000      0.000000
3968     39.670000      0.000000      0.000000
3969     39.680000      0.000000      0.000000
3970     39.690000      0.000000      0.000000
3971     39.700000      0.000000      0.000000
3972     39.710000      0.000000      0.000000
3973     39.720000      0.000000      0.000000
3974     39.730000      0.000000      0.000000
3975     39.740000      0.000000      0.000000
3976     39.750000      0.000000      0.000000
3977     39.760000      0.000000      0.000000
3978     39.770000      0.000000      0.000000
3979     39.780000      0.000000      0.000000
3980     39.790000      0.000000      0.000000
3981     39.800000      0.000000      0.000000
3982     39.810000      0.000000      0.000000
3983     39.820000      0.000000      0.000000
3984     39.830000      0.000000      0.000000
3985     39.840000      0.000000      0.000000
3986     39.850000      0.000000      0.000000
3987     39.860000      0.000000      0.000000
3988     39.870000      0.000000      0.000000
3989     39.880000      0.000000      0.000000
3990     39.890000      0.000000      0.000000
3991     39.900000      0.000000      0.000000
3992     39.910000      0.000000      0.000000
3993     39.920000      0.000000      0.000000
3994     39.930000      0.000000      0.000000
3995     39.940000      0.000000      0.000000
3996     39.950000      0.000000      0.000000
3997     39.960000      0.000000      0.000000
3998     39.970000      0.000000      0.000000
3999     39.980000      0.000000      0.000000
4000     39.990000      0.000000      0.000000
4001     40.000000      0.000000      0.000000
