# Supplementary material for: A Bottom-Up Coarse-Grained Model for Nucleosome–Nucleosome Interactions with Explicit Ions
Source: J Chem Theory Comput. 2022 May 17;18(6):3948–60. doi: 10.1021/acs.jctc.2c00083 (PMC9202350; doi:10.1021/acs.jctc.2c00083)
Supplement: Supplementary file 2 — ct2c00083_si_002.zip [file ct2c00083_si_002.zip › archive/CGMD_NCP-CO/pot_tables/NCP.new.404.table]

NCP.new.404
N 3001

1      0.000000   1438.827510     53.489000
2      0.060000   1435.618190     54.448000
3      0.120000   1432.293740     56.246000
4      0.180000   1428.868630     57.787000
5      0.240000   1425.359310     59.042000
6      0.300000   1421.783530     59.998000
7      0.360000   1418.159510     60.654000
8      0.420000   1414.505060     61.022000
9      0.480000   1410.836850     61.128000
10      0.540000   1407.169740     61.005000
11      0.600000   1403.516240     60.695000
12      0.660000   1399.886280     60.243000
13      0.720000   1396.287060     59.693000
14      0.780000   1392.723150     59.087000
15      0.840000   1389.196680     58.462000
16      0.900000   1385.707670     57.853000
17      0.960000   1382.254380     57.283000
18      1.020000   1378.833710     56.773000
19      1.080000   1375.441590     56.337000
20      1.140000   1372.073270     55.982000
21      1.200000   1368.723730     55.712000
22      1.260000   1365.387850     55.525000
23      1.320000   1362.060730     55.417000
24      1.380000   1358.737830     55.380000
25      1.440000   1355.415110     55.405000
26      1.500000   1352.089200     55.481000
27      1.560000   1348.757380     55.596000
28      1.620000   1345.417700     55.737000
29      1.680000   1342.068890     55.894000
30      1.740000   1338.710380     56.056000
31      1.800000   1335.342210     56.212000
32      1.860000   1331.964970     56.355000
33      1.920000   1328.579670     56.477000
34      1.980000   1325.187680     56.576000
35      2.040000   1321.790610     56.645000
36      2.100000   1318.390250     56.685000
37      2.160000   1314.988470     56.693000
38      2.220000   1311.587120     56.670000
39      2.280000   1308.188020     56.619000
40      2.340000   1304.792830     56.541000
41      2.400000   1301.403070     56.440000
42      2.460000   1298.020010     56.320000
43      2.520000   1294.644710     56.184000
44      2.580000   1291.277940     56.037000
45      2.640000   1287.920230     55.884000
46      2.700000   1284.571860     55.728000
47      2.760000   1281.232860     55.573000
48      2.820000   1277.903070     55.422000
49      2.880000   1274.582180     55.278000
50      2.940000   1271.269720     55.142000
51      3.000000   1267.965140     55.016000
52      3.060000   1264.667850     54.899000
53      3.120000   1261.377210     54.794000
54      3.180000   1258.092570     54.699000
55      3.240000   1254.813330     54.614000
56      3.300000   1251.538920     54.538000
57      3.360000   1248.268800     54.470000
58      3.420000   1245.002510     54.409000
59      3.480000   1241.739680     54.355000
60      3.540000   1238.479970     54.304000
61      3.600000   1235.223170     54.257000
62      3.660000   1231.969090     54.212000
63      3.720000   1228.717670     54.168000
64      3.780000   1225.468870     54.124000
65      3.840000   1222.222750     54.079000
66      3.900000   1218.979400     54.032000
67      3.960000   1215.738950     53.982000
68      4.020000   1212.501610     53.928000
69      4.080000   1209.267560     53.871000
70      4.140000   1206.037050     53.810000
71      4.200000   1202.810310     53.746000
72      4.260000   1199.587570     53.677000
73      4.320000   1196.369070     53.605000
74      4.380000   1193.155000     53.529000
75      4.440000   1189.945540     53.451000
76      4.500000   1186.740840     53.371000
77      4.560000   1183.541010     53.289000
78      4.620000   1180.346110     53.207000
79      4.680000   1177.156180     53.124000
80      4.740000   1173.971210     53.042000
81      4.800000   1170.791160     52.960000
82      4.860000   1167.616000     52.879000
83      4.920000   1164.445650     52.800000
84      4.980000   1161.280030     52.722000
85      5.040000   1158.119070     52.644000
86      5.100000   1154.962690     52.569000
87      5.160000   1151.810830     52.494000
88      5.220000   1148.663420     52.420000
89      5.280000   1145.520420     52.347000
90      5.340000   1142.381780     52.275000
91      5.400000   1139.247460     52.203000
92      5.460000   1136.117420     52.132000
93      5.520000   1132.991640     52.061000
94      5.580000   1129.870090     51.991000
95      5.640000   1126.752720     51.921000
96      5.700000   1123.639530     51.852000
97      5.760000   1120.530490     51.783000
98      5.820000   1117.425580     51.714000
99      5.880000   1114.324800     51.645000
100      5.940000   1111.228130     51.577000
101      6.000000   1108.135600     51.508000
102      6.060000   1105.047210     51.438000
103      6.120000   1101.963010     51.368000
104      6.180000   1098.883030     51.297000
105      6.240000   1095.807320     51.226000
106      6.300000   1092.735910     51.154000
107      6.360000   1089.668860     51.081000
108      6.420000   1086.606200     51.007000
109      6.480000   1083.547970     50.933000
110      6.540000   1080.494180     50.859000
111      6.600000   1077.444850     50.785000
112      6.660000   1074.399970     50.711000
113      6.720000   1071.359520     50.637000
114      6.780000   1068.323500     50.564000
115      6.840000   1065.291870     50.491000
116      6.900000   1062.264600     50.418000
117      6.960000   1059.241680     50.346000
118      7.020000   1056.223090     50.274000
119      7.080000   1053.208810     50.202000
120      7.140000   1050.198850     50.130000
121      7.200000   1047.193200     50.058000
122      7.260000   1044.191890     49.986000
123      7.320000   1041.194910     49.913000
124      7.380000   1038.202300     49.841000
125      7.440000   1035.214050     49.768000
126      7.500000   1032.230170     49.695000
127      7.560000   1029.250670     49.622000
128      7.620000   1026.275540     49.549000
129      7.680000   1023.304760     49.477000
130      7.740000   1020.338320     49.405000
131      7.800000   1017.376190     49.333000
132      7.860000   1014.418350     49.262000
133      7.920000   1011.464800     49.190000
134      7.980000   1008.515510     49.119000
135      8.040000   1005.570480     49.048000
136      8.100000   1002.629710     48.977000
137      8.160000    999.693230     48.906000
138      8.220000    996.761040     48.834000
139      8.280000    993.833170     48.762000
140      8.340000    990.909650     48.689000
141      8.400000    987.990500     48.616000
142      8.460000    985.075730     48.543000
143      8.520000    982.165350     48.470000
144      8.580000    979.259380     48.396000
145      8.640000    976.357800     48.323000
146      8.700000    973.460610     48.250000
147      8.760000    970.567770     48.178000
148      8.820000    967.679270     48.106000
149      8.880000    964.795100     48.034000
150      8.940000    961.915220     47.962000
151      9.000000    959.039630     47.891000
152      9.060000    956.168320     47.819000
153      9.120000    953.301300     47.748000
154      9.180000    950.438570     47.676000
155      9.240000    947.580160     47.604000
156      9.300000    944.726080     47.532000
157      9.360000    941.876350     47.459000
158      9.420000    939.030990     47.386000
159      9.480000    936.190010     47.313000
160      9.540000    933.353430     47.240000
161      9.600000    930.521230     47.167000
162      9.660000    927.693410     47.094000
163      9.720000    924.869960     47.021000
164      9.780000    922.050850     46.949000
165      9.840000    919.236060     46.877000
166      9.900000    916.425570     46.806000
167      9.960000    913.619370     46.734000
168     10.020000    910.817440     46.663000
169     10.080000    908.019800     46.592000
170     10.140000    905.226430     46.520000
171     10.200000    902.437360     46.448000
172     10.260000    899.652610     46.376000
173     10.320000    896.872200     46.304000
174     10.380000    894.096150     46.231000
175     10.440000    891.324470     46.158000
176     10.500000    888.557190     46.085000
177     10.560000    885.794290     46.012000
178     10.620000    883.035790     45.939000
179     10.680000    880.281670     45.866000
180     10.740000    877.531900     45.793000
181     10.800000    874.786480     45.721000
182     10.860000    872.045370     45.649000
183     10.920000    869.308560     45.578000
184     10.980000    866.576040     45.506000
185     11.040000    863.847800     45.435000
186     11.100000    861.123830     45.364000
187     11.160000    858.404160     45.292000
188     11.220000    855.688790     45.220000
189     11.280000    852.977750     45.148000
190     11.340000    850.271050     45.075000
191     11.400000    847.568710     45.002000
192     11.460000    844.870760     44.929000
193     11.520000    842.177200     44.856000
194     11.580000    839.488030     44.783000
195     11.640000    836.803240     44.710000
196     11.700000    834.122830     44.637000
197     11.760000    831.446770     44.565000
198     11.820000    828.775040     44.493000
199     11.880000    826.107620     44.421000
200     11.940000    823.444490     44.350000
201     12.000000    820.785650     44.278000
202     12.060000    818.131080     44.207000
203     12.120000    815.480790     44.136000
204     12.180000    812.834800     44.064000
205     12.240000    810.193120     43.992000
206     12.300000    807.555770     43.920000
207     12.360000    804.922770     43.847000
208     12.420000    802.294140     43.774000
209     12.480000    799.669900     43.701000
210     12.540000    797.050050     43.628000
211     12.600000    794.434600     43.554000
212     12.660000    791.823520     43.482000
213     12.720000    789.216810     43.409000
214     12.780000    786.614440     43.337000
215     12.840000    784.016400     43.265000
216     12.900000    781.422660     43.193000
217     12.960000    778.833220     43.122000
218     13.020000    776.248050     43.050000
219     13.080000    773.667160     42.979000
220     13.140000    771.090560     42.908000
221     13.200000    768.518250     42.836000
222     13.260000    765.950260     42.764000
223     13.320000    763.386610     42.691000
224     13.380000    760.827320     42.618000
225     13.440000    758.272410     42.545000
226     13.500000    755.721890     42.472000
227     13.560000    753.175750     42.399000
228     13.620000    750.634010     42.326000
229     13.680000    748.096640     42.253000
230     13.740000    745.563630     42.181000
231     13.800000    743.034960     42.109000
232     13.860000    740.510610     42.037000
233     13.920000    737.990550     41.965000
234     13.980000    735.474780     41.894000
235     14.040000    732.963290     41.823000
236     14.100000    730.456080     41.751000
237     14.160000    727.953160     41.679000
238     14.220000    725.454540     41.608000
239     14.280000    722.960250     41.535000
240     14.340000    720.470300     41.463000
241     14.400000    717.984720     41.390000
242     14.460000    715.503520     41.317000
243     14.520000    713.026710     41.244000
244     14.580000    710.554290     41.170000
245     14.640000    708.086260     41.097000
246     14.700000    705.622600     41.025000
247     14.760000    703.163290     40.952000
248     14.820000    700.708310     40.880000
249     14.880000    698.257640     40.809000
250     14.940000    695.811270     40.737000
251     15.000000    693.369180     40.666000
252     15.060000    690.931360     40.595000
253     15.120000    688.497830     40.523000
254     15.180000    686.068600     40.451000
255     15.240000    683.643670     40.379000
256     15.300000    681.223070     40.307000
257     15.360000    678.806830     40.234000
258     15.420000    676.394960     40.161000
259     15.480000    673.987470     40.088000
260     15.540000    671.584380     40.015000
261     15.600000    669.185670     39.942000
262     15.660000    666.791350     39.869000
263     15.720000    664.401390     39.796000
264     15.780000    662.015780     39.724000
265     15.840000    659.634490     39.652000
266     15.900000    657.257510     39.581000
267     15.960000    654.884820     39.509000
268     16.020000    652.516400     39.438000
269     16.080000    650.152270     39.367000
270     16.140000    647.792420     39.295000
271     16.200000    645.436870     39.223000
272     16.260000    643.085630     39.151000
273     16.320000    640.738740     39.079000
274     16.380000    638.396200     39.006000
275     16.440000    636.058040     38.933000
276     16.500000    633.724270     38.860000
277     16.560000    631.394890     38.786000
278     16.620000    629.069900     38.713000
279     16.680000    626.749280     38.641000
280     16.740000    624.433030     38.568000
281     16.800000    622.121110     38.496000
282     16.860000    619.813510     38.424000
283     16.920000    617.510210     38.353000
284     16.980000    615.211190     38.281000
285     17.040000    612.916460     38.210000
286     17.100000    610.626000     38.139000
287     17.160000    608.339830     38.067000
288     17.220000    606.057970     37.995000
289     17.280000    603.780430     37.923000
290     17.340000    601.507240     37.850000
291     17.400000    599.238410     37.777000
292     17.460000    596.973960     37.704000
293     17.520000    594.713910     37.631000
294     17.580000    592.458240     37.558000
295     17.640000    590.206960     37.485000
296     17.700000    587.960050     37.412000
297     17.760000    585.717500     37.340000
298     17.820000    583.479270     37.268000
299     17.880000    581.245360     37.196000
300     17.940000    579.015740     37.125000
301     18.000000    576.790400     37.053000
302     18.060000    574.569340     36.982000
303     18.120000    572.352570     36.911000
304     18.180000    570.140080     36.839000
305     18.240000    567.931910     36.767000
306     18.300000    565.728070     36.694000
307     18.360000    563.528580     36.622000
308     18.420000    561.333460     36.549000
309     18.480000    559.142730     36.476000
310     18.540000    556.956390     36.402000
311     18.600000    554.774440     36.329000
312     18.660000    552.596870     36.256000
313     18.720000    550.423660     36.184000
314     18.780000    548.254800     36.112000
315     18.840000    546.090270     36.040000
316     18.900000    543.930040     35.968000
317     18.960000    541.774100     35.897000
318     19.020000    539.622440     35.825000
319     19.080000    537.475060     35.754000
320     19.140000    535.331960     35.682000
321     19.200000    533.193160     35.611000
322     19.260000    531.058680     35.539000
323     19.320000    528.928540     35.466000
324     19.380000    526.802760     35.393000
325     19.440000    524.681350     35.320000
326     19.500000    522.564340     35.247000
327     19.560000    520.451710     35.174000
328     19.620000    518.343470     35.101000
329     19.680000    516.239610     35.028000
330     19.740000    514.140110     34.956000
331     19.800000    512.044950     34.883000
332     19.860000    509.954100     34.812000
333     19.920000    507.867550     34.740000
334     19.980000    505.785290     34.669000
335     20.040000    503.707310     34.597000
336     20.100000    501.633600     34.526000
337     20.160000    499.564190     34.454000
338     20.220000    497.499080     34.382000
339     20.280000    495.438300     34.310000
340     20.340000    493.381860     34.238000
341     20.400000    491.329780     34.165000
342     20.460000    489.282090     34.092000
343     20.520000    487.238790     34.018000
344     20.580000    485.199880     33.945000
345     20.640000    483.165350     33.872000
346     20.700000    481.135200     33.800000
347     20.760000    479.109390     33.727000
348     20.820000    477.087920     33.655000
349     20.880000    475.070760     33.584000
350     20.940000    473.057900     33.512000
351     21.000000    471.049310     33.441000
352     21.060000    469.045010     33.369000
353     21.120000    467.044980     33.298000
354     21.180000    465.049250     33.226000
355     21.240000    463.057830     33.154000
356     21.300000    461.070750     33.082000
357     21.360000    459.088010     33.009000
358     21.420000    457.109650     32.936000
359     21.480000    455.135670     32.863000
360     21.540000    453.166080     32.790000
361     21.600000    451.200880     32.717000
362     21.660000    449.240070     32.644000
363     21.720000    447.283620     32.571000
364     21.780000    445.331510     32.499000
365     21.840000    443.383730     32.427000
366     21.900000    441.440260     32.356000
367     21.960000    439.501070     32.284000
368     22.020000    437.566160     32.213000
369     22.080000    435.635530     32.141000
370     22.140000    433.709190     32.070000
371     22.200000    431.787150     31.998000
372     22.260000    429.869420     31.926000
373     22.320000    427.956030     31.853000
374     22.380000    426.047010     31.781000
375     22.440000    424.142350     31.708000
376     22.500000    422.242090     31.634000
377     22.560000    420.346220     31.561000
378     22.620000    418.454730     31.488000
379     22.680000    416.567620     31.415000
380     22.740000    414.684880     31.343000
381     22.800000    412.806470     31.271000
382     22.860000    410.932370     31.199000
383     22.920000    409.062580     31.128000
384     22.980000    407.197070     31.056000
385     23.040000    405.335840     30.985000
386     23.100000    403.478890     30.913000
387     23.160000    401.626230     30.842000
388     23.220000    399.777880     30.770000
389     23.280000    397.933850     30.698000
390     23.340000    396.094160     30.625000
391     23.400000    394.258840     30.552000
392     23.460000    392.427900     30.479000
393     23.520000    390.601350     30.406000
394     23.580000    388.779190     30.333000
395     23.640000    386.961420     30.260000
396     23.700000    385.148020     30.187000
397     23.760000    383.338970     30.115000
398     23.820000    381.534250     30.043000
399     23.880000    379.733850     29.971000
400     23.940000    377.937740     29.900000
401     24.000000    376.145900     29.828000
402     24.060000    374.358350     29.757000
403     24.120000    372.575080     29.685000
404     24.180000    370.796110     29.614000
405     24.240000    369.021440     29.542000
406     24.300000    367.251110     29.469000
407     24.360000    365.485130     29.397000
408     24.420000    363.723520     29.324000
409     24.480000    361.966290     29.250000
410     24.540000    360.213460     29.177000
411     24.600000    358.465010     29.104000
412     24.660000    356.720950     29.031000
413     24.720000    354.981260     28.959000
414     24.780000    353.245900     28.886000
415     24.840000    351.514880     28.815000
416     24.900000    349.788150     28.743000
417     24.960000    348.065720     28.672000
418     25.020000    346.347570     28.600000
419     25.080000    344.633690     28.529000
420     25.140000    342.924110     28.457000
421     25.200000    341.218820     28.386000
422     25.260000    339.517840     28.313000
423     25.320000    337.821210     28.241000
424     25.380000    336.128930     28.168000
425     25.440000    334.441040     28.095000
426     25.500000    332.757530     28.022000
427     25.560000    331.078410     27.949000
428     25.620000    329.403680     27.876000
429     25.680000    327.733320     27.803000
430     25.740000    326.067330     27.730000
431     25.800000    324.405670     27.658000
432     25.860000    322.748330     27.586000
433     25.920000    321.095290     27.515000
434     25.980000    319.446540     27.444000
435     26.040000    317.802060     27.372000
436     26.100000    316.161870     27.301000
437     26.160000    314.525960     27.229000
438     26.220000    312.894360     27.157000
439     26.280000    311.267080     27.085000
440     26.340000    309.644150     27.012000
441     26.400000    308.025580     26.940000
442     26.460000    306.411400     26.867000
443     26.520000    304.801600     26.793000
444     26.580000    303.196200     26.720000
445     26.640000    301.595180     26.647000
446     26.700000    299.998530     26.575000
447     26.760000    298.406240     26.502000
448     26.820000    296.818270     26.430000
449     26.880000    295.234620     26.358000
450     26.940000    293.655260     26.287000
451     27.000000    292.080180     26.216000
452     27.060000    290.509390     26.144000
453     27.120000    288.942870     26.073000
454     27.180000    287.380650     26.001000
455     27.240000    285.822740     25.929000
456     27.300000    284.269160     25.857000
457     27.360000    282.719930     25.784000
458     27.420000    281.175070     25.711000
459     27.480000    279.634600     25.638000
460     27.540000    278.098520     25.565000
461     27.600000    276.566830     25.492000
462     27.660000    275.039520     25.419000
463     27.720000    273.516580     25.346000
464     27.780000    271.997980     25.274000
465     27.840000    270.483710     25.202000
466     27.900000    268.973740     25.130000
467     27.960000    267.468060     25.059000
468     28.020000    265.966660     24.988000
469     28.080000    264.469540     24.916000
470     28.140000    262.976700     24.845000
471     28.200000    261.488170     24.773000
472     28.260000    260.003950     24.701000
473     28.320000    258.524070     24.628000
474     28.380000    257.048550     24.556000
475     28.440000    255.577400     24.483000
476     28.500000    254.110650     24.409000
477     28.560000    252.648280     24.336000
478     28.620000    251.190300     24.263000
479     28.680000    249.736700     24.190000
480     28.740000    248.287460     24.118000
481     28.800000    246.842560     24.046000
482     28.860000    245.401980     23.974000
483     28.920000    243.965690     23.902000
484     28.980000    242.533690     23.831000
485     29.040000    241.105970     23.760000
486     29.100000    239.682520     23.688000
487     29.160000    238.263370     23.617000
488     29.220000    236.848520     23.545000
489     29.280000    235.438000     23.473000
490     29.340000    234.031820     23.400000
491     29.400000    232.630010     23.327000
492     29.460000    231.232580     23.254000
493     29.520000    229.839540     23.181000
494     29.580000    228.450890     23.108000
495     29.640000    227.066620     23.035000
496     29.700000    225.686730     22.962000
497     29.760000    224.311180     22.890000
498     29.820000    222.939970     22.818000
499     29.880000    221.573080     22.746000
500     29.940000    220.210470     22.674000
501     30.000000    218.852150     22.603000
502     30.060000    217.498100     22.532000
503     30.120000    216.148340     22.460000
504     30.180000    214.802870     22.389000
505     30.240000    213.461710     22.317000
506     30.300000    212.124890     22.244000
507     30.360000    210.792410     22.171000
508     30.420000    209.464310     22.099000
509     30.480000    208.140590     22.025000
510     30.540000    206.821270     21.952000
511     30.600000    205.506330     21.879000
512     30.660000    204.195780     21.806000
513     30.720000    202.889590     21.734000
514     30.780000    201.587740     21.661000
515     30.840000    200.290220     21.589000
516     30.900000    198.997010     21.518000
517     30.960000    197.708080     21.446000
518     31.020000    196.423440     21.375000
519     31.080000    195.143070     21.304000
520     31.140000    193.866990     21.232000
521     31.200000    192.595200     21.160000
522     31.260000    191.327740     21.088000
523     31.320000    190.064610     21.016000
524     31.380000    188.805850     20.943000
525     31.440000    187.551450     20.870000
526     31.500000    186.301450     20.797000
527     31.560000    185.055840     20.724000
528     31.620000    183.814620     20.651000
529     31.680000    182.577770     20.578000
530     31.740000    181.345280     20.505000
531     31.800000    180.117130     20.433000
532     31.860000    178.893300     20.361000
533     31.920000    177.673770     20.290000
534     31.980000    176.458520     20.218000
535     32.040000    175.247550     20.147000
536     32.100000    174.040870     20.076000
537     32.160000    172.838470     20.004000
538     32.220000    171.640370     19.932000
539     32.280000    170.446600     19.860000
540     32.340000    169.257180     19.787000
541     32.400000    168.072120     19.714000
542     32.460000    166.891440     19.641000
543     32.520000    165.715150     19.568000
544     32.580000    164.543260     19.495000
545     32.640000    163.375750     19.422000
546     32.700000    162.212610     19.349000
547     32.760000    161.053820     19.277000
548     32.820000    159.899360     19.205000
549     32.880000    158.749220     19.133000
550     32.940000    157.603360     19.062000
551     33.000000    156.461790     18.991000
552     33.060000    155.324500     18.919000
553     33.120000    154.191490     18.848000
554     33.180000    153.062780     18.776000
555     33.240000    151.938380     18.704000
556     33.300000    150.818300     18.632000
557     33.360000    149.702580     18.559000
558     33.420000    148.591230     18.486000
559     33.480000    147.484270     18.413000
560     33.540000    146.381700     18.340000
561     33.600000    145.283520     18.267000
562     33.660000    144.189710     18.194000
563     33.720000    143.100280     18.121000
564     33.780000    142.015190     18.049000
565     33.840000    140.934420     17.977000
566     33.900000    139.857960     17.905000
567     33.960000    138.785790     17.834000
568     34.020000    137.717900     17.763000
569     34.080000    136.654280     17.691000
570     34.140000    135.594960     17.620000
571     34.200000    134.539930     17.548000
572     34.260000    133.489210     17.476000
573     34.320000    132.442840     17.403000
574     34.380000    131.400830     17.330000
575     34.440000    130.363190     17.257000
576     34.500000    129.329940     17.184000
577     34.560000    128.301080     17.111000
578     34.620000    127.276610     17.038000
579     34.680000    126.256520     16.965000
580     34.740000    125.240790     16.893000
581     34.800000    124.229390     16.821000
582     34.860000    123.222310     16.749000
583     34.920000    122.219540     16.677000
584     34.980000    121.221040     16.606000
585     35.040000    120.226830     16.535000
586     35.100000    119.236890     16.463000
587     35.160000    118.251250     16.392000
588     35.220000    117.269910     16.320000
589     35.280000    116.292890     16.247000
590     35.340000    115.320220     16.175000
591     35.400000    114.351910     16.102000
592     35.460000    113.387990     16.029000
593     35.520000    112.428460     15.956000
594     35.580000    111.473310     15.883000
595     35.640000    110.522560     15.810000
596     35.700000    109.576170     15.737000
597     35.760000    108.634140     15.664000
598     35.820000    107.696430     15.592000
599     35.880000    106.763040     15.521000
600     35.940000    105.833940     15.449000
601     36.000000    104.909130     15.378000
602     36.060000    103.988590     15.307000
603     36.120000    103.072330     15.235000
604     36.180000    102.160370     15.163000
605     36.240000    101.252720     15.091000
606     36.300000    100.349400     15.019000
607     36.360000     99.450440     14.946000
608     36.420000     98.555840     14.873000
609     36.480000     97.665630     14.800000
610     36.540000     96.779810     14.727000
611     36.600000     95.898380     14.654000
612     36.660000     95.021340     14.581000
613     36.720000     94.148650     14.508000
614     36.780000     93.280320     14.436000
615     36.840000     92.416310     14.364000
616     36.900000     91.556600     14.293000
617     36.960000     90.701180     14.221000
618     37.020000     89.850040     14.150000
619     37.080000     89.003180     14.079000
620     37.140000     88.160610     14.007000
621     37.200000     87.322330     13.935000
622     37.260000     86.488370     13.863000
623     37.320000     85.658760     13.791000
624     37.380000     84.833500     13.718000
625     37.440000     84.012610     13.645000
626     37.500000     83.196120     13.572000
627     37.560000     82.384010     13.498000
628     37.620000     81.576300     13.425000
629     37.680000     80.772960     13.353000
630     37.740000     79.973980     13.280000
631     37.800000     79.179340     13.208000
632     37.860000     78.389010     13.136000
633     37.920000     77.602990     13.065000
634     37.980000     76.821250     12.993000
635     38.040000     76.043790     12.922000
636     38.100000     75.270610     12.851000
637     38.160000     74.501710     12.779000
638     38.220000     73.737130     12.707000
639     38.280000     72.976860     12.635000
640     38.340000     72.220950     12.562000
641     38.400000     71.469390     12.489000
642     38.460000     70.722220     12.416000
643     38.520000     69.979440     12.343000
644     38.580000     69.241050     12.270000
645     38.640000     68.507050     12.197000
646     38.700000     67.777420     12.124000
647     38.760000     67.052140     12.052000
648     38.820000     66.331190     11.980000
649     38.880000     65.614550     11.908000
650     38.940000     64.902200     11.837000
651     39.000000     64.194140     11.765000
652     39.060000     63.490360     11.694000
653     39.120000     62.790860     11.623000
654     39.180000     62.095650     11.551000
655     39.240000     61.404750     11.479000
656     39.300000     60.718190     11.406000
657     39.360000     60.035970     11.334000
658     39.420000     59.358130     11.261000
659     39.480000     58.684680     11.188000
660     39.540000     58.015610     11.114000
661     39.600000     57.350940     11.041000
662     39.660000     56.690650     10.968000
663     39.720000     56.034720     10.896000
664     39.780000     55.383140     10.824000
665     39.840000     54.735880     10.752000
666     39.900000     54.092930     10.680000
667     39.960000     53.454270     10.609000
668     40.020000     52.819880     10.537000
669     40.080000     52.189780     10.466000
670     40.140000     51.563960     10.395000
671     40.200000     50.942430     10.323000
672     40.260000     50.325230     10.251000
673     40.320000     49.712360     10.178000
674     40.380000     49.103850     10.105000
675     40.440000     48.499720     10.032000
676     40.500000     47.899970      9.959000
677     40.560000     47.304620      9.886000
678     40.620000     46.713660      9.813000
679     40.680000     46.127070      9.740000
680     40.740000     45.544840      9.668000
681     40.800000     44.966940      9.596000
682     40.860000     44.393370      9.524000
683     40.920000     43.824100      9.452000
684     40.980000     43.259110      9.381000
685     41.040000     42.698400      9.309000
686     41.100000     42.141970      9.238000
687     41.160000     41.589830      9.166000
688     41.220000     41.042000      9.094000
689     41.280000     40.498490      9.022000
690     41.340000     39.959340      8.950000
691     41.400000     39.424540      8.877000
692     41.460000     38.894140      8.804000
693     41.520000     38.368120      8.730000
694     41.580000     37.846490      8.657000
695     41.640000     37.329250      8.584000
696     41.700000     36.816390      8.512000
697     41.760000     36.307870      8.439000
698     41.820000     35.803690      8.367000
699     41.880000     35.303820      8.295000
700     41.940000     34.808230      8.224000
701     42.000000     34.316930      8.153000
702     42.060000     33.829910      8.081000
703     42.120000     33.347160      8.010000
704     42.180000     32.868700      7.938000
705     42.240000     32.394550      7.866000
706     42.300000     31.924730      7.794000
707     42.360000     31.459250      7.722000
708     42.420000     30.998140      7.649000
709     42.480000     30.541420      7.576000
710     42.540000     30.089080      7.502000
711     42.600000     29.641130      7.429000
712     42.660000     29.197550      7.357000
713     42.720000     28.758340      7.284000
714     42.780000     28.323480      7.212000
715     42.840000     27.892940      7.140000
716     42.900000     27.466720      7.068000
717     42.960000     27.044780      6.997000
718     43.020000     26.627130      6.925000
719     43.080000     26.213770      6.854000
720     43.140000     25.804710      6.782000
721     43.200000     25.399950      6.710000
722     43.260000     24.999520      6.638000
723     43.320000     24.603450      6.565000
724     43.380000     24.211740      6.492000
725     43.440000     23.824430      6.419000
726     43.500000     23.441520      6.345000
727     43.560000     23.063010      6.272000
728     43.620000     22.688890      6.199000
729     43.680000     22.319160      6.126000
730     43.740000     21.953790      6.053000
731     43.800000     21.592750      5.981000
732     43.860000     21.236030      5.910000
733     43.920000     20.883590      5.838000
734     43.980000     20.535420      5.767000
735     44.040000     20.191510      5.696000
736     44.100000     19.851850      5.625000
737     44.160000     19.516450      5.554000
738     44.220000     19.185320      5.483000
739     44.280000     18.858480      5.411000
740     44.340000     18.535950      5.339000
741     44.400000     18.217750      5.267000
742     44.460000     17.903890      5.195000
743     44.520000     17.594390      5.122000
744     44.580000     17.289260      5.049000
745     44.640000     16.988490      4.977000
746     44.700000     16.692070      4.904000
747     44.760000     16.400020      4.831000
748     44.820000     16.112300      4.759000
749     44.880000     15.828910      4.687000
750     44.940000     15.549860      4.615000
751     45.000000     15.275140      4.542000
752     45.060000     15.004770      4.470000
753     45.120000     14.738750      4.397000
754     45.180000     14.477120      4.324000
755     45.240000     14.219900      4.250000
756     45.300000     13.967120      4.176000
757     45.360000     13.718800      4.101000
758     45.420000     13.474960      4.027000
759     45.480000     13.235600      3.952000
760     45.540000     13.000730      3.877000
761     45.600000     12.770330      3.803000
762     45.660000     12.544360      3.730000
763     45.720000     12.322780      3.657000
764     45.780000     12.105530      3.585000
765     45.840000     11.892570      3.514000
766     45.900000     11.683830      3.444000
767     45.960000     11.479250      3.375000
768     46.020000     11.278790      3.307000
769     46.080000     11.082400      3.239000
770     46.140000     10.890060      3.172000
771     46.200000     10.701750      3.105000
772     46.260000     10.517450      3.038000
773     46.320000     10.337180      2.971000
774     46.380000     10.160960      2.903000
775     46.440000      9.988800      2.835000
776     46.500000      9.820750      2.766000
777     46.560000      9.656830      2.697000
778     46.620000      9.497110      2.627000
779     46.680000      9.341640      2.555000
780     46.740000      9.190490      2.483000
781     46.800000      9.043720      2.409000
782     46.860000      8.901430      2.333000
783     46.920000      8.763710      2.256000
784     46.980000      8.630670      2.177000
785     47.040000      8.502420      2.097000
786     47.100000      8.379070      2.014000
787     47.160000      8.260740      1.929000
788     47.220000      8.147540      1.843000
789     47.280000      8.039550      1.756000
790     47.340000      7.936840      1.668000
791     47.400000      7.839450      1.579000
792     47.460000      7.747350      1.491000
793     47.520000      7.660480      1.405000
794     47.580000      7.578750      1.321000
795     47.640000      7.501960      1.240000
796     47.700000      7.429920      1.164000
797     47.760000      7.362340      1.092000
798     47.820000      7.298930      1.025000
799     47.880000      7.239340      0.964000
800     47.940000      7.183220      0.910000
801     48.000000      7.130180      0.861000
802     48.060000      7.079860      0.819000
803     48.120000      7.031870      0.783000
804     48.180000      6.985860      0.753000
805     48.240000      6.941490      0.729000
806     48.300000      6.898440      0.709000
807     48.360000      6.856430      0.693000
808     48.420000      6.815220      0.682000
809     48.480000      6.774600      0.673000
810     48.540000      6.734420      0.667000
811     48.600000      6.694540      0.663000
812     48.660000      6.654900      0.659000
813     48.720000      6.615460      0.656000
814     48.780000      6.576210      0.652000
815     48.840000      6.537190      0.648000
816     48.900000      6.498450      0.643000
817     48.960000      6.460070      0.636000
818     49.020000      6.422150      0.627000
819     49.080000      6.384790      0.617000
820     49.140000      6.348090      0.605000
821     49.200000      6.312180      0.591000
822     49.260000      6.277150      0.576000
823     49.320000      6.243100      0.559000
824     49.380000      6.210130      0.540000
825     49.440000      6.178280      0.521000
826     49.500000      6.147630      0.501000
827     49.560000      6.118190      0.480000
828     49.620000      6.089990      0.460000
829     49.680000      6.063010      0.440000
830     49.740000      6.037220      0.420000
831     49.800000      6.012580      0.401000
832     49.860000      5.989040      0.384000
833     49.920000      5.966530      0.367000
834     49.980000      5.944960      0.352000
835     50.040000      5.924270      0.338000
836     50.100000      5.904370      0.326000
837     50.160000      5.885180      0.315000
838     50.220000      5.866610      0.305000
839     50.280000      5.848590      0.296000
840     50.340000      5.831040      0.289000
841     50.400000      5.813910      0.283000
842     50.460000      5.797130      0.277000
843     50.520000      5.780640      0.273000
844     50.580000      5.764400      0.269000
845     50.640000      5.748370      0.266000
846     50.700000      5.732510      0.263000
847     50.760000      5.716800      0.261000
848     50.820000      5.701220      0.259000
849     50.880000      5.685740      0.257000
850     50.940000      5.670350      0.256000
851     51.000000      5.655050      0.255000
852     51.060000      5.639810      0.253000
853     51.120000      5.624640      0.252000
854     51.180000      5.609530      0.251000
855     51.240000      5.594470      0.251000
856     51.300000      5.579460      0.250000
857     51.360000      5.564490      0.249000
858     51.420000      5.549570      0.248000
859     51.480000      5.534680      0.248000
860     51.540000      5.519830      0.247000
861     51.600000      5.505020      0.247000
862     51.660000      5.490230      0.246000
863     51.720000      5.475470      0.246000
864     51.780000      5.460730      0.245000
865     51.840000      5.446010      0.245000
866     51.900000      5.431320      0.245000
867     51.960000      5.416630      0.245000
868     52.020000      5.401960      0.244000
869     52.080000      5.387300      0.244000
870     52.140000      5.372650      0.244000
871     52.200000      5.358010      0.244000
872     52.260000      5.343370      0.244000
873     52.320000      5.328730      0.244000
874     52.380000      5.314100      0.244000
875     52.440000      5.299470      0.244000
876     52.500000      5.284850      0.244000
877     52.560000      5.270240      0.243000
878     52.620000      5.255650      0.243000
879     52.680000      5.241090      0.242000
880     52.740000      5.226570      0.242000
881     52.800000      5.212090      0.241000
882     52.860000      5.197660      0.240000
883     52.920000      5.183310      0.239000
884     52.980000      5.169040      0.237000
885     53.040000      5.154860      0.235000
886     53.100000      5.140800      0.233000
887     53.160000      5.126870      0.231000
888     53.220000      5.113070      0.229000
889     53.280000      5.099420      0.226000
890     53.340000      5.085950      0.223000
891     53.400000      5.072640      0.220000
892     53.460000      5.059530      0.217000
893     53.520000      5.046610      0.214000
894     53.580000      5.033890      0.210000
895     53.640000      5.021390      0.207000
896     53.700000      5.009090      0.203000
897     53.760000      4.997020      0.199000
898     53.820000      4.985160      0.196000
899     53.880000      4.973520      0.192000
900     53.940000      4.962100      0.188000
901     54.000000      4.950900      0.185000
902     54.060000      4.939930      0.181000
903     54.120000      4.929180      0.177000
904     54.180000      4.918660      0.174000
905     54.240000      4.908350      0.170000
906     54.300000      4.898270      0.166000
907     54.360000      4.888410      0.162000
908     54.420000      4.878780      0.159000
909     54.480000      4.869360      0.155000
910     54.540000      4.860150      0.152000
911     54.600000      4.851160      0.148000
912     54.660000      4.842360      0.145000
913     54.720000      4.833770      0.142000
914     54.780000      4.825360      0.139000
915     54.840000      4.817130      0.136000
916     54.900000      4.809070      0.133000
917     54.960000      4.801170      0.130000
918     55.020000      4.793410      0.128000
919     55.080000      4.785800      0.126000
920     55.140000      4.778320      0.124000
921     55.200000      4.770960      0.122000
922     55.260000      4.763700      0.120000
923     55.320000      4.756560      0.118000
924     55.380000      4.749510      0.117000
925     55.440000      4.742540      0.115000
926     55.500000      4.735660      0.114000
927     55.560000      4.728860      0.113000
928     55.620000      4.722120      0.112000
929     55.680000      4.715450      0.111000
930     55.740000      4.708840      0.110000
931     55.800000      4.702290      0.109000
932     55.860000      4.695800      0.108000
933     55.920000      4.689350      0.107000
934     55.980000      4.682950      0.106000
935     56.040000      4.676590      0.106000
936     56.100000      4.670280      0.105000
937     56.160000      4.664010      0.104000
938     56.220000      4.657780      0.104000
939     56.280000      4.651590      0.103000
940     56.340000      4.645440      0.102000
941     56.400000      4.639320      0.102000
942     56.460000      4.633240      0.101000
943     56.520000      4.627200      0.100000
944     56.580000      4.621210      0.100000
945     56.640000      4.615250      0.099000
946     56.700000      4.609340      0.098000
947     56.760000      4.603480      0.097000
948     56.820000      4.597670      0.096000
949     56.880000      4.591910      0.095000
950     56.940000      4.586210      0.094000
951     57.000000      4.580580      0.093000
952     57.060000      4.575010      0.092000
953     57.120000      4.569510      0.091000
954     57.180000      4.564090      0.090000
955     57.240000      4.558750      0.088000
956     57.300000      4.553490      0.087000
957     57.360000      4.548320      0.085000
958     57.420000      4.543240      0.084000
959     57.480000      4.538240      0.083000
960     57.540000      4.533340      0.081000
961     57.600000      4.528520      0.080000
962     57.660000      4.523780      0.078000
963     57.720000      4.519120      0.077000
964     57.780000      4.514540      0.076000
965     57.840000      4.510030      0.075000
966     57.900000      4.505580      0.074000
967     57.960000      4.501190      0.073000
968     58.020000      4.496850      0.072000
969     58.080000      4.492550      0.071000
970     58.140000      4.488280      0.071000
971     58.200000      4.484040      0.071000
972     58.260000      4.479820      0.070000
973     58.320000      4.475610      0.070000
974     58.380000      4.471400      0.070000
975     58.440000      4.467190      0.070000
976     58.500000      4.462960      0.071000
977     58.560000      4.458720      0.071000
978     58.620000      4.454460      0.071000
979     58.680000      4.450160      0.072000
980     58.740000      4.445820      0.073000
981     58.800000      4.441440      0.073000
982     58.860000      4.437010      0.074000
983     58.920000      4.432520      0.075000
984     58.980000      4.427970      0.076000
985     59.040000      4.423350      0.078000
986     59.100000      4.418640      0.079000
987     59.160000      4.413860      0.081000
988     59.220000      4.408980      0.082000
989     59.280000      4.404000      0.084000
990     59.340000      4.398920      0.086000
991     59.400000      4.393720      0.087000
992     59.460000      4.388420      0.089000
993     59.520000      4.382990      0.091000
994     59.580000      4.377450      0.093000
995     59.640000      4.371770      0.096000
996     59.700000      4.365980      0.098000
997     59.760000      4.360060      0.100000
998     59.820000      4.354010      0.102000
999     59.880000      4.347830      0.104000
1000     59.940000      4.341530      0.106000
1001     60.000000      4.335100      0.108000
1002     60.060000      4.328550      0.110000
1003     60.120000      4.321870      0.112000
1004     60.180000      4.315060      0.114000
1005     60.240000      4.308140      0.116000
1006     60.300000      4.301090      0.118000
1007     60.360000      4.293930      0.120000
1008     60.420000      4.286640      0.122000
1009     60.480000      4.279240      0.124000
1010     60.540000      4.271740      0.126000
1011     60.600000      4.264130      0.128000
1012     60.660000      4.256430      0.129000
1013     60.720000      4.248640      0.131000
1014     60.780000      4.240770      0.132000
1015     60.840000      4.232830      0.133000
1016     60.900000      4.224830      0.134000
1017     60.960000      4.216790      0.134000
1018     61.020000      4.208710      0.135000
1019     61.080000      4.200610      0.135000
1020     61.140000      4.192490      0.135000
1021     61.200000      4.184370      0.135000
1022     61.260000      4.176250      0.135000
1023     61.320000      4.168150      0.135000
1024     61.380000      4.160080      0.134000
1025     61.440000      4.152040      0.134000
1026     61.500000      4.144040      0.133000
1027     61.560000      4.136080      0.132000
1028     61.620000      4.128170      0.131000
1029     61.680000      4.120310      0.131000
1030     61.740000      4.112500      0.130000
1031     61.800000      4.104750      0.129000
1032     61.860000      4.097050      0.128000
1033     61.920000      4.089400      0.127000
1034     61.980000      4.081810      0.126000
1035     62.040000      4.074270      0.125000
1036     62.100000      4.066770      0.124000
1037     62.160000      4.059330      0.124000
1038     62.220000      4.051940      0.123000
1039     62.280000      4.044590      0.122000
1040     62.340000      4.037290      0.121000
1041     62.400000      4.030030      0.121000
1042     62.460000      4.022820      0.120000
1043     62.520000      4.015650      0.119000
1044     62.580000      4.008530      0.118000
1045     62.640000      4.001450      0.118000
1046     62.700000      3.994410      0.117000
1047     62.760000      3.987420      0.116000
1048     62.820000      3.980470      0.115000
1049     62.880000      3.973560      0.115000
1050     62.940000      3.966710      0.114000
1051     63.000000      3.959890      0.113000
1052     63.060000      3.953130      0.112000
1053     63.120000      3.946420      0.112000
1054     63.180000      3.939750      0.111000
1055     63.240000      3.933140      0.110000
1056     63.300000      3.926570      0.109000
1057     63.360000      3.920070      0.108000
1058     63.420000      3.913610      0.107000
1059     63.480000      3.907210      0.106000
1060     63.540000      3.900870      0.105000
1061     63.600000      3.894580      0.104000
1062     63.660000      3.888340      0.103000
1063     63.720000      3.882160      0.103000
1064     63.780000      3.876030      0.102000
1065     63.840000      3.869950      0.101000
1066     63.900000      3.863930      0.100000
1067     63.960000      3.857950      0.099000
1068     64.020000      3.852020      0.098000
1069     64.080000      3.846140      0.098000
1070     64.140000      3.840300      0.097000
1071     64.200000      3.834510      0.096000
1072     64.260000      3.828760      0.095000
1073     64.320000      3.823050      0.095000
1074     64.380000      3.817390      0.094000
1075     64.440000      3.811770      0.093000
1076     64.500000      3.806190      0.093000
1077     64.560000      3.800660      0.092000
1078     64.620000      3.795170      0.091000
1079     64.680000      3.789720      0.090000
1080     64.740000      3.784310      0.090000
1081     64.800000      3.778950      0.089000
1082     64.860000      3.773640      0.088000
1083     64.920000      3.768370      0.087000
1084     64.980000      3.763150      0.087000
1085     65.040000      3.757980      0.086000
1086     65.100000      3.752870      0.085000
1087     65.160000      3.747800      0.084000
1088     65.220000      3.742790      0.083000
1089     65.280000      3.737840      0.082000
1090     65.340000      3.732940      0.081000
1091     65.400000      3.728090      0.080000
1092     65.460000      3.723310      0.079000
1093     65.520000      3.718580      0.078000
1094     65.580000      3.713910      0.077000
1095     65.640000      3.709290      0.077000
1096     65.700000      3.704720      0.076000
1097     65.760000      3.700200      0.075000
1098     65.820000      3.695730      0.074000
1099     65.880000      3.691300      0.074000
1100     65.940000      3.686910      0.073000
1101     66.000000      3.682550      0.072000
1102     66.060000      3.678220      0.072000
1103     66.120000      3.673930      0.071000
1104     66.180000      3.669650      0.071000
1105     66.240000      3.665390      0.071000
1106     66.300000      3.661150      0.071000
1107     66.360000      3.656930      0.070000
1108     66.420000      3.652710      0.070000
1109     66.480000      3.648500      0.070000
1110     66.540000      3.644300      0.070000
1111     66.600000      3.640100      0.070000
1112     66.660000      3.635910      0.070000
1113     66.720000      3.631720      0.070000
1114     66.780000      3.627530      0.070000
1115     66.840000      3.623350      0.070000
1116     66.900000      3.619160      0.070000
1117     66.960000      3.614980      0.070000
1118     67.020000      3.610810      0.070000
1119     67.080000      3.606630      0.070000
1120     67.140000      3.602470      0.069000
1121     67.200000      3.598300      0.069000
1122     67.260000      3.594140      0.069000
1123     67.320000      3.589990      0.069000
1124     67.380000      3.585840      0.069000
1125     67.440000      3.581690      0.069000
1126     67.500000      3.577550      0.069000
1127     67.560000      3.573410      0.069000
1128     67.620000      3.569280      0.069000
1129     67.680000      3.565140      0.069000
1130     67.740000      3.561010      0.069000
1131     67.800000      3.556870      0.069000
1132     67.860000      3.552720      0.069000
1133     67.920000      3.548570      0.069000
1134     67.980000      3.544400      0.070000
1135     68.040000      3.540220      0.070000
1136     68.100000      3.536020      0.070000
1137     68.160000      3.531810      0.070000
1138     68.220000      3.527570      0.071000
1139     68.280000      3.523300      0.071000
1140     68.340000      3.519000      0.072000
1141     68.400000      3.514680      0.072000
1142     68.460000      3.510310      0.073000
1143     68.520000      3.505910      0.074000
1144     68.580000      3.501480      0.074000
1145     68.640000      3.497000      0.075000
1146     68.700000      3.492480      0.076000
1147     68.760000      3.487920      0.076000
1148     68.820000      3.483310      0.077000
1149     68.880000      3.478650      0.078000
1150     68.940000      3.473950      0.079000
1151     69.000000      3.469210      0.080000
1152     69.060000      3.464410      0.080000
1153     69.120000      3.459560      0.081000
1154     69.180000      3.454660      0.082000
1155     69.240000      3.449710      0.083000
1156     69.300000      3.444700      0.084000
1157     69.360000      3.439640      0.085000
1158     69.420000      3.434530      0.086000
1159     69.480000      3.429360      0.087000
1160     69.540000      3.424130      0.088000
1161     69.600000      3.418840      0.089000
1162     69.660000      3.413500      0.090000
1163     69.720000      3.408100      0.090000
1164     69.780000      3.402640      0.091000
1165     69.840000      3.397130      0.092000
1166     69.900000      3.391560      0.093000
1167     69.960000      3.385930      0.094000
1168     70.020000      3.380250      0.095000
1169     70.080000      3.374520      0.096000
1170     70.140000      3.368740      0.097000
1171     70.200000      3.362900      0.098000
1172     70.260000      3.357010      0.099000
1173     70.320000      3.351060      0.099000
1174     70.380000      3.345070      0.100000
1175     70.440000      3.339030      0.101000
1176     70.500000      3.332940      0.102000
1177     70.560000      3.326800      0.103000
1178     70.620000      3.320610      0.103000
1179     70.680000      3.314380      0.104000
1180     70.740000      3.308110      0.105000
1181     70.800000      3.301800      0.105000
1182     70.860000      3.295460      0.106000
1183     70.920000      3.289090      0.107000
1184     70.980000      3.282680      0.107000
1185     71.040000      3.276250      0.107000
1186     71.100000      3.269790      0.108000
1187     71.160000      3.263320      0.108000
1188     71.220000      3.256830      0.108000
1189     71.280000      3.250320      0.109000
1190     71.340000      3.243800      0.109000
1191     71.400000      3.237270      0.109000
1192     71.460000      3.230730      0.109000
1193     71.520000      3.224180      0.109000
1194     71.580000      3.217630      0.109000
1195     71.640000      3.211080      0.109000
1196     71.700000      3.204520      0.109000
1197     71.760000      3.197960      0.109000
1198     71.820000      3.191400      0.109000
1199     71.880000      3.184850      0.109000
1200     71.940000      3.178290      0.109000
1201     72.000000      3.171730      0.109000
1202     72.060000      3.165180      0.109000
1203     72.120000      3.158620      0.109000
1204     72.180000      3.152070      0.109000
1205     72.240000      3.145520      0.109000
1206     72.300000      3.138970      0.109000
1207     72.360000      3.132430      0.109000
1208     72.420000      3.125880      0.109000
1209     72.480000      3.119340      0.109000
1210     72.540000      3.112810      0.109000
1211     72.600000      3.106270      0.109000
1212     72.660000      3.099740      0.109000
1213     72.720000      3.093210      0.109000
1214     72.780000      3.086690      0.109000
1215     72.840000      3.080170      0.109000
1216     72.900000      3.073650      0.109000
1217     72.960000      3.067140      0.109000
1218     73.020000      3.060630      0.108000
1219     73.080000      3.054120      0.108000
1220     73.140000      3.047620      0.108000
1221     73.200000      3.041120      0.108000
1222     73.260000      3.034630      0.108000
1223     73.320000      3.028140      0.108000
1224     73.380000      3.021660      0.108000
1225     73.440000      3.015180      0.108000
1226     73.500000      3.008700      0.108000
1227     73.560000      3.002230      0.108000
1228     73.620000      2.995770      0.108000
1229     73.680000      2.989310      0.108000
1230     73.740000      2.982860      0.107000
1231     73.800000      2.976410      0.107000
1232     73.860000      2.969980      0.107000
1233     73.920000      2.963540      0.107000
1234     73.980000      2.957120      0.107000
1235     74.040000      2.950700      0.107000
1236     74.100000      2.944290      0.107000
1237     74.160000      2.937890      0.107000
1238     74.220000      2.931490      0.106000
1239     74.280000      2.925110      0.106000
1240     74.340000      2.918730      0.106000
1241     74.400000      2.912370      0.106000
1242     74.460000      2.906020      0.106000
1243     74.520000      2.899680      0.106000
1244     74.580000      2.893340      0.105000
1245     74.640000      2.887030      0.105000
1246     74.700000      2.880720      0.105000
1247     74.760000      2.874430      0.105000
1248     74.820000      2.868160      0.104000
1249     74.880000      2.861900      0.104000
1250     74.940000      2.855650      0.104000
1251     75.000000      2.849420      0.104000
1252     75.060000      2.843210      0.103000
1253     75.120000      2.837020      0.103000
1254     75.180000      2.830850      0.103000
1255     75.240000      2.824700      0.102000
1256     75.300000      2.818570      0.102000
1257     75.360000      2.812470      0.102000
1258     75.420000      2.806390      0.101000
1259     75.480000      2.800330      0.101000
1260     75.540000      2.794300      0.100000
1261     75.600000      2.788290      0.100000
1262     75.660000      2.782320      0.099000
1263     75.720000      2.776360      0.099000
1264     75.780000      2.770440      0.098000
1265     75.840000      2.764540      0.098000
1266     75.900000      2.758680      0.098000
1267     75.960000      2.752840      0.097000
1268     76.020000      2.747030      0.097000
1269     76.080000      2.741250      0.096000
1270     76.140000      2.735510      0.096000
1271     76.200000      2.729790      0.095000
1272     76.260000      2.724110      0.094000
1273     76.320000      2.718450      0.094000
1274     76.380000      2.712840      0.093000
1275     76.440000      2.707250      0.093000
1276     76.500000      2.701700      0.092000
1277     76.560000      2.696180      0.092000
1278     76.620000      2.690700      0.091000
1279     76.680000      2.685250      0.091000
1280     76.740000      2.679830      0.090000
1281     76.800000      2.674450      0.089000
1282     76.860000      2.669100      0.089000
1283     76.920000      2.663780      0.088000
1284     76.980000      2.658490      0.088000
1285     77.040000      2.653230      0.087000
1286     77.100000      2.648000      0.087000
1287     77.160000      2.642810      0.086000
1288     77.220000      2.637640      0.086000
1289     77.280000      2.632500      0.085000
1290     77.340000      2.627400      0.085000
1291     77.400000      2.622320      0.084000
1292     77.460000      2.617270      0.084000
1293     77.520000      2.612250      0.083000
1294     77.580000      2.607260      0.083000
1295     77.640000      2.602290      0.082000
1296     77.700000      2.597360      0.082000
1297     77.760000      2.592460      0.081000
1298     77.820000      2.587580      0.081000
1299     77.880000      2.582740      0.081000
1300     77.940000      2.577920      0.080000
1301     78.000000      2.573130      0.080000
1302     78.060000      2.568370      0.079000
1303     78.120000      2.563650      0.079000
1304     78.180000      2.558950      0.078000
1305     78.240000      2.554280      0.077000
1306     78.300000      2.549650      0.077000
1307     78.360000      2.545050      0.076000
1308     78.420000      2.540480      0.076000
1309     78.480000      2.535950      0.075000
1310     78.540000      2.531450      0.075000
1311     78.600000      2.526980      0.074000
1312     78.660000      2.522550      0.074000
1313     78.720000      2.518160      0.073000
1314     78.780000      2.513800      0.072000
1315     78.840000      2.509490      0.072000
1316     78.900000      2.505210      0.071000
1317     78.960000      2.500970      0.070000
1318     79.020000      2.496770      0.070000
1319     79.080000      2.492610      0.069000
1320     79.140000      2.488500      0.068000
1321     79.200000      2.484430      0.067000
1322     79.260000      2.480400      0.067000
1323     79.320000      2.476420      0.066000
1324     79.380000      2.472490      0.065000
1325     79.440000      2.468600      0.064000
1326     79.500000      2.464770      0.063000
1327     79.560000      2.460980      0.063000
1328     79.620000      2.457250      0.062000
1329     79.680000      2.453570      0.061000
1330     79.740000      2.449930      0.060000
1331     79.800000      2.446350      0.059000
1332     79.860000      2.442830      0.058000
1333     79.920000      2.439350      0.057000
1334     79.980000      2.435930      0.057000
1335     80.040000      2.432560      0.056000
1336     80.100000      2.429250      0.055000
1337     80.160000      2.425990      0.054000
1338     80.220000      2.422780      0.053000
1339     80.280000      2.419630      0.052000
1340     80.340000      2.416540      0.051000
1341     80.400000      2.413500      0.050000
1342     80.460000      2.410510      0.049000
1343     80.520000      2.407580      0.048000
1344     80.580000      2.404710      0.047000
1345     80.640000      2.401880      0.047000
1346     80.700000      2.399110      0.046000
1347     80.760000      2.396390      0.045000
1348     80.820000      2.393720      0.044000
1349     80.880000      2.391100      0.043000
1350     80.940000      2.388510      0.043000
1351     81.000000      2.385980      0.042000
1352     81.060000      2.383480      0.041000
1353     81.120000      2.381020      0.041000
1354     81.180000      2.378600      0.040000
1355     81.240000      2.376210      0.040000
1356     81.300000      2.373860      0.039000
1357     81.360000      2.371540      0.038000
1358     81.420000      2.369250      0.038000
1359     81.480000      2.366980      0.037000
1360     81.540000      2.364750      0.037000
1361     81.600000      2.362540      0.037000
1362     81.660000      2.360360      0.036000
1363     81.720000      2.358210      0.036000
1364     81.780000      2.356070      0.035000
1365     81.840000      2.353960      0.035000
1366     81.900000      2.351880      0.035000
1367     81.960000      2.349810      0.034000
1368     82.020000      2.347770      0.034000
1369     82.080000      2.345750      0.034000
1370     82.140000      2.343740      0.033000
1371     82.200000      2.341760      0.033000
1372     82.260000      2.339800      0.033000
1373     82.320000      2.337860      0.032000
1374     82.380000      2.335930      0.032000
1375     82.440000      2.334030      0.032000
1376     82.500000      2.332150      0.031000
1377     82.560000      2.330290      0.031000
1378     82.620000      2.328440      0.031000
1379     82.680000      2.326620      0.030000
1380     82.740000      2.324820      0.030000
1381     82.800000      2.323040      0.030000
1382     82.860000      2.321280      0.029000
1383     82.920000      2.319540      0.029000
1384     82.980000      2.317820      0.028000
1385     83.040000      2.316130      0.028000
1386     83.100000      2.314460      0.028000
1387     83.160000      2.312810      0.027000
1388     83.220000      2.311190      0.027000
1389     83.280000      2.309600      0.026000
1390     83.340000      2.308030      0.026000
1391     83.400000      2.306490      0.025000
1392     83.460000      2.304970      0.025000
1393     83.520000      2.303490      0.024000
1394     83.580000      2.302040      0.024000
1395     83.640000      2.300610      0.023000
1396     83.700000      2.299220      0.023000
1397     83.760000      2.297860      0.022000
1398     83.820000      2.296540      0.022000
1399     83.880000      2.295250      0.021000
1400     83.940000      2.293990      0.021000
1401     84.000000      2.292770      0.020000
1402     84.060000      2.291590      0.019000
1403     84.120000      2.290450      0.019000
1404     84.180000      2.289350      0.018000
1405     84.240000      2.288290      0.017000
1406     84.300000      2.287270      0.017000
1407     84.360000      2.286290      0.016000
1408     84.420000      2.285360      0.015000
1409     84.480000      2.284470      0.014000
1410     84.540000      2.283630      0.014000
1411     84.600000      2.282830      0.013000
1412     84.660000      2.282080      0.012000
1413     84.720000      2.281360      0.012000
1414     84.780000      2.280690      0.011000
1415     84.840000      2.280060      0.010000
1416     84.900000      2.279470      0.010000
1417     84.960000      2.278920      0.009000
1418     85.020000      2.278400      0.008000
1419     85.080000      2.277920      0.008000
1420     85.140000      2.277470      0.007000
1421     85.200000      2.277050      0.007000
1422     85.260000      2.276670      0.006000
1423     85.320000      2.276310      0.006000
1424     85.380000      2.275980      0.005000
1425     85.440000      2.275680      0.005000
1426     85.500000      2.275400      0.004000
1427     85.560000      2.275150      0.004000
1428     85.620000      2.274920      0.004000
1429     85.680000      2.274720      0.003000
1430     85.740000      2.274530      0.003000
1431     85.800000      2.274370      0.003000
1432     85.860000      2.274220      0.002000
1433     85.920000      2.274090      0.002000
1434     85.980000      2.273980      0.002000
1435     86.040000      2.273880      0.002000
1436     86.100000      2.273800      0.001000
1437     86.160000      2.273730      0.001000
1438     86.220000      2.273670      0.001000
1439     86.280000      2.273630      0.001000
1440     86.340000      2.273590      0.001000
1441     86.400000      2.273570      0.000000
1442     86.460000      2.273550      0.000000
1443     86.520000      2.273540      0.000000
1444     86.580000      2.273530      0.000000
1445     86.640000      2.273540     -0.000000
1446     86.700000      2.273540     -0.000000
1447     86.760000      2.273550     -0.000000
1448     86.820000      2.273570     -0.000000
1449     86.880000      2.273580     -0.000000
1450     86.940000      2.273600     -0.000000
1451     87.000000      2.273620     -0.000000
1452     87.060000      2.273630     -0.000000
1453     87.120000      2.273650     -0.000000
1454     87.180000      2.273660     -0.000000
1455     87.240000      2.273660     -0.000000
1456     87.300000      2.273670     -0.000000
1457     87.360000      2.273670      0.000000
1458     87.420000      2.273660      0.000000
1459     87.480000      2.273650      0.000000
1460     87.540000      2.273630      0.000000
1461     87.600000      2.273610      0.000000
1462     87.660000      2.273580      0.001000
1463     87.720000      2.273550      0.001000
1464     87.780000      2.273510      0.001000
1465     87.840000      2.273470      0.001000
1466     87.900000      2.273420      0.001000
1467     87.960000      2.273380      0.001000
1468     88.020000      2.273330      0.001000
1469     88.080000      2.273280      0.001000
1470     88.140000      2.273240      0.001000
1471     88.200000      2.273190      0.001000
1472     88.260000      2.273150      0.001000
1473     88.320000      2.273120      0.001000
1474     88.380000      2.273090      0.000000
1475     88.440000      2.273060      0.000000
1476     88.500000      2.273040      0.000000
1477     88.560000      2.273030      0.000000
1478     88.620000      2.273020      0.000000
1479     88.680000      2.273020     -0.000000
1480     88.740000      2.273030     -0.000000
1481     88.800000      2.273050     -0.000000
1482     88.860000      2.273070     -0.000000
1483     88.920000      2.273100     -0.001000
1484     88.980000      2.273150     -0.001000
1485     89.040000      2.273190     -0.001000
1486     89.100000      2.273250     -0.001000
1487     89.160000      2.273320     -0.001000
1488     89.220000      2.273390     -0.001000
1489     89.280000      2.273470     -0.001000
1490     89.340000      2.273560     -0.002000
1491     89.400000      2.273650     -0.002000
1492     89.460000      2.273760     -0.002000
1493     89.520000      2.273870     -0.002000
1494     89.580000      2.273980     -0.002000
1495     89.640000      2.274110     -0.002000
1496     89.700000      2.274230     -0.002000
1497     89.760000      2.274370     -0.002000
1498     89.820000      2.274510     -0.002000
1499     89.880000      2.274650     -0.002000
1500     89.940000      2.274800     -0.002000
1501     90.000000      2.274950     -0.003000
1502     90.060000      2.275110     -0.003000
1503     90.120000      2.275260     -0.003000
1504     90.180000      2.275420     -0.003000
1505     90.240000      2.275580     -0.003000
1506     90.300000      2.275730     -0.003000
1507     90.360000      2.275890     -0.003000
1508     90.420000      2.276050     -0.003000
1509     90.480000      2.276210     -0.003000
1510     90.540000      2.276360     -0.003000
1511     90.600000      2.276510     -0.003000
1512     90.660000      2.276660     -0.003000
1513     90.720000      2.276810     -0.002000
1514     90.780000      2.276960     -0.002000
1515     90.840000      2.277100     -0.002000
1516     90.900000      2.277250     -0.002000
1517     90.960000      2.277390     -0.002000
1518     91.020000      2.277520     -0.002000
1519     91.080000      2.277660     -0.002000
1520     91.140000      2.277790     -0.002000
1521     91.200000      2.277920     -0.002000
1522     91.260000      2.278050     -0.002000
1523     91.320000      2.278180     -0.002000
1524     91.380000      2.278300     -0.002000
1525     91.440000      2.278420     -0.002000
1526     91.500000      2.278540     -0.002000
1527     91.560000      2.278660     -0.002000
1528     91.620000      2.278780     -0.002000
1529     91.680000      2.278900     -0.002000
1530     91.740000      2.279020     -0.002000
1531     91.800000      2.279130     -0.002000
1532     91.860000      2.279250     -0.002000
1533     91.920000      2.279380     -0.002000
1534     91.980000      2.279500     -0.002000
1535     92.040000      2.279630     -0.002000
1536     92.100000      2.279760     -0.002000
1537     92.160000      2.279890     -0.002000
1538     92.220000      2.280040     -0.002000
1539     92.280000      2.280180     -0.003000
1540     92.340000      2.280340     -0.003000
1541     92.400000      2.280500     -0.003000
1542     92.460000      2.280670     -0.003000
1543     92.520000      2.280840     -0.003000
1544     92.580000      2.281030     -0.003000
1545     92.640000      2.281220     -0.003000
1546     92.700000      2.281420     -0.003000
1547     92.760000      2.281640     -0.004000
1548     92.820000      2.281850     -0.004000
1549     92.880000      2.282080     -0.004000
1550     92.940000      2.282320     -0.004000
1551     93.000000      2.282560     -0.004000
1552     93.060000      2.282820     -0.004000
1553     93.120000      2.283080     -0.004000
1554     93.180000      2.283350     -0.005000
1555     93.240000      2.283620     -0.005000
1556     93.300000      2.283910     -0.005000
1557     93.360000      2.284200     -0.005000
1558     93.420000      2.284490     -0.005000
1559     93.480000      2.284790     -0.005000
1560     93.540000      2.285090     -0.005000
1561     93.600000      2.285390     -0.005000
1562     93.660000      2.285690     -0.005000
1563     93.720000      2.285990     -0.005000
1564     93.780000      2.286290     -0.005000
1565     93.840000      2.286580     -0.005000
1566     93.900000      2.286860     -0.005000
1567     93.960000      2.287130     -0.004000
1568     94.020000      2.287380     -0.004000
1569     94.080000      2.287610     -0.004000
1570     94.140000      2.287830     -0.003000
1571     94.200000      2.288020     -0.003000
1572     94.260000      2.288180     -0.003000
1573     94.320000      2.288320     -0.002000
1574     94.380000      2.288420     -0.001000
1575     94.440000      2.288490     -0.001000
1576     94.500000      2.288530     -0.000000
1577     94.560000      2.288530      0.000000
1578     94.620000      2.288490      0.001000
1579     94.680000      2.288420      0.002000
1580     94.740000      2.288300      0.002000
1581     94.800000      2.288150      0.003000
1582     94.860000      2.287960      0.004000
1583     94.920000      2.287730      0.004000
1584     94.980000      2.287450      0.005000
1585     95.040000      2.287140      0.006000
1586     95.100000      2.286790      0.006000
1587     95.160000      2.286400      0.007000
1588     95.220000      2.285980      0.007000
1589     95.280000      2.285510      0.008000
1590     95.340000      2.285000      0.009000
1591     95.400000      2.284460      0.009000
1592     95.460000      2.283880      0.010000
1593     95.520000      2.283260      0.011000
1594     95.580000      2.282610      0.011000
1595     95.640000      2.281920      0.012000
1596     95.700000      2.281190      0.012000
1597     95.760000      2.280430      0.013000
1598     95.820000      2.279640      0.013000
1599     95.880000      2.278820      0.014000
1600     95.940000      2.277970      0.014000
1601     96.000000      2.277090      0.015000
1602     96.060000      2.276180      0.015000
1603     96.120000      2.275260      0.016000
1604     96.180000      2.274300      0.016000
1605     96.240000      2.273330      0.016000
1606     96.300000      2.272340      0.017000
1607     96.360000      2.271320      0.017000
1608     96.420000      2.270290      0.017000
1609     96.480000      2.269250      0.018000
1610     96.540000      2.268190      0.018000
1611     96.600000      2.267120      0.018000
1612     96.660000      2.266040      0.018000
1613     96.720000      2.264950      0.018000
1614     96.780000      2.263860      0.018000
1615     96.840000      2.262760      0.018000
1616     96.900000      2.261660      0.018000
1617     96.960000      2.260570      0.018000
1618     97.020000      2.259480      0.018000
1619     97.080000      2.258390      0.018000
1620     97.140000      2.257320      0.018000
1621     97.200000      2.256250      0.018000
1622     97.260000      2.255200      0.017000
1623     97.320000      2.254160      0.017000
1624     97.380000      2.253140      0.017000
1625     97.440000      2.252140      0.017000
1626     97.500000      2.251150      0.016000
1627     97.560000      2.250190      0.016000
1628     97.620000      2.249240      0.016000
1629     97.680000      2.248310      0.015000
1630     97.740000      2.247400      0.015000
1631     97.800000      2.246510      0.015000
1632     97.860000      2.245630      0.015000
1633     97.920000      2.244760      0.014000
1634     97.980000      2.243910      0.014000
1635     98.040000      2.243060      0.014000
1636     98.100000      2.242230      0.014000
1637     98.160000      2.241400      0.014000
1638     98.220000      2.240570      0.014000
1639     98.280000      2.239750      0.014000
1640     98.340000      2.238930      0.014000
1641     98.400000      2.238100      0.014000
1642     98.460000      2.237280      0.014000
1643     98.520000      2.236450      0.014000
1644     98.580000      2.235620      0.014000
1645     98.640000      2.234780      0.014000
1646     98.700000      2.233940      0.014000
1647     98.760000      2.233090      0.014000
1648     98.820000      2.232240      0.014000
1649     98.880000      2.231380      0.014000
1650     98.940000      2.230510      0.014000
1651     99.000000      2.229640      0.015000
1652     99.060000      2.228760      0.015000
1653     99.120000      2.227880      0.015000
1654     99.180000      2.226990      0.015000
1655     99.240000      2.226090      0.015000
1656     99.300000      2.225180      0.015000
1657     99.360000      2.224280      0.015000
1658     99.420000      2.223360      0.015000
1659     99.480000      2.222440      0.015000
1660     99.540000      2.221510      0.016000
1661     99.600000      2.220580      0.016000
1662     99.660000      2.219640      0.016000
1663     99.720000      2.218690      0.016000
1664     99.780000      2.217740      0.016000
1665     99.840000      2.216780      0.016000
1666     99.900000      2.215820      0.016000
1667     99.960000      2.214850      0.016000
1668    100.020000      2.213870      0.016000
1669    100.080000      2.212890      0.016000
1670    100.140000      2.211900      0.017000
1671    100.200000      2.210910      0.017000
1672    100.260000      2.209910      0.017000
1673    100.320000      2.208900      0.017000
1674    100.380000      2.207890      0.017000
1675    100.440000      2.206870      0.017000
1676    100.500000      2.205850      0.017000
1677    100.560000      2.204830      0.017000
1678    100.620000      2.203800      0.017000
1679    100.680000      2.202770      0.017000
1680    100.740000      2.201750      0.017000
1681    100.800000      2.200730      0.017000
1682    100.860000      2.199710      0.017000
1683    100.920000      2.198700      0.017000
1684    100.980000      2.197700      0.017000
1685    101.040000      2.196710      0.016000
1686    101.100000      2.195730      0.016000
1687    101.160000      2.194770      0.016000
1688    101.220000      2.193820      0.016000
1689    101.280000      2.192900      0.015000
1690    101.340000      2.192000      0.015000
1691    101.400000      2.191120      0.014000
1692    101.460000      2.190260      0.014000
1693    101.520000      2.189430      0.014000
1694    101.580000      2.188630      0.013000
1695    101.640000      2.187850      0.013000
1696    101.700000      2.187100      0.012000
1697    101.760000      2.186370      0.012000
1698    101.820000      2.185670      0.011000
1699    101.880000      2.185000      0.011000
1700    101.940000      2.184340      0.011000
1701    102.000000      2.183710      0.010000
1702    102.060000      2.183100      0.010000
1703    102.120000      2.182510      0.010000
1704    102.180000      2.181940      0.009000
1705    102.240000      2.181390      0.009000
1706    102.300000      2.180850      0.009000
1707    102.360000      2.180330      0.009000
1708    102.420000      2.179830      0.008000
1709    102.480000      2.179340      0.008000
1710    102.540000      2.178870      0.008000
1711    102.600000      2.178400      0.008000
1712    102.660000      2.177960      0.007000
1713    102.720000      2.177520      0.007000
1714    102.780000      2.177100      0.007000
1715    102.840000      2.176690      0.007000
1716    102.900000      2.176290      0.007000
1717    102.960000      2.175900      0.006000
1718    103.020000      2.175530      0.006000
1719    103.080000      2.175170      0.006000
1720    103.140000      2.174820      0.006000
1721    103.200000      2.174490      0.005000
1722    103.260000      2.174160      0.005000
1723    103.320000      2.173850      0.005000
1724    103.380000      2.173550      0.005000
1725    103.440000      2.173260      0.005000
1726    103.500000      2.172990      0.004000
1727    103.560000      2.172720      0.004000
1728    103.620000      2.172470      0.004000
1729    103.680000      2.172230      0.004000
1730    103.740000      2.171990      0.004000
1731    103.800000      2.171770      0.004000
1732    103.860000      2.171540      0.004000
1733    103.920000      2.171330      0.004000
1734    103.980000      2.171120      0.003000
1735    104.040000      2.170910      0.003000
1736    104.100000      2.170710      0.003000
1737    104.160000      2.170500      0.003000
1738    104.220000      2.170300      0.003000
1739    104.280000      2.170090      0.003000
1740    104.340000      2.169880      0.004000
1741    104.400000      2.169670      0.004000
1742    104.460000      2.169450      0.004000
1743    104.520000      2.169230      0.004000
1744    104.580000      2.169000      0.004000
1745    104.640000      2.168770      0.004000
1746    104.700000      2.168530      0.004000
1747    104.760000      2.168290      0.004000
1748    104.820000      2.168050      0.004000
1749    104.880000      2.167800      0.004000
1750    104.940000      2.167540      0.004000
1751    105.000000      2.167290      0.004000
1752    105.060000      2.167030      0.004000
1753    105.120000      2.166780      0.004000
1754    105.180000      2.166520      0.004000
1755    105.240000      2.166260      0.004000
1756    105.300000      2.166010      0.004000
1757    105.360000      2.165750      0.004000
1758    105.420000      2.165500      0.004000
1759    105.480000      2.165260      0.004000
1760    105.540000      2.165010      0.004000
1761    105.600000      2.164770      0.004000
1762    105.660000      2.164540      0.004000
1763    105.720000      2.164310      0.004000
1764    105.780000      2.164090      0.004000
1765    105.840000      2.163880      0.004000
1766    105.900000      2.163670      0.003000
1767    105.960000      2.163470      0.003000
1768    106.020000      2.163280      0.003000
1769    106.080000      2.163100      0.003000
1770    106.140000      2.162930      0.003000
1771    106.200000      2.162760      0.003000
1772    106.260000      2.162610      0.002000
1773    106.320000      2.162470      0.002000
1774    106.380000      2.162340      0.002000
1775    106.440000      2.162230      0.002000
1776    106.500000      2.162130      0.002000
1777    106.560000      2.162040      0.001000
1778    106.620000      2.161970      0.001000
1779    106.680000      2.161920      0.001000
1780    106.740000      2.161890      0.000000
1781    106.800000      2.161870      0.000000
1782    106.860000      2.161880     -0.000000
1783    106.920000      2.161920     -0.001000
1784    106.980000      2.161970     -0.001000
1785    107.040000      2.162060     -0.002000
1786    107.100000      2.162170     -0.002000
1787    107.160000      2.162310     -0.003000
1788    107.220000      2.162490     -0.003000
1789    107.280000      2.162700     -0.004000
1790    107.340000      2.162950     -0.004000
1791    107.400000      2.163230     -0.005000
1792    107.460000      2.163550     -0.006000
1793    107.520000      2.163920     -0.006000
1794    107.580000      2.164320     -0.007000
1795    107.640000      2.164770     -0.008000
1796    107.700000      2.165260     -0.009000
1797    107.760000      2.165790     -0.009000
1798    107.820000      2.166370     -0.010000
1799    107.880000      2.166990     -0.011000
1800    107.940000      2.167650     -0.011000
1801    108.000000      2.168360     -0.012000
1802    108.060000      2.169110     -0.013000
1803    108.120000      2.169910     -0.014000
1804    108.180000      2.170750     -0.014000
1805    108.240000      2.171640     -0.015000
1806    108.300000      2.172570     -0.016000
1807    108.360000      2.173550     -0.017000
1808    108.420000      2.174580     -0.017000
1809    108.480000      2.175650     -0.018000
1810    108.540000      2.176770     -0.019000
1811    108.600000      2.177930     -0.020000
1812    108.660000      2.179130     -0.020000
1813    108.720000      2.180380     -0.021000
1814    108.780000      2.181670     -0.022000
1815    108.840000      2.183010     -0.023000
1816    108.900000      2.184380     -0.023000
1817    108.960000      2.185790     -0.024000
1818    109.020000      2.187230     -0.024000
1819    109.080000      2.188710     -0.025000
1820    109.140000      2.190230     -0.026000
1821    109.200000      2.191770     -0.026000
1822    109.260000      2.193350     -0.027000
1823    109.320000      2.194970     -0.027000
1824    109.380000      2.196610     -0.028000
1825    109.440000      2.198280     -0.028000
1826    109.500000      2.199970     -0.029000
1827    109.560000      2.201700     -0.029000
1828    109.620000      2.203450     -0.029000
1829    109.680000      2.205230     -0.030000
1830    109.740000      2.207030     -0.030000
1831    109.800000      2.208860     -0.031000
1832    109.860000      2.210720     -0.031000
1833    109.920000      2.212590     -0.031000
1834    109.980000      2.214490     -0.032000
1835    110.040000      2.216420     -0.032000
1836    110.100000      2.218360     -0.033000
1837    110.160000      2.220330     -0.033000
1838    110.220000      2.222320     -0.033000
1839    110.280000      2.224330     -0.034000
1840    110.340000      2.226370     -0.034000
1841    110.400000      2.228420     -0.034000
1842    110.460000      2.230500     -0.035000
1843    110.520000      2.232600     -0.035000
1844    110.580000      2.234710     -0.035000
1845    110.640000      2.236850     -0.036000
1846    110.700000      2.239010     -0.036000
1847    110.760000      2.241180     -0.036000
1848    110.820000      2.243380     -0.037000
1849    110.880000      2.245590     -0.037000
1850    110.940000      2.247810     -0.037000
1851    111.000000      2.250060     -0.038000
1852    111.060000      2.252320     -0.038000
1853    111.120000      2.254590     -0.038000
1854    111.180000      2.256880     -0.038000
1855    111.240000      2.259180     -0.038000
1856    111.300000      2.261500     -0.039000
1857    111.360000      2.263830     -0.039000
1858    111.420000      2.266170     -0.039000
1859    111.480000      2.268520     -0.039000
1860    111.540000      2.270890     -0.040000
1861    111.600000      2.273280     -0.040000
1862    111.660000      2.275670     -0.040000
1863    111.720000      2.278080     -0.040000
1864    111.780000      2.280510     -0.041000
1865    111.840000      2.282950     -0.041000
1866    111.900000      2.285410     -0.041000
1867    111.960000      2.287890     -0.041000
1868    112.020000      2.290380     -0.042000
1869    112.080000      2.292900     -0.042000
1870    112.140000      2.295430     -0.042000
1871    112.200000      2.297990     -0.043000
1872    112.260000      2.300570     -0.043000
1873    112.320000      2.303170     -0.044000
1874    112.380000      2.305790     -0.044000
1875    112.440000      2.308440     -0.044000
1876    112.500000      2.311120     -0.045000
1877    112.560000      2.313820     -0.045000
1878    112.620000      2.316550     -0.046000
1879    112.680000      2.319300     -0.046000
1880    112.740000      2.322070     -0.046000
1881    112.800000      2.324870     -0.047000
1882    112.860000      2.327700     -0.047000
1883    112.920000      2.330550     -0.048000
1884    112.980000      2.333420     -0.048000
1885    113.040000      2.336310     -0.048000
1886    113.100000      2.339220     -0.049000
1887    113.160000      2.342160     -0.049000
1888    113.220000      2.345110     -0.049000
1889    113.280000      2.348090     -0.050000
1890    113.340000      2.351080     -0.050000
1891    113.400000      2.354100     -0.050000
1892    113.460000      2.357130     -0.051000
1893    113.520000      2.360190     -0.051000
1894    113.580000      2.363270     -0.051000
1895    113.640000      2.366370     -0.052000
1896    113.700000      2.369490     -0.052000
1897    113.760000      2.372640     -0.053000
1898    113.820000      2.375810     -0.053000
1899    113.880000      2.379020     -0.054000
1900    113.940000      2.382250     -0.054000
1901    114.000000      2.385510     -0.055000
1902    114.060000      2.388800     -0.055000
1903    114.120000      2.392130     -0.056000
1904    114.180000      2.395500     -0.056000
1905    114.240000      2.398900     -0.057000
1906    114.300000      2.402350     -0.058000
1907    114.360000      2.405830     -0.058000
1908    114.420000      2.409360     -0.059000
1909    114.480000      2.412940     -0.060000
1910    114.540000      2.416550     -0.061000
1911    114.600000      2.420210     -0.061000
1912    114.660000      2.423920     -0.062000
1913    114.720000      2.427660     -0.063000
1914    114.780000      2.431450     -0.063000
1915    114.840000      2.435280     -0.064000
1916    114.900000      2.439140     -0.065000
1917    114.960000      2.443040     -0.065000
1918    115.020000      2.446970     -0.066000
1919    115.080000      2.450940     -0.066000
1920    115.140000      2.454930     -0.067000
1921    115.200000      2.458950     -0.067000
1922    115.260000      2.462990     -0.068000
1923    115.320000      2.467060     -0.068000
1924    115.380000      2.471150     -0.068000
1925    115.440000      2.475260     -0.069000
1926    115.500000      2.479390     -0.069000
1927    115.560000      2.483530     -0.069000
1928    115.620000      2.487690     -0.069000
1929    115.680000      2.491860     -0.070000
1930    115.740000      2.496050     -0.070000
1931    115.800000      2.500250     -0.070000
1932    115.860000      2.504470     -0.070000
1933    115.920000      2.508690     -0.070000
1934    115.980000      2.512920     -0.071000
1935    116.040000      2.517170     -0.071000
1936    116.100000      2.521420     -0.071000
1937    116.160000      2.525680     -0.071000
1938    116.220000      2.529950     -0.071000
1939    116.280000      2.534230     -0.071000
1940    116.340000      2.538510     -0.071000
1941    116.400000      2.542800     -0.072000
1942    116.460000      2.547090     -0.072000
1943    116.520000      2.551390     -0.072000
1944    116.580000      2.555700     -0.072000
1945    116.640000      2.560000     -0.072000
1946    116.700000      2.564310     -0.072000
1947    116.760000      2.568620     -0.072000
1948    116.820000      2.572930     -0.072000
1949    116.880000      2.577240     -0.072000
1950    116.940000      2.581550     -0.072000
1951    117.000000      2.585860     -0.072000
1952    117.060000      2.590160     -0.072000
1953    117.120000      2.594460     -0.072000
1954    117.180000      2.598750     -0.071000
1955    117.240000      2.603040     -0.071000
1956    117.300000      2.607320     -0.071000
1957    117.360000      2.611590     -0.071000
1958    117.420000      2.615850     -0.071000
1959    117.480000      2.620110     -0.071000
1960    117.540000      2.624370     -0.071000
1961    117.600000      2.628610     -0.071000
1962    117.660000      2.632860     -0.071000
1963    117.720000      2.637100     -0.071000
1964    117.780000      2.641340     -0.071000
1965    117.840000      2.645590     -0.071000
1966    117.900000      2.649840     -0.071000
1967    117.960000      2.654100     -0.071000
1968    118.020000      2.658370     -0.071000
1969    118.080000      2.662660     -0.072000
1970    118.140000      2.666960     -0.072000
1971    118.200000      2.671280     -0.072000
1972    118.260000      2.675630     -0.073000
1973    118.320000      2.680000     -0.073000
1974    118.380000      2.684400     -0.074000
1975    118.440000      2.688830     -0.074000
1976    118.500000      2.693300     -0.075000
1977    118.560000      2.697800     -0.075000
1978    118.620000      2.702330     -0.076000
1979    118.680000      2.706900     -0.076000
1980    118.740000      2.711500     -0.077000
1981    118.800000      2.716140     -0.078000
1982    118.860000      2.720810     -0.078000
1983    118.920000      2.725520     -0.079000
1984    118.980000      2.730270     -0.079000
1985    119.040000      2.735050     -0.080000
1986    119.100000      2.739860     -0.080000
1987    119.160000      2.744700     -0.081000
1988    119.220000      2.749580     -0.082000
1989    119.280000      2.754490     -0.082000
1990    119.340000      2.759430     -0.083000
1991    119.400000      2.764390     -0.083000
1992    119.460000      2.769390     -0.084000
1993    119.520000      2.774420     -0.084000
1994    119.580000      2.779470     -0.084000
1995    119.640000      2.784560     -0.085000
1996    119.700000      2.789660     -0.085000
1997    119.760000      2.794790     -0.086000
1998    119.820000      2.799950     -0.086000
1999    119.880000      2.805120     -0.086000
2000    119.940000      2.810320     -0.087000
2001    120.000000      2.815530     -0.087000
2002    120.060000      2.820760     -0.087000
2003    120.120000      2.826010     -0.088000
2004    120.180000      2.831270     -0.088000
2005    120.240000      2.836540     -0.088000
2006    120.300000      2.841820     -0.088000
2007    120.360000      2.847120     -0.088000
2008    120.420000      2.852430     -0.088000
2009    120.480000      2.857740     -0.089000
2010    120.540000      2.863060     -0.089000
2011    120.600000      2.868380     -0.089000
2012    120.660000      2.873710     -0.089000
2013    120.720000      2.879040     -0.089000
2014    120.780000      2.884380     -0.089000
2015    120.840000      2.889710     -0.089000
2016    120.900000      2.895040     -0.089000
2017    120.960000      2.900370     -0.089000
2018    121.020000      2.905700     -0.089000
2019    121.080000      2.911020     -0.089000
2020    121.140000      2.916330     -0.088000
2021    121.200000      2.921630     -0.088000
2022    121.260000      2.926930     -0.088000
2023    121.320000      2.932210     -0.088000
2024    121.380000      2.937480     -0.088000
2025    121.440000      2.942740     -0.087000
2026    121.500000      2.947980     -0.087000
2027    121.560000      2.953200     -0.087000
2028    121.620000      2.958410     -0.087000
2029    121.680000      2.963610     -0.086000
2030    121.740000      2.968780     -0.086000
2031    121.800000      2.973940     -0.086000
2032    121.860000      2.979070     -0.085000
2033    121.920000      2.984190     -0.085000
2034    121.980000      2.989290     -0.085000
2035    122.040000      2.994360     -0.084000
2036    122.100000      2.999420     -0.084000
2037    122.160000      3.004450     -0.084000
2038    122.220000      3.009470     -0.083000
2039    122.280000      3.014460     -0.083000
2040    122.340000      3.019420     -0.083000
2041    122.400000      3.024370     -0.082000
2042    122.460000      3.029290     -0.082000
2043    122.520000      3.034190     -0.081000
2044    122.580000      3.039060     -0.081000
2045    122.640000      3.043910     -0.081000
2046    122.700000      3.048740     -0.080000
2047    122.760000      3.053550     -0.080000
2048    122.820000      3.058340     -0.080000
2049    122.880000      3.063110     -0.079000
2050    122.940000      3.067860     -0.079000
2051    123.000000      3.072590     -0.079000
2052    123.060000      3.077300     -0.078000
2053    123.120000      3.082000     -0.078000
2054    123.180000      3.086680     -0.078000
2055    123.240000      3.091340     -0.078000
2056    123.300000      3.096000     -0.077000
2057    123.360000      3.100630     -0.077000
2058    123.420000      3.105260     -0.077000
2059    123.480000      3.109870     -0.077000
2060    123.540000      3.114470     -0.077000
2061    123.600000      3.119060     -0.076000
2062    123.660000      3.123640     -0.076000
2063    123.720000      3.128210     -0.076000
2064    123.780000      3.132760     -0.076000
2065    123.840000      3.137310     -0.076000
2066    123.900000      3.141850     -0.076000
2067    123.960000      3.146370     -0.075000
2068    124.020000      3.150890     -0.075000
2069    124.080000      3.155400     -0.075000
2070    124.140000      3.159900     -0.075000
2071    124.200000      3.164390     -0.075000
2072    124.260000      3.168870     -0.075000
2073    124.320000      3.173340     -0.074000
2074    124.380000      3.177810     -0.074000
2075    124.440000      3.182260     -0.074000
2076    124.500000      3.186710     -0.074000
2077    124.560000      3.191160     -0.074000
2078    124.620000      3.195590     -0.074000
2079    124.680000      3.200020     -0.074000
2080    124.740000      3.204450     -0.074000
2081    124.800000      3.208880     -0.074000
2082    124.860000      3.213300     -0.074000
2083    124.920000      3.217730     -0.074000
2084    124.980000      3.222150     -0.074000
2085    125.040000      3.226580     -0.074000
2086    125.100000      3.231020     -0.074000
2087    125.160000      3.235460     -0.074000
2088    125.220000      3.239900     -0.074000
2089    125.280000      3.244360     -0.074000
2090    125.340000      3.248820     -0.074000
2091    125.400000      3.253300     -0.075000
2092    125.460000      3.257780     -0.075000
2093    125.520000      3.262280     -0.075000
2094    125.580000      3.266790     -0.075000
2095    125.640000      3.271310     -0.075000
2096    125.700000      3.275840     -0.076000
2097    125.760000      3.280380     -0.076000
2098    125.820000      3.284940     -0.076000
2099    125.880000      3.289500     -0.076000
2100    125.940000      3.294080     -0.076000
2101    126.000000      3.298660     -0.076000
2102    126.060000      3.303260     -0.077000
2103    126.120000      3.307860     -0.077000
2104    126.180000      3.312460     -0.077000
2105    126.240000      3.317080     -0.077000
2106    126.300000      3.321700     -0.077000
2107    126.360000      3.326320     -0.077000
2108    126.420000      3.330950     -0.077000
2109    126.480000      3.335590     -0.077000
2110    126.540000      3.340230     -0.077000
2111    126.600000      3.344880     -0.078000
2112    126.660000      3.349540     -0.078000
2113    126.720000      3.354210     -0.078000
2114    126.780000      3.358880     -0.078000
2115    126.840000      3.363570     -0.078000
2116    126.900000      3.368270     -0.078000
2117    126.960000      3.372990     -0.079000
2118    127.020000      3.377730     -0.079000
2119    127.080000      3.382480     -0.079000
2120    127.140000      3.387260     -0.080000
2121    127.200000      3.392050     -0.080000
2122    127.260000      3.396880     -0.081000
2123    127.320000      3.401730     -0.081000
2124    127.380000      3.406610     -0.082000
2125    127.440000      3.411530     -0.082000
2126    127.500000      3.416470     -0.083000
2127    127.560000      3.421450     -0.083000
2128    127.620000      3.426460     -0.084000
2129    127.680000      3.431510     -0.084000
2130    127.740000      3.436590     -0.085000
2131    127.800000      3.441710     -0.086000
2132    127.860000      3.446860     -0.086000
2133    127.920000      3.452050     -0.087000
2134    127.980000      3.457270     -0.087000
2135    128.040000      3.462530     -0.088000
2136    128.100000      3.467820     -0.089000
2137    128.160000      3.473150     -0.089000
2138    128.220000      3.478510     -0.090000
2139    128.280000      3.483910     -0.090000
2140    128.340000      3.489340     -0.091000
2141    128.400000      3.494810     -0.091000
2142    128.460000      3.500320     -0.092000
2143    128.520000      3.505850     -0.093000
2144    128.580000      3.511420     -0.093000
2145    128.640000      3.517030     -0.094000
2146    128.700000      3.522670     -0.094000
2147    128.760000      3.528340     -0.095000
2148    128.820000      3.534040     -0.095000
2149    128.880000      3.539770     -0.096000
2150    128.940000      3.545540     -0.096000
2151    129.000000      3.551330     -0.097000
2152    129.060000      3.557150     -0.097000
2153    129.120000      3.563000     -0.098000
2154    129.180000      3.568880     -0.098000
2155    129.240000      3.574790     -0.099000
2156    129.300000      3.580720     -0.099000
2157    129.360000      3.586680     -0.099000
2158    129.420000      3.592660     -0.100000
2159    129.480000      3.598660     -0.100000
2160    129.540000      3.604690     -0.101000
2161    129.600000      3.610740     -0.101000
2162    129.660000      3.616810     -0.101000
2163    129.720000      3.622890     -0.102000
2164    129.780000      3.628990     -0.102000
2165    129.840000      3.635100     -0.102000
2166    129.900000      3.641230     -0.102000
2167    129.960000      3.647360     -0.102000
2168    130.020000      3.653500     -0.102000
2169    130.080000      3.659640     -0.102000
2170    130.140000      3.665780     -0.102000
2171    130.200000      3.671920     -0.102000
2172    130.260000      3.678060     -0.102000
2173    130.320000      3.684190     -0.102000
2174    130.380000      3.690320     -0.102000
2175    130.440000      3.696430     -0.102000
2176    130.500000      3.702540     -0.102000
2177    130.560000      3.708630     -0.101000
2178    130.620000      3.714710     -0.101000
2179    130.680000      3.720770     -0.101000
2180    130.740000      3.726820     -0.101000
2181    130.800000      3.732850     -0.100000
2182    130.860000      3.738860     -0.100000
2183    130.920000      3.744860     -0.100000
2184    130.980000      3.750830     -0.099000
2185    131.040000      3.756790     -0.099000
2186    131.100000      3.762740     -0.099000
2187    131.160000      3.768660     -0.099000
2188    131.220000      3.774560     -0.098000
2189    131.280000      3.780450     -0.098000
2190    131.340000      3.786310     -0.098000
2191    131.400000      3.792160     -0.097000
2192    131.460000      3.797990     -0.097000
2193    131.520000      3.803810     -0.097000
2194    131.580000      3.809610     -0.097000
2195    131.640000      3.815400     -0.096000
2196    131.700000      3.821180     -0.096000
2197    131.760000      3.826950     -0.096000
2198    131.820000      3.832720     -0.096000
2199    131.880000      3.838490     -0.096000
2200    131.940000      3.844270     -0.096000
2201    132.000000      3.850050     -0.096000
2202    132.060000      3.855840     -0.097000
2203    132.120000      3.861650     -0.097000
2204    132.180000      3.867480     -0.097000
2205    132.240000      3.873330     -0.098000
2206    132.300000      3.879220     -0.098000
2207    132.360000      3.885130     -0.099000
2208    132.420000      3.891080     -0.100000
2209    132.480000      3.897070     -0.100000
2210    132.540000      3.903100     -0.101000
2211    132.600000      3.909190     -0.102000
2212    132.660000      3.915320     -0.103000
2213    132.720000      3.921500     -0.104000
2214    132.780000      3.927750     -0.105000
2215    132.840000      3.934050     -0.106000
2216    132.900000      3.940420     -0.107000
2217    132.960000      3.946850     -0.108000
2218    133.020000      3.953360     -0.109000
2219    133.080000      3.959940     -0.110000
2220    133.140000      3.966600     -0.112000
2221    133.200000      3.973340     -0.113000
2222    133.260000      3.980160     -0.114000
2223    133.320000      3.987070     -0.116000
2224    133.380000      3.994080     -0.118000
2225    133.440000      4.001180     -0.119000
2226    133.500000      4.008380     -0.121000
2227    133.560000      4.015670     -0.122000
2228    133.620000      4.023070     -0.124000
2229    133.680000      4.030560     -0.126000
2230    133.740000      4.038160     -0.127000
2231    133.800000      4.045860     -0.129000
2232    133.860000      4.053660     -0.131000
2233    133.920000      4.061550     -0.132000
2234    133.980000      4.069550     -0.134000
2235    134.040000      4.077650     -0.136000
2236    134.100000      4.085850     -0.137000
2237    134.160000      4.094150     -0.139000
2238    134.220000      4.102550     -0.141000
2239    134.280000      4.111040     -0.142000
2240    134.340000      4.119630     -0.144000
2241    134.400000      4.128320     -0.146000
2242    134.460000      4.137100     -0.147000
2243    134.520000      4.145960     -0.149000
2244    134.580000      4.154920     -0.150000
2245    134.640000      4.163950     -0.151000
2246    134.700000      4.173070     -0.152000
2247    134.760000      4.182250     -0.154000
2248    134.820000      4.191500     -0.155000
2249    134.880000      4.200810     -0.156000
2250    134.940000      4.210160     -0.156000
2251    135.000000      4.219560     -0.157000
2252    135.060000      4.228990     -0.157000
2253    135.120000      4.238460     -0.158000
2254    135.180000      4.247940     -0.158000
2255    135.240000      4.257440     -0.158000
2256    135.300000      4.266940     -0.158000
2257    135.360000      4.276450     -0.158000
2258    135.420000      4.285950     -0.158000
2259    135.480000      4.295450     -0.158000
2260    135.540000      4.304930     -0.158000
2261    135.600000      4.314400     -0.158000
2262    135.660000      4.323860     -0.157000
2263    135.720000      4.333290     -0.157000
2264    135.780000      4.342710     -0.157000
2265    135.840000      4.352110     -0.156000
2266    135.900000      4.361480     -0.156000
2267    135.960000      4.370840     -0.156000
2268    136.020000      4.380180     -0.155000
2269    136.080000      4.389490     -0.155000
2270    136.140000      4.398790     -0.155000
2271    136.200000      4.408080     -0.155000
2272    136.260000      4.417350     -0.154000
2273    136.320000      4.426600     -0.154000
2274    136.380000      4.435830     -0.154000
2275    136.440000      4.445060     -0.154000
2276    136.500000      4.454270     -0.153000
2277    136.560000      4.463460     -0.153000
2278    136.620000      4.472640     -0.153000
2279    136.680000      4.481810     -0.153000
2280    136.740000      4.490970     -0.153000
2281    136.800000      4.500120     -0.152000
2282    136.860000      4.509250     -0.152000
2283    136.920000      4.518380     -0.152000
2284    136.980000      4.527490     -0.152000
2285    137.040000      4.536590     -0.152000
2286    137.100000      4.545680     -0.151000
2287    137.160000      4.554760     -0.151000
2288    137.220000      4.563830     -0.151000
2289    137.280000      4.572890     -0.151000
2290    137.340000      4.581940     -0.151000
2291    137.400000      4.590990     -0.151000
2292    137.460000      4.600020     -0.151000
2293    137.520000      4.609050     -0.150000
2294    137.580000      4.618080     -0.150000
2295    137.640000      4.627100     -0.150000
2296    137.700000      4.636120     -0.150000
2297    137.760000      4.645140     -0.150000
2298    137.820000      4.654170     -0.150000
2299    137.880000      4.663200     -0.151000
2300    137.940000      4.672240     -0.151000
2301    138.000000      4.681300     -0.151000
2302    138.060000      4.690370     -0.151000
2303    138.120000      4.699460     -0.152000
2304    138.180000      4.708580     -0.152000
2305    138.240000      4.717720     -0.153000
2306    138.300000      4.726890     -0.153000
2307    138.360000      4.736100     -0.154000
2308    138.420000      4.745330     -0.154000
2309    138.480000      4.754610     -0.155000
2310    138.540000      4.763930     -0.156000
2311    138.600000      4.773290     -0.156000
2312    138.660000      4.782690     -0.157000
2313    138.720000      4.792140     -0.158000
2314    138.780000      4.801640     -0.159000
2315    138.840000      4.811180     -0.159000
2316    138.900000      4.820780     -0.160000
2317    138.960000      4.830420     -0.161000
2318    139.020000      4.840120     -0.162000
2319    139.080000      4.849870     -0.163000
2320    139.140000      4.859680     -0.164000
2321    139.200000      4.869540     -0.165000
2322    139.260000      4.879470     -0.166000
2323    139.320000      4.889460     -0.167000
2324    139.380000      4.899510     -0.168000
2325    139.440000      4.909630     -0.169000
2326    139.500000      4.919820     -0.170000
2327    139.560000      4.930080     -0.172000
2328    139.620000      4.940410     -0.173000
2329    139.680000      4.950830     -0.174000
2330    139.740000      4.961330     -0.176000
2331    139.800000      4.971910     -0.177000
2332    139.860000      4.982590     -0.179000
2333    139.920000      4.993360     -0.180000
2334    139.980000      5.004240     -0.182000
2335    140.040000      5.015210     -0.184000
2336    140.100000      5.026300     -0.186000
2337    140.160000      5.037500     -0.188000
2338    140.220000      5.048820     -0.190000
2339    140.280000      5.060270     -0.192000
2340    140.340000      5.071840     -0.194000
2341    140.400000      5.083550     -0.196000
2342    140.460000      5.095390     -0.198000
2343    140.520000      5.107360     -0.201000
2344    140.580000      5.119470     -0.203000
2345    140.640000      5.131720     -0.205000
2346    140.700000      5.144090     -0.207000
2347    140.760000      5.156600     -0.209000
2348    140.820000      5.169220     -0.211000
2349    140.880000      5.181970     -0.213000
2350    140.940000      5.194830     -0.215000
2351    141.000000      5.207810     -0.217000
2352    141.060000      5.220880     -0.219000
2353    141.120000      5.234060     -0.220000
2354    141.180000      5.247320     -0.222000
2355    141.240000      5.260670     -0.223000
2356    141.300000      5.274100     -0.224000
2357    141.360000      5.287610     -0.226000
2358    141.420000      5.301180     -0.227000
2359    141.480000      5.314810     -0.228000
2360    141.540000      5.328490     -0.228000
2361    141.600000      5.342230     -0.229000
2362    141.660000      5.356000     -0.230000
2363    141.720000      5.369790     -0.230000
2364    141.780000      5.383610     -0.230000
2365    141.840000      5.397440     -0.230000
2366    141.900000      5.411270     -0.230000
2367    141.960000      5.425090     -0.230000
2368    142.020000      5.438890     -0.230000
2369    142.080000      5.452670     -0.229000
2370    142.140000      5.466400     -0.228000
2371    142.200000      5.480080     -0.228000
2372    142.260000      5.493710     -0.227000
2373    142.320000      5.507270     -0.225000
2374    142.380000      5.520750     -0.224000
2375    142.440000      5.534150     -0.223000
2376    142.500000      5.547460     -0.221000
2377    142.560000      5.560680     -0.219000
2378    142.620000      5.573800     -0.218000
2379    142.680000      5.586820     -0.216000
2380    142.740000      5.599740     -0.214000
2381    142.800000      5.612560     -0.213000
2382    142.860000      5.625270     -0.211000
2383    142.920000      5.637880     -0.209000
2384    142.980000      5.650390     -0.208000
2385    143.040000      5.662800     -0.206000
2386    143.100000      5.675100     -0.204000
2387    143.160000      5.687310     -0.203000
2388    143.220000      5.699410     -0.201000
2389    143.280000      5.711420     -0.199000
2390    143.340000      5.723330     -0.198000
2391    143.400000      5.735150     -0.196000
2392    143.460000      5.746870     -0.195000
2393    143.520000      5.758510     -0.193000
2394    143.580000      5.770060     -0.192000
2395    143.640000      5.781520     -0.190000
2396    143.700000      5.792920     -0.189000
2397    143.760000      5.804240     -0.188000
2398    143.820000      5.815490     -0.187000
2399    143.880000      5.826690     -0.186000
2400    143.940000      5.837840     -0.185000
2401    144.000000      5.848930     -0.185000
2402    144.060000      5.859990     -0.184000
2403    144.120000      5.871020     -0.184000
2404    144.180000      5.882020     -0.183000
2405    144.240000      5.892990     -0.183000
2406    144.300000      5.903950     -0.182000
2407    144.360000      5.914890     -0.182000
2408    144.420000      5.925820     -0.182000
2409    144.480000      5.936740     -0.182000
2410    144.540000      5.947640     -0.182000
2411    144.600000      5.958530     -0.181000
2412    144.660000      5.969400     -0.181000
2413    144.720000      5.980260     -0.181000
2414    144.780000      5.991090     -0.180000
2415    144.840000      6.001890     -0.180000
2416    144.900000      6.012650     -0.179000
2417    144.960000      6.023380     -0.178000
2418    145.020000      6.034050     -0.177000
2419    145.080000      6.044670     -0.176000
2420    145.140000      6.055230     -0.175000
2421    145.200000      6.065720     -0.174000
2422    145.260000      6.076140     -0.173000
2423    145.320000      6.086500     -0.172000
2424    145.380000      6.096780     -0.171000
2425    145.440000      6.107010     -0.170000
2426    145.500000      6.117170     -0.169000
2427    145.560000      6.127290     -0.168000
2428    145.620000      6.137380     -0.168000
2429    145.680000      6.147460     -0.168000
2430    145.740000      6.157550     -0.169000
2431    145.800000      6.167680     -0.169000
2432    145.860000      6.177880     -0.171000
2433    145.920000      6.188170     -0.173000
2434    145.980000      6.198590     -0.175000
2435    146.040000      6.209170     -0.178000
2436    146.100000      6.219950     -0.182000
2437    146.160000      6.230950     -0.186000
2438    146.220000      6.242220     -0.190000
2439    146.280000      6.253770     -0.195000
2440    146.340000      6.265640     -0.201000
2441    146.400000      6.277840     -0.206000
2442    146.460000      6.290390     -0.212000
2443    146.520000      6.303300     -0.218000
2444    146.580000      6.316570     -0.224000
2445    146.640000      6.330190     -0.230000
2446    146.700000      6.344170     -0.236000
2447    146.760000      6.358480     -0.241000
2448    146.820000      6.373100     -0.246000
2449    146.880000      6.388010     -0.251000
2450    146.940000      6.403190     -0.255000
2451    147.000000      6.418600     -0.259000
2452    147.060000      6.434220     -0.262000
2453    147.120000      6.450020     -0.265000
2454    147.180000      6.465970     -0.267000
2455    147.240000      6.482030     -0.269000
2456    147.300000      6.498200     -0.270000
2457    147.360000      6.514430     -0.271000
2458    147.420000      6.530720     -0.272000
2459    147.480000      6.547040     -0.272000
2460    147.540000      6.563380     -0.272000
2461    147.600000      6.579730     -0.272000
2462    147.660000      6.596080     -0.272000
2463    147.720000      6.612420     -0.272000
2464    147.780000      6.628760     -0.272000
2465    147.840000      6.645090     -0.272000
2466    147.900000      6.661410     -0.272000
2467    147.960000      6.677730     -0.272000
2468    148.020000      6.694040     -0.272000
2469    148.080000      6.710360     -0.272000
2470    148.140000      6.726690     -0.272000
2471    148.200000      6.743030     -0.272000
2472    148.260000      6.759390     -0.273000
2473    148.320000      6.775770     -0.273000
2474    148.380000      6.792160     -0.273000
2475    148.440000      6.808560     -0.274000
2476    148.500000      6.824980     -0.274000
2477    148.560000      6.841410     -0.274000
2478    148.620000      6.857830     -0.274000
2479    148.680000      6.874240     -0.273000
2480    148.740000      6.890620     -0.273000
2481    148.800000      6.906960     -0.272000
2482    148.860000      6.923230     -0.271000
2483    148.920000      6.939430     -0.269000
2484    148.980000      6.955530     -0.267000
2485    149.040000      6.971520     -0.265000
2486    149.100000      6.987360     -0.263000
2487    149.160000      7.003050     -0.260000
2488    149.220000      7.018570     -0.257000
2489    149.280000      7.033900     -0.254000
2490    149.340000      7.049040     -0.251000
2491    149.400000      7.063980     -0.247000
2492    149.460000      7.078710     -0.244000
2493    149.520000      7.093250     -0.241000
2494    149.580000      7.107600     -0.238000
2495    149.640000      7.121780     -0.235000
2496    149.700000      7.135820     -0.233000
2497    149.760000      7.149740     -0.231000
2498    149.820000      7.163580     -0.230000
2499    149.880000      7.177370     -0.230000
2500    149.940000      7.191170     -0.230000
2501    150.000000      7.205010     -0.231000
2502    150.060000      7.218940     -0.233000
2503    150.120000      7.233000     -0.236000
2504    150.180000      7.247240     -0.239000
2505    150.240000      7.261700     -0.243000
2506    150.300000      7.276420     -0.248000
2507    150.360000      7.291440     -0.253000
2508    150.420000      7.306780     -0.259000
2509    150.480000      7.322480     -0.265000
2510    150.540000      7.338550     -0.271000
2511    150.600000      7.354990     -0.277000
2512    150.660000      7.371830     -0.284000
2513    150.720000      7.389050     -0.290000
2514    150.780000      7.406640     -0.296000
2515    150.840000      7.424610     -0.302000
2516    150.900000      7.442930     -0.308000
2517    150.960000      7.461580     -0.314000
2518    151.020000      7.480550     -0.319000
2519    151.080000      7.499810     -0.323000
2520    151.140000      7.519340     -0.328000
2521    151.200000      7.539110     -0.331000
2522    151.260000      7.559100     -0.335000
2523    151.320000      7.579280     -0.338000
2524    151.380000      7.599630     -0.340000
2525    151.440000      7.620120     -0.342000
2526    151.500000      7.640700     -0.344000
2527    151.560000      7.661360     -0.345000
2528    151.620000      7.682050     -0.345000
2529    151.680000      7.702730     -0.344000
2530    151.740000      7.723370     -0.343000
2531    151.800000      7.743920     -0.341000
2532    151.860000      7.764330     -0.339000
2533    151.920000      7.784560     -0.335000
2534    151.980000      7.804570     -0.331000
2535    152.040000      7.824290     -0.326000
2536    152.100000      7.843690     -0.320000
2537    152.160000      7.862730     -0.314000
2538    152.220000      7.881350     -0.307000
2539    152.280000      7.899520     -0.299000
2540    152.340000      7.917220     -0.291000
2541    152.400000      7.934400     -0.282000
2542    152.460000      7.951060     -0.273000
2543    152.520000      7.967200     -0.264000
2544    152.580000      7.982800     -0.256000
2545    152.640000      7.997890     -0.247000
2546    152.700000      8.012490     -0.239000
2547    152.760000      8.026620     -0.232000
2548    152.820000      8.040330     -0.225000
2549    152.880000      8.053660     -0.219000
2550    152.940000      8.066650     -0.214000
2551    153.000000      8.079360     -0.210000
2552    153.060000      8.091850     -0.207000
2553    153.120000      8.104160     -0.204000
2554    153.180000      8.116340     -0.203000
2555    153.240000      8.128460     -0.202000
2556    153.300000      8.140550     -0.202000
2557    153.360000      8.152650     -0.202000
2558    153.420000      8.164800     -0.203000
2559    153.480000      8.177040     -0.205000
2560    153.540000      8.189380     -0.207000
2561    153.600000      8.201840     -0.209000
2562    153.660000      8.214430     -0.211000
2563    153.720000      8.227160     -0.213000
2564    153.780000      8.240020     -0.215000
2565    153.840000      8.253010     -0.218000
2566    153.900000      8.266120     -0.219000
2567    153.960000      8.279340     -0.221000
2568    154.020000      8.292640     -0.222000
2569    154.080000      8.306030     -0.223000
2570    154.140000      8.319460     -0.224000
2571    154.200000      8.332940     -0.225000
2572    154.260000      8.346440     -0.225000
2573    154.320000      8.359950     -0.225000
2574    154.380000      8.373460     -0.225000
2575    154.440000      8.386940     -0.225000
2576    154.500000      8.400400     -0.224000
2577    154.560000      8.413820     -0.223000
2578    154.620000      8.427190     -0.223000
2579    154.680000      8.440530     -0.222000
2580    154.740000      8.453810     -0.221000
2581    154.800000      8.467060     -0.220000
2582    154.860000      8.480250     -0.220000
2583    154.920000      8.493410     -0.219000
2584    154.980000      8.506540     -0.218000
2585    155.040000      8.519630     -0.218000
2586    155.100000      8.532700     -0.218000
2587    155.160000      8.545760     -0.217000
2588    155.220000      8.558800     -0.217000
2589    155.280000      8.571840     -0.217000
2590    155.340000      8.584870     -0.217000
2591    155.400000      8.597910     -0.217000
2592    155.460000      8.610950     -0.218000
2593    155.520000      8.624010     -0.218000
2594    155.580000      8.637080     -0.218000
2595    155.640000      8.650160     -0.218000
2596    155.700000      8.663260     -0.218000
2597    155.760000      8.676380     -0.219000
2598    155.820000      8.689510     -0.219000
2599    155.880000      8.702650     -0.219000
2600    155.940000      8.715810     -0.219000
2601    156.000000      8.728980     -0.220000
2602    156.060000      8.742160     -0.220000
2603    156.120000      8.755350     -0.220000
2604    156.180000      8.768540     -0.220000
2605    156.240000      8.781730     -0.220000
2606    156.300000      8.794930     -0.220000
2607    156.360000      8.808130     -0.220000
2608    156.420000      8.821320     -0.220000
2609    156.480000      8.834520     -0.220000
2610    156.540000      8.847700     -0.220000
2611    156.600000      8.860890     -0.220000
2612    156.660000      8.874070     -0.220000
2613    156.720000      8.887240     -0.220000
2614    156.780000      8.900410     -0.219000
2615    156.840000      8.913570     -0.219000
2616    156.900000      8.926730     -0.219000
2617    156.960000      8.939880     -0.219000
2618    157.020000      8.953030     -0.219000
2619    157.080000      8.966180     -0.219000
2620    157.140000      8.979320     -0.219000
2621    157.200000      8.992460     -0.219000
2622    157.260000      9.005600     -0.219000
2623    157.320000      9.018750     -0.219000
2624    157.380000      9.031890     -0.219000
2625    157.440000      9.045030     -0.219000
2626    157.500000      9.058170     -0.219000
2627    157.560000      9.071320     -0.219000
2628    157.620000      9.084460     -0.219000
2629    157.680000      9.097610     -0.219000
2630    157.740000      9.110760     -0.219000
2631    157.800000      9.123910     -0.219000
2632    157.860000      9.137070     -0.219000
2633    157.920000      9.150220     -0.219000
2634    157.980000      9.163380     -0.219000
2635    158.040000      9.176540     -0.219000
2636    158.100000      9.189700     -0.219000
2637    158.160000      9.202860     -0.219000
2638    158.220000      9.216020     -0.219000
2639    158.280000      9.229180     -0.219000
2640    158.340000      9.242340     -0.219000
2641    158.400000      9.255500     -0.219000
2642    158.460000      9.268660     -0.219000
2643    158.520000      9.281820     -0.219000
2644    158.580000      9.294980     -0.219000
2645    158.640000      9.308130     -0.219000
2646    158.700000      9.321290     -0.219000
2647    158.760000      9.334450     -0.219000
2648    158.820000      9.347610     -0.219000
2649    158.880000      9.360760     -0.219000
2650    158.940000      9.373920     -0.219000
2651    159.000000      9.387070     -0.219000
2652    159.060000      9.400230     -0.219000
2653    159.120000      9.413380     -0.219000
2654    159.180000      9.426530     -0.219000
2655    159.240000      9.439690     -0.219000
2656    159.300000      9.452840     -0.219000
2657    159.360000      9.466000     -0.219000
2658    159.420000      9.479150     -0.219000
2659    159.480000      9.492300     -0.219000
2660    159.540000      9.505460     -0.219000
2661    159.600000      9.518610     -0.219000
2662    159.660000      9.531770     -0.219000
2663    159.720000      9.544920     -0.219000
2664    159.780000      9.558080     -0.219000
2665    159.840000      9.571230     -0.219000
2666    159.900000      9.584390     -0.219000
2667    159.960000      9.597540     -0.219000
2668    160.020000      9.610700     -0.219000
2669    160.080000      9.623850     -0.219000
2670    160.140000      9.637010     -0.219000
2671    160.200000      9.650170     -0.219000
2672    160.260000      9.663320     -0.219000
2673    160.320000      9.676480     -0.219000
2674    160.380000      9.689640     -0.219000
2675    160.440000      9.702790     -0.219000
2676    160.500000      9.715950     -0.219000
2677    160.560000      9.729100     -0.219000
2678    160.620000      9.742260     -0.219000
2679    160.680000      9.755420     -0.219000
2680    160.740000      9.768570     -0.219000
2681    160.800000      9.781730     -0.219000
2682    160.860000      9.794880     -0.219000
2683    160.920000      9.808040     -0.219000
2684    160.980000      9.821190     -0.219000
2685    161.040000      9.834350     -0.219000
2686    161.100000      9.847500     -0.219000
2687    161.160000      9.860660     -0.219000
2688    161.220000      9.873810     -0.219000
2689    161.280000      9.886970     -0.219000
2690    161.340000      9.900130     -0.219000
2691    161.400000      9.913280     -0.219000
2692    161.460000      9.926440     -0.219000
2693    161.520000      9.939590     -0.219000
2694    161.580000      9.952750     -0.219000
2695    161.640000      9.965900     -0.219000
2696    161.700000      9.979060     -0.219000
2697    161.760000      9.992210     -0.219000
2698    161.820000     10.005370     -0.219000
2699    161.880000     10.018520     -0.219000
2700    161.940000     10.031680     -0.219000
2701    162.000000     10.044830     -0.219000
2702    162.060000     10.057990     -0.219000
2703    162.120000     10.071150     -0.219000
2704    162.180000     10.084300     -0.219000
2705    162.240000     10.097460     -0.219000
2706    162.300000     10.110610     -0.219000
2707    162.360000     10.123770     -0.219000
2708    162.420000     10.136920     -0.219000
2709    162.480000     10.150080     -0.219000
2710    162.540000     10.163240     -0.219000
2711    162.600000     10.176390     -0.219000
2712    162.660000     10.189550     -0.219000
2713    162.720000     10.202700     -0.219000
2714    162.780000     10.215860     -0.219000
2715    162.840000     10.229010     -0.219000
2716    162.900000     10.242170     -0.219000
2717    162.960000     10.255320     -0.219000
2718    163.020000     10.268480     -0.219000
2719    163.080000     10.281630     -0.219000
2720    163.140000     10.294790     -0.219000
2721    163.200000     10.307950     -0.219000
2722    163.260000     10.321100     -0.219000
2723    163.320000     10.334260     -0.219000
2724    163.380000     10.347410     -0.219000
2725    163.440000     10.360570     -0.219000
2726    163.500000     10.373720     -0.219000
2727    163.560000     10.386880     -0.219000
2728    163.620000     10.400030     -0.219000
2729    163.680000     10.413190     -0.219000
2730    163.740000     10.426350     -0.219000
2731    163.800000     10.439500     -0.219000
2732    163.860000     10.452660     -0.219000
2733    163.920000     10.465810     -0.219000
2734    163.980000     10.478970     -0.219000
2735    164.040000     10.492120     -0.219000
2736    164.100000     10.505280     -0.219000
2737    164.160000     10.518430     -0.219000
2738    164.220000     10.531590     -0.219000
2739    164.280000     10.544740     -0.219000
2740    164.340000     10.557900     -0.219000
2741    164.400000     10.571060     -0.219000
2742    164.460000     10.584210     -0.219000
2743    164.520000     10.597370     -0.219000
2744    164.580000     10.610520     -0.219000
2745    164.640000     10.623680     -0.219000
2746    164.700000     10.636830     -0.219000
2747    164.760000     10.649990     -0.219000
2748    164.820000     10.663140     -0.219000
2749    164.880000     10.676300     -0.219000
2750    164.940000     10.689460     -0.219000
2751    165.000000     10.702610     -0.219000
2752    165.060000     10.715770     -0.219000
2753    165.120000     10.728920     -0.219000
2754    165.180000     10.742080     -0.219000
2755    165.240000     10.755230     -0.219000
2756    165.300000     10.768390     -0.219000
2757    165.360000     10.781540     -0.219000
2758    165.420000     10.794700     -0.219000
2759    165.480000     10.807860     -0.219000
2760    165.540000     10.821010     -0.219000
2761    165.600000     10.834170     -0.219000
2762    165.660000     10.847320     -0.219000
2763    165.720000     10.860480     -0.219000
2764    165.780000     10.873630     -0.219000
2765    165.840000     10.886790     -0.219000
2766    165.900000     10.899940     -0.219000
2767    165.960000     10.913100     -0.219000
2768    166.020000     10.926250     -0.219000
2769    166.080000     10.939410     -0.219000
2770    166.140000     10.952570     -0.219000
2771    166.200000     10.965720     -0.219000
2772    166.260000     10.978880     -0.219000
2773    166.320000     10.992030     -0.219000
2774    166.380000     11.005190     -0.219000
2775    166.440000     11.018340     -0.219000
2776    166.500000     11.031500     -0.219000
2777    166.560000     11.044650     -0.219000
2778    166.620000     11.057810     -0.219000
2779    166.680000     11.070970     -0.219000
2780    166.740000     11.084120     -0.219000
2781    166.800000     11.097280     -0.219000
2782    166.860000     11.110430     -0.219000
2783    166.920000     11.123590     -0.219000
2784    166.980000     11.136740     -0.219000
2785    167.040000     11.149900     -0.219000
2786    167.100000     11.163050     -0.219000
2787    167.160000     11.176210     -0.219000
2788    167.220000     11.189370     -0.219000
2789    167.280000     11.202520     -0.219000
2790    167.340000     11.215680     -0.219000
2791    167.400000     11.228830     -0.219000
2792    167.460000     11.241990     -0.219000
2793    167.520000     11.255140     -0.219000
2794    167.580000     11.268300     -0.219000
2795    167.640000     11.281450     -0.219000
2796    167.700000     11.294610     -0.219000
2797    167.760000     11.307760     -0.219000
2798    167.820000     11.320920     -0.219000
2799    167.880000     11.334070     -0.219000
2800    167.940000     11.347230     -0.219000
2801    168.000000     11.360380     -0.219000
2802    168.060000     11.373540     -0.219000
2803    168.120000     11.386700     -0.219000
2804    168.180000     11.399850     -0.219000
2805    168.240000     11.413010     -0.219000
2806    168.300000     11.426160     -0.219000
2807    168.360000     11.439320     -0.219000
2808    168.420000     11.452480     -0.219000
2809    168.480000     11.465630     -0.219000
2810    168.540000     11.478790     -0.219000
2811    168.600000     11.491940     -0.219000
2812    168.660000     11.505100     -0.219000
2813    168.720000     11.518250     -0.219000
2814    168.780000     11.531410     -0.219000
2815    168.840000     11.544570     -0.219000
2816    168.900000     11.557720     -0.219000
2817    168.960000     11.570880     -0.219000
2818    169.020000     11.584030     -0.219000
2819    169.080000     11.597190     -0.219000
2820    169.140000     11.610340     -0.219000
2821    169.200000     11.623500     -0.219000
2822    169.260000     11.636660     -0.219000
2823    169.320000     11.649810     -0.219000
2824    169.380000     11.662970     -0.219000
2825    169.440000     11.676120     -0.219000
2826    169.500000     11.689270     -0.219000
2827    169.560000     11.702430     -0.219000
2828    169.620000     11.715580     -0.219000
2829    169.680000     11.728740     -0.219000
2830    169.740000     11.741890     -0.219000
2831    169.800000     11.755050     -0.219000
2832    169.860000     11.768200     -0.219000
2833    169.920000     11.781350     -0.219000
2834    169.980000     11.794510     -0.219000
2835    170.040000     11.807660     -0.219000
2836    170.100000     11.820820     -0.219000
2837    170.160000     11.833980     -0.219000
2838    170.220000     11.847130     -0.219000
2839    170.280000     11.860290     -0.219000
2840    170.340000     11.873450     -0.219000
2841    170.400000     11.886600     -0.219000
2842    170.460000     11.899760     -0.219000
2843    170.520000     11.912920     -0.219000
2844    170.580000     11.926080     -0.219000
2845    170.640000     11.939240     -0.219000
2846    170.700000     11.952390     -0.219000
2847    170.760000     11.965550     -0.219000
2848    170.820000     11.978710     -0.219000
2849    170.880000     11.991870     -0.219000
2850    170.940000     12.005030     -0.219000
2851    171.000000     12.018190     -0.219000
2852    171.060000     12.031340     -0.219000
2853    171.120000     12.044500     -0.219000
2854    171.180000     12.057650     -0.219000
2855    171.240000     12.070810     -0.219000
2856    171.300000     12.083960     -0.219000
2857    171.360000     12.097110     -0.219000
2858    171.420000     12.110260     -0.219000
2859    171.480000     12.123410     -0.219000
2860    171.540000     12.136560     -0.219000
2861    171.600000     12.149700     -0.219000
2862    171.660000     12.162850     -0.219000
2863    171.720000     12.175990     -0.219000
2864    171.780000     12.189140     -0.219000
2865    171.840000     12.202280     -0.219000
2866    171.900000     12.215430     -0.219000
2867    171.960000     12.228580     -0.219000
2868    172.020000     12.241730     -0.219000
2869    172.080000     12.254880     -0.219000
2870    172.140000     12.268040     -0.219000
2871    172.200000     12.281200     -0.219000
2872    172.260000     12.294360     -0.219000
2873    172.320000     12.307530     -0.219000
2874    172.380000     12.320700     -0.220000
2875    172.440000     12.333870     -0.220000
2876    172.500000     12.347050     -0.220000
2877    172.560000     12.360230     -0.220000
2878    172.620000     12.373410     -0.220000
2879    172.680000     12.386600     -0.220000
2880    172.740000     12.399780     -0.220000
2881    172.800000     12.412960     -0.220000
2882    172.860000     12.426150     -0.220000
2883    172.920000     12.439320     -0.220000
2884    172.980000     12.452500     -0.220000
2885    173.040000     12.465670     -0.219000
2886    173.100000     12.478830     -0.219000
2887    173.160000     12.491980     -0.219000
2888    173.220000     12.505120     -0.219000
2889    173.280000     12.518250     -0.219000
2890    173.340000     12.531380     -0.219000
2891    173.400000     12.544480     -0.218000
2892    173.460000     12.557580     -0.218000
2893    173.520000     12.570670     -0.218000
2894    173.580000     12.583750     -0.218000
2895    173.640000     12.596820     -0.218000
2896    173.700000     12.609890     -0.218000
2897    173.760000     12.622960     -0.218000
2898    173.820000     12.636040     -0.218000
2899    173.880000     12.649120     -0.218000
2900    173.940000     12.662210     -0.218000
2901    174.000000     12.675320     -0.219000
2902    174.060000     12.688440     -0.219000
2903    174.120000     12.701590     -0.219000
2904    174.180000     12.714770     -0.220000
2905    174.240000     12.727980     -0.220000
2906    174.300000     12.741220     -0.221000
2907    174.360000     12.754490     -0.221000
2908    174.420000     12.767790     -0.222000
2909    174.480000     12.781120     -0.222000
2910    174.540000     12.794480     -0.223000
2911    174.600000     12.807850     -0.223000
2912    174.660000     12.821250     -0.223000
2913    174.720000     12.834650     -0.223000
2914    174.780000     12.848040     -0.223000
2915    174.840000     12.861430     -0.223000
2916    174.900000     12.874790     -0.222000
2917    174.960000     12.888120     -0.222000
2918    175.020000     12.901400     -0.221000
2919    175.080000     12.914620     -0.220000
2920    175.140000     12.927770     -0.218000
2921    175.200000     12.940840     -0.217000
2922    175.260000     12.953820     -0.216000
2923    175.320000     12.966710     -0.214000
2924    175.380000     12.979500     -0.212000
2925    175.440000     12.992210     -0.211000
2926    175.500000     13.004830     -0.210000
2927    175.560000     13.017370     -0.209000
2928    175.620000     13.029860     -0.208000
2929    175.680000     13.042310     -0.207000
2930    175.740000     13.054750     -0.207000
2931    175.800000     13.067200     -0.208000
2932    175.860000     13.079700     -0.209000
2933    175.920000     13.092290     -0.211000
2934    175.980000     13.104990     -0.213000
2935    176.040000     13.117850     -0.216000
2936    176.100000     13.130890     -0.219000
2937    176.160000     13.144150     -0.223000
2938    176.220000     13.157640     -0.227000
2939    176.280000     13.171400     -0.231000
2940    176.340000     13.185420     -0.236000
2941    176.400000     13.199710     -0.240000
2942    176.460000     13.214260     -0.244000
2943    176.520000     13.229040     -0.248000
2944    176.580000     13.244010     -0.251000
2945    176.640000     13.259140     -0.253000
2946    176.700000     13.274350     -0.254000
2947    176.760000     13.289560     -0.253000
2948    176.820000     13.304700     -0.251000
2949    176.880000     13.319670     -0.247000
2950    176.940000     13.334370     -0.242000
2951    177.000000     13.348710     -0.235000
2952    177.060000     13.362570     -0.226000
2953    177.120000     13.375870     -0.216000
2954    177.180000     13.388520     -0.205000
2955    177.240000     13.400460     -0.193000
2956    177.300000     13.411640     -0.180000
2957    177.360000     13.422030     -0.167000
2958    177.420000     13.431640     -0.154000
2959    177.480000     13.440530     -0.143000
2960    177.540000     13.448770     -0.133000
2961    177.600000     13.456480     -0.126000
2962    177.660000     13.463830     -0.121000
2963    177.720000     13.471020     -0.120000
2964    177.780000     13.478270     -0.124000
2965    177.840000     13.485850     -0.131000
2966    177.900000     13.494030     -0.144000
2967    177.960000     13.503110     -0.161000
2968    178.020000     13.513360     -0.183000
2969    178.080000     13.525080     -0.210000
2970    178.140000     13.538510     -0.240000
2971    178.200000     13.553870     -0.273000
2972    178.260000     13.571330     -0.309000
2973    178.320000     13.590960     -0.346000
2974    178.380000     13.612800     -0.381000
2975    178.440000     13.636740     -0.415000
2976    178.500000     13.662600     -0.444000
2977    178.560000     13.690070     -0.468000
2978    178.620000     13.718720     -0.483000
2979    178.680000     13.748020     -0.489000
2980    178.740000     13.777350     -0.483000
2981    178.800000     13.805980     -0.465000
2982    178.860000     13.833160     -0.434000
2983    178.920000     13.858070     -0.390000
2984    178.980000     13.879930     -0.333000
2985    179.040000     13.898010     -0.264000
2986    179.100000     13.911650     -0.187000
2987    179.160000     13.920390     -0.102000
2988    179.220000     13.923950     -0.016000
2989    179.280000     13.922340      0.067000
2990    179.340000     13.915900      0.142000
2991    179.400000     13.905350      0.201000
2992    179.460000     13.891800      0.238000
2993    179.520000     13.876820      0.245000
2994    179.580000     13.862360      0.217000
2995    179.640000     13.850730      0.148000
2996    179.700000     13.844540      0.035000
2997    179.760000     13.846560     -0.126000
2998    179.820000     13.859620     -0.333000
2999    179.880000     13.886480     -0.584000
3000    179.940000     13.929690     -0.875000
3001    180.000000     13.991490     -1.030000
