# Supplementary material for: A Bottom-Up Coarse-Grained Model for Nucleosome–Nucleosome Interactions with Explicit Ions
Source: J Chem Theory Comput. 2022 May 17;18(6):3948–60. doi: 10.1021/acs.jctc.2c00083 (PMC9202350; doi:10.1021/acs.jctc.2c00083)
Supplement: Supplementary file 2 — ct2c00083_si_002.zip [file ct2c00083_si_002.zip › archive/CGMD_NCP-CO/pot_tables/NA_TGLY.table]

NA_TGLY
N 4001

1      0.000001    104.526450     53.945240
2      0.010000    103.987000     55.760330
3      0.020000    103.429390     57.383870
4      0.030000    102.855560     58.791100
5      0.040000    102.267640     59.963540
6      0.050000    101.668010     60.890050
7      0.060000    101.059110     61.567350
8      0.070000    100.443430     62.000070
9      0.080000     99.823430     62.200330
10      0.090000     99.201430     62.186840
11      0.100000     98.579560     61.983650
12      0.110000     97.959730     61.618660
13      0.120000     97.343540     61.122110
14      0.130000     96.732320     60.524970
15      0.140000     96.127070     59.857580
16      0.150000     95.528490     59.148500
17      0.160000     94.937010     58.423630
18      0.170000     94.352770     57.705580
19      0.180000     93.775720     57.013380
20      0.190000     93.205580     56.362370
21      0.200000     92.641960     55.764290
22      0.210000     92.084320     55.227470
23      0.220000     91.532040     54.757140
24      0.230000     90.984470     54.355730
25      0.240000     90.440910     54.023220
26      0.250000     89.900680     53.757500
27      0.260000     89.363100     53.554640
28      0.270000     88.827560     53.409300
29      0.280000     88.293470     53.314960
30      0.290000     87.760320     53.264300
31      0.300000     87.227670     53.249460
32      0.310000     86.695180     53.262340
33      0.320000     86.162550     53.294890
34      0.330000     85.629610     53.339320
35      0.340000     85.096210     53.388340
36      0.350000     84.562330     53.435300
37      0.360000     84.027980     53.474280
38      0.370000     83.493230     53.500230
39      0.380000     82.958230     53.508930
40      0.390000     82.423140     53.497060
41      0.400000     81.888170     53.462120
42      0.410000     81.353550     53.402450
43      0.420000     80.819530     53.317160
44      0.430000     80.286350     53.206090
45      0.440000     79.754290     53.069770
46      0.450000     79.223600     52.909350
47      0.460000     78.694500     52.726540
48      0.470000     78.167240     52.523530
49      0.480000     77.642000     52.302920
50      0.490000     77.118970     52.067580
51      0.500000     76.598300     51.820590
52      0.510000     76.080090     51.565050
53      0.520000     75.564440     51.304050
54      0.530000     75.051400     51.040480
55      0.540000     74.540990     50.777010
56      0.550000     74.033220     50.515940
57      0.560000     73.528060     50.259250
58      0.570000     73.025470     50.008490
59      0.580000     72.525390     49.764840
60      0.590000     72.027740     49.529100
61      0.600000     71.532450     49.301750
62      0.610000     71.039430     49.082950
63      0.620000     70.548600     48.872640
64      0.630000     70.059870     48.670550
65      0.640000     69.573170     48.476240
66      0.650000     69.088410     48.289180
67      0.660000     68.605520     48.108750
68      0.670000     68.124430     47.934260
69      0.680000     67.645080     47.765010
70      0.690000     67.167430     47.600270
71      0.700000     66.691430     47.439290
72      0.710000     66.217040     47.281360
73      0.720000     65.744230     47.125740
74      0.730000     65.272970     46.971710
75      0.740000     64.803250     46.818580
76      0.750000     64.335070     46.665640
77      0.760000     63.868410     46.512230
78      0.770000     63.403290     46.357730
79      0.780000     62.939710     46.201530
80      0.790000     62.477690     46.043100
81      0.800000     62.017260     45.881970
82      0.810000     61.558440     45.717740
83      0.820000     61.101270     45.550140
84      0.830000     60.645760     45.378970
85      0.840000     60.191970     45.204190
86      0.850000     59.739930     45.025880
87      0.860000     59.289670     44.844230
88      0.870000     58.841230     44.659580
89      0.880000     58.394640     44.472370
90      0.890000     57.949910     44.283090
91      0.900000     57.507080     44.092330
92      0.910000     57.066160     43.900660
93      0.920000     56.627150     43.708650
94      0.930000     56.190070     43.516820
95      0.940000     55.754900     43.325610
96      0.950000     55.321640     43.135360
97      0.960000     54.890290     42.946300
98      0.970000     54.460820     42.758540
99      0.980000     54.033240     42.572110
100      0.990000     53.607520     42.386940
101      1.000000     53.183650     42.202870
102      1.010000     52.761620     42.019730
103      1.020000     52.341420     41.837300
104      1.030000     51.923050     41.655400
105      1.040000     51.506500     41.473830
106      1.050000     51.091760     41.292470
107      1.060000     50.678830     41.111230
108      1.070000     50.267720     40.930110
109      1.080000     49.858420     40.749140
110      1.090000     49.450930     40.568390
111      1.100000     49.045240     40.387980
112      1.110000     48.641360     40.208040
113      1.120000     48.239280     40.028670
114      1.130000     47.839000     39.849960
115      1.140000     47.440500     39.671950
116      1.150000     47.043780     39.494610
117      1.160000     46.648830     39.317880
118      1.170000     46.255650     39.141590
119      1.180000     45.864240     38.965580
120      1.190000     45.474580     38.789590
121      1.200000     45.086690     38.613390
122      1.210000     44.700550     38.436710
123      1.220000     44.316180     38.259330
124      1.230000     43.933590     38.081070
125      1.240000     43.552780     37.901780
126      1.250000     43.173760     37.721420
127      1.260000     42.796550     37.540010
128      1.270000     42.421150     37.357640
129      1.280000     42.047570     37.174490
130      1.290000     41.675830     36.990800
131      1.300000     41.305920     36.806820
132      1.310000     40.937850     36.622840
133      1.320000     40.571620     36.439130
134      1.330000     40.207230     36.255910
135      1.340000     39.844670     36.073360
136      1.350000     39.483940     35.891590
137      1.360000     39.125020     35.710620
138      1.370000     38.767920     35.530400
139      1.380000     38.412610     35.350810
140      1.390000     38.059100     35.171670
141      1.400000     37.707390     34.992780
142      1.410000     37.357460     34.813910
143      1.420000     37.009320     34.634830
144      1.430000     36.662970     34.455360
145      1.440000     36.318420     34.275350
146      1.450000     35.975660     34.094720
147      1.460000     35.634720     33.913450
148      1.470000     35.295580     33.731600
149      1.480000     34.958270     33.549300
150      1.490000     34.622770     33.366720
151      1.500000     34.289110     33.184060
152      1.510000     33.957270     33.001550
153      1.520000     33.627250     32.819400
154      1.530000     33.299060     32.637780
155      1.540000     32.972680     32.456810
156      1.550000     32.648110     32.276560
157      1.560000     32.325350     32.097010
158      1.570000     32.004380     31.918080
159      1.580000     31.685190     31.739610
160      1.590000     31.367800     31.561430
161      1.600000     31.052180     31.383300
162      1.610000     30.738350     31.205000
163      1.620000     30.426300     31.026290
164      1.630000     30.116040     30.847000
165      1.640000     29.807570     30.666990
166      1.650000     29.500900     30.486200
167      1.660000     29.196040     30.304620
168      1.670000     28.892990     30.122350
169      1.680000     28.591770     29.939520
170      1.690000     28.292370     29.756330
171      1.700000     27.994810     29.573030
172      1.710000     27.699080     29.389860
173      1.720000     27.405180     29.207060
174      1.730000     27.113110     29.024830
175      1.740000     26.822860     28.843320
176      1.750000     26.534430     28.662610
177      1.760000     26.247800     28.482700
178      1.770000     25.962970     28.303530
179      1.780000     25.679940     28.124960
180      1.790000     25.398690     27.946800
181      1.800000     25.119220     27.768850
182      1.810000     24.841530     27.590850
183      1.820000     24.565620     27.412590
184      1.830000     24.291500     27.233870
185      1.840000     24.019160     27.054540
186      1.850000     23.748610     26.874510
187      1.860000     23.479870     26.693770
188      1.870000     23.212930     26.512370
189      1.880000     22.947810     26.330420
190      1.890000     22.684500     26.148100
191      1.900000     22.423020     25.965600
192      1.910000     22.163370     25.783140
193      1.920000     21.905530     25.600920
194      1.930000     21.649530     25.419100
195      1.940000     21.395330     25.237810
196      1.950000     21.142960     25.057090
197      1.960000     20.892390     24.876930
198      1.970000     20.643620     24.697250
199      1.980000     20.396640     24.517890
200      1.990000     20.151460     24.338680
201      2.000000     19.908080     24.159380
202      2.010000     19.666480     23.979790
203      2.020000     19.426690     23.799690
204      2.030000     19.188690     23.618910
205      2.040000     18.952500     23.437360
206      2.050000     18.718130     23.254980
207      2.060000     18.485580     23.071830
208      2.070000     18.254860     22.888010
209      2.080000     18.025980     22.703730
210      2.090000     17.798940     22.519220
211      2.100000     17.573750     22.334780
212      2.110000     17.350400     22.150710
213      2.120000     17.128890     21.967290
214      2.130000     16.909220     21.784770
215      2.140000     16.691370     21.603340
216      2.150000     16.475340     21.423120
217      2.160000     16.261110     21.244140
218      2.170000     16.048670     21.066360
219      2.180000     15.838000     20.889670
220      2.190000     15.629110     20.713860
221      2.200000     15.421970     20.538720
222      2.210000     15.216580     20.363980
223      2.220000     15.012940     20.189390
224      2.230000     14.811050     20.014680
225      2.240000     14.610900     19.839640
226      2.250000     14.412500     19.664090
227      2.260000     14.215860     19.487910
228      2.270000     14.020980     19.311020
229      2.280000     13.827870     19.133420
230      2.290000     13.636540     18.955110
231      2.300000     13.446990     18.776150
232      2.310000     13.259230     18.596590
233      2.320000     13.073260     18.416480
234      2.330000     12.889100     18.235850
235      2.340000     12.706740     18.054670
236      2.350000     12.526190     17.872870
237      2.360000     12.347460     17.690340
238      2.370000     12.170560     17.506920
239      2.380000     11.995490     17.322430
240      2.390000     11.822270     17.136650
241      2.400000     11.650900     16.949400
242      2.410000     11.481410     16.760520
243      2.420000     11.313800     16.569920
244      2.430000     11.148100     16.377590
245      2.440000     10.984330     16.183640
246      2.450000     10.822490     15.988280
247      2.460000     10.662610     15.791870
248      2.470000     10.504690     15.594900
249      2.480000     10.348740     15.397940
250      2.490000     10.194760     15.201680
251      2.500000     10.042740     15.006870
252      2.510000      9.892670     14.814260
253      2.520000      9.744530     14.624600
254      2.530000      9.598280     14.438560
255      2.540000      9.453900     14.256730
256      2.550000      9.311330     14.079580
257      2.560000      9.170540     13.907440
258      2.570000      9.031460     13.740450
259      2.580000      8.894060     13.578640
260      2.590000      8.758270     13.421830
261      2.600000      8.624050     13.269720
262      2.610000      8.491360     13.121850
263      2.620000      8.360140     12.977630
264      2.630000      8.230360     12.836340
265      2.640000      8.102000     12.697150
266      2.650000      7.975030     12.559140
267      2.660000      7.849430     12.421280
268      2.670000      7.725220     12.282470
269      2.680000      7.602400     12.141550
270      2.690000      7.480980     11.997310
271      2.700000      7.361010     11.848480
272      2.710000      7.242520     11.693820
273      2.720000      7.125590     11.532050
274      2.730000      7.010260     11.361940
275      2.740000      6.896650     11.182320
276      2.750000      6.784820     10.992100
277      2.760000      6.674900     10.790320
278      2.770000      6.567000     10.576170
279      2.780000      6.461240     10.349070
280      2.790000      6.357750     10.108670
281      2.800000      6.256660      9.854970
282      2.810000      6.158110      9.588310
283      2.820000      6.062230      9.309480
284      2.830000      5.969130      9.019740
285      2.840000      5.878930      8.720860
286      2.850000      5.791730      8.415180
287      2.860000      5.707570      8.105560
288      2.870000      5.626520      7.795390
289      2.880000      5.548560      7.488520
290      2.890000      5.473680      7.189140
291      2.900000      5.401790      6.901730
292      2.910000      5.332770      6.630840
293      2.920000      5.266460      6.381020
294      2.930000      5.202650      6.156640
295      2.940000      5.141090      5.961750
296      2.950000      5.081470      5.799970
297      2.960000      5.023470      5.674400
298      2.970000      4.966720      5.587510
299      2.980000      4.910850      5.541140
300      2.990000      4.855440      5.536400
301      3.000000      4.800070      5.573640
302      3.010000      4.744340      5.652450
303      3.020000      4.687810      5.771620
304      3.030000      4.630100      5.929120
305      3.040000      4.570800      6.122100
306      3.050000      4.509580      6.346910
307      3.060000      4.446110      6.599110
308      3.070000      4.380120      6.873610
309      3.080000      4.311390      7.164670
310      3.090000      4.239740      7.466160
311      3.100000      4.165080      7.771610
312      3.110000      4.087360      8.074480
313      3.120000      4.006620      8.368360
314      3.130000      3.922930      8.647060
315      3.140000      3.836460      8.904920
316      3.150000      3.747420      9.136820
317      3.160000      3.656050      9.338360
318      3.170000      3.562660      9.505910
319      3.180000      3.467600      9.636640
320      3.190000      3.371240      9.728540
321      3.200000      3.273950      9.780420
322      3.210000      3.176150      9.791870
323      3.220000      3.078230      9.763260
324      3.230000      2.980600      9.695690
325      3.240000      2.883640      9.590950
326      3.250000      2.787730      9.451520
327      3.260000      2.693220      9.280430
328      3.270000      2.600410      9.081250
329      3.280000      2.509600      8.857980
330      3.290000      2.421020      8.614910
331      3.300000      2.334870      8.356510
332      3.310000      2.251300      8.087290
333      3.320000      2.170430      7.811640
334      3.330000      2.092320      7.533720
335      3.340000      2.016980      7.257360
336      3.350000      1.944400      6.985910
337      3.360000      1.874550      6.722250
338      3.370000      1.807320      6.468740
339      3.380000      1.742640      6.227210
340      3.390000      1.680360      5.998980
341      3.400000      1.620370      5.784910
342      3.410000      1.562520      5.585440
343      3.420000      1.506670      5.400650
344      3.430000      1.452660      5.230300
345      3.440000      1.400360      5.073910
346      3.450000      1.349620      4.930760
347      3.460000      1.300310      4.800000
348      3.470000      1.252310      4.680630
349      3.480000      1.205510      4.571570
350      3.490000      1.159790      4.471690
351      3.500000      1.115070      4.379820
352      3.510000      1.071280      4.294800
353      3.520000      1.028330      4.215490
354      3.530000      0.986170      4.140820
355      3.540000      0.944770      4.069750
356      3.550000      0.904070      4.001340
357      3.560000      0.864050      3.934730
358      3.570000      0.824710      3.869160
359      3.580000      0.786020      3.803970
360      3.590000      0.747980      3.738600
361      3.600000      0.710590      3.672600
362      3.610000      0.673860      3.605600
363      3.620000      0.637810      3.537350
364      3.630000      0.602430      3.467700
365      3.640000      0.567760      3.396610
366      3.650000      0.533790      3.324110
367      3.660000      0.500550      3.250330
368      3.670000      0.468050      3.175480
369      3.680000      0.436290      3.099850
370      3.690000      0.405290      3.023750
371      3.700000      0.375060      2.947550
372      3.710000      0.345580      2.871640
373      3.720000      0.316860      2.796390
374      3.730000      0.288900      2.722160
375      3.740000      0.261680      2.649270
376      3.750000      0.235190      2.578000
377      3.760000      0.209410      2.508570
378      3.770000      0.184320      2.441130
379      3.780000      0.159910      2.375800
380      3.790000      0.136150      2.312630
381      3.800000      0.113030      2.251600
382      3.810000      0.090510      2.192700
383      3.820000      0.068580      2.135860
384      3.830000      0.047220      2.080970
385      3.840000      0.026410      2.027940
386      3.850000      0.006130      1.976660
387      3.860000     -0.013630      1.927010
388      3.870000     -0.032900      1.878880
389      3.880000     -0.051690      1.832150
390      3.890000     -0.070010      1.786720
391      3.900000     -0.087880      1.742500
392      3.910000     -0.105300      1.699380
393      3.920000     -0.122300      1.657270
394      3.930000     -0.138870      1.616090
395      3.940000     -0.155030      1.575730
396      3.950000     -0.170790      1.536100
397      3.960000     -0.186150      1.497100
398      3.970000     -0.201120      1.458630
399      3.980000     -0.215710      1.420590
400      3.990000     -0.229910      1.382880
401      4.000000     -0.243740      1.345400
402      4.010000     -0.257200      1.308050
403      4.020000     -0.270280      1.270770
404      4.030000     -0.282980      1.233460
405      4.040000     -0.295320      1.196070
406      4.050000     -0.307280      1.158570
407      4.060000     -0.318870      1.120920
408      4.070000     -0.330080      1.083100
409      4.080000     -0.340910      1.045130
410      4.090000     -0.351360      1.006990
411      4.100000     -0.361430      0.968720
412      4.110000     -0.371110      0.930330
413      4.120000     -0.380420      0.891830
414      4.130000     -0.389340      0.853240
415      4.140000     -0.397870      0.814560
416      4.150000     -0.406010      0.775770
417      4.160000     -0.413770      0.736860
418      4.170000     -0.421140      0.697790
419      4.180000     -0.428120      0.658520
420      4.190000     -0.434700      0.619010
421      4.200000     -0.440890      0.579200
422      4.210000     -0.446690      0.539070
423      4.220000     -0.452080      0.498560
424      4.230000     -0.457060      0.457680
425      4.240000     -0.461640      0.416400
426      4.250000     -0.465800      0.374760
427      4.260000     -0.469550      0.332800
428      4.270000     -0.472880      0.290580
429      4.280000     -0.475780      0.248200
430      4.290000     -0.478270      0.205740
431      4.300000     -0.480320      0.163330
432      4.310000     -0.481960      0.121080
433      4.320000     -0.483170      0.079100
434      4.330000     -0.483960      0.037490
435      4.340000     -0.484330     -0.003650
436      4.350000     -0.484300     -0.044260
437      4.360000     -0.483850     -0.084300
438      4.370000     -0.483010     -0.123730
439      4.380000     -0.481770     -0.162560
440      4.390000     -0.480150     -0.200790
441      4.400000     -0.478140     -0.238450
442      4.410000     -0.475760     -0.275570
443      4.420000     -0.473000     -0.312180
444      4.430000     -0.469880     -0.348310
445      4.440000     -0.466400     -0.383990
446      4.450000     -0.462560     -0.419230
447      4.460000     -0.458360     -0.454010
448      4.470000     -0.453820     -0.488330
449      4.480000     -0.448940     -0.522140
450      4.490000     -0.443720     -0.555410
451      4.500000     -0.438160     -0.588070
452      4.510000     -0.432280     -0.620060
453      4.520000     -0.426080     -0.651330
454      4.530000     -0.419570     -0.681810
455      4.540000     -0.412750     -0.711460
456      4.550000     -0.405640     -0.740220
457      4.560000     -0.398240     -0.768060
458      4.570000     -0.390550     -0.794970
459      4.580000     -0.382610     -0.820920
460      4.590000     -0.374400     -0.845900
461      4.600000     -0.365940     -0.869910
462      4.610000     -0.357240     -0.892920
463      4.620000     -0.348310     -0.914910
464      4.630000     -0.339160     -0.935860
465      4.640000     -0.329800     -0.955700
466      4.650000     -0.320240     -0.974370
467      4.660000     -0.310500     -0.991770
468      4.670000     -0.300580     -1.007790
469      4.680000     -0.290500     -1.022300
470      4.690000     -0.280280     -1.035150
471      4.700000     -0.269930     -1.046150
472      4.710000     -0.259470     -1.055150
473      4.720000     -0.248920     -1.061960
474      4.730000     -0.238300     -1.066390
475      4.740000     -0.227630     -1.068280
476      4.750000     -0.216950     -1.067480
477      4.760000     -0.206280     -1.063830
478      4.770000     -0.195640     -1.057230
479      4.780000     -0.185070     -1.047590
480      4.790000     -0.174590     -1.034860
481      4.800000     -0.164240     -1.019000
482      4.810000     -0.154050     -1.000050
483      4.820000     -0.144050     -0.978070
484      4.830000     -0.134270     -0.953180
485      4.840000     -0.124740     -0.925540
486      4.850000     -0.115480     -0.895360
487      4.860000     -0.106530     -0.862920
488      4.870000     -0.097900     -0.828520
489      4.880000     -0.089610     -0.792530
490      4.890000     -0.081690     -0.755310
491      4.900000     -0.074140     -0.717270
492      4.910000     -0.066960     -0.678810
493      4.920000     -0.060180     -0.640330
494      4.930000     -0.053770     -0.602210
495      4.940000     -0.047750     -0.564770
496      4.950000     -0.042100     -0.528320
497      4.960000     -0.036820     -0.493110
498      4.970000     -0.031890     -0.459330
499      4.980000     -0.027290     -0.427130
500      4.990000     -0.023020     -0.396610
501      5.000000     -0.019060     -0.367840
502      5.010000     -0.015380     -0.340820
503      5.020000     -0.011970     -0.315550
504      5.030000     -0.008810     -0.291990
505      5.040000     -0.005900     -0.270080
506      5.050000     -0.003190     -0.249770
507      5.060000     -0.000700     -0.230960
508      5.070000      0.001610     -0.213580
509      5.080000      0.003750     -0.197540
510      5.090000      0.005720     -0.182760
511      5.100000      0.007550     -0.169140
512      5.110000      0.009240     -0.156620
513      5.120000      0.010810     -0.145110
514      5.130000      0.012260     -0.134540
515      5.140000      0.013610     -0.124840
516      5.150000      0.014850     -0.115940
517      5.160000      0.016010     -0.107800
518      5.170000      0.017090     -0.100340
519      5.180000      0.018090     -0.093520
520      5.190000      0.019030     -0.087280
521      5.200000      0.019900     -0.081590
522      5.210000      0.020720     -0.076380
523      5.220000      0.021480     -0.071620
524      5.230000      0.022200     -0.067270
525      5.240000      0.022870     -0.063280
526      5.250000      0.023500     -0.059610
527      5.260000      0.024100     -0.056210
528      5.270000      0.024660     -0.053050
529      5.280000      0.025190     -0.050080
530      5.290000      0.025690     -0.047260
531      5.300000      0.026170     -0.044550
532      5.310000      0.026610     -0.041900
533      5.320000      0.027030     -0.039280
534      5.330000      0.027420     -0.036660
535      5.340000      0.027790     -0.033980
536      5.350000      0.028130     -0.031230
537      5.360000      0.028440     -0.028370
538      5.370000      0.028730     -0.025370
539      5.380000      0.028980     -0.022210
540      5.390000      0.029200     -0.018880
541      5.400000      0.029390     -0.015350
542      5.410000      0.029540     -0.011630
543      5.420000      0.029660     -0.007690
544      5.430000      0.029740     -0.003550
545      5.440000      0.029770      0.000800
546      5.450000      0.029760      0.005350
547      5.460000      0.029710      0.010070
548      5.470000      0.029610      0.014960
549      5.480000      0.029460      0.019980
550      5.490000      0.029260      0.025130
551      5.500000      0.029010      0.030360
552      5.510000      0.028710      0.035650
553      5.520000      0.028350      0.040980
554      5.530000      0.027940      0.046320
555      5.540000      0.027480      0.051650
556      5.550000      0.026960      0.056950
557      5.560000      0.026390      0.062220
558      5.570000      0.025770      0.067430
559      5.580000      0.025090      0.072580
560      5.590000      0.024370      0.077670
561      5.600000      0.023590      0.082700
562      5.610000      0.022760      0.087670
563      5.620000      0.021890      0.092580
564      5.630000      0.020960      0.097440
565      5.640000      0.019990      0.102230
566      5.650000      0.018970      0.106970
567      5.660000      0.017900      0.111640
568      5.670000      0.016780      0.116250
569      5.680000      0.015620      0.120780
570      5.690000      0.014410      0.125230
571      5.700000      0.013160      0.129580
572      5.710000      0.011860      0.133820
573      5.720000      0.010520      0.137940
574      5.730000      0.009140      0.141930
575      5.740000      0.007720      0.145780
576      5.750000      0.006270      0.149480
577      5.760000      0.004770      0.153030
578      5.770000      0.003240      0.156420
579      5.780000      0.001680      0.159640
580      5.790000      0.000080      0.162700
581      5.800000     -0.001550      0.165600
582      5.810000     -0.003200      0.168330
583      5.820000     -0.004890      0.170900
584      5.830000     -0.006590      0.173290
585      5.840000     -0.008330      0.175520
586      5.850000     -0.010080      0.177580
587      5.860000     -0.011860      0.179460
588      5.870000     -0.013650      0.181150
589      5.880000     -0.015460      0.182650
590      5.890000     -0.017290      0.183940
591      5.900000     -0.019130      0.185000
592      5.910000     -0.020980      0.185830
593      5.920000     -0.022840      0.186410
594      5.930000     -0.024700      0.186720
595      5.940000     -0.026570      0.186750
596      5.950000     -0.028440      0.186480
597      5.960000     -0.030300      0.185900
598      5.970000     -0.032160      0.185010
599      5.980000     -0.034010      0.183780
600      5.990000     -0.035850      0.182220
601      6.000000     -0.037670      0.180330
602      6.010000     -0.039470      0.178090
603      6.020000     -0.041260      0.175510
604      6.030000     -0.043010      0.172600
605      6.040000     -0.044740      0.169370
606      6.050000     -0.046430      0.165830
607      6.060000     -0.048090      0.162010
608      6.070000     -0.049710      0.157910
609      6.080000     -0.051290      0.153570
610      6.090000     -0.052820      0.149000
611      6.100000     -0.054310      0.144250
612      6.110000     -0.055760      0.139320
613      6.120000     -0.057150      0.134250
614      6.130000     -0.058490      0.129060
615      6.140000     -0.059780      0.123760
616      6.150000     -0.061020      0.118380
617      6.160000     -0.062200      0.112930
618      6.170000     -0.063330      0.107410
619      6.180000     -0.064410      0.101820
620      6.190000     -0.065430      0.096170
621      6.200000     -0.066390      0.090460
622      6.210000     -0.067290      0.084680
623      6.220000     -0.068140      0.078830
624      6.230000     -0.068930      0.072910
625      6.240000     -0.069660      0.066910
626      6.250000     -0.070330      0.060840
627      6.260000     -0.070930      0.054690
628      6.270000     -0.071480      0.048480
629      6.280000     -0.071970      0.042210
630      6.290000     -0.072390      0.035880
631      6.300000     -0.072750      0.029520
632      6.310000     -0.073040      0.023120
633      6.320000     -0.073270      0.016700
634      6.330000     -0.073440      0.010270
635      6.340000     -0.073540      0.003830
636      6.350000     -0.073580     -0.002600
637      6.360000     -0.073550     -0.009040
638      6.370000     -0.073460     -0.015480
639      6.380000     -0.073310     -0.021910
640      6.390000     -0.073090     -0.028350
641      6.400000     -0.072810     -0.034790
642      6.410000     -0.072460     -0.041230
643      6.420000     -0.072050     -0.047670
644      6.430000     -0.071570     -0.054110
645      6.440000     -0.071030     -0.060520
646      6.450000     -0.070420     -0.066890
647      6.460000     -0.069750     -0.073200
648      6.470000     -0.069020     -0.079420
649      6.480000     -0.068230     -0.085520
650      6.490000     -0.067370     -0.091440
651      6.500000     -0.066460     -0.097170
652      6.510000     -0.065490     -0.102640
653      6.520000     -0.064460     -0.107810
654      6.530000     -0.063380     -0.112650
655      6.540000     -0.062260     -0.117110
656      6.550000     -0.061090     -0.121150
657      6.560000     -0.059870     -0.124760
658      6.570000     -0.058630     -0.127900
659      6.580000     -0.057350     -0.130570
660      6.590000     -0.056040     -0.132750
661      6.600000     -0.054710     -0.134440
662      6.610000     -0.053370     -0.135640
663      6.620000     -0.052010     -0.136370
664      6.630000     -0.050650     -0.136650
665      6.640000     -0.049280     -0.136500
666      6.650000     -0.047920     -0.135950
667      6.660000     -0.046560     -0.135050
668      6.670000     -0.045210     -0.133820
669      6.680000     -0.043870     -0.132330
670      6.690000     -0.042550     -0.130610
671      6.700000     -0.041240     -0.128730
672      6.710000     -0.039950     -0.126720
673      6.720000     -0.038690     -0.124650
674      6.730000     -0.037440     -0.122550
675      6.740000     -0.036210     -0.120470
676      6.750000     -0.035010     -0.118460
677      6.760000     -0.033820     -0.116530
678      6.770000     -0.032660     -0.114720
679      6.780000     -0.031510     -0.113050
680      6.790000     -0.030380     -0.111540
681      6.800000     -0.029270     -0.110190
682      6.810000     -0.028160     -0.109000
683      6.820000     -0.027070     -0.107990
684      6.830000     -0.025990     -0.107130
685      6.840000     -0.024920     -0.106430
686      6.850000     -0.023860     -0.105870
687      6.860000     -0.022800     -0.105430
688      6.870000     -0.021750     -0.105110
689      6.880000     -0.020690     -0.104870
690      6.890000     -0.019650     -0.104690
691      6.900000     -0.018600     -0.104570
692      6.910000     -0.017550     -0.104460
693      6.920000     -0.016510     -0.104350
694      6.930000     -0.015460     -0.104230
695      6.940000     -0.014420     -0.104060
696      6.950000     -0.013380     -0.103840
697      6.960000     -0.012340     -0.103540
698      6.970000     -0.011310     -0.103160
699      6.980000     -0.010280     -0.102680
700      6.990000     -0.009250     -0.102100
701      7.000000     -0.008230     -0.101410
702      7.010000     -0.007210     -0.100610
703      7.020000     -0.006210     -0.099700
704      7.030000     -0.005210     -0.098700
705      7.040000     -0.004220     -0.097600
706      7.050000     -0.003250     -0.096430
707      7.060000     -0.002280     -0.095190
708      7.070000     -0.001330     -0.093910
709      7.080000     -0.000390     -0.092610
710      7.090000      0.000530     -0.091310
711      7.100000      0.001450     -0.090030
712      7.110000      0.002350     -0.088810
713      7.120000      0.003230     -0.087670
714      7.130000      0.004110     -0.086620
715      7.140000      0.004980     -0.085700
716      7.150000      0.005830     -0.084920
717      7.160000      0.006680     -0.084300
718      7.170000      0.007530     -0.083840
719      7.180000      0.008360     -0.083570
720      7.190000      0.009200     -0.083480
721      7.200000      0.010040     -0.083580
722      7.210000      0.010870     -0.083850
723      7.220000      0.011710     -0.084300
724      7.230000      0.012550     -0.084900
725      7.240000      0.013400     -0.085630
726      7.250000      0.014260     -0.086480
727      7.260000      0.015120     -0.087400
728      7.270000      0.016000     -0.088370
729      7.280000      0.016880     -0.089350
730      7.290000      0.017770     -0.090290
731      7.300000      0.018680     -0.091160
732      7.310000      0.019590     -0.091910
733      7.320000      0.020510     -0.092490
734      7.330000      0.021430     -0.092870
735      7.340000      0.022360     -0.093000
736      7.350000      0.023290     -0.092840
737      7.360000      0.024220     -0.092380
738      7.370000      0.025140     -0.091570
739      7.380000      0.026060     -0.090400
740      7.390000      0.026960     -0.088850
741      7.400000      0.027850     -0.086920
742      7.410000      0.028720     -0.084610
743      7.420000      0.029570     -0.081930
744      7.430000      0.030390     -0.078870
745      7.440000      0.031170     -0.075480
746      7.450000      0.031930     -0.071780
747      7.460000      0.032650     -0.067810
748      7.470000      0.033330     -0.063610
749      7.480000      0.033960     -0.059230
750      7.490000      0.034550     -0.054720
751      7.500000      0.035100     -0.050150
752      7.510000      0.035600     -0.045560
753      7.520000      0.036060     -0.041020
754      7.530000      0.036470     -0.036580
755      7.540000      0.036830     -0.032290
756      7.550000      0.037160     -0.028180
757      7.560000      0.037440     -0.024310
758      7.570000      0.037680     -0.020680
759      7.580000      0.037890     -0.017320
760      7.590000      0.038060     -0.014250
761      7.600000      0.038200     -0.011470
762      7.610000      0.038320     -0.008980
763      7.620000      0.038410     -0.006760
764      7.630000      0.038480     -0.004790
765      7.640000      0.038520     -0.003070
766      7.650000      0.038560     -0.001550
767      7.660000      0.038570     -0.000210
768      7.670000      0.038570      0.001000
769      7.680000      0.038560      0.002120
770      7.690000      0.038540      0.003180
771      7.700000      0.038510      0.004240
772      7.710000      0.038470      0.005340
773      7.720000      0.038410      0.006530
774      7.730000      0.038350      0.007850
775      7.740000      0.038270      0.009350
776      7.750000      0.038180      0.011060
777      7.760000      0.038070      0.013010
778      7.770000      0.037940      0.015250
779      7.780000      0.037780      0.017780
780      7.790000      0.037610      0.020630
781      7.800000      0.037400      0.023810
782      7.810000      0.037160      0.027330
783      7.820000      0.036890      0.031170
784      7.830000      0.036580      0.035330
785      7.840000      0.036220      0.039780
786      7.850000      0.035830      0.044510
787      7.860000      0.035380      0.049470
788      7.870000      0.034890      0.054610
789      7.880000      0.034340      0.059900
790      7.890000      0.033740      0.065270
791      7.900000      0.033090      0.070670
792      7.910000      0.032380      0.076030
793      7.920000      0.031620      0.081300
794      7.930000      0.030810      0.086430
795      7.940000      0.029940      0.091360
796      7.950000      0.029030      0.096050
797      7.960000      0.028070      0.100460
798      7.970000      0.027060      0.104570
799      7.980000      0.026020      0.108340
800      7.990000      0.024940      0.111760
801      8.000000      0.023820      0.114830
802      8.010000      0.022670      0.117540
803      8.020000      0.021490      0.119890
804      8.030000      0.020300      0.121900
805      8.040000      0.019080      0.123580
806      8.050000      0.017840      0.124950
807      8.060000      0.016590      0.126020
808      8.070000      0.015330      0.126820
809      8.080000      0.014060      0.127370
810      8.090000      0.012790      0.127700
811      8.100000      0.011510      0.127830
812      8.110000      0.010230      0.127800
813      8.120000      0.008960      0.127620
814      8.130000      0.007680      0.127320
815      8.140000      0.006410      0.126920
816      8.150000      0.005140      0.126430
817      8.160000      0.003870      0.125880
818      8.170000      0.002610      0.125270
819      8.180000      0.001360      0.124620
820      8.190000      0.000110      0.123930
821      8.200000     -0.001120      0.123200
822      8.210000     -0.002360      0.122440
823      8.220000     -0.003580      0.121640
824      8.230000     -0.004800      0.120800
825      8.240000     -0.006010      0.119900
826      8.250000     -0.007200      0.118940
827      8.260000     -0.008390      0.117910
828      8.270000     -0.009570      0.116790
829      8.280000     -0.010740      0.115570
830      8.290000     -0.011900      0.114230
831      8.300000     -0.013040      0.112750
832      8.310000     -0.014170      0.111110
833      8.320000     -0.015280      0.109290
834      8.330000     -0.016370      0.107280
835      8.340000     -0.017440      0.105050
836      8.350000     -0.018490      0.102580
837      8.360000     -0.019520      0.099860
838      8.370000     -0.020520      0.096870
839      8.380000     -0.021490      0.093600
840      8.390000     -0.022420      0.090050
841      8.400000     -0.023320      0.086190
842      8.410000     -0.024190      0.082040
843      8.420000     -0.025010      0.077590
844      8.430000     -0.025780      0.072860
845      8.440000     -0.026510      0.067860
846      8.450000     -0.027190      0.062610
847      8.460000     -0.027810      0.057140
848      8.470000     -0.028390      0.051490
849      8.480000     -0.028900      0.045690
850      8.490000     -0.029360      0.039780
851      8.500000     -0.029760      0.033810
852      8.510000     -0.030090      0.027830
853      8.520000     -0.030370      0.021890
854      8.530000     -0.030590      0.016020
855      8.540000     -0.030750      0.010260
856      8.550000     -0.030850      0.004650
857      8.560000     -0.030900     -0.000780
858      8.570000     -0.030890     -0.006010
859      8.580000     -0.030830     -0.011030
860      8.590000     -0.030720     -0.015820
861      8.600000     -0.030560     -0.020380
862      8.610000     -0.030360     -0.024700
863      8.620000     -0.030110     -0.028790
864      8.630000     -0.029830     -0.032640
865      8.640000     -0.029500     -0.036260
866      8.650000     -0.029140     -0.039650
867      8.660000     -0.028740     -0.042810
868      8.670000     -0.028310     -0.045740
869      8.680000     -0.027850     -0.048450
870      8.690000     -0.027370     -0.050930
871      8.700000     -0.026860     -0.053190
872      8.710000     -0.026330     -0.055210
873      8.720000     -0.025780     -0.057000
874      8.730000     -0.025210     -0.058550
875      8.740000     -0.024620     -0.059850
876      8.750000     -0.024020     -0.060920
877      8.760000     -0.023410     -0.061730
878      8.770000     -0.022800     -0.062300
879      8.780000     -0.022170     -0.062620
880      8.790000     -0.021550     -0.062690
881      8.800000     -0.020920     -0.062520
882      8.810000     -0.020290     -0.062120
883      8.820000     -0.019670     -0.061480
884      8.830000     -0.019060     -0.060630
885      8.840000     -0.018450     -0.059580
886      8.850000     -0.017860     -0.058340
887      8.860000     -0.017270     -0.056940
888      8.870000     -0.016700     -0.055390
889      8.880000     -0.016150     -0.053720
890      8.890000     -0.015610     -0.051960
891      8.900000     -0.015090     -0.050140
892      8.910000     -0.014590     -0.048280
893      8.920000     -0.014110     -0.046410
894      8.930000     -0.013640     -0.044550
895      8.940000     -0.013200     -0.042740
896      8.950000     -0.012770     -0.040980
897      8.960000     -0.012360     -0.039290
898      8.970000     -0.011970     -0.037690
899      8.980000     -0.011590     -0.036200
900      8.990000     -0.011230     -0.034810
901      9.000000     -0.010880     -0.033530
902      9.010000     -0.010550     -0.032360
903      9.020000     -0.010220     -0.031310
904      9.030000     -0.009910     -0.030360
905      9.040000     -0.009610     -0.029520
906      9.050000     -0.009310     -0.028780
907      9.060000     -0.009020     -0.028120
908      9.070000     -0.008740     -0.027550
909      9.080000     -0.008470     -0.027050
910      9.090000     -0.008200     -0.026610
911      9.100000     -0.007930     -0.026220
912      9.110000     -0.007670     -0.025880
913      9.120000     -0.007410     -0.025570
914      9.130000     -0.007150     -0.025280
915      9.140000     -0.006900     -0.025010
916      9.150000     -0.006650     -0.024740
917      9.160000     -0.006400     -0.024480
918      9.170000     -0.006160     -0.024210
919      9.180000     -0.005920     -0.023930
920      9.190000     -0.005680     -0.023640
921      9.200000     -0.005440     -0.023330
922      9.210000     -0.005210     -0.023000
923      9.220000     -0.004980     -0.022650
924      9.230000     -0.004750     -0.022280
925      9.240000     -0.004530     -0.021890
926      9.250000     -0.004310     -0.021490
927      9.260000     -0.004090     -0.021070
928      9.270000     -0.003880     -0.020640
929      9.280000     -0.003680     -0.020210
930      9.290000     -0.003480     -0.019770
931      9.300000     -0.003280     -0.019350
932      9.310000     -0.003080     -0.018930
933      9.320000     -0.002890     -0.018530
934      9.330000     -0.002710     -0.018150
935      9.340000     -0.002530     -0.017800
936      9.350000     -0.002350     -0.017480
937      9.360000     -0.002170     -0.017200
938      9.370000     -0.002000     -0.016960
939      9.380000     -0.001830     -0.016750
940      9.390000     -0.001670     -0.016590
941      9.400000     -0.001500     -0.016470
942      9.410000     -0.001340     -0.016400
943      9.420000     -0.001170     -0.016360
944      9.430000     -0.001010     -0.016370
945      9.440000     -0.000840     -0.016410
946      9.450000     -0.000680     -0.016480
947      9.460000     -0.000510     -0.016580
948      9.470000     -0.000350     -0.016710
949      9.480000     -0.000180     -0.016850
950      9.490000     -0.000010     -0.017010
951      9.500000      0.000160     -0.017170
952      9.510000      0.000330     -0.017330
953      9.520000      0.000500     -0.017490
954      9.530000      0.000680     -0.017630
955      9.540000      0.000850     -0.017760
956      9.550000      0.001030     -0.017870
957      9.560000      0.001210     -0.017950
958      9.570000      0.001390     -0.018000
959      9.580000      0.001570     -0.018020
960      9.590000      0.001750     -0.018000
961      9.600000      0.001930     -0.017950
962      9.610000      0.002110     -0.017860
963      9.620000      0.002290     -0.017730
964      9.630000      0.002460     -0.017570
965      9.640000      0.002640     -0.017380
966      9.650000      0.002810     -0.017160
967      9.660000      0.002990     -0.016910
968      9.670000      0.003150     -0.016630
969      9.680000      0.003320     -0.016340
970      9.690000      0.003480     -0.016020
971      9.700000      0.003640     -0.015700
972      9.710000      0.003800     -0.015370
973      9.720000      0.003950     -0.015040
974      9.730000      0.004110     -0.014710
975      9.740000      0.004250     -0.014390
976      9.750000      0.004400     -0.014070
977      9.760000      0.004540     -0.013770
978      9.770000      0.004670     -0.013480
979      9.780000      0.004810     -0.013200
980      9.790000      0.004940     -0.012940
981      9.800000      0.005070     -0.012690
982      9.810000      0.005200     -0.012460
983      9.820000      0.005320     -0.012240
984      9.830000      0.005440     -0.012030
985      9.840000      0.005570     -0.011830
986      9.850000      0.005680     -0.011630
987      9.860000      0.005800     -0.011420
988      9.870000      0.005910     -0.011210
989      9.880000      0.006030     -0.010990
990      9.890000      0.006140     -0.010740
991      9.900000      0.006240     -0.010470
992      9.910000      0.006350     -0.010170
993      9.920000      0.006450     -0.009830
994      9.930000      0.006550     -0.009450
995      9.940000      0.006640     -0.009020
996      9.950000      0.006730     -0.008520
997      9.960000      0.006820     -0.007970
998      9.970000      0.006900     -0.007350
999      9.980000      0.006970     -0.006650
1000      9.990000      0.007040     -0.005890
1001     10.000000      0.007100     -0.005040
1002     10.010000      0.007150     -0.004120
1003     10.020000      0.007190     -0.003130
1004     10.030000      0.007220     -0.002060
1005     10.040000      0.007240     -0.000920
1006     10.050000      0.007250      0.000290
1007     10.060000      0.007250      0.001560
1008     10.070000      0.007230      0.002870
1009     10.080000      0.007200      0.004230
1010     10.090000      0.007160      0.005620
1011     10.100000      0.007100      0.007030
1012     10.110000      0.007030      0.008440
1013     10.120000      0.006950      0.009860
1014     10.130000      0.006850      0.011260
1015     10.140000      0.006740      0.012650
1016     10.150000      0.006610      0.014000
1017     10.160000      0.006470      0.015320
1018     10.170000      0.006320      0.016590
1019     10.180000      0.006150      0.017820
1020     10.190000      0.005970      0.019000
1021     10.200000      0.005780      0.020130
1022     10.210000      0.005580      0.021200
1023     10.220000      0.005370      0.022220
1024     10.230000      0.005150      0.023180
1025     10.240000      0.004920      0.024080
1026     10.250000      0.004680      0.024920
1027     10.260000      0.004430      0.025690
1028     10.270000      0.004170      0.026400
1029     10.280000      0.003910      0.027040
1030     10.290000      0.003640      0.027600
1031     10.300000      0.003360      0.028080
1032     10.310000      0.003080      0.028470
1033     10.320000      0.002790      0.028770
1034     10.330000      0.002510      0.028980
1035     10.340000      0.002220      0.029080
1036     10.350000      0.001930      0.029070
1037     10.360000      0.001630      0.028940
1038     10.370000      0.001350      0.028700
1039     10.380000      0.001060      0.028350
1040     10.390000      0.000780      0.027870
1041     10.400000      0.000500      0.027270
1042     10.410000      0.000220      0.026550
1043     10.420000     -0.000040      0.025720
1044     10.430000     -0.000300      0.024780
1045     10.440000     -0.000550      0.023740
1046     10.450000     -0.000780      0.022600
1047     10.460000     -0.001010      0.021380
1048     10.470000     -0.001220      0.020080
1049     10.480000     -0.001420      0.018740
1050     10.490000     -0.001610      0.017350
1051     10.500000     -0.001790      0.015940
1052     10.510000     -0.001950      0.014520
1053     10.520000     -0.002090      0.013110
1054     10.530000     -0.002220      0.011720
1055     10.540000     -0.002340      0.010370
1056     10.550000     -0.002440      0.009070
1057     10.560000     -0.002530      0.007830
1058     10.570000     -0.002610      0.006660
1059     10.580000     -0.002680      0.005560
1060     10.590000     -0.002730      0.004540
1061     10.600000     -0.002780      0.003600
1062     10.610000     -0.002810      0.002750
1063     10.620000     -0.002840      0.001970
1064     10.630000     -0.002860      0.001270
1065     10.640000     -0.002870      0.000650
1066     10.650000     -0.002880      0.000090
1067     10.660000     -0.002880     -0.000400
1068     10.670000     -0.002880     -0.000830
1069     10.680000     -0.002870     -0.001210
1070     10.690000     -0.002860     -0.001540
1071     10.700000     -0.002840     -0.001840
1072     10.710000     -0.002820     -0.002100
1073     10.720000     -0.002800     -0.002330
1074     10.730000     -0.002780     -0.002550
1075     10.740000     -0.002750     -0.002750
1076     10.750000     -0.002730     -0.002940
1077     10.760000     -0.002700     -0.003130
1078     10.770000     -0.002670     -0.003320
1079     10.780000     -0.002630     -0.003510
1080     10.790000     -0.002600     -0.003700
1081     10.800000     -0.002560     -0.003900
1082     10.810000     -0.002520     -0.004120
1083     10.820000     -0.002480     -0.004340
1084     10.830000     -0.002440     -0.004570
1085     10.840000     -0.002390     -0.004810
1086     10.850000     -0.002340     -0.005060
1087     10.860000     -0.002290     -0.005320
1088     10.870000     -0.002240     -0.005580
1089     10.880000     -0.002180     -0.005840
1090     10.890000     -0.002130     -0.006100
1091     10.900000     -0.002060     -0.006360
1092     10.910000     -0.002000     -0.006610
1093     10.920000     -0.001930     -0.006850
1094     10.930000     -0.001870     -0.007080
1095     10.940000     -0.001800     -0.007290
1096     10.950000     -0.001720     -0.007490
1097     10.960000     -0.001650     -0.007660
1098     10.970000     -0.001570     -0.007820
1099     10.980000     -0.001490     -0.007950
1100     10.990000     -0.001410     -0.008060
1101     11.000000     -0.001330     -0.008140
1102     11.010000     -0.001250     -0.008200
1103     11.020000     -0.001170     -0.008240
1104     11.030000     -0.001090     -0.008260
1105     11.040000     -0.001000     -0.008260
1106     11.050000     -0.000920     -0.008240
1107     11.060000     -0.000840     -0.008210
1108     11.070000     -0.000760     -0.008160
1109     11.080000     -0.000680     -0.008110
1110     11.090000     -0.000590     -0.008050
1111     11.100000     -0.000510     -0.008000
1112     11.110000     -0.000430     -0.007940
1113     11.120000     -0.000350     -0.007890
1114     11.130000     -0.000280     -0.007850
1115     11.140000     -0.000200     -0.007830
1116     11.150000     -0.000120     -0.007820
1117     11.160000     -0.000040     -0.007830
1118     11.170000      0.000040     -0.007870
1119     11.180000      0.000120     -0.007920
1120     11.190000      0.000200     -0.008000
1121     11.200000      0.000280     -0.008110
1122     11.210000      0.000360     -0.008240
1123     11.220000      0.000440     -0.008400
1124     11.230000      0.000520     -0.008570
1125     11.240000      0.000610     -0.008770
1126     11.250000      0.000700     -0.008990
1127     11.260000      0.000790     -0.009230
1128     11.270000      0.000880     -0.009480
1129     11.280000      0.000970     -0.009730
1130     11.290000      0.001070     -0.009990
1131     11.300000      0.001170     -0.010250
1132     11.310000      0.001270     -0.010510
1133     11.320000      0.001380     -0.010760
1134     11.330000      0.001490     -0.010990
1135     11.340000      0.001600     -0.011200
1136     11.350000      0.001710     -0.011390
1137     11.360000      0.001820     -0.011560
1138     11.370000      0.001940     -0.011700
1139     11.380000      0.002050     -0.011810
1140     11.390000      0.002170     -0.011880
1141     11.400000      0.002290     -0.011920
1142     11.410000      0.002410     -0.011930
1143     11.420000      0.002530     -0.011900
1144     11.430000      0.002650     -0.011830
1145     11.440000      0.002770     -0.011720
1146     11.450000      0.002880     -0.011570
1147     11.460000      0.003000     -0.011390
1148     11.470000      0.003110     -0.011160
1149     11.480000      0.003230     -0.010900
1150     11.490000      0.003330     -0.010600
1151     11.500000      0.003440     -0.010250
1152     11.510000      0.003540     -0.009870
1153     11.520000      0.003640     -0.009450
1154     11.530000      0.003740     -0.008980
1155     11.540000      0.003830     -0.008470
1156     11.550000      0.003910     -0.007920
1157     11.560000      0.003990     -0.007320
1158     11.570000      0.004060     -0.006670
1159     11.580000      0.004130     -0.005980
1160     11.590000      0.004190     -0.005250
1161     11.600000      0.004240     -0.004460
1162     11.610000      0.004290     -0.003630
1163     11.620000      0.004320     -0.002760
1164     11.630000      0.004350     -0.001840
1165     11.640000      0.004370     -0.000890
1166     11.650000      0.004380      0.000100
1167     11.660000      0.004380      0.001110
1168     11.670000      0.004370      0.002150
1169     11.680000      0.004340      0.003190
1170     11.690000      0.004310      0.004240
1171     11.700000      0.004270      0.005280
1172     11.710000      0.004220      0.006310
1173     11.720000      0.004150      0.007310
1174     11.730000      0.004080      0.008270
1175     11.740000      0.004000      0.009190
1176     11.750000      0.003910      0.010060
1177     11.760000      0.003810      0.010870
1178     11.770000      0.003700      0.011620
1179     11.780000      0.003580      0.012310
1180     11.790000      0.003460      0.012930
1181     11.800000      0.003330      0.013490
1182     11.810000      0.003190      0.013990
1183     11.820000      0.003050      0.014420
1184     11.830000      0.002910      0.014800
1185     11.840000      0.002760      0.015130
1186     11.850000      0.002610      0.015420
1187     11.860000      0.002460      0.015670
1188     11.870000      0.002300      0.015890
1189     11.880000      0.002140      0.016100
1190     11.890000      0.001980      0.016300
1191     11.900000      0.001820      0.016510
1192     11.910000      0.001650      0.016730
1193     11.920000      0.001480      0.016980
1194     11.930000      0.001310      0.017270
1195     11.940000      0.001140      0.017600
1196     11.950000      0.000970      0.017990
1197     11.960000      0.000790      0.018440
1198     11.970000      0.000600      0.018960
1199     11.980000      0.000410      0.019550
1200     11.990000      0.000220      0.020220
1201     12.000000      0.000010      0.020970
1202     12.010000     -0.000200      0.021790
1203     12.020000     -0.000410      0.022680
1204     12.030000     -0.000640      0.023640
1205     12.040000     -0.000880      0.024650
1206     12.050000     -0.001120      0.025720
1207     12.060000     -0.001380      0.026810
1208     12.070000     -0.001650      0.027920
1209     12.080000     -0.001930      0.029020
1210     12.090000     -0.002220      0.030100
1211     12.100000     -0.002520      0.031140
1212     12.110000     -0.002830      0.032110
1213     12.120000     -0.003150      0.032990
1214     12.130000     -0.003480      0.033750
1215     12.140000     -0.003820      0.034390
1216     12.150000     -0.004160      0.034880
1217     12.160000     -0.004510      0.035210
1218     12.170000     -0.004860      0.035360
1219     12.180000     -0.005220      0.035320
1220     12.190000     -0.005570      0.035100
1221     12.200000     -0.005920      0.034670
1222     12.210000     -0.006270      0.034050
1223     12.220000     -0.006610      0.033240
1224     12.230000     -0.006940      0.032240
1225     12.240000     -0.007260      0.031070
1226     12.250000     -0.007570      0.029730
1227     12.260000     -0.007870      0.028260
1228     12.270000     -0.008150      0.026650
1229     12.280000     -0.008420      0.024950
1230     12.290000     -0.008670      0.023160
1231     12.300000     -0.008900      0.021330
1232     12.310000     -0.009110      0.019460
1233     12.320000     -0.009310      0.017590
1234     12.330000     -0.009490      0.015750
1235     12.340000     -0.009640      0.013940
1236     12.350000     -0.009780      0.012200
1237     12.360000     -0.009900      0.010540
1238     12.370000     -0.010010      0.008960
1239     12.380000     -0.010100      0.007490
1240     12.390000     -0.010170      0.006120
1241     12.400000     -0.010240      0.004860
1242     12.410000     -0.010280      0.003710
1243     12.420000     -0.010320      0.002680
1244     12.430000     -0.010350      0.001740
1245     12.440000     -0.010370      0.000910
1246     12.450000     -0.010370      0.000170
1247     12.460000     -0.010380     -0.000480
1248     12.470000     -0.010370     -0.001060
1249     12.480000     -0.010360     -0.001570
1250     12.490000     -0.010350     -0.002040
1251     12.500000     -0.010320     -0.002460
1252     12.510000     -0.010300     -0.002850
1253     12.520000     -0.010270     -0.003220
1254     12.530000     -0.010240     -0.003590
1255     12.540000     -0.010200     -0.003950
1256     12.550000     -0.010160     -0.004330
1257     12.560000     -0.010120     -0.004730
1258     12.570000     -0.010070     -0.005160
1259     12.580000     -0.010020     -0.005610
1260     12.590000     -0.009970     -0.006110
1261     12.600000     -0.009900     -0.006640
1262     12.610000     -0.009840     -0.007210
1263     12.620000     -0.009770     -0.007830
1264     12.630000     -0.009690     -0.008480
1265     12.640000     -0.009600     -0.009160
1266     12.650000     -0.009510     -0.009870
1267     12.660000     -0.009410     -0.010610
1268     12.670000     -0.009310     -0.011360
1269     12.680000     -0.009190     -0.012120
1270     12.690000     -0.009070     -0.012860
1271     12.700000     -0.008940     -0.013600
1272     12.710000     -0.008810     -0.014300
1273     12.720000     -0.008660     -0.014960
1274     12.730000     -0.008510     -0.015580
1275     12.740000     -0.008360     -0.016130
1276     12.750000     -0.008200     -0.016610
1277     12.760000     -0.008030     -0.017020
1278     12.770000     -0.007860     -0.017340
1279     12.780000     -0.007690     -0.017570
1280     12.790000     -0.007510     -0.017720
1281     12.800000     -0.007340     -0.017770
1282     12.810000     -0.007160     -0.017730
1283     12.820000     -0.006980     -0.017610
1284     12.830000     -0.006800     -0.017400
1285     12.840000     -0.006630     -0.017110
1286     12.850000     -0.006460     -0.016760
1287     12.860000     -0.006290     -0.016340
1288     12.870000     -0.006130     -0.015880
1289     12.880000     -0.005970     -0.015390
1290     12.890000     -0.005820     -0.014870
1291     12.900000     -0.005670     -0.014340
1292     12.910000     -0.005520     -0.013830
1293     12.920000     -0.005380     -0.013330
1294     12.930000     -0.005250     -0.012870
1295     12.940000     -0.005120     -0.012450
1296     12.950000     -0.005000     -0.012100
1297     12.960000     -0.004880     -0.011810
1298     12.970000     -0.004760     -0.011600
1299     12.980000     -0.004640     -0.011470
1300     12.990000     -0.004530     -0.011420
1301     13.000000     -0.004410     -0.011470
1302     13.010000     -0.004300     -0.011600
1303     13.020000     -0.004180     -0.011820
1304     13.030000     -0.004070     -0.012120
1305     13.040000     -0.003940     -0.012500
1306     13.050000     -0.003820     -0.012940
1307     13.060000     -0.003690     -0.013440
1308     13.070000     -0.003560     -0.013990
1309     13.080000     -0.003420     -0.014580
1310     13.090000     -0.003270     -0.015180
1311     13.100000     -0.003120     -0.015800
1312     13.110000     -0.002960     -0.016400
1313     13.120000     -0.002800     -0.016980
1314     13.130000     -0.002630     -0.017520
1315     13.140000     -0.002450     -0.018010
1316     13.150000     -0.002270     -0.018450
1317     13.160000     -0.002090     -0.018810
1318     13.170000     -0.001900     -0.019090
1319     13.180000     -0.001710     -0.019280
1320     13.190000     -0.001510     -0.019390
1321     13.200000     -0.001320     -0.019400
1322     13.210000     -0.001130     -0.019310
1323     13.220000     -0.000930     -0.019140
1324     13.230000     -0.000740     -0.018870
1325     13.240000     -0.000550     -0.018510
1326     13.250000     -0.000370     -0.018080
1327     13.260000     -0.000190     -0.017560
1328     13.270000     -0.000010     -0.016990
1329     13.280000      0.000160     -0.016360
1330     13.290000      0.000320     -0.015680
1331     13.300000      0.000480     -0.014980
1332     13.310000      0.000630     -0.014240
1333     13.320000      0.000770     -0.013500
1334     13.330000      0.000910     -0.012750
1335     13.340000      0.001030     -0.012020
1336     13.350000      0.001150     -0.011290
1337     13.360000      0.001270     -0.010590
1338     13.370000      0.001370     -0.009920
1339     13.380000      0.001470     -0.009290
1340     13.390000      0.001560     -0.008680
1341     13.400000      0.001650     -0.008120
1342     13.410000      0.001730     -0.007590
1343     13.420000      0.001810     -0.007110
1344     13.430000      0.001880     -0.006660
1345     13.440000      0.001950     -0.006240
1346     13.450000      0.002010     -0.005860
1347     13.460000      0.002070     -0.005520
1348     13.470000      0.002120     -0.005200
1349     13.480000      0.002170     -0.004910
1350     13.490000      0.002220     -0.004640
1351     13.500000      0.002270     -0.004400
1352     13.510000      0.002310     -0.004170
1353     13.520000      0.002360     -0.003950
1354     13.530000      0.002390     -0.003750
1355     13.540000      0.002430     -0.003560
1356     13.550000      0.002470     -0.003370
1357     13.560000      0.002500     -0.003180
1358     13.570000      0.002530     -0.003000
1359     13.580000      0.002560     -0.002820
1360     13.590000      0.002590     -0.002640
1361     13.600000      0.002620     -0.002450
1362     13.610000      0.002640     -0.002270
1363     13.620000      0.002670     -0.002080
1364     13.630000      0.002690     -0.001880
1365     13.640000      0.002700     -0.001690
1366     13.650000      0.002720     -0.001490
1367     13.660000      0.002740     -0.001290
1368     13.670000      0.002750     -0.001090
1369     13.680000      0.002760     -0.000890
1370     13.690000      0.002770     -0.000690
1371     13.700000      0.002780     -0.000500
1372     13.710000      0.002780     -0.000320
1373     13.720000      0.002780     -0.000150
1374     13.730000      0.002790      0.000020
1375     13.740000      0.002790      0.000170
1376     13.750000      0.002780      0.000300
1377     13.760000      0.002780      0.000420
1378     13.770000      0.002780      0.000520
1379     13.780000      0.002770      0.000600
1380     13.790000      0.002770      0.000670
1381     13.800000      0.002760      0.000710
1382     13.810000      0.002750      0.000740
1383     13.820000      0.002740      0.000750
1384     13.830000      0.002740      0.000730
1385     13.840000      0.002730      0.000700
1386     13.850000      0.002720      0.000650
1387     13.860000      0.002720      0.000590
1388     13.870000      0.002710      0.000510
1389     13.880000      0.002700      0.000410
1390     13.890000      0.002700      0.000310
1391     13.900000      0.002700      0.000190
1392     13.910000      0.002700      0.000060
1393     13.920000      0.002700     -0.000080
1394     13.930000      0.002700     -0.000230
1395     13.940000      0.002700     -0.000380
1396     13.950000      0.002700     -0.000540
1397     13.960000      0.002710     -0.000710
1398     13.970000      0.002710     -0.000880
1399     13.980000      0.002720     -0.001050
1400     13.990000      0.002730     -0.001230
1401     14.000000      0.002750     -0.001400
1402     14.010000      0.002760     -0.001580
1403     14.020000      0.002780     -0.001760
1404     14.030000      0.002790     -0.001930
1405     14.040000      0.002810     -0.002110
1406     14.050000      0.002830     -0.002270
1407     14.060000      0.002860     -0.002430
1408     14.070000      0.002880     -0.002580
1409     14.080000      0.002910     -0.002710
1410     14.090000      0.002930     -0.002830
1411     14.100000      0.002960     -0.002920
1412     14.110000      0.002990     -0.002990
1413     14.120000      0.003020     -0.003030
1414     14.130000      0.003050     -0.003040
1415     14.140000      0.003080     -0.003020
1416     14.150000      0.003110     -0.002950
1417     14.160000      0.003140     -0.002840
1418     14.170000      0.003170     -0.002690
1419     14.180000      0.003200     -0.002500
1420     14.190000      0.003220     -0.002250
1421     14.200000      0.003240     -0.001970
1422     14.210000      0.003260     -0.001640
1423     14.220000      0.003280     -0.001260
1424     14.230000      0.003290     -0.000850
1425     14.240000      0.003300     -0.000400
1426     14.250000      0.003310      0.000080
1427     14.260000      0.003310      0.000580
1428     14.270000      0.003300      0.001090
1429     14.280000      0.003290      0.001610
1430     14.290000      0.003270      0.002130
1431     14.300000      0.003250      0.002630
1432     14.310000      0.003220      0.003110
1433     14.320000      0.003190      0.003560
1434     14.330000      0.003160      0.003970
1435     14.340000      0.003120      0.004320
1436     14.350000      0.003080      0.004610
1437     14.360000      0.003030      0.004840
1438     14.370000      0.002980      0.004990
1439     14.380000      0.002930      0.005060
1440     14.390000      0.002880      0.005060
1441     14.400000      0.002830      0.004970
1442     14.410000      0.002780      0.004800
1443     14.420000      0.002730      0.004550
1444     14.430000      0.002690      0.004220
1445     14.440000      0.002640      0.003820
1446     14.450000      0.002610      0.003350
1447     14.460000      0.002570      0.002820
1448     14.470000      0.002540      0.002230
1449     14.480000      0.002520      0.001610
1450     14.490000      0.002510      0.000940
1451     14.500000      0.002500      0.000260
1452     14.510000      0.002490     -0.000440
1453     14.520000      0.002500     -0.001140
1454     14.530000      0.002510     -0.001830
1455     14.540000      0.002530     -0.002510
1456     14.550000      0.002550     -0.003170
1457     14.560000      0.002590     -0.003800
1458     14.570000      0.002620     -0.004390
1459     14.580000      0.002670     -0.004940
1460     14.590000      0.002720     -0.005450
1461     14.600000      0.002770     -0.005910
1462     14.610000      0.002830     -0.006340
1463     14.620000      0.002890     -0.006710
1464     14.630000      0.002960     -0.007050
1465     14.640000      0.003030     -0.007340
1466     14.650000      0.003100     -0.007600
1467     14.660000      0.003180     -0.007820
1468     14.670000      0.003260     -0.008010
1469     14.680000      0.003340     -0.008170
1470     14.690000      0.003420     -0.008310
1471     14.700000      0.003500     -0.008430
1472     14.710000      0.003590     -0.008530
1473     14.720000      0.003670     -0.008630
1474     14.730000      0.003760     -0.008710
1475     14.740000      0.003850     -0.008790
1476     14.750000      0.003930     -0.008870
1477     14.760000      0.004020     -0.008960
1478     14.770000      0.004110     -0.009050
1479     14.780000      0.004200     -0.009140
1480     14.790000      0.004290     -0.009250
1481     14.800000      0.004390     -0.009360
1482     14.810000      0.004480     -0.009490
1483     14.820000      0.004580     -0.009620
1484     14.830000      0.004670     -0.009760
1485     14.840000      0.004770     -0.009920
1486     14.850000      0.004870     -0.010080
1487     14.860000      0.004970     -0.010240
1488     14.870000      0.005070     -0.010410
1489     14.880000      0.005180     -0.010580
1490     14.890000      0.005280     -0.010750
1491     14.900000      0.005390     -0.010910
1492     14.910000      0.005500     -0.011060
1493     14.920000      0.005610     -0.011200
1494     14.930000      0.005720     -0.011330
1495     14.940000      0.005830     -0.011430
1496     14.950000      0.005950     -0.011520
1497     14.960000      0.006060     -0.011580
1498     14.970000      0.006180     -0.011620
1499     14.980000      0.006300     -0.011640
1500     14.990000      0.006410     -0.011620
1501     15.000000      0.006530     -0.011590
1502     15.010000      0.006640     -0.011520
1503     15.020000      0.006760     -0.011430
1504     15.030000      0.006870     -0.011310
1505     15.040000      0.006990     -0.011170
1506     15.050000      0.007100     -0.011010
1507     15.060000      0.007210     -0.010840
1508     15.070000      0.007320     -0.010650
1509     15.080000      0.007420     -0.010450
1510     15.090000      0.007530     -0.010240
1511     15.100000      0.007630     -0.010030
1512     15.110000      0.007730     -0.009830
1513     15.120000      0.007830     -0.009630
1514     15.130000      0.007930     -0.009440
1515     15.140000      0.008020     -0.009270
1516     15.150000      0.008110     -0.009120
1517     15.160000      0.008200     -0.008990
1518     15.170000      0.008290     -0.008880
1519     15.180000      0.008380     -0.008800
1520     15.190000      0.008470     -0.008740
1521     15.200000      0.008560     -0.008720
1522     15.210000      0.008640     -0.008720
1523     15.220000      0.008730     -0.008740
1524     15.230000      0.008820     -0.008800
1525     15.240000      0.008910     -0.008870
1526     15.250000      0.009000     -0.008970
1527     15.260000      0.009090     -0.009090
1528     15.270000      0.009180     -0.009220
1529     15.280000      0.009270     -0.009360
1530     15.290000      0.009360     -0.009520
1531     15.300000      0.009460     -0.009670
1532     15.310000      0.009550     -0.009820
1533     15.320000      0.009650     -0.009970
1534     15.330000      0.009750     -0.010110
1535     15.340000      0.009850     -0.010240
1536     15.350000      0.009960     -0.010350
1537     15.360000      0.010060     -0.010440
1538     15.370000      0.010160     -0.010510
1539     15.380000      0.010270     -0.010550
1540     15.390000      0.010370     -0.010570
1541     15.400000      0.010480     -0.010560
1542     15.410000      0.010590     -0.010530
1543     15.420000      0.010690     -0.010470
1544     15.430000      0.010800     -0.010390
1545     15.440000      0.010900     -0.010270
1546     15.450000      0.011000     -0.010140
1547     15.460000      0.011100     -0.009980
1548     15.470000      0.011200     -0.009800
1549     15.480000      0.011300     -0.009610
1550     15.490000      0.011400     -0.009400
1551     15.500000      0.011490     -0.009180
1552     15.510000      0.011580     -0.008940
1553     15.520000      0.011670     -0.008700
1554     15.530000      0.011760     -0.008460
1555     15.540000      0.011840     -0.008210
1556     15.550000      0.011930     -0.007960
1557     15.560000      0.012010     -0.007710
1558     15.570000      0.012080     -0.007460
1559     15.580000      0.012160     -0.007220
1560     15.590000      0.012230     -0.006980
1561     15.600000      0.012300     -0.006740
1562     15.610000      0.012370     -0.006510
1563     15.620000      0.012430     -0.006290
1564     15.630000      0.012500     -0.006070
1565     15.640000      0.012560     -0.005860
1566     15.650000      0.012610     -0.005650
1567     15.660000      0.012670     -0.005450
1568     15.670000      0.012730     -0.005260
1569     15.680000      0.012780     -0.005070
1570     15.690000      0.012830     -0.004900
1571     15.700000      0.012880     -0.004730
1572     15.710000      0.012920     -0.004580
1573     15.720000      0.012970     -0.004440
1574     15.730000      0.013010     -0.004310
1575     15.740000      0.013060     -0.004190
1576     15.750000      0.013100     -0.004090
1577     15.760000      0.013140     -0.004000
1578     15.770000      0.013180     -0.003930
1579     15.780000      0.013220     -0.003870
1580     15.790000      0.013260     -0.003830
1581     15.800000      0.013300     -0.003800
1582     15.810000      0.013340     -0.003780
1583     15.820000      0.013370     -0.003780
1584     15.830000      0.013410     -0.003780
1585     15.840000      0.013450     -0.003800
1586     15.850000      0.013490     -0.003820
1587     15.860000      0.013520     -0.003840
1588     15.870000      0.013560     -0.003860
1589     15.880000      0.013600     -0.003870
1590     15.890000      0.013640     -0.003880
1591     15.900000      0.013680     -0.003880
1592     15.910000      0.013720     -0.003860
1593     15.920000      0.013760     -0.003820
1594     15.930000      0.013790     -0.003750
1595     15.940000      0.013830     -0.003660
1596     15.950000      0.013870     -0.003540
1597     15.960000      0.013900     -0.003380
1598     15.970000      0.013940     -0.003180
1599     15.980000      0.013970     -0.002950
1600     15.990000      0.014000     -0.002670
1601     16.000000      0.014030     -0.002360
1602     16.010000      0.014050     -0.002010
1603     16.020000      0.014070     -0.001610
1604     16.030000      0.014090     -0.001190
1605     16.040000      0.014100     -0.000730
1606     16.050000      0.014100     -0.000240
1607     16.060000      0.014110      0.000270
1608     16.070000      0.014100      0.000790
1609     16.080000      0.014100      0.001320
1610     16.090000      0.014080      0.001860
1611     16.100000      0.014060      0.002380
1612     16.110000      0.014040      0.002890
1613     16.120000      0.014010      0.003370
1614     16.130000      0.013980      0.003820
1615     16.140000      0.013940      0.004230
1616     16.150000      0.013900      0.004590
1617     16.160000      0.013850      0.004900
1618     16.170000      0.013800      0.005150
1619     16.180000      0.013750      0.005340
1620     16.190000      0.013700      0.005460
1621     16.200000      0.013640      0.005520
1622     16.210000      0.013590      0.005520
1623     16.220000      0.013530      0.005450
1624     16.230000      0.013480      0.005320
1625     16.240000      0.013430      0.005140
1626     16.250000      0.013370      0.004900
1627     16.260000      0.013330      0.004620
1628     16.270000      0.013280      0.004300
1629     16.280000      0.013240      0.003960
1630     16.290000      0.013200      0.003590
1631     16.300000      0.013160      0.003210
1632     16.310000      0.013130      0.002820
1633     16.320000      0.013100      0.002440
1634     16.330000      0.013080      0.002080
1635     16.340000      0.013060      0.001730
1636     16.350000      0.013040      0.001420
1637     16.360000      0.013020      0.001140
1638     16.370000      0.013010      0.000900
1639     16.380000      0.013000      0.000700
1640     16.390000      0.013000      0.000550
1641     16.400000      0.012990      0.000450
1642     16.410000      0.012990      0.000400
1643     16.420000      0.012980      0.000390
1644     16.430000      0.012980      0.000440
1645     16.440000      0.012970      0.000520
1646     16.450000      0.012970      0.000650
1647     16.460000      0.012960      0.000810
1648     16.470000      0.012950      0.001010
1649     16.480000      0.012940      0.001230
1650     16.490000      0.012930      0.001470
1651     16.500000      0.012920      0.001720
1652     16.510000      0.012900      0.001990
1653     16.520000      0.012880      0.002250
1654     16.530000      0.012860      0.002510
1655     16.540000      0.012830      0.002770
1656     16.550000      0.012800      0.003000
1657     16.560000      0.012770      0.003220
1658     16.570000      0.012740      0.003420
1659     16.580000      0.012710      0.003600
1660     16.590000      0.012670      0.003740
1661     16.600000      0.012630      0.003860
1662     16.610000      0.012600      0.003960
1663     16.620000      0.012560      0.004020
1664     16.630000      0.012520      0.004050
1665     16.640000      0.012480      0.004060
1666     16.650000      0.012440      0.004040
1667     16.660000      0.012390      0.004000
1668     16.670000      0.012350      0.003930
1669     16.680000      0.012320      0.003850
1670     16.690000      0.012280      0.003750
1671     16.700000      0.012240      0.003630
1672     16.710000      0.012200      0.003500
1673     16.720000      0.012170      0.003360
1674     16.730000      0.012130      0.003210
1675     16.740000      0.012100      0.003060
1676     16.750000      0.012070      0.002900
1677     16.760000      0.012040      0.002740
1678     16.770000      0.012020      0.002580
1679     16.780000      0.011990      0.002420
1680     16.790000      0.011970      0.002270
1681     16.800000      0.011940      0.002110
1682     16.810000      0.011920      0.001950
1683     16.820000      0.011900      0.001800
1684     16.830000      0.011880      0.001640
1685     16.840000      0.011870      0.001490
1686     16.850000      0.011850      0.001340
1687     16.860000      0.011840      0.001190
1688     16.870000      0.011830      0.001040
1689     16.880000      0.011820      0.000890
1690     16.890000      0.011810      0.000740
1691     16.900000      0.011800      0.000590
1692     16.910000      0.011790      0.000440
1693     16.920000      0.011790      0.000290
1694     16.930000      0.011790      0.000140
1695     16.940000      0.011790     -0.000020
1696     16.950000      0.011790     -0.000180
1697     16.960000      0.011790     -0.000340
1698     16.970000      0.011790     -0.000500
1699     16.980000      0.011800     -0.000670
1700     16.990000      0.011800     -0.000830
1701     17.000000      0.011810     -0.001010
1702     17.010000      0.011820     -0.001180
1703     17.020000      0.011830     -0.001350
1704     17.030000      0.011850     -0.001530
1705     17.040000      0.011860     -0.001700
1706     17.050000      0.011880     -0.001870
1707     17.060000      0.011900     -0.002030
1708     17.070000      0.011920     -0.002190
1709     17.080000      0.011940     -0.002340
1710     17.090000      0.011960     -0.002470
1711     17.100000      0.011990     -0.002590
1712     17.110000      0.012010     -0.002680
1713     17.120000      0.012040     -0.002750
1714     17.130000      0.012070     -0.002800
1715     17.140000      0.012100     -0.002810
1716     17.150000      0.012120     -0.002790
1717     17.160000      0.012150     -0.002740
1718     17.170000      0.012180     -0.002650
1719     17.180000      0.012210     -0.002520
1720     17.190000      0.012230     -0.002350
1721     17.200000      0.012250     -0.002130
1722     17.210000      0.012280     -0.001880
1723     17.220000      0.012290     -0.001600
1724     17.230000      0.012310     -0.001270
1725     17.240000      0.012320     -0.000920
1726     17.250000      0.012330     -0.000530
1727     17.260000      0.012340     -0.000130
1728     17.270000      0.012340      0.000300
1729     17.280000      0.012340      0.000740
1730     17.290000      0.012330      0.001180
1731     17.300000      0.012320      0.001620
1732     17.310000      0.012300      0.002040
1733     17.320000      0.012280      0.002450
1734     17.330000      0.012260      0.002840
1735     17.340000      0.012230      0.003190
1736     17.350000      0.012200      0.003500
1737     17.360000      0.012160      0.003780
1738     17.370000      0.012120      0.004000
1739     17.380000      0.012080      0.004180
1740     17.390000      0.012040      0.004310
1741     17.400000      0.012000      0.004380
1742     17.410000      0.011950      0.004410
1743     17.420000      0.011910      0.004380
1744     17.430000      0.011870      0.004300
1745     17.440000      0.011820      0.004180
1746     17.450000      0.011780      0.004020
1747     17.460000      0.011740      0.003820
1748     17.470000      0.011700      0.003590
1749     17.480000      0.011670      0.003340
1750     17.490000      0.011630      0.003080
1751     17.500000      0.011600      0.002800
1752     17.510000      0.011570      0.002520
1753     17.520000      0.011550      0.002250
1754     17.530000      0.011530      0.002000
1755     17.540000      0.011510      0.001760
1756     17.550000      0.011490      0.001550
1757     17.560000      0.011470      0.001370
1758     17.570000      0.011460      0.001230
1759     17.580000      0.011450      0.001130
1760     17.590000      0.011440      0.001060
1761     17.600000      0.011430      0.001040
1762     17.610000      0.011420      0.001070
1763     17.620000      0.011400      0.001130
1764     17.630000      0.011390      0.001240
1765     17.640000      0.011380      0.001390
1766     17.650000      0.011370      0.001570
1767     17.660000      0.011350      0.001790
1768     17.670000      0.011330      0.002050
1769     17.680000      0.011310      0.002320
1770     17.690000      0.011290      0.002620
1771     17.700000      0.011260      0.002940
1772     17.710000      0.011230      0.003260
1773     17.720000      0.011200      0.003590
1774     17.730000      0.011170      0.003930
1775     17.740000      0.011130      0.004260
1776     17.750000      0.011080      0.004590
1777     17.760000      0.011040      0.004900
1778     17.770000      0.010990      0.005210
1779     17.780000      0.010940      0.005490
1780     17.790000      0.010880      0.005770
1781     17.800000      0.010820      0.006020
1782     17.810000      0.010760      0.006260
1783     17.820000      0.010700      0.006480
1784     17.830000      0.010640      0.006680
1785     17.840000      0.010570      0.006860
1786     17.850000      0.010500      0.007020
1787     17.860000      0.010430      0.007160
1788     17.870000      0.010360      0.007280
1789     17.880000      0.010290      0.007380
1790     17.890000      0.010210      0.007460
1791     17.900000      0.010140      0.007520
1792     17.910000      0.010060      0.007560
1793     17.920000      0.009990      0.007580
1794     17.930000      0.009910      0.007580
1795     17.940000      0.009840      0.007550
1796     17.950000      0.009760      0.007510
1797     17.960000      0.009690      0.007440
1798     17.970000      0.009610      0.007350
1799     17.980000      0.009540      0.007240
1800     17.990000      0.009470      0.007110
1801     18.000000      0.009390      0.006950
1802     18.010000      0.009320      0.006770
1803     18.020000      0.009260      0.006580
1804     18.030000      0.009190      0.006360
1805     18.040000      0.009130      0.006130
1806     18.050000      0.009070      0.005880
1807     18.060000      0.009010      0.005630
1808     18.070000      0.008950      0.005360
1809     18.080000      0.008900      0.005090
1810     18.090000      0.008850      0.004820
1811     18.100000      0.008800      0.004550
1812     18.110000      0.008750      0.004290
1813     18.120000      0.008710      0.004040
1814     18.130000      0.008670      0.003810
1815     18.140000      0.008630      0.003600
1816     18.150000      0.008600      0.003400
1817     18.160000      0.008560      0.003240
1818     18.170000      0.008530      0.003100
1819     18.180000      0.008500      0.002990
1820     18.190000      0.008470      0.002910
1821     18.200000      0.008440      0.002860
1822     18.210000      0.008410      0.002850
1823     18.220000      0.008380      0.002860
1824     18.230000      0.008350      0.002900
1825     18.240000      0.008320      0.002970
1826     18.250000      0.008290      0.003060
1827     18.260000      0.008260      0.003170
1828     18.270000      0.008230      0.003300
1829     18.280000      0.008200      0.003450
1830     18.290000      0.008170      0.003600
1831     18.300000      0.008130      0.003760
1832     18.310000      0.008090      0.003930
1833     18.320000      0.008050      0.004090
1834     18.330000      0.008010      0.004240
1835     18.340000      0.007970      0.004390
1836     18.350000      0.007930      0.004520
1837     18.360000      0.007880      0.004640
1838     18.370000      0.007830      0.004740
1839     18.380000      0.007790      0.004830
1840     18.390000      0.007740      0.004890
1841     18.400000      0.007690      0.004920
1842     18.410000      0.007640      0.004940
1843     18.420000      0.007590      0.004940
1844     18.430000      0.007540      0.004910
1845     18.440000      0.007490      0.004870
1846     18.450000      0.007440      0.004810
1847     18.460000      0.007390      0.004730
1848     18.470000      0.007350      0.004640
1849     18.480000      0.007300      0.004540
1850     18.490000      0.007260      0.004430
1851     18.500000      0.007210      0.004320
1852     18.510000      0.007170      0.004200
1853     18.520000      0.007130      0.004090
1854     18.530000      0.007090      0.003980
1855     18.540000      0.007050      0.003880
1856     18.550000      0.007010      0.003790
1857     18.560000      0.006970      0.003710
1858     18.570000      0.006930      0.003640
1859     18.580000      0.006900      0.003590
1860     18.590000      0.006860      0.003550
1861     18.600000      0.006820      0.003530
1862     18.610000      0.006790      0.003530
1863     18.620000      0.006750      0.003540
1864     18.630000      0.006720      0.003570
1865     18.640000      0.006680      0.003610
1866     18.650000      0.006650      0.003660
1867     18.660000      0.006610      0.003730
1868     18.670000      0.006570      0.003800
1869     18.680000      0.006530      0.003880
1870     18.690000      0.006500      0.003970
1871     18.700000      0.006460      0.004060
1872     18.710000      0.006420      0.004150
1873     18.720000      0.006370      0.004230
1874     18.730000      0.006330      0.004310
1875     18.740000      0.006290      0.004380
1876     18.750000      0.006240      0.004440
1877     18.760000      0.006200      0.004490
1878     18.770000      0.006160      0.004530
1879     18.780000      0.006110      0.004550
1880     18.790000      0.006060      0.004560
1881     18.800000      0.006020      0.004550
1882     18.810000      0.005970      0.004520
1883     18.820000      0.005930      0.004480
1884     18.830000      0.005880      0.004430
1885     18.840000      0.005840      0.004360
1886     18.850000      0.005800      0.004270
1887     18.860000      0.005750      0.004170
1888     18.870000      0.005710      0.004060
1889     18.880000      0.005670      0.003940
1890     18.890000      0.005630      0.003810
1891     18.900000      0.005590      0.003680
1892     18.910000      0.005560      0.003540
1893     18.920000      0.005520      0.003390
1894     18.930000      0.005490      0.003240
1895     18.940000      0.005450      0.003090
1896     18.950000      0.005420      0.002940
1897     18.960000      0.005390      0.002790
1898     18.970000      0.005370      0.002650
1899     18.980000      0.005340      0.002500
1900     18.990000      0.005310      0.002360
1901     19.000000      0.005290      0.002230
1902     19.010000      0.005270      0.002100
1903     19.020000      0.005250      0.001970
1904     19.030000      0.005230      0.001850
1905     19.040000      0.005210      0.001730
1906     19.050000      0.005190      0.001620
1907     19.060000      0.005180      0.001510
1908     19.070000      0.005160      0.001420
1909     19.080000      0.005150      0.001330
1910     19.090000      0.005130      0.001250
1911     19.100000      0.005120      0.001170
1912     19.110000      0.005110      0.001110
1913     19.120000      0.005100      0.001070
1914     19.130000      0.005090      0.001030
1915     19.140000      0.005080      0.001010
1916     19.150000      0.005070      0.001000
1917     19.160000      0.005060      0.001010
1918     19.170000      0.005050      0.001030
1919     19.180000      0.005040      0.001070
1920     19.190000      0.005030      0.001120
1921     19.200000      0.005010      0.001190
1922     19.210000      0.005000      0.001280
1923     19.220000      0.004990      0.001380
1924     19.230000      0.004980      0.001500
1925     19.240000      0.004960      0.001630
1926     19.250000      0.004950      0.001770
1927     19.260000      0.004930      0.001920
1928     19.270000      0.004910      0.002080
1929     19.280000      0.004890      0.002250
1930     19.290000      0.004870      0.002420
1931     19.300000      0.004840      0.002590
1932     19.310000      0.004820      0.002760
1933     19.320000      0.004790      0.002920
1934     19.330000      0.004760      0.003080
1935     19.340000      0.004730      0.003230
1936     19.350000      0.004700      0.003370
1937     19.360000      0.004660      0.003500
1938     19.370000      0.004630      0.003610
1939     19.380000      0.004590      0.003710
1940     19.390000      0.004550      0.003800
1941     19.400000      0.004520      0.003870
1942     19.410000      0.004480      0.003920
1943     19.420000      0.004440      0.003950
1944     19.430000      0.004400      0.003970
1945     19.440000      0.004360      0.003980
1946     19.450000      0.004320      0.003970
1947     19.460000      0.004280      0.003940
1948     19.470000      0.004240      0.003910
1949     19.480000      0.004200      0.003860
1950     19.490000      0.004160      0.003800
1951     19.500000      0.004120      0.003730
1952     19.510000      0.004090      0.003660
1953     19.520000      0.004050      0.003570
1954     19.530000      0.004010      0.003490
1955     19.540000      0.003980      0.003400
1956     19.550000      0.003950      0.003300
1957     19.560000      0.003910      0.003200
1958     19.570000      0.003880      0.003100
1959     19.580000      0.003850      0.003000
1960     19.590000      0.003820      0.002900
1961     19.600000      0.003790      0.002790
1962     19.610000      0.003760      0.002690
1963     19.620000      0.003740      0.002590
1964     19.630000      0.003710      0.002490
1965     19.640000      0.003680      0.002390
1966     19.650000      0.003660      0.002290
1967     19.660000      0.003640      0.002190
1968     19.670000      0.003620      0.002100
1969     19.680000      0.003590      0.002010
1970     19.690000      0.003570      0.001930
1971     19.700000      0.003560      0.001860
1972     19.710000      0.003540      0.001790
1973     19.720000      0.003520      0.001730
1974     19.730000      0.003500      0.001690
1975     19.740000      0.003480      0.001650
1976     19.750000      0.003470      0.001630
1977     19.760000      0.003450      0.001620
1978     19.770000      0.003440      0.001620
1979     19.780000      0.003420      0.001640
1980     19.790000      0.003400      0.001670
1981     19.800000      0.003390      0.001720
1982     19.810000      0.003370      0.001780
1983     19.820000      0.003350      0.001860
1984     19.830000      0.003330      0.001940
1985     19.840000      0.003310      0.002040
1986     19.850000      0.003290      0.002150
1987     19.860000      0.003270      0.002260
1988     19.870000      0.003250      0.002380
1989     19.880000      0.003220      0.002500
1990     19.890000      0.003200      0.002630
1991     19.900000      0.003170      0.002750
1992     19.910000      0.003150      0.002870
1993     19.920000      0.003120      0.002980
1994     19.930000      0.003090      0.003080
1995     19.940000      0.003060      0.003160
1996     19.950000      0.003030      0.003230
1997     19.960000      0.002990      0.003290
1998     19.970000      0.002960      0.003330
1999     19.980000      0.002930      0.003340
2000     19.990000      0.002890      0.003340
2001     20.000000      0.002860      0.003320
2002     20.010000      0.002830      0.003280
2003     20.020000      0.002790      0.003220
2004     20.030000      0.002760      0.003150
2005     20.040000      0.002730      0.003060
2006     20.050000      0.002700      0.002960
2007     20.060000      0.002670      0.002840
2008     20.070000      0.002640      0.002720
2009     20.080000      0.002610      0.002600
2010     20.090000      0.002590      0.002480
2011     20.100000      0.002560      0.002370
2012     20.110000      0.002540      0.002260
2013     20.120000      0.002520      0.002170
2014     20.130000      0.002500      0.002090
2015     20.140000      0.002470      0.002040
2016     20.150000      0.002450      0.002010
2017     20.160000      0.002430      0.002010
2018     20.170000      0.002410      0.002040
2019     20.180000      0.002390      0.002100
2020     20.190000      0.002370      0.002200
2021     20.200000      0.002350      0.002330
2022     20.210000      0.002330      0.002490
2023     20.220000      0.002300      0.002680
2024     20.230000      0.002280      0.002910
2025     20.240000      0.002250      0.003160
2026     20.250000      0.002210      0.003430
2027     20.260000      0.002180      0.003730
2028     20.270000      0.002140      0.004040
2029     20.280000      0.002100      0.004350
2030     20.290000      0.002060      0.004670
2031     20.300000      0.002010      0.004990
2032     20.310000      0.001960      0.005290
2033     20.320000      0.001910      0.005570
2034     20.330000      0.001850      0.005840
2035     20.340000      0.001800      0.006070
2036     20.350000      0.001740      0.006260
2037     20.360000      0.001670      0.006420
2038     20.370000      0.001610      0.006530
2039     20.380000      0.001540      0.006600
2040     20.390000      0.001480      0.006620
2041     20.400000      0.001410      0.006590
2042     20.410000      0.001340      0.006510
2043     20.420000      0.001280      0.006380
2044     20.430000      0.001220      0.006210
2045     20.440000      0.001150      0.005990
2046     20.450000      0.001090      0.005740
2047     20.460000      0.001040      0.005440
2048     20.470000      0.000980      0.005120
2049     20.480000      0.000930      0.004770
2050     20.490000      0.000880      0.004410
2051     20.500000      0.000840      0.004030
2052     20.510000      0.000800      0.003650
2053     20.520000      0.000760      0.003270
2054     20.530000      0.000730      0.002890
2055     20.540000      0.000700      0.002540
2056     20.550000      0.000680      0.002200
2057     20.560000      0.000650      0.001880
2058     20.570000      0.000630      0.001590
2059     20.580000      0.000620      0.001330
2060     20.590000      0.000610      0.001100
2061     20.600000      0.000590      0.000910
2062     20.610000      0.000590      0.000740
2063     20.620000      0.000580      0.000610
2064     20.630000      0.000570      0.000510
2065     20.640000      0.000570      0.000440
2066     20.650000      0.000560      0.000400
2067     20.660000      0.000560      0.000380
2068     20.670000      0.000550      0.000380
2069     20.680000      0.000550      0.000400
2070     20.690000      0.000550      0.000430
2071     20.700000      0.000540      0.000470
2072     20.710000      0.000540      0.000520
2073     20.720000      0.000530      0.000570
2074     20.730000      0.000530      0.000610
2075     20.740000      0.000520      0.000650
2076     20.750000      0.000510      0.000680
2077     20.760000      0.000510      0.000700
2078     20.770000      0.000500      0.000710
2079     20.780000      0.000490      0.000690
2080     20.790000      0.000490      0.000670
2081     20.800000      0.000480      0.000620
2082     20.810000      0.000470      0.000560
2083     20.820000      0.000470      0.000470
2084     20.830000      0.000460      0.000380
2085     20.840000      0.000460      0.000260
2086     20.850000      0.000460      0.000140
2087     20.860000      0.000460      0.000000
2088     20.870000      0.000460     -0.000140
2089     20.880000      0.000460     -0.000280
2090     20.890000      0.000460     -0.000430
2091     20.900000      0.000460     -0.000570
2092     20.910000      0.000470     -0.000710
2093     20.920000      0.000480     -0.000830
2094     20.930000      0.000480     -0.000930
2095     20.940000      0.000490     -0.001020
2096     20.950000      0.000500     -0.001080
2097     20.960000      0.000520     -0.001120
2098     20.970000      0.000530     -0.001130
2099     20.980000      0.000540     -0.001110
2100     20.990000      0.000550     -0.001060
2101     21.000000      0.000560     -0.000980
2102     21.010000      0.000570     -0.000870
2103     21.020000      0.000580     -0.000720
2104     21.030000      0.000590     -0.000550
2105     21.040000      0.000590     -0.000350
2106     21.050000      0.000590     -0.000130
2107     21.060000      0.000600      0.000120
2108     21.070000      0.000590      0.000380
2109     21.080000      0.000590      0.000660
2110     21.090000      0.000580      0.000940
2111     21.100000      0.000570      0.001230
2112     21.110000      0.000560      0.001510
2113     21.120000      0.000550      0.001790
2114     21.130000      0.000530      0.002060
2115     21.140000      0.000510      0.002310
2116     21.150000      0.000490      0.002540
2117     21.160000      0.000460      0.002750
2118     21.170000      0.000430      0.002930
2119     21.180000      0.000400      0.003090
2120     21.190000      0.000370      0.003220
2121     21.200000      0.000340      0.003310
2122     21.210000      0.000310      0.003380
2123     21.220000      0.000270      0.003420
2124     21.230000      0.000240      0.003440
2125     21.240000      0.000200      0.003420
2126     21.250000      0.000170      0.003390
2127     21.260000      0.000140      0.003330
2128     21.270000      0.000100      0.003260
2129     21.280000      0.000070      0.003180
2130     21.290000      0.000040      0.003090
2131     21.300000      0.000010      0.002990
2132     21.310000     -0.000020      0.002890
2133     21.320000     -0.000050      0.002800
2134     21.330000     -0.000080      0.002720
2135     21.340000     -0.000110      0.002650
2136     21.350000     -0.000130      0.002600
2137     21.360000     -0.000160      0.002570
2138     21.370000     -0.000180      0.002560
2139     21.380000     -0.000210      0.002570
2140     21.390000     -0.000240      0.002610
2141     21.400000     -0.000260      0.002680
2142     21.410000     -0.000290      0.002770
2143     21.420000     -0.000320      0.002880
2144     21.430000     -0.000340      0.003030
2145     21.440000     -0.000380      0.003190
2146     21.450000     -0.000410      0.003380
2147     21.460000     -0.000440      0.003590
2148     21.470000     -0.000480      0.003810
2149     21.480000     -0.000510      0.004040
2150     21.490000     -0.000560      0.004290
2151     21.500000     -0.000600      0.004530
2152     21.510000     -0.000640      0.004780
2153     21.520000     -0.000690      0.005030
2154     21.530000     -0.000740      0.005270
2155     21.540000     -0.000790      0.005490
2156     21.550000     -0.000850      0.005710
2157     21.560000     -0.000910      0.005910
2158     21.570000     -0.000970      0.006090
2159     21.580000     -0.001030      0.006240
2160     21.590000     -0.001090      0.006380
2161     21.600000     -0.001150      0.006500
2162     21.610000     -0.001220      0.006590
2163     21.620000     -0.001280      0.006670
2164     21.630000     -0.001350      0.006720
2165     21.640000     -0.001420      0.006750
2166     21.650000     -0.001480      0.006760
2167     21.660000     -0.001550      0.006760
2168     21.670000     -0.001620      0.006740
2169     21.680000     -0.001690      0.006710
2170     21.690000     -0.001750      0.006670
2171     21.700000     -0.001820      0.006620
2172     21.710000     -0.001890      0.006570
2173     21.720000     -0.001950      0.006510
2174     21.730000     -0.002020      0.006450
2175     21.740000     -0.002080      0.006400
2176     21.750000     -0.002150      0.006350
2177     21.760000     -0.002210      0.006300
2178     21.770000     -0.002270      0.006260
2179     21.780000     -0.002340      0.006220
2180     21.790000     -0.002400      0.006200
2181     21.800000     -0.002460      0.006190
2182     21.810000     -0.002520      0.006180
2183     21.820000     -0.002580      0.006180
2184     21.830000     -0.002650      0.006200
2185     21.840000     -0.002710      0.006220
2186     21.850000     -0.002770      0.006250
2187     21.860000     -0.002830      0.006290
2188     21.870000     -0.002890      0.006330
2189     21.880000     -0.002960      0.006380
2190     21.890000     -0.003020      0.006430
2191     21.900000     -0.003090      0.006490
2192     21.910000     -0.003150      0.006550
2193     21.920000     -0.003220      0.006600
2194     21.930000     -0.003280      0.006660
2195     21.940000     -0.003350      0.006710
2196     21.950000     -0.003420      0.006770
2197     21.960000     -0.003480      0.006810
2198     21.970000     -0.003550      0.006860
2199     21.980000     -0.003620      0.006890
2200     21.990000     -0.003690      0.006930
2201     22.000000     -0.003760      0.006950
2202     22.010000     -0.003830      0.006970
2203     22.020000     -0.003900      0.006980
2204     22.030000     -0.003970      0.006990
2205     22.040000     -0.004040      0.006980
2206     22.050000     -0.004110      0.006970
2207     22.060000     -0.004180      0.006960
2208     22.070000     -0.004250      0.006930
2209     22.080000     -0.004320      0.006900
2210     22.090000     -0.004390      0.006860
2211     22.100000     -0.004450      0.006810
2212     22.110000     -0.004520      0.006760
2213     22.120000     -0.004590      0.006690
2214     22.130000     -0.004660      0.006620
2215     22.140000     -0.004720      0.006540
2216     22.150000     -0.004790      0.006460
2217     22.160000     -0.004850      0.006360
2218     22.170000     -0.004920      0.006260
2219     22.180000     -0.004980      0.006150
2220     22.190000     -0.005040      0.006030
2221     22.200000     -0.005100      0.005900
2222     22.210000     -0.005160      0.005760
2223     22.220000     -0.005220      0.005620
2224     22.230000     -0.005270      0.005470
2225     22.240000     -0.005330      0.005320
2226     22.250000     -0.005380      0.005150
2227     22.260000     -0.005430      0.004990
2228     22.270000     -0.005480      0.004830
2229     22.280000     -0.005530      0.004660
2230     22.290000     -0.005580      0.004500
2231     22.300000     -0.005620      0.004340
2232     22.310000     -0.005670      0.004190
2233     22.320000     -0.005710      0.004040
2234     22.330000     -0.005750      0.003910
2235     22.340000     -0.005790      0.003790
2236     22.350000     -0.005830      0.003680
2237     22.360000     -0.005860      0.003590
2238     22.370000     -0.005900      0.003520
2239     22.380000     -0.005930      0.003470
2240     22.390000     -0.005970      0.003430
2241     22.400000     -0.006000      0.003410
2242     22.410000     -0.006040      0.003410
2243     22.420000     -0.006070      0.003420
2244     22.430000     -0.006100      0.003460
2245     22.440000     -0.006140      0.003500
2246     22.450000     -0.006170      0.003560
2247     22.460000     -0.006210      0.003630
2248     22.470000     -0.006250      0.003710
2249     22.480000     -0.006280      0.003800
2250     22.490000     -0.006320      0.003890
2251     22.500000     -0.006360      0.003970
2252     22.510000     -0.006400      0.004060
2253     22.520000     -0.006440      0.004140
2254     22.530000     -0.006480      0.004210
2255     22.540000     -0.006520      0.004270
2256     22.550000     -0.006570      0.004310
2257     22.560000     -0.006610      0.004340
2258     22.570000     -0.006650      0.004350
2259     22.580000     -0.006700      0.004340
2260     22.590000     -0.006740      0.004310
2261     22.600000     -0.006780      0.004260
2262     22.610000     -0.006830      0.004200
2263     22.620000     -0.006870      0.004110
2264     22.630000     -0.006910      0.004000
2265     22.640000     -0.006950      0.003880
2266     22.650000     -0.006990      0.003740
2267     22.660000     -0.007030      0.003590
2268     22.670000     -0.007060      0.003430
2269     22.680000     -0.007100      0.003270
2270     22.690000     -0.007130      0.003100
2271     22.700000     -0.007160      0.002930
2272     22.710000     -0.007190      0.002770
2273     22.720000     -0.007220      0.002610
2274     22.730000     -0.007240      0.002470
2275     22.740000     -0.007270      0.002340
2276     22.750000     -0.007290      0.002230
2277     22.760000     -0.007310      0.002140
2278     22.770000     -0.007330      0.002070
2279     22.780000     -0.007350      0.002030
2280     22.790000     -0.007370      0.002010
2281     22.800000     -0.007400      0.002020
2282     22.810000     -0.007420      0.002050
2283     22.820000     -0.007440      0.002110
2284     22.830000     -0.007460      0.002190
2285     22.840000     -0.007480      0.002290
2286     22.850000     -0.007500      0.002410
2287     22.860000     -0.007530      0.002550
2288     22.870000     -0.007550      0.002690
2289     22.880000     -0.007580      0.002850
2290     22.890000     -0.007610      0.003010
2291     22.900000     -0.007640      0.003170
2292     22.910000     -0.007670      0.003320
2293     22.920000     -0.007700      0.003470
2294     22.930000     -0.007740      0.003600
2295     22.940000     -0.007770      0.003710
2296     22.950000     -0.007810      0.003800
2297     22.960000     -0.007850      0.003870
2298     22.970000     -0.007890      0.003910
2299     22.980000     -0.007930      0.003930
2300     22.990000     -0.007960      0.003910
2301     23.000000     -0.008000      0.003860
2302     23.010000     -0.008040      0.003790
2303     23.020000     -0.008080      0.003680
2304     23.030000     -0.008120      0.003550
2305     23.040000     -0.008150      0.003390
2306     23.050000     -0.008190      0.003200
2307     23.060000     -0.008220      0.003000
2308     23.070000     -0.008250      0.002780
2309     23.080000     -0.008280      0.002560
2310     23.090000     -0.008300      0.002320
2311     23.100000     -0.008330      0.002090
2312     23.110000     -0.008350      0.001860
2313     23.120000     -0.008360      0.001640
2314     23.130000     -0.008380      0.001430
2315     23.140000     -0.008400      0.001240
2316     23.150000     -0.008410      0.001080
2317     23.160000     -0.008420      0.000940
2318     23.170000     -0.008430      0.000830
2319     23.180000     -0.008440      0.000760
2320     23.190000     -0.008440      0.000710
2321     23.200000     -0.008450      0.000700
2322     23.210000     -0.008460      0.000730
2323     23.220000     -0.008470      0.000780
2324     23.230000     -0.008470      0.000870
2325     23.240000     -0.008480      0.000980
2326     23.250000     -0.008490      0.001120
2327     23.260000     -0.008500      0.001280
2328     23.270000     -0.008520      0.001460
2329     23.280000     -0.008530      0.001650
2330     23.290000     -0.008550      0.001840
2331     23.300000     -0.008570      0.002030
2332     23.310000     -0.008590      0.002220
2333     23.320000     -0.008610      0.002400
2334     23.330000     -0.008630      0.002550
2335     23.340000     -0.008660      0.002690
2336     23.350000     -0.008680      0.002800
2337     23.360000     -0.008710      0.002870
2338     23.370000     -0.008740      0.002920
2339     23.380000     -0.008770      0.002920
2340     23.390000     -0.008800      0.002890
2341     23.400000     -0.008830      0.002820
2342     23.410000     -0.008860      0.002700
2343     23.420000     -0.008880      0.002550
2344     23.430000     -0.008910      0.002360
2345     23.440000     -0.008930      0.002140
2346     23.450000     -0.008950      0.001880
2347     23.460000     -0.008970      0.001600
2348     23.470000     -0.008990      0.001290
2349     23.480000     -0.009000      0.000960
2350     23.490000     -0.009010      0.000620
2351     23.500000     -0.009020      0.000270
2352     23.510000     -0.009020     -0.000070
2353     23.520000     -0.009020     -0.000420
2354     23.530000     -0.009020     -0.000750
2355     23.540000     -0.009010     -0.001060
2356     23.550000     -0.009000     -0.001360
2357     23.560000     -0.008980     -0.001630
2358     23.570000     -0.008970     -0.001880
2359     23.580000     -0.008950     -0.002090
2360     23.590000     -0.008930     -0.002270
2361     23.600000     -0.008900     -0.002420
2362     23.610000     -0.008880     -0.002540
2363     23.620000     -0.008860     -0.002620
2364     23.630000     -0.008830     -0.002670
2365     23.640000     -0.008800     -0.002690
2366     23.650000     -0.008780     -0.002680
2367     23.660000     -0.008750     -0.002650
2368     23.670000     -0.008720     -0.002590
2369     23.680000     -0.008700     -0.002510
2370     23.690000     -0.008670     -0.002420
2371     23.700000     -0.008650     -0.002310
2372     23.710000     -0.008620     -0.002190
2373     23.720000     -0.008600     -0.002070
2374     23.730000     -0.008580     -0.001940
2375     23.740000     -0.008560     -0.001810
2376     23.750000     -0.008540     -0.001690
2377     23.760000     -0.008530     -0.001560
2378     23.770000     -0.008510     -0.001450
2379     23.780000     -0.008500     -0.001340
2380     23.790000     -0.008480     -0.001240
2381     23.800000     -0.008470     -0.001160
2382     23.810000     -0.008460     -0.001080
2383     23.820000     -0.008450     -0.001010
2384     23.830000     -0.008440     -0.000950
2385     23.840000     -0.008430     -0.000910
2386     23.850000     -0.008420     -0.000870
2387     23.860000     -0.008410     -0.000840
2388     23.870000     -0.008400     -0.000820
2389     23.880000     -0.008390     -0.000800
2390     23.890000     -0.008390     -0.000800
2391     23.900000     -0.008380     -0.000790
2392     23.910000     -0.008370     -0.000790
2393     23.920000     -0.008360     -0.000800
2394     23.930000     -0.008350     -0.000800
2395     23.940000     -0.008350     -0.000810
2396     23.950000     -0.008340     -0.000810
2397     23.960000     -0.008330     -0.000820
2398     23.970000     -0.008320     -0.000820
2399     23.980000     -0.008310     -0.000820
2400     23.990000     -0.008310     -0.000820
2401     24.000000     -0.008300     -0.000810
2402     24.010000     -0.008290     -0.000800
2403     24.020000     -0.008280     -0.000790
2404     24.030000     -0.008270     -0.000780
2405     24.040000     -0.008270     -0.000770
2406     24.050000     -0.008260     -0.000750
2407     24.060000     -0.008250     -0.000730
2408     24.070000     -0.008240     -0.000710
2409     24.080000     -0.008240     -0.000680
2410     24.090000     -0.008230     -0.000660
2411     24.100000     -0.008220     -0.000640
2412     24.110000     -0.008220     -0.000620
2413     24.120000     -0.008210     -0.000600
2414     24.130000     -0.008200     -0.000580
2415     24.140000     -0.008200     -0.000570
2416     24.150000     -0.008190     -0.000560
2417     24.160000     -0.008190     -0.000560
2418     24.170000     -0.008180     -0.000560
2419     24.180000     -0.008180     -0.000560
2420     24.190000     -0.008170     -0.000570
2421     24.200000     -0.008160     -0.000590
2422     24.210000     -0.008160     -0.000610
2423     24.220000     -0.008150     -0.000640
2424     24.230000     -0.008150     -0.000670
2425     24.240000     -0.008140     -0.000720
2426     24.250000     -0.008130     -0.000770
2427     24.260000     -0.008120     -0.000820
2428     24.270000     -0.008120     -0.000890
2429     24.280000     -0.008110     -0.000960
2430     24.290000     -0.008100     -0.001040
2431     24.300000     -0.008090     -0.001130
2432     24.310000     -0.008080     -0.001220
2433     24.320000     -0.008060     -0.001330
2434     24.330000     -0.008050     -0.001440
2435     24.340000     -0.008040     -0.001560
2436     24.350000     -0.008020     -0.001690
2437     24.360000     -0.008000     -0.001820
2438     24.370000     -0.007990     -0.001970
2439     24.380000     -0.007970     -0.002120
2440     24.390000     -0.007940     -0.002280
2441     24.400000     -0.007920     -0.002440
2442     24.410000     -0.007900     -0.002610
2443     24.420000     -0.007870     -0.002780
2444     24.430000     -0.007840     -0.002950
2445     24.440000     -0.007810     -0.003120
2446     24.450000     -0.007780     -0.003280
2447     24.460000     -0.007750     -0.003430
2448     24.470000     -0.007720     -0.003560
2449     24.480000     -0.007680     -0.003670
2450     24.490000     -0.007640     -0.003750
2451     24.500000     -0.007610     -0.003790
2452     24.510000     -0.007570     -0.003800
2453     24.520000     -0.007530     -0.003750
2454     24.530000     -0.007490     -0.003650
2455     24.540000     -0.007460     -0.003490
2456     24.550000     -0.007420     -0.003270
2457     24.560000     -0.007390     -0.002970
2458     24.570000     -0.007360     -0.002610
2459     24.580000     -0.007330     -0.002170
2460     24.590000     -0.007310     -0.001660
2461     24.600000     -0.007290     -0.001070
2462     24.610000     -0.007280     -0.000420
2463     24.620000     -0.007280      0.000290
2464     24.630000     -0.007280      0.001040
2465     24.640000     -0.007290      0.001840
2466     24.650000     -0.007310      0.002660
2467     24.660000     -0.007340      0.003480
2468     24.670000     -0.007370      0.004280
2469     24.680000     -0.007420      0.005030
2470     24.690000     -0.007470      0.005720
2471     24.700000     -0.007520      0.006320
2472     24.710000     -0.007590      0.006790
2473     24.720000     -0.007650      0.007100
2474     24.730000     -0.007720      0.007240
2475     24.740000     -0.007800      0.007180
2476     24.750000     -0.007870      0.006890
2477     24.760000     -0.007940      0.006360
2478     24.770000     -0.008000      0.005560
2479     24.780000     -0.008060      0.004490
2480     24.790000     -0.008100      0.003140
2481     24.800000     -0.008130      0.001520
2482     24.810000     -0.008150     -0.000390
2483     24.820000     -0.008140     -0.002560
2484     24.830000     -0.008120     -0.004980
2485     24.840000     -0.008070     -0.007610
2486     24.850000     -0.007990     -0.010440
2487     24.860000     -0.007890     -0.013430
2488     24.870000     -0.007750     -0.016520
2489     24.880000     -0.007590     -0.019670
2490     24.890000     -0.007390     -0.022820
2491     24.900000     -0.007160     -0.025920
2492     24.910000     -0.006910     -0.028900
2493     24.920000     -0.006620     -0.031710
2494     24.930000     -0.006300     -0.034290
2495     24.940000     -0.005960     -0.036600
2496     24.950000     -0.005590     -0.038580
2497     24.960000     -0.005200     -0.040200
2498     24.970000     -0.004800     -0.041420
2499     24.980000     -0.004390     -0.042220
2500     24.990000     -0.003970     -0.042580
2501     25.000000     -0.003540     -0.042490
2502     25.010000      0.000000      0.000000
2503     25.020000      0.000000      0.000000
2504     25.030000      0.000000      0.000000
2505     25.040000      0.000000      0.000000
2506     25.050000      0.000000      0.000000
2507     25.060000      0.000000      0.000000
2508     25.070000      0.000000      0.000000
2509     25.080000      0.000000      0.000000
2510     25.090000      0.000000      0.000000
2511     25.100000      0.000000      0.000000
2512     25.110000      0.000000      0.000000
2513     25.120000      0.000000      0.000000
2514     25.130000      0.000000      0.000000
2515     25.140000      0.000000      0.000000
2516     25.150000      0.000000      0.000000
2517     25.160000      0.000000      0.000000
2518     25.170000      0.000000      0.000000
2519     25.180000      0.000000      0.000000
2520     25.190000      0.000000      0.000000
2521     25.200000      0.000000      0.000000
2522     25.210000      0.000000      0.000000
2523     25.220000      0.000000      0.000000
2524     25.230000      0.000000      0.000000
2525     25.240000      0.000000      0.000000
2526     25.250000      0.000000      0.000000
2527     25.260000      0.000000      0.000000
2528     25.270000      0.000000      0.000000
2529     25.280000      0.000000      0.000000
2530     25.290000      0.000000      0.000000
2531     25.300000      0.000000      0.000000
2532     25.310000      0.000000      0.000000
2533     25.320000      0.000000      0.000000
2534     25.330000      0.000000      0.000000
2535     25.340000      0.000000      0.000000
2536     25.350000      0.000000      0.000000
2537     25.360000      0.000000      0.000000
2538     25.370000      0.000000      0.000000
2539     25.380000      0.000000      0.000000
2540     25.390000      0.000000      0.000000
2541     25.400000      0.000000      0.000000
2542     25.410000      0.000000      0.000000
2543     25.420000      0.000000      0.000000
2544     25.430000      0.000000      0.000000
2545     25.440000      0.000000      0.000000
2546     25.450000      0.000000      0.000000
2547     25.460000      0.000000      0.000000
2548     25.470000      0.000000      0.000000
2549     25.480000      0.000000      0.000000
2550     25.490000      0.000000      0.000000
2551     25.500000      0.000000      0.000000
2552     25.510000      0.000000      0.000000
2553     25.520000      0.000000      0.000000
2554     25.530000      0.000000      0.000000
2555     25.540000      0.000000      0.000000
2556     25.550000      0.000000      0.000000
2557     25.560000      0.000000      0.000000
2558     25.570000      0.000000      0.000000
2559     25.580000      0.000000      0.000000
2560     25.590000      0.000000      0.000000
2561     25.600000      0.000000      0.000000
2562     25.610000      0.000000      0.000000
2563     25.620000      0.000000      0.000000
2564     25.630000      0.000000      0.000000
2565     25.640000      0.000000      0.000000
2566     25.650000      0.000000      0.000000
2567     25.660000      0.000000      0.000000
2568     25.670000      0.000000      0.000000
2569     25.680000      0.000000      0.000000
2570     25.690000      0.000000      0.000000
2571     25.700000      0.000000      0.000000
2572     25.710000      0.000000      0.000000
2573     25.720000      0.000000      0.000000
2574     25.730000      0.000000      0.000000
2575     25.740000      0.000000      0.000000
2576     25.750000      0.000000      0.000000
2577     25.760000      0.000000      0.000000
2578     25.770000      0.000000      0.000000
2579     25.780000      0.000000      0.000000
2580     25.790000      0.000000      0.000000
2581     25.800000      0.000000      0.000000
2582     25.810000      0.000000      0.000000
2583     25.820000      0.000000      0.000000
2584     25.830000      0.000000      0.000000
2585     25.840000      0.000000      0.000000
2586     25.850000      0.000000      0.000000
2587     25.860000      0.000000      0.000000
2588     25.870000      0.000000      0.000000
2589     25.880000      0.000000      0.000000
2590     25.890000      0.000000      0.000000
2591     25.900000      0.000000      0.000000
2592     25.910000      0.000000      0.000000
2593     25.920000      0.000000      0.000000
2594     25.930000      0.000000      0.000000
2595     25.940000      0.000000      0.000000
2596     25.950000      0.000000      0.000000
2597     25.960000      0.000000      0.000000
2598     25.970000      0.000000      0.000000
2599     25.980000      0.000000      0.000000
2600     25.990000      0.000000      0.000000
2601     26.000000      0.000000      0.000000
2602     26.010000      0.000000      0.000000
2603     26.020000      0.000000      0.000000
2604     26.030000      0.000000      0.000000
2605     26.040000      0.000000      0.000000
2606     26.050000      0.000000      0.000000
2607     26.060000      0.000000      0.000000
2608     26.070000      0.000000      0.000000
2609     26.080000      0.000000      0.000000
2610     26.090000      0.000000      0.000000
2611     26.100000      0.000000      0.000000
2612     26.110000      0.000000      0.000000
2613     26.120000      0.000000      0.000000
2614     26.130000      0.000000      0.000000
2615     26.140000      0.000000      0.000000
2616     26.150000      0.000000      0.000000
2617     26.160000      0.000000      0.000000
2618     26.170000      0.000000      0.000000
2619     26.180000      0.000000      0.000000
2620     26.190000      0.000000      0.000000
2621     26.200000      0.000000      0.000000
2622     26.210000      0.000000      0.000000
2623     26.220000      0.000000      0.000000
2624     26.230000      0.000000      0.000000
2625     26.240000      0.000000      0.000000
2626     26.250000      0.000000      0.000000
2627     26.260000      0.000000      0.000000
2628     26.270000      0.000000      0.000000
2629     26.280000      0.000000      0.000000
2630     26.290000      0.000000      0.000000
2631     26.300000      0.000000      0.000000
2632     26.310000      0.000000      0.000000
2633     26.320000      0.000000      0.000000
2634     26.330000      0.000000      0.000000
2635     26.340000      0.000000      0.000000
2636     26.350000      0.000000      0.000000
2637     26.360000      0.000000      0.000000
2638     26.370000      0.000000      0.000000
2639     26.380000      0.000000      0.000000
2640     26.390000      0.000000      0.000000
2641     26.400000      0.000000      0.000000
2642     26.410000      0.000000      0.000000
2643     26.420000      0.000000      0.000000
2644     26.430000      0.000000      0.000000
2645     26.440000      0.000000      0.000000
2646     26.450000      0.000000      0.000000
2647     26.460000      0.000000      0.000000
2648     26.470000      0.000000      0.000000
2649     26.480000      0.000000      0.000000
2650     26.490000      0.000000      0.000000
2651     26.500000      0.000000      0.000000
2652     26.510000      0.000000      0.000000
2653     26.520000      0.000000      0.000000
2654     26.530000      0.000000      0.000000
2655     26.540000      0.000000      0.000000
2656     26.550000      0.000000      0.000000
2657     26.560000      0.000000      0.000000
2658     26.570000      0.000000      0.000000
2659     26.580000      0.000000      0.000000
2660     26.590000      0.000000      0.000000
2661     26.600000      0.000000      0.000000
2662     26.610000      0.000000      0.000000
2663     26.620000      0.000000      0.000000
2664     26.630000      0.000000      0.000000
2665     26.640000      0.000000      0.000000
2666     26.650000      0.000000      0.000000
2667     26.660000      0.000000      0.000000
2668     26.670000      0.000000      0.000000
2669     26.680000      0.000000      0.000000
2670     26.690000      0.000000      0.000000
2671     26.700000      0.000000      0.000000
2672     26.710000      0.000000      0.000000
2673     26.720000      0.000000      0.000000
2674     26.730000      0.000000      0.000000
2675     26.740000      0.000000      0.000000
2676     26.750000      0.000000      0.000000
2677     26.760000      0.000000      0.000000
2678     26.770000      0.000000      0.000000
2679     26.780000      0.000000      0.000000
2680     26.790000      0.000000      0.000000
2681     26.800000      0.000000      0.000000
2682     26.810000      0.000000      0.000000
2683     26.820000      0.000000      0.000000
2684     26.830000      0.000000      0.000000
2685     26.840000      0.000000      0.000000
2686     26.850000      0.000000      0.000000
2687     26.860000      0.000000      0.000000
2688     26.870000      0.000000      0.000000
2689     26.880000      0.000000      0.000000
2690     26.890000      0.000000      0.000000
2691     26.900000      0.000000      0.000000
2692     26.910000      0.000000      0.000000
2693     26.920000      0.000000      0.000000
2694     26.930000      0.000000      0.000000
2695     26.940000      0.000000      0.000000
2696     26.950000      0.000000      0.000000
2697     26.960000      0.000000      0.000000
2698     26.970000      0.000000      0.000000
2699     26.980000      0.000000      0.000000
2700     26.990000      0.000000      0.000000
2701     27.000000      0.000000      0.000000
2702     27.010000      0.000000      0.000000
2703     27.020000      0.000000      0.000000
2704     27.030000      0.000000      0.000000
2705     27.040000      0.000000      0.000000
2706     27.050000      0.000000      0.000000
2707     27.060000      0.000000      0.000000
2708     27.070000      0.000000      0.000000
2709     27.080000      0.000000      0.000000
2710     27.090000      0.000000      0.000000
2711     27.100000      0.000000      0.000000
2712     27.110000      0.000000      0.000000
2713     27.120000      0.000000      0.000000
2714     27.130000      0.000000      0.000000
2715     27.140000      0.000000      0.000000
2716     27.150000      0.000000      0.000000
2717     27.160000      0.000000      0.000000
2718     27.170000      0.000000      0.000000
2719     27.180000      0.000000      0.000000
2720     27.190000      0.000000      0.000000
2721     27.200000      0.000000      0.000000
2722     27.210000      0.000000      0.000000
2723     27.220000      0.000000      0.000000
2724     27.230000      0.000000      0.000000
2725     27.240000      0.000000      0.000000
2726     27.250000      0.000000      0.000000
2727     27.260000      0.000000      0.000000
2728     27.270000      0.000000      0.000000
2729     27.280000      0.000000      0.000000
2730     27.290000      0.000000      0.000000
2731     27.300000      0.000000      0.000000
2732     27.310000      0.000000      0.000000
2733     27.320000      0.000000      0.000000
2734     27.330000      0.000000      0.000000
2735     27.340000      0.000000      0.000000
2736     27.350000      0.000000      0.000000
2737     27.360000      0.000000      0.000000
2738     27.370000      0.000000      0.000000
2739     27.380000      0.000000      0.000000
2740     27.390000      0.000000      0.000000
2741     27.400000      0.000000      0.000000
2742     27.410000      0.000000      0.000000
2743     27.420000      0.000000      0.000000
2744     27.430000      0.000000      0.000000
2745     27.440000      0.000000      0.000000
2746     27.450000      0.000000      0.000000
2747     27.460000      0.000000      0.000000
2748     27.470000      0.000000      0.000000
2749     27.480000      0.000000      0.000000
2750     27.490000      0.000000      0.000000
2751     27.500000      0.000000      0.000000
2752     27.510000      0.000000      0.000000
2753     27.520000      0.000000      0.000000
2754     27.530000      0.000000      0.000000
2755     27.540000      0.000000      0.000000
2756     27.550000      0.000000      0.000000
2757     27.560000      0.000000      0.000000
2758     27.570000      0.000000      0.000000
2759     27.580000      0.000000      0.000000
2760     27.590000      0.000000      0.000000
2761     27.600000      0.000000      0.000000
2762     27.610000      0.000000      0.000000
2763     27.620000      0.000000      0.000000
2764     27.630000      0.000000      0.000000
2765     27.640000      0.000000      0.000000
2766     27.650000      0.000000      0.000000
2767     27.660000      0.000000      0.000000
2768     27.670000      0.000000      0.000000
2769     27.680000      0.000000      0.000000
2770     27.690000      0.000000      0.000000
2771     27.700000      0.000000      0.000000
2772     27.710000      0.000000      0.000000
2773     27.720000      0.000000      0.000000
2774     27.730000      0.000000      0.000000
2775     27.740000      0.000000      0.000000
2776     27.750000      0.000000      0.000000
2777     27.760000      0.000000      0.000000
2778     27.770000      0.000000      0.000000
2779     27.780000      0.000000      0.000000
2780     27.790000      0.000000      0.000000
2781     27.800000      0.000000      0.000000
2782     27.810000      0.000000      0.000000
2783     27.820000      0.000000      0.000000
2784     27.830000      0.000000      0.000000
2785     27.840000      0.000000      0.000000
2786     27.850000      0.000000      0.000000
2787     27.860000      0.000000      0.000000
2788     27.870000      0.000000      0.000000
2789     27.880000      0.000000      0.000000
2790     27.890000      0.000000      0.000000
2791     27.900000      0.000000      0.000000
2792     27.910000      0.000000      0.000000
2793     27.920000      0.000000      0.000000
2794     27.930000      0.000000      0.000000
2795     27.940000      0.000000      0.000000
2796     27.950000      0.000000      0.000000
2797     27.960000      0.000000      0.000000
2798     27.970000      0.000000      0.000000
2799     27.980000      0.000000      0.000000
2800     27.990000      0.000000      0.000000
2801     28.000000      0.000000      0.000000
2802     28.010000      0.000000      0.000000
2803     28.020000      0.000000      0.000000
2804     28.030000      0.000000      0.000000
2805     28.040000      0.000000      0.000000
2806     28.050000      0.000000      0.000000
2807     28.060000      0.000000      0.000000
2808     28.070000      0.000000      0.000000
2809     28.080000      0.000000      0.000000
2810     28.090000      0.000000      0.000000
2811     28.100000      0.000000      0.000000
2812     28.110000      0.000000      0.000000
2813     28.120000      0.000000      0.000000
2814     28.130000      0.000000      0.000000
2815     28.140000      0.000000      0.000000
2816     28.150000      0.000000      0.000000
2817     28.160000      0.000000      0.000000
2818     28.170000      0.000000      0.000000
2819     28.180000      0.000000      0.000000
2820     28.190000      0.000000      0.000000
2821     28.200000      0.000000      0.000000
2822     28.210000      0.000000      0.000000
2823     28.220000      0.000000      0.000000
2824     28.230000      0.000000      0.000000
2825     28.240000      0.000000      0.000000
2826     28.250000      0.000000      0.000000
2827     28.260000      0.000000      0.000000
2828     28.270000      0.000000      0.000000
2829     28.280000      0.000000      0.000000
2830     28.290000      0.000000      0.000000
2831     28.300000      0.000000      0.000000
2832     28.310000      0.000000      0.000000
2833     28.320000      0.000000      0.000000
2834     28.330000      0.000000      0.000000
2835     28.340000      0.000000      0.000000
2836     28.350000      0.000000      0.000000
2837     28.360000      0.000000      0.000000
2838     28.370000      0.000000      0.000000
2839     28.380000      0.000000      0.000000
2840     28.390000      0.000000      0.000000
2841     28.400000      0.000000      0.000000
2842     28.410000      0.000000      0.000000
2843     28.420000      0.000000      0.000000
2844     28.430000      0.000000      0.000000
2845     28.440000      0.000000      0.000000
2846     28.450000      0.000000      0.000000
2847     28.460000      0.000000      0.000000
2848     28.470000      0.000000      0.000000
2849     28.480000      0.000000      0.000000
2850     28.490000      0.000000      0.000000
2851     28.500000      0.000000      0.000000
2852     28.510000      0.000000      0.000000
2853     28.520000      0.000000      0.000000
2854     28.530000      0.000000      0.000000
2855     28.540000      0.000000      0.000000
2856     28.550000      0.000000      0.000000
2857     28.560000      0.000000      0.000000
2858     28.570000      0.000000      0.000000
2859     28.580000      0.000000      0.000000
2860     28.590000      0.000000      0.000000
2861     28.600000      0.000000      0.000000
2862     28.610000      0.000000      0.000000
2863     28.620000      0.000000      0.000000
2864     28.630000      0.000000      0.000000
2865     28.640000      0.000000      0.000000
2866     28.650000      0.000000      0.000000
2867     28.660000      0.000000      0.000000
2868     28.670000      0.000000      0.000000
2869     28.680000      0.000000      0.000000
2870     28.690000      0.000000      0.000000
2871     28.700000      0.000000      0.000000
2872     28.710000      0.000000      0.000000
2873     28.720000      0.000000      0.000000
2874     28.730000      0.000000      0.000000
2875     28.740000      0.000000      0.000000
2876     28.750000      0.000000      0.000000
2877     28.760000      0.000000      0.000000
2878     28.770000      0.000000      0.000000
2879     28.780000      0.000000      0.000000
2880     28.790000      0.000000      0.000000
2881     28.800000      0.000000      0.000000
2882     28.810000      0.000000      0.000000
2883     28.820000      0.000000      0.000000
2884     28.830000      0.000000      0.000000
2885     28.840000      0.000000      0.000000
2886     28.850000      0.000000      0.000000
2887     28.860000      0.000000      0.000000
2888     28.870000      0.000000      0.000000
2889     28.880000      0.000000      0.000000
2890     28.890000      0.000000      0.000000
2891     28.900000      0.000000      0.000000
2892     28.910000      0.000000      0.000000
2893     28.920000      0.000000      0.000000
2894     28.930000      0.000000      0.000000
2895     28.940000      0.000000      0.000000
2896     28.950000      0.000000      0.000000
2897     28.960000      0.000000      0.000000
2898     28.970000      0.000000      0.000000
2899     28.980000      0.000000      0.000000
2900     28.990000      0.000000      0.000000
2901     29.000000      0.000000      0.000000
2902     29.010000      0.000000      0.000000
2903     29.020000      0.000000      0.000000
2904     29.030000      0.000000      0.000000
2905     29.040000      0.000000      0.000000
2906     29.050000      0.000000      0.000000
2907     29.060000      0.000000      0.000000
2908     29.070000      0.000000      0.000000
2909     29.080000      0.000000      0.000000
2910     29.090000      0.000000      0.000000
2911     29.100000      0.000000      0.000000
2912     29.110000      0.000000      0.000000
2913     29.120000      0.000000      0.000000
2914     29.130000      0.000000      0.000000
2915     29.140000      0.000000      0.000000
2916     29.150000      0.000000      0.000000
2917     29.160000      0.000000      0.000000
2918     29.170000      0.000000      0.000000
2919     29.180000      0.000000      0.000000
2920     29.190000      0.000000      0.000000
2921     29.200000      0.000000      0.000000
2922     29.210000      0.000000      0.000000
2923     29.220000      0.000000      0.000000
2924     29.230000      0.000000      0.000000
2925     29.240000      0.000000      0.000000
2926     29.250000      0.000000      0.000000
2927     29.260000      0.000000      0.000000
2928     29.270000      0.000000      0.000000
2929     29.280000      0.000000      0.000000
2930     29.290000      0.000000      0.000000
2931     29.300000      0.000000      0.000000
2932     29.310000      0.000000      0.000000
2933     29.320000      0.000000      0.000000
2934     29.330000      0.000000      0.000000
2935     29.340000      0.000000      0.000000
2936     29.350000      0.000000      0.000000
2937     29.360000      0.000000      0.000000
2938     29.370000      0.000000      0.000000
2939     29.380000      0.000000      0.000000
2940     29.390000      0.000000      0.000000
2941     29.400000      0.000000      0.000000
2942     29.410000      0.000000      0.000000
2943     29.420000      0.000000      0.000000
2944     29.430000      0.000000      0.000000
2945     29.440000      0.000000      0.000000
2946     29.450000      0.000000      0.000000
2947     29.460000      0.000000      0.000000
2948     29.470000      0.000000      0.000000
2949     29.480000      0.000000      0.000000
2950     29.490000      0.000000      0.000000
2951     29.500000      0.000000      0.000000
2952     29.510000      0.000000      0.000000
2953     29.520000      0.000000      0.000000
2954     29.530000      0.000000      0.000000
2955     29.540000      0.000000      0.000000
2956     29.550000      0.000000      0.000000
2957     29.560000      0.000000      0.000000
2958     29.570000      0.000000      0.000000
2959     29.580000      0.000000      0.000000
2960     29.590000      0.000000      0.000000
2961     29.600000      0.000000      0.000000
2962     29.610000      0.000000      0.000000
2963     29.620000      0.000000      0.000000
2964     29.630000      0.000000      0.000000
2965     29.640000      0.000000      0.000000
2966     29.650000      0.000000      0.000000
2967     29.660000      0.000000      0.000000
2968     29.670000      0.000000      0.000000
2969     29.680000      0.000000      0.000000
2970     29.690000      0.000000      0.000000
2971     29.700000      0.000000      0.000000
2972     29.710000      0.000000      0.000000
2973     29.720000      0.000000      0.000000
2974     29.730000      0.000000      0.000000
2975     29.740000      0.000000      0.000000
2976     29.750000      0.000000      0.000000
2977     29.760000      0.000000      0.000000
2978     29.770000      0.000000      0.000000
2979     29.780000      0.000000      0.000000
2980     29.790000      0.000000      0.000000
2981     29.800000      0.000000      0.000000
2982     29.810000      0.000000      0.000000
2983     29.820000      0.000000      0.000000
2984     29.830000      0.000000      0.000000
2985     29.840000      0.000000      0.000000
2986     29.850000      0.000000      0.000000
2987     29.860000      0.000000      0.000000
2988     29.870000      0.000000      0.000000
2989     29.880000      0.000000      0.000000
2990     29.890000      0.000000      0.000000
2991     29.900000      0.000000      0.000000
2992     29.910000      0.000000      0.000000
2993     29.920000      0.000000      0.000000
2994     29.930000      0.000000      0.000000
2995     29.940000      0.000000      0.000000
2996     29.950000      0.000000      0.000000
2997     29.960000      0.000000      0.000000
2998     29.970000      0.000000      0.000000
2999     29.980000      0.000000      0.000000
3000     29.990000      0.000000      0.000000
3001     30.000000      0.000000      0.000000
3002     30.010000      0.000000      0.000000
3003     30.020000      0.000000      0.000000
3004     30.030000      0.000000      0.000000
3005     30.040000      0.000000      0.000000
3006     30.050000      0.000000      0.000000
3007     30.060000      0.000000      0.000000
3008     30.070000      0.000000      0.000000
3009     30.080000      0.000000      0.000000
3010     30.090000      0.000000      0.000000
3011     30.100000      0.000000      0.000000
3012     30.110000      0.000000      0.000000
3013     30.120000      0.000000      0.000000
3014     30.130000      0.000000      0.000000
3015     30.140000      0.000000      0.000000
3016     30.150000      0.000000      0.000000
3017     30.160000      0.000000      0.000000
3018     30.170000      0.000000      0.000000
3019     30.180000      0.000000      0.000000
3020     30.190000      0.000000      0.000000
3021     30.200000      0.000000      0.000000
3022     30.210000      0.000000      0.000000
3023     30.220000      0.000000      0.000000
3024     30.230000      0.000000      0.000000
3025     30.240000      0.000000      0.000000
3026     30.250000      0.000000      0.000000
3027     30.260000      0.000000      0.000000
3028     30.270000      0.000000      0.000000
3029     30.280000      0.000000      0.000000
3030     30.290000      0.000000      0.000000
3031     30.300000      0.000000      0.000000
3032     30.310000      0.000000      0.000000
3033     30.320000      0.000000      0.000000
3034     30.330000      0.000000      0.000000
3035     30.340000      0.000000      0.000000
3036     30.350000      0.000000      0.000000
3037     30.360000      0.000000      0.000000
3038     30.370000      0.000000      0.000000
3039     30.380000      0.000000      0.000000
3040     30.390000      0.000000      0.000000
3041     30.400000      0.000000      0.000000
3042     30.410000      0.000000      0.000000
3043     30.420000      0.000000      0.000000
3044     30.430000      0.000000      0.000000
3045     30.440000      0.000000      0.000000
3046     30.450000      0.000000      0.000000
3047     30.460000      0.000000      0.000000
3048     30.470000      0.000000      0.000000
3049     30.480000      0.000000      0.000000
3050     30.490000      0.000000      0.000000
3051     30.500000      0.000000      0.000000
3052     30.510000      0.000000      0.000000
3053     30.520000      0.000000      0.000000
3054     30.530000      0.000000      0.000000
3055     30.540000      0.000000      0.000000
3056     30.550000      0.000000      0.000000
3057     30.560000      0.000000      0.000000
3058     30.570000      0.000000      0.000000
3059     30.580000      0.000000      0.000000
3060     30.590000      0.000000      0.000000
3061     30.600000      0.000000      0.000000
3062     30.610000      0.000000      0.000000
3063     30.620000      0.000000      0.000000
3064     30.630000      0.000000      0.000000
3065     30.640000      0.000000      0.000000
3066     30.650000      0.000000      0.000000
3067     30.660000      0.000000      0.000000
3068     30.670000      0.000000      0.000000
3069     30.680000      0.000000      0.000000
3070     30.690000      0.000000      0.000000
3071     30.700000      0.000000      0.000000
3072     30.710000      0.000000      0.000000
3073     30.720000      0.000000      0.000000
3074     30.730000      0.000000      0.000000
3075     30.740000      0.000000      0.000000
3076     30.750000      0.000000      0.000000
3077     30.760000      0.000000      0.000000
3078     30.770000      0.000000      0.000000
3079     30.780000      0.000000      0.000000
3080     30.790000      0.000000      0.000000
3081     30.800000      0.000000      0.000000
3082     30.810000      0.000000      0.000000
3083     30.820000      0.000000      0.000000
3084     30.830000      0.000000      0.000000
3085     30.840000      0.000000      0.000000
3086     30.850000      0.000000      0.000000
3087     30.860000      0.000000      0.000000
3088     30.870000      0.000000      0.000000
3089     30.880000      0.000000      0.000000
3090     30.890000      0.000000      0.000000
3091     30.900000      0.000000      0.000000
3092     30.910000      0.000000      0.000000
3093     30.920000      0.000000      0.000000
3094     30.930000      0.000000      0.000000
3095     30.940000      0.000000      0.000000
3096     30.950000      0.000000      0.000000
3097     30.960000      0.000000      0.000000
3098     30.970000      0.000000      0.000000
3099     30.980000      0.000000      0.000000
3100     30.990000      0.000000      0.000000
3101     31.000000      0.000000      0.000000
3102     31.010000      0.000000      0.000000
3103     31.020000      0.000000      0.000000
3104     31.030000      0.000000      0.000000
3105     31.040000      0.000000      0.000000
3106     31.050000      0.000000      0.000000
3107     31.060000      0.000000      0.000000
3108     31.070000      0.000000      0.000000
3109     31.080000      0.000000      0.000000
3110     31.090000      0.000000      0.000000
3111     31.100000      0.000000      0.000000
3112     31.110000      0.000000      0.000000
3113     31.120000      0.000000      0.000000
3114     31.130000      0.000000      0.000000
3115     31.140000      0.000000      0.000000
3116     31.150000      0.000000      0.000000
3117     31.160000      0.000000      0.000000
3118     31.170000      0.000000      0.000000
3119     31.180000      0.000000      0.000000
3120     31.190000      0.000000      0.000000
3121     31.200000      0.000000      0.000000
3122     31.210000      0.000000      0.000000
3123     31.220000      0.000000      0.000000
3124     31.230000      0.000000      0.000000
3125     31.240000      0.000000      0.000000
3126     31.250000      0.000000      0.000000
3127     31.260000      0.000000      0.000000
3128     31.270000      0.000000      0.000000
3129     31.280000      0.000000      0.000000
3130     31.290000      0.000000      0.000000
3131     31.300000      0.000000      0.000000
3132     31.310000      0.000000      0.000000
3133     31.320000      0.000000      0.000000
3134     31.330000      0.000000      0.000000
3135     31.340000      0.000000      0.000000
3136     31.350000      0.000000      0.000000
3137     31.360000      0.000000      0.000000
3138     31.370000      0.000000      0.000000
3139     31.380000      0.000000      0.000000
3140     31.390000      0.000000      0.000000
3141     31.400000      0.000000      0.000000
3142     31.410000      0.000000      0.000000
3143     31.420000      0.000000      0.000000
3144     31.430000      0.000000      0.000000
3145     31.440000      0.000000      0.000000
3146     31.450000      0.000000      0.000000
3147     31.460000      0.000000      0.000000
3148     31.470000      0.000000      0.000000
3149     31.480000      0.000000      0.000000
3150     31.490000      0.000000      0.000000
3151     31.500000      0.000000      0.000000
3152     31.510000      0.000000      0.000000
3153     31.520000      0.000000      0.000000
3154     31.530000      0.000000      0.000000
3155     31.540000      0.000000      0.000000
3156     31.550000      0.000000      0.000000
3157     31.560000      0.000000      0.000000
3158     31.570000      0.000000      0.000000
3159     31.580000      0.000000      0.000000
3160     31.590000      0.000000      0.000000
3161     31.600000      0.000000      0.000000
3162     31.610000      0.000000      0.000000
3163     31.620000      0.000000      0.000000
3164     31.630000      0.000000      0.000000
3165     31.640000      0.000000      0.000000
3166     31.650000      0.000000      0.000000
3167     31.660000      0.000000      0.000000
3168     31.670000      0.000000      0.000000
3169     31.680000      0.000000      0.000000
3170     31.690000      0.000000      0.000000
3171     31.700000      0.000000      0.000000
3172     31.710000      0.000000      0.000000
3173     31.720000      0.000000      0.000000
3174     31.730000      0.000000      0.000000
3175     31.740000      0.000000      0.000000
3176     31.750000      0.000000      0.000000
3177     31.760000      0.000000      0.000000
3178     31.770000      0.000000      0.000000
3179     31.780000      0.000000      0.000000
3180     31.790000      0.000000      0.000000
3181     31.800000      0.000000      0.000000
3182     31.810000      0.000000      0.000000
3183     31.820000      0.000000      0.000000
3184     31.830000      0.000000      0.000000
3185     31.840000      0.000000      0.000000
3186     31.850000      0.000000      0.000000
3187     31.860000      0.000000      0.000000
3188     31.870000      0.000000      0.000000
3189     31.880000      0.000000      0.000000
3190     31.890000      0.000000      0.000000
3191     31.900000      0.000000      0.000000
3192     31.910000      0.000000      0.000000
3193     31.920000      0.000000      0.000000
3194     31.930000      0.000000      0.000000
3195     31.940000      0.000000      0.000000
3196     31.950000      0.000000      0.000000
3197     31.960000      0.000000      0.000000
3198     31.970000      0.000000      0.000000
3199     31.980000      0.000000      0.000000
3200     31.990000      0.000000      0.000000
3201     32.000000      0.000000      0.000000
3202     32.010000      0.000000      0.000000
3203     32.020000      0.000000      0.000000
3204     32.030000      0.000000      0.000000
3205     32.040000      0.000000      0.000000
3206     32.050000      0.000000      0.000000
3207     32.060000      0.000000      0.000000
3208     32.070000      0.000000      0.000000
3209     32.080000      0.000000      0.000000
3210     32.090000      0.000000      0.000000
3211     32.100000      0.000000      0.000000
3212     32.110000      0.000000      0.000000
3213     32.120000      0.000000      0.000000
3214     32.130000      0.000000      0.000000
3215     32.140000      0.000000      0.000000
3216     32.150000      0.000000      0.000000
3217     32.160000      0.000000      0.000000
3218     32.170000      0.000000      0.000000
3219     32.180000      0.000000      0.000000
3220     32.190000      0.000000      0.000000
3221     32.200000      0.000000      0.000000
3222     32.210000      0.000000      0.000000
3223     32.220000      0.000000      0.000000
3224     32.230000      0.000000      0.000000
3225     32.240000      0.000000      0.000000
3226     32.250000      0.000000      0.000000
3227     32.260000      0.000000      0.000000
3228     32.270000      0.000000      0.000000
3229     32.280000      0.000000      0.000000
3230     32.290000      0.000000      0.000000
3231     32.300000      0.000000      0.000000
3232     32.310000      0.000000      0.000000
3233     32.320000      0.000000      0.000000
3234     32.330000      0.000000      0.000000
3235     32.340000      0.000000      0.000000
3236     32.350000      0.000000      0.000000
3237     32.360000      0.000000      0.000000
3238     32.370000      0.000000      0.000000
3239     32.380000      0.000000      0.000000
3240     32.390000      0.000000      0.000000
3241     32.400000      0.000000      0.000000
3242     32.410000      0.000000      0.000000
3243     32.420000      0.000000      0.000000
3244     32.430000      0.000000      0.000000
3245     32.440000      0.000000      0.000000
3246     32.450000      0.000000      0.000000
3247     32.460000      0.000000      0.000000
3248     32.470000      0.000000      0.000000
3249     32.480000      0.000000      0.000000
3250     32.490000      0.000000      0.000000
3251     32.500000      0.000000      0.000000
3252     32.510000      0.000000      0.000000
3253     32.520000      0.000000      0.000000
3254     32.530000      0.000000      0.000000
3255     32.540000      0.000000      0.000000
3256     32.550000      0.000000      0.000000
3257     32.560000      0.000000      0.000000
3258     32.570000      0.000000      0.000000
3259     32.580000      0.000000      0.000000
3260     32.590000      0.000000      0.000000
3261     32.600000      0.000000      0.000000
3262     32.610000      0.000000      0.000000
3263     32.620000      0.000000      0.000000
3264     32.630000      0.000000      0.000000
3265     32.640000      0.000000      0.000000
3266     32.650000      0.000000      0.000000
3267     32.660000      0.000000      0.000000
3268     32.670000      0.000000      0.000000
3269     32.680000      0.000000      0.000000
3270     32.690000      0.000000      0.000000
3271     32.700000      0.000000      0.000000
3272     32.710000      0.000000      0.000000
3273     32.720000      0.000000      0.000000
3274     32.730000      0.000000      0.000000
3275     32.740000      0.000000      0.000000
3276     32.750000      0.000000      0.000000
3277     32.760000      0.000000      0.000000
3278     32.770000      0.000000      0.000000
3279     32.780000      0.000000      0.000000
3280     32.790000      0.000000      0.000000
3281     32.800000      0.000000      0.000000
3282     32.810000      0.000000      0.000000
3283     32.820000      0.000000      0.000000
3284     32.830000      0.000000      0.000000
3285     32.840000      0.000000      0.000000
3286     32.850000      0.000000      0.000000
3287     32.860000      0.000000      0.000000
3288     32.870000      0.000000      0.000000
3289     32.880000      0.000000      0.000000
3290     32.890000      0.000000      0.000000
3291     32.900000      0.000000      0.000000
3292     32.910000      0.000000      0.000000
3293     32.920000      0.000000      0.000000
3294     32.930000      0.000000      0.000000
3295     32.940000      0.000000      0.000000
3296     32.950000      0.000000      0.000000
3297     32.960000      0.000000      0.000000
3298     32.970000      0.000000      0.000000
3299     32.980000      0.000000      0.000000
3300     32.990000      0.000000      0.000000
3301     33.000000      0.000000      0.000000
3302     33.010000      0.000000      0.000000
3303     33.020000      0.000000      0.000000
3304     33.030000      0.000000      0.000000
3305     33.040000      0.000000      0.000000
3306     33.050000      0.000000      0.000000
3307     33.060000      0.000000      0.000000
3308     33.070000      0.000000      0.000000
3309     33.080000      0.000000      0.000000
3310     33.090000      0.000000      0.000000
3311     33.100000      0.000000      0.000000
3312     33.110000      0.000000      0.000000
3313     33.120000      0.000000      0.000000
3314     33.130000      0.000000      0.000000
3315     33.140000      0.000000      0.000000
3316     33.150000      0.000000      0.000000
3317     33.160000      0.000000      0.000000
3318     33.170000      0.000000      0.000000
3319     33.180000      0.000000      0.000000
3320     33.190000      0.000000      0.000000
3321     33.200000      0.000000      0.000000
3322     33.210000      0.000000      0.000000
3323     33.220000      0.000000      0.000000
3324     33.230000      0.000000      0.000000
3325     33.240000      0.000000      0.000000
3326     33.250000      0.000000      0.000000
3327     33.260000      0.000000      0.000000
3328     33.270000      0.000000      0.000000
3329     33.280000      0.000000      0.000000
3330     33.290000      0.000000      0.000000
3331     33.300000      0.000000      0.000000
3332     33.310000      0.000000      0.000000
3333     33.320000      0.000000      0.000000
3334     33.330000      0.000000      0.000000
3335     33.340000      0.000000      0.000000
3336     33.350000      0.000000      0.000000
3337     33.360000      0.000000      0.000000
3338     33.370000      0.000000      0.000000
3339     33.380000      0.000000      0.000000
3340     33.390000      0.000000      0.000000
3341     33.400000      0.000000      0.000000
3342     33.410000      0.000000      0.000000
3343     33.420000      0.000000      0.000000
3344     33.430000      0.000000      0.000000
3345     33.440000      0.000000      0.000000
3346     33.450000      0.000000      0.000000
3347     33.460000      0.000000      0.000000
3348     33.470000      0.000000      0.000000
3349     33.480000      0.000000      0.000000
3350     33.490000      0.000000      0.000000
3351     33.500000      0.000000      0.000000
3352     33.510000      0.000000      0.000000
3353     33.520000      0.000000      0.000000
3354     33.530000      0.000000      0.000000
3355     33.540000      0.000000      0.000000
3356     33.550000      0.000000      0.000000
3357     33.560000      0.000000      0.000000
3358     33.570000      0.000000      0.000000
3359     33.580000      0.000000      0.000000
3360     33.590000      0.000000      0.000000
3361     33.600000      0.000000      0.000000
3362     33.610000      0.000000      0.000000
3363     33.620000      0.000000      0.000000
3364     33.630000      0.000000      0.000000
3365     33.640000      0.000000      0.000000
3366     33.650000      0.000000      0.000000
3367     33.660000      0.000000      0.000000
3368     33.670000      0.000000      0.000000
3369     33.680000      0.000000      0.000000
3370     33.690000      0.000000      0.000000
3371     33.700000      0.000000      0.000000
3372     33.710000      0.000000      0.000000
3373     33.720000      0.000000      0.000000
3374     33.730000      0.000000      0.000000
3375     33.740000      0.000000      0.000000
3376     33.750000      0.000000      0.000000
3377     33.760000      0.000000      0.000000
3378     33.770000      0.000000      0.000000
3379     33.780000      0.000000      0.000000
3380     33.790000      0.000000      0.000000
3381     33.800000      0.000000      0.000000
3382     33.810000      0.000000      0.000000
3383     33.820000      0.000000      0.000000
3384     33.830000      0.000000      0.000000
3385     33.840000      0.000000      0.000000
3386     33.850000      0.000000      0.000000
3387     33.860000      0.000000      0.000000
3388     33.870000      0.000000      0.000000
3389     33.880000      0.000000      0.000000
3390     33.890000      0.000000      0.000000
3391     33.900000      0.000000      0.000000
3392     33.910000      0.000000      0.000000
3393     33.920000      0.000000      0.000000
3394     33.930000      0.000000      0.000000
3395     33.940000      0.000000      0.000000
3396     33.950000      0.000000      0.000000
3397     33.960000      0.000000      0.000000
3398     33.970000      0.000000      0.000000
3399     33.980000      0.000000      0.000000
3400     33.990000      0.000000      0.000000
3401     34.000000      0.000000      0.000000
3402     34.010000      0.000000      0.000000
3403     34.020000      0.000000      0.000000
3404     34.030000      0.000000      0.000000
3405     34.040000      0.000000      0.000000
3406     34.050000      0.000000      0.000000
3407     34.060000      0.000000      0.000000
3408     34.070000      0.000000      0.000000
3409     34.080000      0.000000      0.000000
3410     34.090000      0.000000      0.000000
3411     34.100000      0.000000      0.000000
3412     34.110000      0.000000      0.000000
3413     34.120000      0.000000      0.000000
3414     34.130000      0.000000      0.000000
3415     34.140000      0.000000      0.000000
3416     34.150000      0.000000      0.000000
3417     34.160000      0.000000      0.000000
3418     34.170000      0.000000      0.000000
3419     34.180000      0.000000      0.000000
3420     34.190000      0.000000      0.000000
3421     34.200000      0.000000      0.000000
3422     34.210000      0.000000      0.000000
3423     34.220000      0.000000      0.000000
3424     34.230000      0.000000      0.000000
3425     34.240000      0.000000      0.000000
3426     34.250000      0.000000      0.000000
3427     34.260000      0.000000      0.000000
3428     34.270000      0.000000      0.000000
3429     34.280000      0.000000      0.000000
3430     34.290000      0.000000      0.000000
3431     34.300000      0.000000      0.000000
3432     34.310000      0.000000      0.000000
3433     34.320000      0.000000      0.000000
3434     34.330000      0.000000      0.000000
3435     34.340000      0.000000      0.000000
3436     34.350000      0.000000      0.000000
3437     34.360000      0.000000      0.000000
3438     34.370000      0.000000      0.000000
3439     34.380000      0.000000      0.000000
3440     34.390000      0.000000      0.000000
3441     34.400000      0.000000      0.000000
3442     34.410000      0.000000      0.000000
3443     34.420000      0.000000      0.000000
3444     34.430000      0.000000      0.000000
3445     34.440000      0.000000      0.000000
3446     34.450000      0.000000      0.000000
3447     34.460000      0.000000      0.000000
3448     34.470000      0.000000      0.000000
3449     34.480000      0.000000      0.000000
3450     34.490000      0.000000      0.000000
3451     34.500000      0.000000      0.000000
3452     34.510000      0.000000      0.000000
3453     34.520000      0.000000      0.000000
3454     34.530000      0.000000      0.000000
3455     34.540000      0.000000      0.000000
3456     34.550000      0.000000      0.000000
3457     34.560000      0.000000      0.000000
3458     34.570000      0.000000      0.000000
3459     34.580000      0.000000      0.000000
3460     34.590000      0.000000      0.000000
3461     34.600000      0.000000      0.000000
3462     34.610000      0.000000      0.000000
3463     34.620000      0.000000      0.000000
3464     34.630000      0.000000      0.000000
3465     34.640000      0.000000      0.000000
3466     34.650000      0.000000      0.000000
3467     34.660000      0.000000      0.000000
3468     34.670000      0.000000      0.000000
3469     34.680000      0.000000      0.000000
3470     34.690000      0.000000      0.000000
3471     34.700000      0.000000      0.000000
3472     34.710000      0.000000      0.000000
3473     34.720000      0.000000      0.000000
3474     34.730000      0.000000      0.000000
3475     34.740000      0.000000      0.000000
3476     34.750000      0.000000      0.000000
3477     34.760000      0.000000      0.000000
3478     34.770000      0.000000      0.000000
3479     34.780000      0.000000      0.000000
3480     34.790000      0.000000      0.000000
3481     34.800000      0.000000      0.000000
3482     34.810000      0.000000      0.000000
3483     34.820000      0.000000      0.000000
3484     34.830000      0.000000      0.000000
3485     34.840000      0.000000      0.000000
3486     34.850000      0.000000      0.000000
3487     34.860000      0.000000      0.000000
3488     34.870000      0.000000      0.000000
3489     34.880000      0.000000      0.000000
3490     34.890000      0.000000      0.000000
3491     34.900000      0.000000      0.000000
3492     34.910000      0.000000      0.000000
3493     34.920000      0.000000      0.000000
3494     34.930000      0.000000      0.000000
3495     34.940000      0.000000      0.000000
3496     34.950000      0.000000      0.000000
3497     34.960000      0.000000      0.000000
3498     34.970000      0.000000      0.000000
3499     34.980000      0.000000      0.000000
3500     34.990000      0.000000      0.000000
3501     35.000000      0.000000      0.000000
3502     35.010000      0.000000      0.000000
3503     35.020000      0.000000      0.000000
3504     35.030000      0.000000      0.000000
3505     35.040000      0.000000      0.000000
3506     35.050000      0.000000      0.000000
3507     35.060000      0.000000      0.000000
3508     35.070000      0.000000      0.000000
3509     35.080000      0.000000      0.000000
3510     35.090000      0.000000      0.000000
3511     35.100000      0.000000      0.000000
3512     35.110000      0.000000      0.000000
3513     35.120000      0.000000      0.000000
3514     35.130000      0.000000      0.000000
3515     35.140000      0.000000      0.000000
3516     35.150000      0.000000      0.000000
3517     35.160000      0.000000      0.000000
3518     35.170000      0.000000      0.000000
3519     35.180000      0.000000      0.000000
3520     35.190000      0.000000      0.000000
3521     35.200000      0.000000      0.000000
3522     35.210000      0.000000      0.000000
3523     35.220000      0.000000      0.000000
3524     35.230000      0.000000      0.000000
3525     35.240000      0.000000      0.000000
3526     35.250000      0.000000      0.000000
3527     35.260000      0.000000      0.000000
3528     35.270000      0.000000      0.000000
3529     35.280000      0.000000      0.000000
3530     35.290000      0.000000      0.000000
3531     35.300000      0.000000      0.000000
3532     35.310000      0.000000      0.000000
3533     35.320000      0.000000      0.000000
3534     35.330000      0.000000      0.000000
3535     35.340000      0.000000      0.000000
3536     35.350000      0.000000      0.000000
3537     35.360000      0.000000      0.000000
3538     35.370000      0.000000      0.000000
3539     35.380000      0.000000      0.000000
3540     35.390000      0.000000      0.000000
3541     35.400000      0.000000      0.000000
3542     35.410000      0.000000      0.000000
3543     35.420000      0.000000      0.000000
3544     35.430000      0.000000      0.000000
3545     35.440000      0.000000      0.000000
3546     35.450000      0.000000      0.000000
3547     35.460000      0.000000      0.000000
3548     35.470000      0.000000      0.000000
3549     35.480000      0.000000      0.000000
3550     35.490000      0.000000      0.000000
3551     35.500000      0.000000      0.000000
3552     35.510000      0.000000      0.000000
3553     35.520000      0.000000      0.000000
3554     35.530000      0.000000      0.000000
3555     35.540000      0.000000      0.000000
3556     35.550000      0.000000      0.000000
3557     35.560000      0.000000      0.000000
3558     35.570000      0.000000      0.000000
3559     35.580000      0.000000      0.000000
3560     35.590000      0.000000      0.000000
3561     35.600000      0.000000      0.000000
3562     35.610000      0.000000      0.000000
3563     35.620000      0.000000      0.000000
3564     35.630000      0.000000      0.000000
3565     35.640000      0.000000      0.000000
3566     35.650000      0.000000      0.000000
3567     35.660000      0.000000      0.000000
3568     35.670000      0.000000      0.000000
3569     35.680000      0.000000      0.000000
3570     35.690000      0.000000      0.000000
3571     35.700000      0.000000      0.000000
3572     35.710000      0.000000      0.000000
3573     35.720000      0.000000      0.000000
3574     35.730000      0.000000      0.000000
3575     35.740000      0.000000      0.000000
3576     35.750000      0.000000      0.000000
3577     35.760000      0.000000      0.000000
3578     35.770000      0.000000      0.000000
3579     35.780000      0.000000      0.000000
3580     35.790000      0.000000      0.000000
3581     35.800000      0.000000      0.000000
3582     35.810000      0.000000      0.000000
3583     35.820000      0.000000      0.000000
3584     35.830000      0.000000      0.000000
3585     35.840000      0.000000      0.000000
3586     35.850000      0.000000      0.000000
3587     35.860000      0.000000      0.000000
3588     35.870000      0.000000      0.000000
3589     35.880000      0.000000      0.000000
3590     35.890000      0.000000      0.000000
3591     35.900000      0.000000      0.000000
3592     35.910000      0.000000      0.000000
3593     35.920000      0.000000      0.000000
3594     35.930000      0.000000      0.000000
3595     35.940000      0.000000      0.000000
3596     35.950000      0.000000      0.000000
3597     35.960000      0.000000      0.000000
3598     35.970000      0.000000      0.000000
3599     35.980000      0.000000      0.000000
3600     35.990000      0.000000      0.000000
3601     36.000000      0.000000      0.000000
3602     36.010000      0.000000      0.000000
3603     36.020000      0.000000      0.000000
3604     36.030000      0.000000      0.000000
3605     36.040000      0.000000      0.000000
3606     36.050000      0.000000      0.000000
3607     36.060000      0.000000      0.000000
3608     36.070000      0.000000      0.000000
3609     36.080000      0.000000      0.000000
3610     36.090000      0.000000      0.000000
3611     36.100000      0.000000      0.000000
3612     36.110000      0.000000      0.000000
3613     36.120000      0.000000      0.000000
3614     36.130000      0.000000      0.000000
3615     36.140000      0.000000      0.000000
3616     36.150000      0.000000      0.000000
3617     36.160000      0.000000      0.000000
3618     36.170000      0.000000      0.000000
3619     36.180000      0.000000      0.000000
3620     36.190000      0.000000      0.000000
3621     36.200000      0.000000      0.000000
3622     36.210000      0.000000      0.000000
3623     36.220000      0.000000      0.000000
3624     36.230000      0.000000      0.000000
3625     36.240000      0.000000      0.000000
3626     36.250000      0.000000      0.000000
3627     36.260000      0.000000      0.000000
3628     36.270000      0.000000      0.000000
3629     36.280000      0.000000      0.000000
3630     36.290000      0.000000      0.000000
3631     36.300000      0.000000      0.000000
3632     36.310000      0.000000      0.000000
3633     36.320000      0.000000      0.000000
3634     36.330000      0.000000      0.000000
3635     36.340000      0.000000      0.000000
3636     36.350000      0.000000      0.000000
3637     36.360000      0.000000      0.000000
3638     36.370000      0.000000      0.000000
3639     36.380000      0.000000      0.000000
3640     36.390000      0.000000      0.000000
3641     36.400000      0.000000      0.000000
3642     36.410000      0.000000      0.000000
3643     36.420000      0.000000      0.000000
3644     36.430000      0.000000      0.000000
3645     36.440000      0.000000      0.000000
3646     36.450000      0.000000      0.000000
3647     36.460000      0.000000      0.000000
3648     36.470000      0.000000      0.000000
3649     36.480000      0.000000      0.000000
3650     36.490000      0.000000      0.000000
3651     36.500000      0.000000      0.000000
3652     36.510000      0.000000      0.000000
3653     36.520000      0.000000      0.000000
3654     36.530000      0.000000      0.000000
3655     36.540000      0.000000      0.000000
3656     36.550000      0.000000      0.000000
3657     36.560000      0.000000      0.000000
3658     36.570000      0.000000      0.000000
3659     36.580000      0.000000      0.000000
3660     36.590000      0.000000      0.000000
3661     36.600000      0.000000      0.000000
3662     36.610000      0.000000      0.000000
3663     36.620000      0.000000      0.000000
3664     36.630000      0.000000      0.000000
3665     36.640000      0.000000      0.000000
3666     36.650000      0.000000      0.000000
3667     36.660000      0.000000      0.000000
3668     36.670000      0.000000      0.000000
3669     36.680000      0.000000      0.000000
3670     36.690000      0.000000      0.000000
3671     36.700000      0.000000      0.000000
3672     36.710000      0.000000      0.000000
3673     36.720000      0.000000      0.000000
3674     36.730000      0.000000      0.000000
3675     36.740000      0.000000      0.000000
3676     36.750000      0.000000      0.000000
3677     36.760000      0.000000      0.000000
3678     36.770000      0.000000      0.000000
3679     36.780000      0.000000      0.000000
3680     36.790000      0.000000      0.000000
3681     36.800000      0.000000      0.000000
3682     36.810000      0.000000      0.000000
3683     36.820000      0.000000      0.000000
3684     36.830000      0.000000      0.000000
3685     36.840000      0.000000      0.000000
3686     36.850000      0.000000      0.000000
3687     36.860000      0.000000      0.000000
3688     36.870000      0.000000      0.000000
3689     36.880000      0.000000      0.000000
3690     36.890000      0.000000      0.000000
3691     36.900000      0.000000      0.000000
3692     36.910000      0.000000      0.000000
3693     36.920000      0.000000      0.000000
3694     36.930000      0.000000      0.000000
3695     36.940000      0.000000      0.000000
3696     36.950000      0.000000      0.000000
3697     36.960000      0.000000      0.000000
3698     36.970000      0.000000      0.000000
3699     36.980000      0.000000      0.000000
3700     36.990000      0.000000      0.000000
3701     37.000000      0.000000      0.000000
3702     37.010000      0.000000      0.000000
3703     37.020000      0.000000      0.000000
3704     37.030000      0.000000      0.000000
3705     37.040000      0.000000      0.000000
3706     37.050000      0.000000      0.000000
3707     37.060000      0.000000      0.000000
3708     37.070000      0.000000      0.000000
3709     37.080000      0.000000      0.000000
3710     37.090000      0.000000      0.000000
3711     37.100000      0.000000      0.000000
3712     37.110000      0.000000      0.000000
3713     37.120000      0.000000      0.000000
3714     37.130000      0.000000      0.000000
3715     37.140000      0.000000      0.000000
3716     37.150000      0.000000      0.000000
3717     37.160000      0.000000      0.000000
3718     37.170000      0.000000      0.000000
3719     37.180000      0.000000      0.000000
3720     37.190000      0.000000      0.000000
3721     37.200000      0.000000      0.000000
3722     37.210000      0.000000      0.000000
3723     37.220000      0.000000      0.000000
3724     37.230000      0.000000      0.000000
3725     37.240000      0.000000      0.000000
3726     37.250000      0.000000      0.000000
3727     37.260000      0.000000      0.000000
3728     37.270000      0.000000      0.000000
3729     37.280000      0.000000      0.000000
3730     37.290000      0.000000      0.000000
3731     37.300000      0.000000      0.000000
3732     37.310000      0.000000      0.000000
3733     37.320000      0.000000      0.000000
3734     37.330000      0.000000      0.000000
3735     37.340000      0.000000      0.000000
3736     37.350000      0.000000      0.000000
3737     37.360000      0.000000      0.000000
3738     37.370000      0.000000      0.000000
3739     37.380000      0.000000      0.000000
3740     37.390000      0.000000      0.000000
3741     37.400000      0.000000      0.000000
3742     37.410000      0.000000      0.000000
3743     37.420000      0.000000      0.000000
3744     37.430000      0.000000      0.000000
3745     37.440000      0.000000      0.000000
3746     37.450000      0.000000      0.000000
3747     37.460000      0.000000      0.000000
3748     37.470000      0.000000      0.000000
3749     37.480000      0.000000      0.000000
3750     37.490000      0.000000      0.000000
3751     37.500000      0.000000      0.000000
3752     37.510000      0.000000      0.000000
3753     37.520000      0.000000      0.000000
3754     37.530000      0.000000      0.000000
3755     37.540000      0.000000      0.000000
3756     37.550000      0.000000      0.000000
3757     37.560000      0.000000      0.000000
3758     37.570000      0.000000      0.000000
3759     37.580000      0.000000      0.000000
3760     37.590000      0.000000      0.000000
3761     37.600000      0.000000      0.000000
3762     37.610000      0.000000      0.000000
3763     37.620000      0.000000      0.000000
3764     37.630000      0.000000      0.000000
3765     37.640000      0.000000      0.000000
3766     37.650000      0.000000      0.000000
3767     37.660000      0.000000      0.000000
3768     37.670000      0.000000      0.000000
3769     37.680000      0.000000      0.000000
3770     37.690000      0.000000      0.000000
3771     37.700000      0.000000      0.000000
3772     37.710000      0.000000      0.000000
3773     37.720000      0.000000      0.000000
3774     37.730000      0.000000      0.000000
3775     37.740000      0.000000      0.000000
3776     37.750000      0.000000      0.000000
3777     37.760000      0.000000      0.000000
3778     37.770000      0.000000      0.000000
3779     37.780000      0.000000      0.000000
3780     37.790000      0.000000      0.000000
3781     37.800000      0.000000      0.000000
3782     37.810000      0.000000      0.000000
3783     37.820000      0.000000      0.000000
3784     37.830000      0.000000      0.000000
3785     37.840000      0.000000      0.000000
3786     37.850000      0.000000      0.000000
3787     37.860000      0.000000      0.000000
3788     37.870000      0.000000      0.000000
3789     37.880000      0.000000      0.000000
3790     37.890000      0.000000      0.000000
3791     37.900000      0.000000      0.000000
3792     37.910000      0.000000      0.000000
3793     37.920000      0.000000      0.000000
3794     37.930000      0.000000      0.000000
3795     37.940000      0.000000      0.000000
3796     37.950000      0.000000      0.000000
3797     37.960000      0.000000      0.000000
3798     37.970000      0.000000      0.000000
3799     37.980000      0.000000      0.000000
3800     37.990000      0.000000      0.000000
3801     38.000000      0.000000      0.000000
3802     38.010000      0.000000      0.000000
3803     38.020000      0.000000      0.000000
3804     38.030000      0.000000      0.000000
3805     38.040000      0.000000      0.000000
3806     38.050000      0.000000      0.000000
3807     38.060000      0.000000      0.000000
3808     38.070000      0.000000      0.000000
3809     38.080000      0.000000      0.000000
3810     38.090000      0.000000      0.000000
3811     38.100000      0.000000      0.000000
3812     38.110000      0.000000      0.000000
3813     38.120000      0.000000      0.000000
3814     38.130000      0.000000      0.000000
3815     38.140000      0.000000      0.000000
3816     38.150000      0.000000      0.000000
3817     38.160000      0.000000      0.000000
3818     38.170000      0.000000      0.000000
3819     38.180000      0.000000      0.000000
3820     38.190000      0.000000      0.000000
3821     38.200000      0.000000      0.000000
3822     38.210000      0.000000      0.000000
3823     38.220000      0.000000      0.000000
3824     38.230000      0.000000      0.000000
3825     38.240000      0.000000      0.000000
3826     38.250000      0.000000      0.000000
3827     38.260000      0.000000      0.000000
3828     38.270000      0.000000      0.000000
3829     38.280000      0.000000      0.000000
3830     38.290000      0.000000      0.000000
3831     38.300000      0.000000      0.000000
3832     38.310000      0.000000      0.000000
3833     38.320000      0.000000      0.000000
3834     38.330000      0.000000      0.000000
3835     38.340000      0.000000      0.000000
3836     38.350000      0.000000      0.000000
3837     38.360000      0.000000      0.000000
3838     38.370000      0.000000      0.000000
3839     38.380000      0.000000      0.000000
3840     38.390000      0.000000      0.000000
3841     38.400000      0.000000      0.000000
3842     38.410000      0.000000      0.000000
3843     38.420000      0.000000      0.000000
3844     38.430000      0.000000      0.000000
3845     38.440000      0.000000      0.000000
3846     38.450000      0.000000      0.000000
3847     38.460000      0.000000      0.000000
3848     38.470000      0.000000      0.000000
3849     38.480000      0.000000      0.000000
3850     38.490000      0.000000      0.000000
3851     38.500000      0.000000      0.000000
3852     38.510000      0.000000      0.000000
3853     38.520000      0.000000      0.000000
3854     38.530000      0.000000      0.000000
3855     38.540000      0.000000      0.000000
3856     38.550000      0.000000      0.000000
3857     38.560000      0.000000      0.000000
3858     38.570000      0.000000      0.000000
3859     38.580000      0.000000      0.000000
3860     38.590000      0.000000      0.000000
3861     38.600000      0.000000      0.000000
3862     38.610000      0.000000      0.000000
3863     38.620000      0.000000      0.000000
3864     38.630000      0.000000      0.000000
3865     38.640000      0.000000      0.000000
3866     38.650000      0.000000      0.000000
3867     38.660000      0.000000      0.000000
3868     38.670000      0.000000      0.000000
3869     38.680000      0.000000      0.000000
3870     38.690000      0.000000      0.000000
3871     38.700000      0.000000      0.000000
3872     38.710000      0.000000      0.000000
3873     38.720000      0.000000      0.000000
3874     38.730000      0.000000      0.000000
3875     38.740000      0.000000      0.000000
3876     38.750000      0.000000      0.000000
3877     38.760000      0.000000      0.000000
3878     38.770000      0.000000      0.000000
3879     38.780000      0.000000      0.000000
3880     38.790000      0.000000      0.000000
3881     38.800000      0.000000      0.000000
3882     38.810000      0.000000      0.000000
3883     38.820000      0.000000      0.000000
3884     38.830000      0.000000      0.000000
3885     38.840000      0.000000      0.000000
3886     38.850000      0.000000      0.000000
3887     38.860000      0.000000      0.000000
3888     38.870000      0.000000      0.000000
3889     38.880000      0.000000      0.000000
3890     38.890000      0.000000      0.000000
3891     38.900000      0.000000      0.000000
3892     38.910000      0.000000      0.000000
3893     38.920000      0.000000      0.000000
3894     38.930000      0.000000      0.000000
3895     38.940000      0.000000      0.000000
3896     38.950000      0.000000      0.000000
3897     38.960000      0.000000      0.000000
3898     38.970000      0.000000      0.000000
3899     38.980000      0.000000      0.000000
3900     38.990000      0.000000      0.000000
3901     39.000000      0.000000      0.000000
3902     39.010000      0.000000      0.000000
3903     39.020000      0.000000      0.000000
3904     39.030000      0.000000      0.000000
3905     39.040000      0.000000      0.000000
3906     39.050000      0.000000      0.000000
3907     39.060000      0.000000      0.000000
3908     39.070000      0.000000      0.000000
3909     39.080000      0.000000      0.000000
3910     39.090000      0.000000      0.000000
3911     39.100000      0.000000      0.000000
3912     39.110000      0.000000      0.000000
3913     39.120000      0.000000      0.000000
3914     39.130000      0.000000      0.000000
3915     39.140000      0.000000      0.000000
3916     39.150000      0.000000      0.000000
3917     39.160000      0.000000      0.000000
3918     39.170000      0.000000      0.000000
3919     39.180000      0.000000      0.000000
3920     39.190000      0.000000      0.000000
3921     39.200000      0.000000      0.000000
3922     39.210000      0.000000      0.000000
3923     39.220000      0.000000      0.000000
3924     39.230000      0.000000      0.000000
3925     39.240000      0.000000      0.000000
3926     39.250000      0.000000      0.000000
3927     39.260000      0.000000      0.000000
3928     39.270000      0.000000      0.000000
3929     39.280000      0.000000      0.000000
3930     39.290000      0.000000      0.000000
3931     39.300000      0.000000      0.000000
3932     39.310000      0.000000      0.000000
3933     39.320000      0.000000      0.000000
3934     39.330000      0.000000      0.000000
3935     39.340000      0.000000      0.000000
3936     39.350000      0.000000      0.000000
3937     39.360000      0.000000      0.000000
3938     39.370000      0.000000      0.000000
3939     39.380000      0.000000      0.000000
3940     39.390000      0.000000      0.000000
3941     39.400000      0.000000      0.000000
3942     39.410000      0.000000      0.000000
3943     39.420000      0.000000      0.000000
3944     39.430000      0.000000      0.000000
3945     39.440000      0.000000      0.000000
3946     39.450000      0.000000      0.000000
3947     39.460000      0.000000      0.000000
3948     39.470000      0.000000      0.000000
3949     39.480000      0.000000      0.000000
3950     39.490000      0.000000      0.000000
3951     39.500000      0.000000      0.000000
3952     39.510000      0.000000      0.000000
3953     39.520000      0.000000      0.000000
3954     39.530000      0.000000      0.000000
3955     39.540000      0.000000      0.000000
3956     39.550000      0.000000      0.000000
3957     39.560000      0.000000      0.000000
3958     39.570000      0.000000      0.000000
3959     39.580000      0.000000      0.000000
3960     39.590000      0.000000      0.000000
3961     39.600000      0.000000      0.000000
3962     39.610000      0.000000      0.000000
3963     39.620000      0.000000      0.000000
3964     39.630000      0.000000      0.000000
3965     39.640000      0.000000      0.000000
3966     39.650000      0.000000      0.000000
3967     39.660000      0.000000      0.000000
3968     39.670000      0.000000      0.000000
3969     39.680000      0.000000      0.000000
3970     39.690000      0.000000      0.000000
3971     39.700000      0.000000      0.000000
3972     39.710000      0.000000      0.000000
3973     39.720000      0.000000      0.000000
3974     39.730000      0.000000      0.000000
3975     39.740000      0.000000      0.000000
3976     39.750000      0.000000      0.000000
3977     39.760000      0.000000      0.000000
3978     39.770000      0.000000      0.000000
3979     39.780000      0.000000      0.000000
3980     39.790000      0.000000      0.000000
3981     39.800000      0.000000      0.000000
3982     39.810000      0.000000      0.000000
3983     39.820000      0.000000      0.000000
3984     39.830000      0.000000      0.000000
3985     39.840000      0.000000      0.000000
3986     39.850000      0.000000      0.000000
3987     39.860000      0.000000      0.000000
3988     39.870000      0.000000      0.000000
3989     39.880000      0.000000      0.000000
3990     39.890000      0.000000      0.000000
3991     39.900000      0.000000      0.000000
3992     39.910000      0.000000      0.000000
3993     39.920000      0.000000      0.000000
3994     39.930000      0.000000      0.000000
3995     39.940000      0.000000      0.000000
3996     39.950000      0.000000      0.000000
3997     39.960000      0.000000      0.000000
3998     39.970000      0.000000      0.000000
3999     39.980000      0.000000      0.000000
4000     39.990000      0.000000      0.000000
4001     40.000000      0.000000      0.000000
