# Supplementary material for: A Bottom-Up Coarse-Grained Model for Nucleosome–Nucleosome Interactions with Explicit Ions
Source: J Chem Theory Comput. 2022 May 17;18(6):3948–60. doi: 10.1021/acs.jctc.2c00083 (PMC9202350; doi:10.1021/acs.jctc.2c00083)
Supplement: Supplementary file 2 — ct2c00083_si_002.zip [file ct2c00083_si_002.zip › archive/CGMD_NCP-CO/pot_tables/CO_TNEG.table]

CO_TNEG
N 4001

1      0.000001    249.571820     85.078900
2      0.010000    248.721030     87.893950
3      0.020000    247.842090     90.422910
4      0.030000    246.937860     92.628200
5      0.040000    246.011580     94.481750
6      0.050000    245.066760     95.966510
7      0.060000    244.107090     97.077250
8      0.070000    243.136320     97.820690
9      0.080000    242.158110     98.214790
10      0.090000    241.175970     98.287460
11      0.100000    240.193090     98.074670
12      0.110000    239.212350     97.618240
13      0.120000    238.236160     96.963500
14      0.130000    237.266530     96.156940
15      0.140000    236.304960     95.244180
16      0.150000    235.352520     94.268180
17      0.160000    234.409840     93.267910
18      0.170000    233.477160     92.277480
19      0.180000    232.554380     91.325630
20      0.190000    231.641130     90.435580
21      0.200000    230.736770     89.625110
22      0.210000    229.840520     88.906910
23      0.220000    228.951450     88.288970
24      0.230000    228.068560     87.775070
25      0.240000    227.190810     87.365260
26      0.250000    226.317160     87.056380
27      0.260000    225.446590     86.842570
28      0.270000    224.578170     86.715710
29      0.280000    223.711010     86.665940
30      0.290000    222.844350     86.682130
31      0.300000    221.977530     86.752330
32      0.310000    221.110010     86.864230
33      0.320000    220.241360     87.005590
34      0.330000    219.371310     87.164580
35      0.340000    218.499660     87.330140
36      0.350000    217.626360     87.492220
37      0.360000    216.751440     87.641920
38      0.370000    215.875020     87.771660
39      0.380000    214.997300     87.875160
40      0.390000    214.118550     87.947500
41      0.400000    213.239080     87.985050
42      0.410000    212.359230     87.985410
43      0.420000    211.479370     87.947360
44      0.430000    210.599900     87.870760
45      0.440000    209.721190     87.756470
46      0.450000    208.843630     87.606260
47      0.460000    207.967560     87.422710
48      0.470000    207.093340     87.209090
49      0.480000    206.221240     86.969230
50      0.490000    205.351550     86.707370
51      0.500000    204.484480     86.428020
52      0.510000    203.620200     86.135750
53      0.520000    202.758840     85.835080
54      0.530000    201.900490     85.530280
55      0.540000    201.045190     85.225270
56      0.550000    200.192930     84.923520
57      0.560000    199.343700     84.627970
58      0.570000    198.497420     84.341030
59      0.580000    197.654010     84.064530
60      0.590000    196.813360     83.799770
61      0.600000    195.975370     83.547570
62      0.610000    195.139890     83.308320
63      0.620000    194.306810     83.082010
64      0.630000    193.475990     82.868340
65      0.640000    192.647300     82.666740
66      0.650000    191.820640     82.476420
67      0.660000    190.995870     82.296450
68      0.670000    190.172910     82.125770
69      0.680000    189.351650     81.963250
70      0.690000    188.532020     81.807680
71      0.700000    187.713940     81.657860
72      0.710000    186.897360     81.512560
73      0.720000    186.082240     81.370570
74      0.730000    185.268530     81.230710
75      0.740000    184.456220     81.091850
76      0.750000    183.645310     80.952920
77      0.760000    182.835780     80.812910
78      0.770000    182.027650     80.670920
79      0.780000    181.220940     80.526110
80      0.790000    180.415680     80.377770
81      0.800000    179.611900     80.225300
82      0.810000    178.809650     80.068230
83      0.820000    178.008960     79.906240
84      0.830000    177.209900     79.739150
85      0.840000    176.412510     79.566960
86      0.850000    175.616840     79.389820
87      0.860000    174.822940     79.208030
88      0.870000    174.030860     79.022060
89      0.880000    173.240640     78.832480
90      0.890000    172.452320     78.639980
91      0.900000    171.665920     78.445300
92      0.910000    170.881460     78.249200
93      0.920000    170.098970     78.052420
94      0.930000    169.318450     77.855630
95      0.940000    168.539890     77.659440
96      0.950000    167.763300     77.464320
97      0.960000    166.988650     77.270610
98      0.970000    166.215950     77.078540
99      0.980000    165.445160     76.888200
100      0.990000    164.676280     76.699580
101      1.000000    163.909280     76.512560
102      1.010000    163.144160     76.327000
103      1.020000    162.380890     76.142680
104      1.030000    161.619460     75.959400
105      1.040000    160.859870     75.776970
106      1.050000    160.102100     75.595220
107      1.060000    159.346150     75.414040
108      1.070000    158.592010     75.233360
109      1.080000    157.839670     75.053170
110      1.090000    157.089140     74.873500
111      1.100000    156.340400     74.694400
112      1.110000    155.593460     74.515940
113      1.120000    154.848300     74.338180
114      1.130000    154.104920     74.161140
115      1.140000    153.363310     73.984820
116      1.150000    152.623460     73.809150
117      1.160000    151.885370     73.634020
118      1.170000    151.149030     73.459240
119      1.180000    150.414440     73.284590
120      1.190000    149.681590     73.109830
121      1.200000    148.950490     72.934690
122      1.210000    148.221140     72.758900
123      1.220000    147.493560     72.582230
124      1.230000    146.767730     72.404480
125      1.240000    146.043690     72.225530
126      1.250000    145.321430     72.045340
127      1.260000    144.600980     71.863940
128      1.270000    143.882340     71.681440
129      1.280000    143.165530     71.498030
130      1.290000    142.450550     71.313960
131      1.300000    141.737410     71.129530
132      1.310000    141.026110     70.945030
133      1.320000    140.316660     70.760750
134      1.330000    139.609050     70.576930
135      1.340000    138.903280     70.393790
136      1.350000    138.199350     70.211420
137      1.360000    137.497230     70.029880
138      1.370000    136.796930     69.849120
139      1.380000    136.098440     69.669040
140      1.390000    135.401750     69.489470
141      1.400000    134.706860     69.310190
142      1.410000    134.013750     69.130980
143      1.420000    133.322450     68.951630
144      1.430000    132.632930     68.771940
145      1.440000    131.945210     68.591770
146      1.450000    131.259290     68.411020
147      1.460000    130.575180     68.229690
148      1.470000    129.892880     68.047820
149      1.480000    129.212410     67.865540
150      1.490000    128.533750     67.683020
151      1.500000    127.856920     67.500450
152      1.510000    127.181920     67.318070
153      1.520000    126.508740     67.136070
154      1.530000    125.837370     66.954620
155      1.540000    125.167830     66.773850
156      1.550000    124.500090     66.593810
157      1.560000    123.834150     66.414480
158      1.570000    123.170010     66.235790
159      1.580000    122.507650     66.057570
160      1.590000    121.847070     65.879640
161      1.600000    121.188280     65.701770
162      1.610000    120.531260     65.523720
163      1.620000    119.876020     65.345270
164      1.630000    119.222570     65.166230
165      1.640000    118.570910     64.986460
166      1.650000    117.921040     64.805900
167      1.660000    117.272980     64.624540
168      1.670000    116.626740     64.442460
169      1.680000    115.982310     64.259800
170      1.690000    115.339720     64.076760
171      1.700000    114.698950     63.893570
172      1.710000    114.060010     63.710470
173      1.720000    113.422910     63.527700
174      1.730000    112.787630     63.345450
175      1.740000    112.154180     63.163870
176      1.750000    111.522540     62.983040
177      1.760000    110.892710     62.802950
178      1.770000    110.264680     62.623540
179      1.780000    109.638440     62.444670
180      1.790000    109.014000     62.266160
181      1.800000    108.391330     62.087780
182      1.810000    107.770460     61.909320
183      1.820000    107.151360     61.730540
184      1.830000    106.534060     61.551270
185      1.840000    105.918540     61.371350
186      1.850000    105.304830     61.190720
187      1.860000    104.692920     61.009370
188      1.870000    104.082830     60.827360
189      1.880000    103.474560     60.644840
190      1.890000    102.868110     60.461990
191      1.900000    102.263490     60.279030
192      1.910000    101.660700     60.096190
193      1.920000    101.059740     59.913700
194      1.930000    100.460600     59.731740
195      1.940000     99.863280     59.550450
196      1.950000     99.267780     59.369890
197      1.960000     98.674080     59.190060
198      1.970000     98.082180     59.010900
199      1.980000     97.492070     58.832250
200      1.990000     96.903750     58.653930
201      2.000000     96.317210     58.475720
202      2.010000     95.732450     58.297380
203      2.020000     95.149480     58.118710
204      2.030000     94.568290     57.939510
205      2.040000     93.988890     57.759640
206      2.050000     93.411300     57.579020
207      2.060000     92.835510     57.397670
208      2.070000     92.261530     57.215640
209      2.080000     91.689370     57.033080
210      2.090000     91.119040     56.850170
211      2.100000     90.550540     56.667140
212      2.110000     89.983870     56.484220
213      2.120000     89.419030     56.301640
214      2.130000     88.856010     56.119590
215      2.140000     88.294820     55.938200
216      2.150000     87.735430     55.757550
217      2.160000     87.177860     55.577630
218      2.170000     86.622080     55.398380
219      2.180000     86.068100     55.219650
220      2.190000     85.515900     55.041260
221      2.200000     84.965490     54.862980
222      2.210000     84.416860     54.684600
223      2.220000     83.870010     54.505880
224      2.230000     83.324960     54.326650
225      2.240000     82.781690     54.146760
226      2.250000     82.240220     53.966140
227      2.260000     81.700560     53.784780
228      2.270000     81.162710     53.602770
229      2.280000     80.626680     53.420220
230      2.290000     80.092480     53.237340
231      2.300000     79.560110     53.054340
232      2.310000     79.029570     52.871450
233      2.320000     78.500850     52.688910
234      2.330000     77.973960     52.506890
235      2.340000     77.448890     52.325540
236      2.350000     76.925640     52.144920
237      2.360000     76.404190     51.965040
238      2.370000     75.884540     51.785810
239      2.380000     75.366680     51.607110
240      2.390000     74.850610     51.428740
241      2.400000     74.336320     51.250480
242      2.410000     73.823820     51.072110
243      2.420000     73.313100     50.893400
244      2.430000     72.804160     50.714170
245      2.440000     72.297020     50.534290
246      2.450000     71.791680     50.353670
247      2.460000     71.288140     50.172310
248      2.470000     70.786420     49.990290
249      2.480000     70.286510     49.807740
250      2.490000     69.788440     49.624850
251      2.500000     69.292190     49.441850
252      2.510000     68.797770     49.258950
253      2.520000     68.305180     49.076400
254      2.530000     67.814420     48.894380
255      2.540000     67.325470     48.713020
256      2.550000     66.838340     48.532390
257      2.560000     66.353020     48.352490
258      2.570000     65.869490     48.173260
259      2.580000     65.387760     47.994540
260      2.590000     64.907820     47.816160
261      2.600000     64.429650     47.637890
262      2.610000     63.953270     47.459510
263      2.620000     63.478680     47.280800
264      2.630000     63.005870     47.101570
265      2.640000     62.534860     46.921680
266      2.650000     62.065640     46.741060
267      2.660000     61.598230     46.559710
268      2.670000     61.132630     46.377690
269      2.680000     60.668850     46.195150
270      2.690000     60.206900     46.012260
271      2.700000     59.746780     45.829260
272      2.710000     59.288490     45.646370
273      2.720000     58.832020     45.463830
274      2.730000     58.377390     45.281810
275      2.740000     57.924570     45.100450
276      2.750000     57.473560     44.919830
277      2.760000     57.024360     44.739940
278      2.770000     56.576970     44.560700
279      2.780000     56.131360     44.381990
280      2.790000     55.687540     44.203610
281      2.800000     55.245500     44.025340
282      2.810000     54.805250     43.846960
283      2.820000     54.366780     43.668240
284      2.830000     53.930100     43.489010
285      2.840000     53.495210     43.309120
286      2.850000     53.062120     43.128490
287      2.860000     52.630830     42.947140
288      2.870000     52.201360     42.765120
289      2.880000     51.773710     42.582570
290      2.890000     51.347880     42.399680
291      2.900000     50.923890     42.216680
292      2.910000     50.501720     42.033790
293      2.920000     50.081380     41.851240
294      2.930000     49.662870     41.669220
295      2.940000     49.246180     41.487860
296      2.950000     48.831300     41.307240
297      2.960000     48.418230     41.127350
298      2.970000     48.006950     40.948120
299      2.980000     47.597470     40.769400
300      2.990000     47.189780     40.591030
301      3.000000     46.783870     40.412760
302      3.010000     46.379740     40.234390
303      3.020000     45.977390     40.055680
304      3.030000     45.576840     39.876450
305      3.040000     45.178070     39.696570
306      3.050000     44.781110     39.515950
307      3.060000     44.385950     39.334610
308      3.070000     43.992600     39.152600
309      3.080000     43.601080     38.970060
310      3.090000     43.211380     38.787180
311      3.100000     42.823500     38.604180
312      3.110000     42.437460     38.421300
313      3.120000     42.053250     38.238760
314      3.130000     41.670860     38.056750
315      3.140000     41.290290     37.875390
316      3.150000     40.911540     37.694770
317      3.160000     40.534590     37.514870
318      3.170000     40.159440     37.335630
319      3.180000     39.786090     37.156910
320      3.190000     39.414520     36.978510
321      3.200000     39.044730     36.800230
322      3.210000     38.676730     36.621840
323      3.220000     38.310510     36.443110
324      3.230000     37.946080     36.263850
325      3.240000     37.583440     36.083940
326      3.250000     37.222600     35.903300
327      3.260000     36.863570     35.721920
328      3.270000     36.506350     35.539880
329      3.280000     36.150950     35.357310
330      3.290000     35.797380     35.174410
331      3.300000     35.445640     34.991390
332      3.310000     35.095720     34.808490
333      3.320000     34.747640     34.625940
334      3.330000     34.401380     34.443910
335      3.340000     34.056940     34.262560
336      3.350000     33.714310     34.081940
337      3.360000     33.373490     33.902060
338      3.370000     33.034470     33.722840
339      3.380000     32.697240     33.544150
340      3.390000     32.361800     33.365800
341      3.400000     32.028140     33.187570
342      3.410000     31.696270     33.009240
343      3.420000     31.366180     32.830570
344      3.430000     31.037870     32.651390
345      3.440000     30.711360     32.471560
346      3.450000     30.386640     32.291000
347      3.460000     30.063730     32.109700
348      3.470000     29.742630     31.927750
349      3.480000     29.423360     31.745260
350      3.490000     29.105900     31.562430
351      3.500000     28.790280     31.379480
352      3.510000     28.476480     31.196640
353      3.520000     28.164520     31.014120
354      3.530000     27.854380     30.832120
355      3.540000     27.546060     30.650770
356      3.550000     27.239550     30.470130
357      3.560000     26.934850     30.290210
358      3.570000     26.631950     30.110920
359      3.580000     26.330840     29.932140
360      3.590000     26.031510     29.753670
361      3.600000     25.733980     29.575290
362      3.610000     25.438220     29.396780
363      3.620000     25.144260     29.217930
364      3.630000     24.852080     29.038530
365      3.640000     24.561690     28.858470
366      3.650000     24.273110     28.677660
367      3.660000     23.986330     28.496130
368      3.670000     23.701370     28.313920
369      3.680000     23.418230     28.131200
370      3.690000     23.136920     27.948150
371      3.700000     22.857440     27.765010
372      3.710000     22.579790     27.582000
373      3.720000     22.303970     27.399370
374      3.730000     22.029970     27.217300
375      3.740000     21.757800     27.035940
376      3.750000     21.487440     26.855370
377      3.760000     21.218890     26.675570
378      3.770000     20.952130     26.496490
379      3.780000     20.687170     26.317980
380      3.790000     20.423990     26.139870
381      3.800000     20.162590     25.961920
382      3.810000     19.902970     25.783910
383      3.820000     19.645130     25.605610
384      3.830000     19.389070     25.426840
385      3.840000     19.134810     25.247440
386      3.850000     18.882330     25.067330
387      3.860000     18.631660     24.886500
388      3.870000     18.382790     24.705010
389      3.880000     18.135740     24.522960
390      3.890000     17.890510     24.340540
391      3.900000     17.647110     24.157950
392      3.910000     17.405530     23.975400
393      3.920000     17.165770     23.793100
394      3.930000     16.927840     23.611230
395      3.940000     16.691730     23.429890
396      3.950000     16.457430     23.249150
397      3.960000     16.224940     23.068990
398      3.970000     15.994250     22.889340
399      3.980000     15.765360     22.710040
400      3.990000     15.538260     22.530900
401      4.000000     15.312950     22.351720
402      4.010000     15.089430     22.172270
403      4.020000     14.867710     21.992350
404      4.030000     14.647780     21.811780
405      4.040000     14.429670     21.630450
406      4.050000     14.213360     21.448320
407      4.060000     13.998880     21.265430
408      4.070000     13.786220     21.081880
409      4.080000     13.575410     20.897860
410      4.090000     13.366430     20.713610
411      4.100000     13.159290     20.529400
412      4.110000     12.954000     20.345520
413      4.120000     12.750540     20.162250
414      4.130000     12.548920     19.979820
415      4.140000     12.349120     19.798420
416      4.150000     12.151140     19.618160
417      4.160000     11.954950     19.439060
418      4.170000     11.760560     19.261090
419      4.180000     11.567950     19.084100
420      4.190000     11.377110     18.907930
421      4.200000     11.188030     18.732330
422      4.210000     11.000710     18.557070
423      4.220000     10.815140     18.381870
424      4.230000     10.631320     18.206500
425      4.240000     10.449260     18.030760
426      4.250000     10.268950     17.854470
427      4.260000     10.090400     17.677530
428      4.270000      9.913630     17.499900
429      4.280000      9.738630     17.321580
430      4.290000      9.565410     17.142600
431      4.300000      9.393990     16.963060
432      4.310000      9.224360     16.783020
433      4.320000      9.056530     16.602560
434      4.330000      8.890500     16.421730
435      4.340000      8.726280     16.240520
436      4.350000      8.563880     16.058890
437      4.360000      8.403290     15.876740
438      4.370000      8.244520     15.693930
439      4.380000      8.087580     15.510260
440      4.390000      7.932480     15.325550
441      4.400000      7.779220     15.139600
442      4.410000      7.627830     14.952240
443      4.420000      7.478310     14.763360
444      4.430000      7.330670     14.572930
445      4.440000      7.184940     14.381020
446      4.450000      7.041130     14.187800
447      4.460000      6.899250     13.993580
448      4.470000      6.759320     13.798770
449      4.480000      6.621330     13.603910
450      4.490000      6.485290     13.409600
451      4.500000      6.351200     13.216510
452      4.510000      6.219030     13.025320
453      4.520000      6.088780     12.836690
454      4.530000      5.960410     12.651240
455      4.540000      5.833900     12.469490
456      4.550000      5.709200     12.291840
457      4.560000      5.586290     12.118580
458      4.570000      5.465100     11.949820
459      4.580000      5.345600     11.785550
460      4.590000      5.227750     11.625610
461      4.600000      5.111490     11.469700
462      4.610000      4.996790     11.317390
463      4.620000      4.883620     11.168150
464      4.630000      4.771940     11.021350
465      4.640000      4.661720     10.876240
466      4.650000      4.552960     10.732030
467      4.660000      4.445640     10.587840
468      4.670000      4.339760     10.442750
469      4.680000      4.235340     10.295780
470      4.690000      4.132380     10.145910
471      4.700000      4.030920      9.992120
472      4.710000      3.931000      9.833360
473      4.720000      3.832660      9.668570
474      4.730000      3.735980      9.496730
475      4.740000      3.641010      9.316870
476      4.750000      3.547840      9.128050
477      4.760000      3.456560      8.929460
478      4.770000      3.367270      8.720400
479      4.780000      3.280060      8.500340
480      4.790000      3.195060      8.268970
481      4.800000      3.112370      8.026230
482      4.810000      3.032110      7.772410
483      4.820000      2.954380      7.508120
484      4.830000      2.879300      7.234430
485      4.840000      2.806960      6.952830
486      4.850000      2.737430      6.665300
487      4.860000      2.670780      6.374300
488      4.870000      2.607030      6.082720
489      4.880000      2.546210      5.793870
490      4.890000      2.488270      5.511380
491      4.900000      2.433150      5.239080
492      4.910000      2.380760      4.980920
493      4.920000      2.330950      4.740820
494      4.930000      2.283550      4.522520
495      4.940000      2.238320      4.329520
496      4.950000      2.195030      4.164930
497      4.960000      2.153380      4.031380
498      4.970000      2.113060      3.931000
499      4.980000      2.073750      3.865330
500      4.990000      2.035100      3.835300
501      5.000000      1.996750      3.841200
502      5.010000      1.958330      3.882650
503      5.020000      1.919510      3.958600
504      5.030000      1.879920      4.067310
505      5.040000      1.839250      4.206350
506      5.050000      1.797180      4.372630
507      5.060000      1.753460      4.562410
508      5.070000      1.707830      4.771360
509      5.080000      1.660120      4.994680
510      5.090000      1.610170      5.227180
511      5.100000      1.557900      5.463440
512      5.110000      1.503270      5.697990
513      5.120000      1.446290      5.925400
514      5.130000      1.387030      6.140510
515      5.140000      1.325630      6.338540
516      5.150000      1.262240      6.515210
517      5.160000      1.197090      6.666800
518      5.170000      1.130420      6.790270
519      5.180000      1.062520      6.883230
520      5.190000      0.993690      6.943990
521      5.200000      0.924250      6.971540
522      5.210000      0.854530      6.965560
523      5.220000      0.784880      6.926350
524      5.230000      0.715610      6.854890
525      5.240000      0.647060      6.752730
526      5.250000      0.579540      6.621990
527      5.260000      0.513320      6.465330
528      5.270000      0.448660      6.285830
529      5.280000      0.385810      6.086970
530      5.290000      0.324940      5.872480
531      5.300000      0.266210      5.646250
532      5.310000      0.209750      5.412230
533      5.320000      0.155630      5.174250
534      5.330000      0.103880      4.935950
535      5.340000      0.054520      4.700670
536      5.350000      0.007520      4.471380
537      5.360000     -0.037200      4.250590
538      5.370000     -0.079700      4.040380
539      5.380000     -0.120110      3.842330
540      5.390000     -0.158530      3.657610
541      5.400000     -0.195100      3.486940
542      5.410000     -0.229970      3.330660
543      5.420000     -0.263280      3.188800
544      5.430000     -0.295170      3.061030
545      5.440000     -0.325780      2.946830
546      5.450000     -0.355250      2.845430
547      5.460000     -0.383700      2.755870
548      5.470000     -0.411260      2.677080
549      5.480000     -0.438030      2.607860
550      5.490000     -0.464110      2.546960
551      5.500000     -0.489580      2.493090
552      5.510000     -0.514510      2.444930
553      5.520000     -0.538960      2.401230
554      5.530000     -0.562970      2.360770
555      5.540000     -0.586580      2.322400
556      5.550000     -0.609800      2.285090
557      5.560000     -0.632650      2.247920
558      5.570000     -0.655130      2.210060
559      5.580000     -0.677230      2.170840
560      5.590000     -0.698940      2.129700
561      5.600000     -0.720240      2.086210
562      5.610000     -0.741100      2.040060
563      5.620000     -0.761500      1.991060
564      5.630000     -0.781410      1.939150
565      5.640000     -0.800800      1.884350
566      5.650000     -0.819650      1.826810
567      5.660000     -0.837920      1.766780
568      5.670000     -0.855580      1.704580
569      5.680000     -0.872630      1.640600
570      5.690000     -0.889040      1.575300
571      5.700000     -0.904790      1.509170
572      5.710000     -0.919880      1.442700
573      5.720000     -0.934310      1.376390
574      5.730000     -0.948070      1.310710
575      5.740000     -0.961180      1.246070
576      5.750000     -0.973640      1.182860
577      5.760000     -0.985470      1.121380
578      5.770000     -0.996680      1.061870
579      5.780000     -1.007300      1.004500
580      5.790000     -1.017350      0.949370
581      5.800000     -1.026840      0.896550
582      5.810000     -1.035800      0.846030
583      5.820000     -1.044260      0.797780
584      5.830000     -1.052240      0.751730
585      5.840000     -1.059760      0.707790
586      5.850000     -1.066840      0.665840
587      5.860000     -1.073500      0.625780
588      5.870000     -1.079750      0.587470
589      5.880000     -1.085630      0.550800
590      5.890000     -1.091140      0.515640
591      5.900000     -1.096290      0.481860
592      5.910000     -1.101110      0.449350
593      5.920000     -1.105610      0.418010
594      5.930000     -1.109790      0.387700
595      5.940000     -1.113660      0.358340
596      5.950000     -1.117250      0.329810
597      5.960000     -1.120540      0.302010
598      5.970000     -1.123560      0.274860
599      5.980000     -1.126310      0.248260
600      5.990000     -1.128800      0.222120
601      6.000000     -1.131020      0.196380
602      6.010000     -1.132980      0.170970
603      6.020000     -1.134690      0.145840
604      6.030000     -1.136150      0.120950
605      6.040000     -1.137360      0.096290
606      6.050000     -1.138320      0.071850
607      6.060000     -1.139040      0.047630
608      6.070000     -1.139520      0.023680
609      6.080000     -1.139750      0.000040
610      6.090000     -1.139750     -0.023240
611      6.100000     -1.139520     -0.046100
612      6.110000     -1.139060     -0.068460
613      6.120000     -1.138370     -0.090260
614      6.130000     -1.137470     -0.111420
615      6.140000     -1.136360     -0.131880
616      6.150000     -1.135040     -0.151590
617      6.160000     -1.133520     -0.170500
618      6.170000     -1.131820     -0.188570
619      6.180000     -1.129930     -0.205770
620      6.190000     -1.127870     -0.222090
621      6.200000     -1.125650     -0.237500
622      6.210000     -1.123280     -0.251980
623      6.220000     -1.120760     -0.265530
624      6.230000     -1.118100     -0.278110
625      6.240000     -1.115320     -0.289700
626      6.250000     -1.112430     -0.300260
627      6.260000     -1.109420     -0.309750
628      6.270000     -1.106330     -0.318110
629      6.280000     -1.103140     -0.325280
630      6.290000     -1.099890     -0.331180
631      6.300000     -1.096580     -0.335730
632      6.310000     -1.093220     -0.338830
633      6.320000     -1.089830     -0.340400
634      6.330000     -1.086430     -0.340350
635      6.340000     -1.083030     -0.338580
636      6.350000     -1.079640     -0.335030
637      6.360000     -1.076290     -0.329600
638      6.370000     -1.072990     -0.322260
639      6.380000     -1.069770     -0.312960
640      6.390000     -1.066640     -0.301680
641      6.400000     -1.063630     -0.288450
642      6.410000     -1.060740     -0.273300
643      6.420000     -1.058010     -0.256310
644      6.430000     -1.055440     -0.237600
645      6.440000     -1.053070     -0.217330
646      6.450000     -1.050900     -0.195710
647      6.460000     -1.048940     -0.173000
648      6.470000     -1.047210     -0.149480
649      6.480000     -1.045710     -0.125480
650      6.490000     -1.044460     -0.101360
651      6.500000     -1.043450     -0.077500
652      6.510000     -1.042670     -0.054280
653      6.520000     -1.042130     -0.032080
654      6.530000     -1.041810     -0.011270
655      6.540000     -1.041690      0.007820
656      6.550000     -1.041770      0.024890
657      6.560000     -1.042020      0.039680
658      6.570000     -1.042420      0.051980
659      6.580000     -1.042940      0.061610
660      6.590000     -1.043550      0.068470
661      6.600000     -1.044240      0.072490
662      6.610000     -1.044960      0.073640
663      6.620000     -1.045700      0.071960
664      6.630000     -1.046420      0.067500
665      6.640000     -1.047090      0.060380
666      6.650000     -1.047700      0.050730
667      6.660000     -1.048210      0.038750
668      6.670000     -1.048590      0.024630
669      6.680000     -1.048840      0.008590
670      6.690000     -1.048930     -0.009100
671      6.700000     -1.048830     -0.028210
672      6.710000     -1.048550     -0.048490
673      6.720000     -1.048070     -0.069680
674      6.730000     -1.047370     -0.091580
675      6.740000     -1.046450     -0.113990
676      6.750000     -1.045310     -0.136730
677      6.760000     -1.043950     -0.159670
678      6.770000     -1.042350     -0.182720
679      6.780000     -1.040520     -0.205810
680      6.790000     -1.038470     -0.228910
681      6.800000     -1.036180     -0.252030
682      6.810000     -1.033660     -0.275200
683      6.820000     -1.030900     -0.298480
684      6.830000     -1.027920     -0.321940
685      6.840000     -1.024700     -0.345700
686      6.850000     -1.021240     -0.369870
687      6.860000     -1.017540     -0.394590
688      6.870000     -1.013600     -0.419990
689      6.880000     -1.009400     -0.446250
690      6.890000     -1.004940     -0.473520
691      6.900000     -1.000200     -0.501970
692      6.910000     -0.995180     -0.531780
693      6.920000     -0.989860     -0.563140
694      6.930000     -0.984230     -0.596210
695      6.940000     -0.978270     -0.631160
696      6.950000     -0.971960     -0.668150
697      6.960000     -0.965280     -0.707330
698      6.970000     -0.958200     -0.748810
699      6.980000     -0.950720     -0.792660
700      6.990000     -0.942790     -0.838930
701      7.000000     -0.934400     -0.887580
702      7.010000     -0.925520     -0.938550
703      7.020000     -0.916140     -0.991640
704      7.030000     -0.906220     -1.046600
705      7.040000     -0.895760     -1.103060
706      7.050000     -0.884730     -1.160560
707      7.060000     -0.873120     -1.218520
708      7.070000     -0.860930     -1.276250
709      7.080000     -0.848170     -1.332980
710      7.090000     -0.834840     -1.387870
711      7.100000     -0.820960     -1.440030
712      7.110000     -0.806560     -1.488530
713      7.120000     -0.791680     -1.532460
714      7.130000     -0.776350     -1.570940
715      7.140000     -0.760640     -1.603120
716      7.150000     -0.744610     -1.628290
717      7.160000     -0.728330     -1.645780
718      7.170000     -0.711870     -1.655070
719      7.180000     -0.695320     -1.655760
720      7.190000     -0.678760     -1.647590
721      7.200000     -0.662290     -1.630430
722      7.210000     -0.645980     -1.604310
723      7.220000     -0.629940     -1.569400
724      7.230000     -0.614250     -1.526030
725      7.240000     -0.598990     -1.474690
726      7.250000     -0.584240     -1.416010
727      7.260000     -0.570080     -1.350770
728      7.270000     -0.556570     -1.279880
729      7.280000     -0.543770     -1.204370
730      7.290000     -0.531730     -1.125310
731      7.300000     -0.520480     -1.043880
732      7.310000     -0.510040     -0.961210
733      7.320000     -0.500420     -0.878460
734      7.330000     -0.491640     -0.796700
735      7.340000     -0.483670     -0.716910
736      7.350000     -0.476500     -0.639970
737      7.360000     -0.470100     -0.566620
738      7.370000     -0.464440     -0.497460
739      7.380000     -0.459460     -0.432970
740      7.390000     -0.455130     -0.373470
741      7.400000     -0.451400     -0.319160
742      7.410000     -0.448210     -0.270140
743      7.420000     -0.445510     -0.226390
744      7.430000     -0.443240     -0.187810
745      7.440000     -0.441360     -0.154230
746      7.450000     -0.439820     -0.125410
747      7.460000     -0.438570     -0.101070
748      7.470000     -0.437560     -0.080880
749      7.480000     -0.436750     -0.064490
750      7.490000     -0.436100     -0.051520
751      7.500000     -0.435590     -0.041590
752      7.510000     -0.435170     -0.034340
753      7.520000     -0.434830     -0.029390
754      7.530000     -0.434540     -0.026390
755      7.540000     -0.434270     -0.025010
756      7.550000     -0.434020     -0.024970
757      7.560000     -0.433770     -0.025980
758      7.570000     -0.433510     -0.027790
759      7.580000     -0.433230     -0.030190
760      7.590000     -0.432930     -0.032970
761      7.600000     -0.432600     -0.035940
762      7.610000     -0.432240     -0.038920
763      7.620000     -0.431850     -0.041730
764      7.630000     -0.431440     -0.044180
765      7.640000     -0.430990     -0.046060
766      7.650000     -0.430530     -0.047170
767      7.660000     -0.430060     -0.047260
768      7.670000     -0.429590     -0.046080
769      7.680000     -0.429130     -0.043360
770      7.690000     -0.428700     -0.038780
771      7.700000     -0.428310     -0.032060
772      7.710000     -0.427990     -0.022860
773      7.720000     -0.427760     -0.010880
774      7.730000     -0.427650      0.004200
775      7.740000     -0.427690      0.022670
776      7.750000     -0.427920      0.044790
777      7.760000     -0.428370      0.070810
778      7.770000     -0.429070      0.100900
779      7.780000     -0.430080      0.135200
780      7.790000     -0.431440      0.173780
781      7.800000     -0.433170      0.216650
782      7.810000     -0.435340      0.263690
783      7.820000     -0.437980      0.314730
784      7.830000     -0.441120      0.369450
785      7.840000     -0.444820      0.427450
786      7.850000     -0.449090      0.488190
787      7.860000     -0.453970      0.551010
788      7.870000     -0.459480      0.615140
789      7.880000     -0.465640      0.679710
790      7.890000     -0.472430      0.743790
791      7.900000     -0.479870      0.806380
792      7.910000     -0.487930      0.866460
793      7.920000     -0.496600      0.923020
794      7.930000     -0.505830      0.975090
795      7.940000     -0.515580      1.021780
796      7.950000     -0.525800      1.062270
797      7.960000     -0.536420      1.095890
798      7.970000     -0.547380      1.122050
799      7.980000     -0.558600      1.140320
800      7.990000     -0.570000      1.150410
801      8.000000     -0.581510      1.152150
802      8.010000     -0.593030      1.145530
803      8.020000     -0.604480      1.130670
804      8.030000     -0.615790      1.107830
805      8.040000     -0.626870      1.077400
806      8.050000     -0.637640      1.039900
807      8.060000     -0.648040      0.995950
808      8.070000     -0.658000      0.946300
809      8.080000     -0.667470      0.891760
810      8.090000     -0.676380      0.833230
811      8.100000     -0.684720      0.771610
812      8.110000     -0.692430      0.707820
813      8.120000     -0.699510      0.642760
814      8.130000     -0.705940      0.577280
815      8.140000     -0.711710      0.512120
816      8.150000     -0.716830      0.447960
817      8.160000     -0.721310      0.385340
818      8.170000     -0.725160      0.324710
819      8.180000     -0.728410      0.266360
820      8.190000     -0.731070      0.210490
821      8.200000     -0.733180      0.157190
822      8.210000     -0.734750      0.106420
823      8.220000     -0.735820      0.058070
824      8.230000     -0.736400      0.011920
825      8.240000     -0.736520     -0.032300
826      8.250000     -0.736190     -0.074950
827      8.260000     -0.735440     -0.116440
828      8.270000     -0.734280     -0.157220
829      8.280000     -0.732710     -0.197800
830      8.290000     -0.730730     -0.238710
831      8.300000     -0.728340     -0.280490
832      8.310000     -0.725540     -0.323710
833      8.320000     -0.722300     -0.368910
834      8.330000     -0.718610     -0.416650
835      8.340000     -0.714440     -0.467420
836      8.350000     -0.709770     -0.521710
837      8.360000     -0.704550     -0.579940
838      8.370000     -0.698750     -0.642450
839      8.380000     -0.692330     -0.709530
840      8.390000     -0.685230     -0.781340
841      8.400000     -0.677420     -0.857940
842      8.410000     -0.668840     -0.939280
843      8.420000     -0.659450     -1.025130
844      8.430000     -0.649200     -1.115110
845      8.440000     -0.638050     -1.208670
846      8.450000     -0.625960     -1.305070
847      8.460000     -0.612910     -1.403410
848      8.470000     -0.598870     -1.502600
849      8.480000     -0.583850     -1.601420
850      8.490000     -0.567830     -1.698510
851      8.500000     -0.550850     -1.792440
852      8.510000     -0.532920     -1.881750
853      8.520000     -0.514110     -1.964980
854      8.530000     -0.494460     -2.040720
855      8.540000     -0.474050     -2.107670
856      8.550000     -0.452970     -2.164650
857      8.560000     -0.431330     -2.210650
858      8.570000     -0.409220     -2.244830
859      8.580000     -0.386770     -2.266570
860      8.590000     -0.364110     -2.275430
861      8.600000     -0.341350     -2.271190
862      8.610000     -0.318640     -2.253860
863      8.620000     -0.296100     -2.223630
864      8.630000     -0.273860     -2.180930
865      8.640000     -0.252060     -2.126390
866      8.650000     -0.230790     -2.060840
867      8.660000     -0.210180     -1.985300
868      8.670000     -0.190330     -1.900950
869      8.680000     -0.171320     -1.809130
870      8.690000     -0.153230     -1.711250
871      8.700000     -0.136120     -1.608810
872      8.710000     -0.120030     -1.503290
873      8.720000     -0.105000     -1.396160
874      8.730000     -0.091030     -1.288810
875      8.740000     -0.078150     -1.182480
876      8.750000     -0.066320     -1.078310
877      8.760000     -0.055540     -0.977240
878      8.770000     -0.045770     -0.880050
879      8.780000     -0.036970     -0.787340
880      8.790000     -0.029090     -0.699560
881      8.800000     -0.022100     -0.616990
882      8.810000     -0.015930     -0.539800
883      8.820000     -0.010530     -0.468060
884      8.830000     -0.005850     -0.401730
885      8.840000     -0.001830     -0.340730
886      8.850000      0.001580     -0.284910
887      8.860000      0.004430     -0.234110
888      8.870000      0.006770     -0.188140
889      8.880000      0.008650     -0.146800
890      8.890000      0.010120     -0.109900
891      8.900000      0.011220     -0.077240
892      8.910000      0.011990     -0.048650
893      8.920000      0.012470     -0.023950
894      8.930000      0.012710     -0.002980
895      8.940000      0.012740      0.014380
896      8.950000      0.012600      0.028290
897      8.960000      0.012320      0.038860
898      8.970000      0.011930      0.046210
899      8.980000      0.011470      0.050460
900      8.990000      0.010960      0.051730
901      9.000000      0.010440      0.050150
902      9.010000      0.009940      0.045850
903      9.020000      0.009480      0.039000
904      9.030000      0.009090      0.029760
905      9.040000      0.008800      0.018350
906      9.050000      0.008610      0.004990
907      9.060000      0.008560     -0.010050
908      9.070000      0.008660     -0.026480
909      9.080000      0.008930     -0.044000
910      9.090000      0.009370     -0.062270
911      9.100000      0.009990     -0.080950
912      9.110000      0.010800     -0.099700
913      9.120000      0.011800     -0.118190
914      9.130000      0.012980     -0.136090
915      9.140000      0.014340     -0.153130
916      9.150000      0.015870     -0.169040
917      9.160000      0.017560     -0.183600
918      9.170000      0.019400     -0.196640
919      9.180000      0.021370     -0.208020
920      9.190000      0.023450     -0.217650
921      9.200000      0.025620     -0.225480
922      9.210000      0.027880     -0.231480
923      9.220000      0.030190     -0.235700
924      9.230000      0.032550     -0.238190
925      9.240000      0.034930     -0.239030
926      9.250000      0.037320     -0.238350
927      9.260000      0.039700     -0.236300
928      9.270000      0.042070     -0.233050
929      9.280000      0.044400     -0.228770
930      9.290000      0.046690     -0.223670
931      9.300000      0.048920     -0.217960
932      9.310000      0.051100     -0.211850
933      9.320000      0.053220     -0.205530
934      9.330000      0.055280     -0.199200
935      9.340000      0.057270     -0.193040
936      9.350000      0.059200     -0.187210
937      9.360000      0.061070     -0.181830
938      9.370000      0.062890     -0.177030
939      9.380000      0.064660     -0.172880
940      9.390000      0.066390     -0.169450
941      9.400000      0.068080     -0.166760
942      9.410000      0.069750     -0.164830
943      9.420000      0.071400     -0.163630
944      9.430000      0.073030     -0.163120
945      9.440000      0.074670     -0.163230
946      9.450000      0.076300     -0.163880
947      9.460000      0.077940     -0.164960
948      9.470000      0.079590     -0.166340
949      9.480000      0.081250     -0.167870
950      9.490000      0.082930     -0.169390
951      9.500000      0.084620     -0.170760
952      9.510000      0.086330     -0.171790
953      9.520000      0.088050     -0.172320
954      9.530000      0.089770     -0.172190
955      9.540000      0.091490     -0.171260
956      9.550000      0.093210     -0.169370
957      9.560000      0.094900     -0.166410
958      9.570000      0.096560     -0.162270
959      9.580000      0.098190     -0.156880
960      9.590000      0.099750     -0.150170
961      9.600000      0.101260     -0.142110
962      9.610000      0.102680     -0.132690
963      9.620000      0.104000     -0.121910
964      9.630000      0.105220     -0.109840
965      9.640000      0.106320     -0.096520
966      9.650000      0.107290     -0.082080
967      9.660000      0.108110     -0.066610
968      9.670000      0.108770     -0.050280
969      9.680000      0.109280     -0.033250
970      9.690000      0.109610     -0.015700
971      9.700000      0.109770      0.002170
972      9.710000      0.109740      0.020180
973      9.720000      0.109540      0.038130
974      9.730000      0.109160      0.055850
975      9.740000      0.108600      0.073170
976      9.750000      0.107870      0.089940
977      9.760000      0.106970      0.106060
978      9.770000      0.105910      0.121420
979      9.780000      0.104700      0.135950
980      9.790000      0.103340      0.149630
981      9.800000      0.101840      0.162410
982      9.810000      0.100220      0.174300
983      9.820000      0.098470      0.185330
984      9.830000      0.096620      0.195530
985      9.840000      0.094670      0.204950
986      9.850000      0.092620      0.213640
987      9.860000      0.090480      0.221690
988      9.870000      0.088260      0.229160
989      9.880000      0.085970      0.236150
990      9.890000      0.083610      0.242750
991      9.900000      0.081180      0.249030
992      9.910000      0.078690      0.255110
993      9.920000      0.076140      0.261050
994      9.930000      0.073530      0.266960
995      9.940000      0.070860      0.272910
996      9.950000      0.068130      0.278970
997      9.960000      0.065340      0.285210
998      9.970000      0.062490      0.291690
999      9.980000      0.059570      0.298460
1000      9.990000      0.056590      0.305540
1001     10.000000      0.053530      0.312970
1002     10.010000      0.050400      0.320740
1003     10.020000      0.047200      0.328860
1004     10.030000      0.043910      0.337310
1005     10.040000      0.040530      0.346040
1006     10.050000      0.037070      0.355000
1007     10.060000      0.033520      0.364120
1008     10.070000      0.029880      0.373320
1009     10.080000      0.026150      0.382500
1010     10.090000      0.022320      0.391540
1011     10.100000      0.018410      0.400330
1012     10.110000      0.014410      0.408760
1013     10.120000      0.010320      0.416700
1014     10.130000      0.006150      0.424030
1015     10.140000      0.001910      0.430650
1016     10.150000     -0.002400      0.436470
1017     10.160000     -0.006760      0.441400
1018     10.170000     -0.011170      0.445370
1019     10.180000     -0.015630      0.448330
1020     10.190000     -0.020110      0.450230
1021     10.200000     -0.024610      0.451070
1022     10.210000     -0.029120      0.450830
1023     10.220000     -0.033630      0.449530
1024     10.230000     -0.038130      0.447180
1025     10.240000     -0.042600      0.443840
1026     10.250000     -0.047040      0.439540
1027     10.260000     -0.051430      0.434360
1028     10.270000     -0.055780      0.428370
1029     10.280000     -0.060060      0.421650
1030     10.290000     -0.064280      0.414300
1031     10.300000     -0.068420      0.406410
1032     10.310000     -0.072490      0.398070
1033     10.320000     -0.076470      0.389370
1034     10.330000     -0.080360      0.380400
1035     10.340000     -0.084160      0.371220
1036     10.350000     -0.087880      0.361910
1037     10.360000     -0.091490      0.352510
1038     10.370000     -0.095020      0.343060
1039     10.380000     -0.098450      0.333600
1040     10.390000     -0.101790      0.324140
1041     10.400000     -0.105030      0.314680
1042     10.410000     -0.108170      0.305240
1043     10.420000     -0.111230      0.295800
1044     10.430000     -0.114180      0.286350
1045     10.440000     -0.117050      0.276890
1046     10.450000     -0.119820      0.267390
1047     10.460000     -0.122490      0.257850
1048     10.470000     -0.125070      0.248260
1049     10.480000     -0.127550      0.238590
1050     10.490000     -0.129940      0.228840
1051     10.500000     -0.132230      0.218990
1052     10.510000     -0.134420      0.209040
1053     10.520000     -0.136510      0.198970
1054     10.530000     -0.138500      0.188770
1055     10.540000     -0.140380      0.178410
1056     10.550000     -0.142170      0.167890
1057     10.560000     -0.143850      0.157180
1058     10.570000     -0.145420      0.146270
1059     10.580000     -0.146880      0.135130
1060     10.590000     -0.148230      0.123760
1061     10.600000     -0.149470      0.112120
1062     10.610000     -0.150590      0.100230
1063     10.620000     -0.151590      0.088080
1064     10.630000     -0.152480      0.075670
1065     10.640000     -0.153230      0.063030
1066     10.650000     -0.153860      0.050190
1067     10.660000     -0.154360      0.037190
1068     10.670000     -0.154740      0.024090
1069     10.680000     -0.154980      0.010950
1070     10.690000     -0.155090     -0.002150
1071     10.700000     -0.155060     -0.015140
1072     10.710000     -0.154910     -0.027930
1073     10.720000     -0.154630     -0.040450
1074     10.730000     -0.154230     -0.052610
1075     10.740000     -0.153700     -0.064350
1076     10.750000     -0.153060     -0.075610
1077     10.760000     -0.152300     -0.086340
1078     10.770000     -0.151440     -0.096490
1079     10.780000     -0.150480     -0.106040
1080     10.790000     -0.149420     -0.114970
1081     10.800000     -0.148270     -0.123270
1082     10.810000     -0.147030     -0.130950
1083     10.820000     -0.145720     -0.138000
1084     10.830000     -0.144340     -0.144450
1085     10.840000     -0.142900     -0.150290
1086     10.850000     -0.141400     -0.155560
1087     10.860000     -0.139840     -0.160260
1088     10.870000     -0.138240     -0.164420
1089     10.880000     -0.136590     -0.168050
1090     10.890000     -0.134910     -0.171170
1091     10.900000     -0.133200     -0.173790
1092     10.910000     -0.131460     -0.175940
1093     10.920000     -0.129700     -0.177610
1094     10.930000     -0.127930     -0.178820
1095     10.940000     -0.126140     -0.179570
1096     10.950000     -0.124340     -0.179890
1097     10.960000     -0.122550     -0.179760
1098     10.970000     -0.120750     -0.179210
1099     10.980000     -0.118960     -0.178230
1100     10.990000     -0.117170     -0.176840
1101     11.000000     -0.115400     -0.175060
1102     11.010000     -0.113650     -0.172880
1103     11.020000     -0.111930     -0.170350
1104     11.030000     -0.110220     -0.167470
1105     11.040000     -0.108550     -0.164280
1106     11.050000     -0.106900     -0.160820
1107     11.060000     -0.105300     -0.157130
1108     11.070000     -0.103730     -0.153270
1109     11.080000     -0.102190     -0.149280
1110     11.090000     -0.100700     -0.145220
1111     11.100000     -0.099250     -0.141170
1112     11.110000     -0.097840     -0.137170
1113     11.120000     -0.096460     -0.133300
1114     11.130000     -0.095130     -0.129610
1115     11.140000     -0.093830     -0.126160
1116     11.150000     -0.092570     -0.122990
1117     11.160000     -0.091340     -0.120160
1118     11.170000     -0.090140     -0.117690
1119     11.180000     -0.088960     -0.115610
1120     11.190000     -0.087810     -0.113940
1121     11.200000     -0.086670     -0.112700
1122     11.210000     -0.085540     -0.111880
1123     11.220000     -0.084420     -0.111500
1124     11.230000     -0.083310     -0.111550
1125     11.240000     -0.082190     -0.112020
1126     11.250000     -0.081070     -0.112880
1127     11.260000     -0.079940     -0.114130
1128     11.270000     -0.078800     -0.115750
1129     11.280000     -0.077650     -0.117700
1130     11.290000     -0.076470     -0.119970
1131     11.300000     -0.075270     -0.122530
1132     11.310000     -0.074040     -0.125350
1133     11.320000     -0.072790     -0.128410
1134     11.330000     -0.071510     -0.131690
1135     11.340000     -0.070190     -0.135170
1136     11.350000     -0.068840     -0.138830
1137     11.360000     -0.067450     -0.142670
1138     11.370000     -0.066020     -0.146660
1139     11.380000     -0.064560     -0.150810
1140     11.390000     -0.063050     -0.155110
1141     11.400000     -0.061500     -0.159540
1142     11.410000     -0.059900     -0.164110
1143     11.420000     -0.058260     -0.168810
1144     11.430000     -0.056570     -0.173630
1145     11.440000     -0.054840     -0.178550
1146     11.450000     -0.053050     -0.183550
1147     11.460000     -0.051210     -0.188630
1148     11.470000     -0.049330     -0.193750
1149     11.480000     -0.047390     -0.198880
1150     11.490000     -0.045400     -0.203990
1151     11.500000     -0.043360     -0.209050
1152     11.510000     -0.041270     -0.214020
1153     11.520000     -0.039130     -0.218880
1154     11.530000     -0.036940     -0.223580
1155     11.540000     -0.034710     -0.228110
1156     11.550000     -0.032430     -0.232420
1157     11.560000     -0.030100     -0.236510
1158     11.570000     -0.027740     -0.240350
1159     11.580000     -0.025330     -0.243940
1160     11.590000     -0.022890     -0.247260
1161     11.600000     -0.020420     -0.250310
1162     11.610000     -0.017920     -0.253090
1163     11.620000     -0.015390     -0.255600
1164     11.630000     -0.012830     -0.257850
1165     11.640000     -0.010250     -0.259830
1166     11.650000     -0.007650     -0.261570
1167     11.660000     -0.005040     -0.263050
1168     11.670000     -0.002410     -0.264290
1169     11.680000      0.000240     -0.265300
1170     11.690000      0.002890     -0.266070
1171     11.700000      0.005550     -0.266620
1172     11.710000      0.008210     -0.266950
1173     11.720000      0.010880     -0.267060
1174     11.730000      0.013550     -0.266950
1175     11.740000      0.016220     -0.266630
1176     11.750000      0.018890     -0.266090
1177     11.760000      0.021550     -0.265340
1178     11.770000      0.024210     -0.264380
1179     11.780000      0.026850     -0.263210
1180     11.790000      0.029480     -0.261820
1181     11.800000      0.032100     -0.260220
1182     11.810000      0.034700     -0.258410
1183     11.820000      0.037290     -0.256390
1184     11.830000      0.039850     -0.254170
1185     11.840000      0.042390     -0.251750
1186     11.850000      0.044910     -0.249140
1187     11.860000      0.047400     -0.246350
1188     11.870000      0.049860     -0.243390
1189     11.880000      0.052300     -0.240280
1190     11.890000      0.054700     -0.237030
1191     11.900000      0.057070     -0.233660
1192     11.910000      0.059410     -0.230180
1193     11.920000      0.061710     -0.226600
1194     11.930000      0.063970     -0.222940
1195     11.940000      0.066200     -0.219210
1196     11.950000      0.068400     -0.215410
1197     11.960000      0.070550     -0.211550
1198     11.970000      0.072670     -0.207630
1199     11.980000      0.074740     -0.203650
1200     11.990000      0.076780     -0.199610
1201     12.000000      0.078770     -0.195510
1202     12.010000      0.080730     -0.191340
1203     12.020000      0.082640     -0.187090
1204     12.030000      0.084510     -0.182770
1205     12.040000      0.086340     -0.178350
1206     12.050000      0.088130     -0.173850
1207     12.060000      0.089860     -0.169260
1208     12.070000      0.091560     -0.164580
1209     12.080000      0.093200     -0.159800
1210     12.090000      0.094800     -0.154930
1211     12.100000      0.096350     -0.149980
1212     12.110000      0.097850     -0.144930
1213     12.120000      0.099300     -0.139790
1214     12.130000      0.100700     -0.134560
1215     12.140000      0.102040     -0.129240
1216     12.150000      0.103330     -0.123820
1217     12.160000      0.104570     -0.118310
1218     12.170000      0.105760     -0.112690
1219     12.180000      0.106880     -0.106960
1220     12.190000      0.107950     -0.101110
1221     12.200000      0.108960     -0.095130
1222     12.210000      0.109910     -0.089030
1223     12.220000      0.110810     -0.082810
1224     12.230000      0.111630     -0.076470
1225     12.240000      0.112400     -0.070010
1226     12.250000      0.113100     -0.063450
1227     12.260000      0.113730     -0.056820
1228     12.270000      0.114300     -0.050140
1229     12.280000      0.114800     -0.043430
1230     12.290000      0.115240     -0.036740
1231     12.300000      0.115600     -0.030090
1232     12.310000      0.115900     -0.023530
1233     12.320000      0.116140     -0.017100
1234     12.330000      0.116310     -0.010820
1235     12.340000      0.116420     -0.004730
1236     12.350000      0.116470      0.001130
1237     12.360000      0.116460      0.006760
1238     12.370000      0.116390      0.012120
1239     12.380000      0.116270      0.017220
1240     12.390000      0.116090      0.022040
1241     12.400000      0.115870      0.026580
1242     12.410000      0.115610      0.030840
1243     12.420000      0.115300      0.034820
1244     12.430000      0.114950      0.038530
1245     12.440000      0.114570      0.041970
1246     12.450000      0.114150      0.045160
1247     12.460000      0.113690      0.048100
1248     12.470000      0.113210      0.050790
1249     12.480000      0.112710      0.053240
1250     12.490000      0.112170      0.055460
1251     12.500000      0.111620      0.057450
1252     12.510000      0.111040      0.059210
1253     12.520000      0.110450      0.060740
1254     12.530000      0.109850      0.062060
1255     12.540000      0.109220      0.063150
1256     12.550000      0.108590      0.064020
1257     12.560000      0.107950      0.064670
1258     12.570000      0.107310      0.065100
1259     12.580000      0.106660      0.065320
1260     12.590000      0.106000      0.065330
1261     12.600000      0.105350      0.065120
1262     12.610000      0.104700      0.064710
1263     12.620000      0.104050      0.064110
1264     12.630000      0.103410      0.063310
1265     12.640000      0.102780      0.062330
1266     12.650000      0.102150      0.061180
1267     12.660000      0.101540      0.059870
1268     12.670000      0.100940      0.058420
1269     12.680000      0.100360      0.056850
1270     12.690000      0.099790      0.055170
1271     12.700000      0.099240      0.053400
1272     12.710000      0.098700      0.051550
1273     12.720000      0.098190      0.049660
1274     12.730000      0.097690      0.047720
1275     12.740000      0.097210      0.045760
1276     12.750000      0.096760      0.043780
1277     12.760000      0.096320      0.041810
1278     12.770000      0.095900      0.039840
1279     12.780000      0.095500      0.037890
1280     12.790000      0.095120      0.035950
1281     12.800000      0.094760      0.034030
1282     12.810000      0.094420      0.032150
1283     12.820000      0.094100      0.030280
1284     12.830000      0.093800      0.028450
1285     12.840000      0.093520      0.026660
1286     12.850000      0.093250      0.024900
1287     12.860000      0.093000      0.023180
1288     12.870000      0.092770      0.021520
1289     12.880000      0.092550      0.019910
1290     12.890000      0.092350      0.018370
1291     12.900000      0.092170      0.016910
1292     12.910000      0.092000      0.015540
1293     12.920000      0.091850      0.014260
1294     12.930000      0.091700      0.013080
1295     12.940000      0.091570      0.012030
1296     12.950000      0.091450      0.011090
1297     12.960000      0.091340      0.010280
1298     12.970000      0.091240      0.009600
1299     12.980000      0.091140      0.009050
1300     12.990000      0.091050      0.008640
1301     13.000000      0.090970      0.008350
1302     13.010000      0.090880      0.008190
1303     13.020000      0.090800      0.008140
1304     13.030000      0.090720      0.008180
1305     13.040000      0.090640      0.008320
1306     13.050000      0.090550      0.008520
1307     13.060000      0.090470      0.008770
1308     13.070000      0.090380      0.009040
1309     13.080000      0.090290      0.009300
1310     13.090000      0.090200      0.009540
1311     13.100000      0.090100      0.009710
1312     13.110000      0.090000      0.009790
1313     13.120000      0.089910      0.009750
1314     13.130000      0.089810      0.009560
1315     13.140000      0.089710      0.009190
1316     13.150000      0.089620      0.008620
1317     13.160000      0.089540      0.007830
1318     13.170000      0.089460      0.006790
1319     13.180000      0.089390      0.005510
1320     13.190000      0.089330      0.003960
1321     13.200000      0.089290      0.002160
1322     13.210000      0.089270      0.000090
1323     13.220000      0.089270     -0.002230
1324     13.230000      0.089290     -0.004790
1325     13.240000      0.089340     -0.007560
1326     13.250000      0.089420     -0.010510
1327     13.260000      0.089520     -0.013610
1328     13.270000      0.089660     -0.016820
1329     13.280000      0.089830     -0.020080
1330     13.290000      0.090030     -0.023350
1331     13.300000      0.090260     -0.026570
1332     13.310000      0.090530     -0.029680
1333     13.320000      0.090820     -0.032630
1334     13.330000      0.091150     -0.035370
1335     13.340000      0.091500     -0.037850
1336     13.350000      0.091880     -0.040020
1337     13.360000      0.092280     -0.041850
1338     13.370000      0.092700     -0.043310
1339     13.380000      0.093130     -0.044370
1340     13.390000      0.093580     -0.045020
1341     13.400000      0.094030     -0.045250
1342     13.410000      0.094480     -0.045060
1343     13.420000      0.094930     -0.044470
1344     13.430000      0.095380     -0.043480
1345     13.440000      0.095810     -0.042130
1346     13.450000      0.096230     -0.040440
1347     13.460000      0.096640     -0.038450
1348     13.470000      0.097020     -0.036220
1349     13.480000      0.097380     -0.033780
1350     13.490000      0.097720     -0.031200
1351     13.500000      0.098030     -0.028530
1352     13.510000      0.098320     -0.025820
1353     13.520000      0.098580     -0.023140
1354     13.530000      0.098810     -0.020530
1355     13.540000      0.099010     -0.018050
1356     13.550000      0.099190     -0.015740
1357     13.560000      0.099350     -0.013630
1358     13.570000      0.099490     -0.011750
1359     13.580000      0.099610     -0.010140
1360     13.590000      0.099710     -0.008790
1361     13.600000      0.099790     -0.007720
1362     13.610000      0.099870     -0.006920
1363     13.620000      0.099940     -0.006400
1364     13.630000      0.100000     -0.006130
1365     13.640000      0.100070     -0.006090
1366     13.650000      0.100130     -0.006260
1367     13.660000      0.100190     -0.006590
1368     13.670000      0.100260     -0.007060
1369     13.680000      0.100330     -0.007610
1370     13.690000      0.100400     -0.008200
1371     13.700000      0.100480     -0.008780
1372     13.710000      0.100570     -0.009290
1373     13.720000      0.100660     -0.009700
1374     13.730000      0.100760     -0.009950
1375     13.740000      0.100860     -0.009990
1376     13.750000      0.100960     -0.009780
1377     13.760000      0.101060     -0.009300
1378     13.770000      0.101150     -0.008500
1379     13.780000      0.101240     -0.007370
1380     13.790000      0.101310     -0.005880
1381     13.800000      0.101370     -0.004040
1382     13.810000      0.101410     -0.001820
1383     13.820000      0.101430      0.000750
1384     13.830000      0.101420      0.003670
1385     13.840000      0.101380      0.006920
1386     13.850000      0.101310      0.010470
1387     13.860000      0.101210      0.014280
1388     13.870000      0.101070      0.018310
1389     13.880000      0.100880      0.022500
1390     13.890000      0.100660      0.026820
1391     13.900000      0.100390      0.031200
1392     13.910000      0.100080      0.035580
1393     13.920000      0.099720      0.039910
1394     13.930000      0.099320      0.044140
1395     13.940000      0.098880      0.048220
1396     13.950000      0.098400      0.052090
1397     13.960000      0.097880      0.055740
1398     13.970000      0.097320      0.059120
1399     13.980000      0.096730      0.062210
1400     13.990000      0.096110      0.064990
1401     14.000000      0.095460      0.067450
1402     14.010000      0.094780      0.069600
1403     14.020000      0.094090      0.071410
1404     14.030000      0.093370      0.072910
1405     14.040000      0.092640      0.074090
1406     14.050000      0.091900      0.074960
1407     14.060000      0.091150      0.075540
1408     14.070000      0.090400      0.075840
1409     14.080000      0.089640      0.075870
1410     14.090000      0.088880      0.075640
1411     14.100000      0.088130      0.075180
1412     14.110000      0.087370      0.074490
1413     14.120000      0.086630      0.073590
1414     14.130000      0.085890      0.072500
1415     14.140000      0.085170      0.071210
1416     14.150000      0.084460      0.069740
1417     14.160000      0.083760      0.068100
1418     14.170000      0.083080      0.066300
1419     14.180000      0.082410      0.064330
1420     14.190000      0.081770      0.062200
1421     14.200000      0.081150      0.059920
1422     14.210000      0.080550      0.057480
1423     14.220000      0.079980      0.054900
1424     14.230000      0.079430      0.052190
1425     14.240000      0.078900      0.049340
1426     14.250000      0.078410      0.046370
1427     14.260000      0.077950      0.043300
1428     14.270000      0.077510      0.040140
1429     14.280000      0.077110      0.036910
1430     14.290000      0.076740      0.033620
1431     14.300000      0.076410      0.030310
1432     14.310000      0.076100      0.026980
1433     14.320000      0.075830      0.023660
1434     14.330000      0.075600      0.020370
1435     14.340000      0.075390      0.017130
1436     14.350000      0.075220      0.013940
1437     14.360000      0.075080      0.010830
1438     14.370000      0.074980      0.007800
1439     14.380000      0.074900      0.004860
1440     14.390000      0.074850      0.002010
1441     14.400000      0.074830     -0.000750
1442     14.410000      0.074840     -0.003410
1443     14.420000      0.074870     -0.005970
1444     14.430000      0.074930     -0.008440
1445     14.440000      0.075010     -0.010810
1446     14.450000      0.075120     -0.013090
1447     14.460000      0.075250     -0.015260
1448     14.470000      0.075410     -0.017340
1449     14.480000      0.075580     -0.019300
1450     14.490000      0.075770     -0.021160
1451     14.500000      0.075980     -0.022890
1452     14.510000      0.076210     -0.024500
1453     14.520000      0.076460     -0.025980
1454     14.530000      0.076720     -0.027310
1455     14.540000      0.076990     -0.028500
1456     14.550000      0.077280     -0.029530
1457     14.560000      0.077570     -0.030410
1458     14.570000      0.077880     -0.031120
1459     14.580000      0.078190     -0.031670
1460     14.590000      0.078500     -0.032040
1461     14.600000      0.078820     -0.032250
1462     14.610000      0.079150     -0.032290
1463     14.620000      0.079470     -0.032160
1464     14.630000      0.079790     -0.031870
1465     14.640000      0.080110     -0.031420
1466     14.650000      0.080420     -0.030810
1467     14.660000      0.080730     -0.030060
1468     14.670000      0.081030     -0.029160
1469     14.680000      0.081320     -0.028140
1470     14.690000      0.081600     -0.026990
1471     14.700000      0.081870     -0.025720
1472     14.710000      0.082130     -0.024340
1473     14.720000      0.082380     -0.022870
1474     14.730000      0.082600     -0.021300
1475     14.740000      0.082820     -0.019650
1476     14.750000      0.083010     -0.017910
1477     14.760000      0.083190     -0.016100
1478     14.770000      0.083350     -0.014210
1479     14.780000      0.083500     -0.012260
1480     14.790000      0.083620     -0.010240
1481     14.800000      0.083720     -0.008160
1482     14.810000      0.083800     -0.006030
1483     14.820000      0.083860     -0.003850
1484     14.830000      0.083900     -0.001640
1485     14.840000      0.083920      0.000590
1486     14.850000      0.083910      0.002820
1487     14.860000      0.083880      0.005030
1488     14.870000      0.083830      0.007190
1489     14.880000      0.083760      0.009280
1490     14.890000      0.083670      0.011270
1491     14.900000      0.083560      0.013120
1492     14.910000      0.083420      0.014800
1493     14.920000      0.083280      0.016270
1494     14.930000      0.083110      0.017510
1495     14.940000      0.082940      0.018470
1496     14.950000      0.082750      0.019150
1497     14.960000      0.082560      0.019510
1498     14.970000      0.082370      0.019530
1499     14.980000      0.082170      0.019210
1500     14.990000      0.081980      0.018530
1501     15.000000      0.081790      0.017490
1502     15.010000      0.081620      0.016110
1503     15.020000      0.081460      0.014380
1504     15.030000      0.081310      0.012340
1505     15.040000      0.081190      0.010000
1506     15.050000      0.081090      0.007410
1507     15.060000      0.081020      0.004600
1508     15.070000      0.080970      0.001630
1509     15.080000      0.080950     -0.001450
1510     15.090000      0.080970     -0.004590
1511     15.100000      0.081020     -0.007720
1512     15.110000      0.081090     -0.010770
1513     15.120000      0.081200     -0.013690
1514     15.130000      0.081340     -0.016420
1515     15.140000      0.081500     -0.018900
1516     15.150000      0.081690     -0.021090
1517     15.160000      0.081900     -0.022940
1518     15.170000      0.082130     -0.024420
1519     15.180000      0.082370     -0.025490
1520     15.190000      0.082630     -0.026160
1521     15.200000      0.082890     -0.026400
1522     15.210000      0.083160     -0.026220
1523     15.220000      0.083420     -0.025620
1524     15.230000      0.083670     -0.024620
1525     15.240000      0.083920     -0.023250
1526     15.250000      0.084150     -0.021530
1527     15.260000      0.084370     -0.019520
1528     15.270000      0.084560     -0.017250
1529     15.280000      0.084740     -0.014780
1530     15.290000      0.084880     -0.012160
1531     15.300000      0.085000     -0.009460
1532     15.310000      0.085100     -0.006730
1533     15.320000      0.085170     -0.004030
1534     15.330000      0.085210     -0.001410
1535     15.340000      0.085220      0.001070
1536     15.350000      0.085210      0.003360
1537     15.360000      0.085180      0.005440
1538     15.370000      0.085120      0.007270
1539     15.380000      0.085050      0.008820
1540     15.390000      0.084960      0.010080
1541     15.400000      0.084860      0.011040
1542     15.410000      0.084750      0.011700
1543     15.420000      0.084630      0.012070
1544     15.430000      0.084510      0.012160
1545     15.440000      0.084390      0.011980
1546     15.450000      0.084270      0.011580
1547     15.460000      0.084160      0.010980
1548     15.470000      0.084050      0.010210
1549     15.480000      0.083940      0.009330
1550     15.490000      0.083850      0.008370
1551     15.500000      0.083770      0.007390
1552     15.510000      0.083690      0.006440
1553     15.520000      0.083630      0.005550
1554     15.530000      0.083570      0.004780
1555     15.540000      0.083520      0.004160
1556     15.550000      0.083480      0.003740
1557     15.560000      0.083450      0.003550
1558     15.570000      0.083410      0.003620
1559     15.580000      0.083370      0.003960
1560     15.590000      0.083330      0.004590
1561     15.600000      0.083290      0.005510
1562     15.610000      0.083230      0.006730
1563     15.620000      0.083170      0.008220
1564     15.630000      0.083080      0.009980
1565     15.640000      0.082980      0.011980
1566     15.650000      0.082860      0.014190
1567     15.660000      0.082720      0.016550
1568     15.670000      0.082560      0.019040
1569     15.680000      0.082370      0.021580
1570     15.690000      0.082150      0.024130
1571     15.700000      0.081910      0.026620
1572     15.710000      0.081640      0.028980
1573     15.720000      0.081350      0.031160
1574     15.730000      0.081040      0.033100
1575     15.740000      0.080710      0.034730
1576     15.750000      0.080360      0.036020
1577     15.760000      0.080000      0.036910
1578     15.770000      0.079630      0.037380
1579     15.780000      0.079260      0.037400
1580     15.790000      0.078890      0.036940
1581     15.800000      0.078520      0.036010
1582     15.810000      0.078160      0.034600
1583     15.820000      0.077810      0.032740
1584     15.830000      0.077480      0.030430
1585     15.840000      0.077180      0.027730
1586     15.850000      0.076900      0.024670
1587     15.860000      0.076660      0.021310
1588     15.870000      0.076440      0.017710
1589     15.880000      0.076270      0.013940
1590     15.890000      0.076130      0.010090
1591     15.900000      0.076020      0.006230
1592     15.910000      0.075960      0.002440
1593     15.920000      0.075940     -0.001180
1594     15.930000      0.075950     -0.004570
1595     15.940000      0.076000     -0.007660
1596     15.950000      0.076070     -0.010370
1597     15.960000      0.076180     -0.012650
1598     15.970000      0.076300     -0.014450
1599     15.980000      0.076450     -0.015740
1600     15.990000      0.076600     -0.016500
1601     16.000000      0.076770     -0.016710
1602     16.010000      0.076940     -0.016370
1603     16.020000      0.077100     -0.015490
1604     16.030000      0.077250     -0.014080
1605     16.040000      0.077400     -0.012170
1606     16.050000      0.077520     -0.009810
1607     16.060000      0.077620     -0.007050
1608     16.070000      0.077690     -0.003930
1609     16.080000      0.077730     -0.000520
1610     16.090000      0.077730      0.003110
1611     16.100000      0.077700      0.006900
1612     16.110000      0.077630      0.010760
1613     16.120000      0.077520      0.014630
1614     16.130000      0.077380      0.018440
1615     16.140000      0.077190      0.022130
1616     16.150000      0.076970      0.025650
1617     16.160000      0.076710      0.028950
1618     16.170000      0.076420      0.031980
1619     16.180000      0.076110      0.034730
1620     16.190000      0.075760      0.037160
1621     16.200000      0.075390      0.039270
1622     16.210000      0.074990      0.041040
1623     16.220000      0.074580      0.042480
1624     16.230000      0.074160      0.043590
1625     16.240000      0.073720      0.044380
1626     16.250000      0.073280      0.044870
1627     16.260000      0.072830      0.045080
1628     16.270000      0.072380      0.045020
1629     16.280000      0.071930      0.044740
1630     16.290000      0.071480      0.044250
1631     16.300000      0.071040      0.043580
1632     16.310000      0.070600      0.042760
1633     16.320000      0.070180      0.041820
1634     16.330000      0.069760      0.040780
1635     16.340000      0.069350      0.039670
1636     16.350000      0.068950      0.038510
1637     16.360000      0.068570      0.037320
1638     16.370000      0.068190      0.036110
1639     16.380000      0.067830      0.034890
1640     16.390000      0.067480      0.033670
1641     16.400000      0.067150      0.032470
1642     16.410000      0.066820      0.031290
1643     16.420000      0.066510      0.030130
1644     16.430000      0.066210      0.028990
1645     16.440000      0.065920      0.027890
1646     16.450000      0.065640      0.026810
1647     16.460000      0.065370      0.025770
1648     16.470000      0.065110      0.024760
1649     16.480000      0.064870      0.023800
1650     16.490000      0.064630      0.022870
1651     16.500000      0.064400      0.021990
1652     16.510000      0.064180      0.021160
1653     16.520000      0.063970      0.020370
1654     16.530000      0.063760      0.019640
1655     16.540000      0.063570      0.018970
1656     16.550000      0.063380      0.018360
1657     16.560000      0.063200      0.017810
1658     16.570000      0.063020      0.017330
1659     16.580000      0.062840      0.016900
1660     16.590000      0.062670      0.016540
1661     16.600000      0.062510      0.016250
1662     16.610000      0.062350      0.016020
1663     16.620000      0.062190      0.015850
1664     16.630000      0.062030      0.015750
1665     16.640000      0.061870      0.015710
1666     16.650000      0.061710      0.015720
1667     16.660000      0.061560      0.015790
1668     16.670000      0.061400      0.015910
1669     16.680000      0.061240      0.016090
1670     16.690000      0.061080      0.016310
1671     16.700000      0.060920      0.016580
1672     16.710000      0.060750      0.016900
1673     16.720000      0.060580      0.017260
1674     16.730000      0.060410      0.017660
1675     16.740000      0.060230      0.018090
1676     16.750000      0.060050      0.018570
1677     16.760000      0.059860      0.019080
1678     16.770000      0.059670      0.019630
1679     16.780000      0.059480      0.020210
1680     16.790000      0.059280      0.020830
1681     16.800000      0.059070      0.021470
1682     16.810000      0.058850      0.022150
1683     16.820000      0.058630      0.022860
1684     16.830000      0.058400      0.023580
1685     16.840000      0.058170      0.024330
1686     16.850000      0.057920      0.025090
1687     16.860000      0.057670      0.025850
1688     16.870000      0.057410      0.026620
1689     16.880000      0.057150      0.027370
1690     16.890000      0.056870      0.028100
1691     16.900000      0.056590      0.028790
1692     16.910000      0.056300      0.029450
1693     16.920000      0.056010      0.030040
1694     16.930000      0.055710      0.030580
1695     16.940000      0.055400      0.031030
1696     16.950000      0.055090      0.031400
1697     16.960000      0.054780      0.031680
1698     16.970000      0.054460      0.031870
1699     16.980000      0.054140      0.031940
1700     16.990000      0.053830      0.031910
1701     17.000000      0.053510      0.031770
1702     17.010000      0.053190      0.031530
1703     17.020000      0.052870      0.031170
1704     17.030000      0.052560      0.030710
1705     17.040000      0.052250      0.030150
1706     17.050000      0.051950      0.029490
1707     17.060000      0.051660      0.028740
1708     17.070000      0.051370      0.027920
1709     17.080000      0.051090      0.027030
1710     17.090000      0.050820      0.026080
1711     17.100000      0.050560      0.025080
1712     17.110000      0.050310      0.024050
1713     17.120000      0.050070      0.022990
1714     17.130000      0.049840      0.021920
1715     17.140000      0.049620      0.020840
1716     17.150000      0.049410      0.019760
1717     17.160000      0.049210      0.018700
1718     17.170000      0.049030      0.017650
1719     17.180000      0.048850      0.016610
1720     17.190000      0.048680      0.015610
1721     17.200000      0.048530      0.014620
1722     17.210000      0.048380      0.013670
1723     17.220000      0.048240      0.012750
1724     17.230000      0.048120      0.011870
1725     17.240000      0.048000      0.011020
1726     17.250000      0.047890      0.010210
1727     17.260000      0.047790      0.009450
1728     17.270000      0.047690      0.008730
1729     17.280000      0.047600      0.008080
1730     17.290000      0.047520      0.007480
1731     17.300000      0.047450      0.006950
1732     17.310000      0.047380      0.006500
1733     17.320000      0.047310      0.006120
1734     17.330000      0.047250      0.005840
1735     17.340000      0.047200      0.005650
1736     17.350000      0.047140      0.005570
1737     17.360000      0.047080      0.005590
1738     17.370000      0.047030      0.005720
1739     17.380000      0.046970      0.005960
1740     17.390000      0.046910      0.006320
1741     17.400000      0.046850      0.006790
1742     17.410000      0.046780      0.007380
1743     17.420000      0.046710      0.008080
1744     17.430000      0.046620      0.008880
1745     17.440000      0.046540      0.009780
1746     17.450000      0.046440      0.010760
1747     17.460000      0.046330      0.011820
1748     17.470000      0.046210      0.012940
1749     17.480000      0.046080      0.014120
1750     17.490000      0.045940      0.015320
1751     17.500000      0.045790      0.016530
1752     17.510000      0.045620      0.017740
1753     17.520000      0.045450      0.018940
1754     17.530000      0.045260      0.020090
1755     17.540000      0.045060      0.021190
1756     17.550000      0.044840      0.022230
1757     17.560000      0.044620      0.023190
1758     17.570000      0.044390      0.024070
1759     17.580000      0.044150      0.024850
1760     17.590000      0.043900      0.025540
1761     17.600000      0.043640      0.026120
1762     17.610000      0.043380      0.026590
1763     17.620000      0.043120      0.026970
1764     17.630000      0.042850      0.027230
1765     17.640000      0.042580      0.027400
1766     17.650000      0.042300      0.027470
1767     17.660000      0.042030      0.027440
1768     17.670000      0.041750      0.027320
1769     17.680000      0.041480      0.027110
1770     17.690000      0.041210      0.026830
1771     17.700000      0.040940      0.026470
1772     17.710000      0.040680      0.026030
1773     17.720000      0.040410      0.025540
1774     17.730000      0.040160      0.024980
1775     17.740000      0.039910      0.024360
1776     17.750000      0.039670      0.023690
1777     17.760000      0.039430      0.022970
1778     17.770000      0.039200      0.022200
1779     17.780000      0.038980      0.021390
1780     17.790000      0.038760      0.020530
1781     17.800000      0.038560      0.019640
1782     17.810000      0.038360      0.018700
1783     17.820000      0.038170      0.017730
1784     17.830000      0.038000      0.016740
1785     17.840000      0.037830      0.015720
1786     17.850000      0.037670      0.014700
1787     17.860000      0.037530      0.013660
1788     17.870000      0.037390      0.012640
1789     17.880000      0.037260      0.011640
1790     17.890000      0.037150      0.010670
1791     17.900000      0.037040      0.009750
1792     17.910000      0.036940      0.008890
1793     17.920000      0.036850      0.008110
1794     17.930000      0.036770      0.007420
1795     17.940000      0.036700      0.006840
1796     17.950000      0.036630      0.006370
1797     17.960000      0.036570      0.006030
1798     17.970000      0.036510      0.005820
1799     17.980000      0.036450      0.005750
1800     17.990000      0.036390      0.005820
1801     18.000000      0.036330      0.006040
1802     18.010000      0.036270      0.006400
1803     18.020000      0.036210      0.006890
1804     18.030000      0.036140      0.007510
1805     18.040000      0.036060      0.008240
1806     18.050000      0.035980      0.009080
1807     18.060000      0.035890      0.010000
1808     18.070000      0.035790      0.010990
1809     18.080000      0.035680      0.012020
1810     18.090000      0.035560      0.013080
1811     18.100000      0.035430      0.014130
1812     18.110000      0.035290      0.015160
1813     18.120000      0.035140      0.016130
1814     18.130000      0.034980      0.017030
1815     18.140000      0.034800      0.017830
1816     18.150000      0.034630      0.018520
1817     18.160000      0.034440      0.019070
1818     18.170000      0.034250      0.019470
1819     18.180000      0.034060      0.019720
1820     18.190000      0.033860      0.019800
1821     18.200000      0.033660      0.019710
1822     18.210000      0.033460      0.019450
1823     18.220000      0.033270      0.019020
1824     18.230000      0.033080      0.018440
1825     18.240000      0.032890      0.017700
1826     18.250000      0.032720      0.016820
1827     18.260000      0.032550      0.015810
1828     18.270000      0.032390      0.014700
1829     18.280000      0.032240      0.013500
1830     18.290000      0.032110      0.012230
1831     18.300000      0.031990      0.010920
1832     18.310000      0.031880      0.009600
1833     18.320000      0.031780      0.008270
1834     18.330000      0.031700      0.006970
1835     18.340000      0.031630      0.005710
1836     18.350000      0.031570      0.004510
1837     18.360000      0.031530      0.003390
1838     18.370000      0.031490      0.002350
1839     18.380000      0.031470      0.001420
1840     18.390000      0.031460      0.000600
1841     18.400000      0.031450     -0.000110
1842     18.410000      0.031450     -0.000700
1843     18.420000      0.031460     -0.001170
1844     18.430000      0.031470     -0.001520
1845     18.440000      0.031480     -0.001750
1846     18.450000      0.031500     -0.001860
1847     18.460000      0.031520     -0.001850
1848     18.470000      0.031540     -0.001730
1849     18.480000      0.031560     -0.001490
1850     18.490000      0.031570     -0.001150
1851     18.500000      0.031580     -0.000700
1852     18.510000      0.031590     -0.000150
1853     18.520000      0.031590      0.000500
1854     18.530000      0.031590      0.001250
1855     18.540000      0.031570      0.002100
1856     18.550000      0.031550      0.003040
1857     18.560000      0.031520      0.004080
1858     18.570000      0.031480      0.005210
1859     18.580000      0.031430      0.006430
1860     18.590000      0.031370      0.007740
1861     18.600000      0.031290      0.009140
1862     18.610000      0.031200      0.010630
1863     18.620000      0.031090      0.012190
1864     18.630000      0.030970      0.013810
1865     18.640000      0.030830      0.015500
1866     18.650000      0.030680      0.017230
1867     18.660000      0.030500      0.018990
1868     18.670000      0.030310      0.020760
1869     18.680000      0.030110      0.022520
1870     18.690000      0.029880      0.024240
1871     18.700000      0.029640      0.025900
1872     18.710000      0.029380      0.027480
1873     18.720000      0.029100      0.028950
1874     18.730000      0.028810      0.030290
1875     18.740000      0.028510      0.031470
1876     18.750000      0.028200      0.032480
1877     18.760000      0.027870      0.033300
1878     18.770000      0.027540      0.033920
1879     18.780000      0.027200      0.034310
1880     18.790000      0.026860      0.034490
1881     18.800000      0.026510      0.034440
1882     18.810000      0.026170      0.034170
1883     18.820000      0.025830      0.033680
1884     18.830000      0.025490      0.032980
1885     18.840000      0.025160      0.032080
1886     18.850000      0.024840      0.030990
1887     18.860000      0.024530      0.029750
1888     18.870000      0.024230      0.028360
1889     18.880000      0.023950      0.026860
1890     18.890000      0.023680      0.025260
1891     18.900000      0.023430      0.023610
1892     18.910000      0.023190      0.021920
1893     18.920000      0.022970      0.020220
1894     18.930000      0.022770      0.018540
1895     18.940000      0.022580      0.016910
1896     18.950000      0.022410      0.015340
1897     18.960000      0.022260      0.013850
1898     18.970000      0.022120      0.012460
1899     18.980000      0.022000      0.011180
1900     18.990000      0.021890      0.010010
1901     19.000000      0.021790      0.008960
1902     19.010000      0.021700      0.008020
1903     19.020000      0.021620      0.007210
1904     19.030000      0.021540      0.006500
1905     19.040000      0.021480      0.005910
1906     19.050000      0.021420      0.005400
1907     19.060000      0.021370      0.004990
1908     19.070000      0.021320      0.004640
1909     19.080000      0.021270      0.004350
1910     19.090000      0.021230      0.004110
1911     19.100000      0.021190      0.003890
1912     19.110000      0.021150      0.003680
1913     19.120000      0.021110      0.003470
1914     19.130000      0.021070      0.003230
1915     19.140000      0.021040      0.002970
1916     19.150000      0.021010      0.002660
1917     19.160000      0.020990      0.002290
1918     19.170000      0.020960      0.001860
1919     19.180000      0.020940      0.001350
1920     19.190000      0.020930      0.000770
1921     19.200000      0.020920      0.000100
1922     19.210000      0.020920     -0.000640
1923     19.220000      0.020930     -0.001460
1924     19.230000      0.020940     -0.002350
1925     19.240000      0.020970     -0.003310
1926     19.250000      0.021000     -0.004320
1927     19.260000      0.021040     -0.005360
1928     19.270000      0.021100     -0.006430
1929     19.280000      0.021160     -0.007500
1930     19.290000      0.021240     -0.008560
1931     19.300000      0.021320     -0.009580
1932     19.310000      0.021420     -0.010550
1933     19.320000      0.021520     -0.011430
1934     19.330000      0.021640     -0.012210
1935     19.340000      0.021760     -0.012880
1936     19.350000      0.021890     -0.013400
1937     19.360000      0.022020     -0.013780
1938     19.370000      0.022160     -0.013990
1939     19.380000      0.022300     -0.014030
1940     19.390000      0.022440     -0.013900
1941     19.400000      0.022580     -0.013580
1942     19.410000      0.022720     -0.013090
1943     19.420000      0.022850     -0.012420
1944     19.430000      0.022970     -0.011590
1945     19.440000      0.023090     -0.010610
1946     19.450000      0.023190     -0.009500
1947     19.460000      0.023290     -0.008280
1948     19.470000      0.023370     -0.006970
1949     19.480000      0.023440     -0.005590
1950     19.490000      0.023500     -0.004180
1951     19.500000      0.023540     -0.002760
1952     19.510000      0.023570     -0.001380
1953     19.520000      0.023580     -0.000040
1954     19.530000      0.023580      0.001200
1955     19.540000      0.023570      0.002340
1956     19.550000      0.023540      0.003340
1957     19.560000      0.023510      0.004190
1958     19.570000      0.023470      0.004870
1959     19.580000      0.023420      0.005360
1960     19.590000      0.023370      0.005670
1961     19.600000      0.023310      0.005780
1962     19.610000      0.023250      0.005700
1963     19.620000      0.023190      0.005440
1964     19.630000      0.023140      0.005000
1965     19.640000      0.023090      0.004400
1966     19.650000      0.023050      0.003660
1967     19.660000      0.023010      0.002810
1968     19.670000      0.022980      0.001860
1969     19.680000      0.022960      0.000850
1970     19.690000      0.022950     -0.000180
1971     19.700000      0.022960     -0.001210
1972     19.710000      0.022970     -0.002200
1973     19.720000      0.022990     -0.003110
1974     19.730000      0.023020     -0.003920
1975     19.740000      0.023060     -0.004590
1976     19.750000      0.023110     -0.005100
1977     19.760000      0.023160     -0.005420
1978     19.770000      0.023210     -0.005530
1979     19.780000      0.023270     -0.005420
1980     19.790000      0.023320     -0.005070
1981     19.800000      0.023370     -0.004500
1982     19.810000      0.023420     -0.003680
1983     19.820000      0.023450     -0.002640
1984     19.830000      0.023480     -0.001380
1985     19.840000      0.023490      0.000070
1986     19.850000      0.023490      0.001710
1987     19.860000      0.023480      0.003490
1988     19.870000      0.023440      0.005390
1989     19.880000      0.023390      0.007370
1990     19.890000      0.023310      0.009390
1991     19.900000      0.023220      0.011410
1992     19.910000      0.023110      0.013390
1993     19.920000      0.022970      0.015280
1994     19.930000      0.022820      0.017040
1995     19.940000      0.022650      0.018640
1996     19.950000      0.022460      0.020050
1997     19.960000      0.022260      0.021230
1998     19.970000      0.022050      0.022170
1999     19.980000      0.021830      0.022830
2000     19.990000      0.021600      0.023220
2001     20.000000      0.021370      0.023320
2002     20.010000      0.021130      0.023140
2003     20.020000      0.020900      0.022670
2004     20.030000      0.020680      0.021930
2005     20.040000      0.020460      0.020940
2006     20.050000      0.020250      0.019700
2007     20.060000      0.020050      0.018260
2008     20.070000      0.019870      0.016630
2009     20.080000      0.019700      0.014850
2010     20.090000      0.019550      0.012960
2011     20.100000      0.019420      0.010990
2012     20.110000      0.019310      0.008970
2013     20.120000      0.019220      0.006950
2014     20.130000      0.019150      0.004970
2015     20.140000      0.019100      0.003040
2016     20.150000      0.019070      0.001200
2017     20.160000      0.019060     -0.000520
2018     20.170000      0.019070     -0.002110
2019     20.180000      0.019090     -0.003550
2020     20.190000      0.019120     -0.004820
2021     20.200000      0.019170     -0.005940
2022     20.210000      0.019230     -0.006880
2023     20.220000      0.019300     -0.007660
2024     20.230000      0.019380     -0.008270
2025     20.240000      0.019460     -0.008730
2026     20.250000      0.019550     -0.009040
2027     20.260000      0.019640     -0.009230
2028     20.270000      0.019730     -0.009290
2029     20.280000      0.019820     -0.009260
2030     20.290000      0.019910     -0.009140
2031     20.300000      0.020010     -0.008960
2032     20.310000      0.020100     -0.008730
2033     20.320000      0.020180     -0.008470
2034     20.330000      0.020270     -0.008210
2035     20.340000      0.020350     -0.007950
2036     20.350000      0.020430     -0.007700
2037     20.360000      0.020510     -0.007490
2038     20.370000      0.020580     -0.007320
2039     20.380000      0.020650     -0.007190
2040     20.390000      0.020730     -0.007120
2041     20.400000      0.020800     -0.007090
2042     20.410000      0.020870     -0.007120
2043     20.420000      0.020940     -0.007200
2044     20.430000      0.021010     -0.007320
2045     20.440000      0.021080     -0.007480
2046     20.450000      0.021160     -0.007660
2047     20.460000      0.021240     -0.007850
2048     20.470000      0.021310     -0.008030
2049     20.480000      0.021400     -0.008190
2050     20.490000      0.021480     -0.008310
2051     20.500000      0.021560     -0.008360
2052     20.510000      0.021640     -0.008330
2053     20.520000      0.021730     -0.008200
2054     20.530000      0.021810     -0.007940
2055     20.540000      0.021890     -0.007540
2056     20.550000      0.021960     -0.006980
2057     20.560000      0.022030     -0.006240
2058     20.570000      0.022100     -0.005320
2059     20.580000      0.022150     -0.004200
2060     20.590000      0.022190     -0.002890
2061     20.600000      0.022220     -0.001370
2062     20.610000      0.022230      0.000340
2063     20.620000      0.022230      0.002240
2064     20.630000      0.022210      0.004320
2065     20.640000      0.022160      0.006550
2066     20.650000      0.022100      0.008900
2067     20.660000      0.022010      0.011360
2068     20.670000      0.021900      0.013870
2069     20.680000      0.021760      0.016410
2070     20.690000      0.021590      0.018920
2071     20.700000      0.021400      0.021360
2072     20.710000      0.021190      0.023690
2073     20.720000      0.020950      0.025850
2074     20.730000      0.020700      0.027790
2075     20.740000      0.020420      0.029480
2076     20.750000      0.020120      0.030890
2077     20.760000      0.019810      0.031970
2078     20.770000      0.019490      0.032690
2079     20.780000      0.019170      0.033050
2080     20.790000      0.018840      0.033030
2081     20.800000      0.018510      0.032610
2082     20.810000      0.018180      0.031810
2083     20.820000      0.017860      0.030630
2084     20.830000      0.017560      0.029090
2085     20.840000      0.017270      0.027210
2086     20.850000      0.016990      0.025020
2087     20.860000      0.016740      0.022570
2088     20.870000      0.016520      0.019890
2089     20.880000      0.016320      0.017030
2090     20.890000      0.016150      0.014060
2091     20.900000      0.016010      0.011020
2092     20.910000      0.015900      0.007970
2093     20.920000      0.015820      0.004960
2094     20.930000      0.015770      0.002060
2095     20.940000      0.015750     -0.000690
2096     20.950000      0.015750     -0.003260
2097     20.960000      0.015790     -0.005590
2098     20.970000      0.015840     -0.007660
2099     20.980000      0.015920     -0.009440
2100     20.990000      0.016010     -0.010930
2101     21.000000      0.016120     -0.012100
2102     21.010000      0.016240     -0.012970
2103     21.020000      0.016370     -0.013520
2104     21.030000      0.016510     -0.013780
2105     21.040000      0.016650     -0.013750
2106     21.050000      0.016780     -0.013450
2107     21.060000      0.016920     -0.012920
2108     21.070000      0.017050     -0.012180
2109     21.080000      0.017170     -0.011260
2110     21.090000      0.017280     -0.010200
2111     21.100000      0.017380     -0.009030
2112     21.110000      0.017470     -0.007800
2113     21.120000      0.017550     -0.006530
2114     21.130000      0.017620     -0.005260
2115     21.140000      0.017670     -0.004030
2116     21.150000      0.017710     -0.002850
2117     21.160000      0.017740     -0.001760
2118     21.170000      0.017760     -0.000770
2119     21.180000      0.017760      0.000100
2120     21.190000      0.017760      0.000840
2121     21.200000      0.017760      0.001430
2122     21.210000      0.017740      0.001890
2123     21.220000      0.017720      0.002200
2124     21.230000      0.017700      0.002360
2125     21.240000      0.017680      0.002400
2126     21.250000      0.017650      0.002310
2127     21.260000      0.017630      0.002110
2128     21.270000      0.017610      0.001810
2129     21.280000      0.017590      0.001420
2130     21.290000      0.017580      0.000970
2131     21.300000      0.017570      0.000460
2132     21.310000      0.017560     -0.000070
2133     21.320000      0.017560     -0.000620
2134     21.330000      0.017570     -0.001160
2135     21.340000      0.017580     -0.001690
2136     21.350000      0.017600     -0.002180
2137     21.360000      0.017620     -0.002630
2138     21.370000      0.017650     -0.003030
2139     21.380000      0.017680     -0.003360
2140     21.390000      0.017710     -0.003620
2141     21.400000      0.017750     -0.003810
2142     21.410000      0.017780     -0.003920
2143     21.420000      0.017820     -0.003950
2144     21.430000      0.017860     -0.003910
2145     21.440000      0.017900     -0.003780
2146     21.450000      0.017940     -0.003590
2147     21.460000      0.017980     -0.003320
2148     21.470000      0.018010     -0.002980
2149     21.480000      0.018040     -0.002590
2150     21.490000      0.018060     -0.002140
2151     21.500000      0.018090     -0.001640
2152     21.510000      0.018100     -0.001090
2153     21.520000      0.018110     -0.000510
2154     21.530000      0.018120      0.000100
2155     21.540000      0.018120      0.000750
2156     21.550000      0.018110      0.001410
2157     21.560000      0.018100      0.002100
2158     21.570000      0.018070      0.002800
2159     21.580000      0.018050      0.003520
2160     21.590000      0.018010      0.004250
2161     21.600000      0.017970      0.004990
2162     21.610000      0.017920      0.005740
2163     21.620000      0.017860      0.006490
2164     21.630000      0.017800      0.007250
2165     21.640000      0.017720      0.008010
2166     21.650000      0.017640      0.008760
2167     21.660000      0.017560      0.009510
2168     21.670000      0.017460      0.010240
2169     21.680000      0.017360      0.010950
2170     21.690000      0.017250      0.011640
2171     21.700000      0.017130      0.012290
2172     21.710000      0.017010      0.012890
2173     21.720000      0.016880      0.013450
2174     21.730000      0.016750      0.013950
2175     21.740000      0.016610      0.014390
2176     21.750000      0.016460      0.014760
2177     21.760000      0.016320      0.015060
2178     21.770000      0.016170      0.015270
2179     21.780000      0.016010      0.015400
2180     21.790000      0.015860      0.015450
2181     21.800000      0.015700      0.015420
2182     21.810000      0.015550      0.015300
2183     21.820000      0.015400      0.015100
2184     21.830000      0.015250      0.014820
2185     21.840000      0.015100      0.014470
2186     21.850000      0.014950      0.014060
2187     21.860000      0.014810      0.013580
2188     21.870000      0.014680      0.013050
2189     21.880000      0.014550      0.012480
2190     21.890000      0.014420      0.011880
2191     21.900000      0.014300      0.011260
2192     21.910000      0.014190      0.010620
2193     21.920000      0.014080      0.009990
2194     21.930000      0.013980      0.009360
2195     21.940000      0.013890      0.008760
2196     21.950000      0.013800      0.008180
2197     21.960000      0.013720      0.007640
2198     21.970000      0.013640      0.007130
2199     21.980000      0.013570      0.006670
2200     21.990000      0.013510      0.006250
2201     22.000000      0.013440      0.005890
2202     22.010000      0.013380      0.005570
2203     22.020000      0.013330      0.005310
2204     22.030000      0.013280      0.005090
2205     22.040000      0.013230      0.004920
2206     22.050000      0.013180      0.004790
2207     22.060000      0.013130      0.004710
2208     22.070000      0.013080      0.004660
2209     22.080000      0.013030      0.004650
2210     22.090000      0.012990      0.004670
2211     22.100000      0.012940      0.004720
2212     22.110000      0.012890      0.004780
2213     22.120000      0.012850      0.004870
2214     22.130000      0.012800      0.004970
2215     22.140000      0.012750      0.005070
2216     22.150000      0.012700      0.005190
2217     22.160000      0.012650      0.005310
2218     22.170000      0.012590      0.005430
2219     22.180000      0.012540      0.005550
2220     22.190000      0.012480      0.005670
2221     22.200000      0.012430      0.005780
2222     22.210000      0.012370      0.005890
2223     22.220000      0.012310      0.005990
2224     22.230000      0.012250      0.006080
2225     22.240000      0.012190      0.006160
2226     22.250000      0.012130      0.006230
2227     22.260000      0.012060      0.006280
2228     22.270000      0.012000      0.006320
2229     22.280000      0.011940      0.006340
2230     22.290000      0.011870      0.006330
2231     22.300000      0.011810      0.006310
2232     22.310000      0.011750      0.006250
2233     22.320000      0.011690      0.006170
2234     22.330000      0.011620      0.006060
2235     22.340000      0.011560      0.005920
2236     22.350000      0.011500      0.005740
2237     22.360000      0.011450      0.005520
2238     22.370000      0.011390      0.005260
2239     22.380000      0.011340      0.004960
2240     22.390000      0.011290      0.004630
2241     22.400000      0.011240      0.004250
2242     22.410000      0.011200      0.003840
2243     22.420000      0.011160      0.003390
2244     22.430000      0.011130      0.002910
2245     22.440000      0.011100      0.002400
2246     22.450000      0.011080      0.001870
2247     22.460000      0.011060      0.001330
2248     22.470000      0.011040      0.000780
2249     22.480000      0.011040      0.000230
2250     22.490000      0.011030     -0.000300
2251     22.500000      0.011040     -0.000810
2252     22.510000      0.011040     -0.001280
2253     22.520000      0.011060     -0.001710
2254     22.530000      0.011070     -0.002080
2255     22.540000      0.011100     -0.002390
2256     22.550000      0.011120     -0.002630
2257     22.560000      0.011150     -0.002780
2258     22.570000      0.011170     -0.002850
2259     22.580000      0.011200     -0.002820
2260     22.590000      0.011230     -0.002700
2261     22.600000      0.011260     -0.002490
2262     22.610000      0.011280     -0.002180
2263     22.620000      0.011300     -0.001790
2264     22.630000      0.011320     -0.001310
2265     22.640000      0.011330     -0.000750
2266     22.650000      0.011340     -0.000120
2267     22.660000      0.011340      0.000560
2268     22.670000      0.011340      0.001290
2269     22.680000      0.011320      0.002050
2270     22.690000      0.011300      0.002820
2271     22.700000      0.011280      0.003590
2272     22.710000      0.011240      0.004330
2273     22.720000      0.011200      0.005050
2274     22.730000      0.011150      0.005710
2275     22.740000      0.011090      0.006300
2276     22.750000      0.011030      0.006810
2277     22.760000      0.010960      0.007230
2278     22.770000      0.010890      0.007550
2279     22.780000      0.010810      0.007770
2280     22.790000      0.010730      0.007870
2281     22.800000      0.010650      0.007860
2282     22.810000      0.010580      0.007740
2283     22.820000      0.010500      0.007510
2284     22.830000      0.010420      0.007170
2285     22.840000      0.010350      0.006740
2286     22.850000      0.010280      0.006230
2287     22.860000      0.010220      0.005640
2288     22.870000      0.010170      0.005000
2289     22.880000      0.010120      0.004310
2290     22.890000      0.010070      0.003610
2291     22.900000      0.010040      0.002900
2292     22.910000      0.010010      0.002200
2293     22.920000      0.009990      0.001540
2294     22.930000      0.009970      0.000940
2295     22.940000      0.009960      0.000400
2296     22.950000      0.009960     -0.000050
2297     22.960000      0.009960     -0.000410
2298     22.970000      0.009960     -0.000650
2299     22.980000      0.009970     -0.000790
2300     22.990000      0.009980     -0.000800
2301     23.000000      0.009980     -0.000690
2302     23.010000      0.009990     -0.000450
2303     23.020000      0.009990     -0.000100
2304     23.030000      0.010000      0.000370
2305     23.040000      0.009990      0.000940
2306     23.050000      0.009980      0.001610
2307     23.060000      0.009970      0.002360
2308     23.070000      0.009940      0.003160
2309     23.080000      0.009910      0.004020
2310     23.090000      0.009870      0.004900
2311     23.100000      0.009820      0.005780
2312     23.110000      0.009760      0.006640
2313     23.120000      0.009700      0.007470
2314     23.130000      0.009620      0.008230
2315     23.140000      0.009540      0.008930
2316     23.150000      0.009450      0.009520
2317     23.160000      0.009360      0.010010
2318     23.170000      0.009260      0.010380
2319     23.180000      0.009150      0.010620
2320     23.190000      0.009050      0.010730
2321     23.200000      0.008940      0.010700
2322     23.210000      0.008830      0.010530
2323     23.220000      0.008730      0.010230
2324     23.230000      0.008620      0.009790
2325     23.240000      0.008530      0.009240
2326     23.250000      0.008430      0.008580
2327     23.260000      0.008350      0.007830
2328     23.270000      0.008270      0.006990
2329     23.280000      0.008200      0.006100
2330     23.290000      0.008140      0.005160
2331     23.300000      0.008090      0.004210
2332     23.310000      0.008050      0.003260
2333     23.320000      0.008010      0.002330
2334     23.330000      0.007990      0.001450
2335     23.340000      0.007970      0.000620
2336     23.350000      0.007970     -0.000130
2337     23.360000      0.007970     -0.000790
2338     23.370000      0.007980     -0.001340
2339     23.380000      0.007990     -0.001790
2340     23.390000      0.008010     -0.002120
2341     23.400000      0.008030     -0.002320
2342     23.410000      0.008050     -0.002410
2343     23.420000      0.008080     -0.002380
2344     23.430000      0.008100     -0.002240
2345     23.440000      0.008120     -0.001990
2346     23.450000      0.008140     -0.001640
2347     23.460000      0.008160     -0.001220
2348     23.470000      0.008170     -0.000720
2349     23.480000      0.008180     -0.000160
2350     23.490000      0.008180      0.000430
2351     23.500000      0.008180      0.001040
2352     23.510000      0.008170      0.001650
2353     23.520000      0.008150      0.002250
2354     23.530000      0.008130      0.002820
2355     23.540000      0.008100      0.003340
2356     23.550000      0.008070      0.003800
2357     23.560000      0.008030      0.004190
2358     23.570000      0.007990      0.004490
2359     23.580000      0.007940      0.004710
2360     23.590000      0.007890      0.004830
2361     23.600000      0.007850      0.004860
2362     23.610000      0.007800      0.004790
2363     23.620000      0.007750      0.004620
2364     23.630000      0.007700      0.004370
2365     23.640000      0.007660      0.004030
2366     23.650000      0.007620      0.003630
2367     23.660000      0.007580      0.003160
2368     23.670000      0.007550      0.002640
2369     23.680000      0.007520      0.002090
2370     23.690000      0.007500      0.001530
2371     23.700000      0.007490      0.000970
2372     23.710000      0.007480      0.000430
2373     23.720000      0.007470     -0.000080
2374     23.730000      0.007470     -0.000530
2375     23.740000      0.007480     -0.000910
2376     23.750000      0.007490     -0.001210
2377     23.760000      0.007500     -0.001410
2378     23.770000      0.007520     -0.001520
2379     23.780000      0.007530     -0.001510
2380     23.790000      0.007550     -0.001380
2381     23.800000      0.007560     -0.001140
2382     23.810000      0.007570     -0.000780
2383     23.820000      0.007580     -0.000310
2384     23.830000      0.007580      0.000260
2385     23.840000      0.007580      0.000930
2386     23.850000      0.007570      0.001690
2387     23.860000      0.007550      0.002510
2388     23.870000      0.007530      0.003390
2389     23.880000      0.007490      0.004290
2390     23.890000      0.007450      0.005200
2391     23.900000      0.007400      0.006100
2392     23.910000      0.007340      0.006970
2393     23.920000      0.007270      0.007770
2394     23.930000      0.007190      0.008490
2395     23.940000      0.007110      0.009100
2396     23.950000      0.007010      0.009600
2397     23.960000      0.006920      0.009960
2398     23.970000      0.006820      0.010170
2399     23.980000      0.006720      0.010220
2400     23.990000      0.006620      0.010110
2401     24.000000      0.006510      0.009820
2402     24.010000      0.006420      0.009370
2403     24.020000      0.006320      0.008750
2404     24.030000      0.006230      0.007980
2405     24.040000      0.006160      0.007060
2406     24.050000      0.006080      0.006010
2407     24.060000      0.006020      0.004840
2408     24.070000      0.005980      0.003590
2409     24.080000      0.005940      0.002260
2410     24.090000      0.005920      0.000890
2411     24.100000      0.005910     -0.000490
2412     24.110000      0.005910     -0.001870
2413     24.120000      0.005930     -0.003210
2414     24.130000      0.005960     -0.004480
2415     24.140000      0.006010     -0.005670
2416     24.150000      0.006070     -0.006750
2417     24.160000      0.006130     -0.007710
2418     24.170000      0.006210     -0.008520
2419     24.180000      0.006300     -0.009180
2420     24.190000      0.006390     -0.009680
2421     24.200000      0.006480     -0.010000
2422     24.210000      0.006580     -0.010160
2423     24.220000      0.006690     -0.010140
2424     24.230000      0.006790     -0.009960
2425     24.240000      0.006890     -0.009610
2426     24.250000      0.006980     -0.009110
2427     24.260000      0.007070     -0.008470
2428     24.270000      0.007160     -0.007690
2429     24.280000      0.007240     -0.006790
2430     24.290000      0.007300     -0.005780
2431     24.300000      0.007360     -0.004690
2432     24.310000      0.007410     -0.003510
2433     24.320000      0.007440     -0.002280
2434     24.330000      0.007470     -0.000990
2435     24.340000      0.007480      0.000330
2436     24.350000      0.007470      0.001680
2437     24.360000      0.007460      0.003040
2438     24.370000      0.007430      0.004420
2439     24.380000      0.007380      0.005790
2440     24.390000      0.007320      0.007160
2441     24.400000      0.007250      0.008530
2442     24.410000      0.007170      0.009870
2443     24.420000      0.007070      0.011200
2444     24.430000      0.006960      0.012510
2445     24.440000      0.006830      0.013780
2446     24.450000      0.006690      0.015010
2447     24.460000      0.006540      0.016190
2448     24.470000      0.006380      0.017320
2449     24.480000      0.006210      0.018370
2450     24.490000      0.006020      0.019330
2451     24.500000      0.005830      0.020200
2452     24.510000      0.005630      0.020950
2453     24.520000      0.005420      0.021570
2454     24.530000      0.005200      0.022050
2455     24.540000      0.004980      0.022370
2456     24.550000      0.004760      0.022520
2457     24.560000      0.004530      0.022490
2458     24.570000      0.004310      0.022280
2459     24.580000      0.004090      0.021870
2460     24.590000      0.003870      0.021260
2461     24.600000      0.003650      0.020470
2462     24.610000      0.003450      0.019480
2463     24.620000      0.003260      0.018300
2464     24.630000      0.003070      0.016960
2465     24.640000      0.002900      0.015460
2466     24.650000      0.002750      0.013830
2467     24.660000      0.002610      0.012080
2468     24.670000      0.002490      0.010260
2469     24.680000      0.002390      0.008390
2470     24.690000      0.002300      0.006500
2471     24.700000      0.002240      0.004630
2472     24.710000      0.002190      0.002810
2473     24.720000      0.002160      0.001090
2474     24.730000      0.002150     -0.000500
2475     24.740000      0.002160     -0.001930
2476     24.750000      0.002180     -0.003180
2477     24.760000      0.002210     -0.004220
2478     24.770000      0.002250     -0.005020
2479     24.780000      0.002300     -0.005580
2480     24.790000      0.002360     -0.005880
2481     24.800000      0.002420     -0.005920
2482     24.810000      0.002470     -0.005700
2483     24.820000      0.002530     -0.005220
2484     24.830000      0.002580     -0.004510
2485     24.840000      0.002630     -0.003570
2486     24.850000      0.002660     -0.002420
2487     24.860000      0.002690     -0.001100
2488     24.870000      0.002700      0.000370
2489     24.880000      0.002700      0.001950
2490     24.890000      0.002680      0.003610
2491     24.900000      0.002640      0.005300
2492     24.910000      0.002590      0.006990
2493     24.920000      0.002520      0.008640
2494     24.930000      0.002430      0.010220
2495     24.940000      0.002330      0.011680
2496     24.950000      0.002210      0.013000
2497     24.960000      0.002080      0.014150
2498     24.970000      0.001940      0.015110
2499     24.980000      0.001790      0.015870
2500     24.990000      0.001630      0.016400
2501     25.000000      0.001470      0.016720
2502     25.010000      0.000000      0.000000
2503     25.020000      0.000000      0.000000
2504     25.030000      0.000000      0.000000
2505     25.040000      0.000000      0.000000
2506     25.050000      0.000000      0.000000
2507     25.060000      0.000000      0.000000
2508     25.070000      0.000000      0.000000
2509     25.080000      0.000000      0.000000
2510     25.090000      0.000000      0.000000
2511     25.100000      0.000000      0.000000
2512     25.110000      0.000000      0.000000
2513     25.120000      0.000000      0.000000
2514     25.130000      0.000000      0.000000
2515     25.140000      0.000000      0.000000
2516     25.150000      0.000000      0.000000
2517     25.160000      0.000000      0.000000
2518     25.170000      0.000000      0.000000
2519     25.180000      0.000000      0.000000
2520     25.190000      0.000000      0.000000
2521     25.200000      0.000000      0.000000
2522     25.210000      0.000000      0.000000
2523     25.220000      0.000000      0.000000
2524     25.230000      0.000000      0.000000
2525     25.240000      0.000000      0.000000
2526     25.250000      0.000000      0.000000
2527     25.260000      0.000000      0.000000
2528     25.270000      0.000000      0.000000
2529     25.280000      0.000000      0.000000
2530     25.290000      0.000000      0.000000
2531     25.300000      0.000000      0.000000
2532     25.310000      0.000000      0.000000
2533     25.320000      0.000000      0.000000
2534     25.330000      0.000000      0.000000
2535     25.340000      0.000000      0.000000
2536     25.350000      0.000000      0.000000
2537     25.360000      0.000000      0.000000
2538     25.370000      0.000000      0.000000
2539     25.380000      0.000000      0.000000
2540     25.390000      0.000000      0.000000
2541     25.400000      0.000000      0.000000
2542     25.410000      0.000000      0.000000
2543     25.420000      0.000000      0.000000
2544     25.430000      0.000000      0.000000
2545     25.440000      0.000000      0.000000
2546     25.450000      0.000000      0.000000
2547     25.460000      0.000000      0.000000
2548     25.470000      0.000000      0.000000
2549     25.480000      0.000000      0.000000
2550     25.490000      0.000000      0.000000
2551     25.500000      0.000000      0.000000
2552     25.510000      0.000000      0.000000
2553     25.520000      0.000000      0.000000
2554     25.530000      0.000000      0.000000
2555     25.540000      0.000000      0.000000
2556     25.550000      0.000000      0.000000
2557     25.560000      0.000000      0.000000
2558     25.570000      0.000000      0.000000
2559     25.580000      0.000000      0.000000
2560     25.590000      0.000000      0.000000
2561     25.600000      0.000000      0.000000
2562     25.610000      0.000000      0.000000
2563     25.620000      0.000000      0.000000
2564     25.630000      0.000000      0.000000
2565     25.640000      0.000000      0.000000
2566     25.650000      0.000000      0.000000
2567     25.660000      0.000000      0.000000
2568     25.670000      0.000000      0.000000
2569     25.680000      0.000000      0.000000
2570     25.690000      0.000000      0.000000
2571     25.700000      0.000000      0.000000
2572     25.710000      0.000000      0.000000
2573     25.720000      0.000000      0.000000
2574     25.730000      0.000000      0.000000
2575     25.740000      0.000000      0.000000
2576     25.750000      0.000000      0.000000
2577     25.760000      0.000000      0.000000
2578     25.770000      0.000000      0.000000
2579     25.780000      0.000000      0.000000
2580     25.790000      0.000000      0.000000
2581     25.800000      0.000000      0.000000
2582     25.810000      0.000000      0.000000
2583     25.820000      0.000000      0.000000
2584     25.830000      0.000000      0.000000
2585     25.840000      0.000000      0.000000
2586     25.850000      0.000000      0.000000
2587     25.860000      0.000000      0.000000
2588     25.870000      0.000000      0.000000
2589     25.880000      0.000000      0.000000
2590     25.890000      0.000000      0.000000
2591     25.900000      0.000000      0.000000
2592     25.910000      0.000000      0.000000
2593     25.920000      0.000000      0.000000
2594     25.930000      0.000000      0.000000
2595     25.940000      0.000000      0.000000
2596     25.950000      0.000000      0.000000
2597     25.960000      0.000000      0.000000
2598     25.970000      0.000000      0.000000
2599     25.980000      0.000000      0.000000
2600     25.990000      0.000000      0.000000
2601     26.000000      0.000000      0.000000
2602     26.010000      0.000000      0.000000
2603     26.020000      0.000000      0.000000
2604     26.030000      0.000000      0.000000
2605     26.040000      0.000000      0.000000
2606     26.050000      0.000000      0.000000
2607     26.060000      0.000000      0.000000
2608     26.070000      0.000000      0.000000
2609     26.080000      0.000000      0.000000
2610     26.090000      0.000000      0.000000
2611     26.100000      0.000000      0.000000
2612     26.110000      0.000000      0.000000
2613     26.120000      0.000000      0.000000
2614     26.130000      0.000000      0.000000
2615     26.140000      0.000000      0.000000
2616     26.150000      0.000000      0.000000
2617     26.160000      0.000000      0.000000
2618     26.170000      0.000000      0.000000
2619     26.180000      0.000000      0.000000
2620     26.190000      0.000000      0.000000
2621     26.200000      0.000000      0.000000
2622     26.210000      0.000000      0.000000
2623     26.220000      0.000000      0.000000
2624     26.230000      0.000000      0.000000
2625     26.240000      0.000000      0.000000
2626     26.250000      0.000000      0.000000
2627     26.260000      0.000000      0.000000
2628     26.270000      0.000000      0.000000
2629     26.280000      0.000000      0.000000
2630     26.290000      0.000000      0.000000
2631     26.300000      0.000000      0.000000
2632     26.310000      0.000000      0.000000
2633     26.320000      0.000000      0.000000
2634     26.330000      0.000000      0.000000
2635     26.340000      0.000000      0.000000
2636     26.350000      0.000000      0.000000
2637     26.360000      0.000000      0.000000
2638     26.370000      0.000000      0.000000
2639     26.380000      0.000000      0.000000
2640     26.390000      0.000000      0.000000
2641     26.400000      0.000000      0.000000
2642     26.410000      0.000000      0.000000
2643     26.420000      0.000000      0.000000
2644     26.430000      0.000000      0.000000
2645     26.440000      0.000000      0.000000
2646     26.450000      0.000000      0.000000
2647     26.460000      0.000000      0.000000
2648     26.470000      0.000000      0.000000
2649     26.480000      0.000000      0.000000
2650     26.490000      0.000000      0.000000
2651     26.500000      0.000000      0.000000
2652     26.510000      0.000000      0.000000
2653     26.520000      0.000000      0.000000
2654     26.530000      0.000000      0.000000
2655     26.540000      0.000000      0.000000
2656     26.550000      0.000000      0.000000
2657     26.560000      0.000000      0.000000
2658     26.570000      0.000000      0.000000
2659     26.580000      0.000000      0.000000
2660     26.590000      0.000000      0.000000
2661     26.600000      0.000000      0.000000
2662     26.610000      0.000000      0.000000
2663     26.620000      0.000000      0.000000
2664     26.630000      0.000000      0.000000
2665     26.640000      0.000000      0.000000
2666     26.650000      0.000000      0.000000
2667     26.660000      0.000000      0.000000
2668     26.670000      0.000000      0.000000
2669     26.680000      0.000000      0.000000
2670     26.690000      0.000000      0.000000
2671     26.700000      0.000000      0.000000
2672     26.710000      0.000000      0.000000
2673     26.720000      0.000000      0.000000
2674     26.730000      0.000000      0.000000
2675     26.740000      0.000000      0.000000
2676     26.750000      0.000000      0.000000
2677     26.760000      0.000000      0.000000
2678     26.770000      0.000000      0.000000
2679     26.780000      0.000000      0.000000
2680     26.790000      0.000000      0.000000
2681     26.800000      0.000000      0.000000
2682     26.810000      0.000000      0.000000
2683     26.820000      0.000000      0.000000
2684     26.830000      0.000000      0.000000
2685     26.840000      0.000000      0.000000
2686     26.850000      0.000000      0.000000
2687     26.860000      0.000000      0.000000
2688     26.870000      0.000000      0.000000
2689     26.880000      0.000000      0.000000
2690     26.890000      0.000000      0.000000
2691     26.900000      0.000000      0.000000
2692     26.910000      0.000000      0.000000
2693     26.920000      0.000000      0.000000
2694     26.930000      0.000000      0.000000
2695     26.940000      0.000000      0.000000
2696     26.950000      0.000000      0.000000
2697     26.960000      0.000000      0.000000
2698     26.970000      0.000000      0.000000
2699     26.980000      0.000000      0.000000
2700     26.990000      0.000000      0.000000
2701     27.000000      0.000000      0.000000
2702     27.010000      0.000000      0.000000
2703     27.020000      0.000000      0.000000
2704     27.030000      0.000000      0.000000
2705     27.040000      0.000000      0.000000
2706     27.050000      0.000000      0.000000
2707     27.060000      0.000000      0.000000
2708     27.070000      0.000000      0.000000
2709     27.080000      0.000000      0.000000
2710     27.090000      0.000000      0.000000
2711     27.100000      0.000000      0.000000
2712     27.110000      0.000000      0.000000
2713     27.120000      0.000000      0.000000
2714     27.130000      0.000000      0.000000
2715     27.140000      0.000000      0.000000
2716     27.150000      0.000000      0.000000
2717     27.160000      0.000000      0.000000
2718     27.170000      0.000000      0.000000
2719     27.180000      0.000000      0.000000
2720     27.190000      0.000000      0.000000
2721     27.200000      0.000000      0.000000
2722     27.210000      0.000000      0.000000
2723     27.220000      0.000000      0.000000
2724     27.230000      0.000000      0.000000
2725     27.240000      0.000000      0.000000
2726     27.250000      0.000000      0.000000
2727     27.260000      0.000000      0.000000
2728     27.270000      0.000000      0.000000
2729     27.280000      0.000000      0.000000
2730     27.290000      0.000000      0.000000
2731     27.300000      0.000000      0.000000
2732     27.310000      0.000000      0.000000
2733     27.320000      0.000000      0.000000
2734     27.330000      0.000000      0.000000
2735     27.340000      0.000000      0.000000
2736     27.350000      0.000000      0.000000
2737     27.360000      0.000000      0.000000
2738     27.370000      0.000000      0.000000
2739     27.380000      0.000000      0.000000
2740     27.390000      0.000000      0.000000
2741     27.400000      0.000000      0.000000
2742     27.410000      0.000000      0.000000
2743     27.420000      0.000000      0.000000
2744     27.430000      0.000000      0.000000
2745     27.440000      0.000000      0.000000
2746     27.450000      0.000000      0.000000
2747     27.460000      0.000000      0.000000
2748     27.470000      0.000000      0.000000
2749     27.480000      0.000000      0.000000
2750     27.490000      0.000000      0.000000
2751     27.500000      0.000000      0.000000
2752     27.510000      0.000000      0.000000
2753     27.520000      0.000000      0.000000
2754     27.530000      0.000000      0.000000
2755     27.540000      0.000000      0.000000
2756     27.550000      0.000000      0.000000
2757     27.560000      0.000000      0.000000
2758     27.570000      0.000000      0.000000
2759     27.580000      0.000000      0.000000
2760     27.590000      0.000000      0.000000
2761     27.600000      0.000000      0.000000
2762     27.610000      0.000000      0.000000
2763     27.620000      0.000000      0.000000
2764     27.630000      0.000000      0.000000
2765     27.640000      0.000000      0.000000
2766     27.650000      0.000000      0.000000
2767     27.660000      0.000000      0.000000
2768     27.670000      0.000000      0.000000
2769     27.680000      0.000000      0.000000
2770     27.690000      0.000000      0.000000
2771     27.700000      0.000000      0.000000
2772     27.710000      0.000000      0.000000
2773     27.720000      0.000000      0.000000
2774     27.730000      0.000000      0.000000
2775     27.740000      0.000000      0.000000
2776     27.750000      0.000000      0.000000
2777     27.760000      0.000000      0.000000
2778     27.770000      0.000000      0.000000
2779     27.780000      0.000000      0.000000
2780     27.790000      0.000000      0.000000
2781     27.800000      0.000000      0.000000
2782     27.810000      0.000000      0.000000
2783     27.820000      0.000000      0.000000
2784     27.830000      0.000000      0.000000
2785     27.840000      0.000000      0.000000
2786     27.850000      0.000000      0.000000
2787     27.860000      0.000000      0.000000
2788     27.870000      0.000000      0.000000
2789     27.880000      0.000000      0.000000
2790     27.890000      0.000000      0.000000
2791     27.900000      0.000000      0.000000
2792     27.910000      0.000000      0.000000
2793     27.920000      0.000000      0.000000
2794     27.930000      0.000000      0.000000
2795     27.940000      0.000000      0.000000
2796     27.950000      0.000000      0.000000
2797     27.960000      0.000000      0.000000
2798     27.970000      0.000000      0.000000
2799     27.980000      0.000000      0.000000
2800     27.990000      0.000000      0.000000
2801     28.000000      0.000000      0.000000
2802     28.010000      0.000000      0.000000
2803     28.020000      0.000000      0.000000
2804     28.030000      0.000000      0.000000
2805     28.040000      0.000000      0.000000
2806     28.050000      0.000000      0.000000
2807     28.060000      0.000000      0.000000
2808     28.070000      0.000000      0.000000
2809     28.080000      0.000000      0.000000
2810     28.090000      0.000000      0.000000
2811     28.100000      0.000000      0.000000
2812     28.110000      0.000000      0.000000
2813     28.120000      0.000000      0.000000
2814     28.130000      0.000000      0.000000
2815     28.140000      0.000000      0.000000
2816     28.150000      0.000000      0.000000
2817     28.160000      0.000000      0.000000
2818     28.170000      0.000000      0.000000
2819     28.180000      0.000000      0.000000
2820     28.190000      0.000000      0.000000
2821     28.200000      0.000000      0.000000
2822     28.210000      0.000000      0.000000
2823     28.220000      0.000000      0.000000
2824     28.230000      0.000000      0.000000
2825     28.240000      0.000000      0.000000
2826     28.250000      0.000000      0.000000
2827     28.260000      0.000000      0.000000
2828     28.270000      0.000000      0.000000
2829     28.280000      0.000000      0.000000
2830     28.290000      0.000000      0.000000
2831     28.300000      0.000000      0.000000
2832     28.310000      0.000000      0.000000
2833     28.320000      0.000000      0.000000
2834     28.330000      0.000000      0.000000
2835     28.340000      0.000000      0.000000
2836     28.350000      0.000000      0.000000
2837     28.360000      0.000000      0.000000
2838     28.370000      0.000000      0.000000
2839     28.380000      0.000000      0.000000
2840     28.390000      0.000000      0.000000
2841     28.400000      0.000000      0.000000
2842     28.410000      0.000000      0.000000
2843     28.420000      0.000000      0.000000
2844     28.430000      0.000000      0.000000
2845     28.440000      0.000000      0.000000
2846     28.450000      0.000000      0.000000
2847     28.460000      0.000000      0.000000
2848     28.470000      0.000000      0.000000
2849     28.480000      0.000000      0.000000
2850     28.490000      0.000000      0.000000
2851     28.500000      0.000000      0.000000
2852     28.510000      0.000000      0.000000
2853     28.520000      0.000000      0.000000
2854     28.530000      0.000000      0.000000
2855     28.540000      0.000000      0.000000
2856     28.550000      0.000000      0.000000
2857     28.560000      0.000000      0.000000
2858     28.570000      0.000000      0.000000
2859     28.580000      0.000000      0.000000
2860     28.590000      0.000000      0.000000
2861     28.600000      0.000000      0.000000
2862     28.610000      0.000000      0.000000
2863     28.620000      0.000000      0.000000
2864     28.630000      0.000000      0.000000
2865     28.640000      0.000000      0.000000
2866     28.650000      0.000000      0.000000
2867     28.660000      0.000000      0.000000
2868     28.670000      0.000000      0.000000
2869     28.680000      0.000000      0.000000
2870     28.690000      0.000000      0.000000
2871     28.700000      0.000000      0.000000
2872     28.710000      0.000000      0.000000
2873     28.720000      0.000000      0.000000
2874     28.730000      0.000000      0.000000
2875     28.740000      0.000000      0.000000
2876     28.750000      0.000000      0.000000
2877     28.760000      0.000000      0.000000
2878     28.770000      0.000000      0.000000
2879     28.780000      0.000000      0.000000
2880     28.790000      0.000000      0.000000
2881     28.800000      0.000000      0.000000
2882     28.810000      0.000000      0.000000
2883     28.820000      0.000000      0.000000
2884     28.830000      0.000000      0.000000
2885     28.840000      0.000000      0.000000
2886     28.850000      0.000000      0.000000
2887     28.860000      0.000000      0.000000
2888     28.870000      0.000000      0.000000
2889     28.880000      0.000000      0.000000
2890     28.890000      0.000000      0.000000
2891     28.900000      0.000000      0.000000
2892     28.910000      0.000000      0.000000
2893     28.920000      0.000000      0.000000
2894     28.930000      0.000000      0.000000
2895     28.940000      0.000000      0.000000
2896     28.950000      0.000000      0.000000
2897     28.960000      0.000000      0.000000
2898     28.970000      0.000000      0.000000
2899     28.980000      0.000000      0.000000
2900     28.990000      0.000000      0.000000
2901     29.000000      0.000000      0.000000
2902     29.010000      0.000000      0.000000
2903     29.020000      0.000000      0.000000
2904     29.030000      0.000000      0.000000
2905     29.040000      0.000000      0.000000
2906     29.050000      0.000000      0.000000
2907     29.060000      0.000000      0.000000
2908     29.070000      0.000000      0.000000
2909     29.080000      0.000000      0.000000
2910     29.090000      0.000000      0.000000
2911     29.100000      0.000000      0.000000
2912     29.110000      0.000000      0.000000
2913     29.120000      0.000000      0.000000
2914     29.130000      0.000000      0.000000
2915     29.140000      0.000000      0.000000
2916     29.150000      0.000000      0.000000
2917     29.160000      0.000000      0.000000
2918     29.170000      0.000000      0.000000
2919     29.180000      0.000000      0.000000
2920     29.190000      0.000000      0.000000
2921     29.200000      0.000000      0.000000
2922     29.210000      0.000000      0.000000
2923     29.220000      0.000000      0.000000
2924     29.230000      0.000000      0.000000
2925     29.240000      0.000000      0.000000
2926     29.250000      0.000000      0.000000
2927     29.260000      0.000000      0.000000
2928     29.270000      0.000000      0.000000
2929     29.280000      0.000000      0.000000
2930     29.290000      0.000000      0.000000
2931     29.300000      0.000000      0.000000
2932     29.310000      0.000000      0.000000
2933     29.320000      0.000000      0.000000
2934     29.330000      0.000000      0.000000
2935     29.340000      0.000000      0.000000
2936     29.350000      0.000000      0.000000
2937     29.360000      0.000000      0.000000
2938     29.370000      0.000000      0.000000
2939     29.380000      0.000000      0.000000
2940     29.390000      0.000000      0.000000
2941     29.400000      0.000000      0.000000
2942     29.410000      0.000000      0.000000
2943     29.420000      0.000000      0.000000
2944     29.430000      0.000000      0.000000
2945     29.440000      0.000000      0.000000
2946     29.450000      0.000000      0.000000
2947     29.460000      0.000000      0.000000
2948     29.470000      0.000000      0.000000
2949     29.480000      0.000000      0.000000
2950     29.490000      0.000000      0.000000
2951     29.500000      0.000000      0.000000
2952     29.510000      0.000000      0.000000
2953     29.520000      0.000000      0.000000
2954     29.530000      0.000000      0.000000
2955     29.540000      0.000000      0.000000
2956     29.550000      0.000000      0.000000
2957     29.560000      0.000000      0.000000
2958     29.570000      0.000000      0.000000
2959     29.580000      0.000000      0.000000
2960     29.590000      0.000000      0.000000
2961     29.600000      0.000000      0.000000
2962     29.610000      0.000000      0.000000
2963     29.620000      0.000000      0.000000
2964     29.630000      0.000000      0.000000
2965     29.640000      0.000000      0.000000
2966     29.650000      0.000000      0.000000
2967     29.660000      0.000000      0.000000
2968     29.670000      0.000000      0.000000
2969     29.680000      0.000000      0.000000
2970     29.690000      0.000000      0.000000
2971     29.700000      0.000000      0.000000
2972     29.710000      0.000000      0.000000
2973     29.720000      0.000000      0.000000
2974     29.730000      0.000000      0.000000
2975     29.740000      0.000000      0.000000
2976     29.750000      0.000000      0.000000
2977     29.760000      0.000000      0.000000
2978     29.770000      0.000000      0.000000
2979     29.780000      0.000000      0.000000
2980     29.790000      0.000000      0.000000
2981     29.800000      0.000000      0.000000
2982     29.810000      0.000000      0.000000
2983     29.820000      0.000000      0.000000
2984     29.830000      0.000000      0.000000
2985     29.840000      0.000000      0.000000
2986     29.850000      0.000000      0.000000
2987     29.860000      0.000000      0.000000
2988     29.870000      0.000000      0.000000
2989     29.880000      0.000000      0.000000
2990     29.890000      0.000000      0.000000
2991     29.900000      0.000000      0.000000
2992     29.910000      0.000000      0.000000
2993     29.920000      0.000000      0.000000
2994     29.930000      0.000000      0.000000
2995     29.940000      0.000000      0.000000
2996     29.950000      0.000000      0.000000
2997     29.960000      0.000000      0.000000
2998     29.970000      0.000000      0.000000
2999     29.980000      0.000000      0.000000
3000     29.990000      0.000000      0.000000
3001     30.000000      0.000000      0.000000
3002     30.010000      0.000000      0.000000
3003     30.020000      0.000000      0.000000
3004     30.030000      0.000000      0.000000
3005     30.040000      0.000000      0.000000
3006     30.050000      0.000000      0.000000
3007     30.060000      0.000000      0.000000
3008     30.070000      0.000000      0.000000
3009     30.080000      0.000000      0.000000
3010     30.090000      0.000000      0.000000
3011     30.100000      0.000000      0.000000
3012     30.110000      0.000000      0.000000
3013     30.120000      0.000000      0.000000
3014     30.130000      0.000000      0.000000
3015     30.140000      0.000000      0.000000
3016     30.150000      0.000000      0.000000
3017     30.160000      0.000000      0.000000
3018     30.170000      0.000000      0.000000
3019     30.180000      0.000000      0.000000
3020     30.190000      0.000000      0.000000
3021     30.200000      0.000000      0.000000
3022     30.210000      0.000000      0.000000
3023     30.220000      0.000000      0.000000
3024     30.230000      0.000000      0.000000
3025     30.240000      0.000000      0.000000
3026     30.250000      0.000000      0.000000
3027     30.260000      0.000000      0.000000
3028     30.270000      0.000000      0.000000
3029     30.280000      0.000000      0.000000
3030     30.290000      0.000000      0.000000
3031     30.300000      0.000000      0.000000
3032     30.310000      0.000000      0.000000
3033     30.320000      0.000000      0.000000
3034     30.330000      0.000000      0.000000
3035     30.340000      0.000000      0.000000
3036     30.350000      0.000000      0.000000
3037     30.360000      0.000000      0.000000
3038     30.370000      0.000000      0.000000
3039     30.380000      0.000000      0.000000
3040     30.390000      0.000000      0.000000
3041     30.400000      0.000000      0.000000
3042     30.410000      0.000000      0.000000
3043     30.420000      0.000000      0.000000
3044     30.430000      0.000000      0.000000
3045     30.440000      0.000000      0.000000
3046     30.450000      0.000000      0.000000
3047     30.460000      0.000000      0.000000
3048     30.470000      0.000000      0.000000
3049     30.480000      0.000000      0.000000
3050     30.490000      0.000000      0.000000
3051     30.500000      0.000000      0.000000
3052     30.510000      0.000000      0.000000
3053     30.520000      0.000000      0.000000
3054     30.530000      0.000000      0.000000
3055     30.540000      0.000000      0.000000
3056     30.550000      0.000000      0.000000
3057     30.560000      0.000000      0.000000
3058     30.570000      0.000000      0.000000
3059     30.580000      0.000000      0.000000
3060     30.590000      0.000000      0.000000
3061     30.600000      0.000000      0.000000
3062     30.610000      0.000000      0.000000
3063     30.620000      0.000000      0.000000
3064     30.630000      0.000000      0.000000
3065     30.640000      0.000000      0.000000
3066     30.650000      0.000000      0.000000
3067     30.660000      0.000000      0.000000
3068     30.670000      0.000000      0.000000
3069     30.680000      0.000000      0.000000
3070     30.690000      0.000000      0.000000
3071     30.700000      0.000000      0.000000
3072     30.710000      0.000000      0.000000
3073     30.720000      0.000000      0.000000
3074     30.730000      0.000000      0.000000
3075     30.740000      0.000000      0.000000
3076     30.750000      0.000000      0.000000
3077     30.760000      0.000000      0.000000
3078     30.770000      0.000000      0.000000
3079     30.780000      0.000000      0.000000
3080     30.790000      0.000000      0.000000
3081     30.800000      0.000000      0.000000
3082     30.810000      0.000000      0.000000
3083     30.820000      0.000000      0.000000
3084     30.830000      0.000000      0.000000
3085     30.840000      0.000000      0.000000
3086     30.850000      0.000000      0.000000
3087     30.860000      0.000000      0.000000
3088     30.870000      0.000000      0.000000
3089     30.880000      0.000000      0.000000
3090     30.890000      0.000000      0.000000
3091     30.900000      0.000000      0.000000
3092     30.910000      0.000000      0.000000
3093     30.920000      0.000000      0.000000
3094     30.930000      0.000000      0.000000
3095     30.940000      0.000000      0.000000
3096     30.950000      0.000000      0.000000
3097     30.960000      0.000000      0.000000
3098     30.970000      0.000000      0.000000
3099     30.980000      0.000000      0.000000
3100     30.990000      0.000000      0.000000
3101     31.000000      0.000000      0.000000
3102     31.010000      0.000000      0.000000
3103     31.020000      0.000000      0.000000
3104     31.030000      0.000000      0.000000
3105     31.040000      0.000000      0.000000
3106     31.050000      0.000000      0.000000
3107     31.060000      0.000000      0.000000
3108     31.070000      0.000000      0.000000
3109     31.080000      0.000000      0.000000
3110     31.090000      0.000000      0.000000
3111     31.100000      0.000000      0.000000
3112     31.110000      0.000000      0.000000
3113     31.120000      0.000000      0.000000
3114     31.130000      0.000000      0.000000
3115     31.140000      0.000000      0.000000
3116     31.150000      0.000000      0.000000
3117     31.160000      0.000000      0.000000
3118     31.170000      0.000000      0.000000
3119     31.180000      0.000000      0.000000
3120     31.190000      0.000000      0.000000
3121     31.200000      0.000000      0.000000
3122     31.210000      0.000000      0.000000
3123     31.220000      0.000000      0.000000
3124     31.230000      0.000000      0.000000
3125     31.240000      0.000000      0.000000
3126     31.250000      0.000000      0.000000
3127     31.260000      0.000000      0.000000
3128     31.270000      0.000000      0.000000
3129     31.280000      0.000000      0.000000
3130     31.290000      0.000000      0.000000
3131     31.300000      0.000000      0.000000
3132     31.310000      0.000000      0.000000
3133     31.320000      0.000000      0.000000
3134     31.330000      0.000000      0.000000
3135     31.340000      0.000000      0.000000
3136     31.350000      0.000000      0.000000
3137     31.360000      0.000000      0.000000
3138     31.370000      0.000000      0.000000
3139     31.380000      0.000000      0.000000
3140     31.390000      0.000000      0.000000
3141     31.400000      0.000000      0.000000
3142     31.410000      0.000000      0.000000
3143     31.420000      0.000000      0.000000
3144     31.430000      0.000000      0.000000
3145     31.440000      0.000000      0.000000
3146     31.450000      0.000000      0.000000
3147     31.460000      0.000000      0.000000
3148     31.470000      0.000000      0.000000
3149     31.480000      0.000000      0.000000
3150     31.490000      0.000000      0.000000
3151     31.500000      0.000000      0.000000
3152     31.510000      0.000000      0.000000
3153     31.520000      0.000000      0.000000
3154     31.530000      0.000000      0.000000
3155     31.540000      0.000000      0.000000
3156     31.550000      0.000000      0.000000
3157     31.560000      0.000000      0.000000
3158     31.570000      0.000000      0.000000
3159     31.580000      0.000000      0.000000
3160     31.590000      0.000000      0.000000
3161     31.600000      0.000000      0.000000
3162     31.610000      0.000000      0.000000
3163     31.620000      0.000000      0.000000
3164     31.630000      0.000000      0.000000
3165     31.640000      0.000000      0.000000
3166     31.650000      0.000000      0.000000
3167     31.660000      0.000000      0.000000
3168     31.670000      0.000000      0.000000
3169     31.680000      0.000000      0.000000
3170     31.690000      0.000000      0.000000
3171     31.700000      0.000000      0.000000
3172     31.710000      0.000000      0.000000
3173     31.720000      0.000000      0.000000
3174     31.730000      0.000000      0.000000
3175     31.740000      0.000000      0.000000
3176     31.750000      0.000000      0.000000
3177     31.760000      0.000000      0.000000
3178     31.770000      0.000000      0.000000
3179     31.780000      0.000000      0.000000
3180     31.790000      0.000000      0.000000
3181     31.800000      0.000000      0.000000
3182     31.810000      0.000000      0.000000
3183     31.820000      0.000000      0.000000
3184     31.830000      0.000000      0.000000
3185     31.840000      0.000000      0.000000
3186     31.850000      0.000000      0.000000
3187     31.860000      0.000000      0.000000
3188     31.870000      0.000000      0.000000
3189     31.880000      0.000000      0.000000
3190     31.890000      0.000000      0.000000
3191     31.900000      0.000000      0.000000
3192     31.910000      0.000000      0.000000
3193     31.920000      0.000000      0.000000
3194     31.930000      0.000000      0.000000
3195     31.940000      0.000000      0.000000
3196     31.950000      0.000000      0.000000
3197     31.960000      0.000000      0.000000
3198     31.970000      0.000000      0.000000
3199     31.980000      0.000000      0.000000
3200     31.990000      0.000000      0.000000
3201     32.000000      0.000000      0.000000
3202     32.010000      0.000000      0.000000
3203     32.020000      0.000000      0.000000
3204     32.030000      0.000000      0.000000
3205     32.040000      0.000000      0.000000
3206     32.050000      0.000000      0.000000
3207     32.060000      0.000000      0.000000
3208     32.070000      0.000000      0.000000
3209     32.080000      0.000000      0.000000
3210     32.090000      0.000000      0.000000
3211     32.100000      0.000000      0.000000
3212     32.110000      0.000000      0.000000
3213     32.120000      0.000000      0.000000
3214     32.130000      0.000000      0.000000
3215     32.140000      0.000000      0.000000
3216     32.150000      0.000000      0.000000
3217     32.160000      0.000000      0.000000
3218     32.170000      0.000000      0.000000
3219     32.180000      0.000000      0.000000
3220     32.190000      0.000000      0.000000
3221     32.200000      0.000000      0.000000
3222     32.210000      0.000000      0.000000
3223     32.220000      0.000000      0.000000
3224     32.230000      0.000000      0.000000
3225     32.240000      0.000000      0.000000
3226     32.250000      0.000000      0.000000
3227     32.260000      0.000000      0.000000
3228     32.270000      0.000000      0.000000
3229     32.280000      0.000000      0.000000
3230     32.290000      0.000000      0.000000
3231     32.300000      0.000000      0.000000
3232     32.310000      0.000000      0.000000
3233     32.320000      0.000000      0.000000
3234     32.330000      0.000000      0.000000
3235     32.340000      0.000000      0.000000
3236     32.350000      0.000000      0.000000
3237     32.360000      0.000000      0.000000
3238     32.370000      0.000000      0.000000
3239     32.380000      0.000000      0.000000
3240     32.390000      0.000000      0.000000
3241     32.400000      0.000000      0.000000
3242     32.410000      0.000000      0.000000
3243     32.420000      0.000000      0.000000
3244     32.430000      0.000000      0.000000
3245     32.440000      0.000000      0.000000
3246     32.450000      0.000000      0.000000
3247     32.460000      0.000000      0.000000
3248     32.470000      0.000000      0.000000
3249     32.480000      0.000000      0.000000
3250     32.490000      0.000000      0.000000
3251     32.500000      0.000000      0.000000
3252     32.510000      0.000000      0.000000
3253     32.520000      0.000000      0.000000
3254     32.530000      0.000000      0.000000
3255     32.540000      0.000000      0.000000
3256     32.550000      0.000000      0.000000
3257     32.560000      0.000000      0.000000
3258     32.570000      0.000000      0.000000
3259     32.580000      0.000000      0.000000
3260     32.590000      0.000000      0.000000
3261     32.600000      0.000000      0.000000
3262     32.610000      0.000000      0.000000
3263     32.620000      0.000000      0.000000
3264     32.630000      0.000000      0.000000
3265     32.640000      0.000000      0.000000
3266     32.650000      0.000000      0.000000
3267     32.660000      0.000000      0.000000
3268     32.670000      0.000000      0.000000
3269     32.680000      0.000000      0.000000
3270     32.690000      0.000000      0.000000
3271     32.700000      0.000000      0.000000
3272     32.710000      0.000000      0.000000
3273     32.720000      0.000000      0.000000
3274     32.730000      0.000000      0.000000
3275     32.740000      0.000000      0.000000
3276     32.750000      0.000000      0.000000
3277     32.760000      0.000000      0.000000
3278     32.770000      0.000000      0.000000
3279     32.780000      0.000000      0.000000
3280     32.790000      0.000000      0.000000
3281     32.800000      0.000000      0.000000
3282     32.810000      0.000000      0.000000
3283     32.820000      0.000000      0.000000
3284     32.830000      0.000000      0.000000
3285     32.840000      0.000000      0.000000
3286     32.850000      0.000000      0.000000
3287     32.860000      0.000000      0.000000
3288     32.870000      0.000000      0.000000
3289     32.880000      0.000000      0.000000
3290     32.890000      0.000000      0.000000
3291     32.900000      0.000000      0.000000
3292     32.910000      0.000000      0.000000
3293     32.920000      0.000000      0.000000
3294     32.930000      0.000000      0.000000
3295     32.940000      0.000000      0.000000
3296     32.950000      0.000000      0.000000
3297     32.960000      0.000000      0.000000
3298     32.970000      0.000000      0.000000
3299     32.980000      0.000000      0.000000
3300     32.990000      0.000000      0.000000
3301     33.000000      0.000000      0.000000
3302     33.010000      0.000000      0.000000
3303     33.020000      0.000000      0.000000
3304     33.030000      0.000000      0.000000
3305     33.040000      0.000000      0.000000
3306     33.050000      0.000000      0.000000
3307     33.060000      0.000000      0.000000
3308     33.070000      0.000000      0.000000
3309     33.080000      0.000000      0.000000
3310     33.090000      0.000000      0.000000
3311     33.100000      0.000000      0.000000
3312     33.110000      0.000000      0.000000
3313     33.120000      0.000000      0.000000
3314     33.130000      0.000000      0.000000
3315     33.140000      0.000000      0.000000
3316     33.150000      0.000000      0.000000
3317     33.160000      0.000000      0.000000
3318     33.170000      0.000000      0.000000
3319     33.180000      0.000000      0.000000
3320     33.190000      0.000000      0.000000
3321     33.200000      0.000000      0.000000
3322     33.210000      0.000000      0.000000
3323     33.220000      0.000000      0.000000
3324     33.230000      0.000000      0.000000
3325     33.240000      0.000000      0.000000
3326     33.250000      0.000000      0.000000
3327     33.260000      0.000000      0.000000
3328     33.270000      0.000000      0.000000
3329     33.280000      0.000000      0.000000
3330     33.290000      0.000000      0.000000
3331     33.300000      0.000000      0.000000
3332     33.310000      0.000000      0.000000
3333     33.320000      0.000000      0.000000
3334     33.330000      0.000000      0.000000
3335     33.340000      0.000000      0.000000
3336     33.350000      0.000000      0.000000
3337     33.360000      0.000000      0.000000
3338     33.370000      0.000000      0.000000
3339     33.380000      0.000000      0.000000
3340     33.390000      0.000000      0.000000
3341     33.400000      0.000000      0.000000
3342     33.410000      0.000000      0.000000
3343     33.420000      0.000000      0.000000
3344     33.430000      0.000000      0.000000
3345     33.440000      0.000000      0.000000
3346     33.450000      0.000000      0.000000
3347     33.460000      0.000000      0.000000
3348     33.470000      0.000000      0.000000
3349     33.480000      0.000000      0.000000
3350     33.490000      0.000000      0.000000
3351     33.500000      0.000000      0.000000
3352     33.510000      0.000000      0.000000
3353     33.520000      0.000000      0.000000
3354     33.530000      0.000000      0.000000
3355     33.540000      0.000000      0.000000
3356     33.550000      0.000000      0.000000
3357     33.560000      0.000000      0.000000
3358     33.570000      0.000000      0.000000
3359     33.580000      0.000000      0.000000
3360     33.590000      0.000000      0.000000
3361     33.600000      0.000000      0.000000
3362     33.610000      0.000000      0.000000
3363     33.620000      0.000000      0.000000
3364     33.630000      0.000000      0.000000
3365     33.640000      0.000000      0.000000
3366     33.650000      0.000000      0.000000
3367     33.660000      0.000000      0.000000
3368     33.670000      0.000000      0.000000
3369     33.680000      0.000000      0.000000
3370     33.690000      0.000000      0.000000
3371     33.700000      0.000000      0.000000
3372     33.710000      0.000000      0.000000
3373     33.720000      0.000000      0.000000
3374     33.730000      0.000000      0.000000
3375     33.740000      0.000000      0.000000
3376     33.750000      0.000000      0.000000
3377     33.760000      0.000000      0.000000
3378     33.770000      0.000000      0.000000
3379     33.780000      0.000000      0.000000
3380     33.790000      0.000000      0.000000
3381     33.800000      0.000000      0.000000
3382     33.810000      0.000000      0.000000
3383     33.820000      0.000000      0.000000
3384     33.830000      0.000000      0.000000
3385     33.840000      0.000000      0.000000
3386     33.850000      0.000000      0.000000
3387     33.860000      0.000000      0.000000
3388     33.870000      0.000000      0.000000
3389     33.880000      0.000000      0.000000
3390     33.890000      0.000000      0.000000
3391     33.900000      0.000000      0.000000
3392     33.910000      0.000000      0.000000
3393     33.920000      0.000000      0.000000
3394     33.930000      0.000000      0.000000
3395     33.940000      0.000000      0.000000
3396     33.950000      0.000000      0.000000
3397     33.960000      0.000000      0.000000
3398     33.970000      0.000000      0.000000
3399     33.980000      0.000000      0.000000
3400     33.990000      0.000000      0.000000
3401     34.000000      0.000000      0.000000
3402     34.010000      0.000000      0.000000
3403     34.020000      0.000000      0.000000
3404     34.030000      0.000000      0.000000
3405     34.040000      0.000000      0.000000
3406     34.050000      0.000000      0.000000
3407     34.060000      0.000000      0.000000
3408     34.070000      0.000000      0.000000
3409     34.080000      0.000000      0.000000
3410     34.090000      0.000000      0.000000
3411     34.100000      0.000000      0.000000
3412     34.110000      0.000000      0.000000
3413     34.120000      0.000000      0.000000
3414     34.130000      0.000000      0.000000
3415     34.140000      0.000000      0.000000
3416     34.150000      0.000000      0.000000
3417     34.160000      0.000000      0.000000
3418     34.170000      0.000000      0.000000
3419     34.180000      0.000000      0.000000
3420     34.190000      0.000000      0.000000
3421     34.200000      0.000000      0.000000
3422     34.210000      0.000000      0.000000
3423     34.220000      0.000000      0.000000
3424     34.230000      0.000000      0.000000
3425     34.240000      0.000000      0.000000
3426     34.250000      0.000000      0.000000
3427     34.260000      0.000000      0.000000
3428     34.270000      0.000000      0.000000
3429     34.280000      0.000000      0.000000
3430     34.290000      0.000000      0.000000
3431     34.300000      0.000000      0.000000
3432     34.310000      0.000000      0.000000
3433     34.320000      0.000000      0.000000
3434     34.330000      0.000000      0.000000
3435     34.340000      0.000000      0.000000
3436     34.350000      0.000000      0.000000
3437     34.360000      0.000000      0.000000
3438     34.370000      0.000000      0.000000
3439     34.380000      0.000000      0.000000
3440     34.390000      0.000000      0.000000
3441     34.400000      0.000000      0.000000
3442     34.410000      0.000000      0.000000
3443     34.420000      0.000000      0.000000
3444     34.430000      0.000000      0.000000
3445     34.440000      0.000000      0.000000
3446     34.450000      0.000000      0.000000
3447     34.460000      0.000000      0.000000
3448     34.470000      0.000000      0.000000
3449     34.480000      0.000000      0.000000
3450     34.490000      0.000000      0.000000
3451     34.500000      0.000000      0.000000
3452     34.510000      0.000000      0.000000
3453     34.520000      0.000000      0.000000
3454     34.530000      0.000000      0.000000
3455     34.540000      0.000000      0.000000
3456     34.550000      0.000000      0.000000
3457     34.560000      0.000000      0.000000
3458     34.570000      0.000000      0.000000
3459     34.580000      0.000000      0.000000
3460     34.590000      0.000000      0.000000
3461     34.600000      0.000000      0.000000
3462     34.610000      0.000000      0.000000
3463     34.620000      0.000000      0.000000
3464     34.630000      0.000000      0.000000
3465     34.640000      0.000000      0.000000
3466     34.650000      0.000000      0.000000
3467     34.660000      0.000000      0.000000
3468     34.670000      0.000000      0.000000
3469     34.680000      0.000000      0.000000
3470     34.690000      0.000000      0.000000
3471     34.700000      0.000000      0.000000
3472     34.710000      0.000000      0.000000
3473     34.720000      0.000000      0.000000
3474     34.730000      0.000000      0.000000
3475     34.740000      0.000000      0.000000
3476     34.750000      0.000000      0.000000
3477     34.760000      0.000000      0.000000
3478     34.770000      0.000000      0.000000
3479     34.780000      0.000000      0.000000
3480     34.790000      0.000000      0.000000
3481     34.800000      0.000000      0.000000
3482     34.810000      0.000000      0.000000
3483     34.820000      0.000000      0.000000
3484     34.830000      0.000000      0.000000
3485     34.840000      0.000000      0.000000
3486     34.850000      0.000000      0.000000
3487     34.860000      0.000000      0.000000
3488     34.870000      0.000000      0.000000
3489     34.880000      0.000000      0.000000
3490     34.890000      0.000000      0.000000
3491     34.900000      0.000000      0.000000
3492     34.910000      0.000000      0.000000
3493     34.920000      0.000000      0.000000
3494     34.930000      0.000000      0.000000
3495     34.940000      0.000000      0.000000
3496     34.950000      0.000000      0.000000
3497     34.960000      0.000000      0.000000
3498     34.970000      0.000000      0.000000
3499     34.980000      0.000000      0.000000
3500     34.990000      0.000000      0.000000
3501     35.000000      0.000000      0.000000
3502     35.010000      0.000000      0.000000
3503     35.020000      0.000000      0.000000
3504     35.030000      0.000000      0.000000
3505     35.040000      0.000000      0.000000
3506     35.050000      0.000000      0.000000
3507     35.060000      0.000000      0.000000
3508     35.070000      0.000000      0.000000
3509     35.080000      0.000000      0.000000
3510     35.090000      0.000000      0.000000
3511     35.100000      0.000000      0.000000
3512     35.110000      0.000000      0.000000
3513     35.120000      0.000000      0.000000
3514     35.130000      0.000000      0.000000
3515     35.140000      0.000000      0.000000
3516     35.150000      0.000000      0.000000
3517     35.160000      0.000000      0.000000
3518     35.170000      0.000000      0.000000
3519     35.180000      0.000000      0.000000
3520     35.190000      0.000000      0.000000
3521     35.200000      0.000000      0.000000
3522     35.210000      0.000000      0.000000
3523     35.220000      0.000000      0.000000
3524     35.230000      0.000000      0.000000
3525     35.240000      0.000000      0.000000
3526     35.250000      0.000000      0.000000
3527     35.260000      0.000000      0.000000
3528     35.270000      0.000000      0.000000
3529     35.280000      0.000000      0.000000
3530     35.290000      0.000000      0.000000
3531     35.300000      0.000000      0.000000
3532     35.310000      0.000000      0.000000
3533     35.320000      0.000000      0.000000
3534     35.330000      0.000000      0.000000
3535     35.340000      0.000000      0.000000
3536     35.350000      0.000000      0.000000
3537     35.360000      0.000000      0.000000
3538     35.370000      0.000000      0.000000
3539     35.380000      0.000000      0.000000
3540     35.390000      0.000000      0.000000
3541     35.400000      0.000000      0.000000
3542     35.410000      0.000000      0.000000
3543     35.420000      0.000000      0.000000
3544     35.430000      0.000000      0.000000
3545     35.440000      0.000000      0.000000
3546     35.450000      0.000000      0.000000
3547     35.460000      0.000000      0.000000
3548     35.470000      0.000000      0.000000
3549     35.480000      0.000000      0.000000
3550     35.490000      0.000000      0.000000
3551     35.500000      0.000000      0.000000
3552     35.510000      0.000000      0.000000
3553     35.520000      0.000000      0.000000
3554     35.530000      0.000000      0.000000
3555     35.540000      0.000000      0.000000
3556     35.550000      0.000000      0.000000
3557     35.560000      0.000000      0.000000
3558     35.570000      0.000000      0.000000
3559     35.580000      0.000000      0.000000
3560     35.590000      0.000000      0.000000
3561     35.600000      0.000000      0.000000
3562     35.610000      0.000000      0.000000
3563     35.620000      0.000000      0.000000
3564     35.630000      0.000000      0.000000
3565     35.640000      0.000000      0.000000
3566     35.650000      0.000000      0.000000
3567     35.660000      0.000000      0.000000
3568     35.670000      0.000000      0.000000
3569     35.680000      0.000000      0.000000
3570     35.690000      0.000000      0.000000
3571     35.700000      0.000000      0.000000
3572     35.710000      0.000000      0.000000
3573     35.720000      0.000000      0.000000
3574     35.730000      0.000000      0.000000
3575     35.740000      0.000000      0.000000
3576     35.750000      0.000000      0.000000
3577     35.760000      0.000000      0.000000
3578     35.770000      0.000000      0.000000
3579     35.780000      0.000000      0.000000
3580     35.790000      0.000000      0.000000
3581     35.800000      0.000000      0.000000
3582     35.810000      0.000000      0.000000
3583     35.820000      0.000000      0.000000
3584     35.830000      0.000000      0.000000
3585     35.840000      0.000000      0.000000
3586     35.850000      0.000000      0.000000
3587     35.860000      0.000000      0.000000
3588     35.870000      0.000000      0.000000
3589     35.880000      0.000000      0.000000
3590     35.890000      0.000000      0.000000
3591     35.900000      0.000000      0.000000
3592     35.910000      0.000000      0.000000
3593     35.920000      0.000000      0.000000
3594     35.930000      0.000000      0.000000
3595     35.940000      0.000000      0.000000
3596     35.950000      0.000000      0.000000
3597     35.960000      0.000000      0.000000
3598     35.970000      0.000000      0.000000
3599     35.980000      0.000000      0.000000
3600     35.990000      0.000000      0.000000
3601     36.000000      0.000000      0.000000
3602     36.010000      0.000000      0.000000
3603     36.020000      0.000000      0.000000
3604     36.030000      0.000000      0.000000
3605     36.040000      0.000000      0.000000
3606     36.050000      0.000000      0.000000
3607     36.060000      0.000000      0.000000
3608     36.070000      0.000000      0.000000
3609     36.080000      0.000000      0.000000
3610     36.090000      0.000000      0.000000
3611     36.100000      0.000000      0.000000
3612     36.110000      0.000000      0.000000
3613     36.120000      0.000000      0.000000
3614     36.130000      0.000000      0.000000
3615     36.140000      0.000000      0.000000
3616     36.150000      0.000000      0.000000
3617     36.160000      0.000000      0.000000
3618     36.170000      0.000000      0.000000
3619     36.180000      0.000000      0.000000
3620     36.190000      0.000000      0.000000
3621     36.200000      0.000000      0.000000
3622     36.210000      0.000000      0.000000
3623     36.220000      0.000000      0.000000
3624     36.230000      0.000000      0.000000
3625     36.240000      0.000000      0.000000
3626     36.250000      0.000000      0.000000
3627     36.260000      0.000000      0.000000
3628     36.270000      0.000000      0.000000
3629     36.280000      0.000000      0.000000
3630     36.290000      0.000000      0.000000
3631     36.300000      0.000000      0.000000
3632     36.310000      0.000000      0.000000
3633     36.320000      0.000000      0.000000
3634     36.330000      0.000000      0.000000
3635     36.340000      0.000000      0.000000
3636     36.350000      0.000000      0.000000
3637     36.360000      0.000000      0.000000
3638     36.370000      0.000000      0.000000
3639     36.380000      0.000000      0.000000
3640     36.390000      0.000000      0.000000
3641     36.400000      0.000000      0.000000
3642     36.410000      0.000000      0.000000
3643     36.420000      0.000000      0.000000
3644     36.430000      0.000000      0.000000
3645     36.440000      0.000000      0.000000
3646     36.450000      0.000000      0.000000
3647     36.460000      0.000000      0.000000
3648     36.470000      0.000000      0.000000
3649     36.480000      0.000000      0.000000
3650     36.490000      0.000000      0.000000
3651     36.500000      0.000000      0.000000
3652     36.510000      0.000000      0.000000
3653     36.520000      0.000000      0.000000
3654     36.530000      0.000000      0.000000
3655     36.540000      0.000000      0.000000
3656     36.550000      0.000000      0.000000
3657     36.560000      0.000000      0.000000
3658     36.570000      0.000000      0.000000
3659     36.580000      0.000000      0.000000
3660     36.590000      0.000000      0.000000
3661     36.600000      0.000000      0.000000
3662     36.610000      0.000000      0.000000
3663     36.620000      0.000000      0.000000
3664     36.630000      0.000000      0.000000
3665     36.640000      0.000000      0.000000
3666     36.650000      0.000000      0.000000
3667     36.660000      0.000000      0.000000
3668     36.670000      0.000000      0.000000
3669     36.680000      0.000000      0.000000
3670     36.690000      0.000000      0.000000
3671     36.700000      0.000000      0.000000
3672     36.710000      0.000000      0.000000
3673     36.720000      0.000000      0.000000
3674     36.730000      0.000000      0.000000
3675     36.740000      0.000000      0.000000
3676     36.750000      0.000000      0.000000
3677     36.760000      0.000000      0.000000
3678     36.770000      0.000000      0.000000
3679     36.780000      0.000000      0.000000
3680     36.790000      0.000000      0.000000
3681     36.800000      0.000000      0.000000
3682     36.810000      0.000000      0.000000
3683     36.820000      0.000000      0.000000
3684     36.830000      0.000000      0.000000
3685     36.840000      0.000000      0.000000
3686     36.850000      0.000000      0.000000
3687     36.860000      0.000000      0.000000
3688     36.870000      0.000000      0.000000
3689     36.880000      0.000000      0.000000
3690     36.890000      0.000000      0.000000
3691     36.900000      0.000000      0.000000
3692     36.910000      0.000000      0.000000
3693     36.920000      0.000000      0.000000
3694     36.930000      0.000000      0.000000
3695     36.940000      0.000000      0.000000
3696     36.950000      0.000000      0.000000
3697     36.960000      0.000000      0.000000
3698     36.970000      0.000000      0.000000
3699     36.980000      0.000000      0.000000
3700     36.990000      0.000000      0.000000
3701     37.000000      0.000000      0.000000
3702     37.010000      0.000000      0.000000
3703     37.020000      0.000000      0.000000
3704     37.030000      0.000000      0.000000
3705     37.040000      0.000000      0.000000
3706     37.050000      0.000000      0.000000
3707     37.060000      0.000000      0.000000
3708     37.070000      0.000000      0.000000
3709     37.080000      0.000000      0.000000
3710     37.090000      0.000000      0.000000
3711     37.100000      0.000000      0.000000
3712     37.110000      0.000000      0.000000
3713     37.120000      0.000000      0.000000
3714     37.130000      0.000000      0.000000
3715     37.140000      0.000000      0.000000
3716     37.150000      0.000000      0.000000
3717     37.160000      0.000000      0.000000
3718     37.170000      0.000000      0.000000
3719     37.180000      0.000000      0.000000
3720     37.190000      0.000000      0.000000
3721     37.200000      0.000000      0.000000
3722     37.210000      0.000000      0.000000
3723     37.220000      0.000000      0.000000
3724     37.230000      0.000000      0.000000
3725     37.240000      0.000000      0.000000
3726     37.250000      0.000000      0.000000
3727     37.260000      0.000000      0.000000
3728     37.270000      0.000000      0.000000
3729     37.280000      0.000000      0.000000
3730     37.290000      0.000000      0.000000
3731     37.300000      0.000000      0.000000
3732     37.310000      0.000000      0.000000
3733     37.320000      0.000000      0.000000
3734     37.330000      0.000000      0.000000
3735     37.340000      0.000000      0.000000
3736     37.350000      0.000000      0.000000
3737     37.360000      0.000000      0.000000
3738     37.370000      0.000000      0.000000
3739     37.380000      0.000000      0.000000
3740     37.390000      0.000000      0.000000
3741     37.400000      0.000000      0.000000
3742     37.410000      0.000000      0.000000
3743     37.420000      0.000000      0.000000
3744     37.430000      0.000000      0.000000
3745     37.440000      0.000000      0.000000
3746     37.450000      0.000000      0.000000
3747     37.460000      0.000000      0.000000
3748     37.470000      0.000000      0.000000
3749     37.480000      0.000000      0.000000
3750     37.490000      0.000000      0.000000
3751     37.500000      0.000000      0.000000
3752     37.510000      0.000000      0.000000
3753     37.520000      0.000000      0.000000
3754     37.530000      0.000000      0.000000
3755     37.540000      0.000000      0.000000
3756     37.550000      0.000000      0.000000
3757     37.560000      0.000000      0.000000
3758     37.570000      0.000000      0.000000
3759     37.580000      0.000000      0.000000
3760     37.590000      0.000000      0.000000
3761     37.600000      0.000000      0.000000
3762     37.610000      0.000000      0.000000
3763     37.620000      0.000000      0.000000
3764     37.630000      0.000000      0.000000
3765     37.640000      0.000000      0.000000
3766     37.650000      0.000000      0.000000
3767     37.660000      0.000000      0.000000
3768     37.670000      0.000000      0.000000
3769     37.680000      0.000000      0.000000
3770     37.690000      0.000000      0.000000
3771     37.700000      0.000000      0.000000
3772     37.710000      0.000000      0.000000
3773     37.720000      0.000000      0.000000
3774     37.730000      0.000000      0.000000
3775     37.740000      0.000000      0.000000
3776     37.750000      0.000000      0.000000
3777     37.760000      0.000000      0.000000
3778     37.770000      0.000000      0.000000
3779     37.780000      0.000000      0.000000
3780     37.790000      0.000000      0.000000
3781     37.800000      0.000000      0.000000
3782     37.810000      0.000000      0.000000
3783     37.820000      0.000000      0.000000
3784     37.830000      0.000000      0.000000
3785     37.840000      0.000000      0.000000
3786     37.850000      0.000000      0.000000
3787     37.860000      0.000000      0.000000
3788     37.870000      0.000000      0.000000
3789     37.880000      0.000000      0.000000
3790     37.890000      0.000000      0.000000
3791     37.900000      0.000000      0.000000
3792     37.910000      0.000000      0.000000
3793     37.920000      0.000000      0.000000
3794     37.930000      0.000000      0.000000
3795     37.940000      0.000000      0.000000
3796     37.950000      0.000000      0.000000
3797     37.960000      0.000000      0.000000
3798     37.970000      0.000000      0.000000
3799     37.980000      0.000000      0.000000
3800     37.990000      0.000000      0.000000
3801     38.000000      0.000000      0.000000
3802     38.010000      0.000000      0.000000
3803     38.020000      0.000000      0.000000
3804     38.030000      0.000000      0.000000
3805     38.040000      0.000000      0.000000
3806     38.050000      0.000000      0.000000
3807     38.060000      0.000000      0.000000
3808     38.070000      0.000000      0.000000
3809     38.080000      0.000000      0.000000
3810     38.090000      0.000000      0.000000
3811     38.100000      0.000000      0.000000
3812     38.110000      0.000000      0.000000
3813     38.120000      0.000000      0.000000
3814     38.130000      0.000000      0.000000
3815     38.140000      0.000000      0.000000
3816     38.150000      0.000000      0.000000
3817     38.160000      0.000000      0.000000
3818     38.170000      0.000000      0.000000
3819     38.180000      0.000000      0.000000
3820     38.190000      0.000000      0.000000
3821     38.200000      0.000000      0.000000
3822     38.210000      0.000000      0.000000
3823     38.220000      0.000000      0.000000
3824     38.230000      0.000000      0.000000
3825     38.240000      0.000000      0.000000
3826     38.250000      0.000000      0.000000
3827     38.260000      0.000000      0.000000
3828     38.270000      0.000000      0.000000
3829     38.280000      0.000000      0.000000
3830     38.290000      0.000000      0.000000
3831     38.300000      0.000000      0.000000
3832     38.310000      0.000000      0.000000
3833     38.320000      0.000000      0.000000
3834     38.330000      0.000000      0.000000
3835     38.340000      0.000000      0.000000
3836     38.350000      0.000000      0.000000
3837     38.360000      0.000000      0.000000
3838     38.370000      0.000000      0.000000
3839     38.380000      0.000000      0.000000
3840     38.390000      0.000000      0.000000
3841     38.400000      0.000000      0.000000
3842     38.410000      0.000000      0.000000
3843     38.420000      0.000000      0.000000
3844     38.430000      0.000000      0.000000
3845     38.440000      0.000000      0.000000
3846     38.450000      0.000000      0.000000
3847     38.460000      0.000000      0.000000
3848     38.470000      0.000000      0.000000
3849     38.480000      0.000000      0.000000
3850     38.490000      0.000000      0.000000
3851     38.500000      0.000000      0.000000
3852     38.510000      0.000000      0.000000
3853     38.520000      0.000000      0.000000
3854     38.530000      0.000000      0.000000
3855     38.540000      0.000000      0.000000
3856     38.550000      0.000000      0.000000
3857     38.560000      0.000000      0.000000
3858     38.570000      0.000000      0.000000
3859     38.580000      0.000000      0.000000
3860     38.590000      0.000000      0.000000
3861     38.600000      0.000000      0.000000
3862     38.610000      0.000000      0.000000
3863     38.620000      0.000000      0.000000
3864     38.630000      0.000000      0.000000
3865     38.640000      0.000000      0.000000
3866     38.650000      0.000000      0.000000
3867     38.660000      0.000000      0.000000
3868     38.670000      0.000000      0.000000
3869     38.680000      0.000000      0.000000
3870     38.690000      0.000000      0.000000
3871     38.700000      0.000000      0.000000
3872     38.710000      0.000000      0.000000
3873     38.720000      0.000000      0.000000
3874     38.730000      0.000000      0.000000
3875     38.740000      0.000000      0.000000
3876     38.750000      0.000000      0.000000
3877     38.760000      0.000000      0.000000
3878     38.770000      0.000000      0.000000
3879     38.780000      0.000000      0.000000
3880     38.790000      0.000000      0.000000
3881     38.800000      0.000000      0.000000
3882     38.810000      0.000000      0.000000
3883     38.820000      0.000000      0.000000
3884     38.830000      0.000000      0.000000
3885     38.840000      0.000000      0.000000
3886     38.850000      0.000000      0.000000
3887     38.860000      0.000000      0.000000
3888     38.870000      0.000000      0.000000
3889     38.880000      0.000000      0.000000
3890     38.890000      0.000000      0.000000
3891     38.900000      0.000000      0.000000
3892     38.910000      0.000000      0.000000
3893     38.920000      0.000000      0.000000
3894     38.930000      0.000000      0.000000
3895     38.940000      0.000000      0.000000
3896     38.950000      0.000000      0.000000
3897     38.960000      0.000000      0.000000
3898     38.970000      0.000000      0.000000
3899     38.980000      0.000000      0.000000
3900     38.990000      0.000000      0.000000
3901     39.000000      0.000000      0.000000
3902     39.010000      0.000000      0.000000
3903     39.020000      0.000000      0.000000
3904     39.030000      0.000000      0.000000
3905     39.040000      0.000000      0.000000
3906     39.050000      0.000000      0.000000
3907     39.060000      0.000000      0.000000
3908     39.070000      0.000000      0.000000
3909     39.080000      0.000000      0.000000
3910     39.090000      0.000000      0.000000
3911     39.100000      0.000000      0.000000
3912     39.110000      0.000000      0.000000
3913     39.120000      0.000000      0.000000
3914     39.130000      0.000000      0.000000
3915     39.140000      0.000000      0.000000
3916     39.150000      0.000000      0.000000
3917     39.160000      0.000000      0.000000
3918     39.170000      0.000000      0.000000
3919     39.180000      0.000000      0.000000
3920     39.190000      0.000000      0.000000
3921     39.200000      0.000000      0.000000
3922     39.210000      0.000000      0.000000
3923     39.220000      0.000000      0.000000
3924     39.230000      0.000000      0.000000
3925     39.240000      0.000000      0.000000
3926     39.250000      0.000000      0.000000
3927     39.260000      0.000000      0.000000
3928     39.270000      0.000000      0.000000
3929     39.280000      0.000000      0.000000
3930     39.290000      0.000000      0.000000
3931     39.300000      0.000000      0.000000
3932     39.310000      0.000000      0.000000
3933     39.320000      0.000000      0.000000
3934     39.330000      0.000000      0.000000
3935     39.340000      0.000000      0.000000
3936     39.350000      0.000000      0.000000
3937     39.360000      0.000000      0.000000
3938     39.370000      0.000000      0.000000
3939     39.380000      0.000000      0.000000
3940     39.390000      0.000000      0.000000
3941     39.400000      0.000000      0.000000
3942     39.410000      0.000000      0.000000
3943     39.420000      0.000000      0.000000
3944     39.430000      0.000000      0.000000
3945     39.440000      0.000000      0.000000
3946     39.450000      0.000000      0.000000
3947     39.460000      0.000000      0.000000
3948     39.470000      0.000000      0.000000
3949     39.480000      0.000000      0.000000
3950     39.490000      0.000000      0.000000
3951     39.500000      0.000000      0.000000
3952     39.510000      0.000000      0.000000
3953     39.520000      0.000000      0.000000
3954     39.530000      0.000000      0.000000
3955     39.540000      0.000000      0.000000
3956     39.550000      0.000000      0.000000
3957     39.560000      0.000000      0.000000
3958     39.570000      0.000000      0.000000
3959     39.580000      0.000000      0.000000
3960     39.590000      0.000000      0.000000
3961     39.600000      0.000000      0.000000
3962     39.610000      0.000000      0.000000
3963     39.620000      0.000000      0.000000
3964     39.630000      0.000000      0.000000
3965     39.640000      0.000000      0.000000
3966     39.650000      0.000000      0.000000
3967     39.660000      0.000000      0.000000
3968     39.670000      0.000000      0.000000
3969     39.680000      0.000000      0.000000
3970     39.690000      0.000000      0.000000
3971     39.700000      0.000000      0.000000
3972     39.710000      0.000000      0.000000
3973     39.720000      0.000000      0.000000
3974     39.730000      0.000000      0.000000
3975     39.740000      0.000000      0.000000
3976     39.750000      0.000000      0.000000
3977     39.760000      0.000000      0.000000
3978     39.770000      0.000000      0.000000
3979     39.780000      0.000000      0.000000
3980     39.790000      0.000000      0.000000
3981     39.800000      0.000000      0.000000
3982     39.810000      0.000000      0.000000
3983     39.820000      0.000000      0.000000
3984     39.830000      0.000000      0.000000
3985     39.840000      0.000000      0.000000
3986     39.850000      0.000000      0.000000
3987     39.860000      0.000000      0.000000
3988     39.870000      0.000000      0.000000
3989     39.880000      0.000000      0.000000
3990     39.890000      0.000000      0.000000
3991     39.900000      0.000000      0.000000
3992     39.910000      0.000000      0.000000
3993     39.920000      0.000000      0.000000
3994     39.930000      0.000000      0.000000
3995     39.940000      0.000000      0.000000
3996     39.950000      0.000000      0.000000
3997     39.960000      0.000000      0.000000
3998     39.970000      0.000000      0.000000
3999     39.980000      0.000000      0.000000
4000     39.990000      0.000000      0.000000
4001     40.000000      0.000000      0.000000
