# Supplementary material for: A Bottom-Up Coarse-Grained Model for Nucleosome–Nucleosome Interactions with Explicit Ions
Source: J Chem Theory Comput. 2022 May 17;18(6):3948–60. doi: 10.1021/acs.jctc.2c00083 (PMC9202350; doi:10.1021/acs.jctc.2c00083)
Supplement: Supplementary file 2 — ct2c00083_si_002.zip [file ct2c00083_si_002.zip › archive/CGMD_NCP-CO/pot_tables/CGLY_P.table]

CGLY_P
N 4001

1      0.000001    126.703800     59.777850
2      0.010000    126.106020     61.784840
3      0.020000    125.488180     63.582140
4      0.030000    124.852350     65.142520
5      0.040000    124.200930     66.445680
6      0.050000    123.536470     67.479320
7      0.060000    122.861680     68.239800
8      0.070000    122.179280     68.732140
9      0.080000    121.491960     68.969610
10      0.090000    120.802260     68.972650
11      0.100000    120.112540     68.767620
12      0.110000    119.424860     68.385090
13      0.120000    118.741010     67.858180
14      0.130000    118.062430     67.220840
15      0.140000    117.390220     66.506370
16      0.150000    116.725160     65.746060
17      0.160000    116.067700     64.968340
18      0.170000    115.418010     64.198020
19      0.180000    114.776030     63.455990
20      0.190000    114.141470     62.759100
21      0.200000    113.513880     62.120260
22      0.210000    112.892680     61.548640
23      0.220000    112.277190     61.049980
24      0.230000    111.666690     60.626980
25      0.240000    111.060420     60.279630
26      0.250000    110.457630     60.005630
27      0.260000    109.857570     59.800670
28      0.270000    109.259560     59.658870
29      0.280000    108.662970     59.573090
30      0.290000    108.067240     59.535260
31      0.300000    107.471890     59.536740
32      0.310000    106.876520     59.568620
33      0.320000    106.280840     59.622050
34      0.330000    105.684620     59.688470
35      0.340000    105.087730     59.759860
36      0.350000    104.490130     59.828900
37      0.360000    103.891850     59.889140
38      0.370000    103.292950     59.935000
39      0.380000    102.693600     59.961900
40      0.390000    102.093980     59.966190
41      0.400000    101.494320     59.945160
42      0.410000    100.894870     59.897010
43      0.420000    100.295900     59.820790
44      0.430000     99.697690     59.716330
45      0.440000     99.100530     59.584240
46      0.450000     98.504690     59.425780
47      0.460000     97.910430     59.242830
48      0.470000     97.318000     59.037780
49      0.480000     96.727620     58.813480
50      0.490000     96.139490     58.573050
51      0.500000     95.553760     58.319840
52      0.510000     94.970560     58.057260
53      0.520000     94.389990     57.788640
54      0.530000     93.812100     57.517170
55      0.540000     93.236930     57.245720
56      0.550000     92.664470     56.976840
57      0.560000     92.094700     56.712690
58      0.570000     91.527580     56.454990
59      0.580000     90.963030     56.205030
60      0.590000     90.400980     55.963730
61      0.600000     89.841340     55.731600
62      0.610000     89.284020     55.508880
63      0.620000     88.728930     55.295500
64      0.630000     88.175980     55.091190
65      0.640000     87.625070     54.895480
66      0.650000     87.076110     54.707800
67      0.660000     86.529030     54.527450
68      0.670000     85.983760     54.353690
69      0.680000     85.440220     54.185730
70      0.690000     84.898370     54.022750
71      0.700000     84.358140     53.863920
72      0.710000     83.819500     53.708410
73      0.720000     83.282420     53.555410
74      0.730000     82.746860     53.404100
75      0.740000     82.212820     53.253700
76      0.750000     81.680280     53.103450
77      0.760000     81.149250     52.952620
78      0.770000     80.619720     52.800510
79      0.780000     80.091720     52.646500
80      0.790000     79.565250     52.490010
81      0.800000     79.040350     52.330540
82      0.810000     78.517050     52.167690
83      0.820000     77.995370     52.001160
84      0.830000     77.475360     51.830780
85      0.840000     76.957050     51.656500
86      0.850000     76.440490     51.478410
87      0.860000     75.925700     51.296740
88      0.870000     75.412730     51.111840
89      0.880000     74.901620     50.924170
90      0.890000     74.392370     50.734280
91      0.900000     73.885030     50.542760
92      0.910000     73.379600     50.350240
93      0.920000     72.876100     50.157320
94      0.930000     72.374530     49.964540
95      0.940000     71.874880     49.772380
96      0.950000     71.377160     49.581190
97      0.960000     70.881350     49.391230
98      0.970000     70.387430     49.202650
99      0.980000     69.895410     49.015470
100      0.990000     69.405250     48.829630
101      1.000000     68.916960     48.644990
102      1.010000     68.430510     48.461380
103      1.020000     67.945890     48.278590
104      1.030000     67.463110     48.096410
105      1.040000     66.982140     47.914670
106      1.050000     66.503000     47.733230
107      1.060000     66.025660     47.552010
108      1.070000     65.550140     47.370970
109      1.080000     65.076430     47.190140
110      1.090000     64.604530     47.009600
111      1.100000     64.134440     46.829440
112      1.110000     63.666140     46.649770
113      1.120000     63.199650     46.470710
114      1.130000     62.734940     46.292320
115      1.140000     62.272010     46.114630
116      1.150000     61.810870     45.937620
117      1.160000     61.351490     45.761190
118      1.170000     60.893880     45.585200
119      1.180000     60.438030     45.409450
120      1.190000     59.983930     45.233710
121      1.200000     59.531600     45.057710
122      1.210000     59.081020     44.881220
123      1.220000     58.632210     44.703990
124      1.230000     58.185170     44.525830
125      1.240000     57.739910     44.346620
126      1.250000     57.296440     44.166310
127      1.260000     56.854780     43.984910
128      1.270000     56.414930     43.802530
129      1.280000     55.976910     43.619350
130      1.290000     55.540710     43.435590
131      1.300000     55.106360     43.251540
132      1.310000     54.673840     43.067470
133      1.320000     54.243170     42.883660
134      1.330000     53.814330     42.700330
135      1.340000     53.387330     42.517670
136      1.350000     52.962150     42.335780
137      1.360000     52.538790     42.154690
138      1.370000     52.117250     41.974350
139      1.380000     51.697500     41.794650
140      1.390000     51.279560     41.615410
141      1.400000     50.863400     41.436420
142      1.410000     50.449040     41.257460
143      1.420000     50.036460     41.078300
144      1.430000     49.625680     40.898750
145      1.440000     49.216690     40.718670
146      1.450000     48.809500     40.537980
147      1.460000     48.404130     40.356660
148      1.470000     48.000560     40.174770
149      1.480000     47.598810     39.992440
150      1.490000     47.198890     39.809830
151      1.500000     46.800790     39.627160
152      1.510000     46.404520     39.444650
153      1.520000     46.010070     39.262510
154      1.530000     45.617440     39.080910
155      1.540000     45.226640     38.899990
156      1.550000     44.837640     38.719780
157      1.560000     44.450440     38.540290
158      1.570000     44.065040     38.361440
159      1.580000     43.681420     38.183060
160      1.590000     43.299590     38.004980
161      1.600000     42.919540     37.826970
162      1.610000     42.541270     37.648790
163      1.620000     42.164780     37.470220
164      1.630000     41.790080     37.291080
165      1.640000     41.417170     37.111220
166      1.650000     41.046060     36.930580
167      1.660000     40.676750     36.749160
168      1.670000     40.309260     36.567040
169      1.680000     39.943590     36.384350
170      1.690000     39.579750     36.201290
171      1.700000     39.217730     36.018100
172      1.710000     38.857550     35.835020
173      1.720000     38.499200     35.652280
174      1.730000     38.142680     35.470080
175      1.740000     37.787980     35.288560
176      1.750000     37.435090     35.107800
177      1.760000     37.084010     34.927800
178      1.770000     36.734740     34.748480
179      1.780000     36.387250     34.569730
180      1.790000     36.041550     34.391340
181      1.800000     35.697640     34.213110
182      1.810000     35.355510     34.034790
183      1.820000     35.015160     33.856170
184      1.830000     34.676600     33.677060
185      1.840000     34.339830     33.497310
186      1.850000     34.004860     33.316850
187      1.860000     33.671690     33.135670
188      1.870000     33.340330     32.953830
189      1.880000     33.010790     32.771470
190      1.890000     32.683080     32.588760
191      1.900000     32.357190     32.405910
192      1.910000     32.033130     32.223170
193      1.920000     31.710900     32.040750
194      1.930000     31.390490     31.858810
195      1.940000     31.071900     31.677510
196      1.950000     30.755130     31.496900
197      1.960000     30.440160     31.316970
198      1.970000     30.126990     31.137650
199      1.980000     29.815610     30.958790
200      1.990000     29.506030     30.780210
201      2.000000     29.198220     30.601680
202      2.010000     28.892210     30.422990
203      2.020000     28.587980     30.243910
204      2.030000     28.285540     30.064260
205      2.040000     27.984900     29.883910
206      2.050000     27.686060     29.702800
207      2.060000     27.389030     29.520940
208      2.070000     27.093820     29.338410
209      2.080000     26.800440     29.155360
210      2.090000     26.508880     28.972000
211      2.100000     26.219160     28.788570
212      2.110000     25.931280     28.605340
213      2.120000     25.645220     28.422520
214      2.130000     25.361000     28.240340
215      2.140000     25.078590     28.058950
216      2.150000     24.798000     27.878430
217      2.160000     24.519220     27.698780
218      2.170000     24.242230     27.519950
219      2.180000     23.967030     27.341800
220      2.190000     23.693620     27.164140
221      2.200000     23.421970     26.986750
222      2.210000     23.152110     26.809400
223      2.220000     22.884010     26.631840
224      2.230000     22.617690     26.453880
225      2.240000     22.353160     26.275360
226      2.250000     22.090400     26.096160
227      2.260000     21.829440     25.916260
228      2.270000     21.570280     25.735690
229      2.280000     21.312920     25.554530
230      2.290000     21.057380     25.372930
231      2.300000     20.803650     25.191060
232      2.310000     20.551740     25.009110
233      2.320000     20.301640     24.827250
234      2.330000     20.053370     24.645620
235      2.340000     19.806920     24.464320
236      2.350000     19.562270     24.283370
237      2.360000     19.319440     24.102740
238      2.370000     19.078410     23.922330
239      2.380000     18.839190     23.742000
240      2.390000     18.601770     23.561550
241      2.400000     18.366150     23.380760
242      2.410000     18.132340     23.199430
243      2.420000     17.900350     23.017380
244      2.430000     17.670180     22.834470
245      2.440000     17.441830     22.650620
246      2.450000     17.215330     22.465850
247      2.460000     16.990670     22.280260
248      2.470000     16.767860     22.094030
249      2.480000     16.546920     21.907420
250      2.490000     16.327850     21.720760
251      2.500000     16.110640     21.534430
252      2.510000     15.895300     21.348800
253      2.520000     15.681810     21.164240
254      2.530000     15.470170     20.981090
255      2.540000     15.260360     20.799600
256      2.550000     15.052360     20.619960
257      2.560000     14.846160     20.442250
258      2.570000     14.641740     20.266470
259      2.580000     14.439070     20.092520
260      2.590000     14.238150     19.920220
261      2.600000     14.038950     19.749320
262      2.610000     13.841450     19.579530
263      2.620000     13.645660     19.410530
264      2.630000     13.451550     19.241980
265      2.640000     13.259130     19.073540
266      2.650000     13.068400     18.904900
267      2.660000     12.879350     18.735770
268      2.670000     12.691990     18.565890
269      2.680000     12.506330     18.395020
270      2.690000     12.322380     18.222970
271      2.700000     12.140150     18.049530
272      2.710000     11.959660     17.874520
273      2.720000     11.780910     17.697740
274      2.730000     11.603930     17.518990
275      2.740000     11.428740     17.338030
276      2.750000     11.255360     17.154610
277      2.760000     11.083820     16.968460
278      2.770000     10.914130     16.779310
279      2.780000     10.746340     16.586900
280      2.790000     10.580470     16.391010
281      2.800000     10.416560     16.191490
282      2.810000     10.254650     15.988290
283      2.820000     10.094760     15.781500
284      2.830000      9.936950     15.571350
285      2.840000      9.781240     15.358260
286      2.850000      9.627650     15.142880
287      2.860000      9.476220     14.926030
288      2.870000      9.326960     14.708740
289      2.880000      9.179880     14.492230
290      2.890000      9.034950     14.277840
291      2.900000      8.892180     14.067020
292      2.910000      8.751510     13.861230
293      2.920000      8.612890     13.661910
294      2.930000      8.476270     13.470410
295      2.940000      8.341570     13.287940
296      2.950000      8.208690     13.115500
297      2.960000      8.077540     12.953850
298      2.970000      7.948000     12.803490
299      2.980000      7.819960     12.664610
300      2.990000      7.693320     12.537090
301      3.000000      7.567940     12.420510
302      3.010000      7.443740     12.314110
303      3.020000      7.320600     12.216780
304      3.030000      7.198430     12.127100
305      3.040000      7.077160     12.043290
306      3.050000      6.956730     11.963260
307      3.060000      6.837090     11.884610
308      3.070000      6.718250     11.804620
309      3.080000      6.600200     11.720370
310      3.090000      6.483000     11.628720
311      3.100000      6.366710     11.526400
312      3.110000      6.251450     11.410090
313      3.120000      6.137350     11.276510
314      3.130000      6.024580     11.122480
315      3.140000      5.913360     10.945060
316      3.150000      5.803910     10.741590
317      3.160000      5.696490     10.509800
318      3.170000      5.591390     10.247920
319      3.180000      5.488910      9.954760
320      3.190000      5.389370      9.629820
321      3.200000      5.293070      9.273370
322      3.210000      5.200330      8.886590
323      3.220000      5.111470      8.471670
324      3.230000      5.026750      8.031860
325      3.240000      4.946430      7.571590
326      3.250000      4.870720      7.096500
327      3.260000      4.799750      6.613370
328      3.270000      4.733620      6.130150
329      3.280000      4.672320      5.655740
330      3.290000      4.615760      5.199830
331      3.300000      4.563760      4.772660
332      3.310000      4.516030      4.384700
333      3.320000      4.472190      4.046370
334      3.330000      4.431720      3.767670
335      3.340000      4.394050      3.557940
336      3.350000      4.358470      3.425550
337      3.360000      4.324210      3.377670
338      3.370000      4.290430      3.420090
339      3.380000      4.256230      3.557020
340      3.390000      4.220660      3.790960
341      3.400000      4.182750      4.122590
342      3.410000      4.141530      4.550610
343      3.420000      4.096020      5.071660
344      3.430000      4.045310      5.680200
345      3.440000      3.988500      6.368520
346      3.450000      3.924820      7.126650
347      3.460000      3.853550      7.942550
348      3.470000      3.774130      8.802170
349      3.480000      3.686100      9.689800
350      3.490000      3.589210     10.588430
351      3.500000      3.483320     11.480180
352      3.510000      3.368520     12.346880
353      3.520000      3.245050     13.170560
354      3.530000      3.113350     13.934050
355      3.540000      2.974010     14.621390
356      3.550000      2.827790     15.218300
357      3.560000      2.675610     15.712490
358      3.570000      2.518480     16.093860
359      3.580000      2.357540     16.354670
360      3.590000      2.194000     16.489630
361      3.600000      2.029100     16.495900
362      3.610000      1.864140     16.373160
363      3.620000      1.700410     16.123520
364      3.630000      1.539180     15.751540
365      3.640000      1.381660     15.264150
366      3.650000      1.229020     14.670550
367      3.660000      1.082310     13.982020
368      3.670000      0.942490     13.211750
369      3.680000      0.810380     12.374460
370      3.690000      0.686630     11.486040
371      3.700000      0.571770     10.563040
372      3.710000      0.466140      9.622250
373      3.720000      0.369920      8.680090
374      3.730000      0.283120      7.752160
375      3.740000      0.205600      6.852810
376      3.750000      0.137070      5.994820
377      3.760000      0.077120      5.189090
378      3.770000      0.025230      4.444590
379      3.780000     -0.019220      3.768250
380      3.790000     -0.056900      3.164980
381      3.800000     -0.088550      2.637830
382      3.810000     -0.114930      2.188020
383      3.820000     -0.136810      1.815150
384      3.830000     -0.154960      1.517280
385      3.840000     -0.170130      1.291150
386      3.850000     -0.183040      1.132290
387      3.860000     -0.194370      1.035180
388      3.870000     -0.204720      0.993440
389      3.880000     -0.214650      1.000000
390      3.890000     -0.224650      1.047330
391      3.900000     -0.235130      1.127610
392      3.910000     -0.246400      1.233010
393      3.920000     -0.258730      1.355840
394      3.930000     -0.272290      1.488820
395      3.940000     -0.287180      1.625190
396      3.950000     -0.303430      1.758880
397      3.960000     -0.321020      1.884570
398      3.970000     -0.339870      1.997790
399      3.980000     -0.359840      2.094900
400      3.990000     -0.380790      2.173100
401      4.000000     -0.402520      2.230360
402      4.010000     -0.424830      2.265440
403      4.020000     -0.447480      2.277760
404      4.030000     -0.470260      2.267410
405      4.040000     -0.492930      2.235030
406      4.050000     -0.515280      2.181810
407      4.060000     -0.537100      2.109360
408      4.070000     -0.558200      2.019710
409      4.080000     -0.578390      1.915170
410      4.090000     -0.597540      1.798300
411      4.100000     -0.615530      1.671770
412      4.110000     -0.632250      1.538320
413      4.120000     -0.647630      1.400620
414      4.130000     -0.661630      1.261230
415      4.140000     -0.674250      1.122500
416      4.150000     -0.685470      0.986540
417      4.160000     -0.695340      0.855160
418      4.170000     -0.703890      0.729870
419      4.180000     -0.711190      0.611870
420      4.190000     -0.717310      0.502060
421      4.200000     -0.722330      0.401040
422      4.210000     -0.726340      0.309170
423      4.220000     -0.729430      0.226590
424      4.230000     -0.731690      0.153230
425      4.240000     -0.733230      0.088840
426      4.250000     -0.734120      0.033040
427      4.260000     -0.734450     -0.014670
428      4.270000     -0.734300     -0.054890
429      4.280000     -0.733750     -0.088280
430      4.290000     -0.732870     -0.115540
431      4.300000     -0.731710     -0.137420
432      4.310000     -0.730340     -0.154630
433      4.320000     -0.728790     -0.167910
434      4.330000     -0.727110     -0.177920
435      4.340000     -0.725330     -0.185290
436      4.350000     -0.723480     -0.190610
437      4.360000     -0.721570     -0.194370
438      4.370000     -0.719630     -0.197010
439      4.380000     -0.717660     -0.198890
440      4.390000     -0.715670     -0.200310
441      4.400000     -0.713670     -0.201500
442      4.410000     -0.711650     -0.202660
443      4.420000     -0.709630     -0.203900
444      4.430000     -0.707590     -0.205330
445      4.440000     -0.705530     -0.206980
446      4.450000     -0.703460     -0.208900
447      4.460000     -0.701380     -0.211080
448      4.470000     -0.699270     -0.213490
449      4.480000     -0.697130     -0.216110
450      4.490000     -0.694970     -0.218890
451      4.500000     -0.692780     -0.221790
452      4.510000     -0.690560     -0.224730
453      4.520000     -0.688310     -0.227670
454      4.530000     -0.686040     -0.230560
455      4.540000     -0.683730     -0.233330
456      4.550000     -0.681400     -0.235930
457      4.560000     -0.679040     -0.238330
458      4.570000     -0.676660     -0.240500
459      4.580000     -0.674250     -0.242390
460      4.590000     -0.671830     -0.244010
461      4.600000     -0.669390     -0.245350
462      4.610000     -0.666930     -0.246410
463      4.620000     -0.664470     -0.247220
464      4.630000     -0.662000     -0.247810
465      4.640000     -0.659520     -0.248230
466      4.650000     -0.657040     -0.248560
467      4.660000     -0.654550     -0.248870
468      4.670000     -0.652060     -0.249260
469      4.680000     -0.649570     -0.249830
470      4.690000     -0.647070     -0.250710
471      4.700000     -0.644570     -0.252010
472      4.710000     -0.642050     -0.253870
473      4.720000     -0.639510     -0.256410
474      4.730000     -0.636940     -0.259780
475      4.740000     -0.634340     -0.264080
476      4.750000     -0.631700     -0.269450
477      4.760000     -0.629010     -0.275970
478      4.770000     -0.626250     -0.283750
479      4.780000     -0.623410     -0.292860
480      4.790000     -0.620480     -0.303370
481      4.800000     -0.617450     -0.315320
482      4.810000     -0.614300     -0.328760
483      4.820000     -0.611010     -0.343690
484      4.830000     -0.607570     -0.360110
485      4.840000     -0.603970     -0.378000
486      4.850000     -0.600190     -0.397320
487      4.860000     -0.596220     -0.418010
488      4.870000     -0.592040     -0.440010
489      4.880000     -0.587640     -0.463220
490      4.890000     -0.583010     -0.487570
491      4.900000     -0.578130     -0.512950
492      4.910000     -0.573000     -0.539280
493      4.920000     -0.567610     -0.566460
494      4.930000     -0.561940     -0.594410
495      4.940000     -0.556000     -0.623080
496      4.950000     -0.549770     -0.652400
497      4.960000     -0.543240     -0.682340
498      4.970000     -0.536420     -0.712870
499      4.980000     -0.529290     -0.743970
500      4.990000     -0.521850     -0.775640
501      5.000000     -0.514100     -0.807860
502      5.010000     -0.506020     -0.840600
503      5.020000     -0.497610     -0.873840
504      5.030000     -0.488870     -0.907500
505      5.040000     -0.479800     -0.941520
506      5.050000     -0.470380     -0.975780
507      5.060000     -0.460620     -1.010130
508      5.070000     -0.450520     -1.044390
509      5.080000     -0.440080     -1.078360
510      5.090000     -0.429300     -1.111820
511      5.100000     -0.418180     -1.144510
512      5.110000     -0.406730     -1.176180
513      5.120000     -0.394970     -1.206590
514      5.130000     -0.382910     -1.235480
515      5.140000     -0.370550     -1.262630
516      5.150000     -0.357920     -1.287840
517      5.160000     -0.345050     -1.310930
518      5.170000     -0.331940     -1.331770
519      5.180000     -0.318620     -1.350230
520      5.190000     -0.305120     -1.366230
521      5.200000     -0.291450     -1.379720
522      5.210000     -0.277660     -1.390650
523      5.220000     -0.263750     -1.399020
524      5.230000     -0.249760     -1.404820
525      5.240000     -0.235710     -1.408070
526      5.250000     -0.221630     -1.408780
527      5.260000     -0.207540     -1.406990
528      5.270000     -0.193470     -1.402720
529      5.280000     -0.179450     -1.396000
530      5.290000     -0.165490     -1.386860
531      5.300000     -0.151620     -1.375320
532      5.310000     -0.137860     -1.361400
533      5.320000     -0.124250     -1.345080
534      5.330000     -0.110800     -1.326380
535      5.340000     -0.097540     -1.305280
536      5.350000     -0.084480     -1.281750
537      5.360000     -0.071670     -1.255780
538      5.370000     -0.059110     -1.227330
539      5.380000     -0.046830     -1.196380
540      5.390000     -0.034870     -1.162930
541      5.400000     -0.023240     -1.126980
542      5.410000     -0.011970     -1.088570
543      5.420000     -0.001090     -1.047770
544      5.430000      0.009390     -1.004700
545      5.440000      0.019440     -0.959510
546      5.450000      0.029030     -0.912430
547      5.460000      0.038160     -0.863710
548      5.470000      0.046800     -0.813690
549      5.480000      0.054930     -0.762710
550      5.490000      0.062560     -0.711180
551      5.500000      0.069670     -0.659530
552      5.510000      0.076270     -0.608170
553      5.520000      0.082350     -0.557530
554      5.530000      0.087920     -0.508000
555      5.540000      0.093000     -0.459950
556      5.550000      0.097600     -0.413690
557      5.560000      0.101740     -0.369480
558      5.570000      0.105440     -0.327510
559      5.580000      0.108710     -0.287940
560      5.590000      0.111590     -0.250860
561      5.600000      0.114100     -0.216290
562      5.610000      0.116260     -0.184240
563      5.620000      0.118100     -0.154650
564      5.630000      0.119650     -0.127450
565      5.640000      0.120920     -0.102530
566      5.650000      0.121950     -0.079770
567      5.660000      0.122750     -0.059010
568      5.670000      0.123340     -0.040110
569      5.680000      0.123740     -0.022900
570      5.690000      0.123970     -0.007220
571      5.700000      0.124040      0.007100
572      5.710000      0.123970      0.020230
573      5.720000      0.123770      0.032310
574      5.730000      0.123440      0.043510
575      5.740000      0.123010      0.053950
576      5.750000      0.122470      0.063770
577      5.760000      0.121830      0.073080
578      5.770000      0.121100      0.081980
579      5.780000      0.120280      0.090560
580      5.790000      0.119380      0.098910
581      5.800000      0.118390      0.107070
582      5.810000      0.117320      0.115100
583      5.820000      0.116160      0.123040
584      5.830000      0.114930      0.130900
585      5.840000      0.113630      0.138690
586      5.850000      0.112240      0.146420
587      5.860000      0.110770      0.154070
588      5.870000      0.109230      0.161610
589      5.880000      0.107620      0.169030
590      5.890000      0.105930      0.176260
591      5.900000      0.104160      0.183290
592      5.910000      0.102330      0.190040
593      5.920000      0.100430      0.196490
594      5.930000      0.098470      0.202580
595      5.940000      0.096440      0.208260
596      5.950000      0.094360      0.213510
597      5.960000      0.092220      0.218290
598      5.970000      0.090040      0.222580
599      5.980000      0.087810      0.226340
600      5.990000      0.085550      0.229590
601      6.000000      0.083250      0.232300
602      6.010000      0.080930      0.234480
603      6.020000      0.078590      0.236150
604      6.030000      0.076230      0.237310
605      6.040000      0.073850      0.238000
606      6.050000      0.071470      0.238230
607      6.060000      0.069090      0.238050
608      6.070000      0.066710      0.237480
609      6.080000      0.064330      0.236560
610      6.090000      0.061970      0.235350
611      6.100000      0.059620      0.233870
612      6.110000      0.057280      0.232190
613      6.120000      0.054950      0.230330
614      6.130000      0.052650      0.228340
615      6.140000      0.050370      0.226250
616      6.150000      0.048110      0.224100
617      6.160000      0.045860      0.221910
618      6.170000      0.043650      0.219700
619      6.180000      0.041450      0.217500
620      6.190000      0.039270      0.215310
621      6.200000      0.037120      0.213150
622      6.210000      0.034990      0.211030
623      6.220000      0.032880      0.208950
624      6.230000      0.030790      0.206920
625      6.240000      0.028720      0.204940
626      6.250000      0.026670      0.203010
627      6.260000      0.024640      0.201130
628      6.270000      0.022630      0.199320
629      6.280000      0.020640      0.197570
630      6.290000      0.018660      0.195890
631      6.300000      0.016700      0.194280
632      6.310000      0.014760      0.192760
633      6.320000      0.012830      0.191330
634      6.330000      0.010920      0.190000
635      6.340000      0.009020      0.188760
636      6.350000      0.007130      0.187630
637      6.360000      0.005250      0.186610
638      6.370000      0.003390      0.185700
639      6.380000      0.001530      0.184900
640      6.390000     -0.000320      0.184220
641      6.400000     -0.002160      0.183650
642      6.410000     -0.004000      0.183200
643      6.420000     -0.005830      0.182850
644      6.430000     -0.007660      0.182610
645      6.440000     -0.009480      0.182480
646      6.450000     -0.011310      0.182440
647      6.460000     -0.013130      0.182500
648      6.470000     -0.014960      0.182640
649      6.480000     -0.016780      0.182860
650      6.490000     -0.018610      0.183160
651      6.500000     -0.020440      0.183520
652      6.510000     -0.022280      0.183950
653      6.520000     -0.024120      0.184430
654      6.530000     -0.025960      0.184960
655      6.540000     -0.027810      0.185540
656      6.550000     -0.029670      0.186160
657      6.560000     -0.031530      0.186820
658      6.570000     -0.033400      0.187510
659      6.580000     -0.035270      0.188230
660      6.590000     -0.037160      0.188980
661      6.600000     -0.039050      0.189750
662      6.610000     -0.040940      0.190540
663      6.620000     -0.042850      0.191350
664      6.630000     -0.044760      0.192170
665      6.640000     -0.046680      0.192980
666      6.650000     -0.048610      0.193790
667      6.660000     -0.050550      0.194590
668      6.670000     -0.052500      0.195350
669      6.680000     -0.054450      0.196060
670      6.690000     -0.056410      0.196720
671      6.700000     -0.058380      0.197300
672      6.710000     -0.060350      0.197790
673      6.720000     -0.062330      0.198170
674      6.730000     -0.064310      0.198420
675      6.740000     -0.066300      0.198530
676      6.750000     -0.068280      0.198490
677      6.760000     -0.070270      0.198270
678      6.770000     -0.072250      0.197880
679      6.780000     -0.074230      0.197300
680      6.790000     -0.076200      0.196520
681      6.800000     -0.078170      0.195540
682      6.810000     -0.080120      0.194360
683      6.820000     -0.082060      0.192980
684      6.830000     -0.083990      0.191400
685      6.840000     -0.085910      0.189630
686      6.850000     -0.087800      0.187660
687      6.860000     -0.089680      0.185520
688      6.870000     -0.091540      0.183220
689      6.880000     -0.093370      0.180760
690      6.890000     -0.095180      0.178160
691      6.900000     -0.096960      0.175440
692      6.910000     -0.098710      0.172610
693      6.920000     -0.100440      0.169680
694      6.930000     -0.102130      0.166670
695      6.940000     -0.103800      0.163580
696      6.950000     -0.105440      0.160430
697      6.960000     -0.107040      0.157230
698      6.970000     -0.108610      0.153970
699      6.980000     -0.110150      0.150650
700      6.990000     -0.111660      0.147290
701      7.000000     -0.113130      0.143870
702      7.010000     -0.114570      0.140390
703      7.020000     -0.115980      0.136860
704      7.030000     -0.117340      0.133270
705      7.040000     -0.118680      0.129620
706      7.050000     -0.119970      0.125910
707      7.060000     -0.121230      0.122140
708      7.070000     -0.122450      0.118310
709      7.080000     -0.123640      0.114440
710      7.090000     -0.124780      0.110510
711      7.100000     -0.125890      0.106550
712      7.110000     -0.126950      0.102550
713      7.120000     -0.127980      0.098520
714      7.130000     -0.128960      0.094470
715      7.140000     -0.129910      0.090390
716      7.150000     -0.130810      0.086300
717      7.160000     -0.131670      0.082180
718      7.170000     -0.132500      0.078040
719      7.180000     -0.133280      0.073880
720      7.190000     -0.134010      0.069700
721      7.200000     -0.134710      0.065490
722      7.210000     -0.135370      0.061240
723      7.220000     -0.135980      0.056970
724      7.230000     -0.136550      0.052660
725      7.240000     -0.137080      0.048340
726      7.250000     -0.137560      0.043990
727      7.260000     -0.138000      0.039640
728      7.270000     -0.138400      0.035290
729      7.280000     -0.138750      0.030960
730      7.290000     -0.139060      0.026680
731      7.300000     -0.139320      0.022450
732      7.310000     -0.139550      0.018310
733      7.320000     -0.139730      0.014270
734      7.330000     -0.139870      0.010350
735      7.340000     -0.139980      0.006570
736      7.350000     -0.140040      0.002950
737      7.360000     -0.140070     -0.000510
738      7.370000     -0.140070     -0.003790
739      7.380000     -0.140030     -0.006900
740      7.390000     -0.139960     -0.009820
741      7.400000     -0.139860     -0.012570
742      7.410000     -0.139740     -0.015140
743      7.420000     -0.139590     -0.017540
744      7.430000     -0.139410     -0.019780
745      7.440000     -0.139210     -0.021870
746      7.450000     -0.138990     -0.023820
747      7.460000     -0.138760     -0.025660
748      7.470000     -0.138500     -0.027380
749      7.480000     -0.138230     -0.029010
750      7.490000     -0.137940     -0.030550
751      7.500000     -0.137630     -0.032040
752      7.510000     -0.137310     -0.033480
753      7.520000     -0.136970     -0.034880
754      7.530000     -0.136630     -0.036260
755      7.540000     -0.136260     -0.037640
756      7.550000     -0.135890     -0.039030
757      7.560000     -0.135500     -0.040430
758      7.570000     -0.135090     -0.041870
759      7.580000     -0.134670     -0.043340
760      7.590000     -0.134240     -0.044850
761      7.600000     -0.133790     -0.046410
762      7.610000     -0.133330     -0.048020
763      7.620000     -0.132850     -0.049670
764      7.630000     -0.132350     -0.051380
765      7.640000     -0.131840     -0.053120
766      7.650000     -0.131310     -0.054900
767      7.660000     -0.130760     -0.056700
768      7.670000     -0.130190     -0.058510
769      7.680000     -0.129600     -0.060310
770      7.690000     -0.129000     -0.062090
771      7.700000     -0.128380     -0.063830
772      7.710000     -0.127740     -0.065510
773      7.720000     -0.127090     -0.067110
774      7.730000     -0.126420     -0.068610
775      7.740000     -0.125730     -0.069990
776      7.750000     -0.125030     -0.071250
777      7.760000     -0.124320     -0.072360
778      7.770000     -0.123590     -0.073320
779      7.780000     -0.122860     -0.074110
780      7.790000     -0.122120     -0.074740
781      7.800000     -0.121370     -0.075200
782      7.810000     -0.120620     -0.075480
783      7.820000     -0.119870     -0.075580
784      7.830000     -0.119110     -0.075520
785      7.840000     -0.118350     -0.075280
786      7.850000     -0.117600     -0.074890
787      7.860000     -0.116850     -0.074340
788      7.870000     -0.116110     -0.073640
789      7.880000     -0.115370     -0.072810
790      7.890000     -0.114650     -0.071840
791      7.900000     -0.113930     -0.070760
792      7.910000     -0.113220     -0.069570
793      7.920000     -0.112520     -0.068280
794      7.930000     -0.111840     -0.066890
795      7.940000     -0.111170     -0.065420
796      7.950000     -0.110520     -0.063870
797      7.960000     -0.109880     -0.062230
798      7.970000     -0.109260     -0.060530
799      7.980000     -0.108650     -0.058740
800      7.990000     -0.108060     -0.056880
801      8.000000     -0.107500     -0.054950
802      8.010000     -0.106950     -0.052930
803      8.020000     -0.106420     -0.050840
804      8.030000     -0.105910     -0.048650
805      8.040000     -0.105420     -0.046390
806      8.050000     -0.104960     -0.044030
807      8.060000     -0.104520     -0.041580
808      8.070000     -0.104100     -0.039040
809      8.080000     -0.103710     -0.036410
810      8.090000     -0.103350     -0.033690
811      8.100000     -0.103010     -0.030870
812      8.110000     -0.102700     -0.027960
813      8.120000     -0.102420     -0.024960
814      8.130000     -0.102170     -0.021860
815      8.140000     -0.101950     -0.018660
816      8.150000     -0.101770     -0.015360
817      8.160000     -0.101610     -0.011950
818      8.170000     -0.101490     -0.008440
819      8.180000     -0.101410     -0.004810
820      8.190000     -0.101360     -0.001070
821      8.200000     -0.101350      0.002790
822      8.210000     -0.101380      0.006770
823      8.220000     -0.101450      0.010870
824      8.230000     -0.101560      0.015070
825      8.240000     -0.101710      0.019370
826      8.250000     -0.101900      0.023760
827      8.260000     -0.102140      0.028200
828      8.270000     -0.102420      0.032690
829      8.280000     -0.102750      0.037190
830      8.290000     -0.103120      0.041660
831      8.300000     -0.103530      0.046090
832      8.310000     -0.104000      0.050420
833      8.320000     -0.104500      0.054630
834      8.330000     -0.105050      0.058690
835      8.340000     -0.105630      0.062560
836      8.350000     -0.106260      0.066230
837      8.360000     -0.106920      0.069660
838      8.370000     -0.107620      0.072840
839      8.380000     -0.108350      0.075760
840      8.390000     -0.109100      0.078410
841      8.400000     -0.109890      0.080790
842      8.410000     -0.110700      0.082890
843      8.420000     -0.111520      0.084730
844      8.430000     -0.112370      0.086290
845      8.440000     -0.113230      0.087610
846      8.450000     -0.114110      0.088670
847      8.460000     -0.115000      0.089510
848      8.470000     -0.115890      0.090120
849      8.480000     -0.116790      0.090520
850      8.490000     -0.117700      0.090740
851      8.500000     -0.118610      0.090770
852      8.510000     -0.119510      0.090640
853      8.520000     -0.120420      0.090350
854      8.530000     -0.121320      0.089930
855      8.540000     -0.122220      0.089370
856      8.550000     -0.123120      0.088690
857      8.560000     -0.124000      0.087900
858      8.570000     -0.124880      0.087000
859      8.580000     -0.125750      0.085990
860      8.590000     -0.126610      0.084890
861      8.600000     -0.127460      0.083680
862      8.610000     -0.128300      0.082380
863      8.620000     -0.129120      0.080980
864      8.630000     -0.129930      0.079490
865      8.640000     -0.130730      0.077910
866      8.650000     -0.131510      0.076230
867      8.660000     -0.132270      0.074470
868      8.670000     -0.133010      0.072620
869      8.680000     -0.133740      0.070680
870      8.690000     -0.134450      0.068670
871      8.700000     -0.135130      0.066580
872      8.710000     -0.135800      0.064410
873      8.720000     -0.136440      0.062170
874      8.730000     -0.137060      0.059870
875      8.740000     -0.137660      0.057490
876      8.750000     -0.138240      0.055040
877      8.760000     -0.138790      0.052520
878      8.770000     -0.139310      0.049940
879      8.780000     -0.139810      0.047270
880      8.790000     -0.140290      0.044530
881      8.800000     -0.140730      0.041720
882      8.810000     -0.141150      0.038820
883      8.820000     -0.141540      0.035850
884      8.830000     -0.141900      0.032790
885      8.840000     -0.142220      0.029670
886      8.850000     -0.142520      0.026480
887      8.860000     -0.142780      0.023230
888      8.870000     -0.143020      0.019930
889      8.880000     -0.143220      0.016600
890      8.890000     -0.143380      0.013250
891      8.900000     -0.143510      0.009900
892      8.910000     -0.143610      0.006570
893      8.920000     -0.143680      0.003260
894      8.930000     -0.143710      0.000000
895      8.940000     -0.143710     -0.003200
896      8.950000     -0.143680     -0.006330
897      8.960000     -0.143620     -0.009390
898      8.970000     -0.143520     -0.012350
899      8.980000     -0.143400     -0.015230
900      8.990000     -0.143250     -0.018020
901      9.000000     -0.143070     -0.020720
902      9.010000     -0.142860     -0.023330
903      9.020000     -0.142630     -0.025860
904      9.030000     -0.142370     -0.028300
905      9.040000     -0.142080     -0.030670
906      9.050000     -0.141780     -0.032960
907      9.060000     -0.141450     -0.035180
908      9.070000     -0.141100     -0.037340
909      9.080000     -0.140720     -0.039430
910      9.090000     -0.140330     -0.041460
911      9.100000     -0.139910     -0.043440
912      9.110000     -0.139480     -0.045350
913      9.120000     -0.139030     -0.047210
914      9.130000     -0.138550     -0.049020
915      9.140000     -0.138060     -0.050770
916      9.150000     -0.137560     -0.052470
917      9.160000     -0.137030     -0.054120
918      9.170000     -0.136490     -0.055720
919      9.180000     -0.135930     -0.057280
920      9.190000     -0.135360     -0.058800
921      9.200000     -0.134770     -0.060290
922      9.210000     -0.134170     -0.061730
923      9.220000     -0.133550     -0.063140
924      9.230000     -0.132920     -0.064530
925      9.240000     -0.132280     -0.065870
926      9.250000     -0.131620     -0.067190
927      9.260000     -0.130940     -0.068480
928      9.270000     -0.130260     -0.069740
929      9.280000     -0.129560     -0.070960
930      9.290000     -0.128850     -0.072140
931      9.300000     -0.128130     -0.073280
932      9.310000     -0.127400     -0.074370
933      9.320000     -0.126650     -0.075420
934      9.330000     -0.125900     -0.076420
935      9.340000     -0.125140     -0.077350
936      9.350000     -0.124360     -0.078230
937      9.360000     -0.123580     -0.079050
938      9.370000     -0.122790     -0.079810
939      9.380000     -0.121990     -0.080500
940      9.390000     -0.121190     -0.081120
941      9.400000     -0.120380     -0.081680
942      9.410000     -0.119560     -0.082180
943      9.420000     -0.118740     -0.082620
944      9.430000     -0.117910     -0.082990
945      9.440000     -0.117080     -0.083310
946      9.450000     -0.116250     -0.083560
947      9.460000     -0.115410     -0.083770
948      9.470000     -0.114570     -0.083920
949      9.480000     -0.113740     -0.084020
950      9.490000     -0.112900     -0.084070
951      9.500000     -0.112050     -0.084080
952      9.510000     -0.111210     -0.084050
953      9.520000     -0.110370     -0.083970
954      9.530000     -0.109530     -0.083860
955      9.540000     -0.108700     -0.083710
956      9.550000     -0.107860     -0.083520
957      9.560000     -0.107020     -0.083300
958      9.570000     -0.106190     -0.083040
959      9.580000     -0.105360     -0.082750
960      9.590000     -0.104530     -0.082420
961      9.600000     -0.103710     -0.082060
962      9.610000     -0.102890     -0.081660
963      9.620000     -0.102070     -0.081220
964      9.630000     -0.101260     -0.080750
965      9.640000     -0.100450     -0.080240
966      9.650000     -0.099650     -0.079690
967      9.660000     -0.098850     -0.079110
968      9.670000     -0.098060     -0.078480
969      9.680000     -0.097280     -0.077820
970      9.690000     -0.096500     -0.077120
971      9.700000     -0.095730     -0.076380
972      9.710000     -0.094960     -0.075600
973      9.720000     -0.094210     -0.074780
974      9.730000     -0.093460     -0.073920
975      9.740000     -0.092720     -0.073010
976      9.750000     -0.091990     -0.072060
977      9.760000     -0.091270     -0.071070
978      9.770000     -0.090560     -0.070040
979      9.780000     -0.089860     -0.068950
980      9.790000     -0.089170     -0.067820
981      9.800000     -0.088490     -0.066630
982      9.810000     -0.087820     -0.065400
983      9.820000     -0.087170     -0.064120
984      9.830000     -0.086530     -0.062800
985      9.840000     -0.085900     -0.061430
986      9.850000     -0.085290     -0.060020
987      9.860000     -0.084690     -0.058580
988      9.870000     -0.084100     -0.057120
989      9.880000     -0.083530     -0.055650
990      9.890000     -0.082970     -0.054170
991      9.900000     -0.082430     -0.052690
992      9.910000     -0.081900     -0.051230
993      9.920000     -0.081390     -0.049800
994      9.930000     -0.080890     -0.048400
995      9.940000     -0.080410     -0.047060
996      9.950000     -0.079940     -0.045760
997      9.960000     -0.079480     -0.044530
998      9.970000     -0.079040     -0.043360
999      9.980000     -0.078600     -0.042270
1000      9.990000     -0.078180     -0.041240
1001     10.000000     -0.077770     -0.040290
1002     10.010000     -0.077360     -0.039420
1003     10.020000     -0.076970     -0.038610
1004     10.030000     -0.076580     -0.037880
1005     10.040000     -0.076200     -0.037220
1006     10.050000     -0.075830     -0.036620
1007     10.060000     -0.075470     -0.036090
1008     10.070000     -0.075110     -0.035620
1009     10.080000     -0.074750     -0.035200
1010     10.090000     -0.074400     -0.034840
1011     10.100000     -0.074050     -0.034540
1012     10.110000     -0.073700     -0.034280
1013     10.120000     -0.073360     -0.034080
1014     10.130000     -0.073020     -0.033920
1015     10.140000     -0.072680     -0.033800
1016     10.150000     -0.072340     -0.033730
1017     10.160000     -0.072010     -0.033700
1018     10.170000     -0.071670     -0.033710
1019     10.180000     -0.071330     -0.033760
1020     10.190000     -0.070990     -0.033850
1021     10.200000     -0.070660     -0.033980
1022     10.210000     -0.070320     -0.034160
1023     10.220000     -0.069970     -0.034370
1024     10.230000     -0.069630     -0.034630
1025     10.240000     -0.069280     -0.034930
1026     10.250000     -0.068930     -0.035270
1027     10.260000     -0.068580     -0.035650
1028     10.270000     -0.068230     -0.036080
1029     10.280000     -0.067860     -0.036560
1030     10.290000     -0.067500     -0.037090
1031     10.300000     -0.067130     -0.037660
1032     10.310000     -0.066750     -0.038290
1033     10.320000     -0.066370     -0.038980
1034     10.330000     -0.065980     -0.039720
1035     10.340000     -0.065580     -0.040520
1036     10.350000     -0.065180     -0.041380
1037     10.360000     -0.064760     -0.042310
1038     10.370000     -0.064340     -0.043300
1039     10.380000     -0.063910     -0.044360
1040     10.390000     -0.063460     -0.045500
1041     10.400000     -0.063010     -0.046710
1042     10.410000     -0.062540     -0.047990
1043     10.420000     -0.062060     -0.049340
1044     10.430000     -0.061570     -0.050760
1045     10.440000     -0.061060     -0.052250
1046     10.450000     -0.060540     -0.053790
1047     10.460000     -0.060000     -0.055390
1048     10.470000     -0.059450     -0.057030
1049     10.480000     -0.058880     -0.058710
1050     10.490000     -0.058290     -0.060410
1051     10.500000     -0.057680     -0.062120
1052     10.510000     -0.057060     -0.063830
1053     10.520000     -0.056420     -0.065530
1054     10.530000     -0.055770     -0.067210
1055     10.540000     -0.055100     -0.068850
1056     10.550000     -0.054410     -0.070450
1057     10.560000     -0.053700     -0.072000
1058     10.570000     -0.052980     -0.073490
1059     10.580000     -0.052250     -0.074930
1060     10.590000     -0.051500     -0.076300
1061     10.600000     -0.050740     -0.077610
1062     10.610000     -0.049960     -0.078860
1063     10.620000     -0.049170     -0.080030
1064     10.630000     -0.048370     -0.081140
1065     10.640000     -0.047560     -0.082180
1066     10.650000     -0.046740     -0.083160
1067     10.660000     -0.045910     -0.084060
1068     10.670000     -0.045070     -0.084890
1069     10.680000     -0.044220     -0.085650
1070     10.690000     -0.043360     -0.086330
1071     10.700000     -0.042500     -0.086940
1072     10.710000     -0.041630     -0.087450
1073     10.720000     -0.040750     -0.087880
1074     10.730000     -0.039870     -0.088220
1075     10.740000     -0.038990     -0.088460
1076     10.750000     -0.038110     -0.088600
1077     10.760000     -0.037220     -0.088640
1078     10.770000     -0.036340     -0.088570
1079     10.780000     -0.035450     -0.088400
1080     10.790000     -0.034570     -0.088120
1081     10.800000     -0.033680     -0.087730
1082     10.810000     -0.032810     -0.087230
1083     10.820000     -0.031940     -0.086630
1084     10.830000     -0.031070     -0.085930
1085     10.840000     -0.030210     -0.085120
1086     10.850000     -0.029360     -0.084230
1087     10.860000     -0.028520     -0.083250
1088     10.870000     -0.027680     -0.082200
1089     10.880000     -0.026860     -0.081080
1090     10.890000     -0.026050     -0.079910
1091     10.900000     -0.025250     -0.078680
1092     10.910000     -0.024460     -0.077420
1093     10.920000     -0.023690     -0.076140
1094     10.930000     -0.022930     -0.074840
1095     10.940000     -0.022180     -0.073530
1096     10.950000     -0.021450     -0.072220
1097     10.960000     -0.020720     -0.070910
1098     10.970000     -0.020010     -0.069610
1099     10.980000     -0.019320     -0.068320
1100     10.990000     -0.018630     -0.067050
1101     11.000000     -0.017960     -0.065780
1102     11.010000     -0.017310     -0.064530
1103     11.020000     -0.016660     -0.063280
1104     11.030000     -0.016030     -0.062040
1105     11.040000     -0.015410     -0.060810
1106     11.050000     -0.014800     -0.059580
1107     11.060000     -0.014200     -0.058350
1108     11.070000     -0.013620     -0.057110
1109     11.080000     -0.013050     -0.055870
1110     11.090000     -0.012490     -0.054610
1111     11.100000     -0.011940     -0.053350
1112     11.110000     -0.011410     -0.052060
1113     11.120000     -0.010890     -0.050760
1114     11.130000     -0.010380     -0.049430
1115     11.140000     -0.009890     -0.048080
1116     11.150000     -0.009410     -0.046700
1117     11.160000     -0.008940     -0.045280
1118     11.170000     -0.008490     -0.043830
1119     11.180000     -0.008050     -0.042330
1120     11.190000     -0.007630     -0.040790
1121     11.200000     -0.007220     -0.039210
1122     11.210000     -0.006830     -0.037570
1123     11.220000     -0.006450     -0.035890
1124     11.230000     -0.006090     -0.034150
1125     11.240000     -0.005750     -0.032370
1126     11.250000     -0.005430     -0.030540
1127     11.260000     -0.005120     -0.028670
1128     11.270000     -0.004830     -0.026760
1129     11.280000     -0.004570     -0.024830
1130     11.290000     -0.004320     -0.022870
1131     11.300000     -0.004090     -0.020900
1132     11.310000     -0.003880     -0.018920
1133     11.320000     -0.003690     -0.016950
1134     11.330000     -0.003520     -0.014990
1135     11.340000     -0.003370     -0.013040
1136     11.350000     -0.003240     -0.011110
1137     11.360000     -0.003130     -0.009220
1138     11.370000     -0.003040     -0.007350
1139     11.380000     -0.002970     -0.005500
1140     11.390000     -0.002910     -0.003690
1141     11.400000     -0.002870     -0.001900
1142     11.410000     -0.002850     -0.000140
1143     11.420000     -0.002850      0.001600
1144     11.430000     -0.002870      0.003320
1145     11.440000     -0.002900      0.005030
1146     11.450000     -0.002950      0.006720
1147     11.460000     -0.003020      0.008420
1148     11.470000     -0.003100      0.010100
1149     11.480000     -0.003200      0.011790
1150     11.490000     -0.003320      0.013480
1151     11.500000     -0.003460      0.015180
1152     11.510000     -0.003610      0.016890
1153     11.520000     -0.003780      0.018610
1154     11.530000     -0.003960      0.020350
1155     11.540000     -0.004170      0.022100
1156     11.550000     -0.004390      0.023880
1157     11.560000     -0.004630      0.025680
1158     11.570000     -0.004880      0.027520
1159     11.580000     -0.005160      0.029380
1160     11.590000     -0.005450      0.031280
1161     11.600000     -0.005770      0.033220
1162     11.610000     -0.006100      0.035190
1163     11.620000     -0.006450      0.037200
1164     11.630000     -0.006820      0.039240
1165     11.640000     -0.007220      0.041310
1166     11.650000     -0.007630      0.043400
1167     11.660000     -0.008060      0.045490
1168     11.670000     -0.008520      0.047580
1169     11.680000     -0.008990      0.049660
1170     11.690000     -0.009490      0.051700
1171     11.700000     -0.010010      0.053690
1172     11.710000     -0.010540      0.055600
1173     11.720000     -0.011100      0.057440
1174     11.730000     -0.011670      0.059170
1175     11.740000     -0.012270      0.060780
1176     11.750000     -0.012870      0.062250
1177     11.760000     -0.013500      0.063580
1178     11.770000     -0.014130      0.064760
1179     11.780000     -0.014780      0.065770
1180     11.790000     -0.015440      0.066620
1181     11.800000     -0.016100      0.067290
1182     11.810000     -0.016780      0.067800
1183     11.820000     -0.017450      0.068140
1184     11.830000     -0.018140      0.068320
1185     11.840000     -0.018820      0.068340
1186     11.850000     -0.019500      0.068210
1187     11.860000     -0.020180      0.067950
1188     11.870000     -0.020860      0.067550
1189     11.880000     -0.021540      0.067040
1190     11.890000     -0.022210      0.066420
1191     11.900000     -0.022870      0.065710
1192     11.910000     -0.023530      0.064920
1193     11.920000     -0.024180      0.064070
1194     11.930000     -0.024820      0.063160
1195     11.940000     -0.025450      0.062200
1196     11.950000     -0.026070      0.061210
1197     11.960000     -0.026690      0.060190
1198     11.970000     -0.027290      0.059140
1199     11.980000     -0.027880      0.058080
1200     11.990000     -0.028460      0.057000
1201     12.000000     -0.029030      0.055910
1202     12.010000     -0.029590      0.054810
1203     12.020000     -0.030140      0.053700
1204     12.030000     -0.030670      0.052580
1205     12.040000     -0.031200      0.051460
1206     12.050000     -0.031710      0.050340
1207     12.060000     -0.032220      0.049210
1208     12.070000     -0.032710      0.048100
1209     12.080000     -0.033190      0.046980
1210     12.090000     -0.033660      0.045880
1211     12.100000     -0.034120      0.044800
1212     12.110000     -0.034570      0.043730
1213     12.120000     -0.035010      0.042690
1214     12.130000     -0.035430      0.041680
1215     12.140000     -0.035850      0.040710
1216     12.150000     -0.036260      0.039770
1217     12.160000     -0.036650      0.038860
1218     12.170000     -0.037040      0.038000
1219     12.180000     -0.037420      0.037180
1220     12.190000     -0.037790      0.036400
1221     12.200000     -0.038160      0.035660
1222     12.210000     -0.038510      0.034960
1223     12.220000     -0.038860      0.034300
1224     12.230000     -0.039210      0.033680
1225     12.240000     -0.039540      0.033080
1226     12.250000     -0.039870      0.032520
1227     12.260000     -0.040200      0.031990
1228     12.270000     -0.040520      0.031480
1229     12.280000     -0.040830      0.031000
1230     12.290000     -0.041140      0.030530
1231     12.300000     -0.041450      0.030080
1232     12.310000     -0.041750      0.029650
1233     12.320000     -0.042050      0.029230
1234     12.330000     -0.042340      0.028820
1235     12.340000     -0.042630      0.028410
1236     12.350000     -0.042910      0.028020
1237     12.360000     -0.043190      0.027620
1238     12.370000     -0.043470      0.027230
1239     12.380000     -0.043740      0.026830
1240     12.390000     -0.044010      0.026440
1241     12.400000     -0.044270      0.026040
1242     12.410000     -0.044530      0.025630
1243     12.420000     -0.044790      0.025230
1244     12.430000     -0.045040      0.024820
1245     12.440000     -0.045290      0.024410
1246     12.450000     -0.045530      0.023990
1247     12.460000     -0.045770      0.023570
1248     12.470000     -0.046010      0.023160
1249     12.480000     -0.046240      0.022750
1250     12.490000     -0.046470      0.022340
1251     12.500000     -0.046690      0.021940
1252     12.510000     -0.046910      0.021560
1253     12.520000     -0.047130      0.021190
1254     12.530000     -0.047340      0.020830
1255     12.540000     -0.047550      0.020500
1256     12.550000     -0.047750      0.020180
1257     12.560000     -0.047950      0.019890
1258     12.570000     -0.048150      0.019630
1259     12.580000     -0.048350      0.019390
1260     12.590000     -0.048540      0.019180
1261     12.600000     -0.048740      0.018990
1262     12.610000     -0.048930      0.018820
1263     12.620000     -0.049110      0.018680
1264     12.630000     -0.049300      0.018560
1265     12.640000     -0.049490      0.018460
1266     12.650000     -0.049670      0.018380
1267     12.660000     -0.049850      0.018310
1268     12.670000     -0.050040      0.018250
1269     12.680000     -0.050220      0.018200
1270     12.690000     -0.050400      0.018150
1271     12.700000     -0.050580      0.018090
1272     12.710000     -0.050760      0.018030
1273     12.720000     -0.050950      0.017960
1274     12.730000     -0.051120      0.017870
1275     12.740000     -0.051300      0.017750
1276     12.750000     -0.051480      0.017620
1277     12.760000     -0.051660      0.017460
1278     12.770000     -0.051830      0.017260
1279     12.780000     -0.052000      0.017040
1280     12.790000     -0.052170      0.016770
1281     12.800000     -0.052340      0.016470
1282     12.810000     -0.052510      0.016140
1283     12.820000     -0.052670      0.015760
1284     12.830000     -0.052830      0.015350
1285     12.840000     -0.052980      0.014900
1286     12.850000     -0.053130      0.014410
1287     12.860000     -0.053270      0.013890
1288     12.870000     -0.053410      0.013340
1289     12.880000     -0.053540      0.012760
1290     12.890000     -0.053670      0.012150
1291     12.900000     -0.053790      0.011520
1292     12.910000     -0.053910      0.010870
1293     12.920000     -0.054020      0.010200
1294     12.930000     -0.054120      0.009510
1295     12.940000     -0.054210      0.008820
1296     12.950000     -0.054300      0.008110
1297     12.960000     -0.054380      0.007400
1298     12.970000     -0.054460      0.006670
1299     12.980000     -0.054520      0.005940
1300     12.990000     -0.054580      0.005210
1301     13.000000     -0.054640      0.004470
1302     13.010000     -0.054680      0.003720
1303     13.020000     -0.054720      0.002960
1304     13.030000     -0.054750      0.002200
1305     13.040000     -0.054770      0.001440
1306     13.050000     -0.054780      0.000680
1307     13.060000     -0.054790     -0.000090
1308     13.070000     -0.054790     -0.000850
1309     13.080000     -0.054780     -0.001600
1310     13.090000     -0.054770     -0.002350
1311     13.100000     -0.054740     -0.003080
1312     13.110000     -0.054710     -0.003790
1313     13.120000     -0.054670     -0.004490
1314     13.130000     -0.054630     -0.005150
1315     13.140000     -0.054580     -0.005790
1316     13.150000     -0.054520     -0.006400
1317     13.160000     -0.054460     -0.006970
1318     13.170000     -0.054390     -0.007510
1319     13.180000     -0.054310     -0.008020
1320     13.190000     -0.054230     -0.008480
1321     13.200000     -0.054150     -0.008920
1322     13.210000     -0.054060     -0.009310
1323     13.220000     -0.053960     -0.009670
1324     13.230000     -0.053870     -0.010010
1325     13.240000     -0.053770     -0.010310
1326     13.250000     -0.053660     -0.010590
1327     13.260000     -0.053560     -0.010840
1328     13.270000     -0.053450     -0.011080
1329     13.280000     -0.053340     -0.011300
1330     13.290000     -0.053230     -0.011520
1331     13.300000     -0.053110     -0.011720
1332     13.310000     -0.052990     -0.011930
1333     13.320000     -0.052870     -0.012140
1334     13.330000     -0.052750     -0.012360
1335     13.340000     -0.052630     -0.012580
1336     13.350000     -0.052500     -0.012830
1337     13.360000     -0.052370     -0.013090
1338     13.370000     -0.052240     -0.013370
1339     13.380000     -0.052110     -0.013670
1340     13.390000     -0.051970     -0.014000
1341     13.400000     -0.051830     -0.014350
1342     13.410000     -0.051690     -0.014730
1343     13.420000     -0.051540     -0.015130
1344     13.430000     -0.051390     -0.015550
1345     13.440000     -0.051240     -0.016000
1346     13.450000     -0.051080     -0.016470
1347     13.460000     -0.050910     -0.016950
1348     13.470000     -0.050740     -0.017440
1349     13.480000     -0.050570     -0.017940
1350     13.490000     -0.050390     -0.018440
1351     13.500000     -0.050200     -0.018930
1352     13.510000     -0.050010     -0.019410
1353     13.520000     -0.049820     -0.019870
1354     13.530000     -0.049620     -0.020310
1355     13.540000     -0.049420     -0.020720
1356     13.550000     -0.049210     -0.021090
1357     13.560000     -0.049000     -0.021420
1358     13.570000     -0.048790     -0.021710
1359     13.580000     -0.048570     -0.021960
1360     13.590000     -0.048350     -0.022160
1361     13.600000     -0.048130     -0.022310
1362     13.610000     -0.047900     -0.022410
1363     13.620000     -0.047680     -0.022460
1364     13.630000     -0.047460     -0.022460
1365     13.640000     -0.047230     -0.022410
1366     13.650000     -0.047010     -0.022310
1367     13.660000     -0.046780     -0.022170
1368     13.670000     -0.046560     -0.021990
1369     13.680000     -0.046340     -0.021760
1370     13.690000     -0.046120     -0.021490
1371     13.700000     -0.045910     -0.021190
1372     13.710000     -0.045700     -0.020850
1373     13.720000     -0.045490     -0.020470
1374     13.730000     -0.045280     -0.020070
1375     13.740000     -0.045080     -0.019630
1376     13.750000     -0.044890     -0.019160
1377     13.760000     -0.044700     -0.018660
1378     13.770000     -0.044510     -0.018140
1379     13.780000     -0.044330     -0.017580
1380     13.790000     -0.044150     -0.017000
1381     13.800000     -0.043980     -0.016380
1382     13.810000     -0.043820     -0.015740
1383     13.820000     -0.043660     -0.015070
1384     13.830000     -0.043510     -0.014370
1385     13.840000     -0.043370     -0.013640
1386     13.850000     -0.043230     -0.012890
1387     13.860000     -0.043100     -0.012110
1388     13.870000     -0.042980     -0.011310
1389     13.880000     -0.042870     -0.010500
1390     13.890000     -0.042760     -0.009660
1391     13.900000     -0.042670     -0.008810
1392     13.910000     -0.042580     -0.007960
1393     13.920000     -0.042500     -0.007090
1394     13.930000     -0.042430     -0.006220
1395     13.940000     -0.042360     -0.005350
1396     13.950000     -0.042310     -0.004480
1397     13.960000     -0.042270     -0.003610
1398     13.970000     -0.042230     -0.002740
1399     13.980000     -0.042200     -0.001880
1400     13.990000     -0.042180     -0.001010
1401     14.000000     -0.042170     -0.000150
1402     14.010000     -0.042170      0.000700
1403     14.020000     -0.042180      0.001560
1404     14.030000     -0.042200      0.002420
1405     14.040000     -0.042220      0.003270
1406     14.050000     -0.042250      0.004120
1407     14.060000     -0.042290      0.004970
1408     14.070000     -0.042340      0.005810
1409     14.080000     -0.042400      0.006650
1410     14.090000     -0.042470      0.007480
1411     14.100000     -0.042540      0.008290
1412     14.110000     -0.042630      0.009090
1413     14.120000     -0.042720      0.009870
1414     14.130000     -0.042820      0.010640
1415     14.140000     -0.042920      0.011370
1416     14.150000     -0.043040      0.012090
1417     14.160000     -0.043160      0.012770
1418     14.170000     -0.043280      0.013430
1419     14.180000     -0.043420      0.014060
1420     14.190000     -0.043560      0.014650
1421     14.200000     -0.043710      0.015220
1422     14.210000     -0.043860      0.015750
1423     14.220000     -0.044010      0.016250
1424     14.230000     -0.044180      0.016710
1425     14.240000     -0.044340      0.017140
1426     14.250000     -0.044520      0.017530
1427     14.260000     -0.044690      0.017880
1428     14.270000     -0.044870      0.018190
1429     14.280000     -0.045050      0.018450
1430     14.290000     -0.045240      0.018660
1431     14.300000     -0.045420      0.018810
1432     14.310000     -0.045610      0.018900
1433     14.320000     -0.045800      0.018920
1434     14.330000     -0.045990      0.018880
1435     14.340000     -0.046180      0.018760
1436     14.350000     -0.046370      0.018550
1437     14.360000     -0.046550      0.018270
1438     14.370000     -0.046730      0.017890
1439     14.380000     -0.046910      0.017430
1440     14.390000     -0.047090      0.016880
1441     14.400000     -0.047260      0.016230
1442     14.410000     -0.047420      0.015490
1443     14.420000     -0.047570      0.014650
1444     14.430000     -0.047720      0.013730
1445     14.440000     -0.047860      0.012730
1446     14.450000     -0.047980      0.011650
1447     14.460000     -0.048100      0.010500
1448     14.470000     -0.048210      0.009290
1449     14.480000     -0.048300      0.008030
1450     14.490000     -0.048380      0.006730
1451     14.500000     -0.048450      0.005400
1452     14.510000     -0.048500      0.004050
1453     14.520000     -0.048540      0.002700
1454     14.530000     -0.048570      0.001350
1455     14.540000     -0.048580      0.000020
1456     14.550000     -0.048580     -0.001290
1457     14.560000     -0.048570     -0.002560
1458     14.570000     -0.048540     -0.003800
1459     14.580000     -0.048500     -0.005010
1460     14.590000     -0.048450     -0.006170
1461     14.600000     -0.048390     -0.007280
1462     14.610000     -0.048320     -0.008350
1463     14.620000     -0.048240     -0.009380
1464     14.630000     -0.048140     -0.010370
1465     14.640000     -0.048040     -0.011320
1466     14.650000     -0.047930     -0.012220
1467     14.660000     -0.047800     -0.013090
1468     14.670000     -0.047670     -0.013920
1469     14.680000     -0.047530     -0.014710
1470     14.690000     -0.047390     -0.015470
1471     14.700000     -0.047230     -0.016200
1472     14.710000     -0.047070     -0.016900
1473     14.720000     -0.046900     -0.017560
1474     14.730000     -0.046720     -0.018190
1475     14.740000     -0.046540     -0.018790
1476     14.750000     -0.046360     -0.019360
1477     14.760000     -0.046160     -0.019900
1478     14.770000     -0.045960     -0.020410
1479     14.780000     -0.045760     -0.020900
1480     14.790000     -0.045550     -0.021360
1481     14.800000     -0.045340     -0.021790
1482     14.810000     -0.045120     -0.022200
1483     14.820000     -0.044900     -0.022580
1484     14.830000     -0.044670     -0.022940
1485     14.840000     -0.044440     -0.023280
1486     14.850000     -0.044210     -0.023590
1487     14.860000     -0.043970     -0.023880
1488     14.870000     -0.043730     -0.024150
1489     14.880000     -0.043490     -0.024390
1490     14.890000     -0.043250     -0.024600
1491     14.900000     -0.043000     -0.024780
1492     14.910000     -0.042750     -0.024940
1493     14.920000     -0.042500     -0.025070
1494     14.930000     -0.042250     -0.025160
1495     14.940000     -0.042000     -0.025220
1496     14.950000     -0.041750     -0.025240
1497     14.960000     -0.041500     -0.025230
1498     14.970000     -0.041250     -0.025170
1499     14.980000     -0.040990     -0.025080
1500     14.990000     -0.040740     -0.024940
1501     15.000000     -0.040490     -0.024760
1502     15.010000     -0.040250     -0.024550
1503     15.020000     -0.040000     -0.024280
1504     15.030000     -0.039760     -0.023980
1505     15.040000     -0.039520     -0.023630
1506     15.050000     -0.039280     -0.023240
1507     15.060000     -0.039050     -0.022810
1508     15.070000     -0.038820     -0.022340
1509     15.080000     -0.038600     -0.021830
1510     15.090000     -0.038380     -0.021290
1511     15.100000     -0.038170     -0.020710
1512     15.110000     -0.037960     -0.020090
1513     15.120000     -0.037760     -0.019440
1514     15.130000     -0.037560     -0.018760
1515     15.140000     -0.037380     -0.018040
1516     15.150000     -0.037200     -0.017290
1517     15.160000     -0.037020     -0.016510
1518     15.170000     -0.036860     -0.015700
1519     15.180000     -0.036700     -0.014860
1520     15.190000     -0.036550     -0.013980
1521     15.200000     -0.036410     -0.013070
1522     15.210000     -0.036280     -0.012130
1523     15.220000     -0.036160     -0.011160
1524     15.230000     -0.036050     -0.010160
1525     15.240000     -0.035950     -0.009130
1526     15.250000     -0.035860     -0.008080
1527     15.260000     -0.035780     -0.007020
1528     15.270000     -0.035710     -0.005950
1529     15.280000     -0.035650     -0.004870
1530     15.290000     -0.035600     -0.003790
1531     15.300000     -0.035560     -0.002730
1532     15.310000     -0.035530     -0.001690
1533     15.320000     -0.035520     -0.000680
1534     15.330000     -0.035510      0.000290
1535     15.340000     -0.035510      0.001220
1536     15.350000     -0.035520      0.002090
1537     15.360000     -0.035540      0.002910
1538     15.370000     -0.035570      0.003670
1539     15.380000     -0.035610      0.004370
1540     15.390000     -0.035650      0.005000
1541     15.400000     -0.035700      0.005560
1542     15.410000     -0.035760      0.006060
1543     15.420000     -0.035820      0.006490
1544     15.430000     -0.035880      0.006870
1545     15.440000     -0.035950      0.007180
1546     15.450000     -0.036030      0.007440
1547     15.460000     -0.036100      0.007650
1548     15.470000     -0.036180      0.007810
1549     15.480000     -0.036250      0.007940
1550     15.490000     -0.036330      0.008020
1551     15.500000     -0.036410      0.008080
1552     15.510000     -0.036490      0.008120
1553     15.520000     -0.036580      0.008130
1554     15.530000     -0.036660      0.008130
1555     15.540000     -0.036740      0.008130
1556     15.550000     -0.036820      0.008110
1557     15.560000     -0.036900      0.008100
1558     15.570000     -0.036980      0.008090
1559     15.580000     -0.037060      0.008080
1560     15.590000     -0.037140      0.008070
1561     15.600000     -0.037220      0.008070
1562     15.610000     -0.037300      0.008080
1563     15.620000     -0.037390      0.008100
1564     15.630000     -0.037470      0.008110
1565     15.640000     -0.037550      0.008140
1566     15.650000     -0.037630      0.008160
1567     15.660000     -0.037710      0.008180
1568     15.670000     -0.037790      0.008200
1569     15.680000     -0.037870      0.008210
1570     15.690000     -0.037960      0.008210
1571     15.700000     -0.038040      0.008200
1572     15.710000     -0.038120      0.008160
1573     15.720000     -0.038200      0.008100
1574     15.730000     -0.038280      0.008010
1575     15.740000     -0.038360      0.007890
1576     15.750000     -0.038440      0.007730
1577     15.760000     -0.038520      0.007530
1578     15.770000     -0.038600      0.007300
1579     15.780000     -0.038670      0.007010
1580     15.790000     -0.038740      0.006680
1581     15.800000     -0.038810      0.006310
1582     15.810000     -0.038870      0.005890
1583     15.820000     -0.038930      0.005420
1584     15.830000     -0.038980      0.004910
1585     15.840000     -0.039030      0.004350
1586     15.850000     -0.039070      0.003760
1587     15.860000     -0.039110      0.003140
1588     15.870000     -0.039140      0.002480
1589     15.880000     -0.039170      0.001810
1590     15.890000     -0.039190      0.001120
1591     15.900000     -0.039200      0.000430
1592     15.910000     -0.039200     -0.000260
1593     15.920000     -0.039200     -0.000950
1594     15.930000     -0.039190     -0.001620
1595     15.940000     -0.039170     -0.002270
1596     15.950000     -0.039150     -0.002900
1597     15.960000     -0.039120     -0.003490
1598     15.970000     -0.039090     -0.004050
1599     15.980000     -0.039050     -0.004580
1600     15.990000     -0.039000     -0.005060
1601     16.000000     -0.038950     -0.005500
1602     16.010000     -0.038890     -0.005900
1603     16.020000     -0.038840     -0.006260
1604     16.030000     -0.038770     -0.006590
1605     16.040000     -0.038710     -0.006870
1606     16.050000     -0.038640     -0.007120
1607     16.060000     -0.038570     -0.007330
1608     16.070000     -0.038490     -0.007510
1609     16.080000     -0.038420     -0.007660
1610     16.090000     -0.038340     -0.007780
1611     16.100000     -0.038260     -0.007880
1612     16.110000     -0.038190     -0.007960
1613     16.120000     -0.038110     -0.008020
1614     16.130000     -0.038030     -0.008060
1615     16.140000     -0.037950     -0.008080
1616     16.150000     -0.037860     -0.008090
1617     16.160000     -0.037780     -0.008080
1618     16.170000     -0.037700     -0.008070
1619     16.180000     -0.037620     -0.008050
1620     16.190000     -0.037540     -0.008010
1621     16.200000     -0.037460     -0.007970
1622     16.210000     -0.037380     -0.007930
1623     16.220000     -0.037300     -0.007870
1624     16.230000     -0.037220     -0.007810
1625     16.240000     -0.037150     -0.007750
1626     16.250000     -0.037070     -0.007670
1627     16.260000     -0.036990     -0.007600
1628     16.270000     -0.036920     -0.007520
1629     16.280000     -0.036840     -0.007430
1630     16.290000     -0.036770     -0.007340
1631     16.300000     -0.036690     -0.007250
1632     16.310000     -0.036620     -0.007160
1633     16.320000     -0.036550     -0.007060
1634     16.330000     -0.036480     -0.006970
1635     16.340000     -0.036410     -0.006870
1636     16.350000     -0.036340     -0.006770
1637     16.360000     -0.036270     -0.006670
1638     16.370000     -0.036200     -0.006560
1639     16.380000     -0.036140     -0.006460
1640     16.390000     -0.036070     -0.006350
1641     16.400000     -0.036010     -0.006250
1642     16.410000     -0.035950     -0.006140
1643     16.420000     -0.035890     -0.006020
1644     16.430000     -0.035830     -0.005910
1645     16.440000     -0.035770     -0.005780
1646     16.450000     -0.035710     -0.005660
1647     16.460000     -0.035650     -0.005530
1648     16.470000     -0.035600     -0.005390
1649     16.480000     -0.035540     -0.005240
1650     16.490000     -0.035490     -0.005090
1651     16.500000     -0.035440     -0.004920
1652     16.510000     -0.035390     -0.004750
1653     16.520000     -0.035340     -0.004560
1654     16.530000     -0.035300     -0.004370
1655     16.540000     -0.035260     -0.004160
1656     16.550000     -0.035210     -0.003930
1657     16.560000     -0.035170     -0.003700
1658     16.570000     -0.035140     -0.003440
1659     16.580000     -0.035100     -0.003170
1660     16.590000     -0.035070     -0.002890
1661     16.600000     -0.035040     -0.002590
1662     16.610000     -0.035020     -0.002270
1663     16.620000     -0.034990     -0.001940
1664     16.630000     -0.034970     -0.001600
1665     16.640000     -0.034960     -0.001240
1666     16.650000     -0.034950     -0.000880
1667     16.660000     -0.034940     -0.000520
1668     16.670000     -0.034930     -0.000160
1669     16.680000     -0.034930      0.000200
1670     16.690000     -0.034930      0.000540
1671     16.700000     -0.034940      0.000870
1672     16.710000     -0.034950      0.001170
1673     16.720000     -0.034960      0.001440
1674     16.730000     -0.034970      0.001680
1675     16.740000     -0.034990      0.001880
1676     16.750000     -0.035010      0.002040
1677     16.760000     -0.035030      0.002140
1678     16.770000     -0.035050      0.002200
1679     16.780000     -0.035070      0.002190
1680     16.790000     -0.035090      0.002130
1681     16.800000     -0.035110      0.002010
1682     16.810000     -0.035140      0.001830
1683     16.820000     -0.035150      0.001600
1684     16.830000     -0.035170      0.001300
1685     16.840000     -0.035180      0.000950
1686     16.850000     -0.035190      0.000550
1687     16.860000     -0.035200      0.000090
1688     16.870000     -0.035200     -0.000410
1689     16.880000     -0.035190     -0.000940
1690     16.890000     -0.035180     -0.001520
1691     16.900000     -0.035170     -0.002120
1692     16.910000     -0.035150     -0.002750
1693     16.920000     -0.035120     -0.003400
1694     16.930000     -0.035090     -0.004060
1695     16.940000     -0.035050     -0.004740
1696     16.950000     -0.035000     -0.005420
1697     16.960000     -0.034940     -0.006110
1698     16.970000     -0.034880     -0.006800
1699     16.980000     -0.034820     -0.007490
1700     16.990000     -0.034740     -0.008180
1701     17.000000     -0.034660     -0.008870
1702     17.010000     -0.034570     -0.009570
1703     17.020000     -0.034470     -0.010260
1704     17.030000     -0.034370     -0.010950
1705     17.040000     -0.034260     -0.011640
1706     17.050000     -0.034150     -0.012340
1707     17.060000     -0.034020     -0.013030
1708     17.070000     -0.033890     -0.013730
1709     17.080000     -0.033750     -0.014420
1710     17.090000     -0.033610     -0.015120
1711     17.100000     -0.033460     -0.015810
1712     17.110000     -0.033300     -0.016510
1713     17.120000     -0.033140     -0.017200
1714     17.130000     -0.032960     -0.017890
1715     17.140000     -0.032790     -0.018580
1716     17.150000     -0.032600     -0.019270
1717     17.160000     -0.032410     -0.019960
1718     17.170000     -0.032210     -0.020640
1719     17.180000     -0.032000     -0.021320
1720     17.190000     -0.031790     -0.022000
1721     17.200000     -0.031570     -0.022690
1722     17.210000     -0.031340     -0.023370
1723     17.220000     -0.031110     -0.024060
1724     17.230000     -0.030870     -0.024750
1725     17.240000     -0.030620     -0.025440
1726     17.250000     -0.030360     -0.026130
1727     17.260000     -0.030100     -0.026820
1728     17.270000     -0.029840     -0.027510
1729     17.280000     -0.029560     -0.028190
1730     17.290000     -0.029280     -0.028870
1731     17.300000     -0.028990     -0.029540
1732     17.310000     -0.028690     -0.030190
1733     17.320000     -0.028390     -0.030840
1734     17.330000     -0.028080     -0.031460
1735     17.340000     -0.027770     -0.032070
1736     17.350000     -0.027450     -0.032650
1737     17.360000     -0.027120     -0.033220
1738     17.370000     -0.026790     -0.033760
1739     17.380000     -0.026450     -0.034270
1740     17.390000     -0.026110     -0.034760
1741     17.400000     -0.025760     -0.035220
1742     17.410000     -0.025410     -0.035660
1743     17.420000     -0.025050     -0.036080
1744     17.430000     -0.024690     -0.036470
1745     17.440000     -0.024330     -0.036840
1746     17.450000     -0.023960     -0.037180
1747     17.460000     -0.023590     -0.037510
1748     17.470000     -0.023210     -0.037810
1749     17.480000     -0.022830     -0.038090
1750     17.490000     -0.022450     -0.038350
1751     17.500000     -0.022070     -0.038590
1752     17.510000     -0.021680     -0.038800
1753     17.520000     -0.021300     -0.039000
1754     17.530000     -0.020910     -0.039170
1755     17.540000     -0.020510     -0.039320
1756     17.550000     -0.020120     -0.039450
1757     17.560000     -0.019730     -0.039560
1758     17.570000     -0.019330     -0.039640
1759     17.580000     -0.018930     -0.039700
1760     17.590000     -0.018540     -0.039740
1761     17.600000     -0.018140     -0.039760
1762     17.610000     -0.017740     -0.039750
1763     17.620000     -0.017340     -0.039710
1764     17.630000     -0.016950     -0.039660
1765     17.640000     -0.016550     -0.039580
1766     17.650000     -0.016160     -0.039480
1767     17.660000     -0.015760     -0.039350
1768     17.670000     -0.015370     -0.039200
1769     17.680000     -0.014980     -0.039030
1770     17.690000     -0.014580     -0.038840
1771     17.700000     -0.014200     -0.038620
1772     17.710000     -0.013810     -0.038370
1773     17.720000     -0.013430     -0.038110
1774     17.730000     -0.013050     -0.037810
1775     17.740000     -0.012670     -0.037500
1776     17.750000     -0.012290     -0.037150
1777     17.760000     -0.011920     -0.036780
1778     17.770000     -0.011550     -0.036380
1779     17.780000     -0.011190     -0.035960
1780     17.790000     -0.010830     -0.035500
1781     17.800000     -0.010470     -0.035020
1782     17.810000     -0.010120     -0.034510
1783     17.820000     -0.009780     -0.033960
1784     17.830000     -0.009440     -0.033390
1785     17.840000     -0.009110     -0.032790
1786     17.850000     -0.008780     -0.032170
1787     17.860000     -0.008460     -0.031520
1788     17.870000     -0.008140     -0.030840
1789     17.880000     -0.007830     -0.030150
1790     17.890000     -0.007530     -0.029450
1791     17.900000     -0.007240     -0.028730
1792     17.910000     -0.006950     -0.028010
1793     17.920000     -0.006670     -0.027280
1794     17.930000     -0.006400     -0.026550
1795     17.940000     -0.006130     -0.025820
1796     17.950000     -0.005870     -0.025090
1797     17.960000     -0.005620     -0.024370
1798     17.970000     -0.005380     -0.023660
1799     17.980000     -0.005140     -0.022950
1800     17.990000     -0.004910     -0.022260
1801     18.000000     -0.004690     -0.021570
1802     18.010000     -0.004470     -0.020880
1803     18.020000     -0.004260     -0.020210
1804     18.030000     -0.004060     -0.019540
1805     18.040000     -0.003870     -0.018880
1806     18.050000     -0.003680     -0.018220
1807     18.060000     -0.003500     -0.017570
1808     18.070000     -0.003320     -0.016930
1809     18.080000     -0.003150     -0.016290
1810     18.090000     -0.002990     -0.015670
1811     18.100000     -0.002830     -0.015050
1812     18.110000     -0.002680     -0.014440
1813     18.120000     -0.002540     -0.013850
1814     18.130000     -0.002400     -0.013260
1815     18.140000     -0.002270     -0.012690
1816     18.150000     -0.002140     -0.012140
1817     18.160000     -0.002020     -0.011600
1818     18.170000     -0.001900     -0.011070
1819     18.180000     -0.001790     -0.010560
1820     18.190000     -0.001690     -0.010060
1821     18.200000     -0.001580     -0.009570
1822     18.210000     -0.001490     -0.009100
1823     18.220000     -0.001400     -0.008640
1824     18.230000     -0.001310     -0.008180
1825     18.240000     -0.001230     -0.007740
1826     18.250000     -0.001150     -0.007310
1827     18.260000     -0.001080     -0.006890
1828     18.270000     -0.001010     -0.006480
1829     18.280000     -0.000950     -0.006070
1830     18.290000     -0.000880     -0.005680
1831     18.300000     -0.000830     -0.005290
1832     18.310000     -0.000780     -0.004910
1833     18.320000     -0.000730     -0.004540
1834     18.330000     -0.000680     -0.004190
1835     18.340000     -0.000640     -0.003840
1836     18.350000     -0.000600     -0.003500
1837     18.360000     -0.000570     -0.003170
1838     18.370000     -0.000530     -0.002850
1839     18.380000     -0.000510     -0.002540
1840     18.390000     -0.000480     -0.002250
1841     18.400000     -0.000460     -0.001960
1842     18.410000     -0.000440     -0.001680
1843     18.420000     -0.000420     -0.001400
1844     18.430000     -0.000410     -0.001140
1845     18.440000     -0.000400     -0.000890
1846     18.450000     -0.000390     -0.000650
1847     18.460000     -0.000380     -0.000410
1848     18.470000     -0.000380     -0.000190
1849     18.480000     -0.000370      0.000020
1850     18.490000     -0.000370      0.000210
1851     18.500000     -0.000380      0.000390
1852     18.510000     -0.000380      0.000550
1853     18.520000     -0.000390      0.000700
1854     18.530000     -0.000390      0.000820
1855     18.540000     -0.000400      0.000920
1856     18.550000     -0.000410      0.001000
1857     18.560000     -0.000420      0.001060
1858     18.570000     -0.000430      0.001090
1859     18.580000     -0.000440      0.001100
1860     18.590000     -0.000450      0.001070
1861     18.600000     -0.000460      0.001030
1862     18.610000     -0.000470      0.000950
1863     18.620000     -0.000480      0.000850
1864     18.630000     -0.000490      0.000720
1865     18.640000     -0.000500      0.000570
1866     18.650000     -0.000500      0.000390
1867     18.660000     -0.000510      0.000190
1868     18.670000     -0.000510     -0.000040
1869     18.680000     -0.000510     -0.000280
1870     18.690000     -0.000510     -0.000540
1871     18.700000     -0.000500     -0.000820
1872     18.710000     -0.000490     -0.001120
1873     18.720000     -0.000480     -0.001430
1874     18.730000     -0.000470     -0.001750
1875     18.740000     -0.000450     -0.002080
1876     18.750000     -0.000430     -0.002430
1877     18.760000     -0.000410     -0.002780
1878     18.770000     -0.000380     -0.003140
1879     18.780000     -0.000350     -0.003510
1880     18.790000     -0.000310     -0.003890
1881     18.800000     -0.000270     -0.004270
1882     18.810000     -0.000230     -0.004660
1883     18.820000     -0.000180     -0.005060
1884     18.830000     -0.000130     -0.005460
1885     18.840000     -0.000080     -0.005870
1886     18.850000     -0.000020     -0.006280
1887     18.860000      0.000040     -0.006690
1888     18.870000      0.000110     -0.007100
1889     18.880000      0.000180     -0.007500
1890     18.890000      0.000260     -0.007900
1891     18.900000      0.000340     -0.008290
1892     18.910000      0.000420     -0.008660
1893     18.920000      0.000500     -0.009020
1894     18.930000      0.000600     -0.009350
1895     18.940000      0.000690     -0.009670
1896     18.950000      0.000790     -0.009950
1897     18.960000      0.000880     -0.010210
1898     18.970000      0.000990     -0.010440
1899     18.980000      0.001090     -0.010640
1900     18.990000      0.001200     -0.010810
1901     19.000000      0.001310     -0.010940
1902     19.010000      0.001420     -0.011040
1903     19.020000      0.001530     -0.011110
1904     19.030000      0.001640     -0.011150
1905     19.040000      0.001750     -0.011160
1906     19.050000      0.001860     -0.011140
1907     19.060000      0.001970     -0.011090
1908     19.070000      0.002080     -0.011010
1909     19.080000      0.002190     -0.010910
1910     19.090000      0.002300     -0.010790
1911     19.100000      0.002410     -0.010650
1912     19.110000      0.002520     -0.010490
1913     19.120000      0.002620     -0.010310
1914     19.130000      0.002720     -0.010120
1915     19.140000      0.002820     -0.009910
1916     19.150000      0.002920     -0.009690
1917     19.160000      0.003020     -0.009460
1918     19.170000      0.003120     -0.009220
1919     19.180000      0.003210     -0.008960
1920     19.190000      0.003300     -0.008700
1921     19.200000      0.003380     -0.008430
1922     19.210000      0.003470     -0.008140
1923     19.220000      0.003550     -0.007850
1924     19.230000      0.003630     -0.007540
1925     19.240000      0.003700     -0.007220
1926     19.250000      0.003780     -0.006900
1927     19.260000      0.003850     -0.006560
1928     19.270000      0.003910     -0.006210
1929     19.280000      0.003970     -0.005850
1930     19.290000      0.004030     -0.005490
1931     19.300000      0.004090     -0.005110
1932     19.310000      0.004140     -0.004720
1933     19.320000      0.004180     -0.004330
1934     19.330000      0.004230     -0.003920
1935     19.340000      0.004270     -0.003510
1936     19.350000      0.004300     -0.003090
1937     19.360000      0.004330     -0.002660
1938     19.370000      0.004360     -0.002220
1939     19.380000      0.004380     -0.001770
1940     19.390000      0.004400     -0.001310
1941     19.400000      0.004410     -0.000840
1942     19.410000      0.004420     -0.000360
1943     19.420000      0.004420      0.000130
1944     19.430000      0.004420      0.000630
1945     19.440000      0.004420      0.001150
1946     19.450000      0.004410      0.001670
1947     19.460000      0.004390      0.002210
1948     19.470000      0.004370      0.002750
1949     19.480000      0.004340      0.003290
1950     19.490000      0.004310      0.003840
1951     19.500000      0.004270      0.004390
1952     19.510000      0.004220      0.004940
1953     19.520000      0.004170      0.005490
1954     19.530000      0.004120      0.006030
1955     19.540000      0.004060      0.006570
1956     19.550000      0.003990      0.007090
1957     19.560000      0.003920      0.007610
1958     19.570000      0.003850      0.008110
1959     19.580000      0.003770      0.008610
1960     19.590000      0.003680      0.009090
1961     19.600000      0.003590      0.009560
1962     19.610000      0.003490      0.010020
1963     19.620000      0.003390      0.010470
1964     19.630000      0.003290      0.010910
1965     19.640000      0.003180      0.011340
1966     19.650000      0.003070      0.011760
1967     19.660000      0.002950      0.012170
1968     19.670000      0.002830      0.012560
1969     19.680000      0.002700      0.012950
1970     19.690000      0.002570      0.013320
1971     19.700000      0.002440      0.013680
1972     19.710000      0.002300      0.014020
1973     19.720000      0.002160      0.014350
1974     19.730000      0.002020      0.014670
1975     19.740000      0.001870      0.014970
1976     19.750000      0.001720      0.015250
1977     19.760000      0.001570      0.015520
1978     19.770000      0.001410      0.015760
1979     19.780000      0.001260      0.015990
1980     19.790000      0.001100      0.016210
1981     19.800000      0.000930      0.016410
1982     19.810000      0.000770      0.016590
1983     19.820000      0.000600      0.016760
1984     19.830000      0.000440      0.016910
1985     19.840000      0.000270      0.017060
1986     19.850000      0.000100      0.017200
1987     19.860000     -0.000080      0.017330
1988     19.870000     -0.000250      0.017460
1989     19.880000     -0.000420      0.017580
1990     19.890000     -0.000600      0.017710
1991     19.900000     -0.000780      0.017840
1992     19.910000     -0.000950      0.017980
1993     19.920000     -0.001130      0.018130
1994     19.930000     -0.001320      0.018300
1995     19.940000     -0.001500      0.018480
1996     19.950000     -0.001680      0.018670
1997     19.960000     -0.001870      0.018890
1998     19.970000     -0.002060      0.019130
1999     19.980000     -0.002250      0.019390
2000     19.990000     -0.002440      0.019680
2001     20.000000     -0.002640      0.019990
2002     20.010000     -0.002840      0.020330
2003     20.020000     -0.003040      0.020690
2004     20.030000     -0.003250      0.021070
2005     20.040000     -0.003460      0.021480
2006     20.050000     -0.003680      0.021900
2007     20.060000     -0.003900      0.022340
2008     20.070000     -0.004120      0.022790
2009     20.080000     -0.004350      0.023240
2010     20.090000     -0.004580      0.023700
2011     20.100000     -0.004820      0.024150
2012     20.110000     -0.005060      0.024580
2013     20.120000     -0.005300      0.025010
2014     20.130000     -0.005550      0.025410
2015     20.140000     -0.005810      0.025780
2016     20.150000     -0.006070      0.026130
2017     20.160000     -0.006330      0.026430
2018     20.170000     -0.006590      0.026710
2019     20.180000     -0.006860      0.026940
2020     20.190000     -0.007130      0.027130
2021     20.200000     -0.007400      0.027270
2022     20.210000     -0.007670      0.027380
2023     20.220000     -0.007950      0.027440
2024     20.230000     -0.008220      0.027460
2025     20.240000     -0.008490      0.027440
2026     20.250000     -0.008770      0.027390
2027     20.260000     -0.009040      0.027300
2028     20.270000     -0.009320      0.027180
2029     20.280000     -0.009590      0.027030
2030     20.290000     -0.009860      0.026850
2031     20.300000     -0.010130      0.026660
2032     20.310000     -0.010390      0.026450
2033     20.320000     -0.010660      0.026230
2034     20.330000     -0.010920      0.026000
2035     20.340000     -0.011180      0.025760
2036     20.350000     -0.011440      0.025520
2037     20.360000     -0.011690      0.025280
2038     20.370000     -0.011950      0.025040
2039     20.380000     -0.012200      0.024800
2040     20.390000     -0.012440      0.024570
2041     20.400000     -0.012690      0.024340
2042     20.410000     -0.012930      0.024120
2043     20.420000     -0.013170      0.023900
2044     20.430000     -0.013410      0.023690
2045     20.440000     -0.013650      0.023480
2046     20.450000     -0.013880      0.023280
2047     20.460000     -0.014120      0.023090
2048     20.470000     -0.014350      0.022900
2049     20.480000     -0.014580      0.022720
2050     20.490000     -0.014800      0.022540
2051     20.500000     -0.015030      0.022370
2052     20.510000     -0.015250      0.022210
2053     20.520000     -0.015480      0.022050
2054     20.530000     -0.015700      0.021900
2055     20.540000     -0.015920      0.021760
2056     20.550000     -0.016130      0.021620
2057     20.560000     -0.016350      0.021490
2058     20.570000     -0.016560      0.021370
2059     20.580000     -0.016780      0.021250
2060     20.590000     -0.016990      0.021140
2061     20.600000     -0.017200      0.021030
2062     20.610000     -0.017410      0.020930
2063     20.620000     -0.017620      0.020840
2064     20.630000     -0.017830      0.020750
2065     20.640000     -0.018040      0.020670
2066     20.650000     -0.018240      0.020590
2067     20.660000     -0.018450      0.020520
2068     20.670000     -0.018650      0.020450
2069     20.680000     -0.018860      0.020380
2070     20.690000     -0.019060      0.020320
2071     20.700000     -0.019270      0.020270
2072     20.710000     -0.019470      0.020210
2073     20.720000     -0.019670      0.020170
2074     20.730000     -0.019870      0.020120
2075     20.740000     -0.020070      0.020080
2076     20.750000     -0.020280      0.020050
2077     20.760000     -0.020480      0.020020
2078     20.770000     -0.020680      0.019990
2079     20.780000     -0.020880      0.019960
2080     20.790000     -0.021080      0.019940
2081     20.800000     -0.021270      0.019930
2082     20.810000     -0.021470      0.019920
2083     20.820000     -0.021670      0.019910
2084     20.830000     -0.021870      0.019910
2085     20.840000     -0.022070      0.019910
2086     20.850000     -0.022270      0.019920
2087     20.860000     -0.022470      0.019930
2088     20.870000     -0.022670      0.019950
2089     20.880000     -0.022870      0.019980
2090     20.890000     -0.023070      0.020010
2091     20.900000     -0.023270      0.020050
2092     20.910000     -0.023470      0.020090
2093     20.920000     -0.023670      0.020150
2094     20.930000     -0.023870      0.020210
2095     20.940000     -0.024070      0.020280
2096     20.950000     -0.024280      0.020370
2097     20.960000     -0.024480      0.020460
2098     20.970000     -0.024680      0.020570
2099     20.980000     -0.024890      0.020690
2100     20.990000     -0.025100      0.020820
2101     21.000000     -0.025310      0.020960
2102     21.010000     -0.025510      0.021120
2103     21.020000     -0.025730      0.021300
2104     21.030000     -0.025940      0.021480
2105     21.040000     -0.026150      0.021690
2106     21.050000     -0.026370      0.021910
2107     21.060000     -0.026590      0.022150
2108     21.070000     -0.026810      0.022410
2109     21.080000     -0.027040      0.022680
2110     21.090000     -0.027260      0.022980
2111     21.100000     -0.027490      0.023290
2112     21.110000     -0.027730      0.023620
2113     21.120000     -0.027960      0.023980
2114     21.130000     -0.028200      0.024350
2115     21.140000     -0.028440      0.024750
2116     21.150000     -0.028690      0.025170
2117     21.160000     -0.028940      0.025610
2118     21.170000     -0.029200      0.026080
2119     21.180000     -0.029460      0.026570
2120     21.190000     -0.029730      0.027090
2121     21.200000     -0.030000      0.027630
2122     21.210000     -0.030270      0.028200
2123     21.220000     -0.030560      0.028790
2124     21.230000     -0.030840      0.029410
2125     21.240000     -0.031140      0.030040
2126     21.250000     -0.031440      0.030690
2127     21.260000     -0.031740      0.031350
2128     21.270000     -0.032060      0.032010
2129     21.280000     -0.032380      0.032680
2130     21.290000     -0.032710      0.033340
2131     21.300000     -0.033040      0.033990
2132     21.310000     -0.033380      0.034620
2133     21.320000     -0.033720      0.035230
2134     21.330000     -0.034080      0.035800
2135     21.340000     -0.034440      0.036330
2136     21.350000     -0.034800      0.036810
2137     21.360000     -0.035170      0.037250
2138     21.370000     -0.035540      0.037630
2139     21.380000     -0.035920      0.037960
2140     21.390000     -0.036290      0.038230
2141     21.400000     -0.036680      0.038450
2142     21.410000     -0.037060      0.038600
2143     21.420000     -0.037450      0.038700
2144     21.430000     -0.037830      0.038750
2145     21.440000     -0.038220      0.038740
2146     21.450000     -0.038610      0.038690
2147     21.460000     -0.039000      0.038600
2148     21.470000     -0.039380      0.038470
2149     21.480000     -0.039770      0.038310
2150     21.490000     -0.040150      0.038120
2151     21.500000     -0.040530      0.037910
2152     21.510000     -0.040910      0.037690
2153     21.520000     -0.041290      0.037470
2154     21.530000     -0.041660      0.037240
2155     21.540000     -0.042030      0.037020
2156     21.550000     -0.042400      0.036810
2157     21.560000     -0.042770      0.036620
2158     21.570000     -0.043140      0.036440
2159     21.580000     -0.043500      0.036280
2160     21.590000     -0.043870      0.036150
2161     21.600000     -0.044230      0.036040
2162     21.610000     -0.044590      0.035950
2163     21.620000     -0.044950      0.035890
2164     21.630000     -0.045310      0.035860
2165     21.640000     -0.045670      0.035840
2166     21.650000     -0.046020      0.035850
2167     21.660000     -0.046380      0.035880
2168     21.670000     -0.046740      0.035920
2169     21.680000     -0.047100      0.035970
2170     21.690000     -0.047460      0.036040
2171     21.700000     -0.047820      0.036110
2172     21.710000     -0.048180      0.036180
2173     21.720000     -0.048540      0.036260
2174     21.730000     -0.048910      0.036330
2175     21.740000     -0.049270      0.036390
2176     21.750000     -0.049630      0.036450
2177     21.760000     -0.050000      0.036490
2178     21.770000     -0.050360      0.036530
2179     21.780000     -0.050730      0.036540
2180     21.790000     -0.051090      0.036540
2181     21.800000     -0.051460      0.036520
2182     21.810000     -0.051820      0.036480
2183     21.820000     -0.052190      0.036410
2184     21.830000     -0.052550      0.036330
2185     21.840000     -0.052920      0.036220
2186     21.850000     -0.053280      0.036100
2187     21.860000     -0.053640      0.035940
2188     21.870000     -0.054000      0.035770
2189     21.880000     -0.054360      0.035570
2190     21.890000     -0.054710      0.035340
2191     21.900000     -0.055070      0.035080
2192     21.910000     -0.055420      0.034800
2193     21.920000     -0.055760      0.034490
2194     21.930000     -0.056110      0.034160
2195     21.940000     -0.056450      0.033790
2196     21.950000     -0.056790      0.033390
2197     21.960000     -0.057120      0.032960
2198     21.970000     -0.057450      0.032490
2199     21.980000     -0.057780      0.031990
2200     21.990000     -0.058100      0.031450
2201     22.000000     -0.058410      0.030880
2202     22.010000     -0.058720      0.030270
2203     22.020000     -0.059020      0.029630
2204     22.030000     -0.059320      0.028950
2205     22.040000     -0.059610      0.028230
2206     22.050000     -0.059890      0.027490
2207     22.060000     -0.060170      0.026710
2208     22.070000     -0.060430      0.025910
2209     22.080000     -0.060690      0.025090
2210     22.090000     -0.060940      0.024250
2211     22.100000     -0.061190      0.023400
2212     22.110000     -0.061420      0.022540
2213     22.120000     -0.061640      0.021680
2214     22.130000     -0.061860      0.020820
2215     22.140000     -0.062070      0.019960
2216     22.150000     -0.062270      0.019110
2217     22.160000     -0.062460      0.018270
2218     22.170000     -0.062640      0.017440
2219     22.180000     -0.062820      0.016620
2220     22.190000     -0.062980      0.015810
2221     22.200000     -0.063140      0.015010
2222     22.210000     -0.063290      0.014220
2223     22.220000     -0.063430      0.013450
2224     22.230000     -0.063570      0.012680
2225     22.240000     -0.063700      0.011920
2226     22.250000     -0.063810      0.011160
2227     22.260000     -0.063930      0.010410
2228     22.270000     -0.064030      0.009650
2229     22.280000     -0.064130      0.008900
2230     22.290000     -0.064220      0.008150
2231     22.300000     -0.064300      0.007390
2232     22.310000     -0.064370      0.006630
2233     22.320000     -0.064440      0.005870
2234     22.330000     -0.064500      0.005090
2235     22.340000     -0.064550      0.004310
2236     22.350000     -0.064590      0.003530
2237     22.360000     -0.064630      0.002720
2238     22.370000     -0.064650      0.001910
2239     22.380000     -0.064670      0.001080
2240     22.390000     -0.064680      0.000240
2241     22.400000     -0.064690     -0.000620
2242     22.410000     -0.064680     -0.001500
2243     22.420000     -0.064660     -0.002390
2244     22.430000     -0.064640     -0.003300
2245     22.440000     -0.064610     -0.004220
2246     22.450000     -0.064560     -0.005160
2247     22.460000     -0.064510     -0.006110
2248     22.470000     -0.064450     -0.007050
2249     22.480000     -0.064380     -0.008000
2250     22.490000     -0.064300     -0.008940
2251     22.500000     -0.064210     -0.009870
2252     22.510000     -0.064110     -0.010780
2253     22.520000     -0.064010     -0.011670
2254     22.530000     -0.063890     -0.012520
2255     22.540000     -0.063760     -0.013330
2256     22.550000     -0.063630     -0.014110
2257     22.560000     -0.063490     -0.014830
2258     22.570000     -0.063340     -0.015510
2259     22.580000     -0.063190     -0.016140
2260     22.590000     -0.063020     -0.016710
2261     22.600000     -0.062860     -0.017230
2262     22.610000     -0.062690     -0.017700
2263     22.620000     -0.062510     -0.018110
2264     22.630000     -0.062330     -0.018480
2265     22.640000     -0.062140     -0.018790
2266     22.650000     -0.061950     -0.019060
2267     22.660000     -0.061760     -0.019290
2268     22.670000     -0.061570     -0.019470
2269     22.680000     -0.061380     -0.019620
2270     22.690000     -0.061180     -0.019740
2271     22.700000     -0.060980     -0.019820
2272     22.710000     -0.060780     -0.019880
2273     22.720000     -0.060590     -0.019910
2274     22.730000     -0.060390     -0.019920
2275     22.740000     -0.060190     -0.019910
2276     22.750000     -0.059990     -0.019880
2277     22.760000     -0.059790     -0.019840
2278     22.770000     -0.059590     -0.019780
2279     22.780000     -0.059390     -0.019710
2280     22.790000     -0.059200     -0.019630
2281     22.800000     -0.059000     -0.019540
2282     22.810000     -0.058800     -0.019440
2283     22.820000     -0.058610     -0.019330
2284     22.830000     -0.058420     -0.019210
2285     22.840000     -0.058220     -0.019090
2286     22.850000     -0.058030     -0.018950
2287     22.860000     -0.057840     -0.018800
2288     22.870000     -0.057660     -0.018650
2289     22.880000     -0.057470     -0.018480
2290     22.890000     -0.057280     -0.018310
2291     22.900000     -0.057100     -0.018130
2292     22.910000     -0.056920     -0.017930
2293     22.920000     -0.056740     -0.017730
2294     22.930000     -0.056560     -0.017520
2295     22.940000     -0.056390     -0.017300
2296     22.950000     -0.056220     -0.017060
2297     22.960000     -0.056050     -0.016810
2298     22.970000     -0.055880     -0.016560
2299     22.980000     -0.055710     -0.016290
2300     22.990000     -0.055550     -0.016000
2301     23.000000     -0.055390     -0.015700
2302     23.010000     -0.055230     -0.015390
2303     23.020000     -0.055080     -0.015070
2304     23.030000     -0.054930     -0.014720
2305     23.040000     -0.054780     -0.014370
2306     23.050000     -0.054640     -0.014000
2307     23.060000     -0.054500     -0.013620
2308     23.070000     -0.054360     -0.013230
2309     23.080000     -0.054230     -0.012820
2310     23.090000     -0.054100     -0.012410
2311     23.100000     -0.053980     -0.011990
2312     23.110000     -0.053860     -0.011560
2313     23.120000     -0.053740     -0.011120
2314     23.130000     -0.053630     -0.010690
2315     23.140000     -0.053520     -0.010240
2316     23.150000     -0.053420     -0.009800
2317     23.160000     -0.053320     -0.009350
2318     23.170000     -0.053230     -0.008910
2319     23.180000     -0.053140     -0.008460
2320     23.190000     -0.053050     -0.008010
2321     23.200000     -0.052970     -0.007550
2322     23.210000     -0.052900     -0.007100
2323     23.220000     -0.052830     -0.006640
2324     23.230000     -0.052760     -0.006180
2325     23.240000     -0.052700     -0.005720
2326     23.250000     -0.052640     -0.005260
2327     23.260000     -0.052590     -0.004790
2328     23.270000     -0.052540     -0.004330
2329     23.280000     -0.052500     -0.003870
2330     23.290000     -0.052460     -0.003400
2331     23.300000     -0.052430     -0.002940
2332     23.310000     -0.052400     -0.002490
2333     23.320000     -0.052370     -0.002040
2334     23.330000     -0.052350     -0.001600
2335     23.340000     -0.052330     -0.001170
2336     23.350000     -0.052320     -0.000750
2337     23.360000     -0.052320     -0.000340
2338     23.370000     -0.052310      0.000060
2339     23.380000     -0.052310      0.000450
2340     23.390000     -0.052320      0.000820
2341     23.400000     -0.052330      0.001180
2342     23.410000     -0.052340      0.001540
2343     23.420000     -0.052350      0.001880
2344     23.430000     -0.052370      0.002210
2345     23.440000     -0.052390      0.002530
2346     23.450000     -0.052420      0.002830
2347     23.460000     -0.052450      0.003130
2348     23.470000     -0.052480      0.003410
2349     23.480000     -0.052510      0.003680
2350     23.490000     -0.052550      0.003940
2351     23.500000     -0.052590      0.004180
2352     23.510000     -0.052630      0.004410
2353     23.520000     -0.052670      0.004620
2354     23.530000     -0.052720      0.004810
2355     23.540000     -0.052770      0.004980
2356     23.550000     -0.052820      0.005130
2357     23.560000     -0.052870      0.005270
2358     23.570000     -0.052920      0.005380
2359     23.580000     -0.052980      0.005470
2360     23.590000     -0.053030      0.005540
2361     23.600000     -0.053090      0.005600
2362     23.610000     -0.053140      0.005630
2363     23.620000     -0.053200      0.005640
2364     23.630000     -0.053250      0.005640
2365     23.640000     -0.053310      0.005620
2366     23.650000     -0.053370      0.005580
2367     23.660000     -0.053420      0.005540
2368     23.670000     -0.053480      0.005480
2369     23.680000     -0.053530      0.005420
2370     23.690000     -0.053590      0.005350
2371     23.700000     -0.053640      0.005280
2372     23.710000     -0.053690      0.005210
2373     23.720000     -0.053750      0.005150
2374     23.730000     -0.053800      0.005100
2375     23.740000     -0.053850      0.005050
2376     23.750000     -0.053900      0.005020
2377     23.760000     -0.053950      0.005000
2378     23.770000     -0.054000      0.004990
2379     23.780000     -0.054050      0.005000
2380     23.790000     -0.054100      0.005030
2381     23.800000     -0.054150      0.005080
2382     23.810000     -0.054200      0.005140
2383     23.820000     -0.054250      0.005220
2384     23.830000     -0.054300      0.005310
2385     23.840000     -0.054360      0.005420
2386     23.850000     -0.054410      0.005540
2387     23.860000     -0.054470      0.005660
2388     23.870000     -0.054520      0.005790
2389     23.880000     -0.054580      0.005920
2390     23.890000     -0.054640      0.006050
2391     23.900000     -0.054700      0.006170
2392     23.910000     -0.054760      0.006270
2393     23.920000     -0.054830      0.006360
2394     23.930000     -0.054890      0.006430
2395     23.940000     -0.054950      0.006480
2396     23.950000     -0.055020      0.006490
2397     23.960000     -0.055080      0.006480
2398     23.970000     -0.055150      0.006440
2399     23.980000     -0.055210      0.006360
2400     23.990000     -0.055280      0.006250
2401     24.000000     -0.055340      0.006110
2402     24.010000     -0.055400      0.005940
2403     24.020000     -0.055460      0.005730
2404     24.030000     -0.055520      0.005510
2405     24.040000     -0.055570      0.005260
2406     24.050000     -0.055620      0.005000
2407     24.060000     -0.055670      0.004740
2408     24.070000     -0.055720      0.004480
2409     24.080000     -0.055770      0.004230
2410     24.090000     -0.055810      0.004000
2411     24.100000     -0.055850      0.003810
2412     24.110000     -0.055890      0.003670
2413     24.120000     -0.055920      0.003580
2414     24.130000     -0.055960      0.003550
2415     24.140000     -0.055990      0.003610
2416     24.150000     -0.056030      0.003740
2417     24.160000     -0.056070      0.003970
2418     24.170000     -0.056110      0.004300
2419     24.180000     -0.056150      0.004720
2420     24.190000     -0.056200      0.005250
2421     24.200000     -0.056250      0.005870
2422     24.210000     -0.056310      0.006590
2423     24.220000     -0.056370      0.007390
2424     24.230000     -0.056450      0.008260
2425     24.240000     -0.056530      0.009190
2426     24.250000     -0.056620      0.010170
2427     24.260000     -0.056720      0.011150
2428     24.270000     -0.056840      0.012130
2429     24.280000     -0.056960      0.013070
2430     24.290000     -0.057090      0.013940
2431     24.300000     -0.057230      0.014710
2432     24.310000     -0.057370      0.015340
2433     24.320000     -0.057530      0.015790
2434     24.330000     -0.057690      0.016050
2435     24.340000     -0.057850      0.016080
2436     24.350000     -0.058010      0.015840
2437     24.360000     -0.058170      0.015340
2438     24.370000     -0.058320      0.014530
2439     24.380000     -0.058460      0.013430
2440     24.390000     -0.058600      0.012020
2441     24.400000     -0.058720      0.010300
2442     24.410000     -0.058820      0.008310
2443     24.420000     -0.058900      0.006050
2444     24.430000     -0.058970      0.003550
2445     24.440000     -0.059000      0.000870
2446     24.450000     -0.059010     -0.001940
2447     24.460000     -0.058990     -0.004820
2448     24.470000     -0.058940     -0.007700
2449     24.480000     -0.058870     -0.010490
2450     24.490000     -0.058760     -0.013100
2451     24.500000     -0.058630     -0.015440
2452     24.510000     -0.058470     -0.017420
2453     24.520000     -0.058300     -0.018950
2454     24.530000     -0.058110     -0.019920
2455     24.540000     -0.057910     -0.020260
2456     24.550000     -0.057710     -0.019910
2457     24.560000     -0.057510     -0.018780
2458     24.570000     -0.057320     -0.016860
2459     24.580000     -0.057150     -0.014090
2460     24.590000     -0.057010     -0.010480
2461     24.600000     -0.056910     -0.006040
2462     24.610000     -0.056850     -0.000810
2463     24.620000     -0.056840      0.005150
2464     24.630000     -0.056890      0.011760
2465     24.640000     -0.057010      0.018880
2466     24.650000     -0.057200      0.026380
2467     24.660000     -0.057460      0.034060
2468     24.670000     -0.057800      0.041740
2469     24.680000     -0.058220      0.049170
2470     24.690000     -0.058710      0.056120
2471     24.700000     -0.059270      0.062310
2472     24.710000     -0.059900      0.067480
2473     24.720000     -0.060570      0.071370
2474     24.730000     -0.061280      0.073720
2475     24.740000     -0.062020      0.074290
2476     24.750000     -0.062760      0.072860
2477     24.760000     -0.063490      0.069260
2478     24.770000     -0.064190      0.063320
2479     24.780000     -0.064820      0.054940
2480     24.790000     -0.065370      0.044050
2481     24.800000     -0.065810      0.030640
2482     24.810000     -0.066110      0.014750
2483     24.820000     -0.066260     -0.003540
2484     24.830000     -0.066230     -0.024080
2485     24.840000     -0.065990     -0.046640
2486     24.850000     -0.065520     -0.070950
2487     24.860000     -0.064810     -0.096680
2488     24.870000     -0.063840     -0.123440
2489     24.880000     -0.062610     -0.150770
2490     24.890000     -0.061100     -0.178210
2491     24.900000     -0.059320     -0.205250
2492     24.910000     -0.057270     -0.231370
2493     24.920000     -0.054950     -0.256070
2494     24.930000     -0.052390     -0.278870
2495     24.940000     -0.049600     -0.299300
2496     24.950000     -0.046610     -0.316980
2497     24.960000     -0.043440     -0.331540
2498     24.970000     -0.040130     -0.342720
2499     24.980000     -0.036700     -0.350280
2500     24.990000     -0.033200     -0.354100
2501     25.000000     -0.029650     -0.354080
2502     25.010000      0.000000      0.000000
2503     25.020000      0.000000      0.000000
2504     25.030000      0.000000      0.000000
2505     25.040000      0.000000      0.000000
2506     25.050000      0.000000      0.000000
2507     25.060000      0.000000      0.000000
2508     25.070000      0.000000      0.000000
2509     25.080000      0.000000      0.000000
2510     25.090000      0.000000      0.000000
2511     25.100000      0.000000      0.000000
2512     25.110000      0.000000      0.000000
2513     25.120000      0.000000      0.000000
2514     25.130000      0.000000      0.000000
2515     25.140000      0.000000      0.000000
2516     25.150000      0.000000      0.000000
2517     25.160000      0.000000      0.000000
2518     25.170000      0.000000      0.000000
2519     25.180000      0.000000      0.000000
2520     25.190000      0.000000      0.000000
2521     25.200000      0.000000      0.000000
2522     25.210000      0.000000      0.000000
2523     25.220000      0.000000      0.000000
2524     25.230000      0.000000      0.000000
2525     25.240000      0.000000      0.000000
2526     25.250000      0.000000      0.000000
2527     25.260000      0.000000      0.000000
2528     25.270000      0.000000      0.000000
2529     25.280000      0.000000      0.000000
2530     25.290000      0.000000      0.000000
2531     25.300000      0.000000      0.000000
2532     25.310000      0.000000      0.000000
2533     25.320000      0.000000      0.000000
2534     25.330000      0.000000      0.000000
2535     25.340000      0.000000      0.000000
2536     25.350000      0.000000      0.000000
2537     25.360000      0.000000      0.000000
2538     25.370000      0.000000      0.000000
2539     25.380000      0.000000      0.000000
2540     25.390000      0.000000      0.000000
2541     25.400000      0.000000      0.000000
2542     25.410000      0.000000      0.000000
2543     25.420000      0.000000      0.000000
2544     25.430000      0.000000      0.000000
2545     25.440000      0.000000      0.000000
2546     25.450000      0.000000      0.000000
2547     25.460000      0.000000      0.000000
2548     25.470000      0.000000      0.000000
2549     25.480000      0.000000      0.000000
2550     25.490000      0.000000      0.000000
2551     25.500000      0.000000      0.000000
2552     25.510000      0.000000      0.000000
2553     25.520000      0.000000      0.000000
2554     25.530000      0.000000      0.000000
2555     25.540000      0.000000      0.000000
2556     25.550000      0.000000      0.000000
2557     25.560000      0.000000      0.000000
2558     25.570000      0.000000      0.000000
2559     25.580000      0.000000      0.000000
2560     25.590000      0.000000      0.000000
2561     25.600000      0.000000      0.000000
2562     25.610000      0.000000      0.000000
2563     25.620000      0.000000      0.000000
2564     25.630000      0.000000      0.000000
2565     25.640000      0.000000      0.000000
2566     25.650000      0.000000      0.000000
2567     25.660000      0.000000      0.000000
2568     25.670000      0.000000      0.000000
2569     25.680000      0.000000      0.000000
2570     25.690000      0.000000      0.000000
2571     25.700000      0.000000      0.000000
2572     25.710000      0.000000      0.000000
2573     25.720000      0.000000      0.000000
2574     25.730000      0.000000      0.000000
2575     25.740000      0.000000      0.000000
2576     25.750000      0.000000      0.000000
2577     25.760000      0.000000      0.000000
2578     25.770000      0.000000      0.000000
2579     25.780000      0.000000      0.000000
2580     25.790000      0.000000      0.000000
2581     25.800000      0.000000      0.000000
2582     25.810000      0.000000      0.000000
2583     25.820000      0.000000      0.000000
2584     25.830000      0.000000      0.000000
2585     25.840000      0.000000      0.000000
2586     25.850000      0.000000      0.000000
2587     25.860000      0.000000      0.000000
2588     25.870000      0.000000      0.000000
2589     25.880000      0.000000      0.000000
2590     25.890000      0.000000      0.000000
2591     25.900000      0.000000      0.000000
2592     25.910000      0.000000      0.000000
2593     25.920000      0.000000      0.000000
2594     25.930000      0.000000      0.000000
2595     25.940000      0.000000      0.000000
2596     25.950000      0.000000      0.000000
2597     25.960000      0.000000      0.000000
2598     25.970000      0.000000      0.000000
2599     25.980000      0.000000      0.000000
2600     25.990000      0.000000      0.000000
2601     26.000000      0.000000      0.000000
2602     26.010000      0.000000      0.000000
2603     26.020000      0.000000      0.000000
2604     26.030000      0.000000      0.000000
2605     26.040000      0.000000      0.000000
2606     26.050000      0.000000      0.000000
2607     26.060000      0.000000      0.000000
2608     26.070000      0.000000      0.000000
2609     26.080000      0.000000      0.000000
2610     26.090000      0.000000      0.000000
2611     26.100000      0.000000      0.000000
2612     26.110000      0.000000      0.000000
2613     26.120000      0.000000      0.000000
2614     26.130000      0.000000      0.000000
2615     26.140000      0.000000      0.000000
2616     26.150000      0.000000      0.000000
2617     26.160000      0.000000      0.000000
2618     26.170000      0.000000      0.000000
2619     26.180000      0.000000      0.000000
2620     26.190000      0.000000      0.000000
2621     26.200000      0.000000      0.000000
2622     26.210000      0.000000      0.000000
2623     26.220000      0.000000      0.000000
2624     26.230000      0.000000      0.000000
2625     26.240000      0.000000      0.000000
2626     26.250000      0.000000      0.000000
2627     26.260000      0.000000      0.000000
2628     26.270000      0.000000      0.000000
2629     26.280000      0.000000      0.000000
2630     26.290000      0.000000      0.000000
2631     26.300000      0.000000      0.000000
2632     26.310000      0.000000      0.000000
2633     26.320000      0.000000      0.000000
2634     26.330000      0.000000      0.000000
2635     26.340000      0.000000      0.000000
2636     26.350000      0.000000      0.000000
2637     26.360000      0.000000      0.000000
2638     26.370000      0.000000      0.000000
2639     26.380000      0.000000      0.000000
2640     26.390000      0.000000      0.000000
2641     26.400000      0.000000      0.000000
2642     26.410000      0.000000      0.000000
2643     26.420000      0.000000      0.000000
2644     26.430000      0.000000      0.000000
2645     26.440000      0.000000      0.000000
2646     26.450000      0.000000      0.000000
2647     26.460000      0.000000      0.000000
2648     26.470000      0.000000      0.000000
2649     26.480000      0.000000      0.000000
2650     26.490000      0.000000      0.000000
2651     26.500000      0.000000      0.000000
2652     26.510000      0.000000      0.000000
2653     26.520000      0.000000      0.000000
2654     26.530000      0.000000      0.000000
2655     26.540000      0.000000      0.000000
2656     26.550000      0.000000      0.000000
2657     26.560000      0.000000      0.000000
2658     26.570000      0.000000      0.000000
2659     26.580000      0.000000      0.000000
2660     26.590000      0.000000      0.000000
2661     26.600000      0.000000      0.000000
2662     26.610000      0.000000      0.000000
2663     26.620000      0.000000      0.000000
2664     26.630000      0.000000      0.000000
2665     26.640000      0.000000      0.000000
2666     26.650000      0.000000      0.000000
2667     26.660000      0.000000      0.000000
2668     26.670000      0.000000      0.000000
2669     26.680000      0.000000      0.000000
2670     26.690000      0.000000      0.000000
2671     26.700000      0.000000      0.000000
2672     26.710000      0.000000      0.000000
2673     26.720000      0.000000      0.000000
2674     26.730000      0.000000      0.000000
2675     26.740000      0.000000      0.000000
2676     26.750000      0.000000      0.000000
2677     26.760000      0.000000      0.000000
2678     26.770000      0.000000      0.000000
2679     26.780000      0.000000      0.000000
2680     26.790000      0.000000      0.000000
2681     26.800000      0.000000      0.000000
2682     26.810000      0.000000      0.000000
2683     26.820000      0.000000      0.000000
2684     26.830000      0.000000      0.000000
2685     26.840000      0.000000      0.000000
2686     26.850000      0.000000      0.000000
2687     26.860000      0.000000      0.000000
2688     26.870000      0.000000      0.000000
2689     26.880000      0.000000      0.000000
2690     26.890000      0.000000      0.000000
2691     26.900000      0.000000      0.000000
2692     26.910000      0.000000      0.000000
2693     26.920000      0.000000      0.000000
2694     26.930000      0.000000      0.000000
2695     26.940000      0.000000      0.000000
2696     26.950000      0.000000      0.000000
2697     26.960000      0.000000      0.000000
2698     26.970000      0.000000      0.000000
2699     26.980000      0.000000      0.000000
2700     26.990000      0.000000      0.000000
2701     27.000000      0.000000      0.000000
2702     27.010000      0.000000      0.000000
2703     27.020000      0.000000      0.000000
2704     27.030000      0.000000      0.000000
2705     27.040000      0.000000      0.000000
2706     27.050000      0.000000      0.000000
2707     27.060000      0.000000      0.000000
2708     27.070000      0.000000      0.000000
2709     27.080000      0.000000      0.000000
2710     27.090000      0.000000      0.000000
2711     27.100000      0.000000      0.000000
2712     27.110000      0.000000      0.000000
2713     27.120000      0.000000      0.000000
2714     27.130000      0.000000      0.000000
2715     27.140000      0.000000      0.000000
2716     27.150000      0.000000      0.000000
2717     27.160000      0.000000      0.000000
2718     27.170000      0.000000      0.000000
2719     27.180000      0.000000      0.000000
2720     27.190000      0.000000      0.000000
2721     27.200000      0.000000      0.000000
2722     27.210000      0.000000      0.000000
2723     27.220000      0.000000      0.000000
2724     27.230000      0.000000      0.000000
2725     27.240000      0.000000      0.000000
2726     27.250000      0.000000      0.000000
2727     27.260000      0.000000      0.000000
2728     27.270000      0.000000      0.000000
2729     27.280000      0.000000      0.000000
2730     27.290000      0.000000      0.000000
2731     27.300000      0.000000      0.000000
2732     27.310000      0.000000      0.000000
2733     27.320000      0.000000      0.000000
2734     27.330000      0.000000      0.000000
2735     27.340000      0.000000      0.000000
2736     27.350000      0.000000      0.000000
2737     27.360000      0.000000      0.000000
2738     27.370000      0.000000      0.000000
2739     27.380000      0.000000      0.000000
2740     27.390000      0.000000      0.000000
2741     27.400000      0.000000      0.000000
2742     27.410000      0.000000      0.000000
2743     27.420000      0.000000      0.000000
2744     27.430000      0.000000      0.000000
2745     27.440000      0.000000      0.000000
2746     27.450000      0.000000      0.000000
2747     27.460000      0.000000      0.000000
2748     27.470000      0.000000      0.000000
2749     27.480000      0.000000      0.000000
2750     27.490000      0.000000      0.000000
2751     27.500000      0.000000      0.000000
2752     27.510000      0.000000      0.000000
2753     27.520000      0.000000      0.000000
2754     27.530000      0.000000      0.000000
2755     27.540000      0.000000      0.000000
2756     27.550000      0.000000      0.000000
2757     27.560000      0.000000      0.000000
2758     27.570000      0.000000      0.000000
2759     27.580000      0.000000      0.000000
2760     27.590000      0.000000      0.000000
2761     27.600000      0.000000      0.000000
2762     27.610000      0.000000      0.000000
2763     27.620000      0.000000      0.000000
2764     27.630000      0.000000      0.000000
2765     27.640000      0.000000      0.000000
2766     27.650000      0.000000      0.000000
2767     27.660000      0.000000      0.000000
2768     27.670000      0.000000      0.000000
2769     27.680000      0.000000      0.000000
2770     27.690000      0.000000      0.000000
2771     27.700000      0.000000      0.000000
2772     27.710000      0.000000      0.000000
2773     27.720000      0.000000      0.000000
2774     27.730000      0.000000      0.000000
2775     27.740000      0.000000      0.000000
2776     27.750000      0.000000      0.000000
2777     27.760000      0.000000      0.000000
2778     27.770000      0.000000      0.000000
2779     27.780000      0.000000      0.000000
2780     27.790000      0.000000      0.000000
2781     27.800000      0.000000      0.000000
2782     27.810000      0.000000      0.000000
2783     27.820000      0.000000      0.000000
2784     27.830000      0.000000      0.000000
2785     27.840000      0.000000      0.000000
2786     27.850000      0.000000      0.000000
2787     27.860000      0.000000      0.000000
2788     27.870000      0.000000      0.000000
2789     27.880000      0.000000      0.000000
2790     27.890000      0.000000      0.000000
2791     27.900000      0.000000      0.000000
2792     27.910000      0.000000      0.000000
2793     27.920000      0.000000      0.000000
2794     27.930000      0.000000      0.000000
2795     27.940000      0.000000      0.000000
2796     27.950000      0.000000      0.000000
2797     27.960000      0.000000      0.000000
2798     27.970000      0.000000      0.000000
2799     27.980000      0.000000      0.000000
2800     27.990000      0.000000      0.000000
2801     28.000000      0.000000      0.000000
2802     28.010000      0.000000      0.000000
2803     28.020000      0.000000      0.000000
2804     28.030000      0.000000      0.000000
2805     28.040000      0.000000      0.000000
2806     28.050000      0.000000      0.000000
2807     28.060000      0.000000      0.000000
2808     28.070000      0.000000      0.000000
2809     28.080000      0.000000      0.000000
2810     28.090000      0.000000      0.000000
2811     28.100000      0.000000      0.000000
2812     28.110000      0.000000      0.000000
2813     28.120000      0.000000      0.000000
2814     28.130000      0.000000      0.000000
2815     28.140000      0.000000      0.000000
2816     28.150000      0.000000      0.000000
2817     28.160000      0.000000      0.000000
2818     28.170000      0.000000      0.000000
2819     28.180000      0.000000      0.000000
2820     28.190000      0.000000      0.000000
2821     28.200000      0.000000      0.000000
2822     28.210000      0.000000      0.000000
2823     28.220000      0.000000      0.000000
2824     28.230000      0.000000      0.000000
2825     28.240000      0.000000      0.000000
2826     28.250000      0.000000      0.000000
2827     28.260000      0.000000      0.000000
2828     28.270000      0.000000      0.000000
2829     28.280000      0.000000      0.000000
2830     28.290000      0.000000      0.000000
2831     28.300000      0.000000      0.000000
2832     28.310000      0.000000      0.000000
2833     28.320000      0.000000      0.000000
2834     28.330000      0.000000      0.000000
2835     28.340000      0.000000      0.000000
2836     28.350000      0.000000      0.000000
2837     28.360000      0.000000      0.000000
2838     28.370000      0.000000      0.000000
2839     28.380000      0.000000      0.000000
2840     28.390000      0.000000      0.000000
2841     28.400000      0.000000      0.000000
2842     28.410000      0.000000      0.000000
2843     28.420000      0.000000      0.000000
2844     28.430000      0.000000      0.000000
2845     28.440000      0.000000      0.000000
2846     28.450000      0.000000      0.000000
2847     28.460000      0.000000      0.000000
2848     28.470000      0.000000      0.000000
2849     28.480000      0.000000      0.000000
2850     28.490000      0.000000      0.000000
2851     28.500000      0.000000      0.000000
2852     28.510000      0.000000      0.000000
2853     28.520000      0.000000      0.000000
2854     28.530000      0.000000      0.000000
2855     28.540000      0.000000      0.000000
2856     28.550000      0.000000      0.000000
2857     28.560000      0.000000      0.000000
2858     28.570000      0.000000      0.000000
2859     28.580000      0.000000      0.000000
2860     28.590000      0.000000      0.000000
2861     28.600000      0.000000      0.000000
2862     28.610000      0.000000      0.000000
2863     28.620000      0.000000      0.000000
2864     28.630000      0.000000      0.000000
2865     28.640000      0.000000      0.000000
2866     28.650000      0.000000      0.000000
2867     28.660000      0.000000      0.000000
2868     28.670000      0.000000      0.000000
2869     28.680000      0.000000      0.000000
2870     28.690000      0.000000      0.000000
2871     28.700000      0.000000      0.000000
2872     28.710000      0.000000      0.000000
2873     28.720000      0.000000      0.000000
2874     28.730000      0.000000      0.000000
2875     28.740000      0.000000      0.000000
2876     28.750000      0.000000      0.000000
2877     28.760000      0.000000      0.000000
2878     28.770000      0.000000      0.000000
2879     28.780000      0.000000      0.000000
2880     28.790000      0.000000      0.000000
2881     28.800000      0.000000      0.000000
2882     28.810000      0.000000      0.000000
2883     28.820000      0.000000      0.000000
2884     28.830000      0.000000      0.000000
2885     28.840000      0.000000      0.000000
2886     28.850000      0.000000      0.000000
2887     28.860000      0.000000      0.000000
2888     28.870000      0.000000      0.000000
2889     28.880000      0.000000      0.000000
2890     28.890000      0.000000      0.000000
2891     28.900000      0.000000      0.000000
2892     28.910000      0.000000      0.000000
2893     28.920000      0.000000      0.000000
2894     28.930000      0.000000      0.000000
2895     28.940000      0.000000      0.000000
2896     28.950000      0.000000      0.000000
2897     28.960000      0.000000      0.000000
2898     28.970000      0.000000      0.000000
2899     28.980000      0.000000      0.000000
2900     28.990000      0.000000      0.000000
2901     29.000000      0.000000      0.000000
2902     29.010000      0.000000      0.000000
2903     29.020000      0.000000      0.000000
2904     29.030000      0.000000      0.000000
2905     29.040000      0.000000      0.000000
2906     29.050000      0.000000      0.000000
2907     29.060000      0.000000      0.000000
2908     29.070000      0.000000      0.000000
2909     29.080000      0.000000      0.000000
2910     29.090000      0.000000      0.000000
2911     29.100000      0.000000      0.000000
2912     29.110000      0.000000      0.000000
2913     29.120000      0.000000      0.000000
2914     29.130000      0.000000      0.000000
2915     29.140000      0.000000      0.000000
2916     29.150000      0.000000      0.000000
2917     29.160000      0.000000      0.000000
2918     29.170000      0.000000      0.000000
2919     29.180000      0.000000      0.000000
2920     29.190000      0.000000      0.000000
2921     29.200000      0.000000      0.000000
2922     29.210000      0.000000      0.000000
2923     29.220000      0.000000      0.000000
2924     29.230000      0.000000      0.000000
2925     29.240000      0.000000      0.000000
2926     29.250000      0.000000      0.000000
2927     29.260000      0.000000      0.000000
2928     29.270000      0.000000      0.000000
2929     29.280000      0.000000      0.000000
2930     29.290000      0.000000      0.000000
2931     29.300000      0.000000      0.000000
2932     29.310000      0.000000      0.000000
2933     29.320000      0.000000      0.000000
2934     29.330000      0.000000      0.000000
2935     29.340000      0.000000      0.000000
2936     29.350000      0.000000      0.000000
2937     29.360000      0.000000      0.000000
2938     29.370000      0.000000      0.000000
2939     29.380000      0.000000      0.000000
2940     29.390000      0.000000      0.000000
2941     29.400000      0.000000      0.000000
2942     29.410000      0.000000      0.000000
2943     29.420000      0.000000      0.000000
2944     29.430000      0.000000      0.000000
2945     29.440000      0.000000      0.000000
2946     29.450000      0.000000      0.000000
2947     29.460000      0.000000      0.000000
2948     29.470000      0.000000      0.000000
2949     29.480000      0.000000      0.000000
2950     29.490000      0.000000      0.000000
2951     29.500000      0.000000      0.000000
2952     29.510000      0.000000      0.000000
2953     29.520000      0.000000      0.000000
2954     29.530000      0.000000      0.000000
2955     29.540000      0.000000      0.000000
2956     29.550000      0.000000      0.000000
2957     29.560000      0.000000      0.000000
2958     29.570000      0.000000      0.000000
2959     29.580000      0.000000      0.000000
2960     29.590000      0.000000      0.000000
2961     29.600000      0.000000      0.000000
2962     29.610000      0.000000      0.000000
2963     29.620000      0.000000      0.000000
2964     29.630000      0.000000      0.000000
2965     29.640000      0.000000      0.000000
2966     29.650000      0.000000      0.000000
2967     29.660000      0.000000      0.000000
2968     29.670000      0.000000      0.000000
2969     29.680000      0.000000      0.000000
2970     29.690000      0.000000      0.000000
2971     29.700000      0.000000      0.000000
2972     29.710000      0.000000      0.000000
2973     29.720000      0.000000      0.000000
2974     29.730000      0.000000      0.000000
2975     29.740000      0.000000      0.000000
2976     29.750000      0.000000      0.000000
2977     29.760000      0.000000      0.000000
2978     29.770000      0.000000      0.000000
2979     29.780000      0.000000      0.000000
2980     29.790000      0.000000      0.000000
2981     29.800000      0.000000      0.000000
2982     29.810000      0.000000      0.000000
2983     29.820000      0.000000      0.000000
2984     29.830000      0.000000      0.000000
2985     29.840000      0.000000      0.000000
2986     29.850000      0.000000      0.000000
2987     29.860000      0.000000      0.000000
2988     29.870000      0.000000      0.000000
2989     29.880000      0.000000      0.000000
2990     29.890000      0.000000      0.000000
2991     29.900000      0.000000      0.000000
2992     29.910000      0.000000      0.000000
2993     29.920000      0.000000      0.000000
2994     29.930000      0.000000      0.000000
2995     29.940000      0.000000      0.000000
2996     29.950000      0.000000      0.000000
2997     29.960000      0.000000      0.000000
2998     29.970000      0.000000      0.000000
2999     29.980000      0.000000      0.000000
3000     29.990000      0.000000      0.000000
3001     30.000000      0.000000      0.000000
3002     30.010000      0.000000      0.000000
3003     30.020000      0.000000      0.000000
3004     30.030000      0.000000      0.000000
3005     30.040000      0.000000      0.000000
3006     30.050000      0.000000      0.000000
3007     30.060000      0.000000      0.000000
3008     30.070000      0.000000      0.000000
3009     30.080000      0.000000      0.000000
3010     30.090000      0.000000      0.000000
3011     30.100000      0.000000      0.000000
3012     30.110000      0.000000      0.000000
3013     30.120000      0.000000      0.000000
3014     30.130000      0.000000      0.000000
3015     30.140000      0.000000      0.000000
3016     30.150000      0.000000      0.000000
3017     30.160000      0.000000      0.000000
3018     30.170000      0.000000      0.000000
3019     30.180000      0.000000      0.000000
3020     30.190000      0.000000      0.000000
3021     30.200000      0.000000      0.000000
3022     30.210000      0.000000      0.000000
3023     30.220000      0.000000      0.000000
3024     30.230000      0.000000      0.000000
3025     30.240000      0.000000      0.000000
3026     30.250000      0.000000      0.000000
3027     30.260000      0.000000      0.000000
3028     30.270000      0.000000      0.000000
3029     30.280000      0.000000      0.000000
3030     30.290000      0.000000      0.000000
3031     30.300000      0.000000      0.000000
3032     30.310000      0.000000      0.000000
3033     30.320000      0.000000      0.000000
3034     30.330000      0.000000      0.000000
3035     30.340000      0.000000      0.000000
3036     30.350000      0.000000      0.000000
3037     30.360000      0.000000      0.000000
3038     30.370000      0.000000      0.000000
3039     30.380000      0.000000      0.000000
3040     30.390000      0.000000      0.000000
3041     30.400000      0.000000      0.000000
3042     30.410000      0.000000      0.000000
3043     30.420000      0.000000      0.000000
3044     30.430000      0.000000      0.000000
3045     30.440000      0.000000      0.000000
3046     30.450000      0.000000      0.000000
3047     30.460000      0.000000      0.000000
3048     30.470000      0.000000      0.000000
3049     30.480000      0.000000      0.000000
3050     30.490000      0.000000      0.000000
3051     30.500000      0.000000      0.000000
3052     30.510000      0.000000      0.000000
3053     30.520000      0.000000      0.000000
3054     30.530000      0.000000      0.000000
3055     30.540000      0.000000      0.000000
3056     30.550000      0.000000      0.000000
3057     30.560000      0.000000      0.000000
3058     30.570000      0.000000      0.000000
3059     30.580000      0.000000      0.000000
3060     30.590000      0.000000      0.000000
3061     30.600000      0.000000      0.000000
3062     30.610000      0.000000      0.000000
3063     30.620000      0.000000      0.000000
3064     30.630000      0.000000      0.000000
3065     30.640000      0.000000      0.000000
3066     30.650000      0.000000      0.000000
3067     30.660000      0.000000      0.000000
3068     30.670000      0.000000      0.000000
3069     30.680000      0.000000      0.000000
3070     30.690000      0.000000      0.000000
3071     30.700000      0.000000      0.000000
3072     30.710000      0.000000      0.000000
3073     30.720000      0.000000      0.000000
3074     30.730000      0.000000      0.000000
3075     30.740000      0.000000      0.000000
3076     30.750000      0.000000      0.000000
3077     30.760000      0.000000      0.000000
3078     30.770000      0.000000      0.000000
3079     30.780000      0.000000      0.000000
3080     30.790000      0.000000      0.000000
3081     30.800000      0.000000      0.000000
3082     30.810000      0.000000      0.000000
3083     30.820000      0.000000      0.000000
3084     30.830000      0.000000      0.000000
3085     30.840000      0.000000      0.000000
3086     30.850000      0.000000      0.000000
3087     30.860000      0.000000      0.000000
3088     30.870000      0.000000      0.000000
3089     30.880000      0.000000      0.000000
3090     30.890000      0.000000      0.000000
3091     30.900000      0.000000      0.000000
3092     30.910000      0.000000      0.000000
3093     30.920000      0.000000      0.000000
3094     30.930000      0.000000      0.000000
3095     30.940000      0.000000      0.000000
3096     30.950000      0.000000      0.000000
3097     30.960000      0.000000      0.000000
3098     30.970000      0.000000      0.000000
3099     30.980000      0.000000      0.000000
3100     30.990000      0.000000      0.000000
3101     31.000000      0.000000      0.000000
3102     31.010000      0.000000      0.000000
3103     31.020000      0.000000      0.000000
3104     31.030000      0.000000      0.000000
3105     31.040000      0.000000      0.000000
3106     31.050000      0.000000      0.000000
3107     31.060000      0.000000      0.000000
3108     31.070000      0.000000      0.000000
3109     31.080000      0.000000      0.000000
3110     31.090000      0.000000      0.000000
3111     31.100000      0.000000      0.000000
3112     31.110000      0.000000      0.000000
3113     31.120000      0.000000      0.000000
3114     31.130000      0.000000      0.000000
3115     31.140000      0.000000      0.000000
3116     31.150000      0.000000      0.000000
3117     31.160000      0.000000      0.000000
3118     31.170000      0.000000      0.000000
3119     31.180000      0.000000      0.000000
3120     31.190000      0.000000      0.000000
3121     31.200000      0.000000      0.000000
3122     31.210000      0.000000      0.000000
3123     31.220000      0.000000      0.000000
3124     31.230000      0.000000      0.000000
3125     31.240000      0.000000      0.000000
3126     31.250000      0.000000      0.000000
3127     31.260000      0.000000      0.000000
3128     31.270000      0.000000      0.000000
3129     31.280000      0.000000      0.000000
3130     31.290000      0.000000      0.000000
3131     31.300000      0.000000      0.000000
3132     31.310000      0.000000      0.000000
3133     31.320000      0.000000      0.000000
3134     31.330000      0.000000      0.000000
3135     31.340000      0.000000      0.000000
3136     31.350000      0.000000      0.000000
3137     31.360000      0.000000      0.000000
3138     31.370000      0.000000      0.000000
3139     31.380000      0.000000      0.000000
3140     31.390000      0.000000      0.000000
3141     31.400000      0.000000      0.000000
3142     31.410000      0.000000      0.000000
3143     31.420000      0.000000      0.000000
3144     31.430000      0.000000      0.000000
3145     31.440000      0.000000      0.000000
3146     31.450000      0.000000      0.000000
3147     31.460000      0.000000      0.000000
3148     31.470000      0.000000      0.000000
3149     31.480000      0.000000      0.000000
3150     31.490000      0.000000      0.000000
3151     31.500000      0.000000      0.000000
3152     31.510000      0.000000      0.000000
3153     31.520000      0.000000      0.000000
3154     31.530000      0.000000      0.000000
3155     31.540000      0.000000      0.000000
3156     31.550000      0.000000      0.000000
3157     31.560000      0.000000      0.000000
3158     31.570000      0.000000      0.000000
3159     31.580000      0.000000      0.000000
3160     31.590000      0.000000      0.000000
3161     31.600000      0.000000      0.000000
3162     31.610000      0.000000      0.000000
3163     31.620000      0.000000      0.000000
3164     31.630000      0.000000      0.000000
3165     31.640000      0.000000      0.000000
3166     31.650000      0.000000      0.000000
3167     31.660000      0.000000      0.000000
3168     31.670000      0.000000      0.000000
3169     31.680000      0.000000      0.000000
3170     31.690000      0.000000      0.000000
3171     31.700000      0.000000      0.000000
3172     31.710000      0.000000      0.000000
3173     31.720000      0.000000      0.000000
3174     31.730000      0.000000      0.000000
3175     31.740000      0.000000      0.000000
3176     31.750000      0.000000      0.000000
3177     31.760000      0.000000      0.000000
3178     31.770000      0.000000      0.000000
3179     31.780000      0.000000      0.000000
3180     31.790000      0.000000      0.000000
3181     31.800000      0.000000      0.000000
3182     31.810000      0.000000      0.000000
3183     31.820000      0.000000      0.000000
3184     31.830000      0.000000      0.000000
3185     31.840000      0.000000      0.000000
3186     31.850000      0.000000      0.000000
3187     31.860000      0.000000      0.000000
3188     31.870000      0.000000      0.000000
3189     31.880000      0.000000      0.000000
3190     31.890000      0.000000      0.000000
3191     31.900000      0.000000      0.000000
3192     31.910000      0.000000      0.000000
3193     31.920000      0.000000      0.000000
3194     31.930000      0.000000      0.000000
3195     31.940000      0.000000      0.000000
3196     31.950000      0.000000      0.000000
3197     31.960000      0.000000      0.000000
3198     31.970000      0.000000      0.000000
3199     31.980000      0.000000      0.000000
3200     31.990000      0.000000      0.000000
3201     32.000000      0.000000      0.000000
3202     32.010000      0.000000      0.000000
3203     32.020000      0.000000      0.000000
3204     32.030000      0.000000      0.000000
3205     32.040000      0.000000      0.000000
3206     32.050000      0.000000      0.000000
3207     32.060000      0.000000      0.000000
3208     32.070000      0.000000      0.000000
3209     32.080000      0.000000      0.000000
3210     32.090000      0.000000      0.000000
3211     32.100000      0.000000      0.000000
3212     32.110000      0.000000      0.000000
3213     32.120000      0.000000      0.000000
3214     32.130000      0.000000      0.000000
3215     32.140000      0.000000      0.000000
3216     32.150000      0.000000      0.000000
3217     32.160000      0.000000      0.000000
3218     32.170000      0.000000      0.000000
3219     32.180000      0.000000      0.000000
3220     32.190000      0.000000      0.000000
3221     32.200000      0.000000      0.000000
3222     32.210000      0.000000      0.000000
3223     32.220000      0.000000      0.000000
3224     32.230000      0.000000      0.000000
3225     32.240000      0.000000      0.000000
3226     32.250000      0.000000      0.000000
3227     32.260000      0.000000      0.000000
3228     32.270000      0.000000      0.000000
3229     32.280000      0.000000      0.000000
3230     32.290000      0.000000      0.000000
3231     32.300000      0.000000      0.000000
3232     32.310000      0.000000      0.000000
3233     32.320000      0.000000      0.000000
3234     32.330000      0.000000      0.000000
3235     32.340000      0.000000      0.000000
3236     32.350000      0.000000      0.000000
3237     32.360000      0.000000      0.000000
3238     32.370000      0.000000      0.000000
3239     32.380000      0.000000      0.000000
3240     32.390000      0.000000      0.000000
3241     32.400000      0.000000      0.000000
3242     32.410000      0.000000      0.000000
3243     32.420000      0.000000      0.000000
3244     32.430000      0.000000      0.000000
3245     32.440000      0.000000      0.000000
3246     32.450000      0.000000      0.000000
3247     32.460000      0.000000      0.000000
3248     32.470000      0.000000      0.000000
3249     32.480000      0.000000      0.000000
3250     32.490000      0.000000      0.000000
3251     32.500000      0.000000      0.000000
3252     32.510000      0.000000      0.000000
3253     32.520000      0.000000      0.000000
3254     32.530000      0.000000      0.000000
3255     32.540000      0.000000      0.000000
3256     32.550000      0.000000      0.000000
3257     32.560000      0.000000      0.000000
3258     32.570000      0.000000      0.000000
3259     32.580000      0.000000      0.000000
3260     32.590000      0.000000      0.000000
3261     32.600000      0.000000      0.000000
3262     32.610000      0.000000      0.000000
3263     32.620000      0.000000      0.000000
3264     32.630000      0.000000      0.000000
3265     32.640000      0.000000      0.000000
3266     32.650000      0.000000      0.000000
3267     32.660000      0.000000      0.000000
3268     32.670000      0.000000      0.000000
3269     32.680000      0.000000      0.000000
3270     32.690000      0.000000      0.000000
3271     32.700000      0.000000      0.000000
3272     32.710000      0.000000      0.000000
3273     32.720000      0.000000      0.000000
3274     32.730000      0.000000      0.000000
3275     32.740000      0.000000      0.000000
3276     32.750000      0.000000      0.000000
3277     32.760000      0.000000      0.000000
3278     32.770000      0.000000      0.000000
3279     32.780000      0.000000      0.000000
3280     32.790000      0.000000      0.000000
3281     32.800000      0.000000      0.000000
3282     32.810000      0.000000      0.000000
3283     32.820000      0.000000      0.000000
3284     32.830000      0.000000      0.000000
3285     32.840000      0.000000      0.000000
3286     32.850000      0.000000      0.000000
3287     32.860000      0.000000      0.000000
3288     32.870000      0.000000      0.000000
3289     32.880000      0.000000      0.000000
3290     32.890000      0.000000      0.000000
3291     32.900000      0.000000      0.000000
3292     32.910000      0.000000      0.000000
3293     32.920000      0.000000      0.000000
3294     32.930000      0.000000      0.000000
3295     32.940000      0.000000      0.000000
3296     32.950000      0.000000      0.000000
3297     32.960000      0.000000      0.000000
3298     32.970000      0.000000      0.000000
3299     32.980000      0.000000      0.000000
3300     32.990000      0.000000      0.000000
3301     33.000000      0.000000      0.000000
3302     33.010000      0.000000      0.000000
3303     33.020000      0.000000      0.000000
3304     33.030000      0.000000      0.000000
3305     33.040000      0.000000      0.000000
3306     33.050000      0.000000      0.000000
3307     33.060000      0.000000      0.000000
3308     33.070000      0.000000      0.000000
3309     33.080000      0.000000      0.000000
3310     33.090000      0.000000      0.000000
3311     33.100000      0.000000      0.000000
3312     33.110000      0.000000      0.000000
3313     33.120000      0.000000      0.000000
3314     33.130000      0.000000      0.000000
3315     33.140000      0.000000      0.000000
3316     33.150000      0.000000      0.000000
3317     33.160000      0.000000      0.000000
3318     33.170000      0.000000      0.000000
3319     33.180000      0.000000      0.000000
3320     33.190000      0.000000      0.000000
3321     33.200000      0.000000      0.000000
3322     33.210000      0.000000      0.000000
3323     33.220000      0.000000      0.000000
3324     33.230000      0.000000      0.000000
3325     33.240000      0.000000      0.000000
3326     33.250000      0.000000      0.000000
3327     33.260000      0.000000      0.000000
3328     33.270000      0.000000      0.000000
3329     33.280000      0.000000      0.000000
3330     33.290000      0.000000      0.000000
3331     33.300000      0.000000      0.000000
3332     33.310000      0.000000      0.000000
3333     33.320000      0.000000      0.000000
3334     33.330000      0.000000      0.000000
3335     33.340000      0.000000      0.000000
3336     33.350000      0.000000      0.000000
3337     33.360000      0.000000      0.000000
3338     33.370000      0.000000      0.000000
3339     33.380000      0.000000      0.000000
3340     33.390000      0.000000      0.000000
3341     33.400000      0.000000      0.000000
3342     33.410000      0.000000      0.000000
3343     33.420000      0.000000      0.000000
3344     33.430000      0.000000      0.000000
3345     33.440000      0.000000      0.000000
3346     33.450000      0.000000      0.000000
3347     33.460000      0.000000      0.000000
3348     33.470000      0.000000      0.000000
3349     33.480000      0.000000      0.000000
3350     33.490000      0.000000      0.000000
3351     33.500000      0.000000      0.000000
3352     33.510000      0.000000      0.000000
3353     33.520000      0.000000      0.000000
3354     33.530000      0.000000      0.000000
3355     33.540000      0.000000      0.000000
3356     33.550000      0.000000      0.000000
3357     33.560000      0.000000      0.000000
3358     33.570000      0.000000      0.000000
3359     33.580000      0.000000      0.000000
3360     33.590000      0.000000      0.000000
3361     33.600000      0.000000      0.000000
3362     33.610000      0.000000      0.000000
3363     33.620000      0.000000      0.000000
3364     33.630000      0.000000      0.000000
3365     33.640000      0.000000      0.000000
3366     33.650000      0.000000      0.000000
3367     33.660000      0.000000      0.000000
3368     33.670000      0.000000      0.000000
3369     33.680000      0.000000      0.000000
3370     33.690000      0.000000      0.000000
3371     33.700000      0.000000      0.000000
3372     33.710000      0.000000      0.000000
3373     33.720000      0.000000      0.000000
3374     33.730000      0.000000      0.000000
3375     33.740000      0.000000      0.000000
3376     33.750000      0.000000      0.000000
3377     33.760000      0.000000      0.000000
3378     33.770000      0.000000      0.000000
3379     33.780000      0.000000      0.000000
3380     33.790000      0.000000      0.000000
3381     33.800000      0.000000      0.000000
3382     33.810000      0.000000      0.000000
3383     33.820000      0.000000      0.000000
3384     33.830000      0.000000      0.000000
3385     33.840000      0.000000      0.000000
3386     33.850000      0.000000      0.000000
3387     33.860000      0.000000      0.000000
3388     33.870000      0.000000      0.000000
3389     33.880000      0.000000      0.000000
3390     33.890000      0.000000      0.000000
3391     33.900000      0.000000      0.000000
3392     33.910000      0.000000      0.000000
3393     33.920000      0.000000      0.000000
3394     33.930000      0.000000      0.000000
3395     33.940000      0.000000      0.000000
3396     33.950000      0.000000      0.000000
3397     33.960000      0.000000      0.000000
3398     33.970000      0.000000      0.000000
3399     33.980000      0.000000      0.000000
3400     33.990000      0.000000      0.000000
3401     34.000000      0.000000      0.000000
3402     34.010000      0.000000      0.000000
3403     34.020000      0.000000      0.000000
3404     34.030000      0.000000      0.000000
3405     34.040000      0.000000      0.000000
3406     34.050000      0.000000      0.000000
3407     34.060000      0.000000      0.000000
3408     34.070000      0.000000      0.000000
3409     34.080000      0.000000      0.000000
3410     34.090000      0.000000      0.000000
3411     34.100000      0.000000      0.000000
3412     34.110000      0.000000      0.000000
3413     34.120000      0.000000      0.000000
3414     34.130000      0.000000      0.000000
3415     34.140000      0.000000      0.000000
3416     34.150000      0.000000      0.000000
3417     34.160000      0.000000      0.000000
3418     34.170000      0.000000      0.000000
3419     34.180000      0.000000      0.000000
3420     34.190000      0.000000      0.000000
3421     34.200000      0.000000      0.000000
3422     34.210000      0.000000      0.000000
3423     34.220000      0.000000      0.000000
3424     34.230000      0.000000      0.000000
3425     34.240000      0.000000      0.000000
3426     34.250000      0.000000      0.000000
3427     34.260000      0.000000      0.000000
3428     34.270000      0.000000      0.000000
3429     34.280000      0.000000      0.000000
3430     34.290000      0.000000      0.000000
3431     34.300000      0.000000      0.000000
3432     34.310000      0.000000      0.000000
3433     34.320000      0.000000      0.000000
3434     34.330000      0.000000      0.000000
3435     34.340000      0.000000      0.000000
3436     34.350000      0.000000      0.000000
3437     34.360000      0.000000      0.000000
3438     34.370000      0.000000      0.000000
3439     34.380000      0.000000      0.000000
3440     34.390000      0.000000      0.000000
3441     34.400000      0.000000      0.000000
3442     34.410000      0.000000      0.000000
3443     34.420000      0.000000      0.000000
3444     34.430000      0.000000      0.000000
3445     34.440000      0.000000      0.000000
3446     34.450000      0.000000      0.000000
3447     34.460000      0.000000      0.000000
3448     34.470000      0.000000      0.000000
3449     34.480000      0.000000      0.000000
3450     34.490000      0.000000      0.000000
3451     34.500000      0.000000      0.000000
3452     34.510000      0.000000      0.000000
3453     34.520000      0.000000      0.000000
3454     34.530000      0.000000      0.000000
3455     34.540000      0.000000      0.000000
3456     34.550000      0.000000      0.000000
3457     34.560000      0.000000      0.000000
3458     34.570000      0.000000      0.000000
3459     34.580000      0.000000      0.000000
3460     34.590000      0.000000      0.000000
3461     34.600000      0.000000      0.000000
3462     34.610000      0.000000      0.000000
3463     34.620000      0.000000      0.000000
3464     34.630000      0.000000      0.000000
3465     34.640000      0.000000      0.000000
3466     34.650000      0.000000      0.000000
3467     34.660000      0.000000      0.000000
3468     34.670000      0.000000      0.000000
3469     34.680000      0.000000      0.000000
3470     34.690000      0.000000      0.000000
3471     34.700000      0.000000      0.000000
3472     34.710000      0.000000      0.000000
3473     34.720000      0.000000      0.000000
3474     34.730000      0.000000      0.000000
3475     34.740000      0.000000      0.000000
3476     34.750000      0.000000      0.000000
3477     34.760000      0.000000      0.000000
3478     34.770000      0.000000      0.000000
3479     34.780000      0.000000      0.000000
3480     34.790000      0.000000      0.000000
3481     34.800000      0.000000      0.000000
3482     34.810000      0.000000      0.000000
3483     34.820000      0.000000      0.000000
3484     34.830000      0.000000      0.000000
3485     34.840000      0.000000      0.000000
3486     34.850000      0.000000      0.000000
3487     34.860000      0.000000      0.000000
3488     34.870000      0.000000      0.000000
3489     34.880000      0.000000      0.000000
3490     34.890000      0.000000      0.000000
3491     34.900000      0.000000      0.000000
3492     34.910000      0.000000      0.000000
3493     34.920000      0.000000      0.000000
3494     34.930000      0.000000      0.000000
3495     34.940000      0.000000      0.000000
3496     34.950000      0.000000      0.000000
3497     34.960000      0.000000      0.000000
3498     34.970000      0.000000      0.000000
3499     34.980000      0.000000      0.000000
3500     34.990000      0.000000      0.000000
3501     35.000000      0.000000      0.000000
3502     35.010000      0.000000      0.000000
3503     35.020000      0.000000      0.000000
3504     35.030000      0.000000      0.000000
3505     35.040000      0.000000      0.000000
3506     35.050000      0.000000      0.000000
3507     35.060000      0.000000      0.000000
3508     35.070000      0.000000      0.000000
3509     35.080000      0.000000      0.000000
3510     35.090000      0.000000      0.000000
3511     35.100000      0.000000      0.000000
3512     35.110000      0.000000      0.000000
3513     35.120000      0.000000      0.000000
3514     35.130000      0.000000      0.000000
3515     35.140000      0.000000      0.000000
3516     35.150000      0.000000      0.000000
3517     35.160000      0.000000      0.000000
3518     35.170000      0.000000      0.000000
3519     35.180000      0.000000      0.000000
3520     35.190000      0.000000      0.000000
3521     35.200000      0.000000      0.000000
3522     35.210000      0.000000      0.000000
3523     35.220000      0.000000      0.000000
3524     35.230000      0.000000      0.000000
3525     35.240000      0.000000      0.000000
3526     35.250000      0.000000      0.000000
3527     35.260000      0.000000      0.000000
3528     35.270000      0.000000      0.000000
3529     35.280000      0.000000      0.000000
3530     35.290000      0.000000      0.000000
3531     35.300000      0.000000      0.000000
3532     35.310000      0.000000      0.000000
3533     35.320000      0.000000      0.000000
3534     35.330000      0.000000      0.000000
3535     35.340000      0.000000      0.000000
3536     35.350000      0.000000      0.000000
3537     35.360000      0.000000      0.000000
3538     35.370000      0.000000      0.000000
3539     35.380000      0.000000      0.000000
3540     35.390000      0.000000      0.000000
3541     35.400000      0.000000      0.000000
3542     35.410000      0.000000      0.000000
3543     35.420000      0.000000      0.000000
3544     35.430000      0.000000      0.000000
3545     35.440000      0.000000      0.000000
3546     35.450000      0.000000      0.000000
3547     35.460000      0.000000      0.000000
3548     35.470000      0.000000      0.000000
3549     35.480000      0.000000      0.000000
3550     35.490000      0.000000      0.000000
3551     35.500000      0.000000      0.000000
3552     35.510000      0.000000      0.000000
3553     35.520000      0.000000      0.000000
3554     35.530000      0.000000      0.000000
3555     35.540000      0.000000      0.000000
3556     35.550000      0.000000      0.000000
3557     35.560000      0.000000      0.000000
3558     35.570000      0.000000      0.000000
3559     35.580000      0.000000      0.000000
3560     35.590000      0.000000      0.000000
3561     35.600000      0.000000      0.000000
3562     35.610000      0.000000      0.000000
3563     35.620000      0.000000      0.000000
3564     35.630000      0.000000      0.000000
3565     35.640000      0.000000      0.000000
3566     35.650000      0.000000      0.000000
3567     35.660000      0.000000      0.000000
3568     35.670000      0.000000      0.000000
3569     35.680000      0.000000      0.000000
3570     35.690000      0.000000      0.000000
3571     35.700000      0.000000      0.000000
3572     35.710000      0.000000      0.000000
3573     35.720000      0.000000      0.000000
3574     35.730000      0.000000      0.000000
3575     35.740000      0.000000      0.000000
3576     35.750000      0.000000      0.000000
3577     35.760000      0.000000      0.000000
3578     35.770000      0.000000      0.000000
3579     35.780000      0.000000      0.000000
3580     35.790000      0.000000      0.000000
3581     35.800000      0.000000      0.000000
3582     35.810000      0.000000      0.000000
3583     35.820000      0.000000      0.000000
3584     35.830000      0.000000      0.000000
3585     35.840000      0.000000      0.000000
3586     35.850000      0.000000      0.000000
3587     35.860000      0.000000      0.000000
3588     35.870000      0.000000      0.000000
3589     35.880000      0.000000      0.000000
3590     35.890000      0.000000      0.000000
3591     35.900000      0.000000      0.000000
3592     35.910000      0.000000      0.000000
3593     35.920000      0.000000      0.000000
3594     35.930000      0.000000      0.000000
3595     35.940000      0.000000      0.000000
3596     35.950000      0.000000      0.000000
3597     35.960000      0.000000      0.000000
3598     35.970000      0.000000      0.000000
3599     35.980000      0.000000      0.000000
3600     35.990000      0.000000      0.000000
3601     36.000000      0.000000      0.000000
3602     36.010000      0.000000      0.000000
3603     36.020000      0.000000      0.000000
3604     36.030000      0.000000      0.000000
3605     36.040000      0.000000      0.000000
3606     36.050000      0.000000      0.000000
3607     36.060000      0.000000      0.000000
3608     36.070000      0.000000      0.000000
3609     36.080000      0.000000      0.000000
3610     36.090000      0.000000      0.000000
3611     36.100000      0.000000      0.000000
3612     36.110000      0.000000      0.000000
3613     36.120000      0.000000      0.000000
3614     36.130000      0.000000      0.000000
3615     36.140000      0.000000      0.000000
3616     36.150000      0.000000      0.000000
3617     36.160000      0.000000      0.000000
3618     36.170000      0.000000      0.000000
3619     36.180000      0.000000      0.000000
3620     36.190000      0.000000      0.000000
3621     36.200000      0.000000      0.000000
3622     36.210000      0.000000      0.000000
3623     36.220000      0.000000      0.000000
3624     36.230000      0.000000      0.000000
3625     36.240000      0.000000      0.000000
3626     36.250000      0.000000      0.000000
3627     36.260000      0.000000      0.000000
3628     36.270000      0.000000      0.000000
3629     36.280000      0.000000      0.000000
3630     36.290000      0.000000      0.000000
3631     36.300000      0.000000      0.000000
3632     36.310000      0.000000      0.000000
3633     36.320000      0.000000      0.000000
3634     36.330000      0.000000      0.000000
3635     36.340000      0.000000      0.000000
3636     36.350000      0.000000      0.000000
3637     36.360000      0.000000      0.000000
3638     36.370000      0.000000      0.000000
3639     36.380000      0.000000      0.000000
3640     36.390000      0.000000      0.000000
3641     36.400000      0.000000      0.000000
3642     36.410000      0.000000      0.000000
3643     36.420000      0.000000      0.000000
3644     36.430000      0.000000      0.000000
3645     36.440000      0.000000      0.000000
3646     36.450000      0.000000      0.000000
3647     36.460000      0.000000      0.000000
3648     36.470000      0.000000      0.000000
3649     36.480000      0.000000      0.000000
3650     36.490000      0.000000      0.000000
3651     36.500000      0.000000      0.000000
3652     36.510000      0.000000      0.000000
3653     36.520000      0.000000      0.000000
3654     36.530000      0.000000      0.000000
3655     36.540000      0.000000      0.000000
3656     36.550000      0.000000      0.000000
3657     36.560000      0.000000      0.000000
3658     36.570000      0.000000      0.000000
3659     36.580000      0.000000      0.000000
3660     36.590000      0.000000      0.000000
3661     36.600000      0.000000      0.000000
3662     36.610000      0.000000      0.000000
3663     36.620000      0.000000      0.000000
3664     36.630000      0.000000      0.000000
3665     36.640000      0.000000      0.000000
3666     36.650000      0.000000      0.000000
3667     36.660000      0.000000      0.000000
3668     36.670000      0.000000      0.000000
3669     36.680000      0.000000      0.000000
3670     36.690000      0.000000      0.000000
3671     36.700000      0.000000      0.000000
3672     36.710000      0.000000      0.000000
3673     36.720000      0.000000      0.000000
3674     36.730000      0.000000      0.000000
3675     36.740000      0.000000      0.000000
3676     36.750000      0.000000      0.000000
3677     36.760000      0.000000      0.000000
3678     36.770000      0.000000      0.000000
3679     36.780000      0.000000      0.000000
3680     36.790000      0.000000      0.000000
3681     36.800000      0.000000      0.000000
3682     36.810000      0.000000      0.000000
3683     36.820000      0.000000      0.000000
3684     36.830000      0.000000      0.000000
3685     36.840000      0.000000      0.000000
3686     36.850000      0.000000      0.000000
3687     36.860000      0.000000      0.000000
3688     36.870000      0.000000      0.000000
3689     36.880000      0.000000      0.000000
3690     36.890000      0.000000      0.000000
3691     36.900000      0.000000      0.000000
3692     36.910000      0.000000      0.000000
3693     36.920000      0.000000      0.000000
3694     36.930000      0.000000      0.000000
3695     36.940000      0.000000      0.000000
3696     36.950000      0.000000      0.000000
3697     36.960000      0.000000      0.000000
3698     36.970000      0.000000      0.000000
3699     36.980000      0.000000      0.000000
3700     36.990000      0.000000      0.000000
3701     37.000000      0.000000      0.000000
3702     37.010000      0.000000      0.000000
3703     37.020000      0.000000      0.000000
3704     37.030000      0.000000      0.000000
3705     37.040000      0.000000      0.000000
3706     37.050000      0.000000      0.000000
3707     37.060000      0.000000      0.000000
3708     37.070000      0.000000      0.000000
3709     37.080000      0.000000      0.000000
3710     37.090000      0.000000      0.000000
3711     37.100000      0.000000      0.000000
3712     37.110000      0.000000      0.000000
3713     37.120000      0.000000      0.000000
3714     37.130000      0.000000      0.000000
3715     37.140000      0.000000      0.000000
3716     37.150000      0.000000      0.000000
3717     37.160000      0.000000      0.000000
3718     37.170000      0.000000      0.000000
3719     37.180000      0.000000      0.000000
3720     37.190000      0.000000      0.000000
3721     37.200000      0.000000      0.000000
3722     37.210000      0.000000      0.000000
3723     37.220000      0.000000      0.000000
3724     37.230000      0.000000      0.000000
3725     37.240000      0.000000      0.000000
3726     37.250000      0.000000      0.000000
3727     37.260000      0.000000      0.000000
3728     37.270000      0.000000      0.000000
3729     37.280000      0.000000      0.000000
3730     37.290000      0.000000      0.000000
3731     37.300000      0.000000      0.000000
3732     37.310000      0.000000      0.000000
3733     37.320000      0.000000      0.000000
3734     37.330000      0.000000      0.000000
3735     37.340000      0.000000      0.000000
3736     37.350000      0.000000      0.000000
3737     37.360000      0.000000      0.000000
3738     37.370000      0.000000      0.000000
3739     37.380000      0.000000      0.000000
3740     37.390000      0.000000      0.000000
3741     37.400000      0.000000      0.000000
3742     37.410000      0.000000      0.000000
3743     37.420000      0.000000      0.000000
3744     37.430000      0.000000      0.000000
3745     37.440000      0.000000      0.000000
3746     37.450000      0.000000      0.000000
3747     37.460000      0.000000      0.000000
3748     37.470000      0.000000      0.000000
3749     37.480000      0.000000      0.000000
3750     37.490000      0.000000      0.000000
3751     37.500000      0.000000      0.000000
3752     37.510000      0.000000      0.000000
3753     37.520000      0.000000      0.000000
3754     37.530000      0.000000      0.000000
3755     37.540000      0.000000      0.000000
3756     37.550000      0.000000      0.000000
3757     37.560000      0.000000      0.000000
3758     37.570000      0.000000      0.000000
3759     37.580000      0.000000      0.000000
3760     37.590000      0.000000      0.000000
3761     37.600000      0.000000      0.000000
3762     37.610000      0.000000      0.000000
3763     37.620000      0.000000      0.000000
3764     37.630000      0.000000      0.000000
3765     37.640000      0.000000      0.000000
3766     37.650000      0.000000      0.000000
3767     37.660000      0.000000      0.000000
3768     37.670000      0.000000      0.000000
3769     37.680000      0.000000      0.000000
3770     37.690000      0.000000      0.000000
3771     37.700000      0.000000      0.000000
3772     37.710000      0.000000      0.000000
3773     37.720000      0.000000      0.000000
3774     37.730000      0.000000      0.000000
3775     37.740000      0.000000      0.000000
3776     37.750000      0.000000      0.000000
3777     37.760000      0.000000      0.000000
3778     37.770000      0.000000      0.000000
3779     37.780000      0.000000      0.000000
3780     37.790000      0.000000      0.000000
3781     37.800000      0.000000      0.000000
3782     37.810000      0.000000      0.000000
3783     37.820000      0.000000      0.000000
3784     37.830000      0.000000      0.000000
3785     37.840000      0.000000      0.000000
3786     37.850000      0.000000      0.000000
3787     37.860000      0.000000      0.000000
3788     37.870000      0.000000      0.000000
3789     37.880000      0.000000      0.000000
3790     37.890000      0.000000      0.000000
3791     37.900000      0.000000      0.000000
3792     37.910000      0.000000      0.000000
3793     37.920000      0.000000      0.000000
3794     37.930000      0.000000      0.000000
3795     37.940000      0.000000      0.000000
3796     37.950000      0.000000      0.000000
3797     37.960000      0.000000      0.000000
3798     37.970000      0.000000      0.000000
3799     37.980000      0.000000      0.000000
3800     37.990000      0.000000      0.000000
3801     38.000000      0.000000      0.000000
3802     38.010000      0.000000      0.000000
3803     38.020000      0.000000      0.000000
3804     38.030000      0.000000      0.000000
3805     38.040000      0.000000      0.000000
3806     38.050000      0.000000      0.000000
3807     38.060000      0.000000      0.000000
3808     38.070000      0.000000      0.000000
3809     38.080000      0.000000      0.000000
3810     38.090000      0.000000      0.000000
3811     38.100000      0.000000      0.000000
3812     38.110000      0.000000      0.000000
3813     38.120000      0.000000      0.000000
3814     38.130000      0.000000      0.000000
3815     38.140000      0.000000      0.000000
3816     38.150000      0.000000      0.000000
3817     38.160000      0.000000      0.000000
3818     38.170000      0.000000      0.000000
3819     38.180000      0.000000      0.000000
3820     38.190000      0.000000      0.000000
3821     38.200000      0.000000      0.000000
3822     38.210000      0.000000      0.000000
3823     38.220000      0.000000      0.000000
3824     38.230000      0.000000      0.000000
3825     38.240000      0.000000      0.000000
3826     38.250000      0.000000      0.000000
3827     38.260000      0.000000      0.000000
3828     38.270000      0.000000      0.000000
3829     38.280000      0.000000      0.000000
3830     38.290000      0.000000      0.000000
3831     38.300000      0.000000      0.000000
3832     38.310000      0.000000      0.000000
3833     38.320000      0.000000      0.000000
3834     38.330000      0.000000      0.000000
3835     38.340000      0.000000      0.000000
3836     38.350000      0.000000      0.000000
3837     38.360000      0.000000      0.000000
3838     38.370000      0.000000      0.000000
3839     38.380000      0.000000      0.000000
3840     38.390000      0.000000      0.000000
3841     38.400000      0.000000      0.000000
3842     38.410000      0.000000      0.000000
3843     38.420000      0.000000      0.000000
3844     38.430000      0.000000      0.000000
3845     38.440000      0.000000      0.000000
3846     38.450000      0.000000      0.000000
3847     38.460000      0.000000      0.000000
3848     38.470000      0.000000      0.000000
3849     38.480000      0.000000      0.000000
3850     38.490000      0.000000      0.000000
3851     38.500000      0.000000      0.000000
3852     38.510000      0.000000      0.000000
3853     38.520000      0.000000      0.000000
3854     38.530000      0.000000      0.000000
3855     38.540000      0.000000      0.000000
3856     38.550000      0.000000      0.000000
3857     38.560000      0.000000      0.000000
3858     38.570000      0.000000      0.000000
3859     38.580000      0.000000      0.000000
3860     38.590000      0.000000      0.000000
3861     38.600000      0.000000      0.000000
3862     38.610000      0.000000      0.000000
3863     38.620000      0.000000      0.000000
3864     38.630000      0.000000      0.000000
3865     38.640000      0.000000      0.000000
3866     38.650000      0.000000      0.000000
3867     38.660000      0.000000      0.000000
3868     38.670000      0.000000      0.000000
3869     38.680000      0.000000      0.000000
3870     38.690000      0.000000      0.000000
3871     38.700000      0.000000      0.000000
3872     38.710000      0.000000      0.000000
3873     38.720000      0.000000      0.000000
3874     38.730000      0.000000      0.000000
3875     38.740000      0.000000      0.000000
3876     38.750000      0.000000      0.000000
3877     38.760000      0.000000      0.000000
3878     38.770000      0.000000      0.000000
3879     38.780000      0.000000      0.000000
3880     38.790000      0.000000      0.000000
3881     38.800000      0.000000      0.000000
3882     38.810000      0.000000      0.000000
3883     38.820000      0.000000      0.000000
3884     38.830000      0.000000      0.000000
3885     38.840000      0.000000      0.000000
3886     38.850000      0.000000      0.000000
3887     38.860000      0.000000      0.000000
3888     38.870000      0.000000      0.000000
3889     38.880000      0.000000      0.000000
3890     38.890000      0.000000      0.000000
3891     38.900000      0.000000      0.000000
3892     38.910000      0.000000      0.000000
3893     38.920000      0.000000      0.000000
3894     38.930000      0.000000      0.000000
3895     38.940000      0.000000      0.000000
3896     38.950000      0.000000      0.000000
3897     38.960000      0.000000      0.000000
3898     38.970000      0.000000      0.000000
3899     38.980000      0.000000      0.000000
3900     38.990000      0.000000      0.000000
3901     39.000000      0.000000      0.000000
3902     39.010000      0.000000      0.000000
3903     39.020000      0.000000      0.000000
3904     39.030000      0.000000      0.000000
3905     39.040000      0.000000      0.000000
3906     39.050000      0.000000      0.000000
3907     39.060000      0.000000      0.000000
3908     39.070000      0.000000      0.000000
3909     39.080000      0.000000      0.000000
3910     39.090000      0.000000      0.000000
3911     39.100000      0.000000      0.000000
3912     39.110000      0.000000      0.000000
3913     39.120000      0.000000      0.000000
3914     39.130000      0.000000      0.000000
3915     39.140000      0.000000      0.000000
3916     39.150000      0.000000      0.000000
3917     39.160000      0.000000      0.000000
3918     39.170000      0.000000      0.000000
3919     39.180000      0.000000      0.000000
3920     39.190000      0.000000      0.000000
3921     39.200000      0.000000      0.000000
3922     39.210000      0.000000      0.000000
3923     39.220000      0.000000      0.000000
3924     39.230000      0.000000      0.000000
3925     39.240000      0.000000      0.000000
3926     39.250000      0.000000      0.000000
3927     39.260000      0.000000      0.000000
3928     39.270000      0.000000      0.000000
3929     39.280000      0.000000      0.000000
3930     39.290000      0.000000      0.000000
3931     39.300000      0.000000      0.000000
3932     39.310000      0.000000      0.000000
3933     39.320000      0.000000      0.000000
3934     39.330000      0.000000      0.000000
3935     39.340000      0.000000      0.000000
3936     39.350000      0.000000      0.000000
3937     39.360000      0.000000      0.000000
3938     39.370000      0.000000      0.000000
3939     39.380000      0.000000      0.000000
3940     39.390000      0.000000      0.000000
3941     39.400000      0.000000      0.000000
3942     39.410000      0.000000      0.000000
3943     39.420000      0.000000      0.000000
3944     39.430000      0.000000      0.000000
3945     39.440000      0.000000      0.000000
3946     39.450000      0.000000      0.000000
3947     39.460000      0.000000      0.000000
3948     39.470000      0.000000      0.000000
3949     39.480000      0.000000      0.000000
3950     39.490000      0.000000      0.000000
3951     39.500000      0.000000      0.000000
3952     39.510000      0.000000      0.000000
3953     39.520000      0.000000      0.000000
3954     39.530000      0.000000      0.000000
3955     39.540000      0.000000      0.000000
3956     39.550000      0.000000      0.000000
3957     39.560000      0.000000      0.000000
3958     39.570000      0.000000      0.000000
3959     39.580000      0.000000      0.000000
3960     39.590000      0.000000      0.000000
3961     39.600000      0.000000      0.000000
3962     39.610000      0.000000      0.000000
3963     39.620000      0.000000      0.000000
3964     39.630000      0.000000      0.000000
3965     39.640000      0.000000      0.000000
3966     39.650000      0.000000      0.000000
3967     39.660000      0.000000      0.000000
3968     39.670000      0.000000      0.000000
3969     39.680000      0.000000      0.000000
3970     39.690000      0.000000      0.000000
3971     39.700000      0.000000      0.000000
3972     39.710000      0.000000      0.000000
3973     39.720000      0.000000      0.000000
3974     39.730000      0.000000      0.000000
3975     39.740000      0.000000      0.000000
3976     39.750000      0.000000      0.000000
3977     39.760000      0.000000      0.000000
3978     39.770000      0.000000      0.000000
3979     39.780000      0.000000      0.000000
3980     39.790000      0.000000      0.000000
3981     39.800000      0.000000      0.000000
3982     39.810000      0.000000      0.000000
3983     39.820000      0.000000      0.000000
3984     39.830000      0.000000      0.000000
3985     39.840000      0.000000      0.000000
3986     39.850000      0.000000      0.000000
3987     39.860000      0.000000      0.000000
3988     39.870000      0.000000      0.000000
3989     39.880000      0.000000      0.000000
3990     39.890000      0.000000      0.000000
3991     39.900000      0.000000      0.000000
3992     39.910000      0.000000      0.000000
3993     39.920000      0.000000      0.000000
3994     39.930000      0.000000      0.000000
3995     39.940000      0.000000      0.000000
3996     39.950000      0.000000      0.000000
3997     39.960000      0.000000      0.000000
3998     39.970000      0.000000      0.000000
3999     39.980000      0.000000      0.000000
4000     39.990000      0.000000      0.000000
4001     40.000000      0.000000      0.000000
