# Supplementary material for: A Bottom-Up Coarse-Grained Model for Nucleosome–Nucleosome Interactions with Explicit Ions
Source: J Chem Theory Comput. 2022 May 17;18(6):3948–60. doi: 10.1021/acs.jctc.2c00083 (PMC9202350; doi:10.1021/acs.jctc.2c00083)
Supplement: Supplementary file 2 — ct2c00083_si_002.zip [file ct2c00083_si_002.zip › archive/CGMD_NCP-CO/pot_tables/NCP.new.3.table]

NCP.new.3
N 3001

1      0.000001     87.931100     17.047000
2      0.010000     87.760630     17.210000
3      0.020000     87.586890     17.419000
4      0.030000     87.412240     17.424000
5      0.040000     87.238410     17.311000
6      0.050000     87.066020     17.182000
7      0.060000     86.894780     17.098000
8      0.070000     86.724060     17.075000
9      0.080000     86.553270     17.099000
10      0.090000     86.382080     17.141000
11      0.100000     86.210460     17.174000
12      0.110000     86.038590     17.186000
13      0.120000     85.866730     17.176000
14      0.130000     85.695080     17.149000
15      0.140000     85.523750     17.118000
16      0.150000     85.352720     17.090000
17      0.160000     85.181940     17.070000
18      0.170000     85.011320     17.058000
19      0.180000     84.840790     17.050000
20      0.190000     84.670310     17.045000
21      0.200000     84.499890     17.038000
22      0.210000     84.329550     17.029000
23      0.220000     84.159310     17.017000
24      0.230000     83.989200     17.004000
25      0.240000     83.819230     16.989000
26      0.250000     83.649410     16.975000
27      0.260000     83.479730     16.962000
28      0.270000     83.310170     16.950000
29      0.280000     83.140720     16.939000
30      0.290000     82.971390     16.927000
31      0.300000     82.802180     16.916000
32      0.310000     82.633070     16.905000
33      0.320000     82.464090     16.892000
34      0.330000     82.295220     16.880000
35      0.340000     82.126480     16.868000
36      0.350000     81.957870     16.856000
37      0.360000     81.789370     16.843000
38      0.370000     81.621000     16.831000
39      0.380000     81.452740     16.819000
40      0.390000     81.284610     16.807000
41      0.400000     81.116600     16.795000
42      0.410000     80.948700     16.784000
43      0.420000     80.780930     16.771000
44      0.430000     80.613270     16.759000
45      0.440000     80.445740     16.747000
46      0.450000     80.278330     16.735000
47      0.460000     80.111040     16.723000
48      0.470000     79.943860     16.711000
49      0.480000     79.776810     16.699000
50      0.490000     79.609880     16.687000
51      0.500000     79.443070     16.675000
52      0.510000     79.276380     16.663000
53      0.520000     79.109810     16.651000
54      0.530000     78.943360     16.639000
55      0.540000     78.777040     16.627000
56      0.550000     78.610830     16.615000
57      0.560000     78.444740     16.603000
58      0.570000     78.278770     16.591000
59      0.580000     78.112920     16.579000
60      0.590000     77.947200     16.567000
61      0.600000     77.781590     16.555000
62      0.610000     77.616110     16.543000
63      0.620000     77.450740     16.531000
64      0.630000     77.285500     16.518000
65      0.640000     77.120370     16.506000
66      0.650000     76.955370     16.494000
67      0.660000     76.790480     16.482000
68      0.670000     76.625720     16.470000
69      0.680000     76.461080     16.458000
70      0.690000     76.296560     16.446000
71      0.700000     76.132150     16.434000
72      0.710000     75.967870     16.422000
73      0.720000     75.803710     16.410000
74      0.730000     75.639670     16.398000
75      0.740000     75.475750     16.386000
76      0.750000     75.311950     16.374000
77      0.760000     75.148270     16.362000
78      0.770000     74.984710     16.350000
79      0.780000     74.821270     16.338000
80      0.790000     74.657960     16.326000
81      0.800000     74.494760     16.314000
82      0.810000     74.331680     16.302000
83      0.820000     74.168720     16.290000
84      0.830000     74.005890     16.278000
85      0.840000     73.843170     16.266000
86      0.850000     73.680580     16.254000
87      0.860000     73.518100     16.242000
88      0.870000     73.355740     16.230000
89      0.880000     73.193510     16.217000
90      0.890000     73.031400     16.205000
91      0.900000     72.869400     16.193000
92      0.910000     72.707530     16.181000
93      0.920000     72.545780     16.169000
94      0.930000     72.384140     16.157000
95      0.940000     72.222630     16.145000
96      0.950000     72.061240     16.133000
97      0.960000     71.899970     16.121000
98      0.970000     71.738820     16.109000
99      0.980000     71.577790     16.097000
100      0.990000     71.416880     16.085000
101      1.000000     71.256090     16.073000
102      1.010000     71.095420     16.061000
103      1.020000     70.934870     16.049000
104      1.030000     70.774440     16.037000
105      1.040000     70.614140     16.025000
106      1.050000     70.453950     16.013000
107      1.060000     70.293880     16.001000
108      1.070000     70.133930     15.989000
109      1.080000     69.974110     15.977000
110      1.090000     69.814400     15.964000
111      1.100000     69.654820     15.953000
112      1.110000     69.495350     15.941000
113      1.120000     69.336010     15.928000
114      1.130000     69.176780     15.916000
115      1.140000     69.017680     15.904000
116      1.150000     68.858700     15.892000
117      1.160000     68.699840     15.880000
118      1.170000     68.541090     15.868000
119      1.180000     68.382470     15.856000
120      1.190000     68.223970     15.844000
121      1.200000     68.065590     15.832000
122      1.210000     67.907330     15.820000
123      1.220000     67.749190     15.808000
124      1.230000     67.591170     15.796000
125      1.240000     67.433270     15.784000
126      1.250000     67.275490     15.772000
127      1.260000     67.117830     15.760000
128      1.270000     66.960290     15.748000
129      1.280000     66.802880     15.736000
130      1.290000     66.645580     15.724000
131      1.300000     66.488400     15.712000
132      1.310000     66.331350     15.700000
133      1.320000     66.174410     15.688000
134      1.330000     66.017590     15.675000
135      1.340000     65.860900     15.663000
136      1.350000     65.704330     15.651000
137      1.360000     65.547870     15.639000
138      1.370000     65.391540     15.627000
139      1.380000     65.235320     15.615000
140      1.390000     65.079230     15.603000
141      1.400000     64.923260     15.591000
142      1.410000     64.767400     15.579000
143      1.420000     64.611670     15.567000
144      1.430000     64.456060     15.555000
145      1.440000     64.300570     15.543000
146      1.450000     64.145200     15.531000
147      1.460000     63.989950     15.519000
148      1.470000     63.834820     15.507000
149      1.480000     63.679810     15.495000
150      1.490000     63.524920     15.483000
151      1.500000     63.370150     15.471000
152      1.510000     63.215510     15.459000
153      1.520000     63.060980     15.447000
154      1.530000     62.906570     15.435000
155      1.540000     62.752280     15.423000
156      1.550000     62.598120     15.411000
157      1.560000     62.444070     15.399000
158      1.570000     62.290150     15.387000
159      1.580000     62.136340     15.374000
160      1.590000     61.982660     15.362000
161      1.600000     61.829090     15.350000
162      1.610000     61.675650     15.338000
163      1.620000     61.522320     15.326000
164      1.630000     61.369120     15.314000
165      1.640000     61.216040     15.302000
166      1.650000     61.063080     15.290000
167      1.660000     60.910240     15.278000
168      1.670000     60.757510     15.266000
169      1.680000     60.604910     15.254000
170      1.690000     60.452430     15.242000
171      1.700000     60.300070     15.230000
172      1.710000     60.147830     15.218000
173      1.720000     59.995710     15.206000
174      1.730000     59.843710     15.194000
175      1.740000     59.691840     15.182000
176      1.750000     59.540080     15.170000
177      1.760000     59.388440     15.158000
178      1.770000     59.236920     15.146000
179      1.780000     59.085530     15.134000
180      1.790000     58.934250     15.122000
181      1.800000     58.783090     15.110000
182      1.810000     58.632060     15.098000
183      1.820000     58.481140     15.086000
184      1.830000     58.330350     15.073000
185      1.840000     58.179670     15.061000
186      1.850000     58.029120     15.049000
187      1.860000     57.878690     15.037000
188      1.870000     57.728370     15.025000
189      1.880000     57.578180     15.013000
190      1.890000     57.428110     15.001000
191      1.900000     57.278160     14.989000
192      1.910000     57.128330     14.977000
193      1.920000     56.978620     14.965000
194      1.930000     56.829020     14.953000
195      1.940000     56.679560     14.941000
196      1.950000     56.530210     14.929000
197      1.960000     56.380980     14.917000
198      1.970000     56.231870     14.905000
199      1.980000     56.082880     14.893000
200      1.990000     55.934010     14.881000
201      2.000000     55.785260     14.869000
202      2.010000     55.636640     14.857000
203      2.020000     55.488130     14.845000
204      2.030000     55.339740     14.833000
205      2.040000     55.191480     14.820000
206      2.050000     55.043330     14.809000
207      2.060000     54.895310     14.797000
208      2.070000     54.747400     14.784000
209      2.080000     54.599620     14.772000
210      2.090000     54.451960     14.760000
211      2.100000     54.304410     14.748000
212      2.110000     54.156990     14.736000
213      2.120000     54.009690     14.724000
214      2.130000     53.862500     14.712000
215      2.140000     53.715440     14.700000
216      2.150000     53.568500     14.688000
217      2.160000     53.421680     14.676000
218      2.170000     53.274980     14.664000
219      2.180000     53.128400     14.652000
220      2.190000     52.981940     14.640000
221      2.200000     52.835600     14.628000
222      2.210000     52.689380     14.616000
223      2.220000     52.543280     14.604000
224      2.230000     52.397310     14.592000
225      2.240000     52.251450     14.580000
226      2.250000     52.105710     14.568000
227      2.260000     51.960100     14.556000
228      2.270000     51.814600     14.544000
229      2.280000     51.669220     14.532000
230      2.290000     51.523970     14.519000
231      2.300000     51.378830     14.507000
232      2.310000     51.233820     14.496000
233      2.320000     51.088920     14.483000
234      2.330000     50.944150     14.471000
235      2.340000     50.799500     14.459000
236      2.350000     50.654960     14.447000
237      2.360000     50.510550     14.435000
238      2.370000     50.366260     14.423000
239      2.380000     50.222090     14.411000
240      2.390000     50.078040     14.399000
241      2.400000     49.934110     14.387000
242      2.410000     49.790300     14.375000
243      2.420000     49.646600     14.363000
244      2.430000     49.503040     14.351000
245      2.440000     49.359590     14.339000
246      2.450000     49.216260     14.327000
247      2.460000     49.073050     14.315000
248      2.470000     48.929960     14.303000
249      2.480000     48.786990     14.291000
250      2.490000     48.644150     14.279000
251      2.500000     48.501420     14.267000
252      2.510000     48.358820     14.255000
253      2.520000     48.216330     14.243000
254      2.530000     48.073960     14.230000
255      2.540000     47.931720     14.218000
256      2.550000     47.789600     14.206000
257      2.560000     47.647590     14.194000
258      2.570000     47.505710     14.182000
259      2.580000     47.363940     14.170000
260      2.590000     47.222300     14.158000
261      2.600000     47.080780     14.146000
262      2.610000     46.939380     14.134000
263      2.620000     46.798090     14.122000
264      2.630000     46.656930     14.110000
265      2.640000     46.515890     14.098000
266      2.650000     46.374970     14.086000
267      2.660000     46.234170     14.074000
268      2.670000     46.093490     14.062000
269      2.680000     45.952930     14.050000
270      2.690000     45.812500     14.038000
271      2.700000     45.672180     14.026000
272      2.710000     45.531980     14.014000
273      2.720000     45.391900     14.002000
274      2.730000     45.251940     13.990000
275      2.740000     45.112110     13.978000
276      2.750000     44.972390     13.966000
277      2.760000     44.832800     13.954000
278      2.770000     44.693320     13.942000
279      2.780000     44.553970     13.929000
280      2.790000     44.414730     13.917000
281      2.800000     44.275620     13.905000
282      2.810000     44.136620     13.893000
283      2.820000     43.997750     13.881000
284      2.830000     43.859000     13.869000
285      2.840000     43.720370     13.857000
286      2.850000     43.581850     13.845000
287      2.860000     43.443460     13.833000
288      2.870000     43.305190     13.821000
289      2.880000     43.167040     13.809000
290      2.890000     43.029010     13.797000
291      2.900000     42.891100     13.785000
292      2.910000     42.753310     13.773000
293      2.920000     42.615640     13.761000
294      2.930000     42.478090     13.749000
295      2.940000     42.340670     13.737000
296      2.950000     42.203360     13.725000
297      2.960000     42.066170     13.713000
298      2.970000     41.929100     13.701000
299      2.980000     41.792160     13.689000
300      2.990000     41.655330     13.676000
301      3.000000     41.518630     13.665000
302      3.010000     41.382040     13.653000
303      3.020000     41.245570     13.641000
304      3.030000     41.109230     13.628000
305      3.040000     40.973010     13.616000
306      3.050000     40.836900     13.604000
307      3.060000     40.700920     13.592000
308      3.070000     40.565060     13.580000
309      3.080000     40.429310     13.568000
310      3.090000     40.293690     13.556000
311      3.100000     40.158190     13.544000
312      3.110000     40.022810     13.532000
313      3.120000     39.887550     13.520000
314      3.130000     39.752410     13.508000
315      3.140000     39.617390     13.496000
316      3.150000     39.482490     13.484000
317      3.160000     39.347710     13.472000
318      3.170000     39.213050     13.460000
319      3.180000     39.078510     13.448000
320      3.190000     38.944100     13.436000
321      3.200000     38.809800     13.424000
322      3.210000     38.675620     13.412000
323      3.220000     38.541570     13.400000
324      3.230000     38.407630     13.388000
325      3.240000     38.273820     13.375000
326      3.250000     38.140120     13.363000
327      3.260000     38.006550     13.352000
328      3.270000     37.873090     13.339000
329      3.280000     37.739760     13.327000
330      3.290000     37.606540     13.315000
331      3.300000     37.473450     13.303000
332      3.310000     37.340480     13.291000
333      3.320000     37.207620     13.279000
334      3.330000     37.074890     13.267000
335      3.340000     36.942280     13.255000
336      3.350000     36.809790     13.243000
337      3.360000     36.677420     13.231000
338      3.370000     36.545170     13.219000
339      3.380000     36.413040     13.207000
340      3.390000     36.281030     13.195000
341      3.400000     36.149140     13.183000
342      3.410000     36.017370     13.171000
343      3.420000     35.885720     13.159000
344      3.430000     35.754200     13.147000
345      3.440000     35.622790     13.135000
346      3.450000     35.491500     13.123000
347      3.460000     35.360340     13.111000
348      3.470000     35.229290     13.099000
349      3.480000     35.098360     13.086000
350      3.490000     34.967560     13.074000
351      3.500000     34.836880     13.062000
352      3.510000     34.706310     13.050000
353      3.520000     34.575870     13.038000
354      3.530000     34.445540     13.026000
355      3.540000     34.315340     13.014000
356      3.550000     34.185260     13.002000
357      3.560000     34.055300     12.990000
358      3.570000     33.925450     12.978000
359      3.580000     33.795730     12.966000
360      3.590000     33.666130     12.954000
361      3.600000     33.536650     12.942000
362      3.610000     33.407290     12.930000
363      3.620000     33.278050     12.918000
364      3.630000     33.148930     12.906000
365      3.640000     33.019930     12.894000
366      3.650000     32.891060     12.882000
367      3.660000     32.762300     12.870000
368      3.670000     32.633660     12.858000
369      3.680000     32.505140     12.846000
370      3.690000     32.376750     12.834000
371      3.700000     32.248470     12.822000
372      3.710000     32.120310     12.810000
373      3.720000     31.992280     12.798000
374      3.730000     31.864360     12.785000
375      3.740000     31.736570     12.773000
376      3.750000     31.608890     12.761000
377      3.760000     31.481340     12.749000
378      3.770000     31.353910     12.737000
379      3.780000     31.226590     12.725000
380      3.790000     31.099400     12.713000
381      3.800000     30.972330     12.701000
382      3.810000     30.845380     12.689000
383      3.820000     30.718540     12.677000
384      3.830000     30.591830     12.665000
385      3.840000     30.465240     12.653000
386      3.850000     30.338780     12.641000
387      3.860000     30.212420     12.629000
388      3.870000     30.086190     12.617000
389      3.880000     29.960090     12.605000
390      3.890000     29.834100     12.593000
391      3.900000     29.708230     12.581000
392      3.910000     29.582480     12.569000
393      3.920000     29.456850     12.557000
394      3.930000     29.331350     12.545000
395      3.940000     29.205960     12.533000
396      3.950000     29.080700     12.521000
397      3.960000     28.955550     12.509000
398      3.970000     28.830530     12.497000
399      3.980000     28.705620     12.484000
400      3.990000     28.580840     12.472000
401      4.000000     28.456170     12.460000
402      4.010000     28.331630     12.448000
403      4.020000     28.207210     12.436000
404      4.030000     28.082900     12.424000
405      4.040000     27.958720     12.412000
406      4.050000     27.834660     12.400000
407      4.060000     27.710720     12.388000
408      4.070000     27.586900     12.376000
409      4.080000     27.463200     12.364000
410      4.090000     27.339620     12.352000
411      4.100000     27.216160     12.340000
412      4.110000     27.092820     12.328000
413      4.120000     26.969600     12.316000
414      4.130000     26.846500     12.304000
415      4.140000     26.723520     12.292000
416      4.150000     26.600670     12.280000
417      4.160000     26.477930     12.268000
418      4.170000     26.355310     12.256000
419      4.180000     26.232820     12.244000
420      4.190000     26.110440     12.231000
421      4.200000     25.988190     12.220000
422      4.210000     25.866050     12.208000
423      4.220000     25.744040     12.195000
424      4.230000     25.622140     12.183000
425      4.240000     25.500370     12.171000
426      4.250000     25.378720     12.159000
427      4.260000     25.257180     12.147000
428      4.270000     25.135770     12.135000
429      4.280000     25.014480     12.123000
430      4.290000     24.893310     12.111000
431      4.300000     24.772260     12.099000
432      4.310000     24.651320     12.087000
433      4.320000     24.530510     12.075000
434      4.330000     24.409820     12.063000
435      4.340000     24.289250     12.051000
436      4.350000     24.168810     12.039000
437      4.360000     24.048480     12.027000
438      4.370000     23.928270     12.015000
439      4.380000     23.808180     12.003000
440      4.390000     23.688210     11.991000
441      4.400000     23.568370     11.979000
442      4.410000     23.448640     11.967000
443      4.420000     23.329030     11.955000
444      4.430000     23.209550     11.943000
445      4.440000     23.090180     11.930000
446      4.450000     22.970940     11.918000
447      4.460000     22.851810     11.907000
448      4.470000     22.732810     11.894000
449      4.480000     22.613920     11.882000
450      4.490000     22.495160     11.870000
451      4.500000     22.376520     11.858000
452      4.510000     22.258000     11.846000
453      4.520000     22.139590     11.834000
454      4.530000     22.021310     11.822000
455      4.540000     21.903150     11.810000
456      4.550000     21.785110     11.798000
457      4.560000     21.667190     11.786000
458      4.570000     21.549390     11.774000
459      4.580000     21.431710     11.762000
460      4.590000     21.314150     11.750000
461      4.600000     21.196710     11.738000
462      4.610000     21.079390     11.726000
463      4.620000     20.962200     11.714000
464      4.630000     20.845120     11.702000
465      4.640000     20.728160     11.690000
466      4.650000     20.611330     11.678000
467      4.660000     20.494610     11.666000
468      4.670000     20.378010     11.654000
469      4.680000     20.261540     11.641000
470      4.690000     20.145180     11.629000
471      4.700000     20.028950     11.617000
472      4.710000     19.912830     11.605000
473      4.720000     19.796840     11.593000
474      4.730000     19.680970     11.581000
475      4.740000     19.565220     11.569000
476      4.750000     19.449580     11.557000
477      4.760000     19.334070     11.545000
478      4.770000     19.218680     11.533000
479      4.780000     19.103410     11.521000
480      4.790000     18.988260     11.509000
481      4.800000     18.873230     11.497000
482      4.810000     18.758320     11.485000
483      4.820000     18.643530     11.473000
484      4.830000     18.528860     11.461000
485      4.840000     18.414310     11.449000
486      4.850000     18.299880     11.437000
487      4.860000     18.185570     11.425000
488      4.870000     18.071390     11.413000
489      4.880000     17.957320     11.401000
490      4.890000     17.843370     11.389000
491      4.900000     17.729550     11.377000
492      4.910000     17.615840     11.365000
493      4.920000     17.502260     11.353000
494      4.930000     17.388790     11.340000
495      4.940000     17.275450     11.328000
496      4.950000     17.162220     11.316000
497      4.960000     17.049120     11.304000
498      4.970000     16.936140     11.292000
499      4.980000     16.823270     11.280000
500      4.990000     16.710530     11.268000
501      5.000000     16.597910     11.256000
502      5.010000     16.485410     11.244000
503      5.020000     16.373030     11.232000
504      5.030000     16.260770     11.220000
505      5.040000     16.148630     11.208000
506      5.050000     16.036610     11.196000
507      5.060000     15.924710     11.184000
508      5.070000     15.812930     11.172000
509      5.080000     15.701270     11.160000
510      5.090000     15.589730     11.148000
511      5.100000     15.478310     11.136000
512      5.110000     15.367020     11.124000
513      5.120000     15.255840     11.112000
514      5.130000     15.144780     11.100000
515      5.140000     15.033850     11.087000
516      5.150000     14.923030     11.076000
517      5.160000     14.812340     11.064000
518      5.170000     14.701760     11.052000
519      5.180000     14.591310     11.039000
520      5.190000     14.480970     11.027000
521      5.200000     14.370760     11.015000
522      5.210000     14.260670     11.003000
523      5.220000     14.150690     10.991000
524      5.230000     14.040840     10.979000
525      5.240000     13.931110     10.967000
526      5.250000     13.821500     10.955000
527      5.260000     13.712010     10.943000
528      5.270000     13.602630     10.931000
529      5.280000     13.493380     10.919000
530      5.290000     13.384260     10.907000
531      5.300000     13.275250     10.895000
532      5.310000     13.166360     10.883000
533      5.320000     13.057590     10.871000
534      5.330000     12.948940     10.859000
535      5.340000     12.840410     10.847000
536      5.350000     12.732010     10.835000
537      5.360000     12.623720     10.823000
538      5.370000     12.515550     10.811000
539      5.380000     12.407510     10.799000
540      5.390000     12.299580     10.786000
541      5.400000     12.191780     10.774000
542      5.410000     12.084090     10.763000
543      5.420000     11.976530     10.750000
544      5.430000     11.869080     10.738000
545      5.440000     11.761760     10.726000
546      5.450000     11.654560     10.714000
547      5.460000     11.547470     10.702000
548      5.470000     11.440510     10.690000
549      5.480000     11.333670     10.678000
550      5.490000     11.226950     10.666000
551      5.500000     11.120350     10.654000
552      5.510000     11.013870     10.642000
553      5.520000     10.907510     10.630000
554      5.530000     10.801270     10.618000
555      5.540000     10.695150     10.606000
556      5.550000     10.589150     10.594000
557      5.560000     10.483270     10.582000
558      5.570000     10.377510     10.570000
559      5.580000     10.271870     10.558000
560      5.590000     10.166360     10.546000
561      5.600000     10.060960     10.534000
562      5.610000      9.955680     10.522000
563      5.620000      9.850530     10.510000
564      5.630000      9.745490     10.497000
565      5.640000      9.640580     10.485000
566      5.650000      9.535790     10.473000
567      5.660000      9.431110     10.462000
568      5.670000      9.326560     10.450000
569      5.680000      9.222120     10.438000
570      5.690000      9.117800     10.426000
571      5.700000      9.013610     10.413000
572      5.710000      8.909530     10.401000
573      5.720000      8.805590     10.388000
574      5.730000      8.701770     10.376000
575      5.740000      8.598070     10.364000
576      5.750000      8.494490     10.353000
577      5.760000      8.391020     10.342000
578      5.770000      8.287650     10.331000
579      5.780000      8.184390     10.320000
580      5.790000      8.081250     10.308000
581      5.800000      7.978230     10.294000
582      5.810000      7.875360     10.279000
583      5.820000      7.772660     10.262000
584      5.830000      7.670120     10.247000
585      5.840000      7.567720     10.235000
586      5.850000      7.465410     10.229000
587      5.860000      7.363150     10.227000
588      5.870000      7.260880     10.227000
589      5.880000      7.158600     10.224000
590      5.890000      7.056390     10.212000
591      5.900000      6.954370     10.184000
592      5.910000      6.852700     10.142000
593      5.920000      6.751520     10.094000
594      5.930000      6.650820     10.056000
595      5.940000      6.550410     10.046000
596      5.950000      6.449910     10.078000
597      5.960000      6.348840     10.152000
598      5.970000      6.246860     10.244000
599      5.980000      6.143960     10.309000
600      5.990000      6.040690     10.291000
601      6.000000      5.938140     10.151000
602      6.010000      5.837660      9.891000
603      6.020000      5.740320      9.574000
604      6.030000      5.646180      9.330000
605      6.040000      5.553720      9.318000
606      6.050000      5.459820      9.665000
607      6.060000      5.360430     10.401000
608      6.070000      5.251810     11.420000
609      6.080000      5.132020     12.483000
610      6.090000      5.002150     13.287000
611      6.100000      4.866280     13.590000
612      6.110000      4.730350     13.300000
613      6.120000      4.600290     12.500000
614      6.130000      4.480350     11.423000
615      6.140000      4.371830     10.359000
616      6.150000      4.273170      9.537000
617      6.160000      4.181080      9.064000
618      6.170000      4.091900      8.920000
619      6.180000      4.002680      9.006000
620      6.190000      3.911770      9.197000
621      6.200000      3.818730      9.391000
622      6.210000      3.723950      9.531000
623      6.220000      3.628110      9.603000
624      6.230000      3.531880      9.616000
625      6.240000      3.435790      9.584000
626      6.250000      3.340210      9.521000
627      6.260000      3.245370      9.434000
628      6.270000      3.151520      9.328000
629      6.280000      3.058820      9.203000
630      6.290000      2.967450      9.062000
631      6.300000      2.877570      8.904000
632      6.310000      2.789360      8.729000
633      6.320000      2.703000      8.538000
634      6.330000      2.618600      8.341000
635      6.340000      2.536180      8.150000
636      6.350000      2.455610      7.973000
637      6.360000      2.376720      7.812000
638      6.370000      2.299360      7.665000
639      6.380000      2.223420      7.527000
640      6.390000      2.148820      7.396000
641      6.400000      2.075500      7.267000
642      6.410000      2.003480      7.137000
643      6.420000      1.932770      7.003000
644      6.430000      1.863420      6.865000
645      6.440000      1.795470      6.726000
646      6.450000      1.728900      6.585000
647      6.460000      1.663760      6.442000
648      6.470000      1.600050      6.296000
649      6.480000      1.537830      6.148000
650      6.490000      1.477100      6.000000
651      6.500000      1.417830      5.856000
652      6.510000      1.359990      5.712000
653      6.520000      1.303590      5.569000
654      6.530000      1.248620      5.426000
655      6.540000      1.195070      5.285000
656      6.550000      1.142910      5.148000
657      6.560000      1.092120      5.011000
658      6.570000      1.042680      4.876000
659      6.580000      0.994610      4.740000
660      6.590000      0.947870      4.608000
661      6.600000      0.902450      4.479000
662      6.610000      0.858300      4.352000
663      6.620000      0.815400      4.226000
664      6.630000      0.773770      4.101000
665      6.640000      0.733390      3.978000
666      6.650000      0.694220      3.856000
667      6.660000      0.656260      3.735000
668      6.670000      0.619520      3.613000
669      6.680000      0.584000      3.491000
670      6.690000      0.549700      3.369000
671      6.700000      0.516610      3.249000
672      6.710000      0.484720      3.128000
673      6.720000      0.454050      3.006000
674      6.730000      0.424600      2.885000
675      6.740000      0.396350      2.767000
676      6.750000      0.369250      2.653000
677      6.760000      0.343280      2.543000
678      6.770000      0.318390      2.436000
679      6.780000      0.294570      2.330000
680      6.790000      0.271790      2.227000
681      6.800000      0.250040      2.126000
682      6.810000      0.229280      2.026000
683      6.820000      0.209520      1.926000
684      6.830000      0.190750      1.827000
685      6.840000      0.172970      1.730000
686      6.850000      0.156160      1.634000
687      6.860000      0.140290      1.541000
688      6.870000      0.125350      1.447000
689      6.880000      0.111350      1.354000
690      6.890000      0.098280      1.261000
691      6.900000      0.086120      1.170000
692      6.910000      0.074880      1.078000
693      6.920000      0.064560      0.986000
694      6.930000      0.055160      0.894000
695      6.940000      0.046690      0.803000
696      6.950000      0.039100      0.715000
697      6.960000      0.032380      0.629000
698      6.970000      0.026520      0.544000
699      6.980000      0.021510      0.460000
700      6.990000      0.017330      0.377000
701      7.000000      0.013960      0.297000
702      7.010000      0.011390      0.218000
703      7.020000      0.009600      0.139000
704      7.030000      0.008600      0.061000
705      7.040000      0.008370     -0.015000
706      7.050000      0.008890     -0.088000
707      7.060000      0.010140     -0.160000
708      7.070000      0.012100     -0.232000
709      7.080000      0.014770     -0.302000
710      7.090000      0.018150     -0.372000
711      7.100000      0.022220     -0.442000
712      7.110000      0.026980     -0.511000
713      7.120000      0.032440     -0.582000
714      7.130000      0.038610     -0.653000
715      7.140000      0.045500     -0.724000
716      7.150000      0.053090     -0.795000
717      7.160000      0.061400     -0.866000
718      7.170000      0.070420     -0.938000
719      7.180000      0.080170     -1.011000
720      7.190000      0.090640     -1.082000
721      7.200000      0.101810     -1.151000
722      7.210000      0.113660     -1.220000
723      7.220000      0.126200     -1.287000
724      7.230000      0.139410     -1.355000
725      7.240000      0.153290     -1.421000
726      7.250000      0.167830     -1.486000
727      7.260000      0.183020     -1.551000
728      7.270000      0.198860     -1.617000
729      7.280000      0.215360     -1.682000
730      7.290000      0.232500     -1.746000
731      7.300000      0.250280     -1.809000
732      7.310000      0.268690     -1.871000
733      7.320000      0.287710     -1.933000
734      7.330000      0.307350     -1.995000
735      7.340000      0.327600     -2.056000
736      7.350000      0.348460     -2.116000
737      7.360000      0.369920     -2.176000
738      7.370000      0.391980     -2.237000
739      7.380000      0.414660     -2.298000
740      7.390000      0.437940     -2.357000
741      7.400000      0.461800     -2.415000
742      7.410000      0.486240     -2.471000
743      7.420000      0.511230     -2.527000
744      7.430000      0.536770     -2.582000
745      7.440000      0.562860     -2.636000
746      7.450000      0.589500     -2.690000
747      7.460000      0.616670     -2.744000
748      7.470000      0.644390     -2.799000
749      7.480000      0.672650     -2.854000
750      7.490000      0.701470     -2.908000
751      7.500000      0.730800     -2.959000
752      7.510000      0.760650     -3.010000
753      7.520000      0.791000     -3.059000
754      7.530000      0.821840     -3.108000
755      7.540000      0.853160     -3.156000
756      7.550000      0.884960     -3.203000
757      7.560000      0.917220     -3.249000
758      7.570000      0.949940     -3.295000
759      7.580000      0.983110     -3.340000
760      7.590000      1.016730     -3.383000
761      7.600000      1.050770     -3.423000
762      7.610000      1.085190     -3.459000
763      7.620000      1.119960     -3.494000
764      7.630000      1.155060     -3.526000
765      7.640000      1.190470     -3.555000
766      7.650000      1.226160     -3.583000
767      7.660000      1.262120     -3.608000
768      7.670000      1.298320     -3.632000
769      7.680000      1.334750     -3.654000
770      7.690000      1.371400     -3.675000
771      7.700000      1.408250     -3.693000
772      7.710000      1.445260     -3.709000
773      7.720000      1.482430     -3.724000
774      7.730000      1.519740     -3.737000
775      7.740000      1.557170     -3.749000
776      7.750000      1.594710     -3.758000
777      7.760000      1.632340     -3.767000
778      7.770000      1.670050     -3.775000
779      7.780000      1.707830     -3.782000
780      7.790000      1.745680     -3.788000
781      7.800000      1.783600     -3.796000
782      7.810000      1.821590     -3.803000
783      7.820000      1.859660     -3.810000
784      7.830000      1.897800     -3.817000
785      7.840000      1.936000     -3.822000
786      7.850000      1.974240     -3.825000
787      7.860000      2.012490     -3.824000
788      7.870000      2.050730     -3.822000
789      7.880000      2.088940     -3.819000
790      7.890000      2.127120     -3.818000
791      7.900000      2.165290     -3.819000
792      7.910000      2.203490     -3.823000
793      7.920000      2.241750     -3.828000
794      7.930000      2.280060     -3.834000
795      7.940000      2.318420     -3.836000
796      7.950000      2.356780     -3.832000
797      7.960000      2.395070     -3.822000
798      7.970000      2.433220     -3.807000
799      7.980000      2.471200     -3.789000
800      7.990000      2.508990     -3.771000
801      8.000000      2.546630     -3.757000
802      8.010000      2.584140     -3.747000
803      8.020000      2.621570     -3.740000
804      8.030000      2.658930     -3.732000
805      8.040000      2.696210     -3.722000
806      8.050000      2.733370     -3.705000
807      8.060000      2.770320     -3.682000
808      8.070000      2.807010     -3.654000
809      8.080000      2.843410     -3.626000
810      8.090000      2.879530     -3.604000
811      8.100000      2.915480     -3.592000
812      8.110000      2.951380     -3.593000
813      8.120000      2.987340     -3.603000
814      8.130000      3.023450     -3.617000
815      8.140000      3.059680     -3.626000
816      8.150000      3.095960     -3.624000
817      8.160000      3.132150     -3.609000
818      8.170000      3.168140     -3.585000
819      8.180000      3.203850     -3.558000
820      8.190000      3.239310     -3.539000
821      8.200000      3.274630     -3.534000
822      8.210000      3.309990     -3.548000
823      8.220000      3.345580     -3.576000
824      8.230000      3.381510     -3.612000
825      8.240000      3.417830     -3.647000
826      8.250000      3.454460     -3.674000
827      8.260000      3.491300     -3.690000
828      8.270000      3.528250     -3.699000
829      8.280000      3.565290     -3.710000
830      8.290000      3.602450     -3.732000
831      8.300000      3.639920     -3.772000
832      8.310000      3.677890     -3.833000
833      8.320000      3.716580     -3.909000
834      8.330000      3.756070     -3.985000
835      8.340000      3.796280     -4.042000
836      8.350000      3.836910     -4.065000
837      8.360000      3.877590     -4.050000
838      8.370000      3.917910     -4.004000
839      8.380000      3.957660     -3.946000
840      8.390000      3.996830     -3.898000
841      8.400000      4.035620     -3.878000
842      8.410000      4.074390     -3.893000
843      8.420000      4.113480     -3.936000
844      8.430000      4.153100     -3.986000
845      8.440000      4.193210     -4.021000
846      8.450000      4.233520     -4.022000
847      8.460000      4.273640     -3.982000
848      8.470000      4.313160     -3.911000
849      8.480000      4.351850     -3.833000
850      8.490000      4.389810     -3.777000
851      8.500000      4.427400     -3.769000
852      8.510000      4.465190     -3.816000
853      8.520000      4.503720     -3.908000
854      8.530000      4.543340     -4.017000
855      8.540000      4.584070     -4.111000
856      8.550000      4.625560     -4.162000
857      8.560000      4.667300     -4.159000
858      8.570000      4.708740     -4.111000
859      8.580000      4.749520     -4.042000
860      8.590000      4.789580     -3.980000
861      8.600000      4.829120     -3.947000
862      8.610000      4.868510     -3.948000
863      8.620000      4.908090     -3.971000
864      8.630000      4.947920     -3.981000
865      8.640000      4.987710     -3.939000
866      8.650000      5.026710     -3.812000
867      8.660000      5.063950     -3.588000
868      8.670000      5.098480     -3.288000
869      8.680000      5.129710     -2.960000
870      8.690000      5.157680     -2.669000
871      8.700000      5.183080     -2.465000
872      8.710000      5.206990     -2.371000
873      8.720000      5.230510     -2.378000
874      8.730000      5.254550     -2.457000
875      8.740000      5.279650     -2.573000
876      8.750000      5.306010     -2.697000
877      8.760000      5.333590     -2.814000
878      8.770000      5.362280     -2.918000
879      8.780000      5.391950     -3.006000
880      8.790000      5.422400     -3.075000
881      8.800000      5.453440     -3.119000
882      8.810000      5.484790     -3.136000
883      8.820000      5.516160     -3.117000
884      8.830000      5.547140     -3.050000
885      8.840000      5.577170     -2.919000
886      8.850000      5.605510     -2.707000
887      8.860000      5.631320     -2.410000
888      8.870000      5.653720     -2.040000
889      8.880000      5.672110     -1.631000
890      8.890000      5.686340     -1.228000
891      8.900000      5.696660     -0.865000
892      8.910000      5.703640     -0.565000
893      8.920000      5.707970     -0.342000
894      8.930000      5.710480     -0.216000
895      8.940000      5.712280     -0.214000
896      8.950000      5.714760     -0.360000
897      8.960000      5.719480     -0.655000
898      8.970000      5.727850     -1.063000
899      8.980000      5.740740     -1.513000
900      8.990000      5.758120     -1.916000
901      9.000000      5.779070     -2.202000
902      9.010000      5.802150     -2.342000
903      9.020000      5.825900     -2.352000
904      9.030000      5.849190     -2.279000
905      9.040000      5.871480     -2.181000
906      9.050000      5.892800     -2.103000
907      9.060000      5.913540     -2.069000
908      9.070000      5.934180     -2.079000
909      9.080000      5.955130     -2.119000
910      9.090000      5.976570     -2.169000
911      9.100000      5.998500     -2.211000
912      9.110000      6.020800     -2.239000
913      9.120000      6.043290     -2.252000
914      9.130000      6.065840     -2.255000
915      9.140000      6.088390     -2.254000
916      9.150000      6.110920     -2.255000
917      9.160000      6.133490     -2.262000
918      9.170000      6.156150     -2.273000
919      9.180000      6.178960     -2.289000
920      9.190000      6.201930     -2.305000
921      9.200000      6.225070     -2.321000
922      9.210000      6.248350     -2.335000
923      9.220000      6.271770     -2.347000
924      9.230000      6.295300     -2.358000
925      9.240000      6.318930     -2.369000
926      9.250000      6.342670     -2.379000
927      9.260000      6.366520     -2.391000
928      9.270000      6.390490     -2.403000
929      9.280000      6.414570     -2.415000
930      9.290000      6.438790     -2.428000
931      9.300000      6.463130     -2.440000
932      9.310000      6.487600     -2.452000
933      9.320000      6.512180     -2.465000
934      9.330000      6.536890     -2.477000
935      9.340000      6.561710     -2.488000
936      9.350000      6.586650     -2.500000
937      9.360000      6.611720     -2.512000
938      9.370000      6.636900     -2.524000
939      9.380000      6.662200     -2.536000
940      9.390000      6.687620     -2.549000
941      9.400000      6.713170     -2.561000
942      9.410000      6.738840     -2.573000
943      9.420000      6.764620     -2.585000
944      9.430000      6.790530     -2.597000
945      9.440000      6.816550     -2.609000
946      9.450000      6.842700     -2.621000
947      9.460000      6.868970     -2.633000
948      9.470000      6.895360     -2.645000
949      9.480000      6.921860     -2.657000
950      9.490000      6.948490     -2.669000
951      9.500000      6.975240     -2.681000
952      9.510000      7.002110     -2.693000
953      9.520000      7.029100     -2.705000
954      9.530000      7.056210     -2.717000
955      9.540000      7.083440     -2.729000
956      9.550000      7.110790     -2.741000
957      9.560000      7.138270     -2.753000
958      9.570000      7.165860     -2.765000
959      9.580000      7.193570     -2.777000
960      9.590000      7.221400     -2.789000
961      9.600000      7.249360     -2.801000
962      9.610000      7.277430     -2.813000
963      9.620000      7.305620     -2.825000
964      9.630000      7.333940     -2.838000
965      9.640000      7.362370     -2.850000
966      9.650000      7.390930     -2.862000
967      9.660000      7.419600     -2.874000
968      9.670000      7.448400     -2.886000
969      9.680000      7.477320     -2.898000
970      9.690000      7.506350     -2.910000
971      9.700000      7.535510     -2.922000
972      9.710000      7.564790     -2.934000
973      9.720000      7.594190     -2.946000
974      9.730000      7.623700     -2.958000
975      9.740000      7.653340     -2.970000
976      9.750000      7.683110     -2.982000
977      9.760000      7.712980     -2.994000
978      9.770000      7.742980     -3.006000
979      9.780000      7.773100     -3.018000
980      9.790000      7.803350     -3.030000
981      9.800000      7.833710     -3.042000
982      9.810000      7.864190     -3.054000
983      9.820000      7.894790     -3.066000
984      9.830000      7.925510     -3.078000
985      9.840000      7.956360     -3.090000
986      9.850000      7.987320     -3.102000
987      9.860000      8.018410     -3.114000
988      9.870000      8.049610     -3.126000
989      9.880000      8.080940     -3.139000
990      9.890000      8.112380     -3.151000
991      9.900000      8.143950     -3.163000
992      9.910000      8.175630     -3.175000
993      9.920000      8.207440     -3.187000
994      9.930000      8.239370     -3.199000
995      9.940000      8.271410     -3.211000
996      9.950000      8.303580     -3.223000
997      9.960000      8.335870     -3.235000
998      9.970000      8.368280     -3.247000
999      9.980000      8.400810     -3.259000
1000      9.990000      8.433460     -3.271000
1001     10.000000      8.466230     -3.283000
1002     10.010000      8.499120     -3.295000
1003     10.020000      8.532130     -3.307000
1004     10.030000      8.565260     -3.319000
1005     10.040000      8.598510     -3.331000
1006     10.050000      8.631890     -3.343000
1007     10.060000      8.665380     -3.355000
1008     10.070000      8.698990     -3.367000
1009     10.080000      8.732720     -3.379000
1010     10.090000      8.766580     -3.391000
1011     10.100000      8.800550     -3.403000
1012     10.110000      8.834650     -3.415000
1013     10.120000      8.868860     -3.427000
1014     10.130000      8.903190     -3.440000
1015     10.140000      8.937650     -3.452000
1016     10.150000      8.972230     -3.464000
1017     10.160000      9.006920     -3.476000
1018     10.170000      9.041740     -3.488000
1019     10.180000      9.076680     -3.500000
1020     10.190000      9.111740     -3.512000
1021     10.200000      9.146920     -3.524000
1022     10.210000      9.182210     -3.536000
1023     10.220000      9.217630     -3.548000
1024     10.230000      9.253170     -3.560000
1025     10.240000      9.288830     -3.572000
1026     10.250000      9.324610     -3.584000
1027     10.260000      9.360510     -3.596000
1028     10.270000      9.396530     -3.608000
1029     10.280000      9.432680     -3.620000
1030     10.290000      9.468940     -3.632000
1031     10.300000      9.505320     -3.644000
1032     10.310000      9.541830     -3.656000
1033     10.320000      9.578450     -3.668000
1034     10.330000      9.615190     -3.680000
1035     10.340000      9.652060     -3.693000
1036     10.350000      9.689040     -3.704000
1037     10.360000      9.726150     -3.716000
1038     10.370000      9.763370     -3.729000
1039     10.380000      9.800720     -3.741000
1040     10.390000      9.838180     -3.753000
1041     10.400000      9.875770     -3.765000
1042     10.410000      9.913480     -3.777000
1043     10.420000      9.951300     -3.789000
1044     10.430000      9.989250     -3.801000
1045     10.440000     10.027320     -3.813000
1046     10.450000     10.065510     -3.825000
1047     10.460000     10.103820     -3.837000
1048     10.470000     10.142250     -3.849000
1049     10.480000     10.180800     -3.861000
1050     10.490000     10.219470     -3.873000
1051     10.500000     10.258260     -3.885000
1052     10.510000     10.297170     -3.897000
1053     10.520000     10.336200     -3.909000
1054     10.530000     10.375360     -3.921000
1055     10.540000     10.414630     -3.933000
1056     10.550000     10.454020     -3.945000
1057     10.560000     10.493540     -3.957000
1058     10.570000     10.533170     -3.969000
1059     10.580000     10.572920     -3.982000
1060     10.590000     10.612800     -3.994000
1061     10.600000     10.652790     -4.006000
1062     10.610000     10.692910     -4.017000
1063     10.620000     10.733140     -4.030000
1064     10.630000     10.773500     -4.042000
1065     10.640000     10.813980     -4.054000
1066     10.650000     10.854580     -4.066000
1067     10.660000     10.895290     -4.078000
1068     10.670000     10.936130     -4.090000
1069     10.680000     10.977090     -4.102000
1070     10.690000     11.018170     -4.114000
1071     10.700000     11.059370     -4.126000
1072     10.710000     11.100690     -4.138000
1073     10.720000     11.142130     -4.150000
1074     10.730000     11.183690     -4.162000
1075     10.740000     11.225370     -4.174000
1076     10.750000     11.267170     -4.186000
1077     10.760000     11.309090     -4.198000
1078     10.770000     11.351130     -4.210000
1079     10.780000     11.393300     -4.222000
1080     10.790000     11.435580     -4.234000
1081     10.800000     11.477980     -4.246000
1082     10.810000     11.520510     -4.258000
1083     10.820000     11.563150     -4.270000
1084     10.830000     11.605920     -4.283000
1085     10.840000     11.648800     -4.295000
1086     10.850000     11.691810     -4.307000
1087     10.860000     11.734930     -4.319000
1088     10.870000     11.778180     -4.331000
1089     10.880000     11.821540     -4.343000
1090     10.890000     11.865030     -4.355000
1091     10.900000     11.908640     -4.367000
1092     10.910000     11.952370     -4.379000
1093     10.920000     11.996220     -4.391000
1094     10.930000     12.040190     -4.403000
1095     10.940000     12.084280     -4.415000
1096     10.950000     12.128490     -4.427000
1097     10.960000     12.172820     -4.439000
1098     10.970000     12.217270     -4.451000
1099     10.980000     12.261840     -4.463000
1100     10.990000     12.306530     -4.475000
1101     11.000000     12.351340     -4.487000
1102     11.010000     12.396270     -4.499000
1103     11.020000     12.441320     -4.511000
1104     11.030000     12.486500     -4.523000
1105     11.040000     12.531790     -4.535000
1106     11.050000     12.577210     -4.547000
1107     11.060000     12.622740     -4.559000
1108     11.070000     12.668390     -4.571000
1109     11.080000     12.714170     -4.584000
1110     11.090000     12.760070     -4.596000
1111     11.100000     12.806080     -4.608000
1112     11.110000     12.852220     -4.620000
1113     11.120000     12.898470     -4.632000
1114     11.130000     12.944850     -4.644000
1115     11.140000     12.991350     -4.656000
1116     11.150000     13.037970     -4.668000
1117     11.160000     13.084710     -4.680000
1118     11.170000     13.131570     -4.692000
1119     11.180000     13.178540     -4.704000
1120     11.190000     13.225650     -4.716000
1121     11.200000     13.272870     -4.728000
1122     11.210000     13.320210     -4.740000
1123     11.220000     13.367670     -4.752000
1124     11.230000     13.415250     -4.764000
1125     11.240000     13.462950     -4.776000
1126     11.250000     13.510770     -4.788000
1127     11.260000     13.558720     -4.800000
1128     11.270000     13.606780     -4.812000
1129     11.280000     13.654960     -4.824000
1130     11.290000     13.703270     -4.837000
1131     11.300000     13.751690     -4.848000
1132     11.310000     13.800240     -4.860000
1133     11.320000     13.848900     -4.872000
1134     11.330000     13.897690     -4.885000
1135     11.340000     13.946590     -4.897000
1136     11.350000     13.995620     -4.909000
1137     11.360000     14.044770     -4.921000
1138     11.370000     14.094030     -4.933000
1139     11.380000     14.143420     -4.945000
1140     11.390000     14.192930     -4.957000
1141     11.400000     14.242560     -4.969000
1142     11.410000     14.292310     -4.981000
1143     11.420000     14.342180     -4.993000
1144     11.430000     14.392170     -5.005000
1145     11.440000     14.442280     -5.017000
1146     11.450000     14.492510     -5.029000
1147     11.460000     14.542860     -5.041000
1148     11.470000     14.593330     -5.053000
1149     11.480000     14.643920     -5.065000
1150     11.490000     14.694630     -5.077000
1151     11.500000     14.745470     -5.089000
1152     11.510000     14.796420     -5.101000
1153     11.520000     14.847490     -5.113000
1154     11.530000     14.898690     -5.125000
1155     11.540000     14.950000     -5.138000
1156     11.550000     15.001440     -5.150000
1157     11.560000     15.052990     -5.161000
1158     11.570000     15.104670     -5.174000
1159     11.580000     15.156460     -5.186000
1160     11.590000     15.208380     -5.198000
1161     11.600000     15.260420     -5.210000
1162     11.610000     15.312580     -5.222000
1163     11.620000     15.364850     -5.234000
1164     11.630000     15.417250     -5.246000
1165     11.640000     15.469770     -5.258000
1166     11.650000     15.522410     -5.270000
1167     11.660000     15.575170     -5.282000
1168     11.670000     15.628050     -5.294000
1169     11.680000     15.681050     -5.306000
1170     11.690000     15.734170     -5.318000
1171     11.700000     15.787410     -5.330000
1172     11.710000     15.840770     -5.342000
1173     11.720000     15.894250     -5.354000
1174     11.730000     15.947860     -5.366000
1175     11.740000     16.001580     -5.378000
1176     11.750000     16.055420     -5.390000
1177     11.760000     16.109390     -5.402000
1178     11.770000     16.163470     -5.414000
1179     11.780000     16.217670     -5.427000
1180     11.790000     16.272000     -5.439000
1181     11.800000     16.326450     -5.451000
1182     11.810000     16.381010     -5.463000
1183     11.820000     16.435700     -5.475000
1184     11.830000     16.490500     -5.487000
1185     11.840000     16.545430     -5.499000
1186     11.850000     16.600480     -5.511000
1187     11.860000     16.655650     -5.523000
1188     11.870000     16.710930     -5.535000
1189     11.880000     16.766340     -5.547000
1190     11.890000     16.821870     -5.559000
1191     11.900000     16.877520     -5.571000
1192     11.910000     16.933290     -5.583000
1193     11.920000     16.989180     -5.595000
1194     11.930000     17.045190     -5.607000
1195     11.940000     17.101320     -5.619000
1196     11.950000     17.157580     -5.631000
1197     11.960000     17.213950     -5.643000
1198     11.970000     17.270440     -5.655000
1199     11.980000     17.327050     -5.667000
1200     11.990000     17.383790     -5.679000
1201     12.000000     17.440640     -5.691000
1202     12.010000     17.497610     -5.703000
1203     12.020000     17.554710     -5.715000
1204     12.030000     17.611920     -5.728000
1205     12.040000     17.669260     -5.740000
1206     12.050000     17.726720     -5.752000
1207     12.060000     17.784290     -5.764000
1208     12.070000     17.841990     -5.776000
1209     12.080000     17.899800     -5.788000
1210     12.090000     17.957740     -5.800000
1211     12.100000     18.015800     -5.812000
1212     12.110000     18.073980     -5.824000
1213     12.120000     18.132280     -5.836000
1214     12.130000     18.190700     -5.848000
1215     12.140000     18.249240     -5.860000
1216     12.150000     18.307900     -5.872000
1217     12.160000     18.366680     -5.884000
1218     12.170000     18.425580     -5.896000
1219     12.180000     18.484600     -5.908000
1220     12.190000     18.543740     -5.920000
1221     12.200000     18.603000     -5.932000
1222     12.210000     18.662390     -5.944000
1223     12.220000     18.721890     -5.956000
1224     12.230000     18.781510     -5.968000
1225     12.240000     18.841260     -5.980000
1226     12.250000     18.901120     -5.992000
1227     12.260000     18.961100     -6.004000
1228     12.270000     19.021210     -6.016000
1229     12.280000     19.081430     -6.029000
1230     12.290000     19.141780     -6.041000
1231     12.300000     19.202250     -6.053000
1232     12.310000     19.262830     -6.065000
1233     12.320000     19.323540     -6.077000
1234     12.330000     19.384370     -6.089000
1235     12.340000     19.445320     -6.101000
1236     12.350000     19.506380     -6.113000
1237     12.360000     19.567570     -6.125000
1238     12.370000     19.628880     -6.137000
1239     12.380000     19.690310     -6.149000
1240     12.390000     19.751860     -6.161000
1241     12.400000     19.813530     -6.173000
1242     12.410000     19.875320     -6.185000
1243     12.420000     19.937230     -6.197000
1244     12.430000     19.999270     -6.209000
1245     12.440000     20.061420     -6.221000
1246     12.450000     20.123690     -6.233000
1247     12.460000     20.186080     -6.245000
1248     12.470000     20.248600     -6.257000
1249     12.480000     20.311230     -6.269000
1250     12.490000     20.373990     -6.282000
1251     12.500000     20.436860     -6.293000
1252     12.510000     20.499860     -6.305000
1253     12.520000     20.562970     -6.318000
1254     12.530000     20.626210     -6.330000
1255     12.540000     20.689560     -6.342000
1256     12.550000     20.753040     -6.354000
1257     12.560000     20.816640     -6.366000
1258     12.570000     20.880350     -6.378000
1259     12.580000     20.944190     -6.390000
1260     12.590000     21.008150     -6.402000
1261     12.600000     21.072230     -6.414000
1262     12.610000     21.136430     -6.426000
1263     12.620000     21.200750     -6.438000
1264     12.630000     21.265190     -6.450000
1265     12.640000     21.329750     -6.462000
1266     12.650000     21.394430     -6.474000
1267     12.660000     21.459230     -6.486000
1268     12.670000     21.524150     -6.498000
1269     12.680000     21.589190     -6.510000
1270     12.690000     21.654360     -6.522000
1271     12.700000     21.719640     -6.534000
1272     12.710000     21.785040     -6.546000
1273     12.720000     21.850570     -6.558000
1274     12.730000     21.916210     -6.571000
1275     12.740000     21.981980     -6.583000
1276     12.750000     22.047860     -6.595000
1277     12.760000     22.113870     -6.606000
1278     12.770000     22.179990     -6.619000
1279     12.780000     22.246240     -6.631000
1280     12.790000     22.312610     -6.643000
1281     12.800000     22.379100     -6.655000
1282     12.810000     22.445700     -6.667000
1283     12.820000     22.512430     -6.679000
1284     12.830000     22.579280     -6.691000
1285     12.840000     22.646250     -6.703000
1286     12.850000     22.713340     -6.715000
1287     12.860000     22.780550     -6.727000
1288     12.870000     22.847880     -6.739000
1289     12.880000     22.915330     -6.751000
1290     12.890000     22.982900     -6.763000
1291     12.900000     23.050590     -6.775000
1292     12.910000     23.118400     -6.787000
1293     12.920000     23.186330     -6.799000
1294     12.930000     23.254390     -6.811000
1295     12.940000     23.322560     -6.823000
1296     12.950000     23.390850     -6.835000
1297     12.960000     23.459270     -6.847000
1298     12.970000     23.527800     -6.859000
1299     12.980000     23.596460     -6.872000
1300     12.990000     23.665230     -6.884000
1301     13.000000     23.734130     -6.896000
1302     13.010000     23.803140     -6.908000
1303     13.020000     23.872280     -6.920000
1304     13.030000     23.941540     -6.932000
1305     13.040000     24.010910     -6.944000
1306     13.050000     24.080410     -6.956000
1307     13.060000     24.150030     -6.968000
1308     13.070000     24.219770     -6.980000
1309     13.080000     24.289630     -6.992000
1310     13.090000     24.359610     -7.004000
1311     13.100000     24.429710     -7.016000
1312     13.110000     24.499930     -7.028000
1313     13.120000     24.570270     -7.040000
1314     13.130000     24.640730     -7.052000
1315     13.140000     24.711310     -7.064000
1316     13.150000     24.782010     -7.076000
1317     13.160000     24.852830     -7.088000
1318     13.170000     24.923780     -7.100000
1319     13.180000     24.994840     -7.112000
1320     13.190000     25.066020     -7.124000
1321     13.200000     25.137330     -7.136000
1322     13.210000     25.208750     -7.148000
1323     13.220000     25.280290     -7.160000
1324     13.230000     25.351960     -7.173000
1325     13.240000     25.423750     -7.185000
1326     13.250000     25.495650     -7.197000
1327     13.260000     25.567680     -7.209000
1328     13.270000     25.639830     -7.221000
1329     13.280000     25.712090     -7.233000
1330     13.290000     25.784480     -7.245000
1331     13.300000     25.856990     -7.257000
1332     13.310000     25.929620     -7.269000
1333     13.320000     26.002370     -7.281000
1334     13.330000     26.075240     -7.293000
1335     13.340000     26.148230     -7.305000
1336     13.350000     26.221340     -7.317000
1337     13.360000     26.294570     -7.329000
1338     13.370000     26.367920     -7.341000
1339     13.380000     26.441390     -7.353000
1340     13.390000     26.514980     -7.365000
1341     13.400000     26.588690     -7.377000
1342     13.410000     26.662530     -7.389000
1343     13.420000     26.736480     -7.401000
1344     13.430000     26.810550     -7.413000
1345     13.440000     26.884750     -7.426000
1346     13.450000     26.959060     -7.437000
1347     13.460000     27.033500     -7.449000
1348     13.470000     27.108050     -7.461000
1349     13.480000     27.182730     -7.474000
1350     13.490000     27.257520     -7.486000
1351     13.500000     27.332440     -7.498000
1352     13.510000     27.407480     -7.510000
1353     13.520000     27.482630     -7.522000
1354     13.530000     27.557910     -7.534000
1355     13.540000     27.633310     -7.546000
1356     13.550000     27.708830     -7.558000
1357     13.560000     27.784470     -7.570000
1358     13.570000     27.860230     -7.582000
1359     13.580000     27.936110     -7.594000
1360     13.590000     28.012110     -7.606000
1361     13.600000     28.088230     -7.618000
1362     13.610000     28.164470     -7.630000
1363     13.620000     28.240830     -7.642000
1364     13.630000     28.317310     -7.654000
1365     13.640000     28.393920     -7.666000
1366     13.650000     28.470640     -7.678000
1367     13.660000     28.547480     -7.690000
1368     13.670000     28.624440     -7.702000
1369     13.680000     28.701530     -7.714000
1370     13.690000     28.778730     -7.727000
1371     13.700000     28.856060     -7.739000
1372     13.710000     28.933500     -7.750000
1373     13.720000     29.011070     -7.763000
1374     13.730000     29.088760     -7.775000
1375     13.740000     29.166560     -7.787000
1376     13.750000     29.244490     -7.799000
1377     13.760000     29.322540     -7.811000
1378     13.770000     29.400700     -7.823000
1379     13.780000     29.478990     -7.835000
1380     13.790000     29.557400     -7.847000
1381     13.800000     29.635930     -7.859000
1382     13.810000     29.714580     -7.871000
1383     13.820000     29.793350     -7.883000
1384     13.830000     29.872240     -7.895000
1385     13.840000     29.951250     -7.907000
1386     13.850000     30.030380     -7.919000
1387     13.860000     30.109630     -7.931000
1388     13.870000     30.189010     -7.943000
1389     13.880000     30.268500     -7.955000
1390     13.890000     30.348110     -7.967000
1391     13.900000     30.427850     -7.979000
1392     13.910000     30.507700     -7.991000
1393     13.920000     30.587670     -8.003000
1394     13.930000     30.667770     -8.016000
1395     13.940000     30.747980     -8.028000
1396     13.950000     30.828320     -8.040000
1397     13.960000     30.908770     -8.052000
1398     13.970000     30.989350     -8.064000
1399     13.980000     31.070050     -8.076000
1400     13.990000     31.150860     -8.088000
1401     14.000000     31.231800     -8.100000
1402     14.010000     31.312860     -8.112000
1403     14.020000     31.394040     -8.124000
1404     14.030000     31.475330     -8.136000
1405     14.040000     31.556750     -8.148000
1406     14.050000     31.638300     -8.160000
1407     14.060000     31.719950     -8.172000
1408     14.070000     31.801730     -8.184000
1409     14.080000     31.883630     -8.196000
1410     14.090000     31.965660     -8.208000
1411     14.100000     32.047800     -8.220000
1412     14.110000     32.130060     -8.232000
1413     14.120000     32.212440     -8.244000
1414     14.130000     32.294940     -8.256000
1415     14.140000     32.377570     -8.268000
1416     14.150000     32.460310     -8.280000
1417     14.160000     32.543180     -8.292000
1418     14.170000     32.626160     -8.304000
1419     14.180000     32.709270     -8.317000
1420     14.190000     32.792490     -8.329000
1421     14.200000     32.875840     -8.341000
1422     14.210000     32.959300     -8.353000
1423     14.220000     33.042890     -8.365000
1424     14.230000     33.126600     -8.377000
1425     14.240000     33.210430     -8.389000
1426     14.250000     33.294370     -8.401000
1427     14.260000     33.378440     -8.413000
1428     14.270000     33.462630     -8.425000
1429     14.280000     33.546940     -8.437000
1430     14.290000     33.631370     -8.449000
1431     14.300000     33.715920     -8.461000
1432     14.310000     33.800590     -8.473000
1433     14.320000     33.885380     -8.485000
1434     14.330000     33.970290     -8.497000
1435     14.340000     34.055320     -8.509000
1436     14.350000     34.140480     -8.521000
1437     14.360000     34.225750     -8.533000
1438     14.370000     34.311140     -8.545000
1439     14.380000     34.396650     -8.557000
1440     14.390000     34.482290     -8.569000
1441     14.400000     34.568040     -8.581000
1442     14.410000     34.653920     -8.593000
1443     14.420000     34.739910     -8.605000
1444     14.430000     34.826030     -8.618000
1445     14.440000     34.912260     -8.630000
1446     14.450000     34.998620     -8.642000
1447     14.460000     35.085100     -8.654000
1448     14.470000     35.171690     -8.666000
1449     14.480000     35.258410     -8.678000
1450     14.490000     35.345250     -8.690000
1451     14.500000     35.432210     -8.702000
1452     14.510000     35.519290     -8.714000
1453     14.520000     35.606480     -8.726000
1454     14.530000     35.693800     -8.738000
1455     14.540000     35.781250     -8.750000
1456     14.550000     35.868810     -8.762000
1457     14.560000     35.956490     -8.774000
1458     14.570000     36.044290     -8.786000
1459     14.580000     36.132210     -8.798000
1460     14.590000     36.220250     -8.810000
1461     14.600000     36.308420     -8.822000
1462     14.610000     36.396700     -8.834000
1463     14.620000     36.485100     -8.846000
1464     14.630000     36.573620     -8.858000
1465     14.640000     36.662270     -8.871000
1466     14.650000     36.751030     -8.882000
1467     14.660000     36.839920     -8.894000
1468     14.670000     36.928920     -8.907000
1469     14.680000     37.018050     -8.919000
1470     14.690000     37.107300     -8.931000
1471     14.700000     37.196660     -8.943000
1472     14.710000     37.286150     -8.955000
1473     14.720000     37.375760     -8.967000
1474     14.730000     37.465490     -8.979000
1475     14.740000     37.555340     -8.991000
1476     14.750000     37.645300     -9.003000
1477     14.760000     37.735390     -9.015000
1478     14.770000     37.825600     -9.027000
1479     14.780000     37.915930     -9.039000
1480     14.790000     38.006380     -9.051000
1481     14.800000     38.096960     -9.063000
1482     14.810000     38.187650     -9.075000
1483     14.820000     38.278460     -9.087000
1484     14.830000     38.369390     -9.099000
1485     14.840000     38.460440     -9.111000
1486     14.850000     38.551620     -9.123000
1487     14.860000     38.642910     -9.135000
1488     14.870000     38.734320     -9.147000
1489     14.880000     38.825860     -9.160000
1490     14.890000     38.917510     -9.172000
1491     14.900000     39.009290     -9.184000
1492     14.910000     39.101180     -9.195000
1493     14.920000     39.193200     -9.208000
1494     14.930000     39.285330     -9.220000
1495     14.940000     39.377590     -9.232000
1496     14.950000     39.469970     -9.244000
1497     14.960000     39.562470     -9.256000
1498     14.970000     39.655080     -9.268000
1499     14.980000     39.747820     -9.280000
1500     14.990000     39.840680     -9.292000
1501     15.000000     39.933660     -9.304000
1502     15.010000     40.026760     -9.316000
1503     15.020000     40.119980     -9.328000
1504     15.030000     40.213320     -9.340000
1505     15.040000     40.306780     -9.352000
1506     15.050000     40.400370     -9.364000
1507     15.060000     40.494070     -9.376000
1508     15.070000     40.587890     -9.388000
1509     15.080000     40.681830     -9.400000
1510     15.090000     40.775890     -9.412000
1511     15.100000     40.870080     -9.424000
1512     15.110000     40.964380     -9.436000
1513     15.120000     41.058810     -9.448000
1514     15.130000     41.153350     -9.461000
1515     15.140000     41.248020     -9.473000
1516     15.150000     41.342800     -9.485000
1517     15.160000     41.437710     -9.497000
1518     15.170000     41.532730     -9.509000
1519     15.180000     41.627880     -9.521000
1520     15.190000     41.723150     -9.533000
1521     15.200000     41.818540     -9.545000
1522     15.210000     41.914040     -9.557000
1523     15.220000     42.009670     -9.569000
1524     15.230000     42.105420     -9.581000
1525     15.240000     42.201290     -9.593000
1526     15.250000     42.297280     -9.605000
1527     15.260000     42.393390     -9.617000
1528     15.270000     42.489620     -9.629000
1529     15.280000     42.585970     -9.641000
1530     15.290000     42.682440     -9.653000
1531     15.300000     42.779040     -9.665000
1532     15.310000     42.875750     -9.677000
1533     15.320000     42.972580     -9.689000
1534     15.330000     43.069530     -9.701000
1535     15.340000     43.166610     -9.713000
1536     15.350000     43.263800     -9.725000
1537     15.360000     43.361120     -9.737000
1538     15.370000     43.458550     -9.749000
1539     15.380000     43.556110     -9.762000
1540     15.390000     43.653780     -9.774000
1541     15.400000     43.751580     -9.786000
1542     15.410000     43.849500     -9.798000
1543     15.420000     43.947530     -9.810000
1544     15.430000     44.045690     -9.822000
1545     15.440000     44.143970     -9.834000
1546     15.450000     44.242370     -9.846000
1547     15.460000     44.340880     -9.858000
1548     15.470000     44.439520     -9.870000
1549     15.480000     44.538280     -9.882000
1550     15.490000     44.637160     -9.894000
1551     15.500000     44.736160     -9.906000
1552     15.510000     44.835280     -9.918000
1553     15.520000     44.934520     -9.930000
1554     15.530000     45.033880     -9.942000
1555     15.540000     45.133370     -9.954000
1556     15.550000     45.232970     -9.966000
1557     15.560000     45.332690     -9.978000
1558     15.570000     45.432540     -9.990000
1559     15.580000     45.532500    -10.002000
1560     15.590000     45.632580    -10.015000
1561     15.600000     45.732790    -10.026000
1562     15.610000     45.833110    -10.038000
1563     15.620000     45.933560    -10.050000
1564     15.630000     46.034120    -10.063000
1565     15.640000     46.134810    -10.075000
1566     15.650000     46.235620    -10.087000
1567     15.660000     46.336540    -10.099000
1568     15.670000     46.437590    -10.111000
1569     15.680000     46.538760    -10.123000
1570     15.690000     46.640050    -10.135000
1571     15.700000     46.741460    -10.147000
1572     15.710000     46.842990    -10.159000
1573     15.720000     46.944630    -10.171000
1574     15.730000     47.046400    -10.183000
1575     15.740000     47.148290    -10.195000
1576     15.750000     47.250310    -10.207000
1577     15.760000     47.352440    -10.219000
1578     15.770000     47.454690    -10.231000
1579     15.780000     47.557060    -10.243000
1580     15.790000     47.659550    -10.255000
1581     15.800000     47.762170    -10.267000
1582     15.810000     47.864900    -10.279000
1583     15.820000     47.967750    -10.291000
1584     15.830000     48.070730    -10.303000
1585     15.840000     48.173820    -10.316000
1586     15.850000     48.277040    -10.328000
1587     15.860000     48.380370    -10.339000
1588     15.870000     48.483830    -10.352000
1589     15.880000     48.587400    -10.364000
1590     15.890000     48.691100    -10.376000
1591     15.900000     48.794920    -10.388000
1592     15.910000     48.898850    -10.400000
1593     15.920000     49.002910    -10.412000
1594     15.930000     49.107090    -10.424000
1595     15.940000     49.211390    -10.436000
1596     15.950000     49.315810    -10.448000
1597     15.960000     49.420350    -10.460000
1598     15.970000     49.525010    -10.472000
1599     15.980000     49.629790    -10.484000
1600     15.990000     49.734690    -10.496000
1601     16.000000     49.839710    -10.508000
1602     16.010000     49.944850    -10.520000
1603     16.020000     50.050110    -10.532000
1604     16.030000     50.155500    -10.544000
1605     16.040000     50.261000    -10.556000
1606     16.050000     50.366620    -10.568000
1607     16.060000     50.472370    -10.580000
1608     16.070000     50.578230    -10.592000
1609     16.080000     50.684210    -10.605000
1610     16.090000     50.790320    -10.617000
1611     16.100000     50.896550    -10.629000
1612     16.110000     51.002890    -10.641000
1613     16.120000     51.109360    -10.653000
1614     16.130000     51.215940    -10.665000
1615     16.140000     51.322650    -10.677000
1616     16.150000     51.429480    -10.689000
1617     16.160000     51.536430    -10.701000
1618     16.170000     51.643490    -10.713000
1619     16.180000     51.750680    -10.725000
1620     16.190000     51.857990    -10.737000
1621     16.200000     51.965420    -10.749000
1622     16.210000     52.072970    -10.761000
1623     16.220000     52.180640    -10.773000
1624     16.230000     52.288430    -10.785000
1625     16.240000     52.396340    -10.797000
1626     16.250000     52.504380    -10.809000
1627     16.260000     52.612530    -10.821000
1628     16.270000     52.720800    -10.833000
1629     16.280000     52.829190    -10.845000
1630     16.290000     52.937710    -10.857000
1631     16.300000     53.046340    -10.869000
1632     16.310000     53.155100    -10.881000
1633     16.320000     53.263970    -10.893000
1634     16.330000     53.372960    -10.906000
1635     16.340000     53.482080    -10.918000
1636     16.350000     53.591320    -10.930000
1637     16.360000     53.700670    -10.942000
1638     16.370000     53.810150    -10.954000
1639     16.380000     53.919750    -10.966000
1640     16.390000     54.029460    -10.978000
1641     16.400000     54.139300    -10.990000
1642     16.410000     54.249260    -11.002000
1643     16.420000     54.359340    -11.014000
1644     16.430000     54.469540    -11.026000
1645     16.440000     54.579860    -11.038000
1646     16.450000     54.690300    -11.050000
1647     16.460000     54.800860    -11.062000
1648     16.470000     54.911540    -11.074000
1649     16.480000     55.022340    -11.086000
1650     16.490000     55.133260    -11.098000
1651     16.500000     55.244310    -11.110000
1652     16.510000     55.355470    -11.122000
1653     16.520000     55.466750    -11.134000
1654     16.530000     55.578150    -11.146000
1655     16.540000     55.689680    -11.158000
1656     16.550000     55.801320    -11.170000
1657     16.560000     55.913090    -11.182000
1658     16.570000     56.024970    -11.194000
1659     16.580000     56.136980    -11.207000
1660     16.590000     56.249100    -11.219000
1661     16.600000     56.361350    -11.231000
1662     16.610000     56.473720    -11.243000
1663     16.620000     56.586200    -11.255000
1664     16.630000     56.698810    -11.267000
1665     16.640000     56.811540    -11.279000
1666     16.650000     56.924390    -11.291000
1667     16.660000     57.037360    -11.303000
1668     16.670000     57.150440    -11.315000
1669     16.680000     57.263650    -11.327000
1670     16.690000     57.376980    -11.339000
1671     16.700000     57.490440    -11.351000
1672     16.710000     57.604010    -11.363000
1673     16.720000     57.717700    -11.375000
1674     16.730000     57.831510    -11.387000
1675     16.740000     57.945440    -11.399000
1676     16.750000     58.059490    -11.411000
1677     16.760000     58.173670    -11.423000
1678     16.770000     58.287960    -11.435000
1679     16.780000     58.402370    -11.447000
1680     16.790000     58.516910    -11.460000
1681     16.800000     58.631560    -11.471000
1682     16.810000     58.746340    -11.483000
1683     16.820000     58.861230    -11.496000
1684     16.830000     58.976250    -11.508000
1685     16.840000     59.091390    -11.520000
1686     16.850000     59.206640    -11.532000
1687     16.860000     59.322020    -11.544000
1688     16.870000     59.437520    -11.556000
1689     16.880000     59.553140    -11.568000
1690     16.890000     59.668870    -11.580000
1691     16.900000     59.784730    -11.592000
1692     16.910000     59.900710    -11.604000
1693     16.920000     60.016810    -11.616000
1694     16.930000     60.133030    -11.628000
1695     16.940000     60.249370    -11.640000
1696     16.950000     60.365830    -11.652000
1697     16.960000     60.482420    -11.664000
1698     16.970000     60.599120    -11.676000
1699     16.980000     60.715940    -11.688000
1700     16.990000     60.832880    -11.700000
1701     17.000000     60.949950    -11.712000
1702     17.010000     61.067130    -11.724000
1703     17.020000     61.184430    -11.736000
1704     17.030000     61.301860    -11.749000
1705     17.040000     61.419400    -11.761000
1706     17.050000     61.537070    -11.773000
1707     17.060000     61.654850    -11.784000
1708     17.070000     61.772760    -11.797000
1709     17.080000     61.890780    -11.809000
1710     17.090000     62.008930    -11.821000
1711     17.100000     62.127200    -11.833000
1712     17.110000     62.245590    -11.845000
1713     17.120000     62.364090    -11.857000
1714     17.130000     62.482720    -11.869000
1715     17.140000     62.601470    -11.881000
1716     17.150000     62.720340    -11.893000
1717     17.160000     62.839330    -11.905000
1718     17.170000     62.958440    -11.917000
1719     17.180000     63.077670    -11.929000
1720     17.190000     63.197020    -11.941000
1721     17.200000     63.316500    -11.953000
1722     17.210000     63.436090    -11.965000
1723     17.220000     63.555800    -11.977000
1724     17.230000     63.675630    -11.989000
1725     17.240000     63.795590    -12.001000
1726     17.250000     63.915660    -12.013000
1727     17.260000     64.035850    -12.025000
1728     17.270000     64.156170    -12.037000
1729     17.280000     64.276600    -12.050000
1730     17.290000     64.397160    -12.062000
1731     17.300000     64.517830    -12.074000
1732     17.310000     64.638630    -12.086000
1733     17.320000     64.759540    -12.098000
1734     17.330000     64.880580    -12.110000
1735     17.340000     65.001740    -12.122000
1736     17.350000     65.123020    -12.134000
1737     17.360000     65.244420    -12.146000
1738     17.370000     65.365930    -12.158000
1739     17.380000     65.487570    -12.170000
1740     17.390000     65.609330    -12.182000
1741     17.400000     65.731210    -12.194000
1742     17.410000     65.853210    -12.206000
1743     17.420000     65.975330    -12.218000
1744     17.430000     66.097570    -12.230000
1745     17.440000     66.219940    -12.242000
1746     17.450000     66.342420    -12.254000
1747     17.460000     66.465020    -12.266000
1748     17.470000     66.587740    -12.278000
1749     17.480000     66.710580    -12.290000
1750     17.490000     66.833550    -12.302000
1751     17.500000     66.956630    -12.314000
1752     17.510000     67.079840    -12.326000
1753     17.520000     67.203160    -12.338000
1754     17.530000     67.326610    -12.351000
1755     17.540000     67.450170    -12.363000
1756     17.550000     67.573860    -12.375000
1757     17.560000     67.697670    -12.387000
1758     17.570000     67.821590    -12.399000
1759     17.580000     67.945640    -12.411000
1760     17.590000     68.069810    -12.423000
1761     17.600000     68.194100    -12.435000
1762     17.610000     68.318510    -12.447000
1763     17.620000     68.443030    -12.459000
1764     17.630000     68.567680    -12.471000
1765     17.640000     68.692450    -12.483000
1766     17.650000     68.817340    -12.495000
1767     17.660000     68.942350    -12.507000
1768     17.670000     69.067480    -12.519000
1769     17.680000     69.192740    -12.531000
1770     17.690000     69.318110    -12.543000
1771     17.700000     69.443600    -12.555000
1772     17.710000     69.569210    -12.567000
1773     17.720000     69.694950    -12.579000
1774     17.730000     69.820800    -12.591000
1775     17.740000     69.946780    -12.604000
1776     17.750000     70.072870    -12.615000
1777     17.760000     70.199080    -12.627000
1778     17.770000     70.325420    -12.639000
1779     17.780000     70.451870    -12.652000
1780     17.790000     70.578450    -12.664000
1781     17.800000     70.705150    -12.676000
1782     17.810000     70.831970    -12.688000
1783     17.820000     70.958900    -12.700000
1784     17.830000     71.085960    -12.712000
1785     17.840000     71.213140    -12.724000
1786     17.850000     71.340440    -12.736000
1787     17.860000     71.467860    -12.748000
1788     17.870000     71.595400    -12.760000
1789     17.880000     71.723060    -12.772000
1790     17.890000     71.850840    -12.784000
1791     17.900000     71.978740    -12.796000
1792     17.910000     72.106760    -12.808000
1793     17.920000     72.234900    -12.820000
1794     17.930000     72.363160    -12.832000
1795     17.940000     72.491540    -12.844000
1796     17.950000     72.620050    -12.856000
1797     17.960000     72.748670    -12.868000
1798     17.970000     72.877410    -12.880000
1799     17.980000     73.006280    -12.892000
1800     17.990000     73.135260    -12.905000
1801     18.000000     73.264370    -12.917000
1802     18.010000     73.393590    -12.928000
1803     18.020000     73.522940    -12.941000
1804     18.030000     73.652400    -12.953000
1805     18.040000     73.781990    -12.965000
1806     18.050000     73.911700    -12.977000
1807     18.060000     74.041530    -12.989000
1808     18.070000     74.171470    -13.001000
1809     18.080000     74.301540    -13.013000
1810     18.090000     74.431730    -13.025000
1811     18.100000     74.562040    -13.037000
1812     18.110000     74.692470    -13.049000
1813     18.120000     74.823020    -13.061000
1814     18.130000     74.953690    -13.073000
1815     18.140000     75.084480    -13.085000
1816     18.150000     75.215390    -13.097000
1817     18.160000     75.346420    -13.109000
1818     18.170000     75.477580    -13.121000
1819     18.180000     75.608850    -13.133000
1820     18.190000     75.740240    -13.145000
1821     18.200000     75.871760    -13.157000
1822     18.210000     76.003390    -13.169000
1823     18.220000     76.135140    -13.181000
1824     18.230000     76.267020    -13.194000
1825     18.240000     76.399010    -13.206000
1826     18.250000     76.531130    -13.218000
1827     18.260000     76.663360    -13.230000
1828     18.270000     76.795720    -13.242000
1829     18.280000     76.928200    -13.254000
1830     18.290000     77.060790    -13.266000
1831     18.300000     77.193510    -13.278000
1832     18.310000     77.326350    -13.290000
1833     18.320000     77.459310    -13.302000
1834     18.330000     77.592390    -13.314000
1835     18.340000     77.725590    -13.326000
1836     18.350000     77.858910    -13.338000
1837     18.360000     77.992350    -13.350000
1838     18.370000     78.125900    -13.362000
1839     18.380000     78.259590    -13.374000
1840     18.390000     78.393390    -13.386000
1841     18.400000     78.527310    -13.398000
1842     18.410000     78.661350    -13.410000
1843     18.420000     78.795510    -13.422000
1844     18.430000     78.929800    -13.434000
1845     18.440000     79.064200    -13.446000
1846     18.450000     79.198720    -13.458000
1847     18.460000     79.333370    -13.470000
1848     18.470000     79.468130    -13.482000
1849     18.480000     79.603020    -13.495000
1850     18.490000     79.738020    -13.507000
1851     18.500000     79.873150    -13.519000
1852     18.510000     80.008400    -13.531000
1853     18.520000     80.143760    -13.543000
1854     18.530000     80.279250    -13.555000
1855     18.540000     80.414860    -13.567000
1856     18.550000     80.550590    -13.579000
1857     18.560000     80.686430    -13.591000
1858     18.570000     80.822400    -13.603000
1859     18.580000     80.958490    -13.615000
1860     18.590000     81.094700    -13.627000
1861     18.600000     81.231030    -13.639000
1862     18.610000     81.367480    -13.651000
1863     18.620000     81.504050    -13.663000
1864     18.630000     81.640740    -13.675000
1865     18.640000     81.777560    -13.687000
1866     18.650000     81.914490    -13.699000
1867     18.660000     82.051540    -13.711000
1868     18.670000     82.188710    -13.723000
1869     18.680000     82.326010    -13.735000
1870     18.690000     82.463420    -13.747000
1871     18.700000     82.600960    -13.759000
1872     18.710000     82.738610    -13.771000
1873     18.720000     82.876380    -13.783000
1874     18.730000     83.014280    -13.796000
1875     18.740000     83.152300    -13.808000
1876     18.750000     83.290430    -13.820000
1877     18.760000     83.428690    -13.832000
1878     18.770000     83.567070    -13.844000
1879     18.780000     83.705560    -13.856000
1880     18.790000     83.844180    -13.868000
1881     18.800000     83.982920    -13.880000
1882     18.810000     84.121780    -13.892000
1883     18.820000     84.260760    -13.904000
1884     18.830000     84.399860    -13.916000
1885     18.840000     84.539080    -13.928000
1886     18.850000     84.678420    -13.940000
1887     18.860000     84.817880    -13.952000
1888     18.870000     84.957460    -13.964000
1889     18.880000     85.097160    -13.976000
1890     18.890000     85.236990    -13.988000
1891     18.900000     85.376930    -14.000000
1892     18.910000     85.516990    -14.012000
1893     18.920000     85.657170    -14.024000
1894     18.930000     85.797480    -14.036000
1895     18.940000     85.937900    -14.049000
1896     18.950000     86.078450    -14.060000
1897     18.960000     86.219110    -14.072000
1898     18.970000     86.359900    -14.085000
1899     18.980000     86.500800    -14.097000
1900     18.990000     86.641830    -14.109000
1901     19.000000     86.782980    -14.121000
1902     19.010000     86.924240    -14.133000
1903     19.020000     87.065630    -14.145000
1904     19.030000     87.207140    -14.157000
1905     19.040000     87.348770    -14.169000
1906     19.050000     87.490520    -14.181000
1907     19.060000     87.632390    -14.193000
1908     19.070000     87.774380    -14.205000
1909     19.080000     87.916490    -14.217000
1910     19.090000     88.058720    -14.229000
1911     19.100000     88.201070    -14.241000
1912     19.110000     88.343540    -14.253000
1913     19.120000     88.486130    -14.265000
1914     19.130000     88.628840    -14.277000
1915     19.140000     88.771680    -14.289000
1916     19.150000     88.914630    -14.301000
1917     19.160000     89.057700    -14.313000
1918     19.170000     89.200900    -14.325000
1919     19.180000     89.344210    -14.338000
1920     19.190000     89.487650    -14.350000
1921     19.200000     89.631200    -14.362000
1922     19.210000     89.774880    -14.373000
1923     19.220000     89.918670    -14.386000
1924     19.230000     90.062590    -14.398000
1925     19.240000     90.206630    -14.410000
1926     19.250000     90.350790    -14.422000
1927     19.260000     90.495060    -14.434000
1928     19.270000     90.639460    -14.446000
1929     19.280000     90.783980    -14.458000
1930     19.290000     90.928620    -14.470000
1931     19.300000     91.073380    -14.482000
1932     19.310000     91.218260    -14.494000
1933     19.320000     91.363260    -14.506000
1934     19.330000     91.508380    -14.518000
1935     19.340000     91.653620    -14.530000
1936     19.350000     91.798980    -14.542000
1937     19.360000     91.944460    -14.554000
1938     19.370000     92.090060    -14.566000
1939     19.380000     92.235790    -14.578000
1940     19.390000     92.381630    -14.590000
1941     19.400000     92.527590    -14.602000
1942     19.410000     92.673680    -14.614000
1943     19.420000     92.819880    -14.626000
1944     19.430000     92.966210    -14.639000
1945     19.440000     93.112650    -14.651000
1946     19.450000     93.259220    -14.663000
1947     19.460000     93.405900    -14.675000
1948     19.470000     93.552710    -14.687000
1949     19.480000     93.699640    -14.699000
1950     19.490000     93.846690    -14.711000
1951     19.500000     93.993850    -14.723000
1952     19.510000     94.141140    -14.735000
1953     19.520000     94.288550    -14.747000
1954     19.530000     94.436080    -14.759000
1955     19.540000     94.583730    -14.771000
1956     19.550000     94.731500    -14.783000
1957     19.560000     94.879390    -14.795000
1958     19.570000     95.027400    -14.807000
1959     19.580000     95.175530    -14.819000
1960     19.590000     95.323780    -14.831000
1961     19.600000     95.472150    -14.843000
1962     19.610000     95.620650    -14.855000
1963     19.620000     95.769260    -14.867000
1964     19.630000     95.917990    -14.879000
1965     19.640000     96.066850    -14.891000
1966     19.650000     96.215820    -14.903000
1967     19.660000     96.364910    -14.915000
1968     19.670000     96.514130    -14.927000
1969     19.680000     96.663460    -14.940000
1970     19.690000     96.812920    -14.952000
1971     19.700000     96.962500    -14.964000
1972     19.710000     97.112190    -14.976000
1973     19.720000     97.262010    -14.988000
1974     19.730000     97.411950    -15.000000
1975     19.740000     97.562000    -15.012000
1976     19.750000     97.712180    -15.024000
1977     19.760000     97.862480    -15.036000
1978     19.770000     98.012900    -15.048000
1979     19.780000     98.163440    -15.060000
1980     19.790000     98.314100    -15.072000
1981     19.800000     98.464880    -15.084000
1982     19.810000     98.615780    -15.096000
1983     19.820000     98.766800    -15.108000
1984     19.830000     98.917940    -15.120000
1985     19.840000     99.069210    -15.132000
1986     19.850000     99.220590    -15.144000
1987     19.860000     99.372090    -15.156000
1988     19.870000     99.523710    -15.168000
1989     19.880000     99.675460    -15.180000
1990     19.890000     99.827320    -15.193000
1991     19.900000     99.979310    -15.204000
1992     19.910000    100.131410    -15.216000
1993     19.920000    100.283640    -15.229000
1994     19.930000    100.435980    -15.241000
1995     19.940000    100.588450    -15.253000
1996     19.950000    100.741040    -15.265000
1997     19.960000    100.893740    -15.277000
1998     19.970000    101.046570    -15.289000
1999     19.980000    101.199520    -15.301000
2000     19.990000    101.352590    -15.313000
2001     20.000000    101.505780    -15.325000
2002     20.010000    101.659080    -15.337000
2003     20.020000    101.812510    -15.349000
2004     20.030000    101.966060    -15.361000
2005     20.040000    102.119730    -15.373000
2006     20.050000    102.273530    -15.385000
2007     20.060000    102.427440    -15.397000
2008     20.070000    102.581470    -15.409000
2009     20.080000    102.735620    -15.421000
2010     20.090000    102.889890    -15.433000
2011     20.100000    103.044290    -15.445000
2012     20.110000    103.198800    -15.457000
2013     20.120000    103.353430    -15.469000
2014     20.130000    103.508180    -15.481000
2015     20.140000    103.663060    -15.494000
2016     20.150000    103.818060    -15.506000
2017     20.160000    103.973170    -15.517000
2018     20.170000    104.128410    -15.530000
2019     20.180000    104.283760    -15.542000
2020     20.190000    104.439240    -15.554000
2021     20.200000    104.594840    -15.566000
2022     20.210000    104.750550    -15.578000
2023     20.220000    104.906390    -15.590000
2024     20.230000    105.062350    -15.602000
2025     20.240000    105.218430    -15.614000
2026     20.250000    105.374630    -15.626000
2027     20.260000    105.530950    -15.638000
2028     20.270000    105.687390    -15.650000
2029     20.280000    105.843950    -15.662000
2030     20.290000    106.000630    -15.674000
2031     20.300000    106.157430    -15.686000
2032     20.310000    106.314350    -15.698000
2033     20.320000    106.471390    -15.710000
2034     20.330000    106.628560    -15.722000
2035     20.340000    106.785840    -15.734000
2036     20.350000    106.943240    -15.746000
2037     20.360000    107.100770    -15.758000
2038     20.370000    107.258410    -15.770000
2039     20.380000    107.416170    -15.783000
2040     20.390000    107.574060    -15.795000
2041     20.400000    107.732070    -15.807000
2042     20.410000    107.890190    -15.819000
2043     20.420000    108.048440    -15.831000
2044     20.430000    108.206800    -15.843000
2045     20.440000    108.365290    -15.855000
2046     20.450000    108.523900    -15.867000
2047     20.460000    108.682630    -15.879000
2048     20.470000    108.841470    -15.891000
2049     20.480000    109.000440    -15.903000
2050     20.490000    109.159530    -15.915000
2051     20.500000    109.318740    -15.927000
2052     20.510000    109.478070    -15.939000
2053     20.520000    109.637520    -15.951000
2054     20.530000    109.797090    -15.963000
2055     20.540000    109.956790    -15.975000
2056     20.550000    110.116600    -15.987000
2057     20.560000    110.276530    -15.999000
2058     20.570000    110.436580    -16.011000
2059     20.580000    110.596750    -16.023000
2060     20.590000    110.757050    -16.035000
2061     20.600000    110.917460    -16.047000
2062     20.610000    111.078000    -16.059000
2063     20.620000    111.238650    -16.071000
2064     20.630000    111.399430    -16.084000
2065     20.640000    111.560320    -16.096000
2066     20.650000    111.721340    -16.108000
2067     20.660000    111.882470    -16.120000
2068     20.670000    112.043730    -16.132000
2069     20.680000    112.205110    -16.144000
2070     20.690000    112.366610    -16.156000
2071     20.700000    112.528220    -16.168000
2072     20.710000    112.689960    -16.180000
2073     20.720000    112.851820    -16.192000
2074     20.730000    113.013800    -16.204000
2075     20.740000    113.175900    -16.216000
2076     20.750000    113.338120    -16.228000
2077     20.760000    113.500460    -16.240000
2078     20.770000    113.662920    -16.252000
2079     20.780000    113.825500    -16.264000
2080     20.790000    113.988200    -16.276000
2081     20.800000    114.151030    -16.288000
2082     20.810000    114.313970    -16.300000
2083     20.820000    114.477030    -16.312000
2084     20.830000    114.640210    -16.324000
2085     20.840000    114.803520    -16.336000
2086     20.850000    114.966940    -16.348000
2087     20.860000    115.130490    -16.360000
2088     20.870000    115.294150    -16.372000
2089     20.880000    115.457940    -16.385000
2090     20.890000    115.621850    -16.397000
2091     20.900000    115.785870    -16.409000
2092     20.910000    115.950020    -16.421000
2093     20.920000    116.114280    -16.433000
2094     20.930000    116.278670    -16.445000
2095     20.940000    116.443180    -16.457000
2096     20.950000    116.607810    -16.469000
2097     20.960000    116.772560    -16.481000
2098     20.970000    116.937430    -16.493000
2099     20.980000    117.102420    -16.505000
2100     20.990000    117.267530    -16.517000
2101     21.000000    117.432760    -16.529000
2102     21.010000    117.598110    -16.541000
2103     21.020000    117.763580    -16.553000
2104     21.030000    117.929170    -16.565000
2105     21.040000    118.094890    -16.577000
2106     21.050000    118.260720    -16.589000
2107     21.060000    118.426670    -16.601000
2108     21.070000    118.592740    -16.613000
2109     21.080000    118.758940    -16.625000
2110     21.090000    118.925250    -16.638000
2111     21.100000    119.091690    -16.649000
2112     21.110000    119.258240    -16.661000
2113     21.120000    119.424920    -16.674000
2114     21.130000    119.591710    -16.686000
2115     21.140000    119.758630    -16.698000
2116     21.150000    119.925670    -16.710000
2117     21.160000    120.092820    -16.722000
2118     21.170000    120.260100    -16.734000
2119     21.180000    120.427500    -16.746000
2120     21.190000    120.595020    -16.758000
2121     21.200000    120.762660    -16.770000
2122     21.210000    120.930420    -16.782000
2123     21.220000    121.098300    -16.794000
2124     21.230000    121.266300    -16.806000
2125     21.240000    121.434420    -16.818000
2126     21.250000    121.602660    -16.830000
2127     21.260000    121.771020    -16.842000
2128     21.270000    121.939500    -16.854000
2129     21.280000    122.108100    -16.866000
2130     21.290000    122.276830    -16.878000
2131     21.300000    122.445670    -16.890000
2132     21.310000    122.614630    -16.902000
2133     21.320000    122.783720    -16.914000
2134     21.330000    122.952920    -16.927000
2135     21.340000    123.122250    -16.939000
2136     21.350000    123.291690    -16.951000
2137     21.360000    123.461260    -16.962000
2138     21.370000    123.630940    -16.975000
2139     21.380000    123.800750    -16.987000
2140     21.390000    123.970680    -16.999000
2141     21.400000    124.140730    -17.011000
2142     21.410000    124.310890    -17.023000
2143     21.420000    124.481180    -17.035000
2144     21.430000    124.651590    -17.047000
2145     21.440000    124.822120    -17.059000
2146     21.450000    124.992770    -17.071000
2147     21.460000    125.163540    -17.083000
2148     21.470000    125.334430    -17.095000
2149     21.480000    125.505440    -17.107000
2150     21.490000    125.676570    -17.119000
2151     21.500000    125.847820    -17.131000
2152     21.510000    126.019190    -17.143000
2153     21.520000    126.190680    -17.155000
2154     21.530000    126.362300    -17.167000
2155     21.540000    126.534030    -17.179000
2156     21.550000    126.705890    -17.191000
2157     21.560000    126.877860    -17.203000
2158     21.570000    127.049950    -17.215000
2159     21.580000    127.222170    -17.228000
2160     21.590000    127.394500    -17.240000
2161     21.600000    127.566960    -17.252000
2162     21.610000    127.739530    -17.264000
2163     21.620000    127.912230    -17.276000
2164     21.630000    128.085050    -17.288000
2165     21.640000    128.257990    -17.300000
2166     21.650000    128.431040    -17.312000
2167     21.660000    128.604220    -17.324000
2168     21.670000    128.777520    -17.336000
2169     21.680000    128.950940    -17.348000
2170     21.690000    129.124480    -17.360000
2171     21.700000    129.298140    -17.372000
2172     21.710000    129.471920    -17.384000
2173     21.720000    129.645820    -17.396000
2174     21.730000    129.819840    -17.408000
2175     21.740000    129.993980    -17.420000
2176     21.750000    130.168250    -17.432000
2177     21.760000    130.342630    -17.444000
2178     21.770000    130.517130    -17.456000
2179     21.780000    130.691750    -17.468000
2180     21.790000    130.866500    -17.480000
2181     21.800000    131.041360    -17.492000
2182     21.810000    131.216350    -17.504000
2183     21.820000    131.391450    -17.516000
2184     21.830000    131.566670    -17.529000
2185     21.840000    131.742020    -17.541000
2186     21.850000    131.917490    -17.553000
2187     21.860000    132.093070    -17.565000
2188     21.870000    132.268780    -17.577000
2189     21.880000    132.444610    -17.589000
2190     21.890000    132.620560    -17.601000
2191     21.900000    132.796620    -17.613000
2192     21.910000    132.972810    -17.625000
2193     21.920000    133.149120    -17.637000
2194     21.930000    133.325550    -17.649000
2195     21.940000    133.502100    -17.661000
2196     21.950000    133.678770    -17.673000
2197     21.960000    133.855560    -17.685000
2198     21.970000    134.032470    -17.697000
2199     21.980000    134.209500    -17.709000
2200     21.990000    134.386660    -17.721000
2201     22.000000    134.563930    -17.733000
2202     22.010000    134.741320    -17.745000
2203     22.020000    134.918830    -17.757000
2204     22.030000    135.096470    -17.769000
2205     22.040000    135.274220    -17.782000
2206     22.050000    135.452100    -17.793000
2207     22.060000    135.630090    -17.805000
2208     22.070000    135.808210    -17.818000
2209     22.080000    135.986440    -17.830000
2210     22.090000    136.164800    -17.842000
2211     22.100000    136.343280    -17.854000
2212     22.110000    136.521870    -17.866000
2213     22.120000    136.700590    -17.878000
2214     22.130000    136.879430    -17.890000
2215     22.140000    137.058390    -17.902000
2216     22.150000    137.237470    -17.914000
2217     22.160000    137.416670    -17.926000
2218     22.170000    137.595980    -17.938000
2219     22.180000    137.775420    -17.950000
2220     22.190000    137.954990    -17.962000
2221     22.200000    138.134670    -17.974000
2222     22.210000    138.314470    -17.986000
2223     22.220000    138.494390    -17.998000
2224     22.230000    138.674430    -18.010000
2225     22.240000    138.854590    -18.022000
2226     22.250000    139.034880    -18.034000
2227     22.260000    139.215280    -18.046000
2228     22.270000    139.395800    -18.058000
2229     22.280000    139.576450    -18.070000
2230     22.290000    139.757210    -18.083000
2231     22.300000    139.938100    -18.095000
2232     22.310000    140.119100    -18.106000
2233     22.320000    140.300230    -18.119000
2234     22.330000    140.481470    -18.131000
2235     22.340000    140.662840    -18.143000
2236     22.350000    140.844330    -18.155000
2237     22.360000    141.025940    -18.167000
2238     22.370000    141.207660    -18.179000
2239     22.380000    141.389510    -18.191000
2240     22.390000    141.571480    -18.203000
2241     22.400000    141.753570    -18.215000
2242     22.410000    141.935780    -18.227000
2243     22.420000    142.118110    -18.239000
2244     22.430000    142.300560    -18.251000
2245     22.440000    142.483130    -18.263000
2246     22.450000    142.665820    -18.275000
2247     22.460000    142.848630    -18.287000
2248     22.470000    143.031570    -18.299000
2249     22.480000    143.214620    -18.311000
2250     22.490000    143.397790    -18.323000
2251     22.500000    143.581090    -18.335000
2252     22.510000    143.764500    -18.347000
2253     22.520000    143.948030    -18.359000
2254     22.530000    144.131690    -18.372000
2255     22.540000    144.315460    -18.384000
2256     22.550000    144.499360    -18.396000
2257     22.560000    144.683370    -18.408000
2258     22.570000    144.867510    -18.420000
2259     22.580000    145.051770    -18.432000
2260     22.590000    145.236140    -18.444000
2261     22.600000    145.420640    -18.456000
2262     22.610000    145.605260    -18.468000
2263     22.620000    145.790000    -18.480000
2264     22.630000    145.974860    -18.492000
2265     22.640000    146.159840    -18.504000
2266     22.650000    146.344940    -18.516000
2267     22.660000    146.530160    -18.528000
2268     22.670000    146.715500    -18.540000
2269     22.680000    146.900960    -18.552000
2270     22.690000    147.086540    -18.564000
2271     22.700000    147.272240    -18.576000
2272     22.710000    147.458060    -18.588000
2273     22.720000    147.644000    -18.600000
2274     22.730000    147.830070    -18.612000
2275     22.740000    148.016250    -18.624000
2276     22.750000    148.202560    -18.636000
2277     22.760000    148.388980    -18.648000
2278     22.770000    148.575520    -18.660000
2279     22.780000    148.762190    -18.673000
2280     22.790000    148.948980    -18.685000
2281     22.800000    149.135880    -18.697000
2282     22.810000    149.322910    -18.709000
2283     22.820000    149.510050    -18.721000
2284     22.830000    149.697320    -18.733000
2285     22.840000    149.884710    -18.745000
2286     22.850000    150.072220    -18.757000
2287     22.860000    150.259850    -18.769000
2288     22.870000    150.447590    -18.781000
2289     22.880000    150.635460    -18.793000
2290     22.890000    150.823450    -18.805000
2291     22.900000    151.011560    -18.817000
2292     22.910000    151.199790    -18.829000
2293     22.920000    151.388140    -18.841000
2294     22.930000    151.576620    -18.853000
2295     22.940000    151.765210    -18.865000
2296     22.950000    151.953920    -18.877000
2297     22.960000    152.142750    -18.889000
2298     22.970000    152.331710    -18.901000
2299     22.980000    152.520780    -18.913000
2300     22.990000    152.709970    -18.925000
2301     23.000000    152.899290    -18.937000
2302     23.010000    153.088720    -18.949000
2303     23.020000    153.278280    -18.961000
2304     23.030000    153.467950    -18.974000
2305     23.040000    153.657750    -18.986000
2306     23.050000    153.847670    -18.998000
2307     23.060000    154.037700    -19.010000
2308     23.070000    154.227860    -19.022000
2309     23.080000    154.418140    -19.034000
2310     23.090000    154.608540    -19.046000
2311     23.100000    154.799050    -19.058000
2312     23.110000    154.989690    -19.070000
2313     23.120000    155.180450    -19.082000
2314     23.130000    155.371330    -19.094000
2315     23.140000    155.562330    -19.106000
2316     23.150000    155.753450    -19.118000
2317     23.160000    155.944690    -19.130000
2318     23.170000    156.136050    -19.142000
2319     23.180000    156.327540    -19.154000
2320     23.190000    156.519140    -19.166000
2321     23.200000    156.710860    -19.178000
2322     23.210000    156.902710    -19.190000
2323     23.220000    157.094670    -19.202000
2324     23.230000    157.286750    -19.214000
2325     23.240000    157.478960    -19.227000
2326     23.250000    157.671280    -19.238000
2327     23.260000    157.863730    -19.250000
2328     23.270000    158.056290    -19.263000
2329     23.280000    158.248980    -19.275000
2330     23.290000    158.441790    -19.287000
2331     23.300000    158.634710    -19.299000
2332     23.310000    158.827760    -19.311000
2333     23.320000    159.020930    -19.323000
2334     23.330000    159.214210    -19.335000
2335     23.340000    159.407620    -19.347000
2336     23.350000    159.601150    -19.359000
2337     23.360000    159.794800    -19.371000
2338     23.370000    159.988570    -19.383000
2339     23.380000    160.182460    -19.395000
2340     23.390000    160.376470    -19.407000
2341     23.400000    160.570600    -19.419000
2342     23.410000    160.764860    -19.431000
2343     23.420000    160.959230    -19.443000
2344     23.430000    161.153720    -19.455000
2345     23.440000    161.348330    -19.467000
2346     23.450000    161.543070    -19.479000
2347     23.460000    161.737920    -19.491000
2348     23.470000    161.932890    -19.503000
2349     23.480000    162.127990    -19.516000
2350     23.490000    162.323200    -19.528000
2351     23.500000    162.518540    -19.540000
2352     23.510000    162.713990    -19.552000
2353     23.520000    162.909570    -19.564000
2354     23.530000    163.105260    -19.576000
2355     23.540000    163.301080    -19.588000
2356     23.550000    163.497020    -19.600000
2357     23.560000    163.693080    -19.612000
2358     23.570000    163.889250    -19.624000
2359     23.580000    164.085550    -19.636000
2360     23.590000    164.281970    -19.648000
2361     23.600000    164.478510    -19.660000
2362     23.610000    164.675170    -19.672000
2363     23.620000    164.871950    -19.684000
2364     23.630000    165.068850    -19.696000
2365     23.640000    165.265870    -19.708000
2366     23.650000    165.463020    -19.720000
2367     23.660000    165.660280    -19.732000
2368     23.670000    165.857660    -19.744000
2369     23.680000    166.055160    -19.756000
2370     23.690000    166.252790    -19.768000
2371     23.700000    166.450530    -19.780000
2372     23.710000    166.648390    -19.792000
2373     23.720000    166.846380    -19.804000
2374     23.730000    167.044480    -19.817000
2375     23.740000    167.242710    -19.829000
2376     23.750000    167.441060    -19.841000
2377     23.760000    167.639520    -19.853000
2378     23.770000    167.838110    -19.865000
2379     23.780000    168.036810    -19.877000
2380     23.790000    168.235640    -19.889000
2381     23.800000    168.434590    -19.901000
2382     23.810000    168.633660    -19.913000
2383     23.820000    168.832850    -19.925000
2384     23.830000    169.032150    -19.937000
2385     23.840000    169.231580    -19.949000
2386     23.850000    169.431140    -19.961000
2387     23.860000    169.630810    -19.973000
2388     23.870000    169.830590    -19.985000
2389     23.880000    170.030510    -19.997000
2390     23.890000    170.230540    -20.009000
2391     23.900000    170.430690    -20.021000
2392     23.910000    170.630960    -20.033000
2393     23.920000    170.831350    -20.045000
2394     23.930000    171.031870    -20.057000
2395     23.940000    171.232500    -20.069000
2396     23.950000    171.433260    -20.081000
2397     23.960000    171.634130    -20.093000
2398     23.970000    171.835130    -20.105000
2399     23.980000    172.036240    -20.118000
2400     23.990000    172.237480    -20.130000
2401     24.000000    172.438830    -20.142000
2402     24.010000    172.640310    -20.154000
2403     24.020000    172.841910    -20.166000
2404     24.030000    173.043620    -20.178000
2405     24.040000    173.245460    -20.190000
2406     24.050000    173.447420    -20.202000
2407     24.060000    173.649500    -20.214000
2408     24.070000    173.851700    -20.226000
2409     24.080000    174.054020    -20.238000
2410     24.090000    174.256460    -20.250000
2411     24.100000    174.459020    -20.262000
2412     24.110000    174.661700    -20.274000
2413     24.120000    174.864500    -20.286000
2414     24.130000    175.067420    -20.298000
2415     24.140000    175.270460    -20.310000
2416     24.150000    175.473630    -20.322000
2417     24.160000    175.676910    -20.334000
2418     24.170000    175.880310    -20.346000
2419     24.180000    176.083840    -20.358000
2420     24.190000    176.287480    -20.371000
2421     24.200000    176.491250    -20.382000
2422     24.210000    176.695130    -20.394000
2423     24.220000    176.899130    -20.407000
2424     24.230000    177.103260    -20.419000
2425     24.240000    177.307510    -20.431000
2426     24.250000    177.511870    -20.443000
2427     24.260000    177.716360    -20.455000
2428     24.270000    177.920970    -20.467000
2429     24.280000    178.125700    -20.479000
2430     24.290000    178.330550    -20.491000
2431     24.300000    178.535510    -20.503000
2432     24.310000    178.740600    -20.515000
2433     24.320000    178.945810    -20.527000
2434     24.330000    179.151140    -20.539000
2435     24.340000    179.356590    -20.551000
2436     24.350000    179.562160    -20.563000
2437     24.360000    179.767860    -20.575000
2438     24.370000    179.973670    -20.587000
2439     24.380000    180.179600    -20.599000
2440     24.390000    180.385650    -20.611000
2441     24.400000    180.591820    -20.623000
2442     24.410000    180.798120    -20.635000
2443     24.420000    181.004530    -20.647000
2444     24.430000    181.211060    -20.659000
2445     24.440000    181.417720    -20.672000
2446     24.450000    181.624500    -20.684000
2447     24.460000    181.831390    -20.695000
2448     24.470000    182.038410    -20.708000
2449     24.480000    182.245540    -20.720000
2450     24.490000    182.452800    -20.732000
2451     24.500000    182.660180    -20.744000
2452     24.510000    182.867670    -20.756000
2453     24.520000    183.075290    -20.768000
2454     24.530000    183.283030    -20.780000
2455     24.540000    183.490890    -20.792000
2456     24.550000    183.698870    -20.804000
2457     24.560000    183.906970    -20.816000
2458     24.570000    184.115190    -20.828000
2459     24.580000    184.323530    -20.840000
2460     24.590000    184.531990    -20.852000
2461     24.600000    184.740570    -20.864000
2462     24.610000    184.949270    -20.876000
2463     24.620000    185.158090    -20.888000
2464     24.630000    185.367040    -20.900000
2465     24.640000    185.576100    -20.912000
2466     24.650000    185.785280    -20.924000
2467     24.660000    185.994590    -20.936000
2468     24.670000    186.204010    -20.948000
2469     24.680000    186.413560    -20.961000
2470     24.690000    186.623220    -20.973000
2471     24.700000    186.833010    -20.985000
2472     24.710000    187.042910    -20.997000
2473     24.720000    187.252940    -21.009000
2474     24.730000    187.463080    -21.021000
2475     24.740000    187.673350    -21.033000
2476     24.750000    187.883740    -21.045000
2477     24.760000    188.094250    -21.057000
2478     24.770000    188.304880    -21.069000
2479     24.780000    188.515620    -21.081000
2480     24.790000    188.726500    -21.093000
2481     24.800000    188.937490    -21.105000
2482     24.810000    189.148590    -21.117000
2483     24.820000    189.359820    -21.129000
2484     24.830000    189.571180    -21.141000
2485     24.840000    189.782650    -21.153000
2486     24.850000    189.994240    -21.165000
2487     24.860000    190.205950    -21.177000
2488     24.870000    190.417780    -21.189000
2489     24.880000    190.629740    -21.201000
2490     24.890000    190.841810    -21.213000
2491     24.900000    191.054010    -21.225000
2492     24.910000    191.266320    -21.237000
2493     24.920000    191.478750    -21.249000
2494     24.930000    191.691310    -21.262000
2495     24.940000    191.903980    -21.274000
2496     24.950000    192.116780    -21.286000
2497     24.960000    192.329700    -21.298000
2498     24.970000    192.542730    -21.310000
2499     24.980000    192.755890    -21.322000
2500     24.990000    192.969170    -21.334000
2501     25.000000    193.182570    -21.346000
2502     25.010000    193.396080    -21.358000
2503     25.020000    193.609720    -21.370000
2504     25.030000    193.823480    -21.382000
2505     25.040000    194.037360    -21.394000
2506     25.050000    194.251360    -21.406000
2507     25.060000    194.465480    -21.418000
2508     25.070000    194.679720    -21.430000
2509     25.080000    194.894080    -21.442000
2510     25.090000    195.108570    -21.454000
2511     25.100000    195.323170    -21.466000
2512     25.110000    195.537890    -21.478000
2513     25.120000    195.752730    -21.490000
2514     25.130000    195.967700    -21.502000
2515     25.140000    196.182780    -21.514000
2516     25.150000    196.397990    -21.526000
2517     25.160000    196.613310    -21.538000
2518     25.170000    196.828760    -21.550000
2519     25.180000    197.044320    -21.563000
2520     25.190000    197.260010    -21.575000
2521     25.200000    197.475820    -21.587000
2522     25.210000    197.691740    -21.599000
2523     25.220000    197.907790    -21.611000
2524     25.230000    198.123960    -21.623000
2525     25.240000    198.340250    -21.635000
2526     25.250000    198.556650    -21.647000
2527     25.260000    198.773180    -21.659000
2528     25.270000    198.989830    -21.671000
2529     25.280000    199.206600    -21.683000
2530     25.290000    199.423490    -21.695000
2531     25.300000    199.640500    -21.707000
2532     25.310000    199.857630    -21.719000
2533     25.320000    200.074880    -21.731000
2534     25.330000    200.292260    -21.743000
2535     25.340000    200.509750    -21.755000
2536     25.350000    200.727360    -21.767000
2537     25.360000    200.945100    -21.779000
2538     25.370000    201.162950    -21.791000
2539     25.380000    201.380920    -21.803000
2540     25.390000    201.599020    -21.816000
2541     25.400000    201.817230    -21.828000
2542     25.410000    202.035570    -21.839000
2543     25.420000    202.254020    -21.852000
2544     25.430000    202.472600    -21.864000
2545     25.440000    202.691300    -21.876000
2546     25.450000    202.910110    -21.888000
2547     25.460000    203.129050    -21.900000
2548     25.470000    203.348110    -21.912000
2549     25.480000    203.567280    -21.924000
2550     25.490000    203.786580    -21.936000
2551     25.500000    204.006000    -21.948000
2552     25.510000    204.225540    -21.960000
2553     25.520000    204.445200    -21.972000
2554     25.530000    204.664980    -21.984000
2555     25.540000    204.884880    -21.996000
2556     25.550000    205.104900    -22.008000
2557     25.560000    205.325050    -22.020000
2558     25.570000    205.545310    -22.032000
2559     25.580000    205.765690    -22.044000
2560     25.590000    205.986190    -22.056000
2561     25.600000    206.206820    -22.068000
2562     25.610000    206.427560    -22.080000
2563     25.620000    206.648420    -22.092000
2564     25.630000    206.869410    -22.105000
2565     25.640000    207.090510    -22.117000
2566     25.650000    207.311740    -22.129000
2567     25.660000    207.533080    -22.141000
2568     25.670000    207.754550    -22.153000
2569     25.680000    207.976140    -22.165000
2570     25.690000    208.197840    -22.177000
2571     25.700000    208.419670    -22.189000
2572     25.710000    208.641620    -22.201000
2573     25.720000    208.863690    -22.213000
2574     25.730000    209.085870    -22.225000
2575     25.740000    209.308180    -22.237000
2576     25.750000    209.530610    -22.249000
2577     25.760000    209.753160    -22.261000
2578     25.770000    209.975830    -22.273000
2579     25.780000    210.198620    -22.285000
2580     25.790000    210.421540    -22.297000
2581     25.800000    210.644570    -22.309000
2582     25.810000    210.867720    -22.321000
2583     25.820000    211.090990    -22.333000
2584     25.830000    211.314380    -22.345000
2585     25.840000    211.537900    -22.357000
2586     25.850000    211.761530    -22.369000
2587     25.860000    211.985290    -22.381000
2588     25.870000    212.209160    -22.393000
2589     25.880000    212.433150    -22.406000
2590     25.890000    212.657270    -22.418000
2591     25.900000    212.881510    -22.430000
2592     25.910000    213.105860    -22.442000
2593     25.920000    213.330340    -22.454000
2594     25.930000    213.554930    -22.466000
2595     25.940000    213.779650    -22.478000
2596     25.950000    214.004490    -22.490000
2597     25.960000    214.229450    -22.502000
2598     25.970000    214.454530    -22.514000
2599     25.980000    214.679730    -22.526000
2600     25.990000    214.905050    -22.538000
2601     26.000000    215.130490    -22.550000
2602     26.010000    215.356050    -22.562000
2603     26.020000    215.581730    -22.574000
2604     26.030000    215.807530    -22.586000
2605     26.040000    216.033450    -22.598000
2606     26.050000    216.259490    -22.610000
2607     26.060000    216.485650    -22.622000
2608     26.070000    216.711940    -22.634000
2609     26.080000    216.938340    -22.646000
2610     26.090000    217.164860    -22.658000
2611     26.100000    217.391510    -22.670000
2612     26.110000    217.618270    -22.682000
2613     26.120000    217.845160    -22.694000
2614     26.130000    218.072160    -22.707000
2615     26.140000    218.299290    -22.719000
2616     26.150000    218.526540    -22.731000
2617     26.160000    218.753900    -22.743000
2618     26.170000    218.981390    -22.755000
2619     26.180000    219.209000    -22.767000
2620     26.190000    219.436720    -22.779000
2621     26.200000    219.664570    -22.791000
2622     26.210000    219.892540    -22.803000
2623     26.220000    220.120630    -22.815000
2624     26.230000    220.348840    -22.827000
2625     26.240000    220.577170    -22.839000
2626     26.250000    220.805620    -22.851000
2627     26.260000    221.034190    -22.863000
2628     26.270000    221.262880    -22.875000
2629     26.280000    221.491690    -22.887000
2630     26.290000    221.720630    -22.899000
2631     26.300000    221.949680    -22.911000
2632     26.310000    222.178850    -22.923000
2633     26.320000    222.408140    -22.935000
2634     26.330000    222.637560    -22.947000
2635     26.340000    222.867090    -22.960000
2636     26.350000    223.096750    -22.971000
2637     26.360000    223.326520    -22.983000
2638     26.370000    223.556420    -22.996000
2639     26.380000    223.786430    -23.008000
2640     26.390000    224.016570    -23.020000
2641     26.400000    224.246830    -23.032000
2642     26.410000    224.477200    -23.044000
2643     26.420000    224.707700    -23.056000
2644     26.430000    224.938320    -23.068000
2645     26.440000    225.169060    -23.080000
2646     26.450000    225.399920    -23.092000
2647     26.460000    225.630900    -23.104000
2648     26.470000    225.861990    -23.116000
2649     26.480000    226.093210    -23.128000
2650     26.490000    226.324560    -23.140000
2651     26.500000    226.556020    -23.152000
2652     26.510000    226.787600    -23.164000
2653     26.520000    227.019300    -23.176000
2654     26.530000    227.251120    -23.188000
2655     26.540000    227.483060    -23.200000
2656     26.550000    227.715130    -23.212000
2657     26.560000    227.947310    -23.224000
2658     26.570000    228.179610    -23.236000
2659     26.580000    228.412040    -23.248000
2660     26.590000    228.644580    -23.261000
2661     26.600000    228.877250    -23.273000
2662     26.610000    229.110030    -23.284000
2663     26.620000    229.342940    -23.297000
2664     26.630000    229.575960    -23.309000
2665     26.640000    229.809110    -23.321000
2666     26.650000    230.042380    -23.333000
2667     26.660000    230.275770    -23.345000
2668     26.670000    230.509270    -23.357000
2669     26.680000    230.742900    -23.369000
2670     26.690000    230.976650    -23.381000
2671     26.700000    231.210520    -23.393000
2672     26.710000    231.444510    -23.405000
2673     26.720000    231.678620    -23.417000
2674     26.730000    231.912850    -23.429000
2675     26.740000    232.147200    -23.441000
2676     26.750000    232.381670    -23.453000
2677     26.760000    232.616270    -23.465000
2678     26.770000    232.850980    -23.477000
2679     26.780000    233.085810    -23.489000
2680     26.790000    233.320760    -23.501000
2681     26.800000    233.555840    -23.513000
2682     26.810000    233.791030    -23.525000
2683     26.820000    234.026340    -23.537000
2684     26.830000    234.261780    -23.550000
2685     26.840000    234.497330    -23.562000
2686     26.850000    234.733010    -23.574000
2687     26.860000    234.968810    -23.586000
2688     26.870000    235.204720    -23.598000
2689     26.880000    235.440760    -23.610000
2690     26.890000    235.676920    -23.622000
2691     26.900000    235.913190    -23.634000
2692     26.910000    236.149590    -23.646000
2693     26.920000    236.386110    -23.658000
2694     26.930000    236.622750    -23.670000
2695     26.940000    236.859510    -23.682000
2696     26.950000    237.096390    -23.694000
2697     26.960000    237.333390    -23.706000
2698     26.970000    237.570510    -23.718000
2699     26.980000    237.807750    -23.730000
2700     26.990000    238.045110    -23.742000
2701     27.000000    238.282590    -23.754000
2702     27.010000    238.520200    -23.766000
2703     27.020000    238.757920    -23.778000
2704     27.030000    238.995760    -23.790000
2705     27.040000    239.233720    -23.802000
2706     27.050000    239.471810    -23.814000
2707     27.060000    239.710010    -23.826000
2708     27.070000    239.948340    -23.838000
2709     27.080000    240.186780    -23.851000
2710     27.090000    240.425350    -23.863000
2711     27.100000    240.664030    -23.875000
2712     27.110000    240.902840    -23.887000
2713     27.120000    241.141770    -23.899000
2714     27.130000    241.380810    -23.911000
2715     27.140000    241.619980    -23.923000
2716     27.150000    241.859270    -23.935000
2717     27.160000    242.098680    -23.947000
2718     27.170000    242.338210    -23.959000
2719     27.180000    242.577860    -23.971000
2720     27.190000    242.817630    -23.983000
2721     27.200000    243.057520    -23.995000
2722     27.210000    243.297530    -24.007000
2723     27.220000    243.537660    -24.019000
2724     27.230000    243.777910    -24.031000
2725     27.240000    244.018280    -24.043000
2726     27.250000    244.258770    -24.055000
2727     27.260000    244.499390    -24.067000
2728     27.270000    244.740120    -24.079000
2729     27.280000    244.980970    -24.091000
2730     27.290000    245.221950    -24.104000
2731     27.300000    245.463040    -24.115000
2732     27.310000    245.704260    -24.127000
2733     27.320000    245.945590    -24.139000
2734     27.330000    246.187050    -24.152000
2735     27.340000    246.428620    -24.164000
2736     27.350000    246.670320    -24.176000
2737     27.360000    246.912140    -24.188000
2738     27.370000    247.154070    -24.200000
2739     27.380000    247.396130    -24.212000
2740     27.390000    247.638310    -24.224000
2741     27.400000    247.880610    -24.236000
2742     27.410000    248.123030    -24.248000
2743     27.420000    248.365570    -24.260000
2744     27.430000    248.608230    -24.272000
2745     27.440000    248.851010    -24.284000
2746     27.450000    249.093910    -24.296000
2747     27.460000    249.336930    -24.308000
2748     27.470000    249.580070    -24.320000
2749     27.480000    249.823330    -24.332000
2750     27.490000    250.066710    -24.344000
2751     27.500000    250.310220    -24.356000
2752     27.510000    250.553840    -24.368000
2753     27.520000    250.797580    -24.380000
2754     27.530000    251.041450    -24.392000
2755     27.540000    251.285430    -24.405000
2756     27.550000    251.529540    -24.417000
2757     27.560000    251.773760    -24.428000
2758     27.570000    252.018110    -24.441000
2759     27.580000    252.262570    -24.453000
2760     27.590000    252.507160    -24.465000
2761     27.600000    252.751870    -24.477000
2762     27.610000    252.996690    -24.489000
2763     27.620000    253.241640    -24.501000
2764     27.630000    253.486710    -24.513000
2765     27.640000    253.731900    -24.525000
2766     27.650000    253.977210    -24.537000
2767     27.660000    254.222640    -24.549000
2768     27.670000    254.468190    -24.561000
2769     27.680000    254.713860    -24.573000
2770     27.690000    254.959650    -24.585000
2771     27.700000    255.205560    -24.597000
2772     27.710000    255.451590    -24.609000
2773     27.720000    255.697740    -24.621000
2774     27.730000    255.944010    -24.633000
2775     27.740000    256.190410    -24.645000
2776     27.750000    256.436920    -24.657000
2777     27.760000    256.683550    -24.669000
2778     27.770000    256.930310    -24.681000
2779     27.780000    257.177180    -24.694000
2780     27.790000    257.424180    -24.706000
2781     27.800000    257.671290    -24.718000
2782     27.810000    257.918530    -24.730000
2783     27.820000    258.165880    -24.742000
2784     27.830000    258.413360    -24.754000
2785     27.840000    258.660960    -24.766000
2786     27.850000    258.908680    -24.778000
2787     27.860000    259.156510    -24.790000
2788     27.870000    259.404470    -24.802000
2789     27.880000    259.652550    -24.814000
2790     27.890000    259.900750    -24.826000
2791     27.900000    260.149070    -24.838000
2792     27.910000    260.397510    -24.850000
2793     27.920000    260.646070    -24.862000
2794     27.930000    260.894750    -24.874000
2795     27.940000    261.143550    -24.886000
2796     27.950000    261.392470    -24.898000
2797     27.960000    261.641520    -24.910000
2798     27.970000    261.890680    -24.922000
2799     27.980000    262.139960    -24.934000
2800     27.990000    262.389360    -24.946000
2801     28.000000    262.638890    -24.958000
2802     28.010000    262.888530    -24.970000
2803     28.020000    263.138290    -24.982000
2804     28.030000    263.388180    -24.995000
2805     28.040000    263.638190    -25.007000
2806     28.050000    263.888310    -25.019000
2807     28.060000    264.138560    -25.031000
2808     28.070000    264.388920    -25.043000
2809     28.080000    264.639410    -25.055000
2810     28.090000    264.890020    -25.067000
2811     28.100000    265.140750    -25.079000
2812     28.110000    265.391600    -25.091000
2813     28.120000    265.642560    -25.103000
2814     28.130000    265.893650    -25.115000
2815     28.140000    266.144860    -25.127000
2816     28.150000    266.396190    -25.139000
2817     28.160000    266.647640    -25.151000
2818     28.170000    266.899210    -25.163000
2819     28.180000    267.150900    -25.175000
2820     28.190000    267.402720    -25.187000
2821     28.200000    267.654650    -25.199000
2822     28.210000    267.906700    -25.211000
2823     28.220000    268.158870    -25.223000
2824     28.230000    268.411170    -25.235000
2825     28.240000    268.663580    -25.247000
2826     28.250000    268.916120    -25.259000
2827     28.260000    269.168770    -25.271000
2828     28.270000    269.421540    -25.283000
2829     28.280000    269.674440    -25.296000
2830     28.290000    269.927460    -25.308000
2831     28.300000    270.180590    -25.320000
2832     28.310000    270.433850    -25.332000
2833     28.320000    270.687220    -25.344000
2834     28.330000    270.940720    -25.356000
2835     28.340000    271.194340    -25.368000
2836     28.350000    271.448080    -25.380000
2837     28.360000    271.701940    -25.392000
2838     28.370000    271.955920    -25.404000
2839     28.380000    272.210020    -25.416000
2840     28.390000    272.464240    -25.428000
2841     28.400000    272.718580    -25.440000
2842     28.410000    272.973040    -25.452000
2843     28.420000    273.227620    -25.464000
2844     28.430000    273.482320    -25.476000
2845     28.440000    273.737140    -25.488000
2846     28.450000    273.992090    -25.500000
2847     28.460000    274.247150    -25.512000
2848     28.470000    274.502330    -25.524000
2849     28.480000    274.757630    -25.536000
2850     28.490000    275.013060    -25.549000
2851     28.500000    275.268610    -25.560000
2852     28.510000    275.524270    -25.572000
2853     28.520000    275.780050    -25.585000
2854     28.530000    276.035960    -25.597000
2855     28.540000    276.291990    -25.609000
2856     28.550000    276.548130    -25.621000
2857     28.560000    276.804400    -25.633000
2858     28.570000    277.060790    -25.645000
2859     28.580000    277.317300    -25.657000
2860     28.590000    277.573920    -25.669000
2861     28.600000    277.830670    -25.681000
2862     28.610000    278.087540    -25.693000
2863     28.620000    278.344530    -25.705000
2864     28.630000    278.601640    -25.717000
2865     28.640000    278.858870    -25.729000
2866     28.650000    279.116220    -25.741000
2867     28.660000    279.373700    -25.753000
2868     28.670000    279.631290    -25.765000
2869     28.680000    279.889000    -25.777000
2870     28.690000    280.146830    -25.789000
2871     28.700000    280.404790    -25.801000
2872     28.710000    280.662860    -25.813000
2873     28.720000    280.921050    -25.825000
2874     28.730000    281.179360    -25.837000
2875     28.740000    281.437800    -25.850000
2876     28.750000    281.696360    -25.862000
2877     28.760000    281.955030    -25.873000
2878     28.770000    282.213830    -25.886000
2879     28.780000    282.472740    -25.898000
2880     28.790000    282.731780    -25.910000
2881     28.800000    282.990940    -25.922000
2882     28.810000    283.250210    -25.934000
2883     28.820000    283.509610    -25.946000
2884     28.830000    283.769130    -25.958000
2885     28.840000    284.028770    -25.970000
2886     28.850000    284.288530    -25.982000
2887     28.860000    284.548410    -25.994000
2888     28.870000    284.808410    -26.006000
2889     28.880000    285.068530    -26.018000
2890     28.890000    285.328770    -26.030000
2891     28.900000    285.589130    -26.042000
2892     28.910000    285.849610    -26.054000
2893     28.920000    286.110210    -26.066000
2894     28.930000    286.370940    -26.078000
2895     28.940000    286.631780    -26.090000
2896     28.950000    286.892750    -26.102000
2897     28.960000    287.153830    -26.114000
2898     28.970000    287.415030    -26.126000
2899     28.980000    287.676360    -26.139000
2900     28.990000    287.937800    -26.151000
2901     29.000000    288.199370    -26.163000
2902     29.010000    288.461050    -26.175000
2903     29.020000    288.722860    -26.187000
2904     29.030000    288.984790    -26.199000
2905     29.040000    289.246830    -26.211000
2906     29.050000    289.509000    -26.223000
2907     29.060000    289.771290    -26.235000
2908     29.070000    290.033700    -26.247000
2909     29.080000    290.296230    -26.259000
2910     29.090000    290.558880    -26.271000
2911     29.100000    290.821650    -26.283000
2912     29.110000    291.084540    -26.295000
2913     29.120000    291.347550    -26.307000
2914     29.130000    291.610680    -26.319000
2915     29.140000    291.873930    -26.331000
2916     29.150000    292.137300    -26.343000
2917     29.160000    292.400790    -26.355000
2918     29.170000    292.664410    -26.367000
2919     29.180000    292.928140    -26.379000
2920     29.190000    293.191990    -26.391000
2921     29.200000    293.455970    -26.403000
2922     29.210000    293.720060    -26.415000
2923     29.220000    293.984280    -26.427000
2924     29.230000    294.248610    -26.440000
2925     29.240000    294.513070    -26.452000
2926     29.250000    294.777640    -26.464000
2927     29.260000    295.042340    -26.476000
2928     29.270000    295.307160    -26.488000
2929     29.280000    295.572090    -26.500000
2930     29.290000    295.837150    -26.512000
2931     29.300000    296.102330    -26.524000
2932     29.310000    296.367630    -26.536000
2933     29.320000    296.633050    -26.548000
2934     29.330000    296.898590    -26.560000
2935     29.340000    297.164250    -26.572000
2936     29.350000    297.430030    -26.584000
2937     29.360000    297.695930    -26.596000
2938     29.370000    297.961950    -26.608000
2939     29.380000    298.228090    -26.620000
2940     29.390000    298.494350    -26.632000
2941     29.400000    298.760730    -26.644000
2942     29.410000    299.027240    -26.656000
2943     29.420000    299.293860    -26.668000
2944     29.430000    299.560600    -26.680000
2945     29.440000    299.827470    -26.692000
2946     29.450000    300.094450    -26.704000
2947     29.460000    300.361560    -26.716000
2948     29.470000    300.628780    -26.729000
2949     29.480000    300.896130    -26.741000
2950     29.490000    301.163590    -26.753000
2951     29.500000    301.431180    -26.765000
2952     29.510000    301.698890    -26.777000
2953     29.520000    301.966710    -26.789000
2954     29.530000    302.234660    -26.801000
2955     29.540000    302.502730    -26.813000
2956     29.550000    302.770920    -26.825000
2957     29.560000    303.039220    -26.837000
2958     29.570000    303.307650    -26.849000
2959     29.580000    303.576210    -26.861000
2960     29.590000    303.844880    -26.873000
2961     29.600000    304.113670    -26.885000
2962     29.610000    304.382580    -26.897000
2963     29.620000    304.651610    -26.909000
2964     29.630000    304.920760    -26.921000
2965     29.640000    305.190020    -26.933000
2966     29.650000    305.459410    -26.945000
2967     29.660000    305.728920    -26.958000
2968     29.670000    305.998560    -26.971000
2969     29.680000    306.268340    -26.984000
2970     29.690000    306.538240    -26.996000
2971     29.700000    306.808250    -27.006000
2972     29.710000    307.078370    -27.016000
2973     29.720000    307.348570    -27.025000
2974     29.730000    307.618870    -27.035000
2975     29.740000    307.889280    -27.047000
2976     29.750000    308.159820    -27.063000
2977     29.760000    308.430540    -27.082000
2978     29.770000    308.701460    -27.102000
2979     29.780000    308.972580    -27.121000
2980     29.790000    309.243870    -27.132000
2981     29.800000    309.515230    -27.134000
2982     29.810000    309.786540    -27.126000
2983     29.820000    310.057740    -27.114000
2984     29.830000    310.328820    -27.108000
2985     29.840000    310.599910    -27.122000
2986     29.850000    310.871260    -27.163000
2987     29.860000    311.143180    -27.233000
2988     29.870000    311.415910    -27.314000
2989     29.880000    311.689460    -27.377000
2990     29.890000    311.963450    -27.384000
2991     29.900000    312.237140    -27.309000
2992     29.910000    312.509640    -27.158000
2993     29.920000    312.780290    -26.977000
2994     29.930000    313.049190    -26.859000
2995     29.940000    313.317480    -26.908000
2996     29.950000    313.587340    -27.180000
2997     29.960000    313.861070    -27.616000
2998     29.970000    314.139660    -27.990000
2999     29.980000    314.420880    -27.942000
3000     29.990000    314.698500    -27.158000
3001     30.000000    314.964040    -26.554000
