# Supplementary material for: A Bottom-Up Coarse-Grained Model for Nucleosome–Nucleosome Interactions with Explicit Ions
Source: J Chem Theory Comput. 2022 May 17;18(6):3948–60. doi: 10.1021/acs.jctc.2c00083 (PMC9202350; doi:10.1021/acs.jctc.2c00083)
Supplement: Supplementary file 2 — ct2c00083_si_002.zip [file ct2c00083_si_002.zip › archive/CGMD_NCP-CO/pot_tables/CL_CL.table]

CL_CL
N 4001

1      0.000001    158.865880     67.663800
2      0.010000    158.189240     69.928260
3      0.020000    157.489960     71.958680
4      0.030000    156.770370     73.724550
5      0.040000    156.033130     75.203070
6      0.050000    155.281090     76.380450
7      0.060000    154.517290     77.252530
8      0.070000    153.744760     77.824880
9      0.080000    152.966520     78.112250
10      0.090000    152.185390     78.137480
11      0.100000    151.404020     77.929970
12      0.110000    150.624720     77.523900
13      0.120000    149.849480     76.956260
14      0.130000    149.079920     76.265010
15      0.140000    148.317270     75.487350
16      0.150000    147.562390     74.658320
17      0.160000    146.815810     73.809690
18      0.170000    146.077710     72.969240
19      0.180000    145.348020     72.160360
20      0.190000    144.626420     71.401920
21      0.200000    143.912400     70.708400
22      0.210000    143.205310     70.090070
23      0.220000    142.504410     69.553410
24      0.230000    141.808880     69.101440
25      0.240000    141.117870     68.734200
26      0.250000    140.430520     68.449080
27      0.260000    139.746030     68.241300
28      0.270000    139.063620     68.104260
29      0.280000    138.382580     68.029950
30      0.290000    137.702280     68.009330
31      0.300000    137.022180     68.032710
32      0.310000    136.341860     68.090090
33      0.320000    135.660960     68.171530
34      0.330000    134.979240     68.267450
35      0.340000    134.296570     68.368840
36      0.350000    133.612880     68.467530
37      0.360000    132.928200     68.556270
38      0.370000    132.242640     68.628860
39      0.380000    131.556350     68.680160
40      0.390000    130.869550     68.706130
41      0.400000    130.182490     68.703770
42      0.410000    129.495450     68.671080
43      0.420000    128.808740     68.607020
44      0.430000    128.122670     68.511440
45      0.440000    127.437560     68.385020
46      0.450000    126.753710     68.229190
47      0.460000    126.071410     68.046040
48      0.470000    125.390950     67.838270
49      0.480000    124.712570     67.609000
50      0.490000    124.036480     67.361750
51      0.500000    123.362860     67.100210
52      0.510000    122.691860     66.828170
53      0.520000    122.023580     66.549340
54      0.530000    121.358090     66.267250
55      0.540000    120.695410     65.985100
56      0.550000    120.035560     65.705760
57      0.560000    119.378500     65.431600
58      0.570000    118.724190     65.164580
59      0.580000    118.072540     64.906170
60      0.590000    117.423480     64.657390
61      0.600000    116.776910     64.418870
62      0.610000    116.132720     64.190880
63      0.620000    115.490810     63.973380
64      0.630000    114.851080     63.766080
65      0.640000    114.213410     63.568500
66      0.650000    113.577730     63.379970
67      0.660000    112.943930     63.199750
68      0.670000    112.311930     63.026970
69      0.680000    111.681660     62.860740
70      0.690000    111.053060     62.700130
71      0.700000    110.426050     62.544170
72      0.710000    109.800610     62.391910
73      0.720000    109.176690     62.242410
74      0.730000    108.554270     62.094750
75      0.740000    107.933320     61.948030
76      0.750000    107.313840     61.801390
77      0.760000    106.695830     61.654000
78      0.770000    106.079290     61.505120
79      0.780000    105.464240     61.354040
80      0.790000    104.850700     61.200150
81      0.800000    104.238690     61.042910
82      0.810000    103.628270     60.881900
83      0.820000    103.019450     60.716820
84      0.830000    102.412280     60.547480
85      0.840000    101.806800     60.373870
86      0.850000    101.203060     60.196080
87      0.860000    100.601100     60.014380
88      0.870000    100.000960     59.829140
89      0.880000     99.402670     59.640860
90      0.890000     98.806260     59.450140
91      0.900000     98.211760     59.257620
92      0.910000     97.619180     59.063960
93      0.920000     97.028540     58.869800
94      0.930000     96.439840     58.675750
95      0.940000     95.853090     58.482300
96      0.950000     95.268260     58.289860
97      0.960000     94.685370     58.098710
98      0.970000     94.104380     57.909010
99      0.980000     93.525290     57.720820
100      0.990000     92.948080     57.534090
101      1.000000     92.372740     57.348700
102      1.010000     91.799250     57.164460
103      1.020000     91.227610     56.981190
104      1.030000     90.657800     56.798660
105      1.040000     90.089810     56.616690
106      1.050000     89.523640     56.435150
107      1.060000     88.959290     56.253940
108      1.070000     88.396750     56.073020
109      1.080000     87.836020     55.892390
110      1.090000     87.277100     55.712120
111      1.100000     86.719980     55.532300
112      1.110000     86.164650     55.353020
113      1.120000     85.611120     55.174370
114      1.130000     85.059380     54.996410
115      1.140000     84.509410     54.819160
116      1.150000     83.961220     54.642570
117      1.160000     83.414800     54.466560
118      1.170000     82.870130     54.290960
119      1.180000     82.327220     54.115560
120      1.190000     81.786070     53.940130
121      1.200000     81.246670     53.764410
122      1.210000     80.709020     53.588140
123      1.220000     80.173140     53.411090
124      1.230000     79.639030     53.233070
125      1.240000     79.106700     53.053950
126      1.250000     78.576160     52.873680
127      1.260000     78.047420     52.692280
128      1.270000     77.520500     52.509870
129      1.280000     76.995400     52.326620
130      1.290000     76.472130     52.142780
131      1.300000     75.950710     51.958610
132      1.310000     75.431120     51.774400
133      1.320000     74.913380     51.590440
134      1.330000     74.397470     51.406960
135      1.340000     73.883400     51.224140
136      1.350000     73.371160     51.042100
137      1.360000     72.860740     50.860870
138      1.370000     72.352130     50.680390
139      1.380000     71.845330     50.500560
140      1.390000     71.340320     50.321210
141      1.400000     70.837110     50.142120
142      1.410000     70.335690     49.963070
143      1.420000     69.836060     49.783830
144      1.430000     69.338220     49.604230
145      1.440000     68.842180     49.424100
146      1.450000     68.347940     49.243380
147      1.460000     67.855500     49.062040
148      1.470000     67.364880     48.880150
149      1.480000     66.876080     48.697820
150      1.490000     66.389100     48.515230
151      1.500000     65.903950     48.332580
152      1.510000     65.420620     48.150100
153      1.520000     64.939120     47.968000
154      1.530000     64.459440     47.786450
155      1.540000     63.981580     47.605570
156      1.550000     63.505520     47.425420
157      1.560000     63.031270     47.245990
158      1.570000     62.558810     47.067200
159      1.580000     62.088140     46.888890
160      1.590000     61.619250     46.710880
161      1.600000     61.152140     46.532930
162      1.610000     60.686810     46.354820
163      1.620000     60.223260     46.176320
164      1.630000     59.761500     45.997250
165      1.640000     59.301530     45.817460
166      1.650000     58.843350     45.636890
167      1.660000     58.386980     45.455530
168      1.670000     57.932430     45.273460
169      1.680000     57.479690     45.090820
170      1.690000     57.028780     44.907810
171      1.700000     56.579710     44.724650
172      1.710000     56.132460     44.541590
173      1.720000     55.687040     44.358860
174      1.730000     55.243460     44.176660
175      1.740000     54.801690     43.995120
176      1.750000     54.361740     43.814320
177      1.760000     53.923590     43.634270
178      1.770000     53.487250     43.454890
179      1.780000     53.052700     43.276050
180      1.790000     52.619940     43.097570
181      1.800000     52.188970     42.919210
182      1.810000     51.759770     42.740760
183      1.820000     51.332370     42.562000
184      1.830000     50.906750     42.382730
185      1.840000     50.482920     42.202810
186      1.850000     50.060890     42.022180
187      1.860000     49.640670     41.840830
188      1.870000     49.222260     41.658820
189      1.880000     48.805670     41.476290
190      1.890000     48.390910     41.293430
191      1.900000     47.977980     41.110460
192      1.910000     47.566870     40.927610
193      1.920000     47.157600     40.745110
194      1.930000     46.750140     40.563140
195      1.940000     46.344510     40.381830
196      1.950000     45.940690     40.201260
197      1.960000     45.538680     40.021430
198      1.970000     45.138470     39.842250
199      1.980000     44.740040     39.663590
200      1.990000     44.343410     39.485260
201      2.000000     43.948560     39.307050
202      2.010000     43.555490     39.128710
203      2.020000     43.164200     38.950030
204      2.030000     42.774700     38.770830
205      2.040000     42.386990     38.590960
206      2.050000     42.001080     38.410350
207      2.060000     41.616980     38.229000
208      2.070000     41.234690     38.046970
209      2.080000     40.854220     37.864420
210      2.090000     40.475570     37.681510
211      2.100000     40.098760     37.498490
212      2.110000     39.723770     37.315580
213      2.120000     39.350620     37.133000
214      2.130000     38.979290     36.950960
215      2.140000     38.609780     36.769580
216      2.150000     38.242080     36.588930
217      2.160000     37.876190     36.409020
218      2.170000     37.512100     36.229770
219      2.180000     37.149810     36.051040
220      2.190000     36.789290     35.872640
221      2.200000     36.430570     35.694360
222      2.210000     36.073620     35.515970
223      2.220000     35.718460     35.337250
224      2.230000     35.365090     35.158000
225      2.240000     35.013510     34.978100
226      2.250000     34.663730     34.797470
227      2.260000     34.315760     34.616100
228      2.270000     33.969600     34.434070
229      2.280000     33.625250     34.251510
230      2.290000     33.282740     34.068610
231      2.300000     32.942050     33.885600
232      2.310000     32.603200     33.702710
233      2.320000     32.266170     33.520150
234      2.330000     31.930970     33.338130
235      2.340000     31.597590     33.156780
236      2.350000     31.266020     32.976170
237      2.360000     30.936260     32.796290
238      2.370000     30.608300     32.617080
239      2.380000     30.282120     32.438380
240      2.390000     29.957740     32.260030
241      2.400000     29.635140     32.081800
242      2.410000     29.314320     31.903450
243      2.420000     28.995290     31.724770
244      2.430000     28.678040     31.545570
245      2.440000     28.362580     31.365720
246      2.450000     28.048930     31.185130
247      2.460000     27.737080     31.003810
248      2.470000     27.427040     30.821830
249      2.480000     27.118820     30.639310
250      2.490000     26.812430     30.456450
251      2.500000     26.507860     30.273460
252      2.510000     26.205130     30.090590
253      2.520000     25.904220     29.908060
254      2.530000     25.605140     29.726040
255      2.540000     25.307880     29.544680
256      2.550000     25.012430     29.364050
257      2.560000     24.718790     29.184140
258      2.570000     24.426950     29.004880
259      2.580000     24.136900     28.826130
260      2.590000     23.848640     28.647700
261      2.600000     23.562160     28.469380
262      2.610000     23.277470     28.290930
263      2.620000     22.994560     28.112130
264      2.630000     22.713440     27.932810
265      2.640000     22.434110     27.752830
266      2.650000     22.156580     27.572100
267      2.660000     21.880860     27.390650
268      2.670000     21.606960     27.208520
269      2.680000     21.334870     27.025870
270      2.690000     21.064610     26.842890
271      2.700000     20.796180     26.659800
272      2.710000     20.529590     26.476850
273      2.720000     20.264820     26.294250
274      2.730000     20.001870     26.112200
275      2.740000     19.740750     25.930850
276      2.750000     19.481440     25.750250
277      2.760000     19.223940     25.570410
278      2.770000     18.968240     25.391270
279      2.780000     18.714320     25.212670
280      2.790000     18.462200     25.034450
281      2.800000     18.211850     24.856360
282      2.810000     17.963290     24.678200
283      2.820000     17.716510     24.499720
284      2.830000     17.471510     24.320750
285      2.840000     17.228300     24.141130
286      2.850000     16.986890     23.960800
287      2.860000     16.747280     23.779740
288      2.870000     16.509490     23.598010
289      2.880000     16.273510     23.415740
290      2.890000     16.039350     23.233110
291      2.900000     15.807020     23.050330
292      2.910000     15.576510     22.867630
293      2.920000     15.347840     22.685220
294      2.930000     15.120990     22.503280
295      2.940000     14.895950     22.321930
296      2.950000     14.672730     22.141240
297      2.960000     14.451320     21.961200
298      2.970000     14.231710     21.781740
299      2.980000     14.013890     21.602700
300      2.990000     13.797870     21.423900
301      3.000000     13.583630     21.245130
302      3.010000     13.371170     21.066150
303      3.020000     13.160510     20.886760
304      3.030000     12.951650     20.706780
305      3.040000     12.744580     20.526090
306      3.050000     12.539320     20.344620
307      3.060000     12.335870     20.162400
308      3.070000     12.134250     19.979520
309      3.080000     11.934450     19.796150
310      3.090000     11.736490     19.612490
311      3.100000     11.540370     19.428800
312      3.110000     11.346080     19.245360
313      3.120000     11.153620     19.062400
314      3.130000     10.963000     18.880150
315      3.140000     10.774200     18.698770
316      3.150000     10.587210     18.518350
317      3.160000     10.402030     18.338910
318      3.170000     10.218640     18.160380
319      3.180000     10.037030     17.982650
320      3.190000      9.857210     17.805510
321      3.200000      9.679150     17.628750
322      3.210000      9.502870     17.452120
323      3.220000      9.328340     17.275380
324      3.230000      9.155590     17.098310
325      3.240000      8.984610     16.920740
326      3.250000      8.815400     16.742540
327      3.260000      8.647970     16.563660
328      3.270000      8.482340     16.384090
329      3.280000      8.318500     16.203900
330      3.290000      8.156460     16.023200
331      3.300000      7.996230     15.842120
332      3.310000      7.837800     15.660830
333      3.320000      7.681200     15.479450
334      3.330000      7.526400     15.298090
335      3.340000      7.373420     15.116820
336      3.350000      7.222250     14.935640
337      3.360000      7.072900     14.754490
338      3.370000      6.925350     14.573260
339      3.380000      6.779620     14.391780
340      3.390000      6.635700     14.209870
341      3.400000      6.493600     14.027300
342      3.410000      6.353330     13.843900
343      3.420000      6.214890     13.659500
344      3.430000      6.078300     13.473990
345      3.440000      5.943560     13.287360
346      3.450000      5.810680     13.099680
347      3.460000      5.679690     12.911100
348      3.470000      5.550570     12.721910
349      3.480000      5.423350     12.532450
350      3.490000      5.298030     12.343150
351      3.500000      5.174600     12.154480
352      3.510000      5.053050     11.966930
353      3.520000      4.933380     11.780970
354      3.530000      4.815580     11.597030
355      3.540000      4.699600     11.415450
356      3.550000      4.585450     11.236510
357      3.560000      4.473090     11.060340
358      3.570000      4.362480     10.886990
359      3.580000      4.253610     10.716380
360      3.590000      4.146450     10.548350
361      3.600000      4.040960     10.382630
362      3.610000      3.937140     10.218870
363      3.620000      3.834950     10.056670
364      3.630000      3.734380      9.895610
365      3.640000      3.635430      9.735200
366      3.650000      3.538070      9.574970
367      3.660000      3.442330      9.414420
368      3.670000      3.348180      9.253070
369      3.680000      3.255650      9.090440
370      3.690000      3.164750      8.926050
371      3.700000      3.075490      8.759410
372      3.710000      2.987890      8.590040
373      3.720000      2.901990      8.417460
374      3.730000      2.817820      8.241170
375      3.740000      2.735400      8.060700
376      3.750000      2.654800      7.875540
377      3.760000      2.576040      7.685230
378      3.770000      2.499190      7.489360
379      3.780000      2.424300      7.287540
380      3.790000      2.351420      7.079530
381      3.800000      2.280630      6.865190
382      3.810000      2.211970      6.644550
383      3.820000      2.145530      6.417870
384      3.830000      2.081350      6.185650
385      3.840000      2.019490      5.948660
386      3.850000      1.960010      5.707960
387      3.860000      1.902930      5.464910
388      3.870000      1.848280      5.221180
389      3.880000      1.796070      4.978660
390      3.890000      1.746280      4.739460
391      3.900000      1.698880      4.505840
392      3.910000      1.653830      4.280090
393      3.920000      1.611030      4.064520
394      3.930000      1.570380      3.861330
395      3.940000      1.531770      3.672530
396      3.950000      1.495040      3.499920
397      3.960000      1.460040      3.345010
398      3.970000      1.426590      3.209010
399      3.980000      1.394500      3.092790
400      3.990000      1.363570      2.996880
401      4.000000      1.333610      2.921480
402      4.010000      1.304390      2.866430
403      4.020000      1.275730      2.831250
404      4.030000      1.247410      2.815150
405      4.040000      1.219260      2.817010
406      4.050000      1.191090      2.835440
407      4.060000      1.162740      2.868750
408      4.070000      1.134050      2.915050
409      4.080000      1.104900      2.972240
410      4.090000      1.075180      3.038070
411      4.100000      1.044800      3.110220
412      4.110000      1.013690      3.186360
413      4.120000      0.981830      3.264190
414      4.130000      0.949190      3.341530
415      4.140000      0.915770      3.416380
416      4.150000      0.881610      3.486930
417      4.160000      0.846740      3.551610
418      4.170000      0.811220      3.609120
419      4.180000      0.775130      3.658400
420      4.190000      0.738550      3.698660
421      4.200000      0.701560      3.729340
422      4.210000      0.664270      3.750120
423      4.220000      0.626770      3.760880
424      4.230000      0.589160      3.761700
425      4.240000      0.551540      3.752820
426      4.250000      0.514010      3.734620
427      4.260000      0.476670      3.707630
428      4.270000      0.439590      3.672470
429      4.280000      0.402870      3.629830
430      4.290000      0.366570      3.580470
431      4.300000      0.330760      3.525180
432      4.310000      0.295510      3.464730
433      4.320000      0.260870      3.399880
434      4.330000      0.226870      3.331340
435      4.340000      0.193550      3.259740
436      4.350000      0.160960      3.185640
437      4.360000      0.129100      3.109500
438      4.370000      0.098000      3.031690
439      4.380000      0.067690      2.952520
440      4.390000      0.038160      2.872200
441      4.400000      0.009440      2.790910
442      4.410000     -0.018470      2.708770
443      4.420000     -0.045560      2.625880
444      4.430000     -0.071820      2.542360
445      4.440000     -0.097240      2.458300
446      4.450000     -0.121820      2.373850
447      4.460000     -0.145560      2.289180
448      4.470000     -0.168450      2.204490
449      4.480000     -0.190500      2.120020
450      4.490000     -0.211700      2.036030
451      4.500000     -0.232060      1.952820
452      4.510000     -0.251590      1.870680
453      4.520000     -0.270290      1.789880
454      4.530000     -0.288190      1.710700
455      4.540000     -0.305300      1.633360
456      4.550000     -0.321630      1.558050
457      4.560000     -0.337210      1.484910
458      4.570000     -0.352060      1.414010
459      4.580000     -0.366200      1.345400
460      4.590000     -0.379660      1.279070
461      4.600000     -0.392450      1.214950
462      4.610000     -0.404600      1.152980
463      4.620000     -0.416130      1.093040
464      4.630000     -0.427060      1.035010
465      4.640000     -0.437410      0.978760
466      4.650000     -0.447190      0.924150
467      4.660000     -0.456440      0.871070
468      4.670000     -0.465150      0.819380
469      4.680000     -0.473340      0.768970
470      4.690000     -0.481030      0.719730
471      4.700000     -0.488230      0.671570
472      4.710000     -0.494940      0.624390
473      4.720000     -0.501190      0.578090
474      4.730000     -0.506970      0.532600
475      4.740000     -0.512290      0.487820
476      4.750000     -0.517170      0.443640
477      4.760000     -0.521610      0.399990
478      4.770000     -0.525610      0.356750
479      4.780000     -0.529180      0.313830
480      4.790000     -0.532310      0.271140
481      4.800000     -0.535030      0.228580
482      4.810000     -0.537310      0.186090
483      4.820000     -0.539170      0.143600
484      4.830000     -0.540610      0.101080
485      4.840000     -0.541620      0.058510
486      4.850000     -0.542200      0.015900
487      4.860000     -0.542360     -0.026700
488      4.870000     -0.542100     -0.069230
489      4.880000     -0.541400     -0.111590
490      4.890000     -0.540290     -0.153690
491      4.900000     -0.538750     -0.195380
492      4.910000     -0.536800     -0.236560
493      4.920000     -0.534430     -0.277070
494      4.930000     -0.531660     -0.316820
495      4.940000     -0.528490     -0.355680
496      4.950000     -0.524940     -0.393570
497      4.960000     -0.521000     -0.430430
498      4.970000     -0.516700     -0.466210
499      4.980000     -0.512030     -0.500890
500      4.990000     -0.507020     -0.534460
501      5.000000     -0.501680     -0.566930
502      5.010000     -0.496010     -0.598320
503      5.020000     -0.490030     -0.628660
504      5.030000     -0.483740     -0.657980
505      5.040000     -0.477160     -0.686290
506      5.050000     -0.470300     -0.713630
507      5.060000     -0.463160     -0.739990
508      5.070000     -0.455760     -0.765380
509      5.080000     -0.448110     -0.789780
510      5.090000     -0.440210     -0.813170
511      5.100000     -0.432080     -0.835530
512      5.110000     -0.423720     -0.856820
513      5.120000     -0.415160     -0.877010
514      5.130000     -0.406380     -0.896050
515      5.140000     -0.397420     -0.913930
516      5.150000     -0.388290     -0.930600
517      5.160000     -0.378980     -0.946050
518      5.170000     -0.369520     -0.960280
519      5.180000     -0.359920     -0.973280
520      5.190000     -0.350180     -0.985060
521      5.200000     -0.340330     -0.995630
522      5.210000     -0.330380     -1.005020
523      5.220000     -0.320330     -1.013270
524      5.230000     -0.310190     -1.020420
525      5.240000     -0.299990     -1.026510
526      5.250000     -0.289720     -1.031590
527      5.260000     -0.279410     -1.035730
528      5.270000     -0.269050     -1.038980
529      5.280000     -0.258660     -1.041400
530      5.290000     -0.248250     -1.043060
531      5.300000     -0.237820     -1.044020
532      5.310000     -0.227380     -1.044340
533      5.320000     -0.216930     -1.044080
534      5.330000     -0.206490     -1.043290
535      5.340000     -0.196060     -1.042020
536      5.350000     -0.185640     -1.040300
537      5.360000     -0.175240     -1.038170
538      5.370000     -0.164850     -1.035660
539      5.380000     -0.154500     -1.032780
540      5.390000     -0.144170     -1.029550
541      5.400000     -0.133870     -1.025980
542      5.410000     -0.123610     -1.022060
543      5.420000     -0.113390     -1.017800
544      5.430000     -0.103220     -1.013200
545      5.440000     -0.093080     -1.008260
546      5.450000     -0.083000     -1.002970
547      5.460000     -0.072970     -0.997320
548      5.470000     -0.063000     -0.991330
549      5.480000     -0.053090     -0.984980
550      5.490000     -0.043240     -0.978270
551      5.500000     -0.033450     -0.971190
552      5.510000     -0.023740     -0.963750
553      5.520000     -0.014100     -0.955940
554      5.530000     -0.004540     -0.947740
555      5.540000      0.004930     -0.939150
556      5.550000      0.014330     -0.930150
557      5.560000      0.023630     -0.920720
558      5.570000      0.032830     -0.910840
559      5.580000      0.041940     -0.900500
560      5.590000      0.050950     -0.889660
561      5.600000      0.059840     -0.878320
562      5.610000      0.068630     -0.866450
563      5.620000      0.077290     -0.854050
564      5.630000      0.085830     -0.841110
565      5.640000      0.094240     -0.827630
566      5.650000      0.102520     -0.813620
567      5.660000      0.110660     -0.799100
568      5.670000      0.118650     -0.784110
569      5.680000      0.126490     -0.768660
570      5.690000      0.134170     -0.752820
571      5.700000      0.141700     -0.736610
572      5.710000      0.149070     -0.720090
573      5.720000      0.156270     -0.703290
574      5.730000      0.163300     -0.686240
575      5.740000      0.170160     -0.668980
576      5.750000      0.176850     -0.651520
577      5.760000      0.183370     -0.633870
578      5.770000      0.189710     -0.616040
579      5.780000      0.195870     -0.598000
580      5.790000      0.201850     -0.579760
581      5.800000      0.207650     -0.561280
582      5.810000      0.213260     -0.542550
583      5.820000      0.218680     -0.523550
584      5.830000      0.223920     -0.504250
585      5.840000      0.228960     -0.484660
586      5.850000      0.233810     -0.464760
587      5.860000      0.238460     -0.444550
588      5.870000      0.242900     -0.424070
589      5.880000      0.247140     -0.403310
590      5.890000      0.251180     -0.382320
591      5.900000      0.255000     -0.361110
592      5.910000      0.258610     -0.339730
593      5.920000      0.262010     -0.318200
594      5.930000      0.265190     -0.296550
595      5.940000      0.268160     -0.274780
596      5.950000      0.270900     -0.252930
597      5.960000      0.273430     -0.230970
598      5.970000      0.275740     -0.208920
599      5.980000      0.277830     -0.186750
600      5.990000      0.279700     -0.164450
601      6.000000      0.281340     -0.142010
602      6.010000      0.282760     -0.119400
603      6.020000      0.283960     -0.096640
604      6.030000      0.284920     -0.073710
605      6.040000      0.285660     -0.050640
606      6.050000      0.286170     -0.027470
607      6.060000      0.286440     -0.004230
608      6.070000      0.286480      0.018990
609      6.080000      0.286290      0.042130
610      6.090000      0.285870      0.065090
611      6.100000      0.285220      0.087760
612      6.110000      0.284340      0.110040
613      6.120000      0.283240      0.131820
614      6.130000      0.281930      0.153020
615      6.140000      0.280400      0.173530
616      6.150000      0.278660      0.193280
617      6.160000      0.276730      0.212220
618      6.170000      0.274610      0.230300
619      6.180000      0.272300      0.247510
620      6.190000      0.269830      0.263820
621      6.200000      0.267190      0.279240
622      6.210000      0.264400      0.293800
623      6.220000      0.261460      0.307510
624      6.230000      0.258380      0.320420
625      6.240000      0.255180      0.332570
626      6.250000      0.251850      0.344000
627      6.260000      0.248410      0.354760
628      6.270000      0.244870      0.364890
629      6.280000      0.241220      0.374460
630      6.290000      0.237470      0.383500
631      6.300000      0.233640      0.392060
632      6.310000      0.229720      0.400190
633      6.320000      0.225720      0.407930
634      6.330000      0.221640      0.415320
635      6.340000      0.217480      0.422400
636      6.350000      0.213260      0.429210
637      6.360000      0.208970      0.435770
638      6.370000      0.204610      0.442120
639      6.380000      0.200190      0.448280
640      6.390000      0.195710      0.454280
641      6.400000      0.191160      0.460120
642      6.410000      0.186560      0.465830
643      6.420000      0.181900      0.471400
644      6.430000      0.177190      0.476840
645      6.440000      0.172420      0.482130
646      6.450000      0.167600      0.487250
647      6.460000      0.162730      0.492190
648      6.470000      0.157800      0.496900
649      6.480000      0.152840      0.501360
650      6.490000      0.147820      0.505510
651      6.500000      0.142770      0.509310
652      6.510000      0.137670      0.512700
653      6.520000      0.132550      0.515640
654      6.530000      0.127390      0.518080
655      6.540000      0.122210      0.519960
656      6.550000      0.117010      0.521240
657      6.560000      0.111800      0.521890
658      6.570000      0.106580      0.521870
659      6.580000      0.101360      0.521160
660      6.590000      0.096150      0.519740
661      6.600000      0.090950      0.517600
662      6.610000      0.085780      0.514740
663      6.620000      0.080630      0.511180
664      6.630000      0.075520      0.506940
665      6.640000      0.070450      0.502040
666      6.650000      0.065430      0.496530
667      6.660000      0.060460      0.490450
668      6.670000      0.055560      0.483870
669      6.680000      0.050720      0.476850
670      6.690000      0.045950      0.469460
671      6.700000      0.041250      0.461770
672      6.710000      0.036640      0.453860
673      6.720000      0.032100      0.445810
674      6.730000      0.027640      0.437660
675      6.740000      0.023260      0.429490
676      6.750000      0.018970      0.421350
677      6.760000      0.014750      0.413280
678      6.770000      0.010620      0.405310
679      6.780000      0.006570      0.397460
680      6.790000      0.002590      0.389740
681      6.800000     -0.001300      0.382170
682      6.810000     -0.005120      0.374730
683      6.820000     -0.008870      0.367410
684      6.830000     -0.012550      0.360210
685      6.840000     -0.016150      0.353110
686      6.850000     -0.019680      0.346080
687      6.860000     -0.023140      0.339110
688      6.870000     -0.026530      0.332180
689      6.880000     -0.029850      0.325260
690      6.890000     -0.033110      0.318340
691      6.900000     -0.036290      0.311380
692      6.910000     -0.039400      0.304370
693      6.920000     -0.042450      0.297280
694      6.930000     -0.045420      0.290100
695      6.940000     -0.048320      0.282790
696      6.950000     -0.051150      0.275330
697      6.960000     -0.053900      0.267710
698      6.970000     -0.056580      0.259890
699      6.980000     -0.059180      0.251860
700      6.990000     -0.061700      0.243590
701      7.000000     -0.064130      0.235080
702      7.010000     -0.066480      0.226320
703      7.020000     -0.068750      0.217290
704      7.030000     -0.070920      0.208010
705      7.040000     -0.073000      0.198490
706      7.050000     -0.074980      0.188740
707      7.060000     -0.076870      0.178790
708      7.070000     -0.078660      0.168680
709      7.080000     -0.080350      0.158460
710      7.090000     -0.081930      0.148170
711      7.100000     -0.083410      0.137860
712      7.110000     -0.084790      0.127600
713      7.120000     -0.086070      0.117430
714      7.130000     -0.087240      0.107410
715      7.140000     -0.088320      0.097580
716      7.150000     -0.089290      0.087970
717      7.160000     -0.090170      0.078620
718      7.170000     -0.090960      0.069550
719      7.180000     -0.091650      0.060760
720      7.190000     -0.092260      0.052270
721      7.200000     -0.092780      0.044080
722      7.210000     -0.093220      0.036160
723      7.220000     -0.093590      0.028520
724      7.230000     -0.093870      0.021130
725      7.240000     -0.094080      0.013980
726      7.250000     -0.094220      0.007050
727      7.260000     -0.094290      0.000300
728      7.270000     -0.094300     -0.006270
729      7.280000     -0.094230     -0.012690
730      7.290000     -0.094110     -0.018980
731      7.300000     -0.093920     -0.025170
732      7.310000     -0.093660     -0.031270
733      7.320000     -0.093350     -0.037300
734      7.330000     -0.092980     -0.043280
735      7.340000     -0.092550     -0.049240
736      7.350000     -0.092050     -0.055190
737      7.360000     -0.091500     -0.061150
738      7.370000     -0.090890     -0.067140
739      7.380000     -0.090220     -0.073180
740      7.390000     -0.089490     -0.079280
741      7.400000     -0.088690     -0.085450
742      7.410000     -0.087840     -0.091710
743      7.420000     -0.086920     -0.098060
744      7.430000     -0.085940     -0.104490
745      7.440000     -0.084900     -0.111000
746      7.450000     -0.083790     -0.117590
747      7.460000     -0.082610     -0.124230
748      7.470000     -0.081370     -0.130910
749      7.480000     -0.080060     -0.137590
750      7.490000     -0.078680     -0.144240
751      7.500000     -0.077240     -0.150840
752      7.510000     -0.075730     -0.157340
753      7.520000     -0.074160     -0.163710
754      7.530000     -0.072520     -0.169920
755      7.540000     -0.070820     -0.175930
756      7.550000     -0.069060     -0.181740
757      7.560000     -0.067250     -0.187300
758      7.570000     -0.065370     -0.192610
759      7.580000     -0.063450     -0.197660
760      7.590000     -0.061470     -0.202450
761      7.600000     -0.059450     -0.206960
762      7.610000     -0.057380     -0.211220
763      7.620000     -0.055260     -0.215210
764      7.630000     -0.053110     -0.218960
765      7.640000     -0.050920     -0.222470
766      7.650000     -0.048700     -0.225750
767      7.660000     -0.046440     -0.228830
768      7.670000     -0.044150     -0.231700
769      7.680000     -0.041840     -0.234390
770      7.690000     -0.039490     -0.236900
771      7.700000     -0.037120     -0.239250
772      7.710000     -0.034730     -0.241460
773      7.720000     -0.032320     -0.243520
774      7.730000     -0.029880     -0.245460
775      7.740000     -0.027430     -0.247280
776      7.750000     -0.024950     -0.248990
777      7.760000     -0.022460     -0.250600
778      7.770000     -0.019960     -0.252110
779      7.780000     -0.017440     -0.253520
780      7.790000     -0.014900     -0.254840
781      7.800000     -0.012350     -0.256070
782      7.810000     -0.009790     -0.257200
783      7.820000     -0.007220     -0.258220
784      7.830000     -0.004640     -0.259140
785      7.840000     -0.002050     -0.259930
786      7.850000      0.000550     -0.260580
787      7.860000      0.003160     -0.261060
788      7.870000      0.005770     -0.261370
789      7.880000      0.008380     -0.261460
790      7.890000      0.011000     -0.261310
791      7.900000      0.013610     -0.260890
792      7.910000      0.016220     -0.260160
793      7.920000      0.018820     -0.259090
794      7.930000      0.021410     -0.257650
795      7.940000      0.023990     -0.255800
796      7.950000      0.026550     -0.253510
797      7.960000      0.029080     -0.250760
798      7.970000      0.031590     -0.247510
799      7.980000      0.034060     -0.243750
800      7.990000      0.036500     -0.239460
801      8.000000      0.038900     -0.234630
802      8.010000      0.041240     -0.229260
803      8.020000      0.043540     -0.223350
804      8.030000      0.045770     -0.216910
805      8.040000      0.047940     -0.209960
806      8.050000      0.050040     -0.202540
807      8.060000      0.052060     -0.194670
808      8.070000      0.054010     -0.186410
809      8.080000      0.055870     -0.177810
810      8.090000      0.057650     -0.168920
811      8.100000      0.059340     -0.159810
812      8.110000      0.060940     -0.150530
813      8.120000      0.062440     -0.141150
814      8.130000      0.063860     -0.131710
815      8.140000      0.065170     -0.122270
816      8.150000      0.066400     -0.112880
817      8.160000      0.067520     -0.103550
818      8.170000      0.068560     -0.094330
819      8.180000      0.069500     -0.085220
820      8.190000      0.070360     -0.076250
821      8.200000      0.071120     -0.067400
822      8.210000      0.071790     -0.058700
823      8.220000      0.072380     -0.050130
824      8.230000      0.072880     -0.041700
825      8.240000      0.073300     -0.033410
826      8.250000      0.073630     -0.025270
827      8.260000      0.073880     -0.017280
828      8.270000      0.074060     -0.009470
829      8.280000      0.074150     -0.001830
830      8.290000      0.074170      0.005600
831      8.300000      0.074110      0.012810
832      8.310000      0.073990      0.019770
833      8.320000      0.073790      0.026450
834      8.330000      0.073520      0.032840
835      8.340000      0.073200      0.038920
836      8.350000      0.072810      0.044660
837      8.360000      0.072360      0.050050
838      8.370000      0.071860      0.055090
839      8.380000      0.071310      0.059770
840      8.390000      0.070710      0.064080
841      8.400000      0.070070      0.068040
842      8.410000      0.069390      0.071640
843      8.420000      0.068670      0.074890
844      8.430000      0.067920      0.077810
845      8.440000      0.067150      0.080400
846      8.450000      0.066340      0.082670
847      8.460000      0.065520      0.084650
848      8.470000      0.064670      0.086350
849      8.480000      0.063810      0.087770
850      8.490000      0.062930      0.088930
851      8.500000      0.062040      0.089850
852      8.510000      0.061140      0.090530
853      8.520000      0.060230      0.090980
854      8.530000      0.059320      0.091220
855      8.540000      0.058410      0.091260
856      8.550000      0.057500      0.091100
857      8.560000      0.056590      0.090740
858      8.570000      0.055680      0.090200
859      8.580000      0.054780      0.089480
860      8.590000      0.053880      0.088590
861      8.600000      0.053000      0.087540
862      8.610000      0.052120      0.086320
863      8.620000      0.051260      0.084970
864      8.630000      0.050410      0.083480
865      8.640000      0.049580      0.081870
866      8.650000      0.048760      0.080160
867      8.660000      0.047960      0.078380
868      8.670000      0.047170      0.076550
869      8.680000      0.046410      0.074690
870      8.690000      0.045660      0.072830
871      8.700000      0.044930      0.071010
872      8.710000      0.044220      0.069260
873      8.720000      0.043530      0.067610
874      8.730000      0.042850      0.066090
875      8.740000      0.042190      0.064720
876      8.750000      0.041540      0.063530
877      8.760000      0.040910      0.062540
878      8.770000      0.040280      0.061770
879      8.780000      0.039670      0.061230
880      8.790000      0.039050      0.060930
881      8.800000      0.038440      0.060870
882      8.810000      0.037840      0.061060
883      8.820000      0.037230      0.061480
884      8.830000      0.036610      0.062140
885      8.840000      0.035990      0.063010
886      8.850000      0.035360      0.064080
887      8.860000      0.034720      0.065320
888      8.870000      0.034060      0.066720
889      8.880000      0.033400      0.068240
890      8.890000      0.032720      0.069860
891      8.900000      0.032020      0.071540
892      8.910000      0.031300      0.073250
893      8.920000      0.030570      0.074950
894      8.930000      0.029820      0.076630
895      8.940000      0.029050      0.078260
896      8.950000      0.028270      0.079800
897      8.960000      0.027470      0.081240
898      8.970000      0.026660      0.082560
899      8.980000      0.025830      0.083750
900      8.990000      0.025000      0.084790
901      9.000000      0.024150      0.085680
902      9.010000      0.023290      0.086410
903      9.020000      0.022430      0.086990
904      9.030000      0.021560      0.087400
905      9.040000      0.020680      0.087660
906      9.050000      0.019810      0.087770
907      9.060000      0.018930      0.087720
908      9.070000      0.018050      0.087530
909      9.080000      0.017180      0.087210
910      9.090000      0.016310      0.086750
911      9.100000      0.015440      0.086160
912      9.110000      0.014580      0.085460
913      9.120000      0.013720      0.084640
914      9.130000      0.012870      0.083710
915      9.140000      0.012040      0.082680
916      9.150000      0.011210      0.081550
917      9.160000      0.010400      0.080310
918      9.170000      0.009590      0.078980
919      9.180000      0.008800      0.077540
920      9.190000      0.008030      0.076020
921      9.200000      0.007270      0.074390
922      9.210000      0.006520      0.072660
923      9.220000      0.005800      0.070850
924      9.230000      0.005090      0.068930
925      9.240000      0.004400      0.066930
926      9.250000      0.003730      0.064830
927      9.260000      0.003080      0.062660
928      9.270000      0.002450      0.060410
929      9.280000      0.001850      0.058090
930      9.290000      0.001270      0.055700
931      9.300000      0.000710      0.053270
932      9.310000      0.000180      0.050790
933      9.320000     -0.000330      0.048280
934      9.330000     -0.000810      0.045740
935      9.340000     -0.001270      0.043180
936      9.350000     -0.001700      0.040600
937      9.360000     -0.002110      0.038000
938      9.370000     -0.002490      0.035400
939      9.380000     -0.002840      0.032780
940      9.390000     -0.003170      0.030160
941      9.400000     -0.003470      0.027530
942      9.410000     -0.003740      0.024890
943      9.420000     -0.003990      0.022240
944      9.430000     -0.004220      0.019590
945      9.440000     -0.004410      0.016930
946      9.450000     -0.004580      0.014280
947      9.460000     -0.004720      0.011640
948      9.470000     -0.004840      0.009020
949      9.480000     -0.004930      0.006430
950      9.490000     -0.005000      0.003890
951      9.500000     -0.005030      0.001400
952      9.510000     -0.005050     -0.001010
953      9.520000     -0.005040     -0.003340
954      9.530000     -0.005000     -0.005560
955      9.540000     -0.004950     -0.007670
956      9.550000     -0.004870     -0.009660
957      9.560000     -0.004780     -0.011520
958      9.570000     -0.004660     -0.013240
959      9.580000     -0.004530     -0.014810
960      9.590000     -0.004380     -0.016250
961      9.600000     -0.004220     -0.017540
962      9.610000     -0.004040     -0.018690
963      9.620000     -0.003860     -0.019700
964      9.630000     -0.003660     -0.020590
965      9.640000     -0.003450     -0.021360
966      9.650000     -0.003240     -0.022020
967      9.660000     -0.003020     -0.022580
968      9.670000     -0.002790     -0.023060
969      9.680000     -0.002560     -0.023470
970      9.690000     -0.002330     -0.023820
971      9.700000     -0.002090     -0.024140
972      9.710000     -0.001850     -0.024430
973      9.720000     -0.001600     -0.024710
974      9.730000     -0.001360     -0.025000
975      9.740000     -0.001110     -0.025310
976      9.750000     -0.000850     -0.025640
977      9.760000     -0.000600     -0.026020
978      9.770000     -0.000340     -0.026450
979      9.780000     -0.000070     -0.026940
980      9.790000      0.000200     -0.027490
981      9.800000      0.000470     -0.028100
982      9.810000      0.000750     -0.028780
983      9.820000      0.001040     -0.029530
984      9.830000      0.001340     -0.030340
985      9.840000      0.001640     -0.031220
986      9.850000      0.001950     -0.032140
987      9.860000      0.002270     -0.033110
988      9.870000      0.002600     -0.034110
989      9.880000      0.002950     -0.035130
990      9.890000      0.003300     -0.036160
991      9.900000      0.003660     -0.037190
992      9.910000      0.004030     -0.038190
993      9.920000      0.004410     -0.039160
994      9.930000      0.004800     -0.040080
995      9.940000      0.005200     -0.040940
996      9.950000      0.005610     -0.041720
997      9.960000      0.006030     -0.042430
998      9.970000      0.006460     -0.043040
999      9.980000      0.006890     -0.043560
1000      9.990000      0.007320     -0.043970
1001     10.000000      0.007760     -0.044290
1002     10.010000      0.008200     -0.044500
1003     10.020000      0.008650     -0.044600
1004     10.030000      0.009090     -0.044610
1005     10.040000      0.009540     -0.044520
1006     10.050000      0.009990     -0.044340
1007     10.060000      0.010430     -0.044080
1008     10.070000      0.010870     -0.043750
1009     10.080000      0.011310     -0.043350
1010     10.090000      0.011740     -0.042890
1011     10.100000      0.012170     -0.042380
1012     10.110000      0.012590     -0.041840
1013     10.120000      0.013010     -0.041270
1014     10.130000      0.013430     -0.040690
1015     10.140000      0.013830     -0.040090
1016     10.150000      0.014230     -0.039500
1017     10.160000      0.014630     -0.038900
1018     10.170000      0.015020     -0.038320
1019     10.180000      0.015400     -0.037750
1020     10.190000      0.015780     -0.037190
1021     10.200000      0.016150     -0.036660
1022     10.210000      0.016520     -0.036140
1023     10.220000      0.016880     -0.035640
1024     10.230000      0.017230     -0.035150
1025     10.240000      0.017590     -0.034690
1026     10.250000      0.017930     -0.034230
1027     10.260000      0.018270     -0.033800
1028     10.270000      0.018610     -0.033370
1029     10.280000      0.018950     -0.032950
1030     10.290000      0.019280     -0.032550
1031     10.300000      0.019600     -0.032140
1032     10.310000      0.019920     -0.031740
1033     10.320000      0.020240     -0.031340
1034     10.330000      0.020550     -0.030930
1035     10.340000      0.020860     -0.030530
1036     10.350000      0.021170     -0.030110
1037     10.360000      0.021470     -0.029690
1038     10.370000      0.021770     -0.029260
1039     10.380000      0.022060     -0.028810
1040     10.390000      0.022350     -0.028350
1041     10.400000      0.022630     -0.027870
1042     10.410000      0.022910     -0.027360
1043     10.420000      0.023180     -0.026840
1044     10.430000      0.023450     -0.026300
1045     10.440000      0.023710     -0.025730
1046     10.450000      0.023970     -0.025140
1047     10.460000      0.024220     -0.024520
1048     10.470000      0.024470     -0.023870
1049     10.480000      0.024710     -0.023200
1050     10.490000      0.024940     -0.022500
1051     10.500000      0.025160     -0.021770
1052     10.510000      0.025380     -0.021010
1053     10.520000      0.025590     -0.020220
1054     10.530000      0.025790     -0.019400
1055     10.540000      0.025990     -0.018550
1056     10.550000      0.026170     -0.017660
1057     10.560000      0.026350     -0.016740
1058     10.570000      0.026520     -0.015790
1059     10.580000      0.026680     -0.014800
1060     10.590000      0.026820     -0.013770
1061     10.600000      0.026960     -0.012700
1062     10.610000      0.027090     -0.011600
1063     10.620000      0.027200     -0.010450
1064     10.630000      0.027310     -0.009280
1065     10.640000      0.027400     -0.008070
1066     10.650000      0.027480     -0.006830
1067     10.660000      0.027550     -0.005570
1068     10.670000      0.027610     -0.004290
1069     10.680000      0.027650     -0.003000
1070     10.690000      0.027680     -0.001720
1071     10.700000      0.027700     -0.000440
1072     10.710000      0.027700      0.000810
1073     10.720000      0.027690      0.002040
1074     10.730000      0.027670      0.003220
1075     10.740000      0.027640      0.004370
1076     10.750000      0.027600      0.005460
1077     10.760000      0.027540      0.006490
1078     10.770000      0.027480      0.007450
1079     10.780000      0.027400      0.008350
1080     10.790000      0.027320      0.009180
1081     10.800000      0.027230      0.009940
1082     10.810000      0.027130      0.010640
1083     10.820000      0.027020      0.011260
1084     10.830000      0.026910      0.011820
1085     10.840000      0.026790      0.012310
1086     10.850000      0.026670      0.012740
1087     10.860000      0.026540      0.013120
1088     10.870000      0.026410      0.013450
1089     10.880000      0.026270      0.013720
1090     10.890000      0.026140      0.013960
1091     10.900000      0.026000      0.014150
1092     10.910000      0.025860      0.014310
1093     10.920000      0.025710      0.014440
1094     10.930000      0.025570      0.014540
1095     10.940000      0.025420      0.014620
1096     10.950000      0.025280      0.014670
1097     10.960000      0.025130      0.014720
1098     10.970000      0.024980      0.014740
1099     10.980000      0.024840      0.014760
1100     10.990000      0.024690      0.014760
1101     11.000000      0.024540      0.014760
1102     11.010000      0.024390      0.014750
1103     11.020000      0.024240      0.014740
1104     11.030000      0.024100      0.014720
1105     11.040000      0.023950      0.014700
1106     11.050000      0.023800      0.014690
1107     11.060000      0.023660      0.014670
1108     11.070000      0.023510      0.014650
1109     11.080000      0.023360      0.014640
1110     11.090000      0.023220      0.014640
1111     11.100000      0.023070      0.014650
1112     11.110000      0.022920      0.014660
1113     11.120000      0.022780      0.014690
1114     11.130000      0.022630      0.014730
1115     11.140000      0.022480      0.014790
1116     11.150000      0.022330      0.014870
1117     11.160000      0.022190      0.014960
1118     11.170000      0.022040      0.015080
1119     11.180000      0.021890      0.015220
1120     11.190000      0.021730      0.015370
1121     11.200000      0.021580      0.015550
1122     11.210000      0.021420      0.015750
1123     11.220000      0.021270      0.015970
1124     11.230000      0.021110      0.016210
1125     11.240000      0.020940      0.016460
1126     11.250000      0.020780      0.016730
1127     11.260000      0.020610      0.017010
1128     11.270000      0.020440      0.017300
1129     11.280000      0.020270      0.017590
1130     11.290000      0.020090      0.017870
1131     11.300000      0.019920      0.018150
1132     11.310000      0.019730      0.018420
1133     11.320000      0.019550      0.018680
1134     11.330000      0.019360      0.018910
1135     11.340000      0.019170      0.019110
1136     11.350000      0.018980      0.019290
1137     11.360000      0.018790      0.019430
1138     11.370000      0.018600      0.019540
1139     11.380000      0.018400      0.019610
1140     11.390000      0.018200      0.019630
1141     11.400000      0.018010      0.019620
1142     11.410000      0.017810      0.019570
1143     11.420000      0.017620      0.019470
1144     11.430000      0.017420      0.019330
1145     11.440000      0.017230      0.019150
1146     11.450000      0.017040      0.018940
1147     11.460000      0.016850      0.018680
1148     11.470000      0.016660      0.018390
1149     11.480000      0.016480      0.018070
1150     11.490000      0.016300      0.017720
1151     11.500000      0.016120      0.017350
1152     11.510000      0.015940      0.016950
1153     11.520000      0.015780      0.016530
1154     11.530000      0.015610      0.016090
1155     11.540000      0.015450      0.015630
1156     11.550000      0.015290      0.015160
1157     11.560000      0.015140      0.014680
1158     11.570000      0.014990      0.014190
1159     11.580000      0.014850      0.013690
1160     11.590000      0.014720      0.013170
1161     11.600000      0.014580      0.012650
1162     11.610000      0.014460      0.012120
1163     11.620000      0.014340      0.011580
1164     11.630000      0.014220      0.011040
1165     11.640000      0.014110      0.010490
1166     11.650000      0.014000      0.009940
1167     11.660000      0.013910      0.009390
1168     11.670000      0.013810      0.008840
1169     11.680000      0.013720      0.008290
1170     11.690000      0.013640      0.007760
1171     11.700000      0.013560      0.007240
1172     11.710000      0.013490      0.006740
1173     11.720000      0.013420      0.006260
1174     11.730000      0.013360      0.005800
1175     11.740000      0.013300      0.005370
1176     11.750000      0.013250      0.004980
1177     11.760000      0.013200      0.004620
1178     11.770000      0.013150      0.004290
1179     11.780000      0.013110      0.004000
1180     11.790000      0.013070      0.003750
1181     11.800000      0.013030      0.003540
1182     11.810000      0.013000      0.003360
1183     11.820000      0.012960      0.003210
1184     11.830000      0.012930      0.003100
1185     11.840000      0.012900      0.003010
1186     11.850000      0.012870      0.002950
1187     11.860000      0.012840      0.002910
1188     11.870000      0.012810      0.002880
1189     11.880000      0.012780      0.002850
1190     11.890000      0.012750      0.002830
1191     11.900000      0.012730      0.002800
1192     11.910000      0.012700      0.002760
1193     11.920000      0.012670      0.002700
1194     11.930000      0.012640      0.002610
1195     11.940000      0.012620      0.002490
1196     11.950000      0.012590      0.002340
1197     11.960000      0.012570      0.002140
1198     11.970000      0.012550      0.001890
1199     11.980000      0.012530      0.001600
1200     11.990000      0.012510      0.001250
1201     12.000000      0.012500      0.000850
1202     12.010000      0.012490      0.000400
1203     12.020000      0.012490     -0.000100
1204     12.030000      0.012490     -0.000660
1205     12.040000      0.012500     -0.001260
1206     12.050000      0.012510     -0.001900
1207     12.060000      0.012530     -0.002580
1208     12.070000      0.012550     -0.003290
1209     12.080000      0.012590     -0.004030
1210     12.090000      0.012630     -0.004770
1211     12.100000      0.012670     -0.005520
1212     12.110000      0.012730     -0.006260
1213     12.120000      0.012790     -0.006990
1214     12.130000      0.012860     -0.007690
1215     12.140000      0.012940     -0.008370
1216     12.150000      0.013020     -0.009000
1217     12.160000      0.013110     -0.009590
1218     12.170000      0.013210     -0.010140
1219     12.180000      0.013310     -0.010630
1220     12.190000      0.013420     -0.011060
1221     12.200000      0.013530     -0.011440
1222     12.210000      0.013640     -0.011770
1223     12.220000      0.013760     -0.012030
1224     12.230000      0.013880     -0.012250
1225     12.240000      0.014000     -0.012410
1226     12.250000      0.014120     -0.012520
1227     12.260000      0.014250     -0.012590
1228     12.270000      0.014380     -0.012610
1229     12.280000      0.014500     -0.012600
1230     12.290000      0.014630     -0.012560
1231     12.300000      0.014750     -0.012500
1232     12.310000      0.014880     -0.012410
1233     12.320000      0.015000     -0.012300
1234     12.330000      0.015130     -0.012190
1235     12.340000      0.015250     -0.012060
1236     12.350000      0.015370     -0.011930
1237     12.360000      0.015490     -0.011810
1238     12.370000      0.015610     -0.011680
1239     12.380000      0.015720     -0.011560
1240     12.390000      0.015840     -0.011440
1241     12.400000      0.015950     -0.011330
1242     12.410000      0.016070     -0.011230
1243     12.420000      0.016180     -0.011130
1244     12.430000      0.016290     -0.011040
1245     12.440000      0.016400     -0.010960
1246     12.450000      0.016510     -0.010880
1247     12.460000      0.016620     -0.010800
1248     12.470000      0.016730     -0.010720
1249     12.480000      0.016830     -0.010640
1250     12.490000      0.016940     -0.010550
1251     12.500000      0.017050     -0.010460
1252     12.510000      0.017150     -0.010360
1253     12.520000      0.017250     -0.010240
1254     12.530000      0.017360     -0.010110
1255     12.540000      0.017460     -0.009960
1256     12.550000      0.017560     -0.009790
1257     12.560000      0.017650     -0.009600
1258     12.570000      0.017750     -0.009390
1259     12.580000      0.017840     -0.009150
1260     12.590000      0.017940     -0.008880
1261     12.600000      0.018020     -0.008580
1262     12.610000      0.018110     -0.008260
1263     12.620000      0.018190     -0.007910
1264     12.630000      0.018270     -0.007540
1265     12.640000      0.018350     -0.007140
1266     12.650000      0.018420     -0.006710
1267     12.660000      0.018490     -0.006270
1268     12.670000      0.018550     -0.005820
1269     12.680000      0.018610     -0.005350
1270     12.690000      0.018660     -0.004880
1271     12.700000      0.018710     -0.004410
1272     12.710000      0.018750     -0.003940
1273     12.720000      0.018790     -0.003470
1274     12.730000      0.018830     -0.003020
1275     12.740000      0.018860     -0.002590
1276     12.750000      0.018880     -0.002180
1277     12.760000      0.018910     -0.001790
1278     12.770000      0.018920     -0.001430
1279     12.780000      0.018940     -0.001100
1280     12.790000      0.018950     -0.000800
1281     12.800000      0.018960     -0.000530
1282     12.810000      0.018960     -0.000290
1283     12.820000      0.018960     -0.000080
1284     12.830000      0.018970      0.000100
1285     12.840000      0.018960      0.000250
1286     12.850000      0.018960      0.000370
1287     12.860000      0.018960      0.000470
1288     12.870000      0.018950      0.000530
1289     12.880000      0.018950      0.000580
1290     12.890000      0.018940      0.000600
1291     12.900000      0.018940      0.000600
1292     12.910000      0.018930      0.000580
1293     12.920000      0.018930      0.000540
1294     12.930000      0.018920      0.000480
1295     12.940000      0.018910      0.000410
1296     12.950000      0.018910      0.000330
1297     12.960000      0.018910      0.000230
1298     12.970000      0.018910      0.000120
1299     12.980000      0.018900     -0.000000
1300     12.990000      0.018900     -0.000130
1301     13.000000      0.018910     -0.000280
1302     13.010000      0.018910     -0.000420
1303     13.020000      0.018910     -0.000580
1304     13.030000      0.018920     -0.000740
1305     13.040000      0.018930     -0.000910
1306     13.050000      0.018930     -0.001070
1307     13.060000      0.018950     -0.001240
1308     13.070000      0.018960     -0.001400
1309     13.080000      0.018970     -0.001550
1310     13.090000      0.018990     -0.001690
1311     13.100000      0.019000     -0.001820
1312     13.110000      0.019020     -0.001920
1313     13.120000      0.019040     -0.002010
1314     13.130000      0.019060     -0.002070
1315     13.140000      0.019080     -0.002090
1316     13.150000      0.019100     -0.002090
1317     13.160000      0.019120     -0.002050
1318     13.170000      0.019140     -0.001970
1319     13.180000      0.019160     -0.001850
1320     13.190000      0.019180     -0.001690
1321     13.200000      0.019200     -0.001490
1322     13.210000      0.019210     -0.001250
1323     13.220000      0.019230     -0.000970
1324     13.230000      0.019240     -0.000650
1325     13.240000      0.019240     -0.000300
1326     13.250000      0.019250      0.000080
1327     13.260000      0.019250      0.000490
1328     13.270000      0.019240      0.000920
1329     13.280000      0.019230      0.001360
1330     13.290000      0.019220      0.001810
1331     13.300000      0.019200      0.002260
1332     13.310000      0.019180      0.002700
1333     13.320000      0.019150      0.003130
1334     13.330000      0.019120      0.003540
1335     13.340000      0.019080      0.003920
1336     13.350000      0.019040      0.004270
1337     13.360000      0.019000      0.004590
1338     13.370000      0.018960      0.004860
1339     13.380000      0.018910      0.005090
1340     13.390000      0.018860      0.005280
1341     13.400000      0.018800      0.005420
1342     13.410000      0.018750      0.005510
1343     13.420000      0.018690      0.005560
1344     13.430000      0.018640      0.005570
1345     13.440000      0.018580      0.005540
1346     13.450000      0.018530      0.005480
1347     13.460000      0.018470      0.005380
1348     13.470000      0.018420      0.005260
1349     13.480000      0.018370      0.005130
1350     13.490000      0.018310      0.004970
1351     13.500000      0.018260      0.004820
1352     13.510000      0.018220      0.004660
1353     13.520000      0.018170      0.004520
1354     13.530000      0.018120      0.004380
1355     13.540000      0.018080      0.004270
1356     13.550000      0.018040      0.004180
1357     13.560000      0.018000      0.004120
1358     13.570000      0.017960      0.004100
1359     13.580000      0.017910      0.004110
1360     13.590000      0.017870      0.004160
1361     13.600000      0.017830      0.004250
1362     13.610000      0.017790      0.004380
1363     13.620000      0.017750      0.004550
1364     13.630000      0.017700      0.004750
1365     13.640000      0.017650      0.004990
1366     13.650000      0.017600      0.005250
1367     13.660000      0.017550      0.005540
1368     13.670000      0.017490      0.005850
1369     13.680000      0.017440      0.006170
1370     13.690000      0.017370      0.006500
1371     13.700000      0.017310      0.006820
1372     13.710000      0.017240      0.007140
1373     13.720000      0.017170      0.007430
1374     13.730000      0.017100      0.007700
1375     13.740000      0.017020      0.007940
1376     13.750000      0.016940      0.008150
1377     13.760000      0.016860      0.008310
1378     13.770000      0.016770      0.008420
1379     13.780000      0.016690      0.008480
1380     13.790000      0.016610      0.008490
1381     13.800000      0.016520      0.008440
1382     13.810000      0.016440      0.008340
1383     13.820000      0.016350      0.008190
1384     13.830000      0.016270      0.007990
1385     13.840000      0.016190      0.007730
1386     13.850000      0.016110      0.007430
1387     13.860000      0.016040      0.007090
1388     13.870000      0.015970      0.006710
1389     13.880000      0.015900      0.006300
1390     13.890000      0.015840      0.005870
1391     13.900000      0.015780      0.005420
1392     13.910000      0.015730      0.004960
1393     13.920000      0.015680      0.004500
1394     13.930000      0.015630      0.004040
1395     13.940000      0.015590      0.003580
1396     13.950000      0.015550      0.003140
1397     13.960000      0.015520      0.002720
1398     13.970000      0.015500      0.002320
1399     13.980000      0.015470      0.001950
1400     13.990000      0.015450      0.001590
1401     14.000000      0.015440      0.001270
1402     14.010000      0.015420      0.000980
1403     14.020000      0.015410      0.000710
1404     14.030000      0.015410      0.000470
1405     14.040000      0.015400      0.000260
1406     14.050000      0.015400      0.000070
1407     14.060000      0.015400     -0.000090
1408     14.070000      0.015400     -0.000230
1409     14.080000      0.015400     -0.000350
1410     14.090000      0.015410     -0.000450
1411     14.100000      0.015410     -0.000530
1412     14.110000      0.015420     -0.000600
1413     14.120000      0.015420     -0.000650
1414     14.130000      0.015430     -0.000690
1415     14.140000      0.015440     -0.000710
1416     14.150000      0.015440     -0.000730
1417     14.160000      0.015450     -0.000730
1418     14.170000      0.015460     -0.000730
1419     14.180000      0.015460     -0.000720
1420     14.190000      0.015470     -0.000710
1421     14.200000      0.015480     -0.000690
1422     14.210000      0.015490     -0.000660
1423     14.220000      0.015490     -0.000630
1424     14.230000      0.015500     -0.000600
1425     14.240000      0.015500     -0.000560
1426     14.250000      0.015510     -0.000510
1427     14.260000      0.015520     -0.000470
1428     14.270000      0.015520     -0.000420
1429     14.280000      0.015520     -0.000370
1430     14.290000      0.015530     -0.000320
1431     14.300000      0.015530     -0.000270
1432     14.310000      0.015530     -0.000220
1433     14.320000      0.015540     -0.000170
1434     14.330000      0.015540     -0.000130
1435     14.340000      0.015540     -0.000080
1436     14.350000      0.015540     -0.000040
1437     14.360000      0.015540      0.000000
1438     14.370000      0.015540      0.000040
1439     14.380000      0.015540      0.000070
1440     14.390000      0.015540      0.000100
1441     14.400000      0.015540      0.000130
1442     14.410000      0.015540      0.000150
1443     14.420000      0.015540      0.000170
1444     14.430000      0.015530      0.000180
1445     14.440000      0.015530      0.000190
1446     14.450000      0.015530      0.000200
1447     14.460000      0.015530      0.000200
1448     14.470000      0.015530      0.000200
1449     14.480000      0.015520      0.000200
1450     14.490000      0.015520      0.000190
1451     14.500000      0.015520      0.000180
1452     14.510000      0.015520      0.000170
1453     14.520000      0.015520      0.000160
1454     14.530000      0.015520      0.000140
1455     14.540000      0.015510      0.000120
1456     14.550000      0.015510      0.000090
1457     14.560000      0.015510      0.000070
1458     14.570000      0.015510      0.000040
1459     14.580000      0.015510      0.000010
1460     14.590000      0.015510     -0.000030
1461     14.600000      0.015510     -0.000060
1462     14.610000      0.015510     -0.000100
1463     14.620000      0.015510     -0.000140
1464     14.630000      0.015510     -0.000180
1465     14.640000      0.015520     -0.000220
1466     14.650000      0.015520     -0.000250
1467     14.660000      0.015520     -0.000290
1468     14.670000      0.015520     -0.000330
1469     14.680000      0.015530     -0.000360
1470     14.690000      0.015530     -0.000390
1471     14.700000      0.015530     -0.000410
1472     14.710000      0.015540     -0.000420
1473     14.720000      0.015540     -0.000430
1474     14.730000      0.015550     -0.000430
1475     14.740000      0.015550     -0.000420
1476     14.750000      0.015550     -0.000390
1477     14.760000      0.015560     -0.000360
1478     14.770000      0.015560     -0.000310
1479     14.780000      0.015570     -0.000250
1480     14.790000      0.015570     -0.000170
1481     14.800000      0.015570     -0.000080
1482     14.810000      0.015570      0.000020
1483     14.820000      0.015570      0.000140
1484     14.830000      0.015570      0.000260
1485     14.840000      0.015570      0.000400
1486     14.850000      0.015560      0.000540
1487     14.860000      0.015560      0.000690
1488     14.870000      0.015550      0.000850
1489     14.880000      0.015540      0.001000
1490     14.890000      0.015530      0.001150
1491     14.900000      0.015520      0.001300
1492     14.910000      0.015510      0.001440
1493     14.920000      0.015490      0.001570
1494     14.930000      0.015480      0.001680
1495     14.940000      0.015460      0.001780
1496     14.950000      0.015440      0.001860
1497     14.960000      0.015420      0.001910
1498     14.970000      0.015400      0.001940
1499     14.980000      0.015390      0.001940
1500     14.990000      0.015370      0.001920
1501     15.000000      0.015350      0.001870
1502     15.010000      0.015330      0.001790
1503     15.020000      0.015310      0.001680
1504     15.030000      0.015290      0.001550
1505     15.040000      0.015280      0.001400
1506     15.050000      0.015260      0.001220
1507     15.060000      0.015250      0.001020
1508     15.070000      0.015240      0.000810
1509     15.080000      0.015230      0.000580
1510     15.090000      0.015230      0.000330
1511     15.100000      0.015220      0.000080
1512     15.110000      0.015220     -0.000170
1513     15.120000      0.015220     -0.000420
1514     15.130000      0.015230     -0.000680
1515     15.140000      0.015240     -0.000930
1516     15.150000      0.015250     -0.001170
1517     15.160000      0.015260     -0.001400
1518     15.170000      0.015270     -0.001610
1519     15.180000      0.015290     -0.001820
1520     15.190000      0.015310     -0.002010
1521     15.200000      0.015330     -0.002180
1522     15.210000      0.015350     -0.002340
1523     15.220000      0.015370     -0.002480
1524     15.230000      0.015390     -0.002600
1525     15.240000      0.015420     -0.002700
1526     15.250000      0.015450     -0.002790
1527     15.260000      0.015480     -0.002860
1528     15.270000      0.015500     -0.002910
1529     15.280000      0.015530     -0.002950
1530     15.290000      0.015560     -0.002960
1531     15.300000      0.015590     -0.002960
1532     15.310000      0.015620     -0.002940
1533     15.320000      0.015650     -0.002890
1534     15.330000      0.015680     -0.002830
1535     15.340000      0.015710     -0.002750
1536     15.350000      0.015740     -0.002640
1537     15.360000      0.015760     -0.002520
1538     15.370000      0.015790     -0.002370
1539     15.380000      0.015810     -0.002200
1540     15.390000      0.015830     -0.002010
1541     15.400000      0.015850     -0.001800
1542     15.410000      0.015870     -0.001560
1543     15.420000      0.015890     -0.001310
1544     15.430000      0.015900     -0.001030
1545     15.440000      0.015910     -0.000740
1546     15.450000      0.015920     -0.000430
1547     15.460000      0.015920     -0.000110
1548     15.470000      0.015920      0.000220
1549     15.480000      0.015920      0.000550
1550     15.490000      0.015920      0.000890
1551     15.500000      0.015910      0.001220
1552     15.510000      0.015890      0.001550
1553     15.520000      0.015880      0.001870
1554     15.530000      0.015860      0.002170
1555     15.540000      0.015840      0.002450
1556     15.550000      0.015810      0.002720
1557     15.560000      0.015790      0.002960
1558     15.570000      0.015760      0.003170
1559     15.580000      0.015730      0.003360
1560     15.590000      0.015690      0.003520
1561     15.600000      0.015660      0.003650
1562     15.610000      0.015620      0.003750
1563     15.620000      0.015580      0.003820
1564     15.630000      0.015540      0.003860
1565     15.640000      0.015510      0.003880
1566     15.650000      0.015470      0.003880
1567     15.660000      0.015430      0.003850
1568     15.670000      0.015390      0.003800
1569     15.680000      0.015350      0.003740
1570     15.690000      0.015310      0.003660
1571     15.700000      0.015280      0.003570
1572     15.710000      0.015240      0.003480
1573     15.720000      0.015210      0.003370
1574     15.730000      0.015170      0.003270
1575     15.740000      0.015140      0.003170
1576     15.750000      0.015110      0.003070
1577     15.760000      0.015080      0.002980
1578     15.770000      0.015050      0.002890
1579     15.780000      0.015020      0.002810
1580     15.790000      0.014990      0.002750
1581     15.800000      0.014960      0.002690
1582     15.810000      0.014940      0.002640
1583     15.820000      0.014910      0.002600
1584     15.830000      0.014890      0.002570
1585     15.840000      0.014860      0.002550
1586     15.850000      0.014830      0.002530
1587     15.860000      0.014810      0.002530
1588     15.870000      0.014780      0.002530
1589     15.880000      0.014760      0.002530
1590     15.890000      0.014730      0.002540
1591     15.900000      0.014710      0.002550
1592     15.910000      0.014680      0.002560
1593     15.920000      0.014660      0.002560
1594     15.930000      0.014630      0.002560
1595     15.940000      0.014610      0.002560
1596     15.950000      0.014580      0.002550
1597     15.960000      0.014550      0.002540
1598     15.970000      0.014530      0.002510
1599     15.980000      0.014500      0.002480
1600     15.990000      0.014480      0.002440
1601     16.000000      0.014450      0.002380
1602     16.010000      0.014430      0.002320
1603     16.020000      0.014410      0.002250
1604     16.030000      0.014380      0.002160
1605     16.040000      0.014360      0.002070
1606     16.050000      0.014340      0.001970
1607     16.060000      0.014320      0.001860
1608     16.070000      0.014300      0.001750
1609     16.080000      0.014290      0.001630
1610     16.090000      0.014270      0.001510
1611     16.100000      0.014260      0.001380
1612     16.110000      0.014240      0.001260
1613     16.120000      0.014230      0.001140
1614     16.130000      0.014220      0.001020
1615     16.140000      0.014210      0.000900
1616     16.150000      0.014200      0.000790
1617     16.160000      0.014190      0.000690
1618     16.170000      0.014180      0.000590
1619     16.180000      0.014180      0.000510
1620     16.190000      0.014170      0.000430
1621     16.200000      0.014170      0.000360
1622     16.210000      0.014160      0.000300
1623     16.220000      0.014160      0.000250
1624     16.230000      0.014160      0.000210
1625     16.240000      0.014160      0.000180
1626     16.250000      0.014160      0.000160
1627     16.260000      0.014150      0.000150
1628     16.270000      0.014150      0.000140
1629     16.280000      0.014150      0.000140
1630     16.290000      0.014150      0.000150
1631     16.300000      0.014150      0.000170
1632     16.310000      0.014150      0.000190
1633     16.320000      0.014140      0.000220
1634     16.330000      0.014140      0.000260
1635     16.340000      0.014140      0.000300
1636     16.350000      0.014140      0.000340
1637     16.360000      0.014130      0.000390
1638     16.370000      0.014130      0.000450
1639     16.380000      0.014120      0.000500
1640     16.390000      0.014120      0.000570
1641     16.400000      0.014110      0.000630
1642     16.410000      0.014110      0.000700
1643     16.420000      0.014100      0.000770
1644     16.430000      0.014090      0.000840
1645     16.440000      0.014080      0.000910
1646     16.450000      0.014080      0.000980
1647     16.460000      0.014070      0.001050
1648     16.470000      0.014060      0.001120
1649     16.480000      0.014040      0.001180
1650     16.490000      0.014030      0.001240
1651     16.500000      0.014020      0.001290
1652     16.510000      0.014010      0.001320
1653     16.520000      0.013990      0.001350
1654     16.530000      0.013980      0.001360
1655     16.540000      0.013970      0.001360
1656     16.550000      0.013950      0.001340
1657     16.560000      0.013940      0.001310
1658     16.570000      0.013930      0.001260
1659     16.580000      0.013910      0.001180
1660     16.590000      0.013900      0.001090
1661     16.600000      0.013890      0.000980
1662     16.610000      0.013880      0.000850
1663     16.620000      0.013870      0.000710
1664     16.630000      0.013870      0.000550
1665     16.640000      0.013860      0.000370
1666     16.650000      0.013860      0.000190
1667     16.660000      0.013850     -0.000000
1668     16.670000      0.013850     -0.000190
1669     16.680000      0.013860     -0.000390
1670     16.690000      0.013860     -0.000570
1671     16.700000      0.013870     -0.000740
1672     16.710000      0.013870     -0.000900
1673     16.720000      0.013880     -0.001030
1674     16.730000      0.013890     -0.001140
1675     16.740000      0.013900     -0.001220
1676     16.750000      0.013920     -0.001260
1677     16.760000      0.013930     -0.001260
1678     16.770000      0.013940     -0.001220
1679     16.780000      0.013950     -0.001140
1680     16.790000      0.013970     -0.001010
1681     16.800000      0.013980     -0.000830
1682     16.810000      0.013980     -0.000610
1683     16.820000      0.013990     -0.000340
1684     16.830000      0.013990     -0.000030
1685     16.840000      0.013990      0.000310
1686     16.850000      0.013990      0.000690
1687     16.860000      0.013980      0.001100
1688     16.870000      0.013970      0.001530
1689     16.880000      0.013960      0.001970
1690     16.890000      0.013940      0.002420
1691     16.900000      0.013910      0.002870
1692     16.910000      0.013880      0.003300
1693     16.920000      0.013850      0.003720
1694     16.930000      0.013810      0.004120
1695     16.940000      0.013770      0.004480
1696     16.950000      0.013730      0.004790
1697     16.960000      0.013680      0.005070
1698     16.970000      0.013630      0.005290
1699     16.980000      0.013580      0.005460
1700     16.990000      0.013520      0.005570
1701     17.000000      0.013470      0.005630
1702     17.010000      0.013410      0.005630
1703     17.020000      0.013350      0.005570
1704     17.030000      0.013300      0.005460
1705     17.040000      0.013240      0.005300
1706     17.050000      0.013190      0.005090
1707     17.060000      0.013140      0.004840
1708     17.070000      0.013090      0.004550
1709     17.080000      0.013050      0.004240
1710     17.090000      0.013000      0.003910
1711     17.100000      0.012960      0.003560
1712     17.110000      0.012930      0.003210
1713     17.120000      0.012900      0.002860
1714     17.130000      0.012870      0.002520
1715     17.140000      0.012840      0.002200
1716     17.150000      0.012820      0.001900
1717     17.160000      0.012800      0.001620
1718     17.170000      0.012790      0.001380
1719     17.180000      0.012770      0.001180
1720     17.190000      0.012760      0.001010
1721     17.200000      0.012750      0.000870
1722     17.210000      0.012740      0.000780
1723     17.220000      0.012730      0.000720
1724     17.230000      0.012730      0.000700
1725     17.240000      0.012720      0.000720
1726     17.250000      0.012710      0.000760
1727     17.260000      0.012700      0.000830
1728     17.270000      0.012700      0.000920
1729     17.280000      0.012690      0.001020
1730     17.290000      0.012680      0.001140
1731     17.300000      0.012670      0.001260
1732     17.310000      0.012650      0.001370
1733     17.320000      0.012640      0.001480
1734     17.330000      0.012620      0.001580
1735     17.340000      0.012610      0.001660
1736     17.350000      0.012590      0.001710
1737     17.360000      0.012570      0.001740
1738     17.370000      0.012560      0.001730
1739     17.380000      0.012540      0.001700
1740     17.390000      0.012520      0.001630
1741     17.400000      0.012510      0.001520
1742     17.410000      0.012490      0.001380
1743     17.420000      0.012480      0.001200
1744     17.430000      0.012470      0.000990
1745     17.440000      0.012460      0.000760
1746     17.450000      0.012450      0.000500
1747     17.460000      0.012440      0.000220
1748     17.470000      0.012440     -0.000080
1749     17.480000      0.012440     -0.000380
1750     17.490000      0.012450     -0.000680
1751     17.500000      0.012450     -0.000970
1752     17.510000      0.012460     -0.001240
1753     17.520000      0.012470     -0.001500
1754     17.530000      0.012490     -0.001720
1755     17.540000      0.012510     -0.001900
1756     17.550000      0.012530     -0.002040
1757     17.560000      0.012550     -0.002130
1758     17.570000      0.012570     -0.002170
1759     17.580000      0.012590     -0.002150
1760     17.590000      0.012610     -0.002070
1761     17.600000      0.012630     -0.001940
1762     17.610000      0.012650     -0.001740
1763     17.620000      0.012670     -0.001480
1764     17.630000      0.012680     -0.001170
1765     17.640000      0.012690     -0.000810
1766     17.650000      0.012700     -0.000400
1767     17.660000      0.012710      0.000050
1768     17.670000      0.012710      0.000530
1769     17.680000      0.012700      0.001040
1770     17.690000      0.012690      0.001560
1771     17.700000      0.012670      0.002080
1772     17.710000      0.012650      0.002600
1773     17.720000      0.012630      0.003110
1774     17.730000      0.012600      0.003590
1775     17.740000      0.012560      0.004030
1776     17.750000      0.012520      0.004440
1777     17.760000      0.012480      0.004800
1778     17.770000      0.012430      0.005110
1779     17.780000      0.012380      0.005360
1780     17.790000      0.012320      0.005550
1781     17.800000      0.012270      0.005680
1782     17.810000      0.012210      0.005750
1783     17.820000      0.012150      0.005760
1784     17.830000      0.012100      0.005710
1785     17.840000      0.012040      0.005600
1786     17.850000      0.011980      0.005440
1787     17.860000      0.011930      0.005230
1788     17.870000      0.011880      0.004990
1789     17.880000      0.011830      0.004700
1790     17.890000      0.011780      0.004390
1791     17.900000      0.011740      0.004060
1792     17.910000      0.011700      0.003710
1793     17.920000      0.011660      0.003350
1794     17.930000      0.011620      0.002990
1795     17.940000      0.011590      0.002640
1796     17.950000      0.011570      0.002300
1797     17.960000      0.011550      0.001970
1798     17.970000      0.011530      0.001660
1799     17.980000      0.011510      0.001370
1800     17.990000      0.011500      0.001110
1801     18.000000      0.011480      0.000870
1802     18.010000      0.011480      0.000660
1803     18.020000      0.011470      0.000480
1804     18.030000      0.011460      0.000320
1805     18.040000      0.011460      0.000190
1806     18.050000      0.011460      0.000080
1807     18.060000      0.011460     -0.000000
1808     18.070000      0.011460     -0.000060
1809     18.080000      0.011460     -0.000100
1810     18.090000      0.011460     -0.000120
1811     18.100000      0.011460     -0.000120
1812     18.110000      0.011460     -0.000100
1813     18.120000      0.011460     -0.000070
1814     18.130000      0.011460     -0.000030
1815     18.140000      0.011460      0.000020
1816     18.150000      0.011460      0.000090
1817     18.160000      0.011460      0.000160
1818     18.170000      0.011460      0.000250
1819     18.180000      0.011460      0.000340
1820     18.190000      0.011460      0.000430
1821     18.200000      0.011450      0.000540
1822     18.210000      0.011450      0.000640
1823     18.220000      0.011440      0.000760
1824     18.230000      0.011430      0.000870
1825     18.240000      0.011420      0.000990
1826     18.250000      0.011410      0.001110
1827     18.260000      0.011400      0.001230
1828     18.270000      0.011390      0.001350
1829     18.280000      0.011380      0.001470
1830     18.290000      0.011360      0.001580
1831     18.300000      0.011350      0.001680
1832     18.310000      0.011330      0.001780
1833     18.320000      0.011310      0.001870
1834     18.330000      0.011290      0.001950
1835     18.340000      0.011270      0.002020
1836     18.350000      0.011250      0.002070
1837     18.360000      0.011230      0.002100
1838     18.370000      0.011210      0.002120
1839     18.380000      0.011190      0.002130
1840     18.390000      0.011170      0.002110
1841     18.400000      0.011150      0.002080
1842     18.410000      0.011130      0.002040
1843     18.420000      0.011110      0.001970
1844     18.430000      0.011090      0.001900
1845     18.440000      0.011070      0.001810
1846     18.450000      0.011050      0.001710
1847     18.460000      0.011030      0.001600
1848     18.470000      0.011020      0.001490
1849     18.480000      0.011000      0.001380
1850     18.490000      0.010990      0.001260
1851     18.500000      0.010980      0.001160
1852     18.510000      0.010960      0.001060
1853     18.520000      0.010950      0.000970
1854     18.530000      0.010940      0.000900
1855     18.540000      0.010930      0.000850
1856     18.550000      0.010930      0.000820
1857     18.560000      0.010920      0.000810
1858     18.570000      0.010910      0.000840
1859     18.580000      0.010900      0.000880
1860     18.590000      0.010890      0.000960
1861     18.600000      0.010880      0.001070
1862     18.610000      0.010870      0.001200
1863     18.620000      0.010860      0.001360
1864     18.630000      0.010850      0.001550
1865     18.640000      0.010830      0.001760
1866     18.650000      0.010810      0.001980
1867     18.660000      0.010790      0.002220
1868     18.670000      0.010770      0.002470
1869     18.680000      0.010750      0.002730
1870     18.690000      0.010720      0.002980
1871     18.700000      0.010690      0.003230
1872     18.710000      0.010660      0.003460
1873     18.720000      0.010620      0.003660
1874     18.730000      0.010590      0.003850
1875     18.740000      0.010550      0.004000
1876     18.750000      0.010510      0.004110
1877     18.760000      0.010470      0.004180
1878     18.770000      0.010430      0.004200
1879     18.780000      0.010380      0.004170
1880     18.790000      0.010340      0.004100
1881     18.800000      0.010300      0.003970
1882     18.810000      0.010260      0.003800
1883     18.820000      0.010220      0.003570
1884     18.830000      0.010190      0.003300
1885     18.840000      0.010150      0.002990
1886     18.850000      0.010120      0.002630
1887     18.860000      0.010100      0.002250
1888     18.870000      0.010080      0.001840
1889     18.880000      0.010060      0.001410
1890     18.890000      0.010040      0.000980
1891     18.900000      0.010030      0.000540
1892     18.910000      0.010030      0.000110
1893     18.920000      0.010030     -0.000310
1894     18.930000      0.010030     -0.000700
1895     18.940000      0.010040     -0.001050
1896     18.950000      0.010050     -0.001370
1897     18.960000      0.010060     -0.001640
1898     18.970000      0.010080     -0.001870
1899     18.980000      0.010100     -0.002040
1900     18.990000      0.010120     -0.002150
1901     19.000000      0.010140     -0.002210
1902     19.010000      0.010160     -0.002210
1903     19.020000      0.010180     -0.002150
1904     19.030000      0.010200     -0.002040
1905     19.040000      0.010220     -0.001880
1906     19.050000      0.010240     -0.001670
1907     19.060000      0.010260     -0.001430
1908     19.070000      0.010270     -0.001150
1909     19.080000      0.010280     -0.000840
1910     19.090000      0.010290     -0.000510
1911     19.100000      0.010300     -0.000180
1912     19.110000      0.010300      0.000170
1913     19.120000      0.010300      0.000500
1914     19.130000      0.010290      0.000830
1915     19.140000      0.010290      0.001130
1916     19.150000      0.010270      0.001410
1917     19.160000      0.010260      0.001660
1918     19.170000      0.010240      0.001880
1919     19.180000      0.010220      0.002060
1920     19.190000      0.010200      0.002190
1921     19.200000      0.010180      0.002290
1922     19.210000      0.010160      0.002340
1923     19.220000      0.010140      0.002350
1924     19.230000      0.010110      0.002320
1925     19.240000      0.010090      0.002250
1926     19.250000      0.010070      0.002150
1927     19.260000      0.010050      0.002010
1928     19.270000      0.010030      0.001850
1929     19.280000      0.010010      0.001670
1930     19.290000      0.009990      0.001470
1931     19.300000      0.009980      0.001270
1932     19.310000      0.009960      0.001050
1933     19.320000      0.009950      0.000850
1934     19.330000      0.009940      0.000640
1935     19.340000      0.009940      0.000460
1936     19.350000      0.009930      0.000280
1937     19.360000      0.009930      0.000130
1938     19.370000      0.009930      0.000010
1939     19.380000      0.009930     -0.000090
1940     19.390000      0.009930     -0.000160
1941     19.400000      0.009930     -0.000200
1942     19.410000      0.009930     -0.000210
1943     19.420000      0.009930     -0.000190
1944     19.430000      0.009940     -0.000140
1945     19.440000      0.009940     -0.000070
1946     19.450000      0.009940      0.000040
1947     19.460000      0.009940      0.000160
1948     19.470000      0.009940      0.000310
1949     19.480000      0.009930      0.000470
1950     19.490000      0.009930      0.000640
1951     19.500000      0.009920      0.000830
1952     19.510000      0.009910      0.001010
1953     19.520000      0.009900      0.001200
1954     19.530000      0.009890      0.001390
1955     19.540000      0.009880      0.001570
1956     19.550000      0.009860      0.001740
1957     19.560000      0.009850      0.001900
1958     19.570000      0.009830      0.002040
1959     19.580000      0.009810      0.002170
1960     19.590000      0.009780      0.002280
1961     19.600000      0.009760      0.002380
1962     19.610000      0.009740      0.002450
1963     19.620000      0.009710      0.002510
1964     19.630000      0.009690      0.002560
1965     19.640000      0.009660      0.002590
1966     19.650000      0.009640      0.002600
1967     19.660000      0.009610      0.002610
1968     19.670000      0.009580      0.002600
1969     19.680000      0.009560      0.002590
1970     19.690000      0.009530      0.002570
1971     19.700000      0.009510      0.002550
1972     19.710000      0.009480      0.002530
1973     19.720000      0.009460      0.002510
1974     19.730000      0.009430      0.002500
1975     19.740000      0.009410      0.002490
1976     19.750000      0.009380      0.002500
1977     19.760000      0.009360      0.002510
1978     19.770000      0.009330      0.002540
1979     19.780000      0.009310      0.002590
1980     19.790000      0.009280      0.002650
1981     19.800000      0.009250      0.002720
1982     19.810000      0.009230      0.002810
1983     19.820000      0.009200      0.002920
1984     19.830000      0.009170      0.003030
1985     19.840000      0.009140      0.003160
1986     19.850000      0.009110      0.003300
1987     19.860000      0.009070      0.003450
1988     19.870000      0.009040      0.003590
1989     19.880000      0.009000      0.003740
1990     19.890000      0.008970      0.003890
1991     19.900000      0.008930      0.004030
1992     19.910000      0.008890      0.004160
1993     19.920000      0.008850      0.004270
1994     19.930000      0.008800      0.004360
1995     19.940000      0.008760      0.004430
1996     19.950000      0.008710      0.004480
1997     19.960000      0.008670      0.004490
1998     19.970000      0.008630      0.004480
1999     19.980000      0.008580      0.004430
2000     19.990000      0.008540      0.004350
2001     20.000000      0.008490      0.004240
2002     20.010000      0.008450      0.004090
2003     20.020000      0.008410      0.003910
2004     20.030000      0.008370      0.003700
2005     20.040000      0.008330      0.003470
2006     20.050000      0.008300      0.003200
2007     20.060000      0.008270      0.002920
2008     20.070000      0.008240      0.002620
2009     20.080000      0.008210      0.002320
2010     20.090000      0.008190      0.002000
2011     20.100000      0.008170      0.001690
2012     20.110000      0.008150      0.001390
2013     20.120000      0.008140      0.001100
2014     20.130000      0.008130      0.000830
2015     20.140000      0.008120      0.000590
2016     20.150000      0.008110      0.000370
2017     20.160000      0.008110      0.000190
2018     20.170000      0.008110      0.000050
2019     20.180000      0.008110     -0.000060
2020     20.190000      0.008110     -0.000120
2021     20.200000      0.008110     -0.000140
2022     20.210000      0.008110     -0.000110
2023     20.220000      0.008110     -0.000050
2024     20.230000      0.008110      0.000050
2025     20.240000      0.008110      0.000190
2026     20.250000      0.008110      0.000370
2027     20.260000      0.008100      0.000570
2028     20.270000      0.008100      0.000790
2029     20.280000      0.008090      0.001040
2030     20.290000      0.008080      0.001290
2031     20.300000      0.008070      0.001560
2032     20.310000      0.008050      0.001820
2033     20.320000      0.008030      0.002070
2034     20.330000      0.008010      0.002310
2035     20.340000      0.007990      0.002540
2036     20.350000      0.007960      0.002730
2037     20.360000      0.007940      0.002910
2038     20.370000      0.007910      0.003050
2039     20.380000      0.007880      0.003150
2040     20.390000      0.007850      0.003220
2041     20.400000      0.007810      0.003250
2042     20.410000      0.007780      0.003250
2043     20.420000      0.007750      0.003200
2044     20.430000      0.007720      0.003120
2045     20.440000      0.007690      0.003010
2046     20.450000      0.007660      0.002870
2047     20.460000      0.007630      0.002690
2048     20.470000      0.007600      0.002490
2049     20.480000      0.007570      0.002280
2050     20.490000      0.007550      0.002040
2051     20.500000      0.007530      0.001800
2052     20.510000      0.007510      0.001540
2053     20.520000      0.007500      0.001290
2054     20.530000      0.007490      0.001040
2055     20.540000      0.007470      0.000790
2056     20.550000      0.007470      0.000560
2057     20.560000      0.007460      0.000340
2058     20.570000      0.007460      0.000140
2059     20.580000      0.007460     -0.000050
2060     20.590000      0.007460     -0.000210
2061     20.600000      0.007460     -0.000360
2062     20.610000      0.007460     -0.000480
2063     20.620000      0.007470     -0.000580
2064     20.630000      0.007470     -0.000660
2065     20.640000      0.007480     -0.000720
2066     20.650000      0.007490     -0.000760
2067     20.660000      0.007490     -0.000780
2068     20.670000      0.007500     -0.000790
2069     20.680000      0.007510     -0.000770
2070     20.690000      0.007520     -0.000750
2071     20.700000      0.007530     -0.000710
2072     20.710000      0.007530     -0.000670
2073     20.720000      0.007540     -0.000610
2074     20.730000      0.007550     -0.000550
2075     20.740000      0.007550     -0.000480
2076     20.750000      0.007560     -0.000410
2077     20.760000      0.007560     -0.000330
2078     20.770000      0.007560     -0.000260
2079     20.780000      0.007570     -0.000180
2080     20.790000      0.007570     -0.000100
2081     20.800000      0.007570     -0.000010
2082     20.810000      0.007570      0.000070
2083     20.820000      0.007570      0.000150
2084     20.830000      0.007570      0.000230
2085     20.840000      0.007560      0.000320
2086     20.850000      0.007560      0.000400
2087     20.860000      0.007560      0.000490
2088     20.870000      0.007550      0.000580
2089     20.880000      0.007550      0.000670
2090     20.890000      0.007540      0.000770
2091     20.900000      0.007530      0.000860
2092     20.910000      0.007520      0.000960
2093     20.920000      0.007510      0.001070
2094     20.930000      0.007500      0.001180
2095     20.940000      0.007490      0.001290
2096     20.950000      0.007480      0.001410
2097     20.960000      0.007460      0.001530
2098     20.970000      0.007450      0.001660
2099     20.980000      0.007430      0.001800
2100     20.990000      0.007410      0.001940
2101     21.000000      0.007390      0.002090
2102     21.010000      0.007370      0.002240
2103     21.020000      0.007350      0.002400
2104     21.030000      0.007330      0.002570
2105     21.040000      0.007300      0.002730
2106     21.050000      0.007270      0.002900
2107     21.060000      0.007250      0.003070
2108     21.070000      0.007210      0.003230
2109     21.080000      0.007180      0.003390
2110     21.090000      0.007150      0.003540
2111     21.100000      0.007110      0.003680
2112     21.110000      0.007080      0.003810
2113     21.120000      0.007040      0.003920
2114     21.130000      0.007000      0.004010
2115     21.140000      0.006960      0.004080
2116     21.150000      0.006920      0.004120
2117     21.160000      0.006880      0.004140
2118     21.170000      0.006840      0.004120
2119     21.180000      0.006790      0.004080
2120     21.190000      0.006750      0.004010
2121     21.200000      0.006710      0.003900
2122     21.210000      0.006670      0.003760
2123     21.220000      0.006640      0.003600
2124     21.230000      0.006600      0.003400
2125     21.240000      0.006570      0.003170
2126     21.250000      0.006540      0.002920
2127     21.260000      0.006510      0.002640
2128     21.270000      0.006480      0.002350
2129     21.280000      0.006460      0.002040
2130     21.290000      0.006440      0.001710
2131     21.300000      0.006420      0.001380
2132     21.310000      0.006400      0.001050
2133     21.320000      0.006390      0.000710
2134     21.330000      0.006390      0.000380
2135     21.340000      0.006380      0.000050
2136     21.350000      0.006380     -0.000260
2137     21.360000      0.006390     -0.000560
2138     21.370000      0.006390     -0.000840
2139     21.380000      0.006400     -0.001110
2140     21.390000      0.006410     -0.001360
2141     21.400000      0.006420     -0.001590
2142     21.410000      0.006440     -0.001790
2143     21.420000      0.006460     -0.001980
2144     21.430000      0.006480     -0.002150
2145     21.440000      0.006500     -0.002290
2146     21.450000      0.006520     -0.002420
2147     21.460000      0.006550     -0.002520
2148     21.470000      0.006570     -0.002610
2149     21.480000      0.006600     -0.002670
2150     21.490000      0.006620     -0.002720
2151     21.500000      0.006650     -0.002740
2152     21.510000      0.006680     -0.002740
2153     21.520000      0.006710     -0.002720
2154     21.530000      0.006730     -0.002690
2155     21.540000      0.006760     -0.002630
2156     21.550000      0.006790     -0.002550
2157     21.560000      0.006810     -0.002440
2158     21.570000      0.006840     -0.002320
2159     21.580000      0.006860     -0.002180
2160     21.590000      0.006880     -0.002010
2161     21.600000      0.006900     -0.001820
2162     21.610000      0.006920     -0.001600
2163     21.620000      0.006940     -0.001370
2164     21.630000      0.006950     -0.001110
2165     21.640000      0.006960     -0.000840
2166     21.650000      0.006970     -0.000540
2167     21.660000      0.006970     -0.000220
2168     21.670000      0.006980      0.000110
2169     21.680000      0.006980      0.000460
2170     21.690000      0.006970      0.000820
2171     21.700000      0.006960      0.001200
2172     21.710000      0.006950      0.001580
2173     21.720000      0.006930      0.001970
2174     21.730000      0.006920      0.002370
2175     21.740000      0.006890      0.002780
2176     21.750000      0.006860      0.003180
2177     21.760000      0.006830      0.003590
2178     21.770000      0.006800      0.004000
2179     21.780000      0.006760      0.004410
2180     21.790000      0.006710      0.004820
2181     21.800000      0.006660      0.005230
2182     21.810000      0.006610      0.005630
2183     21.820000      0.006560      0.006030
2184     21.830000      0.006490      0.006430
2185     21.840000      0.006430      0.006810
2186     21.850000      0.006360      0.007190
2187     21.860000      0.006290      0.007550
2188     21.870000      0.006210      0.007900
2189     21.880000      0.006140      0.008220
2190     21.890000      0.006050      0.008510
2191     21.900000      0.005970      0.008780
2192     21.910000      0.005880      0.009000
2193     21.920000      0.005790      0.009180
2194     21.930000      0.005700      0.009310
2195     21.940000      0.005610      0.009390
2196     21.950000      0.005510      0.009410
2197     21.960000      0.005420      0.009370
2198     21.970000      0.005320      0.009260
2199     21.980000      0.005230      0.009090
2200     21.990000      0.005140      0.008850
2201     22.000000      0.005050      0.008540
2202     22.010000      0.004970      0.008160
2203     22.020000      0.004890      0.007710
2204     22.030000      0.004810      0.007210
2205     22.040000      0.004740      0.006650
2206     22.050000      0.004670      0.006040
2207     22.060000      0.004610      0.005390
2208     22.070000      0.004560      0.004710
2209     22.080000      0.004510      0.004010
2210     22.090000      0.004470      0.003300
2211     22.100000      0.004440      0.002590
2212     22.110000      0.004410      0.001890
2213     22.120000      0.004390      0.001220
2214     22.130000      0.004380      0.000590
2215     22.140000      0.004370      0.000010
2216     22.150000      0.004370     -0.000510
2217     22.160000      0.004380     -0.000970
2218     22.170000      0.004390     -0.001350
2219     22.180000      0.004400     -0.001660
2220     22.190000      0.004420     -0.001890
2221     22.200000      0.004440     -0.002030
2222     22.210000      0.004460     -0.002100
2223     22.220000      0.004480     -0.002080
2224     22.230000      0.004500     -0.001990
2225     22.240000      0.004520     -0.001820
2226     22.250000      0.004540     -0.001600
2227     22.260000      0.004550     -0.001310
2228     22.270000      0.004570     -0.000980
2229     22.280000      0.004570     -0.000620
2230     22.290000      0.004580     -0.000230
2231     22.300000      0.004580      0.000170
2232     22.310000      0.004580      0.000580
2233     22.320000      0.004580      0.000970
2234     22.330000      0.004570      0.001340
2235     22.340000      0.004550      0.001670
2236     22.350000      0.004540      0.001970
2237     22.360000      0.004520      0.002210
2238     22.370000      0.004490      0.002400
2239     22.380000      0.004470      0.002520
2240     22.390000      0.004450      0.002590
2241     22.400000      0.004420      0.002580
2242     22.410000      0.004390      0.002510
2243     22.420000      0.004370      0.002370
2244     22.430000      0.004340      0.002170
2245     22.440000      0.004320      0.001920
2246     22.450000      0.004300      0.001610
2247     22.460000      0.004290      0.001260
2248     22.470000      0.004280      0.000880
2249     22.480000      0.004270      0.000470
2250     22.490000      0.004260      0.000050
2251     22.500000      0.004260     -0.000370
2252     22.510000      0.004260     -0.000780
2253     22.520000      0.004270     -0.001170
2254     22.530000      0.004280     -0.001530
2255     22.540000      0.004300     -0.001850
2256     22.550000      0.004320     -0.002110
2257     22.560000      0.004340     -0.002310
2258     22.570000      0.004360     -0.002450
2259     22.580000      0.004390     -0.002520
2260     22.590000      0.004410     -0.002510
2261     22.600000      0.004440     -0.002430
2262     22.610000      0.004460     -0.002270
2263     22.620000      0.004480     -0.002040
2264     22.630000      0.004500     -0.001740
2265     22.640000      0.004520     -0.001380
2266     22.650000      0.004540     -0.000960
2267     22.660000      0.004550     -0.000490
2268     22.670000      0.004550      0.000010
2269     22.680000      0.004550      0.000550
2270     22.690000      0.004540      0.001090
2271     22.700000      0.004530      0.001630
2272     22.710000      0.004520      0.002160
2273     22.720000      0.004500      0.002670
2274     22.730000      0.004470      0.003140
2275     22.740000      0.004440      0.003550
2276     22.750000      0.004400      0.003910
2277     22.760000      0.004360      0.004190
2278     22.770000      0.004320      0.004400
2279     22.780000      0.004280      0.004530
2280     22.790000      0.004230      0.004560
2281     22.800000      0.004190      0.004520
2282     22.810000      0.004140      0.004380
2283     22.820000      0.004100      0.004150
2284     22.830000      0.004060      0.003850
2285     22.840000      0.004020      0.003470
2286     22.850000      0.003980      0.003020
2287     22.860000      0.003950      0.002510
2288     22.870000      0.003930      0.001960
2289     22.880000      0.003910      0.001370
2290     22.890000      0.003890      0.000760
2291     22.900000      0.003890      0.000140
2292     22.910000      0.003890     -0.000480
2293     22.920000      0.003890     -0.001070
2294     22.930000      0.003900     -0.001620
2295     22.940000      0.003920     -0.002130
2296     22.950000      0.003940     -0.002590
2297     22.960000      0.003960     -0.002970
2298     22.970000      0.003990     -0.003280
2299     22.980000      0.004030     -0.003510
2300     22.990000      0.004060     -0.003650
2301     23.000000      0.004100     -0.003710
2302     23.010000      0.004140     -0.003670
2303     23.020000      0.004170     -0.003550
2304     23.030000      0.004210     -0.003350
2305     23.040000      0.004240     -0.003070
2306     23.050000      0.004270     -0.002720
2307     23.060000      0.004300     -0.002310
2308     23.070000      0.004320     -0.001840
2309     23.080000      0.004340     -0.001330
2310     23.090000      0.004350     -0.000790
2311     23.100000      0.004360     -0.000230
2312     23.110000      0.004360      0.000330
2313     23.120000      0.004360      0.000880
2314     23.130000      0.004350      0.001410
2315     23.140000      0.004340      0.001920
2316     23.150000      0.004320      0.002380
2317     23.160000      0.004290      0.002790
2318     23.170000      0.004270      0.003150
2319     23.180000      0.004240      0.003450
2320     23.190000      0.004200      0.003690
2321     23.200000      0.004160      0.003860
2322     23.210000      0.004130      0.003960
2323     23.220000      0.004090      0.003990
2324     23.230000      0.004050      0.003970
2325     23.240000      0.004010      0.003880
2326     23.250000      0.003970      0.003740
2327     23.260000      0.003930      0.003550
2328     23.270000      0.003890      0.003330
2329     23.280000      0.003860      0.003070
2330     23.290000      0.003830      0.002780
2331     23.300000      0.003800      0.002490
2332     23.310000      0.003780      0.002180
2333     23.320000      0.003760      0.001890
2334     23.330000      0.003740      0.001600
2335     23.340000      0.003720      0.001340
2336     23.350000      0.003710      0.001110
2337     23.360000      0.003700      0.000920
2338     23.370000      0.003690      0.000760
2339     23.380000      0.003680      0.000650
2340     23.390000      0.003670      0.000590
2341     23.400000      0.003670      0.000570
2342     23.410000      0.003660      0.000610
2343     23.420000      0.003660      0.000690
2344     23.430000      0.003650      0.000810
2345     23.440000      0.003640      0.000980
2346     23.450000      0.003630      0.001190
2347     23.460000      0.003620      0.001430
2348     23.470000      0.003600      0.001690
2349     23.480000      0.003590      0.001970
2350     23.490000      0.003570      0.002250
2351     23.500000      0.003550      0.002540
2352     23.510000      0.003520      0.002820
2353     23.520000      0.003490      0.003080
2354     23.530000      0.003460      0.003320
2355     23.540000      0.003430      0.003520
2356     23.550000      0.003390      0.003680
2357     23.560000      0.003360      0.003800
2358     23.570000      0.003320      0.003860
2359     23.580000      0.003280      0.003870
2360     23.590000      0.003240      0.003830
2361     23.600000      0.003200      0.003720
2362     23.610000      0.003170      0.003550
2363     23.620000      0.003130      0.003330
2364     23.630000      0.003100      0.003050
2365     23.640000      0.003070      0.002720
2366     23.650000      0.003040      0.002340
2367     23.660000      0.003020      0.001930
2368     23.670000      0.003000      0.001480
2369     23.680000      0.002980      0.001000
2370     23.690000      0.002970      0.000510
2371     23.700000      0.002970      0.000010
2372     23.710000      0.002970     -0.000480
2373     23.720000      0.002970     -0.000960
2374     23.730000      0.002980     -0.001430
2375     23.740000      0.002990     -0.001860
2376     23.750000      0.003010     -0.002260
2377     23.760000      0.003040     -0.002610
2378     23.770000      0.003060     -0.002920
2379     23.780000      0.003090     -0.003170
2380     23.790000      0.003120     -0.003370
2381     23.800000      0.003160     -0.003520
2382     23.810000      0.003190     -0.003610
2383     23.820000      0.003230     -0.003640
2384     23.830000      0.003260     -0.003620
2385     23.840000      0.003300     -0.003550
2386     23.850000      0.003340     -0.003430
2387     23.860000      0.003370     -0.003280
2388     23.870000      0.003400     -0.003080
2389     23.880000      0.003430     -0.002850
2390     23.890000      0.003460     -0.002600
2391     23.900000      0.003490     -0.002340
2392     23.910000      0.003510     -0.002060
2393     23.920000      0.003530     -0.001780
2394     23.930000      0.003550     -0.001510
2395     23.940000      0.003570     -0.001240
2396     23.950000      0.003580     -0.000990
2397     23.960000      0.003590     -0.000750
2398     23.970000      0.003590     -0.000540
2399     23.980000      0.003600     -0.000360
2400     23.990000      0.003600     -0.000200
2401     24.000000      0.003610     -0.000070
2402     24.010000      0.003610      0.000030
2403     24.020000      0.003610      0.000100
2404     24.030000      0.003610      0.000150
2405     24.040000      0.003600      0.000160
2406     24.050000      0.003600      0.000160
2407     24.060000      0.003600      0.000140
2408     24.070000      0.003600      0.000100
2409     24.080000      0.003600      0.000040
2410     24.090000      0.003600     -0.000020
2411     24.100000      0.003600     -0.000080
2412     24.110000      0.003600     -0.000150
2413     24.120000      0.003600     -0.000200
2414     24.130000      0.003600     -0.000250
2415     24.140000      0.003600     -0.000280
2416     24.150000      0.003610     -0.000290
2417     24.160000      0.003610     -0.000280
2418     24.170000      0.003610     -0.000250
2419     24.180000      0.003620     -0.000190
2420     24.190000      0.003620     -0.000100
2421     24.200000      0.003620      0.000010
2422     24.210000      0.003620      0.000160
2423     24.220000      0.003620      0.000340
2424     24.230000      0.003610      0.000550
2425     24.240000      0.003610      0.000790
2426     24.250000      0.003600      0.001050
2427     24.260000      0.003590      0.001340
2428     24.270000      0.003580      0.001660
2429     24.280000      0.003560      0.001990
2430     24.290000      0.003540      0.002330
2431     24.300000      0.003520      0.002690
2432     24.310000      0.003490      0.003060
2433     24.320000      0.003460      0.003430
2434     24.330000      0.003420      0.003810
2435     24.340000      0.003390      0.004180
2436     24.350000      0.003340      0.004550
2437     24.360000      0.003300      0.004920
2438     24.370000      0.003250      0.005270
2439     24.380000      0.003200      0.005610
2440     24.390000      0.003140      0.005950
2441     24.400000      0.003080      0.006260
2442     24.410000      0.003020      0.006560
2443     24.420000      0.002950      0.006850
2444     24.430000      0.002880      0.007110
2445     24.440000      0.002810      0.007360
2446     24.450000      0.002740      0.007580
2447     24.460000      0.002660      0.007770
2448     24.470000      0.002590      0.007930
2449     24.480000      0.002510      0.008050
2450     24.490000      0.002430      0.008140
2451     24.500000      0.002350      0.008180
2452     24.510000      0.002260      0.008180
2453     24.520000      0.002180      0.008120
2454     24.530000      0.002100      0.008000
2455     24.540000      0.002020      0.007820
2456     24.550000      0.001940      0.007570
2457     24.560000      0.001870      0.007250
2458     24.570000      0.001790      0.006860
2459     24.580000      0.001730      0.006390
2460     24.590000      0.001660      0.005850
2461     24.600000      0.001600      0.005230
2462     24.610000      0.001550      0.004550
2463     24.620000      0.001510      0.003790
2464     24.630000      0.001470      0.002980
2465     24.640000      0.001440      0.002110
2466     24.650000      0.001420      0.001210
2467     24.660000      0.001400      0.000270
2468     24.670000      0.001400     -0.000680
2469     24.680000      0.001410     -0.001630
2470     24.690000      0.001420     -0.002550
2471     24.700000      0.001450     -0.003440
2472     24.710000      0.001480     -0.004260
2473     24.720000      0.001530     -0.005010
2474     24.730000      0.001580     -0.005660
2475     24.740000      0.001630     -0.006190
2476     24.750000      0.001700     -0.006590
2477     24.760000      0.001760     -0.006850
2478     24.770000      0.001830     -0.006960
2479     24.780000      0.001900     -0.006900
2480     24.790000      0.001970     -0.006670
2481     24.800000      0.002040     -0.006280
2482     24.810000      0.002100     -0.005720
2483     24.820000      0.002160     -0.004990
2484     24.830000      0.002210     -0.004110
2485     24.840000      0.002250     -0.003090
2486     24.850000      0.002280     -0.001950
2487     24.860000      0.002300     -0.000690
2488     24.870000      0.002300      0.000650
2489     24.880000      0.002300      0.002040
2490     24.890000      0.002280      0.003480
2491     24.900000      0.002240      0.004920
2492     24.910000      0.002190      0.006330
2493     24.920000      0.002130      0.007690
2494     24.930000      0.002050      0.008980
2495     24.940000      0.001960      0.010160
2496     24.950000      0.001860      0.011220
2497     24.960000      0.001750      0.012140
2498     24.970000      0.001630      0.012890
2499     24.980000      0.001500      0.013470
2500     24.990000      0.001360      0.013870
2501     25.000000      0.001230      0.014090
2502     25.010000      0.000000      0.000000
2503     25.020000      0.000000      0.000000
2504     25.030000      0.000000      0.000000
2505     25.040000      0.000000      0.000000
2506     25.050000      0.000000      0.000000
2507     25.060000      0.000000      0.000000
2508     25.070000      0.000000      0.000000
2509     25.080000      0.000000      0.000000
2510     25.090000      0.000000      0.000000
2511     25.100000      0.000000      0.000000
2512     25.110000      0.000000      0.000000
2513     25.120000      0.000000      0.000000
2514     25.130000      0.000000      0.000000
2515     25.140000      0.000000      0.000000
2516     25.150000      0.000000      0.000000
2517     25.160000      0.000000      0.000000
2518     25.170000      0.000000      0.000000
2519     25.180000      0.000000      0.000000
2520     25.190000      0.000000      0.000000
2521     25.200000      0.000000      0.000000
2522     25.210000      0.000000      0.000000
2523     25.220000      0.000000      0.000000
2524     25.230000      0.000000      0.000000
2525     25.240000      0.000000      0.000000
2526     25.250000      0.000000      0.000000
2527     25.260000      0.000000      0.000000
2528     25.270000      0.000000      0.000000
2529     25.280000      0.000000      0.000000
2530     25.290000      0.000000      0.000000
2531     25.300000      0.000000      0.000000
2532     25.310000      0.000000      0.000000
2533     25.320000      0.000000      0.000000
2534     25.330000      0.000000      0.000000
2535     25.340000      0.000000      0.000000
2536     25.350000      0.000000      0.000000
2537     25.360000      0.000000      0.000000
2538     25.370000      0.000000      0.000000
2539     25.380000      0.000000      0.000000
2540     25.390000      0.000000      0.000000
2541     25.400000      0.000000      0.000000
2542     25.410000      0.000000      0.000000
2543     25.420000      0.000000      0.000000
2544     25.430000      0.000000      0.000000
2545     25.440000      0.000000      0.000000
2546     25.450000      0.000000      0.000000
2547     25.460000      0.000000      0.000000
2548     25.470000      0.000000      0.000000
2549     25.480000      0.000000      0.000000
2550     25.490000      0.000000      0.000000
2551     25.500000      0.000000      0.000000
2552     25.510000      0.000000      0.000000
2553     25.520000      0.000000      0.000000
2554     25.530000      0.000000      0.000000
2555     25.540000      0.000000      0.000000
2556     25.550000      0.000000      0.000000
2557     25.560000      0.000000      0.000000
2558     25.570000      0.000000      0.000000
2559     25.580000      0.000000      0.000000
2560     25.590000      0.000000      0.000000
2561     25.600000      0.000000      0.000000
2562     25.610000      0.000000      0.000000
2563     25.620000      0.000000      0.000000
2564     25.630000      0.000000      0.000000
2565     25.640000      0.000000      0.000000
2566     25.650000      0.000000      0.000000
2567     25.660000      0.000000      0.000000
2568     25.670000      0.000000      0.000000
2569     25.680000      0.000000      0.000000
2570     25.690000      0.000000      0.000000
2571     25.700000      0.000000      0.000000
2572     25.710000      0.000000      0.000000
2573     25.720000      0.000000      0.000000
2574     25.730000      0.000000      0.000000
2575     25.740000      0.000000      0.000000
2576     25.750000      0.000000      0.000000
2577     25.760000      0.000000      0.000000
2578     25.770000      0.000000      0.000000
2579     25.780000      0.000000      0.000000
2580     25.790000      0.000000      0.000000
2581     25.800000      0.000000      0.000000
2582     25.810000      0.000000      0.000000
2583     25.820000      0.000000      0.000000
2584     25.830000      0.000000      0.000000
2585     25.840000      0.000000      0.000000
2586     25.850000      0.000000      0.000000
2587     25.860000      0.000000      0.000000
2588     25.870000      0.000000      0.000000
2589     25.880000      0.000000      0.000000
2590     25.890000      0.000000      0.000000
2591     25.900000      0.000000      0.000000
2592     25.910000      0.000000      0.000000
2593     25.920000      0.000000      0.000000
2594     25.930000      0.000000      0.000000
2595     25.940000      0.000000      0.000000
2596     25.950000      0.000000      0.000000
2597     25.960000      0.000000      0.000000
2598     25.970000      0.000000      0.000000
2599     25.980000      0.000000      0.000000
2600     25.990000      0.000000      0.000000
2601     26.000000      0.000000      0.000000
2602     26.010000      0.000000      0.000000
2603     26.020000      0.000000      0.000000
2604     26.030000      0.000000      0.000000
2605     26.040000      0.000000      0.000000
2606     26.050000      0.000000      0.000000
2607     26.060000      0.000000      0.000000
2608     26.070000      0.000000      0.000000
2609     26.080000      0.000000      0.000000
2610     26.090000      0.000000      0.000000
2611     26.100000      0.000000      0.000000
2612     26.110000      0.000000      0.000000
2613     26.120000      0.000000      0.000000
2614     26.130000      0.000000      0.000000
2615     26.140000      0.000000      0.000000
2616     26.150000      0.000000      0.000000
2617     26.160000      0.000000      0.000000
2618     26.170000      0.000000      0.000000
2619     26.180000      0.000000      0.000000
2620     26.190000      0.000000      0.000000
2621     26.200000      0.000000      0.000000
2622     26.210000      0.000000      0.000000
2623     26.220000      0.000000      0.000000
2624     26.230000      0.000000      0.000000
2625     26.240000      0.000000      0.000000
2626     26.250000      0.000000      0.000000
2627     26.260000      0.000000      0.000000
2628     26.270000      0.000000      0.000000
2629     26.280000      0.000000      0.000000
2630     26.290000      0.000000      0.000000
2631     26.300000      0.000000      0.000000
2632     26.310000      0.000000      0.000000
2633     26.320000      0.000000      0.000000
2634     26.330000      0.000000      0.000000
2635     26.340000      0.000000      0.000000
2636     26.350000      0.000000      0.000000
2637     26.360000      0.000000      0.000000
2638     26.370000      0.000000      0.000000
2639     26.380000      0.000000      0.000000
2640     26.390000      0.000000      0.000000
2641     26.400000      0.000000      0.000000
2642     26.410000      0.000000      0.000000
2643     26.420000      0.000000      0.000000
2644     26.430000      0.000000      0.000000
2645     26.440000      0.000000      0.000000
2646     26.450000      0.000000      0.000000
2647     26.460000      0.000000      0.000000
2648     26.470000      0.000000      0.000000
2649     26.480000      0.000000      0.000000
2650     26.490000      0.000000      0.000000
2651     26.500000      0.000000      0.000000
2652     26.510000      0.000000      0.000000
2653     26.520000      0.000000      0.000000
2654     26.530000      0.000000      0.000000
2655     26.540000      0.000000      0.000000
2656     26.550000      0.000000      0.000000
2657     26.560000      0.000000      0.000000
2658     26.570000      0.000000      0.000000
2659     26.580000      0.000000      0.000000
2660     26.590000      0.000000      0.000000
2661     26.600000      0.000000      0.000000
2662     26.610000      0.000000      0.000000
2663     26.620000      0.000000      0.000000
2664     26.630000      0.000000      0.000000
2665     26.640000      0.000000      0.000000
2666     26.650000      0.000000      0.000000
2667     26.660000      0.000000      0.000000
2668     26.670000      0.000000      0.000000
2669     26.680000      0.000000      0.000000
2670     26.690000      0.000000      0.000000
2671     26.700000      0.000000      0.000000
2672     26.710000      0.000000      0.000000
2673     26.720000      0.000000      0.000000
2674     26.730000      0.000000      0.000000
2675     26.740000      0.000000      0.000000
2676     26.750000      0.000000      0.000000
2677     26.760000      0.000000      0.000000
2678     26.770000      0.000000      0.000000
2679     26.780000      0.000000      0.000000
2680     26.790000      0.000000      0.000000
2681     26.800000      0.000000      0.000000
2682     26.810000      0.000000      0.000000
2683     26.820000      0.000000      0.000000
2684     26.830000      0.000000      0.000000
2685     26.840000      0.000000      0.000000
2686     26.850000      0.000000      0.000000
2687     26.860000      0.000000      0.000000
2688     26.870000      0.000000      0.000000
2689     26.880000      0.000000      0.000000
2690     26.890000      0.000000      0.000000
2691     26.900000      0.000000      0.000000
2692     26.910000      0.000000      0.000000
2693     26.920000      0.000000      0.000000
2694     26.930000      0.000000      0.000000
2695     26.940000      0.000000      0.000000
2696     26.950000      0.000000      0.000000
2697     26.960000      0.000000      0.000000
2698     26.970000      0.000000      0.000000
2699     26.980000      0.000000      0.000000
2700     26.990000      0.000000      0.000000
2701     27.000000      0.000000      0.000000
2702     27.010000      0.000000      0.000000
2703     27.020000      0.000000      0.000000
2704     27.030000      0.000000      0.000000
2705     27.040000      0.000000      0.000000
2706     27.050000      0.000000      0.000000
2707     27.060000      0.000000      0.000000
2708     27.070000      0.000000      0.000000
2709     27.080000      0.000000      0.000000
2710     27.090000      0.000000      0.000000
2711     27.100000      0.000000      0.000000
2712     27.110000      0.000000      0.000000
2713     27.120000      0.000000      0.000000
2714     27.130000      0.000000      0.000000
2715     27.140000      0.000000      0.000000
2716     27.150000      0.000000      0.000000
2717     27.160000      0.000000      0.000000
2718     27.170000      0.000000      0.000000
2719     27.180000      0.000000      0.000000
2720     27.190000      0.000000      0.000000
2721     27.200000      0.000000      0.000000
2722     27.210000      0.000000      0.000000
2723     27.220000      0.000000      0.000000
2724     27.230000      0.000000      0.000000
2725     27.240000      0.000000      0.000000
2726     27.250000      0.000000      0.000000
2727     27.260000      0.000000      0.000000
2728     27.270000      0.000000      0.000000
2729     27.280000      0.000000      0.000000
2730     27.290000      0.000000      0.000000
2731     27.300000      0.000000      0.000000
2732     27.310000      0.000000      0.000000
2733     27.320000      0.000000      0.000000
2734     27.330000      0.000000      0.000000
2735     27.340000      0.000000      0.000000
2736     27.350000      0.000000      0.000000
2737     27.360000      0.000000      0.000000
2738     27.370000      0.000000      0.000000
2739     27.380000      0.000000      0.000000
2740     27.390000      0.000000      0.000000
2741     27.400000      0.000000      0.000000
2742     27.410000      0.000000      0.000000
2743     27.420000      0.000000      0.000000
2744     27.430000      0.000000      0.000000
2745     27.440000      0.000000      0.000000
2746     27.450000      0.000000      0.000000
2747     27.460000      0.000000      0.000000
2748     27.470000      0.000000      0.000000
2749     27.480000      0.000000      0.000000
2750     27.490000      0.000000      0.000000
2751     27.500000      0.000000      0.000000
2752     27.510000      0.000000      0.000000
2753     27.520000      0.000000      0.000000
2754     27.530000      0.000000      0.000000
2755     27.540000      0.000000      0.000000
2756     27.550000      0.000000      0.000000
2757     27.560000      0.000000      0.000000
2758     27.570000      0.000000      0.000000
2759     27.580000      0.000000      0.000000
2760     27.590000      0.000000      0.000000
2761     27.600000      0.000000      0.000000
2762     27.610000      0.000000      0.000000
2763     27.620000      0.000000      0.000000
2764     27.630000      0.000000      0.000000
2765     27.640000      0.000000      0.000000
2766     27.650000      0.000000      0.000000
2767     27.660000      0.000000      0.000000
2768     27.670000      0.000000      0.000000
2769     27.680000      0.000000      0.000000
2770     27.690000      0.000000      0.000000
2771     27.700000      0.000000      0.000000
2772     27.710000      0.000000      0.000000
2773     27.720000      0.000000      0.000000
2774     27.730000      0.000000      0.000000
2775     27.740000      0.000000      0.000000
2776     27.750000      0.000000      0.000000
2777     27.760000      0.000000      0.000000
2778     27.770000      0.000000      0.000000
2779     27.780000      0.000000      0.000000
2780     27.790000      0.000000      0.000000
2781     27.800000      0.000000      0.000000
2782     27.810000      0.000000      0.000000
2783     27.820000      0.000000      0.000000
2784     27.830000      0.000000      0.000000
2785     27.840000      0.000000      0.000000
2786     27.850000      0.000000      0.000000
2787     27.860000      0.000000      0.000000
2788     27.870000      0.000000      0.000000
2789     27.880000      0.000000      0.000000
2790     27.890000      0.000000      0.000000
2791     27.900000      0.000000      0.000000
2792     27.910000      0.000000      0.000000
2793     27.920000      0.000000      0.000000
2794     27.930000      0.000000      0.000000
2795     27.940000      0.000000      0.000000
2796     27.950000      0.000000      0.000000
2797     27.960000      0.000000      0.000000
2798     27.970000      0.000000      0.000000
2799     27.980000      0.000000      0.000000
2800     27.990000      0.000000      0.000000
2801     28.000000      0.000000      0.000000
2802     28.010000      0.000000      0.000000
2803     28.020000      0.000000      0.000000
2804     28.030000      0.000000      0.000000
2805     28.040000      0.000000      0.000000
2806     28.050000      0.000000      0.000000
2807     28.060000      0.000000      0.000000
2808     28.070000      0.000000      0.000000
2809     28.080000      0.000000      0.000000
2810     28.090000      0.000000      0.000000
2811     28.100000      0.000000      0.000000
2812     28.110000      0.000000      0.000000
2813     28.120000      0.000000      0.000000
2814     28.130000      0.000000      0.000000
2815     28.140000      0.000000      0.000000
2816     28.150000      0.000000      0.000000
2817     28.160000      0.000000      0.000000
2818     28.170000      0.000000      0.000000
2819     28.180000      0.000000      0.000000
2820     28.190000      0.000000      0.000000
2821     28.200000      0.000000      0.000000
2822     28.210000      0.000000      0.000000
2823     28.220000      0.000000      0.000000
2824     28.230000      0.000000      0.000000
2825     28.240000      0.000000      0.000000
2826     28.250000      0.000000      0.000000
2827     28.260000      0.000000      0.000000
2828     28.270000      0.000000      0.000000
2829     28.280000      0.000000      0.000000
2830     28.290000      0.000000      0.000000
2831     28.300000      0.000000      0.000000
2832     28.310000      0.000000      0.000000
2833     28.320000      0.000000      0.000000
2834     28.330000      0.000000      0.000000
2835     28.340000      0.000000      0.000000
2836     28.350000      0.000000      0.000000
2837     28.360000      0.000000      0.000000
2838     28.370000      0.000000      0.000000
2839     28.380000      0.000000      0.000000
2840     28.390000      0.000000      0.000000
2841     28.400000      0.000000      0.000000
2842     28.410000      0.000000      0.000000
2843     28.420000      0.000000      0.000000
2844     28.430000      0.000000      0.000000
2845     28.440000      0.000000      0.000000
2846     28.450000      0.000000      0.000000
2847     28.460000      0.000000      0.000000
2848     28.470000      0.000000      0.000000
2849     28.480000      0.000000      0.000000
2850     28.490000      0.000000      0.000000
2851     28.500000      0.000000      0.000000
2852     28.510000      0.000000      0.000000
2853     28.520000      0.000000      0.000000
2854     28.530000      0.000000      0.000000
2855     28.540000      0.000000      0.000000
2856     28.550000      0.000000      0.000000
2857     28.560000      0.000000      0.000000
2858     28.570000      0.000000      0.000000
2859     28.580000      0.000000      0.000000
2860     28.590000      0.000000      0.000000
2861     28.600000      0.000000      0.000000
2862     28.610000      0.000000      0.000000
2863     28.620000      0.000000      0.000000
2864     28.630000      0.000000      0.000000
2865     28.640000      0.000000      0.000000
2866     28.650000      0.000000      0.000000
2867     28.660000      0.000000      0.000000
2868     28.670000      0.000000      0.000000
2869     28.680000      0.000000      0.000000
2870     28.690000      0.000000      0.000000
2871     28.700000      0.000000      0.000000
2872     28.710000      0.000000      0.000000
2873     28.720000      0.000000      0.000000
2874     28.730000      0.000000      0.000000
2875     28.740000      0.000000      0.000000
2876     28.750000      0.000000      0.000000
2877     28.760000      0.000000      0.000000
2878     28.770000      0.000000      0.000000
2879     28.780000      0.000000      0.000000
2880     28.790000      0.000000      0.000000
2881     28.800000      0.000000      0.000000
2882     28.810000      0.000000      0.000000
2883     28.820000      0.000000      0.000000
2884     28.830000      0.000000      0.000000
2885     28.840000      0.000000      0.000000
2886     28.850000      0.000000      0.000000
2887     28.860000      0.000000      0.000000
2888     28.870000      0.000000      0.000000
2889     28.880000      0.000000      0.000000
2890     28.890000      0.000000      0.000000
2891     28.900000      0.000000      0.000000
2892     28.910000      0.000000      0.000000
2893     28.920000      0.000000      0.000000
2894     28.930000      0.000000      0.000000
2895     28.940000      0.000000      0.000000
2896     28.950000      0.000000      0.000000
2897     28.960000      0.000000      0.000000
2898     28.970000      0.000000      0.000000
2899     28.980000      0.000000      0.000000
2900     28.990000      0.000000      0.000000
2901     29.000000      0.000000      0.000000
2902     29.010000      0.000000      0.000000
2903     29.020000      0.000000      0.000000
2904     29.030000      0.000000      0.000000
2905     29.040000      0.000000      0.000000
2906     29.050000      0.000000      0.000000
2907     29.060000      0.000000      0.000000
2908     29.070000      0.000000      0.000000
2909     29.080000      0.000000      0.000000
2910     29.090000      0.000000      0.000000
2911     29.100000      0.000000      0.000000
2912     29.110000      0.000000      0.000000
2913     29.120000      0.000000      0.000000
2914     29.130000      0.000000      0.000000
2915     29.140000      0.000000      0.000000
2916     29.150000      0.000000      0.000000
2917     29.160000      0.000000      0.000000
2918     29.170000      0.000000      0.000000
2919     29.180000      0.000000      0.000000
2920     29.190000      0.000000      0.000000
2921     29.200000      0.000000      0.000000
2922     29.210000      0.000000      0.000000
2923     29.220000      0.000000      0.000000
2924     29.230000      0.000000      0.000000
2925     29.240000      0.000000      0.000000
2926     29.250000      0.000000      0.000000
2927     29.260000      0.000000      0.000000
2928     29.270000      0.000000      0.000000
2929     29.280000      0.000000      0.000000
2930     29.290000      0.000000      0.000000
2931     29.300000      0.000000      0.000000
2932     29.310000      0.000000      0.000000
2933     29.320000      0.000000      0.000000
2934     29.330000      0.000000      0.000000
2935     29.340000      0.000000      0.000000
2936     29.350000      0.000000      0.000000
2937     29.360000      0.000000      0.000000
2938     29.370000      0.000000      0.000000
2939     29.380000      0.000000      0.000000
2940     29.390000      0.000000      0.000000
2941     29.400000      0.000000      0.000000
2942     29.410000      0.000000      0.000000
2943     29.420000      0.000000      0.000000
2944     29.430000      0.000000      0.000000
2945     29.440000      0.000000      0.000000
2946     29.450000      0.000000      0.000000
2947     29.460000      0.000000      0.000000
2948     29.470000      0.000000      0.000000
2949     29.480000      0.000000      0.000000
2950     29.490000      0.000000      0.000000
2951     29.500000      0.000000      0.000000
2952     29.510000      0.000000      0.000000
2953     29.520000      0.000000      0.000000
2954     29.530000      0.000000      0.000000
2955     29.540000      0.000000      0.000000
2956     29.550000      0.000000      0.000000
2957     29.560000      0.000000      0.000000
2958     29.570000      0.000000      0.000000
2959     29.580000      0.000000      0.000000
2960     29.590000      0.000000      0.000000
2961     29.600000      0.000000      0.000000
2962     29.610000      0.000000      0.000000
2963     29.620000      0.000000      0.000000
2964     29.630000      0.000000      0.000000
2965     29.640000      0.000000      0.000000
2966     29.650000      0.000000      0.000000
2967     29.660000      0.000000      0.000000
2968     29.670000      0.000000      0.000000
2969     29.680000      0.000000      0.000000
2970     29.690000      0.000000      0.000000
2971     29.700000      0.000000      0.000000
2972     29.710000      0.000000      0.000000
2973     29.720000      0.000000      0.000000
2974     29.730000      0.000000      0.000000
2975     29.740000      0.000000      0.000000
2976     29.750000      0.000000      0.000000
2977     29.760000      0.000000      0.000000
2978     29.770000      0.000000      0.000000
2979     29.780000      0.000000      0.000000
2980     29.790000      0.000000      0.000000
2981     29.800000      0.000000      0.000000
2982     29.810000      0.000000      0.000000
2983     29.820000      0.000000      0.000000
2984     29.830000      0.000000      0.000000
2985     29.840000      0.000000      0.000000
2986     29.850000      0.000000      0.000000
2987     29.860000      0.000000      0.000000
2988     29.870000      0.000000      0.000000
2989     29.880000      0.000000      0.000000
2990     29.890000      0.000000      0.000000
2991     29.900000      0.000000      0.000000
2992     29.910000      0.000000      0.000000
2993     29.920000      0.000000      0.000000
2994     29.930000      0.000000      0.000000
2995     29.940000      0.000000      0.000000
2996     29.950000      0.000000      0.000000
2997     29.960000      0.000000      0.000000
2998     29.970000      0.000000      0.000000
2999     29.980000      0.000000      0.000000
3000     29.990000      0.000000      0.000000
3001     30.000000      0.000000      0.000000
3002     30.010000      0.000000      0.000000
3003     30.020000      0.000000      0.000000
3004     30.030000      0.000000      0.000000
3005     30.040000      0.000000      0.000000
3006     30.050000      0.000000      0.000000
3007     30.060000      0.000000      0.000000
3008     30.070000      0.000000      0.000000
3009     30.080000      0.000000      0.000000
3010     30.090000      0.000000      0.000000
3011     30.100000      0.000000      0.000000
3012     30.110000      0.000000      0.000000
3013     30.120000      0.000000      0.000000
3014     30.130000      0.000000      0.000000
3015     30.140000      0.000000      0.000000
3016     30.150000      0.000000      0.000000
3017     30.160000      0.000000      0.000000
3018     30.170000      0.000000      0.000000
3019     30.180000      0.000000      0.000000
3020     30.190000      0.000000      0.000000
3021     30.200000      0.000000      0.000000
3022     30.210000      0.000000      0.000000
3023     30.220000      0.000000      0.000000
3024     30.230000      0.000000      0.000000
3025     30.240000      0.000000      0.000000
3026     30.250000      0.000000      0.000000
3027     30.260000      0.000000      0.000000
3028     30.270000      0.000000      0.000000
3029     30.280000      0.000000      0.000000
3030     30.290000      0.000000      0.000000
3031     30.300000      0.000000      0.000000
3032     30.310000      0.000000      0.000000
3033     30.320000      0.000000      0.000000
3034     30.330000      0.000000      0.000000
3035     30.340000      0.000000      0.000000
3036     30.350000      0.000000      0.000000
3037     30.360000      0.000000      0.000000
3038     30.370000      0.000000      0.000000
3039     30.380000      0.000000      0.000000
3040     30.390000      0.000000      0.000000
3041     30.400000      0.000000      0.000000
3042     30.410000      0.000000      0.000000
3043     30.420000      0.000000      0.000000
3044     30.430000      0.000000      0.000000
3045     30.440000      0.000000      0.000000
3046     30.450000      0.000000      0.000000
3047     30.460000      0.000000      0.000000
3048     30.470000      0.000000      0.000000
3049     30.480000      0.000000      0.000000
3050     30.490000      0.000000      0.000000
3051     30.500000      0.000000      0.000000
3052     30.510000      0.000000      0.000000
3053     30.520000      0.000000      0.000000
3054     30.530000      0.000000      0.000000
3055     30.540000      0.000000      0.000000
3056     30.550000      0.000000      0.000000
3057     30.560000      0.000000      0.000000
3058     30.570000      0.000000      0.000000
3059     30.580000      0.000000      0.000000
3060     30.590000      0.000000      0.000000
3061     30.600000      0.000000      0.000000
3062     30.610000      0.000000      0.000000
3063     30.620000      0.000000      0.000000
3064     30.630000      0.000000      0.000000
3065     30.640000      0.000000      0.000000
3066     30.650000      0.000000      0.000000
3067     30.660000      0.000000      0.000000
3068     30.670000      0.000000      0.000000
3069     30.680000      0.000000      0.000000
3070     30.690000      0.000000      0.000000
3071     30.700000      0.000000      0.000000
3072     30.710000      0.000000      0.000000
3073     30.720000      0.000000      0.000000
3074     30.730000      0.000000      0.000000
3075     30.740000      0.000000      0.000000
3076     30.750000      0.000000      0.000000
3077     30.760000      0.000000      0.000000
3078     30.770000      0.000000      0.000000
3079     30.780000      0.000000      0.000000
3080     30.790000      0.000000      0.000000
3081     30.800000      0.000000      0.000000
3082     30.810000      0.000000      0.000000
3083     30.820000      0.000000      0.000000
3084     30.830000      0.000000      0.000000
3085     30.840000      0.000000      0.000000
3086     30.850000      0.000000      0.000000
3087     30.860000      0.000000      0.000000
3088     30.870000      0.000000      0.000000
3089     30.880000      0.000000      0.000000
3090     30.890000      0.000000      0.000000
3091     30.900000      0.000000      0.000000
3092     30.910000      0.000000      0.000000
3093     30.920000      0.000000      0.000000
3094     30.930000      0.000000      0.000000
3095     30.940000      0.000000      0.000000
3096     30.950000      0.000000      0.000000
3097     30.960000      0.000000      0.000000
3098     30.970000      0.000000      0.000000
3099     30.980000      0.000000      0.000000
3100     30.990000      0.000000      0.000000
3101     31.000000      0.000000      0.000000
3102     31.010000      0.000000      0.000000
3103     31.020000      0.000000      0.000000
3104     31.030000      0.000000      0.000000
3105     31.040000      0.000000      0.000000
3106     31.050000      0.000000      0.000000
3107     31.060000      0.000000      0.000000
3108     31.070000      0.000000      0.000000
3109     31.080000      0.000000      0.000000
3110     31.090000      0.000000      0.000000
3111     31.100000      0.000000      0.000000
3112     31.110000      0.000000      0.000000
3113     31.120000      0.000000      0.000000
3114     31.130000      0.000000      0.000000
3115     31.140000      0.000000      0.000000
3116     31.150000      0.000000      0.000000
3117     31.160000      0.000000      0.000000
3118     31.170000      0.000000      0.000000
3119     31.180000      0.000000      0.000000
3120     31.190000      0.000000      0.000000
3121     31.200000      0.000000      0.000000
3122     31.210000      0.000000      0.000000
3123     31.220000      0.000000      0.000000
3124     31.230000      0.000000      0.000000
3125     31.240000      0.000000      0.000000
3126     31.250000      0.000000      0.000000
3127     31.260000      0.000000      0.000000
3128     31.270000      0.000000      0.000000
3129     31.280000      0.000000      0.000000
3130     31.290000      0.000000      0.000000
3131     31.300000      0.000000      0.000000
3132     31.310000      0.000000      0.000000
3133     31.320000      0.000000      0.000000
3134     31.330000      0.000000      0.000000
3135     31.340000      0.000000      0.000000
3136     31.350000      0.000000      0.000000
3137     31.360000      0.000000      0.000000
3138     31.370000      0.000000      0.000000
3139     31.380000      0.000000      0.000000
3140     31.390000      0.000000      0.000000
3141     31.400000      0.000000      0.000000
3142     31.410000      0.000000      0.000000
3143     31.420000      0.000000      0.000000
3144     31.430000      0.000000      0.000000
3145     31.440000      0.000000      0.000000
3146     31.450000      0.000000      0.000000
3147     31.460000      0.000000      0.000000
3148     31.470000      0.000000      0.000000
3149     31.480000      0.000000      0.000000
3150     31.490000      0.000000      0.000000
3151     31.500000      0.000000      0.000000
3152     31.510000      0.000000      0.000000
3153     31.520000      0.000000      0.000000
3154     31.530000      0.000000      0.000000
3155     31.540000      0.000000      0.000000
3156     31.550000      0.000000      0.000000
3157     31.560000      0.000000      0.000000
3158     31.570000      0.000000      0.000000
3159     31.580000      0.000000      0.000000
3160     31.590000      0.000000      0.000000
3161     31.600000      0.000000      0.000000
3162     31.610000      0.000000      0.000000
3163     31.620000      0.000000      0.000000
3164     31.630000      0.000000      0.000000
3165     31.640000      0.000000      0.000000
3166     31.650000      0.000000      0.000000
3167     31.660000      0.000000      0.000000
3168     31.670000      0.000000      0.000000
3169     31.680000      0.000000      0.000000
3170     31.690000      0.000000      0.000000
3171     31.700000      0.000000      0.000000
3172     31.710000      0.000000      0.000000
3173     31.720000      0.000000      0.000000
3174     31.730000      0.000000      0.000000
3175     31.740000      0.000000      0.000000
3176     31.750000      0.000000      0.000000
3177     31.760000      0.000000      0.000000
3178     31.770000      0.000000      0.000000
3179     31.780000      0.000000      0.000000
3180     31.790000      0.000000      0.000000
3181     31.800000      0.000000      0.000000
3182     31.810000      0.000000      0.000000
3183     31.820000      0.000000      0.000000
3184     31.830000      0.000000      0.000000
3185     31.840000      0.000000      0.000000
3186     31.850000      0.000000      0.000000
3187     31.860000      0.000000      0.000000
3188     31.870000      0.000000      0.000000
3189     31.880000      0.000000      0.000000
3190     31.890000      0.000000      0.000000
3191     31.900000      0.000000      0.000000
3192     31.910000      0.000000      0.000000
3193     31.920000      0.000000      0.000000
3194     31.930000      0.000000      0.000000
3195     31.940000      0.000000      0.000000
3196     31.950000      0.000000      0.000000
3197     31.960000      0.000000      0.000000
3198     31.970000      0.000000      0.000000
3199     31.980000      0.000000      0.000000
3200     31.990000      0.000000      0.000000
3201     32.000000      0.000000      0.000000
3202     32.010000      0.000000      0.000000
3203     32.020000      0.000000      0.000000
3204     32.030000      0.000000      0.000000
3205     32.040000      0.000000      0.000000
3206     32.050000      0.000000      0.000000
3207     32.060000      0.000000      0.000000
3208     32.070000      0.000000      0.000000
3209     32.080000      0.000000      0.000000
3210     32.090000      0.000000      0.000000
3211     32.100000      0.000000      0.000000
3212     32.110000      0.000000      0.000000
3213     32.120000      0.000000      0.000000
3214     32.130000      0.000000      0.000000
3215     32.140000      0.000000      0.000000
3216     32.150000      0.000000      0.000000
3217     32.160000      0.000000      0.000000
3218     32.170000      0.000000      0.000000
3219     32.180000      0.000000      0.000000
3220     32.190000      0.000000      0.000000
3221     32.200000      0.000000      0.000000
3222     32.210000      0.000000      0.000000
3223     32.220000      0.000000      0.000000
3224     32.230000      0.000000      0.000000
3225     32.240000      0.000000      0.000000
3226     32.250000      0.000000      0.000000
3227     32.260000      0.000000      0.000000
3228     32.270000      0.000000      0.000000
3229     32.280000      0.000000      0.000000
3230     32.290000      0.000000      0.000000
3231     32.300000      0.000000      0.000000
3232     32.310000      0.000000      0.000000
3233     32.320000      0.000000      0.000000
3234     32.330000      0.000000      0.000000
3235     32.340000      0.000000      0.000000
3236     32.350000      0.000000      0.000000
3237     32.360000      0.000000      0.000000
3238     32.370000      0.000000      0.000000
3239     32.380000      0.000000      0.000000
3240     32.390000      0.000000      0.000000
3241     32.400000      0.000000      0.000000
3242     32.410000      0.000000      0.000000
3243     32.420000      0.000000      0.000000
3244     32.430000      0.000000      0.000000
3245     32.440000      0.000000      0.000000
3246     32.450000      0.000000      0.000000
3247     32.460000      0.000000      0.000000
3248     32.470000      0.000000      0.000000
3249     32.480000      0.000000      0.000000
3250     32.490000      0.000000      0.000000
3251     32.500000      0.000000      0.000000
3252     32.510000      0.000000      0.000000
3253     32.520000      0.000000      0.000000
3254     32.530000      0.000000      0.000000
3255     32.540000      0.000000      0.000000
3256     32.550000      0.000000      0.000000
3257     32.560000      0.000000      0.000000
3258     32.570000      0.000000      0.000000
3259     32.580000      0.000000      0.000000
3260     32.590000      0.000000      0.000000
3261     32.600000      0.000000      0.000000
3262     32.610000      0.000000      0.000000
3263     32.620000      0.000000      0.000000
3264     32.630000      0.000000      0.000000
3265     32.640000      0.000000      0.000000
3266     32.650000      0.000000      0.000000
3267     32.660000      0.000000      0.000000
3268     32.670000      0.000000      0.000000
3269     32.680000      0.000000      0.000000
3270     32.690000      0.000000      0.000000
3271     32.700000      0.000000      0.000000
3272     32.710000      0.000000      0.000000
3273     32.720000      0.000000      0.000000
3274     32.730000      0.000000      0.000000
3275     32.740000      0.000000      0.000000
3276     32.750000      0.000000      0.000000
3277     32.760000      0.000000      0.000000
3278     32.770000      0.000000      0.000000
3279     32.780000      0.000000      0.000000
3280     32.790000      0.000000      0.000000
3281     32.800000      0.000000      0.000000
3282     32.810000      0.000000      0.000000
3283     32.820000      0.000000      0.000000
3284     32.830000      0.000000      0.000000
3285     32.840000      0.000000      0.000000
3286     32.850000      0.000000      0.000000
3287     32.860000      0.000000      0.000000
3288     32.870000      0.000000      0.000000
3289     32.880000      0.000000      0.000000
3290     32.890000      0.000000      0.000000
3291     32.900000      0.000000      0.000000
3292     32.910000      0.000000      0.000000
3293     32.920000      0.000000      0.000000
3294     32.930000      0.000000      0.000000
3295     32.940000      0.000000      0.000000
3296     32.950000      0.000000      0.000000
3297     32.960000      0.000000      0.000000
3298     32.970000      0.000000      0.000000
3299     32.980000      0.000000      0.000000
3300     32.990000      0.000000      0.000000
3301     33.000000      0.000000      0.000000
3302     33.010000      0.000000      0.000000
3303     33.020000      0.000000      0.000000
3304     33.030000      0.000000      0.000000
3305     33.040000      0.000000      0.000000
3306     33.050000      0.000000      0.000000
3307     33.060000      0.000000      0.000000
3308     33.070000      0.000000      0.000000
3309     33.080000      0.000000      0.000000
3310     33.090000      0.000000      0.000000
3311     33.100000      0.000000      0.000000
3312     33.110000      0.000000      0.000000
3313     33.120000      0.000000      0.000000
3314     33.130000      0.000000      0.000000
3315     33.140000      0.000000      0.000000
3316     33.150000      0.000000      0.000000
3317     33.160000      0.000000      0.000000
3318     33.170000      0.000000      0.000000
3319     33.180000      0.000000      0.000000
3320     33.190000      0.000000      0.000000
3321     33.200000      0.000000      0.000000
3322     33.210000      0.000000      0.000000
3323     33.220000      0.000000      0.000000
3324     33.230000      0.000000      0.000000
3325     33.240000      0.000000      0.000000
3326     33.250000      0.000000      0.000000
3327     33.260000      0.000000      0.000000
3328     33.270000      0.000000      0.000000
3329     33.280000      0.000000      0.000000
3330     33.290000      0.000000      0.000000
3331     33.300000      0.000000      0.000000
3332     33.310000      0.000000      0.000000
3333     33.320000      0.000000      0.000000
3334     33.330000      0.000000      0.000000
3335     33.340000      0.000000      0.000000
3336     33.350000      0.000000      0.000000
3337     33.360000      0.000000      0.000000
3338     33.370000      0.000000      0.000000
3339     33.380000      0.000000      0.000000
3340     33.390000      0.000000      0.000000
3341     33.400000      0.000000      0.000000
3342     33.410000      0.000000      0.000000
3343     33.420000      0.000000      0.000000
3344     33.430000      0.000000      0.000000
3345     33.440000      0.000000      0.000000
3346     33.450000      0.000000      0.000000
3347     33.460000      0.000000      0.000000
3348     33.470000      0.000000      0.000000
3349     33.480000      0.000000      0.000000
3350     33.490000      0.000000      0.000000
3351     33.500000      0.000000      0.000000
3352     33.510000      0.000000      0.000000
3353     33.520000      0.000000      0.000000
3354     33.530000      0.000000      0.000000
3355     33.540000      0.000000      0.000000
3356     33.550000      0.000000      0.000000
3357     33.560000      0.000000      0.000000
3358     33.570000      0.000000      0.000000
3359     33.580000      0.000000      0.000000
3360     33.590000      0.000000      0.000000
3361     33.600000      0.000000      0.000000
3362     33.610000      0.000000      0.000000
3363     33.620000      0.000000      0.000000
3364     33.630000      0.000000      0.000000
3365     33.640000      0.000000      0.000000
3366     33.650000      0.000000      0.000000
3367     33.660000      0.000000      0.000000
3368     33.670000      0.000000      0.000000
3369     33.680000      0.000000      0.000000
3370     33.690000      0.000000      0.000000
3371     33.700000      0.000000      0.000000
3372     33.710000      0.000000      0.000000
3373     33.720000      0.000000      0.000000
3374     33.730000      0.000000      0.000000
3375     33.740000      0.000000      0.000000
3376     33.750000      0.000000      0.000000
3377     33.760000      0.000000      0.000000
3378     33.770000      0.000000      0.000000
3379     33.780000      0.000000      0.000000
3380     33.790000      0.000000      0.000000
3381     33.800000      0.000000      0.000000
3382     33.810000      0.000000      0.000000
3383     33.820000      0.000000      0.000000
3384     33.830000      0.000000      0.000000
3385     33.840000      0.000000      0.000000
3386     33.850000      0.000000      0.000000
3387     33.860000      0.000000      0.000000
3388     33.870000      0.000000      0.000000
3389     33.880000      0.000000      0.000000
3390     33.890000      0.000000      0.000000
3391     33.900000      0.000000      0.000000
3392     33.910000      0.000000      0.000000
3393     33.920000      0.000000      0.000000
3394     33.930000      0.000000      0.000000
3395     33.940000      0.000000      0.000000
3396     33.950000      0.000000      0.000000
3397     33.960000      0.000000      0.000000
3398     33.970000      0.000000      0.000000
3399     33.980000      0.000000      0.000000
3400     33.990000      0.000000      0.000000
3401     34.000000      0.000000      0.000000
3402     34.010000      0.000000      0.000000
3403     34.020000      0.000000      0.000000
3404     34.030000      0.000000      0.000000
3405     34.040000      0.000000      0.000000
3406     34.050000      0.000000      0.000000
3407     34.060000      0.000000      0.000000
3408     34.070000      0.000000      0.000000
3409     34.080000      0.000000      0.000000
3410     34.090000      0.000000      0.000000
3411     34.100000      0.000000      0.000000
3412     34.110000      0.000000      0.000000
3413     34.120000      0.000000      0.000000
3414     34.130000      0.000000      0.000000
3415     34.140000      0.000000      0.000000
3416     34.150000      0.000000      0.000000
3417     34.160000      0.000000      0.000000
3418     34.170000      0.000000      0.000000
3419     34.180000      0.000000      0.000000
3420     34.190000      0.000000      0.000000
3421     34.200000      0.000000      0.000000
3422     34.210000      0.000000      0.000000
3423     34.220000      0.000000      0.000000
3424     34.230000      0.000000      0.000000
3425     34.240000      0.000000      0.000000
3426     34.250000      0.000000      0.000000
3427     34.260000      0.000000      0.000000
3428     34.270000      0.000000      0.000000
3429     34.280000      0.000000      0.000000
3430     34.290000      0.000000      0.000000
3431     34.300000      0.000000      0.000000
3432     34.310000      0.000000      0.000000
3433     34.320000      0.000000      0.000000
3434     34.330000      0.000000      0.000000
3435     34.340000      0.000000      0.000000
3436     34.350000      0.000000      0.000000
3437     34.360000      0.000000      0.000000
3438     34.370000      0.000000      0.000000
3439     34.380000      0.000000      0.000000
3440     34.390000      0.000000      0.000000
3441     34.400000      0.000000      0.000000
3442     34.410000      0.000000      0.000000
3443     34.420000      0.000000      0.000000
3444     34.430000      0.000000      0.000000
3445     34.440000      0.000000      0.000000
3446     34.450000      0.000000      0.000000
3447     34.460000      0.000000      0.000000
3448     34.470000      0.000000      0.000000
3449     34.480000      0.000000      0.000000
3450     34.490000      0.000000      0.000000
3451     34.500000      0.000000      0.000000
3452     34.510000      0.000000      0.000000
3453     34.520000      0.000000      0.000000
3454     34.530000      0.000000      0.000000
3455     34.540000      0.000000      0.000000
3456     34.550000      0.000000      0.000000
3457     34.560000      0.000000      0.000000
3458     34.570000      0.000000      0.000000
3459     34.580000      0.000000      0.000000
3460     34.590000      0.000000      0.000000
3461     34.600000      0.000000      0.000000
3462     34.610000      0.000000      0.000000
3463     34.620000      0.000000      0.000000
3464     34.630000      0.000000      0.000000
3465     34.640000      0.000000      0.000000
3466     34.650000      0.000000      0.000000
3467     34.660000      0.000000      0.000000
3468     34.670000      0.000000      0.000000
3469     34.680000      0.000000      0.000000
3470     34.690000      0.000000      0.000000
3471     34.700000      0.000000      0.000000
3472     34.710000      0.000000      0.000000
3473     34.720000      0.000000      0.000000
3474     34.730000      0.000000      0.000000
3475     34.740000      0.000000      0.000000
3476     34.750000      0.000000      0.000000
3477     34.760000      0.000000      0.000000
3478     34.770000      0.000000      0.000000
3479     34.780000      0.000000      0.000000
3480     34.790000      0.000000      0.000000
3481     34.800000      0.000000      0.000000
3482     34.810000      0.000000      0.000000
3483     34.820000      0.000000      0.000000
3484     34.830000      0.000000      0.000000
3485     34.840000      0.000000      0.000000
3486     34.850000      0.000000      0.000000
3487     34.860000      0.000000      0.000000
3488     34.870000      0.000000      0.000000
3489     34.880000      0.000000      0.000000
3490     34.890000      0.000000      0.000000
3491     34.900000      0.000000      0.000000
3492     34.910000      0.000000      0.000000
3493     34.920000      0.000000      0.000000
3494     34.930000      0.000000      0.000000
3495     34.940000      0.000000      0.000000
3496     34.950000      0.000000      0.000000
3497     34.960000      0.000000      0.000000
3498     34.970000      0.000000      0.000000
3499     34.980000      0.000000      0.000000
3500     34.990000      0.000000      0.000000
3501     35.000000      0.000000      0.000000
3502     35.010000      0.000000      0.000000
3503     35.020000      0.000000      0.000000
3504     35.030000      0.000000      0.000000
3505     35.040000      0.000000      0.000000
3506     35.050000      0.000000      0.000000
3507     35.060000      0.000000      0.000000
3508     35.070000      0.000000      0.000000
3509     35.080000      0.000000      0.000000
3510     35.090000      0.000000      0.000000
3511     35.100000      0.000000      0.000000
3512     35.110000      0.000000      0.000000
3513     35.120000      0.000000      0.000000
3514     35.130000      0.000000      0.000000
3515     35.140000      0.000000      0.000000
3516     35.150000      0.000000      0.000000
3517     35.160000      0.000000      0.000000
3518     35.170000      0.000000      0.000000
3519     35.180000      0.000000      0.000000
3520     35.190000      0.000000      0.000000
3521     35.200000      0.000000      0.000000
3522     35.210000      0.000000      0.000000
3523     35.220000      0.000000      0.000000
3524     35.230000      0.000000      0.000000
3525     35.240000      0.000000      0.000000
3526     35.250000      0.000000      0.000000
3527     35.260000      0.000000      0.000000
3528     35.270000      0.000000      0.000000
3529     35.280000      0.000000      0.000000
3530     35.290000      0.000000      0.000000
3531     35.300000      0.000000      0.000000
3532     35.310000      0.000000      0.000000
3533     35.320000      0.000000      0.000000
3534     35.330000      0.000000      0.000000
3535     35.340000      0.000000      0.000000
3536     35.350000      0.000000      0.000000
3537     35.360000      0.000000      0.000000
3538     35.370000      0.000000      0.000000
3539     35.380000      0.000000      0.000000
3540     35.390000      0.000000      0.000000
3541     35.400000      0.000000      0.000000
3542     35.410000      0.000000      0.000000
3543     35.420000      0.000000      0.000000
3544     35.430000      0.000000      0.000000
3545     35.440000      0.000000      0.000000
3546     35.450000      0.000000      0.000000
3547     35.460000      0.000000      0.000000
3548     35.470000      0.000000      0.000000
3549     35.480000      0.000000      0.000000
3550     35.490000      0.000000      0.000000
3551     35.500000      0.000000      0.000000
3552     35.510000      0.000000      0.000000
3553     35.520000      0.000000      0.000000
3554     35.530000      0.000000      0.000000
3555     35.540000      0.000000      0.000000
3556     35.550000      0.000000      0.000000
3557     35.560000      0.000000      0.000000
3558     35.570000      0.000000      0.000000
3559     35.580000      0.000000      0.000000
3560     35.590000      0.000000      0.000000
3561     35.600000      0.000000      0.000000
3562     35.610000      0.000000      0.000000
3563     35.620000      0.000000      0.000000
3564     35.630000      0.000000      0.000000
3565     35.640000      0.000000      0.000000
3566     35.650000      0.000000      0.000000
3567     35.660000      0.000000      0.000000
3568     35.670000      0.000000      0.000000
3569     35.680000      0.000000      0.000000
3570     35.690000      0.000000      0.000000
3571     35.700000      0.000000      0.000000
3572     35.710000      0.000000      0.000000
3573     35.720000      0.000000      0.000000
3574     35.730000      0.000000      0.000000
3575     35.740000      0.000000      0.000000
3576     35.750000      0.000000      0.000000
3577     35.760000      0.000000      0.000000
3578     35.770000      0.000000      0.000000
3579     35.780000      0.000000      0.000000
3580     35.790000      0.000000      0.000000
3581     35.800000      0.000000      0.000000
3582     35.810000      0.000000      0.000000
3583     35.820000      0.000000      0.000000
3584     35.830000      0.000000      0.000000
3585     35.840000      0.000000      0.000000
3586     35.850000      0.000000      0.000000
3587     35.860000      0.000000      0.000000
3588     35.870000      0.000000      0.000000
3589     35.880000      0.000000      0.000000
3590     35.890000      0.000000      0.000000
3591     35.900000      0.000000      0.000000
3592     35.910000      0.000000      0.000000
3593     35.920000      0.000000      0.000000
3594     35.930000      0.000000      0.000000
3595     35.940000      0.000000      0.000000
3596     35.950000      0.000000      0.000000
3597     35.960000      0.000000      0.000000
3598     35.970000      0.000000      0.000000
3599     35.980000      0.000000      0.000000
3600     35.990000      0.000000      0.000000
3601     36.000000      0.000000      0.000000
3602     36.010000      0.000000      0.000000
3603     36.020000      0.000000      0.000000
3604     36.030000      0.000000      0.000000
3605     36.040000      0.000000      0.000000
3606     36.050000      0.000000      0.000000
3607     36.060000      0.000000      0.000000
3608     36.070000      0.000000      0.000000
3609     36.080000      0.000000      0.000000
3610     36.090000      0.000000      0.000000
3611     36.100000      0.000000      0.000000
3612     36.110000      0.000000      0.000000
3613     36.120000      0.000000      0.000000
3614     36.130000      0.000000      0.000000
3615     36.140000      0.000000      0.000000
3616     36.150000      0.000000      0.000000
3617     36.160000      0.000000      0.000000
3618     36.170000      0.000000      0.000000
3619     36.180000      0.000000      0.000000
3620     36.190000      0.000000      0.000000
3621     36.200000      0.000000      0.000000
3622     36.210000      0.000000      0.000000
3623     36.220000      0.000000      0.000000
3624     36.230000      0.000000      0.000000
3625     36.240000      0.000000      0.000000
3626     36.250000      0.000000      0.000000
3627     36.260000      0.000000      0.000000
3628     36.270000      0.000000      0.000000
3629     36.280000      0.000000      0.000000
3630     36.290000      0.000000      0.000000
3631     36.300000      0.000000      0.000000
3632     36.310000      0.000000      0.000000
3633     36.320000      0.000000      0.000000
3634     36.330000      0.000000      0.000000
3635     36.340000      0.000000      0.000000
3636     36.350000      0.000000      0.000000
3637     36.360000      0.000000      0.000000
3638     36.370000      0.000000      0.000000
3639     36.380000      0.000000      0.000000
3640     36.390000      0.000000      0.000000
3641     36.400000      0.000000      0.000000
3642     36.410000      0.000000      0.000000
3643     36.420000      0.000000      0.000000
3644     36.430000      0.000000      0.000000
3645     36.440000      0.000000      0.000000
3646     36.450000      0.000000      0.000000
3647     36.460000      0.000000      0.000000
3648     36.470000      0.000000      0.000000
3649     36.480000      0.000000      0.000000
3650     36.490000      0.000000      0.000000
3651     36.500000      0.000000      0.000000
3652     36.510000      0.000000      0.000000
3653     36.520000      0.000000      0.000000
3654     36.530000      0.000000      0.000000
3655     36.540000      0.000000      0.000000
3656     36.550000      0.000000      0.000000
3657     36.560000      0.000000      0.000000
3658     36.570000      0.000000      0.000000
3659     36.580000      0.000000      0.000000
3660     36.590000      0.000000      0.000000
3661     36.600000      0.000000      0.000000
3662     36.610000      0.000000      0.000000
3663     36.620000      0.000000      0.000000
3664     36.630000      0.000000      0.000000
3665     36.640000      0.000000      0.000000
3666     36.650000      0.000000      0.000000
3667     36.660000      0.000000      0.000000
3668     36.670000      0.000000      0.000000
3669     36.680000      0.000000      0.000000
3670     36.690000      0.000000      0.000000
3671     36.700000      0.000000      0.000000
3672     36.710000      0.000000      0.000000
3673     36.720000      0.000000      0.000000
3674     36.730000      0.000000      0.000000
3675     36.740000      0.000000      0.000000
3676     36.750000      0.000000      0.000000
3677     36.760000      0.000000      0.000000
3678     36.770000      0.000000      0.000000
3679     36.780000      0.000000      0.000000
3680     36.790000      0.000000      0.000000
3681     36.800000      0.000000      0.000000
3682     36.810000      0.000000      0.000000
3683     36.820000      0.000000      0.000000
3684     36.830000      0.000000      0.000000
3685     36.840000      0.000000      0.000000
3686     36.850000      0.000000      0.000000
3687     36.860000      0.000000      0.000000
3688     36.870000      0.000000      0.000000
3689     36.880000      0.000000      0.000000
3690     36.890000      0.000000      0.000000
3691     36.900000      0.000000      0.000000
3692     36.910000      0.000000      0.000000
3693     36.920000      0.000000      0.000000
3694     36.930000      0.000000      0.000000
3695     36.940000      0.000000      0.000000
3696     36.950000      0.000000      0.000000
3697     36.960000      0.000000      0.000000
3698     36.970000      0.000000      0.000000
3699     36.980000      0.000000      0.000000
3700     36.990000      0.000000      0.000000
3701     37.000000      0.000000      0.000000
3702     37.010000      0.000000      0.000000
3703     37.020000      0.000000      0.000000
3704     37.030000      0.000000      0.000000
3705     37.040000      0.000000      0.000000
3706     37.050000      0.000000      0.000000
3707     37.060000      0.000000      0.000000
3708     37.070000      0.000000      0.000000
3709     37.080000      0.000000      0.000000
3710     37.090000      0.000000      0.000000
3711     37.100000      0.000000      0.000000
3712     37.110000      0.000000      0.000000
3713     37.120000      0.000000      0.000000
3714     37.130000      0.000000      0.000000
3715     37.140000      0.000000      0.000000
3716     37.150000      0.000000      0.000000
3717     37.160000      0.000000      0.000000
3718     37.170000      0.000000      0.000000
3719     37.180000      0.000000      0.000000
3720     37.190000      0.000000      0.000000
3721     37.200000      0.000000      0.000000
3722     37.210000      0.000000      0.000000
3723     37.220000      0.000000      0.000000
3724     37.230000      0.000000      0.000000
3725     37.240000      0.000000      0.000000
3726     37.250000      0.000000      0.000000
3727     37.260000      0.000000      0.000000
3728     37.270000      0.000000      0.000000
3729     37.280000      0.000000      0.000000
3730     37.290000      0.000000      0.000000
3731     37.300000      0.000000      0.000000
3732     37.310000      0.000000      0.000000
3733     37.320000      0.000000      0.000000
3734     37.330000      0.000000      0.000000
3735     37.340000      0.000000      0.000000
3736     37.350000      0.000000      0.000000
3737     37.360000      0.000000      0.000000
3738     37.370000      0.000000      0.000000
3739     37.380000      0.000000      0.000000
3740     37.390000      0.000000      0.000000
3741     37.400000      0.000000      0.000000
3742     37.410000      0.000000      0.000000
3743     37.420000      0.000000      0.000000
3744     37.430000      0.000000      0.000000
3745     37.440000      0.000000      0.000000
3746     37.450000      0.000000      0.000000
3747     37.460000      0.000000      0.000000
3748     37.470000      0.000000      0.000000
3749     37.480000      0.000000      0.000000
3750     37.490000      0.000000      0.000000
3751     37.500000      0.000000      0.000000
3752     37.510000      0.000000      0.000000
3753     37.520000      0.000000      0.000000
3754     37.530000      0.000000      0.000000
3755     37.540000      0.000000      0.000000
3756     37.550000      0.000000      0.000000
3757     37.560000      0.000000      0.000000
3758     37.570000      0.000000      0.000000
3759     37.580000      0.000000      0.000000
3760     37.590000      0.000000      0.000000
3761     37.600000      0.000000      0.000000
3762     37.610000      0.000000      0.000000
3763     37.620000      0.000000      0.000000
3764     37.630000      0.000000      0.000000
3765     37.640000      0.000000      0.000000
3766     37.650000      0.000000      0.000000
3767     37.660000      0.000000      0.000000
3768     37.670000      0.000000      0.000000
3769     37.680000      0.000000      0.000000
3770     37.690000      0.000000      0.000000
3771     37.700000      0.000000      0.000000
3772     37.710000      0.000000      0.000000
3773     37.720000      0.000000      0.000000
3774     37.730000      0.000000      0.000000
3775     37.740000      0.000000      0.000000
3776     37.750000      0.000000      0.000000
3777     37.760000      0.000000      0.000000
3778     37.770000      0.000000      0.000000
3779     37.780000      0.000000      0.000000
3780     37.790000      0.000000      0.000000
3781     37.800000      0.000000      0.000000
3782     37.810000      0.000000      0.000000
3783     37.820000      0.000000      0.000000
3784     37.830000      0.000000      0.000000
3785     37.840000      0.000000      0.000000
3786     37.850000      0.000000      0.000000
3787     37.860000      0.000000      0.000000
3788     37.870000      0.000000      0.000000
3789     37.880000      0.000000      0.000000
3790     37.890000      0.000000      0.000000
3791     37.900000      0.000000      0.000000
3792     37.910000      0.000000      0.000000
3793     37.920000      0.000000      0.000000
3794     37.930000      0.000000      0.000000
3795     37.940000      0.000000      0.000000
3796     37.950000      0.000000      0.000000
3797     37.960000      0.000000      0.000000
3798     37.970000      0.000000      0.000000
3799     37.980000      0.000000      0.000000
3800     37.990000      0.000000      0.000000
3801     38.000000      0.000000      0.000000
3802     38.010000      0.000000      0.000000
3803     38.020000      0.000000      0.000000
3804     38.030000      0.000000      0.000000
3805     38.040000      0.000000      0.000000
3806     38.050000      0.000000      0.000000
3807     38.060000      0.000000      0.000000
3808     38.070000      0.000000      0.000000
3809     38.080000      0.000000      0.000000
3810     38.090000      0.000000      0.000000
3811     38.100000      0.000000      0.000000
3812     38.110000      0.000000      0.000000
3813     38.120000      0.000000      0.000000
3814     38.130000      0.000000      0.000000
3815     38.140000      0.000000      0.000000
3816     38.150000      0.000000      0.000000
3817     38.160000      0.000000      0.000000
3818     38.170000      0.000000      0.000000
3819     38.180000      0.000000      0.000000
3820     38.190000      0.000000      0.000000
3821     38.200000      0.000000      0.000000
3822     38.210000      0.000000      0.000000
3823     38.220000      0.000000      0.000000
3824     38.230000      0.000000      0.000000
3825     38.240000      0.000000      0.000000
3826     38.250000      0.000000      0.000000
3827     38.260000      0.000000      0.000000
3828     38.270000      0.000000      0.000000
3829     38.280000      0.000000      0.000000
3830     38.290000      0.000000      0.000000
3831     38.300000      0.000000      0.000000
3832     38.310000      0.000000      0.000000
3833     38.320000      0.000000      0.000000
3834     38.330000      0.000000      0.000000
3835     38.340000      0.000000      0.000000
3836     38.350000      0.000000      0.000000
3837     38.360000      0.000000      0.000000
3838     38.370000      0.000000      0.000000
3839     38.380000      0.000000      0.000000
3840     38.390000      0.000000      0.000000
3841     38.400000      0.000000      0.000000
3842     38.410000      0.000000      0.000000
3843     38.420000      0.000000      0.000000
3844     38.430000      0.000000      0.000000
3845     38.440000      0.000000      0.000000
3846     38.450000      0.000000      0.000000
3847     38.460000      0.000000      0.000000
3848     38.470000      0.000000      0.000000
3849     38.480000      0.000000      0.000000
3850     38.490000      0.000000      0.000000
3851     38.500000      0.000000      0.000000
3852     38.510000      0.000000      0.000000
3853     38.520000      0.000000      0.000000
3854     38.530000      0.000000      0.000000
3855     38.540000      0.000000      0.000000
3856     38.550000      0.000000      0.000000
3857     38.560000      0.000000      0.000000
3858     38.570000      0.000000      0.000000
3859     38.580000      0.000000      0.000000
3860     38.590000      0.000000      0.000000
3861     38.600000      0.000000      0.000000
3862     38.610000      0.000000      0.000000
3863     38.620000      0.000000      0.000000
3864     38.630000      0.000000      0.000000
3865     38.640000      0.000000      0.000000
3866     38.650000      0.000000      0.000000
3867     38.660000      0.000000      0.000000
3868     38.670000      0.000000      0.000000
3869     38.680000      0.000000      0.000000
3870     38.690000      0.000000      0.000000
3871     38.700000      0.000000      0.000000
3872     38.710000      0.000000      0.000000
3873     38.720000      0.000000      0.000000
3874     38.730000      0.000000      0.000000
3875     38.740000      0.000000      0.000000
3876     38.750000      0.000000      0.000000
3877     38.760000      0.000000      0.000000
3878     38.770000      0.000000      0.000000
3879     38.780000      0.000000      0.000000
3880     38.790000      0.000000      0.000000
3881     38.800000      0.000000      0.000000
3882     38.810000      0.000000      0.000000
3883     38.820000      0.000000      0.000000
3884     38.830000      0.000000      0.000000
3885     38.840000      0.000000      0.000000
3886     38.850000      0.000000      0.000000
3887     38.860000      0.000000      0.000000
3888     38.870000      0.000000      0.000000
3889     38.880000      0.000000      0.000000
3890     38.890000      0.000000      0.000000
3891     38.900000      0.000000      0.000000
3892     38.910000      0.000000      0.000000
3893     38.920000      0.000000      0.000000
3894     38.930000      0.000000      0.000000
3895     38.940000      0.000000      0.000000
3896     38.950000      0.000000      0.000000
3897     38.960000      0.000000      0.000000
3898     38.970000      0.000000      0.000000
3899     38.980000      0.000000      0.000000
3900     38.990000      0.000000      0.000000
3901     39.000000      0.000000      0.000000
3902     39.010000      0.000000      0.000000
3903     39.020000      0.000000      0.000000
3904     39.030000      0.000000      0.000000
3905     39.040000      0.000000      0.000000
3906     39.050000      0.000000      0.000000
3907     39.060000      0.000000      0.000000
3908     39.070000      0.000000      0.000000
3909     39.080000      0.000000      0.000000
3910     39.090000      0.000000      0.000000
3911     39.100000      0.000000      0.000000
3912     39.110000      0.000000      0.000000
3913     39.120000      0.000000      0.000000
3914     39.130000      0.000000      0.000000
3915     39.140000      0.000000      0.000000
3916     39.150000      0.000000      0.000000
3917     39.160000      0.000000      0.000000
3918     39.170000      0.000000      0.000000
3919     39.180000      0.000000      0.000000
3920     39.190000      0.000000      0.000000
3921     39.200000      0.000000      0.000000
3922     39.210000      0.000000      0.000000
3923     39.220000      0.000000      0.000000
3924     39.230000      0.000000      0.000000
3925     39.240000      0.000000      0.000000
3926     39.250000      0.000000      0.000000
3927     39.260000      0.000000      0.000000
3928     39.270000      0.000000      0.000000
3929     39.280000      0.000000      0.000000
3930     39.290000      0.000000      0.000000
3931     39.300000      0.000000      0.000000
3932     39.310000      0.000000      0.000000
3933     39.320000      0.000000      0.000000
3934     39.330000      0.000000      0.000000
3935     39.340000      0.000000      0.000000
3936     39.350000      0.000000      0.000000
3937     39.360000      0.000000      0.000000
3938     39.370000      0.000000      0.000000
3939     39.380000      0.000000      0.000000
3940     39.390000      0.000000      0.000000
3941     39.400000      0.000000      0.000000
3942     39.410000      0.000000      0.000000
3943     39.420000      0.000000      0.000000
3944     39.430000      0.000000      0.000000
3945     39.440000      0.000000      0.000000
3946     39.450000      0.000000      0.000000
3947     39.460000      0.000000      0.000000
3948     39.470000      0.000000      0.000000
3949     39.480000      0.000000      0.000000
3950     39.490000      0.000000      0.000000
3951     39.500000      0.000000      0.000000
3952     39.510000      0.000000      0.000000
3953     39.520000      0.000000      0.000000
3954     39.530000      0.000000      0.000000
3955     39.540000      0.000000      0.000000
3956     39.550000      0.000000      0.000000
3957     39.560000      0.000000      0.000000
3958     39.570000      0.000000      0.000000
3959     39.580000      0.000000      0.000000
3960     39.590000      0.000000      0.000000
3961     39.600000      0.000000      0.000000
3962     39.610000      0.000000      0.000000
3963     39.620000      0.000000      0.000000
3964     39.630000      0.000000      0.000000
3965     39.640000      0.000000      0.000000
3966     39.650000      0.000000      0.000000
3967     39.660000      0.000000      0.000000
3968     39.670000      0.000000      0.000000
3969     39.680000      0.000000      0.000000
3970     39.690000      0.000000      0.000000
3971     39.700000      0.000000      0.000000
3972     39.710000      0.000000      0.000000
3973     39.720000      0.000000      0.000000
3974     39.730000      0.000000      0.000000
3975     39.740000      0.000000      0.000000
3976     39.750000      0.000000      0.000000
3977     39.760000      0.000000      0.000000
3978     39.770000      0.000000      0.000000
3979     39.780000      0.000000      0.000000
3980     39.790000      0.000000      0.000000
3981     39.800000      0.000000      0.000000
3982     39.810000      0.000000      0.000000
3983     39.820000      0.000000      0.000000
3984     39.830000      0.000000      0.000000
3985     39.840000      0.000000      0.000000
3986     39.850000      0.000000      0.000000
3987     39.860000      0.000000      0.000000
3988     39.870000      0.000000      0.000000
3989     39.880000      0.000000      0.000000
3990     39.890000      0.000000      0.000000
3991     39.900000      0.000000      0.000000
3992     39.910000      0.000000      0.000000
3993     39.920000      0.000000      0.000000
3994     39.930000      0.000000      0.000000
3995     39.940000      0.000000      0.000000
3996     39.950000      0.000000      0.000000
3997     39.960000      0.000000      0.000000
3998     39.970000      0.000000      0.000000
3999     39.980000      0.000000      0.000000
4000     39.990000      0.000000      0.000000
4001     40.000000      0.000000      0.000000
