# Supplementary material for: A Bottom-Up Coarse-Grained Model for Nucleosome–Nucleosome Interactions with Explicit Ions
Source: J Chem Theory Comput. 2022 May 17;18(6):3948–60. doi: 10.1021/acs.jctc.2c00083 (PMC9202350; doi:10.1021/acs.jctc.2c00083)
Supplement: Supplementary file 2 — ct2c00083_si_002.zip [file ct2c00083_si_002.zip › archive/CGMD_NCP-CO/pot_tables/CO_TPOS.table]

CO_TPOS
N 4001

1      0.000001    246.688800     84.663400
2      0.010000    245.842160     87.465970
3      0.020000    244.967500     89.983620
4      0.030000    244.067670     92.178950
5      0.040000    243.145880     94.024010
6      0.050000    242.205640     95.501800
7      0.060000    241.250620     96.607130
8      0.070000    240.284550     97.346680
9      0.080000    239.311080     97.738360
10      0.090000    238.333700     97.809950
11      0.100000    237.355600     97.597280
12      0.110000    236.379620     97.142000
13      0.120000    235.408200     96.489230
14      0.130000    234.443310     95.685290
15      0.140000    233.486460     94.775590
16      0.150000    232.538700     93.802920
17      0.160000    231.600670     92.806090
18      0.170000    230.672610     91.819060
19      0.180000    229.754420     90.870460
20      0.190000    228.845720     89.983380
21      0.200000    227.945880     89.175570
22      0.210000    227.054130     88.459630
23      0.220000    226.169530     87.843540
24      0.230000    225.291100     87.331040
25      0.240000    224.417790     86.922190
26      0.250000    223.548560     86.613860
27      0.260000    222.682430     86.400180
28      0.270000    221.818420     86.273090
29      0.280000    220.955690     86.222760
30      0.290000    220.093470     86.238120
31      0.300000    219.231080     86.307260
32      0.310000    218.368010     86.417920
33      0.320000    217.503830     86.557920
34      0.330000    216.638250     86.715480
35      0.340000    215.771100     86.879590
36      0.350000    214.902300     87.040230
37      0.360000    214.031900     87.188550
38      0.370000    213.160020     87.316990
39      0.380000    212.286850     87.419310
40      0.390000    211.412650     87.490600
41      0.400000    210.537750     87.527240
42      0.410000    209.662470     87.526850
43      0.420000    208.787210     87.488220
44      0.430000    207.912320     87.411190
45      0.440000    207.038210     87.296620
46      0.450000    206.165250     87.146280
47      0.460000    205.293780     86.962740
48      0.470000    204.424160     86.749250
49      0.480000    203.556660     86.509630
50      0.490000    202.691570     86.248110
51      0.500000    201.829090     85.969160
52      0.510000    200.969390     85.677350
53      0.520000    200.112620     85.377170
54      0.530000    199.258850     85.072880
55      0.540000    198.408120     84.768390
56      0.550000    197.560440     84.467150
57      0.560000    196.715760     84.172090
58      0.570000    195.874040     83.885600
59      0.580000    195.035190     83.609510
60      0.590000    194.199090     83.345110
61      0.600000    193.365640     83.093220
62      0.610000    192.534710     82.854220
63      0.620000    191.706170     82.628120
64      0.630000    190.879890     82.414590
65      0.640000    190.055740     82.213080
66      0.650000    189.233610     82.022800
67      0.660000    188.413380     81.842830
68      0.670000    187.594950     81.672100
69      0.680000    186.778230     81.509490
70      0.690000    185.963140     81.353820
71      0.700000    185.149600     81.203860
72      0.710000    184.337560     81.058400
73      0.720000    183.526980     80.916230
74      0.730000    182.717810     80.776200
75      0.740000    181.910050     80.637160
76      0.750000    181.103680     80.498050
77      0.760000    180.298700     80.357880
78      0.770000    179.495120     80.215730
79      0.780000    178.692960     80.070780
80      0.790000    177.892260     79.922310
81      0.800000    177.093030     79.769740
82      0.810000    176.295340     79.612580
83      0.820000    175.499210     79.450510
84      0.830000    174.704700     79.283380
85      0.840000    173.911870     79.111150
86      0.850000    173.120760     78.933990
87      0.860000    172.331420     78.752210
88      0.870000    171.543900     78.566250
89      0.880000    170.758230     78.376710
90      0.890000    169.974470     78.184250
91      0.900000    169.192620     77.989620
92      0.910000    168.412730     77.793570
93      0.920000    167.634790     77.596850
94      0.930000    166.858820     77.400120
95      0.940000    166.084820     77.203990
96      0.950000    165.312780     77.008930
97      0.960000    164.542690     76.815280
98      0.970000    163.774540     76.623270
99      0.980000    163.008310     76.432980
100      0.990000    162.243980     76.244390
101      1.000000    161.481530     76.057420
102      1.010000    160.720960     75.871880
103      1.020000    159.962240     75.687590
104      1.030000    159.205370     75.504330
105      1.040000    158.450320     75.321910
106      1.050000    157.697100     75.140160
107      1.060000    156.945700     74.958980
108      1.070000    156.196110     74.778300
109      1.080000    155.448330     74.598100
110      1.090000    154.702350     74.418410
111      1.100000    153.958160     74.239300
112      1.110000    153.215770     74.060820
113      1.120000    152.475160     73.883030
114      1.130000    151.736330     73.705980
115      1.140000    150.999270     73.529630
116      1.150000    150.263980     73.353940
117      1.160000    149.530440     73.178790
118      1.170000    148.798650     73.003990
119      1.180000    148.068610     72.829330
120      1.190000    147.340320     72.654560
121      1.200000    146.613770     72.479400
122      1.210000    145.888980     72.303600
123      1.220000    145.165940     72.126910
124      1.230000    144.444670     71.949160
125      1.240000    143.725180     71.770210
126      1.250000    143.007480     71.590020
127      1.260000    142.291580     71.408620
128      1.270000    141.577490     71.226120
129      1.280000    140.865230     71.042710
130      1.290000    140.154800     70.858650
131      1.300000    139.446220     70.674220
132      1.310000    138.739470     70.489730
133      1.320000    138.034580     70.305450
134      1.330000    137.331520     70.121650
135      1.340000    136.630310     69.938510
136      1.350000    135.930920     69.756150
137      1.360000    135.233360     69.574620
138      1.370000    134.537610     69.393870
139      1.380000    133.843670     69.213790
140      1.390000    133.151540     69.034220
141      1.400000    132.461190     68.854950
142      1.410000    131.772640     68.675750
143      1.420000    131.085890     68.496400
144      1.430000    130.400920     68.316710
145      1.440000    129.717760     68.136530
146      1.450000    129.036390     67.955790
147      1.460000    128.356830     67.774460
148      1.470000    127.679090     67.592590
149      1.480000    127.003160     67.410310
150      1.490000    126.329060     67.227780
151      1.500000    125.656780     67.045220
152      1.510000    124.986330     66.862830
153      1.520000    124.317700     66.680830
154      1.530000    123.650890     66.499380
155      1.540000    122.985900     66.318610
156      1.550000    122.322710     66.138560
157      1.560000    121.661330     65.959230
158      1.570000    121.001730     65.780540
159      1.580000    120.343930     65.602320
160      1.590000    119.687910     65.424380
161      1.600000    119.033660     65.246510
162      1.610000    118.381200     65.068460
163      1.620000    117.730510     64.890010
164      1.630000    117.081610     64.710970
165      1.640000    116.434500     64.531200
166      1.650000    115.789190     64.350640
167      1.660000    115.145680     64.169280
168      1.670000    114.503990     63.987200
169      1.680000    113.864120     63.804540
170      1.690000    113.226070     63.621500
171      1.700000    112.589860     63.438310
172      1.710000    111.955480     63.255210
173      1.720000    111.322920     63.072440
174      1.730000    110.692200     62.890200
175      1.740000    110.063300     62.708620
176      1.750000    109.436210     62.527780
177      1.760000    108.810930     62.347690
178      1.770000    108.187460     62.168280
179      1.780000    107.565770     61.989420
180      1.790000    106.945880     61.810900
181      1.800000    106.327770     61.632530
182      1.810000    105.711450     61.454070
183      1.820000    105.096910     61.275290
184      1.830000    104.484150     61.096010
185      1.840000    103.873190     60.916100
186      1.850000    103.264030     60.735470
187      1.860000    102.656680     60.554110
188      1.870000    102.051140     60.372110
189      1.880000    101.447410     60.189590
190      1.890000    100.845520     60.006740
191      1.900000    100.245450     59.823780
192      1.910000     99.647210     59.640940
193      1.920000     99.050800     59.458450
194      1.930000     98.456220     59.276490
195      1.940000     97.863450     59.095190
196      1.950000     97.272500     58.914640
197      1.960000     96.683360     58.734810
198      1.970000     96.096010     58.555640
199      1.980000     95.510450     58.376990
200      1.990000     94.926680     58.198670
201      2.000000     94.344690     58.020460
202      2.010000     93.764490     57.842130
203      2.020000     93.186070     57.663450
204      2.030000     92.609430     57.484250
205      2.040000     92.034590     57.304380
206      2.050000     91.461550     57.123770
207      2.060000     90.890310     56.942420
208      2.070000     90.320890     56.760390
209      2.080000     89.753280     56.577820
210      2.090000     89.187500     56.394910
211      2.100000     88.623560     56.211880
212      2.110000     88.061440     56.028960
213      2.120000     87.501150     55.846380
214      2.130000     86.942680     55.664330
215      2.140000     86.386040     55.482950
216      2.150000     85.831210     55.302300
217      2.160000     85.278190     55.122380
218      2.170000     84.726960     54.943130
219      2.180000     84.177530     54.764400
220      2.190000     83.629890     54.586000
221      2.200000     83.084030     54.407730
222      2.210000     82.539950     54.229340
223      2.220000     81.997660     54.050630
224      2.230000     81.457150     53.871390
225      2.240000     80.918440     53.691500
226      2.250000     80.381520     53.510880
227      2.260000     79.846410     53.329530
228      2.270000     79.313120     53.147510
229      2.280000     78.781640     52.964970
230      2.290000     78.251990     52.782080
231      2.300000     77.724170     52.599080
232      2.310000     77.198180     52.416200
233      2.320000     76.674020     52.233650
234      2.330000     76.151680     52.051640
235      2.340000     75.631170     51.870290
236      2.350000     75.112460     51.689670
237      2.360000     74.595570     51.509790
238      2.370000     74.080470     51.330560
239      2.380000     73.567160     51.151850
240      2.390000     73.055640     50.973480
241      2.400000     72.545910     50.795230
242      2.410000     72.037960     50.616850
243      2.420000     71.531790     50.438150
244      2.430000     71.027410     50.258920
245      2.440000     70.524820     50.079030
246      2.450000     70.024030     49.898410
247      2.460000     69.525040     49.717060
248      2.470000     69.027870     49.535040
249      2.480000     68.532520     49.352490
250      2.490000     68.039000     49.169600
251      2.500000     67.547300     48.986590
252      2.510000     67.057440     48.803700
253      2.520000     66.569400     48.621150
254      2.530000     66.083190     48.439120
255      2.540000     65.598800     48.257760
256      2.550000     65.116220     48.077140
257      2.560000     64.635450     47.897240
258      2.570000     64.156480     47.718000
259      2.580000     63.679300     47.539290
260      2.590000     63.203900     47.360910
261      2.600000     62.730290     47.182640
262      2.610000     62.258470     47.004260
263      2.620000     61.788420     46.825550
264      2.630000     61.320170     46.646320
265      2.640000     60.853710     46.466430
266      2.650000     60.389040     46.285810
267      2.660000     59.926180     46.104450
268      2.670000     59.465140     45.922440
269      2.680000     59.005910     45.739890
270      2.690000     58.548520     45.557010
271      2.700000     58.092950     45.374010
272      2.710000     57.639210     45.191120
273      2.720000     57.187290     45.008570
274      2.730000     56.737210     44.826550
275      2.740000     56.288940     44.645200
276      2.750000     55.842490     44.464580
277      2.760000     55.397850     44.284680
278      2.770000     54.955000     44.105450
279      2.780000     54.513940     43.926740
280      2.790000     54.074680     43.748350
281      2.800000     53.637190     43.570090
282      2.810000     53.201490     43.391710
283      2.820000     52.767580     43.212990
284      2.830000     52.335450     43.033760
285      2.840000     51.905110     42.853860
286      2.850000     51.476570     42.673240
287      2.860000     51.049840     42.491880
288      2.870000     50.624920     42.309860
289      2.880000     50.201820     42.127320
290      2.890000     49.780550     41.944430
291      2.900000     49.361100     41.761420
292      2.910000     48.943490     41.578540
293      2.920000     48.527700     41.395990
294      2.930000     48.113740     41.213970
295      2.940000     47.701600     41.032610
296      2.950000     47.291280     40.851990
297      2.960000     46.882760     40.672100
298      2.970000     46.476040     40.492870
299      2.980000     46.071110     40.314150
300      2.990000     45.667970     40.135770
301      3.000000     45.266610     39.957510
302      3.010000     44.867030     39.779130
303      3.020000     44.469240     39.600420
304      3.030000     44.073240     39.421200
305      3.040000     43.679020     39.241310
306      3.050000     43.286610     39.060700
307      3.060000     42.896000     38.879350
308      3.070000     42.507210     38.697340
309      3.080000     42.120240     38.514800
310      3.090000     41.735090     38.331920
311      3.100000     41.351770     38.148920
312      3.110000     40.970280     37.966040
313      3.120000     40.590620     37.783500
314      3.130000     40.212790     37.601480
315      3.140000     39.836770     37.420130
316      3.150000     39.462570     37.239510
317      3.160000     39.090170     37.059610
318      3.170000     38.719580     36.880370
319      3.180000     38.350780     36.701650
320      3.190000     37.983760     36.523260
321      3.200000     37.618530     36.344980
322      3.210000     37.255080     36.166580
323      3.220000     36.893410     35.987850
324      3.230000     36.533530     35.808600
325      3.240000     36.175450     35.628690
326      3.250000     35.819160     35.448050
327      3.260000     35.464680     35.266680
328      3.270000     35.112010     35.084640
329      3.280000     34.761170     34.902070
330      3.290000     34.412140     34.719170
331      3.300000     34.064950     34.536160
332      3.310000     33.719590     34.353260
333      3.320000     33.376060     34.170700
334      3.330000     33.034350     33.988680
335      3.340000     32.694460     33.807330
336      3.350000     32.356390     33.626710
337      3.360000     32.020120     33.446830
338      3.370000     31.685660     33.267610
339      3.380000     31.352980     33.088920
340      3.390000     31.022090     32.910560
341      3.400000     30.692990     32.732330
342      3.410000     30.365660     32.553990
343      3.420000     30.040120     32.375310
344      3.430000     29.716370     32.196130
345      3.440000     29.394410     32.016290
346      3.450000     29.074250     31.835720
347      3.460000     28.755890     31.654420
348      3.470000     28.439340     31.472460
349      3.480000     28.124620     31.289970
350      3.490000     27.811720     31.107130
351      3.500000     27.500650     30.924170
352      3.510000     27.191410     30.741320
353      3.520000     26.883990     30.558810
354      3.530000     26.578410     30.376800
355      3.540000     26.274640     30.195450
356      3.550000     25.972680     30.014820
357      3.560000     25.672530     29.834900
358      3.570000     25.374190     29.655620
359      3.580000     25.077630     29.476840
360      3.590000     24.782860     29.298380
361      3.600000     24.489880     29.120020
362      3.610000     24.198680     28.941520
363      3.620000     23.909260     28.762680
364      3.630000     23.621630     28.583300
365      3.640000     23.335800     28.403260
366      3.650000     23.051770     28.222470
367      3.660000     22.769540     28.040950
368      3.670000     22.489130     27.858770
369      3.680000     22.210550     27.676070
370      3.690000     21.933790     27.493040
371      3.700000     21.658860     27.309910
372      3.710000     21.385760     27.126920
373      3.720000     21.114490     26.944290
374      3.730000     20.845040     26.762230
375      3.740000     20.577420     26.580870
376      3.750000     20.311610     26.400290
377      3.760000     20.047610     26.220490
378      3.770000     19.785410     26.041390
379      3.780000     19.524990     25.862860
380      3.790000     19.266360     25.684710
381      3.800000     19.009520     25.506730
382      3.810000     18.754450     25.328680
383      3.820000     18.501160     25.150340
384      3.830000     18.249660     24.971520
385      3.840000     17.999940     24.792060
386      3.850000     17.752020     24.611900
387      3.860000     17.505900     24.431010
388      3.870000     17.261590     24.249460
389      3.880000     17.019100     24.067360
390      3.890000     16.778430     23.884880
391      3.900000     16.539580     23.702250
392      3.910000     16.302550     23.519660
393      3.920000     16.067360     23.337340
394      3.930000     15.833980     23.155450
395      3.940000     15.602430     22.974110
396      3.950000     15.372690     22.793380
397      3.960000     15.144760     22.613250
398      3.970000     14.918620     22.433640
399      3.980000     14.694290     22.254410
400      3.990000     14.471740     22.075360
401      4.000000     14.250990     21.896280
402      4.010000     14.032030     21.716940
403      4.020000     13.814860     21.537150
404      4.030000     13.599490     21.356730
405      4.040000     13.385920     21.175560
406      4.050000     13.174160     20.993590
407      4.060000     12.964230     20.810870
408      4.070000     12.756120     20.627490
409      4.080000     12.549840     20.443630
410      4.090000     12.345410     20.259520
411      4.100000     12.142810     20.075450
412      4.110000     11.942060     19.891670
413      4.120000     11.743140     19.708480
414      4.130000     11.546060     19.526100
415      4.140000     11.350790     19.344700
416      4.150000     11.157350     19.164400
417      4.160000     10.965700     18.985220
418      4.170000     10.775850     18.807110
419      4.180000     10.587780     18.629940
420      4.190000     10.401480     18.453520
421      4.200000     10.216950     18.277640
422      4.210000     10.034170     18.102030
423      4.220000      9.853150     17.926450
424      4.230000      9.673880     17.750660
425      4.240000      9.496380     17.574460
426      4.250000      9.320630     17.397690
427      4.260000      9.146660     17.220270
428      4.270000      8.974450     17.042160
429      4.280000      8.804030     16.863370
430      4.290000      8.635400     16.683970
431      4.300000      8.468560     16.504050
432      4.310000      8.303520     16.323700
433      4.320000      8.140280     16.143010
434      4.330000      7.978850     15.962050
435      4.340000      7.819230     15.780820
436      4.350000      7.661420     15.599300
437      4.360000      7.505430     15.417400
438      4.370000      7.351260     15.234980
439      4.380000      7.198910     15.051860
440      4.390000      7.048390     14.867850
441      4.400000      6.899710     14.682740
442      4.410000      6.752880     14.496360
443      4.420000      6.607920     14.308590
444      4.430000      6.464830     14.119390
445      4.440000      6.323640     13.928780
446      4.450000      6.184350     13.736940
447      4.460000      6.046980     13.544120
448      4.470000      5.911540     13.350720
449      4.480000      5.778030     13.157200
450      4.490000      5.646460     12.964130
451      4.500000      5.516820     12.772140
452      4.510000      5.389100     12.581860
453      4.520000      5.263280     12.393900
454      4.530000      5.139340     12.208820
455      4.540000      5.017250     12.027110
456      4.550000      4.896980     11.849140
457      4.560000      4.778490     11.675150
458      4.570000      4.661740     11.505250
459      4.580000      4.546680     11.339410
460      4.590000      4.433290     11.177450
461      4.600000      4.321520     11.019100
462      4.610000      4.211320     10.863950
463      4.620000      4.102690     10.711490
464      4.630000      3.995570     10.561140
465      4.640000      3.889960     10.412230
466      4.650000      3.785840     10.264030
467      4.660000      3.683200     10.115780
468      4.670000      3.582040      9.966650
469      4.680000      3.482370      9.815780
470      4.690000      3.384210      9.662300
471      4.700000      3.287590      9.505320
472      4.710000      3.192540      9.343910
473      4.720000      3.099100      9.177180
474      4.730000      3.007330      9.004240
475      4.740000      2.917280      8.824220
476      4.750000      2.829040      8.636300
477      4.760000      2.742680      8.439760
478      4.770000      2.658280      8.233970
479      4.780000      2.575940      8.018440
480      4.790000      2.495760      7.792870
481      4.800000      2.417830      7.557190
482      4.810000      2.342260      7.311610
483      4.820000      2.269140      7.056680
484      4.830000      2.198570      6.793310
485      4.840000      2.130640      6.522820
486      4.850000      2.065410      6.246960
487      4.860000      2.002940      5.967920
488      4.870000      1.943260      5.688290
489      4.880000      1.886380      5.411030
490      4.890000      1.832270      5.139380
491      4.900000      1.780880      4.876800
492      4.910000      1.732110      4.626810
493      4.920000      1.685840      4.392940
494      4.930000      1.641910      4.178550
495      4.940000      1.600130      3.986760
496      4.950000      1.560260      3.820350
497      4.960000      1.522060      3.681680
498      4.970000      1.485240      3.572620
499      4.980000      1.449510      3.494540
500      4.990000      1.414570      3.448250
501      5.000000      1.380080      3.434000
502      5.010000      1.345740      3.451430
503      5.020000      1.311230      3.499600
504      5.030000      1.276230      3.576960
505      5.040000      1.240460      3.681360
506      5.050000      1.203650      3.810040
507      5.060000      1.165550      3.959720
508      5.070000      1.125950      4.126590
509      5.080000      1.084690      4.306420
510      5.090000      1.041620      4.494660
511      5.100000      0.996680      4.686560
512      5.110000      0.949810      4.877310
513      5.120000      0.901040      5.062150
514      5.130000      0.850420      5.236580
515      5.140000      0.798050      5.396380
516      5.150000      0.744090      5.537800
517      5.160000      0.688710      5.657580
518      5.170000      0.632130      5.753050
519      5.180000      0.574600      5.822100
520      5.190000      0.516380      5.863250
521      5.200000      0.457750      5.875610
522      5.210000      0.398990      5.858890
523      5.220000      0.340400      5.813390
524      5.230000      0.282270      5.739960
525      5.240000      0.224870      5.639990
526      5.250000      0.168470      5.515390
527      5.260000      0.113320      5.368530
528      5.270000      0.059630      5.202200
529      5.280000      0.007610      5.019490
530      5.290000     -0.042590      4.823780
531      5.300000     -0.090820      4.618580
532      5.310000     -0.137010      4.407420
533      5.320000     -0.181080      4.193790
534      5.330000     -0.223020      3.980960
535      5.340000     -0.262830      3.771950
536      5.350000     -0.300550      3.569460
537      5.360000     -0.336240      3.375750
538      5.370000     -0.370000      3.192710
539      5.380000     -0.401930      3.021780
540      5.390000     -0.432150      2.864000
541      5.400000     -0.460790      2.720030
542      5.410000     -0.487990      2.590150
543      5.420000     -0.513890      2.474340
544      5.430000     -0.538630      2.372280
545      5.440000     -0.562360      2.283420
546      5.450000     -0.585190      2.206990
547      5.460000     -0.607260      2.142020
548      5.470000     -0.628680      2.087430
549      5.480000     -0.649550      2.041990
550      5.490000     -0.669970      2.004440
551      5.500000     -0.690020      1.973450
552      5.510000     -0.709750      1.947680
553      5.520000     -0.729230      1.925850
554      5.530000     -0.748490      1.906700
555      5.540000     -0.767550      1.889090
556      5.550000     -0.786450      1.871950
557      5.560000     -0.805170      1.854360
558      5.570000     -0.823710      1.835520
559      5.580000     -0.842060      1.814740
560      5.590000     -0.860210      1.791500
561      5.600000     -0.878130      1.765370
562      5.610000     -0.895780      1.736080
563      5.620000     -0.913140      1.703460
564      5.630000     -0.930180      1.667460
565      5.640000     -0.946850      1.628120
566      5.650000     -0.963130      1.585590
567      5.660000     -0.978990      1.540120
568      5.670000     -0.994390      1.492010
569      5.680000     -1.009310      1.441640
570      5.690000     -1.023730      1.389440
571      5.700000     -1.037620      1.335850
572      5.710000     -1.050980      1.281350
573      5.720000     -1.063790      1.226370
574      5.730000     -1.076060      1.171360
575      5.740000     -1.087770      1.116690
576      5.750000     -1.098940      1.062720
577      5.760000     -1.109560      1.009710
578      5.770000     -1.119660      0.957890
579      5.780000     -1.129240      0.907420
580      5.790000     -1.138310      0.858400
581      5.800000     -1.146900      0.810880
582      5.810000     -1.155010      0.764860
583      5.820000     -1.162650      0.720320
584      5.830000     -1.169860      0.677200
585      5.840000     -1.176630      0.635410
586      5.850000     -1.182980      0.594870
587      5.860000     -1.188930      0.555460
588      5.870000     -1.194490      0.517080
589      5.880000     -1.199660      0.479620
590      5.890000     -1.204450      0.442950
591      5.900000     -1.208880      0.406980
592      5.910000     -1.212950      0.371590
593      5.920000     -1.216670      0.336670
594      5.930000     -1.220040      0.302110
595      5.940000     -1.223060      0.267790
596      5.950000     -1.225730      0.233610
597      5.960000     -1.228070      0.199460
598      5.970000     -1.230070      0.165230
599      5.980000     -1.231720      0.130830
600      5.990000     -1.233030      0.096160
601      6.000000     -1.233990      0.061130
602      6.010000     -1.234600      0.025680
603      6.020000     -1.234860     -0.010250
604      6.030000     -1.234750     -0.046670
605      6.040000     -1.234290     -0.083610
606      6.050000     -1.233450     -0.121030
607      6.060000     -1.232240     -0.158900
608      6.070000     -1.230650     -0.197150
609      6.080000     -1.228680     -0.235690
610      6.090000     -1.226320     -0.274410
611      6.100000     -1.223580     -0.313200
612      6.110000     -1.220450     -0.351920
613      6.120000     -1.216930     -0.390470
614      6.130000     -1.213020     -0.428740
615      6.140000     -1.208740     -0.466620
616      6.150000     -1.204070     -0.504040
617      6.160000     -1.199030     -0.540940
618      6.170000     -1.193620     -0.577290
619      6.180000     -1.187850     -0.613050
620      6.190000     -1.181720     -0.648220
621      6.200000     -1.175230     -0.682800
622      6.210000     -1.168410     -0.716800
623      6.220000     -1.161240     -0.750230
624      6.230000     -1.153740     -0.783060
625      6.240000     -1.145900     -0.815300
626      6.250000     -1.137750     -0.846910
627      6.260000     -1.129280     -0.877840
628      6.270000     -1.120500     -0.908020
629      6.280000     -1.111420     -0.937360
630      6.290000     -1.102050     -0.965750
631      6.300000     -1.092390     -0.993080
632      6.310000     -1.082460     -1.019230
633      6.320000     -1.072270     -1.044080
634      6.330000     -1.061830     -1.067500
635      6.340000     -1.051150     -1.089380
636      6.350000     -1.040260     -1.109620
637      6.360000     -1.029160     -1.128140
638      6.370000     -1.017880     -1.144890
639      6.380000     -1.006430     -1.159800
640      6.390000     -0.994840     -1.172860
641      6.400000     -0.983110     -1.184060
642      6.410000     -0.971270     -1.193410
643      6.420000     -0.959330     -1.200920
644      6.430000     -0.947320     -1.206630
645      6.440000     -0.935260     -1.210600
646      6.450000     -0.923150     -1.212880
647      6.460000     -0.911020     -1.213530
648      6.470000     -0.898890     -1.212630
649      6.480000     -0.886760     -1.210260
650      6.490000     -0.874660     -1.206490
651      6.500000     -0.862590     -1.201410
652      6.510000     -0.850580     -1.195080
653      6.520000     -0.838630     -1.187570
654      6.530000     -0.826750     -1.178940
655      6.540000     -0.814960     -1.169250
656      6.550000     -0.803270     -1.158530
657      6.560000     -0.791690     -1.146820
658      6.570000     -0.780220     -1.134140
659      6.580000     -0.768880     -1.120510
660      6.590000     -0.757670     -1.105930
661      6.600000     -0.746610     -1.090420
662      6.610000     -0.735710     -1.074000
663      6.620000     -0.724970     -1.056700
664      6.630000     -0.714400     -1.038530
665      6.640000     -0.704010     -1.019560
666      6.650000     -0.693820     -0.999840
667      6.660000     -0.683820     -0.979460
668      6.670000     -0.674030     -0.958510
669      6.680000     -0.664440     -0.937090
670      6.690000     -0.655070     -0.915340
671      6.700000     -0.645920     -0.893370
672      6.710000     -0.636980     -0.871330
673      6.720000     -0.628270     -0.849330
674      6.730000     -0.619780     -0.827500
675      6.740000     -0.611500     -0.805930
676      6.750000     -0.603440     -0.784730
677      6.760000     -0.595590     -0.763970
678      6.770000     -0.587950     -0.743690
679      6.780000     -0.580520     -0.723940
680      6.790000     -0.573280     -0.704750
681      6.800000     -0.566230     -0.686110
682      6.810000     -0.559370     -0.668050
683      6.820000     -0.552690     -0.650550
684      6.830000     -0.546180     -0.633620
685      6.840000     -0.539850     -0.617260
686      6.850000     -0.533680     -0.601460
687      6.860000     -0.527660     -0.586260
688      6.870000     -0.521800     -0.571660
689      6.880000     -0.516080     -0.557700
690      6.890000     -0.510500     -0.544410
691      6.900000     -0.505060     -0.531840
692      6.910000     -0.499740     -0.520040
693      6.920000     -0.494540     -0.509040
694      6.930000     -0.489450     -0.498900
695      6.940000     -0.484460     -0.489660
696      6.950000     -0.479570     -0.481350
697      6.960000     -0.474750     -0.474010
698      6.970000     -0.470010     -0.467640
699      6.980000     -0.465340     -0.462260
700      6.990000     -0.460710     -0.457850
701      7.000000     -0.456130     -0.454400
702      7.010000     -0.451590     -0.451890
703      7.020000     -0.447070     -0.450250
704      7.030000     -0.442570     -0.449440
705      7.040000     -0.438070     -0.449380
706      7.050000     -0.433580     -0.449980
707      7.060000     -0.429080     -0.451140
708      7.070000     -0.424570     -0.452750
709      7.080000     -0.420040     -0.454690
710      7.090000     -0.415500     -0.456830
711      7.100000     -0.410930     -0.459030
712      7.110000     -0.406340     -0.461160
713      7.120000     -0.401730     -0.463090
714      7.130000     -0.397090     -0.464670
715      7.140000     -0.392450     -0.465810
716      7.150000     -0.387790     -0.466380
717      7.160000     -0.383130     -0.466300
718      7.170000     -0.378460     -0.465480
719      7.180000     -0.373810     -0.463860
720      7.190000     -0.369170     -0.461400
721      7.200000     -0.364560     -0.458070
722      7.210000     -0.359970     -0.453850
723      7.220000     -0.355440     -0.448750
724      7.230000     -0.350950     -0.442810
725      7.240000     -0.346520     -0.436060
726      7.250000     -0.342160     -0.428560
727      7.260000     -0.337870     -0.420390
728      7.270000     -0.333670     -0.411660
729      7.280000     -0.329550     -0.402450
730      7.290000     -0.325530     -0.392880
731      7.300000     -0.321600     -0.383080
732      7.310000     -0.317770     -0.373160
733      7.320000     -0.314040     -0.363240
734      7.330000     -0.310410     -0.353440
735      7.340000     -0.306870     -0.343860
736      7.350000     -0.303430     -0.334580
737      7.360000     -0.300090     -0.325690
738      7.370000     -0.296830     -0.317250
739      7.380000     -0.293660     -0.309290
740      7.390000     -0.290560     -0.301840
741      7.400000     -0.287550     -0.294940
742      7.410000     -0.284600     -0.288560
743      7.420000     -0.281710     -0.282720
744      7.430000     -0.278880     -0.277380
745      7.440000     -0.276110     -0.272510
746      7.450000     -0.273390     -0.268090
747      7.460000     -0.270700     -0.264060
748      7.470000     -0.268060     -0.260380
749      7.480000     -0.265460     -0.257000
750      7.490000     -0.262890     -0.253860
751      7.500000     -0.260350     -0.250900
752      7.510000     -0.257840     -0.248070
753      7.520000     -0.255360     -0.245300
754      7.530000     -0.252910     -0.242550
755      7.540000     -0.250480     -0.239770
756      7.550000     -0.248090     -0.236900
757      7.560000     -0.245720     -0.233900
758      7.570000     -0.243380     -0.230750
759      7.580000     -0.241070     -0.227390
760      7.590000     -0.238800     -0.223820
761      7.600000     -0.236560     -0.220010
762      7.610000     -0.234360     -0.215940
763      7.620000     -0.232200     -0.211620
764      7.630000     -0.230080     -0.207030
765      7.640000     -0.228010     -0.202200
766      7.650000     -0.225990     -0.197140
767      7.660000     -0.224020     -0.191870
768      7.670000     -0.222100     -0.186420
769      7.680000     -0.220240     -0.180820
770      7.690000     -0.218430     -0.175110
771      7.700000     -0.216680     -0.169330
772      7.710000     -0.214980     -0.163520
773      7.720000     -0.213350     -0.157730
774      7.730000     -0.211770     -0.151980
775      7.740000     -0.210250     -0.146320
776      7.750000     -0.208790     -0.140760
777      7.760000     -0.207380     -0.135350
778      7.770000     -0.206030     -0.130080
779      7.780000     -0.204730     -0.124970
780      7.790000     -0.203480     -0.120030
781      7.800000     -0.202280     -0.115250
782      7.810000     -0.201120     -0.110630
783      7.820000     -0.200020     -0.106160
784      7.830000     -0.198950     -0.101820
785      7.840000     -0.197940     -0.097600
786      7.850000     -0.196960     -0.093470
787      7.860000     -0.196030     -0.089420
788      7.870000     -0.195130     -0.085420
789      7.880000     -0.194280     -0.081450
790      7.890000     -0.193460     -0.077480
791      7.900000     -0.192690     -0.073490
792      7.910000     -0.191950     -0.069450
793      7.920000     -0.191260     -0.065340
794      7.930000     -0.190610     -0.061120
795      7.940000     -0.189990     -0.056790
796      7.950000     -0.189430     -0.052310
797      7.960000     -0.188900     -0.047660
798      7.970000     -0.188430     -0.042830
799      7.980000     -0.188000     -0.037790
800      7.990000     -0.187620     -0.032550
801      8.000000     -0.187290     -0.027090
802      8.010000     -0.187020     -0.021410
803      8.020000     -0.186810     -0.015530
804      8.030000     -0.186650     -0.009450
805      8.040000     -0.186560     -0.003200
806      8.050000     -0.186530      0.003170
807      8.060000     -0.186560      0.009640
808      8.070000     -0.186660      0.016150
809      8.080000     -0.186820      0.022630
810      8.090000     -0.187040      0.029030
811      8.100000     -0.187330      0.035260
812      8.110000     -0.187690      0.041270
813      8.120000     -0.188100      0.046970
814      8.130000     -0.188570      0.052290
815      8.140000     -0.189090      0.057190
816      8.150000     -0.189660      0.061580
817      8.160000     -0.190280      0.065440
818      8.170000     -0.190930      0.068730
819      8.180000     -0.191620      0.071400
820      8.190000     -0.192340      0.073450
821      8.200000     -0.193070      0.074880
822      8.210000     -0.193820      0.075680
823      8.220000     -0.194580      0.075880
824      8.230000     -0.195330      0.075490
825      8.240000     -0.196090      0.074560
826      8.250000     -0.196840      0.073140
827      8.260000     -0.197570      0.071280
828      8.270000     -0.198280      0.069040
829      8.280000     -0.198970      0.066500
830      8.290000     -0.199630      0.063740
831      8.300000     -0.200270      0.060830
832      8.310000     -0.200880      0.057850
833      8.320000     -0.201460      0.054890
834      8.330000     -0.202010      0.052020
835      8.340000     -0.202530      0.049310
836      8.350000     -0.203020      0.046810
837      8.360000     -0.203490      0.044590
838      8.370000     -0.203930      0.042690
839      8.380000     -0.204360      0.041140
840      8.390000     -0.204770      0.039960
841      8.400000     -0.205170      0.039170
842      8.410000     -0.205560      0.038770
843      8.420000     -0.205950      0.038760
844      8.430000     -0.206340      0.039120
845      8.440000     -0.206730      0.039830
846      8.450000     -0.207130      0.040840
847      8.460000     -0.207540      0.042140
848      8.470000     -0.207960      0.043660
849      8.480000     -0.208400      0.045360
850      8.490000     -0.208850      0.047180
851      8.500000     -0.209320      0.049060
852      8.510000     -0.209810      0.050950
853      8.520000     -0.210320      0.052780
854      8.530000     -0.210850      0.054500
855      8.540000     -0.211390      0.056050
856      8.550000     -0.211950      0.057400
857      8.560000     -0.212530      0.058500
858      8.570000     -0.213110      0.059320
859      8.580000     -0.213710      0.059830
860      8.590000     -0.214310      0.060020
861      8.600000     -0.214910      0.059880
862      8.610000     -0.215500      0.059410
863      8.620000     -0.216100      0.058620
864      8.630000     -0.216680      0.057520
865      8.640000     -0.217260      0.056130
866      8.650000     -0.217820      0.054500
867      8.660000     -0.218370      0.052660
868      8.670000     -0.218890      0.050660
869      8.680000     -0.219400      0.048540
870      8.690000     -0.219880      0.046370
871      8.700000     -0.220350      0.044190
872      8.710000     -0.220790      0.042090
873      8.720000     -0.221210      0.040100
874      8.730000     -0.221610      0.038290
875      8.740000     -0.221990      0.036710
876      8.750000     -0.222360      0.035400
877      8.760000     -0.222720      0.034420
878      8.770000     -0.223060      0.033790
879      8.780000     -0.223400      0.033530
880      8.790000     -0.223730      0.033660
881      8.800000     -0.224070      0.034190
882      8.810000     -0.224410      0.035130
883      8.820000     -0.224760      0.036450
884      8.830000     -0.225130      0.038140
885      8.840000     -0.225510      0.040180
886      8.850000     -0.225910      0.042520
887      8.860000     -0.226340      0.045110
888      8.870000     -0.226790      0.047920
889      8.880000     -0.227270      0.050860
890      8.890000     -0.227770      0.053890
891      8.900000     -0.228310      0.056930
892      8.910000     -0.228880      0.059920
893      8.920000     -0.229480      0.062770
894      8.930000     -0.230110      0.065440
895      8.940000     -0.230760      0.067860
896      8.950000     -0.231440      0.069970
897      8.960000     -0.232140      0.071720
898      8.970000     -0.232860      0.073080
899      8.980000     -0.233590      0.074020
900      8.990000     -0.234330      0.074510
901      9.000000     -0.235080      0.074540
902      9.010000     -0.235820      0.074100
903      9.020000     -0.236560      0.073190
904      9.030000     -0.237290      0.071830
905      9.040000     -0.238010      0.070040
906      9.050000     -0.238710      0.067840
907      9.060000     -0.239390      0.065270
908      9.070000     -0.240040      0.062350
909      9.080000     -0.240670      0.059140
910      9.090000     -0.241260      0.055680
911      9.100000     -0.241820      0.052030
912      9.110000     -0.242340      0.048220
913      9.120000     -0.242820      0.044300
914      9.130000     -0.243260      0.040330
915      9.140000     -0.243660      0.036330
916      9.150000     -0.244030      0.032360
917      9.160000     -0.244350      0.028430
918      9.170000     -0.244640      0.024570
919      9.180000     -0.244880      0.020810
920      9.190000     -0.245090      0.017150
921      9.200000     -0.245260      0.013600
922      9.210000     -0.245400      0.010180
923      9.220000     -0.245500      0.006880
924      9.230000     -0.245570      0.003720
925      9.240000     -0.245600      0.000690
926      9.250000     -0.245610     -0.002220
927      9.260000     -0.245590     -0.004980
928      9.270000     -0.245540     -0.007610
929      9.280000     -0.245460     -0.010100
930      9.290000     -0.245360     -0.012430
931      9.300000     -0.245240     -0.014620
932      9.310000     -0.245090     -0.016650
933      9.320000     -0.244930     -0.018510
934      9.330000     -0.244740     -0.020210
935      9.340000     -0.244540     -0.021720
936      9.350000     -0.244320     -0.023050
937      9.360000     -0.244090     -0.024180
938      9.370000     -0.243850     -0.025120
939      9.380000     -0.243600     -0.025870
940      9.390000     -0.243340     -0.026410
941      9.400000     -0.243070     -0.026740
942      9.410000     -0.242810     -0.026870
943      9.420000     -0.242540     -0.026790
944      9.430000     -0.242270     -0.026500
945      9.440000     -0.242010     -0.025990
946      9.450000     -0.241750     -0.025280
947      9.460000     -0.241490     -0.024340
948      9.470000     -0.241250     -0.023200
949      9.480000     -0.241020     -0.021830
950      9.490000     -0.240800     -0.020240
951      9.500000     -0.240600     -0.018430
952      9.510000     -0.240410     -0.016390
953      9.520000     -0.240250     -0.014110
954      9.530000     -0.240110     -0.011590
955      9.540000     -0.239990     -0.008830
956      9.550000     -0.239900     -0.005820
957      9.560000     -0.239850     -0.002550
958      9.570000     -0.239820      0.000990
959      9.580000     -0.239830      0.004800
960      9.590000     -0.239880      0.008880
961      9.600000     -0.239970      0.013220
962      9.610000     -0.240100      0.017830
963      9.620000     -0.240280      0.022700
964      9.630000     -0.240500      0.027800
965      9.640000     -0.240780      0.033110
966      9.650000     -0.241110      0.038610
967      9.660000     -0.241500      0.044240
968      9.670000     -0.241940      0.049980
969      9.680000     -0.242440      0.055760
970      9.690000     -0.243000      0.061520
971      9.700000     -0.243610      0.067220
972      9.710000     -0.244290      0.072770
973      9.720000     -0.245010      0.078130
974      9.730000     -0.245800      0.083240
975      9.740000     -0.246630      0.088030
976      9.750000     -0.247510      0.092470
977      9.760000     -0.248430      0.096520
978      9.770000     -0.249400      0.100140
979      9.780000     -0.250400      0.103310
980      9.790000     -0.251430      0.106010
981      9.800000     -0.252490      0.108250
982      9.810000     -0.253580      0.110010
983      9.820000     -0.254680      0.111330
984      9.830000     -0.255790      0.112200
985      9.840000     -0.256910      0.112660
986      9.850000     -0.258040      0.112730
987      9.860000     -0.259160      0.112460
988      9.870000     -0.260290      0.111890
989      9.880000     -0.261410      0.111060
990      9.890000     -0.262520      0.110030
991      9.900000     -0.263620      0.108840
992      9.910000     -0.264710      0.107540
993      9.920000     -0.265780      0.106190
994      9.930000     -0.266840      0.104830
995      9.940000     -0.267890      0.103510
996      9.950000     -0.268930      0.102260
997      9.960000     -0.269950      0.101120
998      9.970000     -0.270960      0.100110
999      9.980000     -0.271960      0.099260
1000      9.990000     -0.272960      0.098570
1001     10.000000     -0.273940      0.098060
1002     10.010000     -0.274920      0.097730
1003     10.020000     -0.275900      0.097570
1004     10.030000     -0.276870      0.097560
1005     10.040000     -0.277850      0.097700
1006     10.050000     -0.278830      0.097950
1007     10.060000     -0.279810      0.098280
1008     10.070000     -0.280790      0.098660
1009     10.080000     -0.281780      0.099060
1010     10.090000     -0.282770      0.099420
1011     10.100000     -0.283760      0.099700
1012     10.110000     -0.284760      0.099860
1013     10.120000     -0.285760      0.099850
1014     10.130000     -0.286760      0.099620
1015     10.140000     -0.287750      0.099130
1016     10.150000     -0.288740      0.098350
1017     10.160000     -0.289730      0.097230
1018     10.170000     -0.290700      0.095740
1019     10.180000     -0.291660      0.093870
1020     10.190000     -0.292590      0.091580
1021     10.200000     -0.293510      0.088860
1022     10.210000     -0.294400      0.085710
1023     10.220000     -0.295260      0.082110
1024     10.230000     -0.296080      0.078080
1025     10.240000     -0.296860      0.073620
1026     10.250000     -0.297590      0.068750
1027     10.260000     -0.298280      0.063480
1028     10.270000     -0.298920      0.057840
1029     10.280000     -0.299490      0.051850
1030     10.290000     -0.300010      0.045560
1031     10.300000     -0.300470      0.038990
1032     10.310000     -0.300860      0.032170
1033     10.320000     -0.301180      0.025140
1034     10.330000     -0.301430      0.017920
1035     10.340000     -0.301610      0.010540
1036     10.350000     -0.301720      0.003010
1037     10.360000     -0.301750     -0.004650
1038     10.370000     -0.301700     -0.012430
1039     10.380000     -0.301580     -0.020330
1040     10.390000     -0.301370     -0.028360
1041     10.400000     -0.301090     -0.036510
1042     10.410000     -0.300720     -0.044790
1043     10.420000     -0.300280     -0.053200
1044     10.430000     -0.299740     -0.061750
1045     10.440000     -0.299130     -0.070430
1046     10.450000     -0.298420     -0.079250
1047     10.460000     -0.297630     -0.088200
1048     10.470000     -0.296750     -0.097260
1049     10.480000     -0.295780     -0.106430
1050     10.490000     -0.294710     -0.115690
1051     10.500000     -0.293550     -0.125020
1052     10.510000     -0.292300     -0.134410
1053     10.520000     -0.290960     -0.143820
1054     10.530000     -0.289520     -0.153260
1055     10.540000     -0.287990     -0.162690
1056     10.550000     -0.286360     -0.172130
1057     10.560000     -0.284640     -0.181550
1058     10.570000     -0.282820     -0.190950
1059     10.580000     -0.280920     -0.200340
1060     10.590000     -0.278910     -0.209710
1061     10.600000     -0.276820     -0.219050
1062     10.610000     -0.274620     -0.228370
1063     10.620000     -0.272340     -0.237650
1064     10.630000     -0.269960     -0.246880
1065     10.640000     -0.267500     -0.256030
1066     10.650000     -0.264940     -0.265070
1067     10.660000     -0.262280     -0.273960
1068     10.670000     -0.259540     -0.282630
1069     10.680000     -0.256720     -0.291030
1070     10.690000     -0.253810     -0.299090
1071     10.700000     -0.250820     -0.306720
1072     10.710000     -0.247750     -0.313860
1073     10.720000     -0.244610     -0.320420
1074     10.730000     -0.241410     -0.326330
1075     10.740000     -0.238140     -0.331510
1076     10.750000     -0.234830     -0.335900
1077     10.760000     -0.231470     -0.339440
1078     10.770000     -0.228080     -0.342090
1079     10.780000     -0.224650     -0.343810
1080     10.790000     -0.221220     -0.344580
1081     10.800000     -0.217770     -0.344390
1082     10.810000     -0.214330     -0.343230
1083     10.820000     -0.210890     -0.341130
1084     10.830000     -0.207480     -0.338110
1085     10.840000     -0.204100     -0.334210
1086     10.850000     -0.200760     -0.329470
1087     10.860000     -0.197470     -0.323960
1088     10.870000     -0.194230     -0.317750
1089     10.880000     -0.191050     -0.310920
1090     10.890000     -0.187940     -0.303540
1091     10.900000     -0.184900     -0.295720
1092     10.910000     -0.181950     -0.287530
1093     10.920000     -0.179070     -0.279050
1094     10.930000     -0.176280     -0.270370
1095     10.940000     -0.173580     -0.261560
1096     10.950000     -0.170960     -0.252680
1097     10.960000     -0.168430     -0.243780
1098     10.970000     -0.166000     -0.234890
1099     10.980000     -0.163650     -0.226060
1100     10.990000     -0.161390     -0.217290
1101     11.000000     -0.159210     -0.208620
1102     11.010000     -0.157130     -0.200030
1103     11.020000     -0.155130     -0.191560
1104     11.030000     -0.153210     -0.183190
1105     11.040000     -0.151380     -0.174930
1106     11.050000     -0.149630     -0.166790
1107     11.060000     -0.147960     -0.158790
1108     11.070000     -0.146380     -0.150920
1109     11.080000     -0.144870     -0.143220
1110     11.090000     -0.143430     -0.135700
1111     11.100000     -0.142080     -0.128380
1112     11.110000     -0.140790     -0.121280
1113     11.120000     -0.139580     -0.114440
1114     11.130000     -0.138440     -0.107870
1115     11.140000     -0.137360     -0.101580
1116     11.150000     -0.136340     -0.095600
1117     11.160000     -0.135390     -0.089940
1118     11.170000     -0.134490     -0.084610
1119     11.180000     -0.133640     -0.079610
1120     11.190000     -0.132840     -0.074930
1121     11.200000     -0.132090     -0.070580
1122     11.210000     -0.131390     -0.066550
1123     11.220000     -0.130720     -0.062820
1124     11.230000     -0.130100     -0.059380
1125     11.240000     -0.129500     -0.056230
1126     11.250000     -0.128940     -0.053340
1127     11.260000     -0.128410     -0.050700
1128     11.270000     -0.127900     -0.048290
1129     11.280000     -0.127420     -0.046100
1130     11.290000     -0.126950     -0.044110
1131     11.300000     -0.126510     -0.042300
1132     11.310000     -0.126090     -0.040670
1133     11.320000     -0.125680     -0.039190
1134     11.330000     -0.125290     -0.037850
1135     11.340000     -0.124910     -0.036650
1136     11.350000     -0.124550     -0.035570
1137     11.360000     -0.124190     -0.034600
1138     11.370000     -0.123850     -0.033730
1139     11.380000     -0.123510     -0.032950
1140     11.390000     -0.123180     -0.032270
1141     11.400000     -0.122860     -0.031670
1142     11.410000     -0.122540     -0.031140
1143     11.420000     -0.122230     -0.030690
1144     11.430000     -0.121920     -0.030300
1145     11.440000     -0.121620     -0.029990
1146     11.450000     -0.121320     -0.029730
1147     11.460000     -0.121020     -0.029530
1148     11.470000     -0.120730     -0.029400
1149     11.480000     -0.120430     -0.029310
1150     11.490000     -0.120140     -0.029280
1151     11.500000     -0.119850     -0.029310
1152     11.510000     -0.119550     -0.029380
1153     11.520000     -0.119260     -0.029510
1154     11.530000     -0.118960     -0.029680
1155     11.540000     -0.118670     -0.029900
1156     11.550000     -0.118370     -0.030170
1157     11.560000     -0.118070     -0.030500
1158     11.570000     -0.117760     -0.030860
1159     11.580000     -0.117450     -0.031280
1160     11.590000     -0.117140     -0.031750
1161     11.600000     -0.116820     -0.032260
1162     11.610000     -0.116500     -0.032820
1163     11.620000     -0.116170     -0.033420
1164     11.630000     -0.115840     -0.034060
1165     11.640000     -0.115500     -0.034740
1166     11.650000     -0.115150     -0.035450
1167     11.660000     -0.114790     -0.036190
1168     11.670000     -0.114430     -0.036950
1169     11.680000     -0.114060     -0.037710
1170     11.690000     -0.113690     -0.038480
1171     11.700000     -0.113300     -0.039240
1172     11.710000     -0.112910     -0.039980
1173     11.720000     -0.112510     -0.040700
1174     11.730000     -0.112100     -0.041380
1175     11.740000     -0.111690     -0.042010
1176     11.750000     -0.111270     -0.042600
1177     11.760000     -0.110840     -0.043130
1178     11.770000     -0.110410     -0.043590
1179     11.780000     -0.109970     -0.043990
1180     11.790000     -0.109540     -0.044310
1181     11.800000     -0.109090     -0.044570
1182     11.810000     -0.108650     -0.044760
1183     11.820000     -0.108200     -0.044870
1184     11.830000     -0.107750     -0.044920
1185     11.840000     -0.107300     -0.044900
1186     11.850000     -0.106850     -0.044810
1187     11.860000     -0.106400     -0.044670
1188     11.870000     -0.105960     -0.044470
1189     11.880000     -0.105510     -0.044230
1190     11.890000     -0.105070     -0.043940
1191     11.900000     -0.104630     -0.043610
1192     11.910000     -0.104190     -0.043250
1193     11.920000     -0.103760     -0.042870
1194     11.930000     -0.103330     -0.042460
1195     11.940000     -0.102910     -0.042040
1196     11.950000     -0.102490     -0.041600
1197     11.960000     -0.102070     -0.041150
1198     11.970000     -0.101660     -0.040700
1199     11.980000     -0.101250     -0.040250
1200     11.990000     -0.100850     -0.039790
1201     12.000000     -0.100450     -0.039340
1202     12.010000     -0.100060     -0.038880
1203     12.020000     -0.099670     -0.038430
1204     12.030000     -0.099290     -0.037990
1205     12.040000     -0.098910     -0.037550
1206     12.050000     -0.098530     -0.037130
1207     12.060000     -0.098160     -0.036710
1208     12.070000     -0.097790     -0.036310
1209     12.080000     -0.097430     -0.035930
1210     12.090000     -0.097070     -0.035570
1211     12.100000     -0.096720     -0.035240
1212     12.110000     -0.096360     -0.034940
1213     12.120000     -0.096010     -0.034670
1214     12.130000     -0.095670     -0.034440
1215     12.140000     -0.095320     -0.034260
1216     12.150000     -0.094980     -0.034120
1217     12.160000     -0.094640     -0.034030
1218     12.170000     -0.094300     -0.033990
1219     12.180000     -0.093960     -0.034000
1220     12.190000     -0.093620     -0.034070
1221     12.200000     -0.093280     -0.034190
1222     12.210000     -0.092940     -0.034360
1223     12.220000     -0.092590     -0.034580
1224     12.230000     -0.092250     -0.034860
1225     12.240000     -0.091900     -0.035170
1226     12.250000     -0.091550     -0.035530
1227     12.260000     -0.091190     -0.035920
1228     12.270000     -0.090830     -0.036340
1229     12.280000     -0.090470     -0.036790
1230     12.290000     -0.090100     -0.037250
1231     12.300000     -0.089730     -0.037710
1232     12.310000     -0.089350     -0.038170
1233     12.320000     -0.088970     -0.038630
1234     12.330000     -0.088580     -0.039060
1235     12.340000     -0.088190     -0.039480
1236     12.350000     -0.087800     -0.039860
1237     12.360000     -0.087400     -0.040210
1238     12.370000     -0.087000     -0.040520
1239     12.380000     -0.086590     -0.040790
1240     12.390000     -0.086180     -0.041020
1241     12.400000     -0.085770     -0.041200
1242     12.410000     -0.085360     -0.041350
1243     12.420000     -0.084950     -0.041440
1244     12.430000     -0.084530     -0.041500
1245     12.440000     -0.084120     -0.041530
1246     12.450000     -0.083700     -0.041520
1247     12.460000     -0.083290     -0.041480
1248     12.470000     -0.082870     -0.041430
1249     12.480000     -0.082460     -0.041360
1250     12.490000     -0.082050     -0.041280
1251     12.500000     -0.081630     -0.041210
1252     12.510000     -0.081220     -0.041140
1253     12.520000     -0.080810     -0.041090
1254     12.530000     -0.080400     -0.041060
1255     12.540000     -0.079990     -0.041060
1256     12.550000     -0.079580     -0.041100
1257     12.560000     -0.079170     -0.041180
1258     12.570000     -0.078750     -0.041300
1259     12.580000     -0.078340     -0.041470
1260     12.590000     -0.077930     -0.041690
1261     12.600000     -0.077510     -0.041960
1262     12.610000     -0.077090     -0.042270
1263     12.620000     -0.076670     -0.042640
1264     12.630000     -0.076240     -0.043050
1265     12.640000     -0.075810     -0.043500
1266     12.650000     -0.075380     -0.043990
1267     12.660000     -0.074940     -0.044500
1268     12.670000     -0.074490     -0.045020
1269     12.680000     -0.074040     -0.045550
1270     12.690000     -0.073580     -0.046070
1271     12.700000     -0.073120     -0.046580
1272     12.710000     -0.072660     -0.047050
1273     12.720000     -0.072190     -0.047480
1274     12.730000     -0.071710     -0.047860
1275     12.740000     -0.071230     -0.048170
1276     12.750000     -0.070750     -0.048410
1277     12.760000     -0.070270     -0.048570
1278     12.770000     -0.069780     -0.048630
1279     12.780000     -0.069300     -0.048600
1280     12.790000     -0.068810     -0.048470
1281     12.800000     -0.068330     -0.048250
1282     12.810000     -0.067840     -0.047920
1283     12.820000     -0.067360     -0.047490
1284     12.830000     -0.066890     -0.046980
1285     12.840000     -0.066420     -0.046370
1286     12.850000     -0.065960     -0.045690
1287     12.860000     -0.065500     -0.044940
1288     12.870000     -0.065050     -0.044140
1289     12.880000     -0.064610     -0.043290
1290     12.890000     -0.064180     -0.042410
1291     12.900000     -0.063750     -0.041530
1292     12.910000     -0.063340     -0.040640
1293     12.920000     -0.062930     -0.039770
1294     12.930000     -0.062530     -0.038940
1295     12.940000     -0.062140     -0.038150
1296     12.950000     -0.061760     -0.037410
1297     12.960000     -0.061390     -0.036740
1298     12.970000     -0.061020     -0.036150
1299     12.980000     -0.060660     -0.035630
1300     12.990000     -0.060300     -0.035200
1301     13.000000     -0.059950     -0.034850
1302     13.010000     -0.059600     -0.034580
1303     13.020000     -0.059260     -0.034390
1304     13.030000     -0.058910     -0.034280
1305     13.040000     -0.058570     -0.034230
1306     13.050000     -0.058230     -0.034230
1307     13.060000     -0.057880     -0.034280
1308     13.070000     -0.057540     -0.034350
1309     13.080000     -0.057200     -0.034440
1310     13.090000     -0.056850     -0.034530
1311     13.100000     -0.056510     -0.034590
1312     13.110000     -0.056160     -0.034620
1313     13.120000     -0.055820     -0.034590
1314     13.130000     -0.055470     -0.034490
1315     13.140000     -0.055130     -0.034300
1316     13.150000     -0.054780     -0.034010
1317     13.160000     -0.054440     -0.033600
1318     13.170000     -0.054110     -0.033060
1319     13.180000     -0.053780     -0.032390
1320     13.190000     -0.053450     -0.031570
1321     13.200000     -0.053140     -0.030600
1322     13.210000     -0.052830     -0.029490
1323     13.220000     -0.052530     -0.028230
1324     13.230000     -0.052250     -0.026820
1325     13.240000     -0.051980     -0.025270
1326     13.250000     -0.051730     -0.023600
1327     13.260000     -0.051500     -0.021800
1328     13.270000     -0.051280     -0.019900
1329     13.280000     -0.051080     -0.017920
1330     13.290000     -0.050900     -0.015860
1331     13.300000     -0.050740     -0.013750
1332     13.310000     -0.050600     -0.011600
1333     13.320000     -0.050490     -0.009430
1334     13.330000     -0.050390     -0.007270
1335     13.340000     -0.050320     -0.005110
1336     13.350000     -0.050270     -0.002990
1337     13.360000     -0.050240     -0.000900
1338     13.370000     -0.050230      0.001150
1339     13.380000     -0.050240      0.003160
1340     13.390000     -0.050270      0.005110
1341     13.400000     -0.050320      0.007020
1342     13.410000     -0.050390      0.008880
1343     13.420000     -0.050480      0.010710
1344     13.430000     -0.050590      0.012510
1345     13.440000     -0.050720      0.014290
1346     13.450000     -0.050860      0.016060
1347     13.460000     -0.051020      0.017840
1348     13.470000     -0.051200      0.019630
1349     13.480000     -0.051390      0.021460
1350     13.490000     -0.051610      0.023330
1351     13.500000     -0.051840      0.025270
1352     13.510000     -0.052090      0.027290
1353     13.520000     -0.052370      0.029400
1354     13.530000     -0.052660      0.031640
1355     13.540000     -0.052980      0.034000
1356     13.550000     -0.053320      0.036500
1357     13.560000     -0.053680      0.039170
1358     13.570000     -0.054070      0.042010
1359     13.580000     -0.054490      0.045030
1360     13.590000     -0.054950      0.048240
1361     13.600000     -0.055430      0.051660
1362     13.610000     -0.055940      0.055270
1363     13.620000     -0.056500      0.059070
1364     13.630000     -0.057090      0.063070
1365     13.640000     -0.057720      0.067240
1366     13.650000     -0.058390      0.071570
1367     13.660000     -0.059110      0.076040
1368     13.670000     -0.059870      0.080610
1369     13.680000     -0.060670      0.085260
1370     13.690000     -0.061530      0.089940
1371     13.700000     -0.062420      0.094630
1372     13.710000     -0.063370      0.099280
1373     13.720000     -0.064360      0.103850
1374     13.730000     -0.065400      0.108300
1375     13.740000     -0.066490      0.112600
1376     13.750000     -0.067610      0.116730
1377     13.760000     -0.068780      0.120650
1378     13.770000     -0.069990      0.124350
1379     13.780000     -0.071230      0.127800
1380     13.790000     -0.072510      0.131000
1381     13.800000     -0.073820      0.133940
1382     13.810000     -0.075160      0.136620
1383     13.820000     -0.076520      0.139020
1384     13.830000     -0.077910      0.141160
1385     13.840000     -0.079320      0.143030
1386     13.850000     -0.080750      0.144620
1387     13.860000     -0.082200      0.145950
1388     13.870000     -0.083660      0.147020
1389     13.880000     -0.085130      0.147810
1390     13.890000     -0.086610      0.148320
1391     13.900000     -0.088090      0.148570
1392     13.910000     -0.089580      0.148530
1393     13.920000     -0.091060      0.148200
1394     13.930000     -0.092540      0.147590
1395     13.940000     -0.094020      0.146680
1396     13.950000     -0.095490      0.145460
1397     13.960000     -0.096940      0.143920
1398     13.970000     -0.098380      0.142070
1399     13.980000     -0.099800      0.139900
1400     13.990000     -0.101200      0.137390
1401     14.000000     -0.102570      0.134560
1402     14.010000     -0.103920      0.131390
1403     14.020000     -0.105230      0.127890
1404     14.030000     -0.106510      0.124060
1405     14.040000     -0.107750      0.119920
1406     14.050000     -0.108950      0.115470
1407     14.060000     -0.110110      0.110730
1408     14.070000     -0.111210      0.105720
1409     14.080000     -0.112270      0.100460
1410     14.090000     -0.113280      0.094980
1411     14.100000     -0.114230      0.089300
1412     14.110000     -0.115120      0.083450
1413     14.120000     -0.115950      0.077450
1414     14.130000     -0.116730      0.071310
1415     14.140000     -0.117440      0.065070
1416     14.150000     -0.118090      0.058730
1417     14.160000     -0.118680      0.052300
1418     14.170000     -0.119200      0.045800
1419     14.180000     -0.119660      0.039210
1420     14.190000     -0.120050      0.032560
1421     14.200000     -0.120380      0.025820
1422     14.210000     -0.120640      0.019020
1423     14.220000     -0.120830      0.012130
1424     14.230000     -0.120950      0.005180
1425     14.240000     -0.121000     -0.001840
1426     14.250000     -0.120980     -0.008910
1427     14.260000     -0.120890     -0.016010
1428     14.270000     -0.120730     -0.023140
1429     14.280000     -0.120500     -0.030260
1430     14.290000     -0.120200     -0.037350
1431     14.300000     -0.119820     -0.044370
1432     14.310000     -0.119380     -0.051290
1433     14.320000     -0.118870     -0.058090
1434     14.330000     -0.118290     -0.064730
1435     14.340000     -0.117640     -0.071180
1436     14.350000     -0.116930     -0.077430
1437     14.360000     -0.116150     -0.083460
1438     14.370000     -0.115320     -0.089250
1439     14.380000     -0.114430     -0.094800
1440     14.390000     -0.113480     -0.100090
1441     14.400000     -0.112480     -0.105130
1442     14.410000     -0.111430     -0.109910
1443     14.420000     -0.110330     -0.114430
1444     14.430000     -0.109180     -0.118700
1445     14.440000     -0.108000     -0.122710
1446     14.450000     -0.106770     -0.126470
1447     14.460000     -0.105500     -0.129970
1448     14.470000     -0.104200     -0.133200
1449     14.480000     -0.102870     -0.136150
1450     14.490000     -0.101510     -0.138820
1451     14.500000     -0.100120     -0.141200
1452     14.510000     -0.098710     -0.143270
1453     14.520000     -0.097280     -0.145010
1454     14.530000     -0.095830     -0.146410
1455     14.540000     -0.094360     -0.147460
1456     14.550000     -0.092890     -0.148150
1457     14.560000     -0.091410     -0.148470
1458     14.570000     -0.089920     -0.148390
1459     14.580000     -0.088440     -0.147930
1460     14.590000     -0.086960     -0.147080
1461     14.600000     -0.085490     -0.145830
1462     14.610000     -0.084030     -0.144200
1463     14.620000     -0.082590     -0.142200
1464     14.630000     -0.081170     -0.139830
1465     14.640000     -0.079770     -0.137120
1466     14.650000     -0.078400     -0.134100
1467     14.660000     -0.077060     -0.130790
1468     14.670000     -0.075750     -0.127230
1469     14.680000     -0.074480     -0.123470
1470     14.690000     -0.073240     -0.119540
1471     14.700000     -0.072050     -0.115490
1472     14.710000     -0.070890     -0.111360
1473     14.720000     -0.069780     -0.107190
1474     14.730000     -0.068710     -0.103040
1475     14.740000     -0.067680     -0.098930
1476     14.750000     -0.066690     -0.094900
1477     14.760000     -0.065740     -0.090970
1478     14.770000     -0.064830     -0.087160
1479     14.780000     -0.063960     -0.083490
1480     14.790000     -0.063120     -0.079980
1481     14.800000     -0.062320     -0.076620
1482     14.810000     -0.061550     -0.073410
1483     14.820000     -0.060820     -0.070360
1484     14.830000     -0.060120     -0.067450
1485     14.840000     -0.059440     -0.064680
1486     14.850000     -0.058800     -0.062050
1487     14.860000     -0.058180     -0.059530
1488     14.870000     -0.057580     -0.057120
1489     14.880000     -0.057010     -0.054800
1490     14.890000     -0.056460     -0.052560
1491     14.900000     -0.055940     -0.050390
1492     14.910000     -0.055430     -0.048280
1493     14.920000     -0.054950     -0.046220
1494     14.930000     -0.054490     -0.044180
1495     14.940000     -0.054040     -0.042170
1496     14.950000     -0.053620     -0.040170
1497     14.960000     -0.053220     -0.038160
1498     14.970000     -0.052840     -0.036150
1499     14.980000     -0.052480     -0.034120
1500     14.990000     -0.052140     -0.032070
1501     15.000000     -0.051820     -0.030000
1502     15.010000     -0.051520     -0.027890
1503     15.020000     -0.051240     -0.025750
1504     15.030000     -0.050980     -0.023590
1505     15.040000     -0.050740     -0.021400
1506     15.050000     -0.050530     -0.019190
1507     15.060000     -0.050340     -0.016990
1508     15.070000     -0.050170     -0.014790
1509     15.080000     -0.050020     -0.012610
1510     15.090000     -0.049890     -0.010480
1511     15.100000     -0.049790     -0.008400
1512     15.110000     -0.049710     -0.006410
1513     15.120000     -0.049640     -0.004520
1514     15.130000     -0.049600     -0.002750
1515     15.140000     -0.049570     -0.001120
1516     15.150000     -0.049560      0.000360
1517     15.160000     -0.049560      0.001670
1518     15.170000     -0.049580      0.002810
1519     15.180000     -0.049610      0.003760
1520     15.190000     -0.049640      0.004520
1521     15.200000     -0.049690      0.005100
1522     15.210000     -0.049740      0.005490
1523     15.220000     -0.049790      0.005690
1524     15.230000     -0.049850      0.005730
1525     15.240000     -0.049910      0.005600
1526     15.250000     -0.049960      0.005320
1527     15.260000     -0.050020      0.004910
1528     15.270000     -0.050070      0.004390
1529     15.280000     -0.050110      0.003770
1530     15.290000     -0.050150      0.003090
1531     15.300000     -0.050180      0.002360
1532     15.310000     -0.050200      0.001610
1533     15.320000     -0.050220      0.000860
1534     15.330000     -0.050230      0.000140
1535     15.340000     -0.050230     -0.000550
1536     15.350000     -0.050220     -0.001170
1537     15.360000     -0.050210     -0.001720
1538     15.370000     -0.050190     -0.002180
1539     15.380000     -0.050170     -0.002540
1540     15.390000     -0.050150     -0.002790
1541     15.400000     -0.050120     -0.002930
1542     15.410000     -0.050090     -0.002970
1543     15.420000     -0.050060     -0.002890
1544     15.430000     -0.050030     -0.002710
1545     15.440000     -0.050000     -0.002430
1546     15.450000     -0.049980     -0.002050
1547     15.460000     -0.049960     -0.001610
1548     15.470000     -0.049940     -0.001090
1549     15.480000     -0.049930     -0.000530
1550     15.490000     -0.049930      0.000070
1551     15.500000     -0.049930      0.000690
1552     15.510000     -0.049940      0.001310
1553     15.520000     -0.049950      0.001910
1554     15.530000     -0.049970      0.002480
1555     15.540000     -0.049990      0.003000
1556     15.550000     -0.050020      0.003460
1557     15.560000     -0.050060      0.003840
1558     15.570000     -0.050090      0.004150
1559     15.580000     -0.050140      0.004370
1560     15.590000     -0.050180      0.004500
1561     15.600000     -0.050230      0.004530
1562     15.610000     -0.050270      0.004460
1563     15.620000     -0.050320      0.004300
1564     15.630000     -0.050360      0.004060
1565     15.640000     -0.050400      0.003730
1566     15.650000     -0.050440      0.003320
1567     15.660000     -0.050470      0.002860
1568     15.670000     -0.050500      0.002340
1569     15.680000     -0.050520      0.001790
1570     15.690000     -0.050540      0.001220
1571     15.700000     -0.050550      0.000650
1572     15.710000     -0.050560      0.000090
1573     15.720000     -0.050560     -0.000440
1574     15.730000     -0.050550     -0.000920
1575     15.740000     -0.050550     -0.001350
1576     15.750000     -0.050530     -0.001700
1577     15.760000     -0.050510     -0.001960
1578     15.770000     -0.050500     -0.002140
1579     15.780000     -0.050470     -0.002210
1580     15.790000     -0.050450     -0.002180
1581     15.800000     -0.050430     -0.002030
1582     15.810000     -0.050410     -0.001780
1583     15.820000     -0.050390     -0.001420
1584     15.830000     -0.050380     -0.000960
1585     15.840000     -0.050370     -0.000410
1586     15.850000     -0.050360      0.000240
1587     15.860000     -0.050370      0.000960
1588     15.870000     -0.050380      0.001740
1589     15.880000     -0.050390      0.002580
1590     15.890000     -0.050420      0.003450
1591     15.900000     -0.050450      0.004330
1592     15.910000     -0.050500      0.005220
1593     15.920000     -0.050550      0.006090
1594     15.930000     -0.050610      0.006930
1595     15.940000     -0.050680      0.007720
1596     15.950000     -0.050760      0.008460
1597     15.960000     -0.050840      0.009130
1598     15.970000     -0.050930      0.009720
1599     15.980000     -0.051030      0.010220
1600     15.990000     -0.051130      0.010630
1601     16.000000     -0.051240      0.010950
1602     16.010000     -0.051350      0.011170
1603     16.020000     -0.051460      0.011290
1604     16.030000     -0.051570      0.011310
1605     16.040000     -0.051690      0.011240
1606     16.050000     -0.051800      0.011080
1607     16.060000     -0.051910      0.010840
1608     16.070000     -0.052020      0.010520
1609     16.080000     -0.052120      0.010120
1610     16.090000     -0.052220      0.009660
1611     16.100000     -0.052320      0.009140
1612     16.110000     -0.052410      0.008560
1613     16.120000     -0.052500      0.007950
1614     16.130000     -0.052580      0.007290
1615     16.140000     -0.052650      0.006600
1616     16.150000     -0.052720      0.005880
1617     16.160000     -0.052770      0.005140
1618     16.170000     -0.052830      0.004370
1619     16.180000     -0.052870      0.003590
1620     16.190000     -0.052900      0.002790
1621     16.200000     -0.052930      0.001980
1622     16.210000     -0.052950      0.001160
1623     16.220000     -0.052960      0.000330
1624     16.230000     -0.052970     -0.000500
1625     16.240000     -0.052960     -0.001340
1626     16.250000     -0.052950     -0.002180
1627     16.260000     -0.052930     -0.003000
1628     16.270000     -0.052900     -0.003820
1629     16.280000     -0.052860     -0.004620
1630     16.290000     -0.052810     -0.005390
1631     16.300000     -0.052760     -0.006140
1632     16.310000     -0.052700     -0.006830
1633     16.320000     -0.052630     -0.007490
1634     16.330000     -0.052550     -0.008080
1635     16.340000     -0.052470     -0.008610
1636     16.350000     -0.052390     -0.009080
1637     16.360000     -0.052300     -0.009470
1638     16.370000     -0.052200     -0.009780
1639     16.380000     -0.052100     -0.010010
1640     16.390000     -0.052000     -0.010150
1641     16.400000     -0.051900     -0.010220
1642     16.410000     -0.051800     -0.010200
1643     16.420000     -0.051700     -0.010090
1644     16.430000     -0.051600     -0.009910
1645     16.440000     -0.051500     -0.009660
1646     16.450000     -0.051400     -0.009330
1647     16.460000     -0.051310     -0.008950
1648     16.470000     -0.051220     -0.008500
1649     16.480000     -0.051130     -0.008020
1650     16.490000     -0.051050     -0.007490
1651     16.500000     -0.050980     -0.006940
1652     16.510000     -0.050910     -0.006360
1653     16.520000     -0.050850     -0.005780
1654     16.530000     -0.050790     -0.005190
1655     16.540000     -0.050740     -0.004610
1656     16.550000     -0.050690     -0.004050
1657     16.560000     -0.050650     -0.003500
1658     16.570000     -0.050610     -0.002980
1659     16.580000     -0.050580     -0.002480
1660     16.590000     -0.050560     -0.002010
1661     16.600000     -0.050540     -0.001580
1662     16.610000     -0.050520     -0.001180
1663     16.620000     -0.050510     -0.000810
1664     16.630000     -0.050500     -0.000480
1665     16.640000     -0.050500     -0.000180
1666     16.650000     -0.050500      0.000090
1667     16.660000     -0.050500      0.000330
1668     16.670000     -0.050500      0.000540
1669     16.680000     -0.050510      0.000720
1670     16.690000     -0.050510      0.000870
1671     16.700000     -0.050520      0.001000
1672     16.710000     -0.050530      0.001100
1673     16.720000     -0.050540      0.001180
1674     16.730000     -0.050560      0.001240
1675     16.740000     -0.050570      0.001280
1676     16.750000     -0.050580      0.001300
1677     16.760000     -0.050590      0.001300
1678     16.770000     -0.050610      0.001280
1679     16.780000     -0.050620      0.001240
1680     16.790000     -0.050630      0.001190
1681     16.800000     -0.050640      0.001110
1682     16.810000     -0.050660      0.001020
1683     16.820000     -0.050670      0.000910
1684     16.830000     -0.050670      0.000780
1685     16.840000     -0.050680      0.000630
1686     16.850000     -0.050690      0.000460
1687     16.860000     -0.050690      0.000260
1688     16.870000     -0.050700      0.000050
1689     16.880000     -0.050700     -0.000190
1690     16.890000     -0.050690     -0.000450
1691     16.900000     -0.050690     -0.000740
1692     16.910000     -0.050680     -0.001050
1693     16.920000     -0.050670     -0.001400
1694     16.930000     -0.050660     -0.001770
1695     16.940000     -0.050640     -0.002170
1696     16.950000     -0.050620     -0.002610
1697     16.960000     -0.050590     -0.003080
1698     16.970000     -0.050560     -0.003590
1699     16.980000     -0.050530     -0.004130
1700     16.990000     -0.050480     -0.004710
1701     17.000000     -0.050440     -0.005330
1702     17.010000     -0.050380     -0.005980
1703     17.020000     -0.050320     -0.006660
1704     17.030000     -0.050260     -0.007370
1705     17.040000     -0.050180     -0.008110
1706     17.050000     -0.050100     -0.008870
1707     17.060000     -0.050010     -0.009640
1708     17.070000     -0.049920     -0.010420
1709     17.080000     -0.049810     -0.011200
1710     17.090000     -0.049700     -0.011970
1711     17.100000     -0.049580     -0.012710
1712     17.110000     -0.049450     -0.013420
1713     17.120000     -0.049320     -0.014090
1714     17.130000     -0.049180     -0.014710
1715     17.140000     -0.049030     -0.015260
1716     17.150000     -0.048880     -0.015750
1717     17.160000     -0.048720     -0.016160
1718     17.170000     -0.048560     -0.016480
1719     17.180000     -0.048400     -0.016730
1720     17.190000     -0.048230     -0.016880
1721     17.200000     -0.048060     -0.016940
1722     17.210000     -0.047890     -0.016910
1723     17.220000     -0.047720     -0.016800
1724     17.230000     -0.047550     -0.016610
1725     17.240000     -0.047390     -0.016340
1726     17.250000     -0.047220     -0.016000
1727     17.260000     -0.047060     -0.015590
1728     17.270000     -0.046910     -0.015140
1729     17.280000     -0.046760     -0.014640
1730     17.290000     -0.046610     -0.014120
1731     17.300000     -0.046470     -0.013580
1732     17.310000     -0.046330     -0.013040
1733     17.320000     -0.046200     -0.012510
1734     17.330000     -0.046080     -0.011990
1735     17.340000     -0.045960     -0.011510
1736     17.350000     -0.045840     -0.011070
1737     17.360000     -0.045730     -0.010670
1738     17.370000     -0.045630     -0.010330
1739     17.380000     -0.045520     -0.010050
1740     17.390000     -0.045420     -0.009830
1741     17.400000     -0.045320     -0.009680
1742     17.410000     -0.045230     -0.009590
1743     17.420000     -0.045130     -0.009560
1744     17.430000     -0.045030     -0.009600
1745     17.440000     -0.044940     -0.009690
1746     17.450000     -0.044840     -0.009820
1747     17.460000     -0.044740     -0.010000
1748     17.470000     -0.044640     -0.010220
1749     17.480000     -0.044540     -0.010450
1750     17.490000     -0.044440     -0.010700
1751     17.500000     -0.044330     -0.010960
1752     17.510000     -0.044220     -0.011200
1753     17.520000     -0.044110     -0.011430
1754     17.530000     -0.043990     -0.011620
1755     17.540000     -0.043880     -0.011780
1756     17.550000     -0.043760     -0.011890
1757     17.560000     -0.043640     -0.011940
1758     17.570000     -0.043520     -0.011930
1759     17.580000     -0.043400     -0.011860
1760     17.590000     -0.043280     -0.011720
1761     17.600000     -0.043170     -0.011500
1762     17.610000     -0.043050     -0.011220
1763     17.620000     -0.042940     -0.010860
1764     17.630000     -0.042830     -0.010440
1765     17.640000     -0.042730     -0.009960
1766     17.650000     -0.042630     -0.009430
1767     17.660000     -0.042530     -0.008860
1768     17.670000     -0.042440     -0.008240
1769     17.680000     -0.042360     -0.007610
1770     17.690000     -0.042290     -0.006960
1771     17.700000     -0.042220     -0.006320
1772     17.710000     -0.042150     -0.005690
1773     17.720000     -0.042100     -0.005090
1774     17.730000     -0.042040     -0.004530
1775     17.740000     -0.042000     -0.004030
1776     17.750000     -0.041960     -0.003580
1777     17.760000     -0.041920     -0.003200
1778     17.770000     -0.041890     -0.002910
1779     17.780000     -0.041860     -0.002690
1780     17.790000     -0.041840     -0.002570
1781     17.800000     -0.041810     -0.002530
1782     17.810000     -0.041780     -0.002580
1783     17.820000     -0.041760     -0.002720
1784     17.830000     -0.041730     -0.002940
1785     17.840000     -0.041700     -0.003230
1786     17.850000     -0.041670     -0.003600
1787     17.860000     -0.041630     -0.004030
1788     17.870000     -0.041590     -0.004500
1789     17.880000     -0.041550     -0.005010
1790     17.890000     -0.041500     -0.005550
1791     17.900000     -0.041440     -0.006100
1792     17.910000     -0.041380     -0.006650
1793     17.920000     -0.041320     -0.007180
1794     17.930000     -0.041240     -0.007680
1795     17.940000     -0.041170     -0.008140
1796     17.950000     -0.041090     -0.008550
1797     17.960000     -0.041000     -0.008910
1798     17.970000     -0.040910     -0.009190
1799     17.980000     -0.040820     -0.009410
1800     17.990000     -0.040720     -0.009540
1801     18.000000     -0.040630     -0.009600
1802     18.010000     -0.040530     -0.009580
1803     18.020000     -0.040440     -0.009480
1804     18.030000     -0.040340     -0.009300
1805     18.040000     -0.040250     -0.009060
1806     18.050000     -0.040160     -0.008750
1807     18.060000     -0.040070     -0.008380
1808     18.070000     -0.039990     -0.007970
1809     18.080000     -0.039910     -0.007530
1810     18.090000     -0.039830     -0.007050
1811     18.100000     -0.039760     -0.006570
1812     18.110000     -0.039700     -0.006080
1813     18.120000     -0.039640     -0.005600
1814     18.130000     -0.039580     -0.005150
1815     18.140000     -0.039530     -0.004720
1816     18.150000     -0.039480     -0.004330
1817     18.160000     -0.039440     -0.004000
1818     18.170000     -0.039400     -0.003710
1819     18.180000     -0.039360     -0.003490
1820     18.190000     -0.039330     -0.003330
1821     18.200000     -0.039290     -0.003230
1822     18.210000     -0.039260     -0.003210
1823     18.220000     -0.039230     -0.003240
1824     18.230000     -0.039200     -0.003340
1825     18.240000     -0.039160     -0.003510
1826     18.250000     -0.039130     -0.003720
1827     18.260000     -0.039090     -0.003990
1828     18.270000     -0.039050     -0.004310
1829     18.280000     -0.039010     -0.004650
1830     18.290000     -0.038960     -0.005030
1831     18.300000     -0.038910     -0.005430
1832     18.310000     -0.038860     -0.005850
1833     18.320000     -0.038800     -0.006260
1834     18.330000     -0.038730     -0.006680
1835     18.340000     -0.038670     -0.007080
1836     18.350000     -0.038600     -0.007470
1837     18.360000     -0.038520     -0.007840
1838     18.370000     -0.038440     -0.008180
1839     18.380000     -0.038360     -0.008490
1840     18.390000     -0.038280     -0.008770
1841     18.400000     -0.038190     -0.009010
1842     18.410000     -0.038100     -0.009220
1843     18.420000     -0.038010     -0.009400
1844     18.430000     -0.037910     -0.009540
1845     18.440000     -0.037820     -0.009650
1846     18.450000     -0.037720     -0.009720
1847     18.460000     -0.037620     -0.009760
1848     18.470000     -0.037530     -0.009780
1849     18.480000     -0.037430     -0.009770
1850     18.490000     -0.037330     -0.009740
1851     18.500000     -0.037230     -0.009680
1852     18.510000     -0.037140     -0.009610
1853     18.520000     -0.037040     -0.009530
1854     18.530000     -0.036950     -0.009440
1855     18.540000     -0.036850     -0.009330
1856     18.550000     -0.036760     -0.009220
1857     18.560000     -0.036670     -0.009100
1858     18.570000     -0.036570     -0.008980
1859     18.580000     -0.036480     -0.008860
1860     18.590000     -0.036400     -0.008740
1861     18.600000     -0.036310     -0.008620
1862     18.610000     -0.036220     -0.008500
1863     18.620000     -0.036140     -0.008380
1864     18.630000     -0.036050     -0.008270
1865     18.640000     -0.035970     -0.008170
1866     18.650000     -0.035890     -0.008070
1867     18.660000     -0.035810     -0.007980
1868     18.670000     -0.035730     -0.007900
1869     18.680000     -0.035650     -0.007830
1870     18.690000     -0.035570     -0.007780
1871     18.700000     -0.035490     -0.007740
1872     18.710000     -0.035420     -0.007730
1873     18.720000     -0.035340     -0.007730
1874     18.730000     -0.035260     -0.007760
1875     18.740000     -0.035180     -0.007820
1876     18.750000     -0.035110     -0.007910
1877     18.760000     -0.035030     -0.008020
1878     18.770000     -0.034950     -0.008170
1879     18.780000     -0.034860     -0.008350
1880     18.790000     -0.034780     -0.008560
1881     18.800000     -0.034700     -0.008800
1882     18.810000     -0.034610     -0.009070
1883     18.820000     -0.034520     -0.009370
1884     18.830000     -0.034420     -0.009690
1885     18.840000     -0.034330     -0.010040
1886     18.850000     -0.034230     -0.010400
1887     18.860000     -0.034120     -0.010770
1888     18.870000     -0.034010     -0.011150
1889     18.880000     -0.033900     -0.011520
1890     18.890000     -0.033790     -0.011880
1891     18.900000     -0.033670     -0.012220
1892     18.910000     -0.033550     -0.012520
1893     18.920000     -0.033420     -0.012790
1894     18.930000     -0.033290     -0.013010
1895     18.940000     -0.033160     -0.013180
1896     18.950000     -0.033030     -0.013280
1897     18.960000     -0.032900     -0.013320
1898     18.970000     -0.032770     -0.013280
1899     18.980000     -0.032630     -0.013160
1900     18.990000     -0.032500     -0.012970
1901     19.000000     -0.032370     -0.012690
1902     19.010000     -0.032240     -0.012340
1903     19.020000     -0.032120     -0.011910
1904     19.030000     -0.032000     -0.011400
1905     19.040000     -0.031890     -0.010830
1906     19.050000     -0.031780     -0.010210
1907     19.060000     -0.031680     -0.009530
1908     19.070000     -0.031580     -0.008810
1909     19.080000     -0.031490     -0.008070
1910     19.090000     -0.031410     -0.007320
1911     19.100000     -0.031340     -0.006570
1912     19.110000     -0.031270     -0.005830
1913     19.120000     -0.031220     -0.005130
1914     19.130000     -0.031160     -0.004470
1915     19.140000     -0.031120     -0.003870
1916     19.150000     -0.031080     -0.003330
1917     19.160000     -0.031050     -0.002870
1918     19.170000     -0.031020     -0.002500
1919     19.180000     -0.030990     -0.002220
1920     19.190000     -0.030970     -0.002030
1921     19.200000     -0.030950     -0.001940
1922     19.210000     -0.030930     -0.001940
1923     19.220000     -0.030910     -0.002030
1924     19.230000     -0.030890     -0.002220
1925     19.240000     -0.030870     -0.002490
1926     19.250000     -0.030850     -0.002830
1927     19.260000     -0.030820     -0.003240
1928     19.270000     -0.030790     -0.003710
1929     19.280000     -0.030750     -0.004210
1930     19.290000     -0.030710     -0.004740
1931     19.300000     -0.030660     -0.005290
1932     19.310000     -0.030610     -0.005830
1933     19.320000     -0.030550     -0.006360
1934     19.330000     -0.030480     -0.006860
1935     19.340000     -0.030420     -0.007310
1936     19.350000     -0.030340     -0.007720
1937     19.360000     -0.030260     -0.008060
1938     19.370000     -0.030180     -0.008330
1939     19.380000     -0.030100     -0.008520
1940     19.390000     -0.030020     -0.008630
1941     19.400000     -0.029930     -0.008660
1942     19.410000     -0.029840     -0.008610
1943     19.420000     -0.029760     -0.008470
1944     19.430000     -0.029670     -0.008260
1945     19.440000     -0.029590     -0.007970
1946     19.450000     -0.029510     -0.007620
1947     19.460000     -0.029430     -0.007210
1948     19.470000     -0.029360     -0.006760
1949     19.480000     -0.029290     -0.006270
1950     19.490000     -0.029230     -0.005750
1951     19.500000     -0.029170     -0.005230
1952     19.510000     -0.029120     -0.004710
1953     19.520000     -0.029070     -0.004210
1954     19.530000     -0.029030     -0.003740
1955     19.540000     -0.028990     -0.003300
1956     19.550000     -0.028960     -0.002920
1957     19.560000     -0.028930     -0.002600
1958     19.570000     -0.028910     -0.002340
1959     19.580000     -0.028880     -0.002150
1960     19.590000     -0.028860     -0.002040
1961     19.600000     -0.028840     -0.002010
1962     19.610000     -0.028820     -0.002050
1963     19.620000     -0.028800     -0.002170
1964     19.630000     -0.028780     -0.002360
1965     19.640000     -0.028760     -0.002610
1966     19.650000     -0.028730     -0.002920
1967     19.660000     -0.028700     -0.003280
1968     19.670000     -0.028670     -0.003680
1969     19.680000     -0.028630     -0.004110
1970     19.690000     -0.028590     -0.004550
1971     19.700000     -0.028540     -0.004990
1972     19.710000     -0.028490     -0.005420
1973     19.720000     -0.028440     -0.005820
1974     19.730000     -0.028380     -0.006190
1975     19.740000     -0.028320     -0.006500
1976     19.750000     -0.028250     -0.006750
1977     19.760000     -0.028190     -0.006940
1978     19.770000     -0.028120     -0.007050
1979     19.780000     -0.028050     -0.007070
1980     19.790000     -0.027980     -0.007010
1981     19.800000     -0.027910     -0.006860
1982     19.810000     -0.027840     -0.006630
1983     19.820000     -0.027770     -0.006310
1984     19.830000     -0.027710     -0.005900
1985     19.840000     -0.027650     -0.005430
1986     19.850000     -0.027600     -0.004880
1987     19.860000     -0.027550     -0.004280
1988     19.870000     -0.027500     -0.003640
1989     19.880000     -0.027470     -0.002960
1990     19.890000     -0.027440     -0.002270
1991     19.900000     -0.027410     -0.001580
1992     19.910000     -0.027400     -0.000910
1993     19.920000     -0.027390     -0.000260
1994     19.930000     -0.027390      0.000340
1995     19.940000     -0.027390      0.000880
1996     19.950000     -0.027400      0.001350
1997     19.960000     -0.027410      0.001730
1998     19.970000     -0.027430      0.002030
1999     19.980000     -0.027450      0.002230
2000     19.990000     -0.027470      0.002330
2001     20.000000     -0.027500      0.002320
2002     20.010000     -0.027520      0.002210
2003     20.020000     -0.027540      0.001990
2004     20.030000     -0.027560      0.001670
2005     20.040000     -0.027580      0.001260
2006     20.050000     -0.027590      0.000760
2007     20.060000     -0.027600      0.000190
2008     20.070000     -0.027600     -0.000460
2009     20.080000     -0.027600     -0.001150
2010     20.090000     -0.027580     -0.001890
2011     20.100000     -0.027560     -0.002660
2012     20.110000     -0.027540     -0.003440
2013     20.120000     -0.027500     -0.004220
2014     20.130000     -0.027460     -0.004990
2015     20.140000     -0.027410     -0.005740
2016     20.150000     -0.027350     -0.006450
2017     20.160000     -0.027290     -0.007110
2018     20.170000     -0.027220     -0.007720
2019     20.180000     -0.027140     -0.008280
2020     20.190000     -0.027060     -0.008770
2021     20.200000     -0.026970     -0.009200
2022     20.210000     -0.026880     -0.009560
2023     20.220000     -0.026780     -0.009850
2024     20.230000     -0.026690     -0.010080
2025     20.240000     -0.026580     -0.010240
2026     20.250000     -0.026480     -0.010340
2027     20.260000     -0.026380     -0.010390
2028     20.270000     -0.026270     -0.010380
2029     20.280000     -0.026170     -0.010320
2030     20.290000     -0.026070     -0.010210
2031     20.300000     -0.025970     -0.010070
2032     20.310000     -0.025860     -0.009890
2033     20.320000     -0.025770     -0.009680
2034     20.330000     -0.025670     -0.009450
2035     20.340000     -0.025570     -0.009190
2036     20.350000     -0.025480     -0.008920
2037     20.360000     -0.025390     -0.008630
2038     20.370000     -0.025310     -0.008320
2039     20.380000     -0.025220     -0.008010
2040     20.390000     -0.025140     -0.007690
2041     20.400000     -0.025070     -0.007350
2042     20.410000     -0.024990     -0.007020
2043     20.420000     -0.024920     -0.006670
2044     20.430000     -0.024860     -0.006320
2045     20.440000     -0.024790     -0.005970
2046     20.450000     -0.024730     -0.005610
2047     20.460000     -0.024680     -0.005240
2048     20.470000     -0.024630     -0.004880
2049     20.480000     -0.024580     -0.004510
2050     20.490000     -0.024530     -0.004150
2051     20.500000     -0.024490     -0.003790
2052     20.510000     -0.024450     -0.003430
2053     20.520000     -0.024420     -0.003080
2054     20.530000     -0.024390     -0.002730
2055     20.540000     -0.024360     -0.002390
2056     20.550000     -0.024340     -0.002060
2057     20.560000     -0.024310     -0.001740
2058     20.570000     -0.024300     -0.001430
2059     20.580000     -0.024280     -0.001130
2060     20.590000     -0.024270     -0.000830
2061     20.600000     -0.024260     -0.000550
2062     20.610000     -0.024260     -0.000290
2063     20.620000     -0.024260     -0.000030
2064     20.630000     -0.024260      0.000220
2065     20.640000     -0.024260      0.000460
2066     20.650000     -0.024260      0.000690
2067     20.660000     -0.024270      0.000900
2068     20.670000     -0.024280      0.001100
2069     20.680000     -0.024290      0.001290
2070     20.690000     -0.024300      0.001470
2071     20.700000     -0.024320      0.001630
2072     20.710000     -0.024330      0.001780
2073     20.720000     -0.024350      0.001910
2074     20.730000     -0.024370      0.002020
2075     20.740000     -0.024390      0.002120
2076     20.750000     -0.024410      0.002190
2077     20.760000     -0.024430      0.002240
2078     20.770000     -0.024460      0.002280
2079     20.780000     -0.024480      0.002290
2080     20.790000     -0.024500      0.002280
2081     20.800000     -0.024520      0.002240
2082     20.810000     -0.024550      0.002190
2083     20.820000     -0.024570      0.002110
2084     20.830000     -0.024590      0.002020
2085     20.840000     -0.024610      0.001900
2086     20.850000     -0.024630      0.001760
2087     20.860000     -0.024650      0.001610
2088     20.870000     -0.024660      0.001440
2089     20.880000     -0.024680      0.001250
2090     20.890000     -0.024690      0.001060
2091     20.900000     -0.024700      0.000850
2092     20.910000     -0.024710      0.000630
2093     20.920000     -0.024710      0.000400
2094     20.930000     -0.024720      0.000170
2095     20.940000     -0.024720     -0.000060
2096     20.950000     -0.024720     -0.000300
2097     20.960000     -0.024720     -0.000540
2098     20.970000     -0.024710     -0.000780
2099     20.980000     -0.024700     -0.001030
2100     20.990000     -0.024690     -0.001270
2101     21.000000     -0.024680     -0.001510
2102     21.010000     -0.024670     -0.001750
2103     21.020000     -0.024650     -0.001990
2104     21.030000     -0.024630     -0.002220
2105     21.040000     -0.024610     -0.002460
2106     21.050000     -0.024580     -0.002690
2107     21.060000     -0.024550     -0.002920
2108     21.070000     -0.024520     -0.003140
2109     21.080000     -0.024490     -0.003350
2110     21.090000     -0.024460     -0.003550
2111     21.100000     -0.024420     -0.003750
2112     21.110000     -0.024390     -0.003930
2113     21.120000     -0.024350     -0.004100
2114     21.130000     -0.024310     -0.004250
2115     21.140000     -0.024260     -0.004380
2116     21.150000     -0.024220     -0.004500
2117     21.160000     -0.024180     -0.004590
2118     21.170000     -0.024130     -0.004670
2119     21.180000     -0.024080     -0.004720
2120     21.190000     -0.024040     -0.004750
2121     21.200000     -0.023990     -0.004760
2122     21.210000     -0.023940     -0.004750
2123     21.220000     -0.023890     -0.004720
2124     21.230000     -0.023850     -0.004670
2125     21.240000     -0.023800     -0.004600
2126     21.250000     -0.023750     -0.004510
2127     21.260000     -0.023710     -0.004410
2128     21.270000     -0.023660     -0.004290
2129     21.280000     -0.023620     -0.004160
2130     21.290000     -0.023580     -0.004030
2131     21.300000     -0.023540     -0.003890
2132     21.310000     -0.023500     -0.003750
2133     21.320000     -0.023460     -0.003620
2134     21.330000     -0.023430     -0.003480
2135     21.340000     -0.023390     -0.003350
2136     21.350000     -0.023360     -0.003230
2137     21.360000     -0.023330     -0.003120
2138     21.370000     -0.023290     -0.003030
2139     21.380000     -0.023260     -0.002940
2140     21.390000     -0.023230     -0.002870
2141     21.400000     -0.023210     -0.002820
2142     21.410000     -0.023180     -0.002780
2143     21.420000     -0.023150     -0.002750
2144     21.430000     -0.023120     -0.002740
2145     21.440000     -0.023100     -0.002750
2146     21.450000     -0.023070     -0.002770
2147     21.460000     -0.023040     -0.002800
2148     21.470000     -0.023010     -0.002840
2149     21.480000     -0.022980     -0.002900
2150     21.490000     -0.022950     -0.002970
2151     21.500000     -0.022920     -0.003040
2152     21.510000     -0.022890     -0.003130
2153     21.520000     -0.022860     -0.003220
2154     21.530000     -0.022830     -0.003320
2155     21.540000     -0.022800     -0.003430
2156     21.550000     -0.022760     -0.003530
2157     21.560000     -0.022730     -0.003650
2158     21.570000     -0.022690     -0.003760
2159     21.580000     -0.022650     -0.003880
2160     21.590000     -0.022620     -0.004000
2161     21.600000     -0.022580     -0.004120
2162     21.610000     -0.022530     -0.004240
2163     21.620000     -0.022490     -0.004370
2164     21.630000     -0.022450     -0.004490
2165     21.640000     -0.022400     -0.004600
2166     21.650000     -0.022360     -0.004710
2167     21.660000     -0.022310     -0.004820
2168     21.670000     -0.022260     -0.004910
2169     21.680000     -0.022210     -0.005000
2170     21.690000     -0.022160     -0.005070
2171     21.700000     -0.022110     -0.005130
2172     21.710000     -0.022060     -0.005170
2173     21.720000     -0.022010     -0.005180
2174     21.730000     -0.021960     -0.005170
2175     21.740000     -0.021910     -0.005140
2176     21.750000     -0.021850     -0.005070
2177     21.760000     -0.021800     -0.004980
2178     21.770000     -0.021750     -0.004850
2179     21.780000     -0.021700     -0.004690
2180     21.790000     -0.021660     -0.004500
2181     21.800000     -0.021610     -0.004270
2182     21.810000     -0.021570     -0.004010
2183     21.820000     -0.021530     -0.003720
2184     21.830000     -0.021490     -0.003400
2185     21.840000     -0.021460     -0.003050
2186     21.850000     -0.021430     -0.002690
2187     21.860000     -0.021400     -0.002310
2188     21.870000     -0.021380     -0.001930
2189     21.880000     -0.021360     -0.001540
2190     21.890000     -0.021340     -0.001160
2191     21.900000     -0.021330     -0.000790
2192     21.910000     -0.021320     -0.000450
2193     21.920000     -0.021320     -0.000140
2194     21.930000     -0.021320      0.000130
2195     21.940000     -0.021320      0.000360
2196     21.950000     -0.021320      0.000530
2197     21.960000     -0.021330      0.000650
2198     21.970000     -0.021340      0.000700
2199     21.980000     -0.021340      0.000690
2200     21.990000     -0.021350      0.000610
2201     22.000000     -0.021360      0.000450
2202     22.010000     -0.021360      0.000230
2203     22.020000     -0.021360     -0.000050
2204     22.030000     -0.021360     -0.000400
2205     22.040000     -0.021360     -0.000810
2206     22.050000     -0.021350     -0.001270
2207     22.060000     -0.021340     -0.001770
2208     22.070000     -0.021320     -0.002300
2209     22.080000     -0.021300     -0.002860
2210     22.090000     -0.021270     -0.003440
2211     22.100000     -0.021230     -0.004010
2212     22.110000     -0.021190     -0.004570
2213     22.120000     -0.021150     -0.005110
2214     22.130000     -0.021100     -0.005620
2215     22.140000     -0.021040     -0.006080
2216     22.150000     -0.020980     -0.006490
2217     22.160000     -0.020910     -0.006840
2218     22.170000     -0.020850     -0.007120
2219     22.180000     -0.020770     -0.007320
2220     22.190000     -0.020700     -0.007450
2221     22.200000     -0.020630     -0.007510
2222     22.210000     -0.020550     -0.007480
2223     22.220000     -0.020480     -0.007380
2224     22.230000     -0.020400     -0.007210
2225     22.240000     -0.020330     -0.006970
2226     22.250000     -0.020260     -0.006660
2227     22.260000     -0.020190     -0.006300
2228     22.270000     -0.020130     -0.005900
2229     22.280000     -0.020070     -0.005460
2230     22.290000     -0.020020     -0.004990
2231     22.300000     -0.019970     -0.004510
2232     22.310000     -0.019920     -0.004030
2233     22.320000     -0.019880     -0.003550
2234     22.330000     -0.019850     -0.003090
2235     22.340000     -0.019820     -0.002650
2236     22.350000     -0.019790     -0.002250
2237     22.360000     -0.019770     -0.001900
2238     22.370000     -0.019750     -0.001590
2239     22.380000     -0.019730     -0.001340
2240     22.390000     -0.019720     -0.001150
2241     22.400000     -0.019710     -0.001010
2242     22.410000     -0.019700     -0.000930
2243     22.420000     -0.019690     -0.000910
2244     22.430000     -0.019680     -0.000940
2245     22.440000     -0.019670     -0.001030
2246     22.450000     -0.019660     -0.001170
2247     22.460000     -0.019650     -0.001340
2248     22.470000     -0.019630     -0.001550
2249     22.480000     -0.019620     -0.001790
2250     22.490000     -0.019600     -0.002050
2251     22.500000     -0.019580     -0.002320
2252     22.510000     -0.019560     -0.002580
2253     22.520000     -0.019530     -0.002850
2254     22.530000     -0.019500     -0.003100
2255     22.540000     -0.019470     -0.003320
2256     22.550000     -0.019440     -0.003520
2257     22.560000     -0.019400     -0.003690
2258     22.570000     -0.019370     -0.003810
2259     22.580000     -0.019330     -0.003890
2260     22.590000     -0.019290     -0.003930
2261     22.600000     -0.019250     -0.003920
2262     22.610000     -0.019210     -0.003860
2263     22.620000     -0.019170     -0.003760
2264     22.630000     -0.019140     -0.003620
2265     22.640000     -0.019100     -0.003430
2266     22.650000     -0.019060     -0.003210
2267     22.660000     -0.019030     -0.002960
2268     22.670000     -0.019000     -0.002690
2269     22.680000     -0.018980     -0.002400
2270     22.690000     -0.018950     -0.002100
2271     22.700000     -0.018930     -0.001800
2272     22.710000     -0.018910     -0.001510
2273     22.720000     -0.018900     -0.001230
2274     22.730000     -0.018890     -0.000980
2275     22.740000     -0.018880     -0.000760
2276     22.750000     -0.018870     -0.000570
2277     22.760000     -0.018860     -0.000430
2278     22.770000     -0.018860     -0.000340
2279     22.780000     -0.018850     -0.000290
2280     22.790000     -0.018850     -0.000300
2281     22.800000     -0.018850     -0.000360
2282     22.810000     -0.018850     -0.000470
2283     22.820000     -0.018840     -0.000640
2284     22.830000     -0.018830     -0.000850
2285     22.840000     -0.018830     -0.001100
2286     22.850000     -0.018810     -0.001390
2287     22.860000     -0.018800     -0.001720
2288     22.870000     -0.018780     -0.002060
2289     22.880000     -0.018760     -0.002420
2290     22.890000     -0.018740     -0.002780
2291     22.900000     -0.018710     -0.003140
2292     22.910000     -0.018680     -0.003470
2293     22.920000     -0.018640     -0.003780
2294     22.930000     -0.018610     -0.004060
2295     22.940000     -0.018570     -0.004280
2296     22.950000     -0.018520     -0.004450
2297     22.960000     -0.018480     -0.004560
2298     22.970000     -0.018430     -0.004600
2299     22.980000     -0.018390     -0.004560
2300     22.990000     -0.018340     -0.004460
2301     23.000000     -0.018300     -0.004270
2302     23.010000     -0.018250     -0.004010
2303     23.020000     -0.018210     -0.003680
2304     23.030000     -0.018180     -0.003280
2305     23.040000     -0.018140     -0.002810
2306     23.050000     -0.018120     -0.002290
2307     23.060000     -0.018090     -0.001730
2308     23.070000     -0.018080     -0.001130
2309     23.080000     -0.018070     -0.000510
2310     23.090000     -0.018060      0.000120
2311     23.100000     -0.018060      0.000740
2312     23.110000     -0.018070      0.001350
2313     23.120000     -0.018080      0.001920
2314     23.130000     -0.018100      0.002440
2315     23.140000     -0.018130      0.002900
2316     23.150000     -0.018150      0.003290
2317     23.160000     -0.018190      0.003600
2318     23.170000     -0.018220      0.003830
2319     23.180000     -0.018260      0.003950
2320     23.190000     -0.018300      0.003980
2321     23.200000     -0.018340      0.003910
2322     23.210000     -0.018380      0.003730
2323     23.220000     -0.018420      0.003460
2324     23.230000     -0.018450      0.003100
2325     23.240000     -0.018480      0.002650
2326     23.250000     -0.018510      0.002120
2327     23.260000     -0.018530      0.001530
2328     23.270000     -0.018550      0.000890
2329     23.280000     -0.018560      0.000200
2330     23.290000     -0.018560     -0.000500
2331     23.300000     -0.018550     -0.001220
2332     23.310000     -0.018540     -0.001920
2333     23.320000     -0.018520     -0.002600
2334     23.330000     -0.018490     -0.003240
2335     23.340000     -0.018460     -0.003820
2336     23.350000     -0.018420     -0.004340
2337     23.360000     -0.018380     -0.004770
2338     23.370000     -0.018330     -0.005120
2339     23.380000     -0.018280     -0.005380
2340     23.390000     -0.018230     -0.005530
2341     23.400000     -0.018170     -0.005590
2342     23.410000     -0.018120     -0.005540
2343     23.420000     -0.018060     -0.005390
2344     23.430000     -0.018010     -0.005150
2345     23.440000     -0.017960     -0.004820
2346     23.450000     -0.017910     -0.004410
2347     23.460000     -0.017860     -0.003930
2348     23.470000     -0.017820     -0.003390
2349     23.480000     -0.017790     -0.002810
2350     23.490000     -0.017760     -0.002200
2351     23.500000     -0.017740     -0.001570
2352     23.510000     -0.017720     -0.000950
2353     23.520000     -0.017720     -0.000340
2354     23.530000     -0.017710      0.000240
2355     23.540000     -0.017710      0.000770
2356     23.550000     -0.017720      0.001250
2357     23.560000     -0.017730      0.001660
2358     23.570000     -0.017750      0.001990
2359     23.580000     -0.017770      0.002240
2360     23.590000     -0.017790      0.002410
2361     23.600000     -0.017820      0.002480
2362     23.610000     -0.017840      0.002470
2363     23.620000     -0.017870      0.002370
2364     23.630000     -0.017890      0.002180
2365     23.640000     -0.017910      0.001920
2366     23.650000     -0.017930      0.001580
2367     23.660000     -0.017950      0.001180
2368     23.670000     -0.017960      0.000730
2369     23.680000     -0.017970      0.000240
2370     23.690000     -0.017970     -0.000280
2371     23.700000     -0.017970     -0.000810
2372     23.710000     -0.017960     -0.001350
2373     23.720000     -0.017940     -0.001880
2374     23.730000     -0.017930     -0.002380
2375     23.740000     -0.017900     -0.002850
2376     23.750000     -0.017870     -0.003270
2377     23.760000     -0.017840     -0.003640
2378     23.770000     -0.017800     -0.003950
2379     23.780000     -0.017760     -0.004190
2380     23.790000     -0.017720     -0.004360
2381     23.800000     -0.017680     -0.004460
2382     23.810000     -0.017630     -0.004480
2383     23.820000     -0.017590     -0.004430
2384     23.830000     -0.017550     -0.004320
2385     23.840000     -0.017500     -0.004130
2386     23.850000     -0.017460     -0.003890
2387     23.860000     -0.017420     -0.003600
2388     23.870000     -0.017390     -0.003270
2389     23.880000     -0.017350     -0.002900
2390     23.890000     -0.017320     -0.002510
2391     23.900000     -0.017300     -0.002100
2392     23.910000     -0.017280     -0.001700
2393     23.920000     -0.017260     -0.001300
2394     23.930000     -0.017250     -0.000930
2395     23.940000     -0.017240     -0.000580
2396     23.950000     -0.017230     -0.000270
2397     23.960000     -0.017230     -0.000000
2398     23.970000     -0.017230      0.000210
2399     23.980000     -0.017230      0.000370
2400     23.990000     -0.017240      0.000470
2401     24.000000     -0.017240      0.000510
2402     24.010000     -0.017250      0.000500
2403     24.020000     -0.017250      0.000430
2404     24.030000     -0.017260      0.000300
2405     24.040000     -0.017260      0.000120
2406     24.050000     -0.017260     -0.000100
2407     24.060000     -0.017260     -0.000350
2408     24.070000     -0.017260     -0.000630
2409     24.080000     -0.017250     -0.000930
2410     24.090000     -0.017240     -0.001240
2411     24.100000     -0.017230     -0.001540
2412     24.110000     -0.017210     -0.001820
2413     24.120000     -0.017190     -0.002080
2414     24.130000     -0.017170     -0.002310
2415     24.140000     -0.017150     -0.002480
2416     24.150000     -0.017130     -0.002610
2417     24.160000     -0.017100     -0.002670
2418     24.170000     -0.017070     -0.002660
2419     24.180000     -0.017050     -0.002580
2420     24.190000     -0.017020     -0.002420
2421     24.200000     -0.017000     -0.002190
2422     24.210000     -0.016970     -0.001890
2423     24.220000     -0.016950     -0.001520
2424     24.230000     -0.016940     -0.001080
2425     24.240000     -0.016930     -0.000590
2426     24.250000     -0.016920     -0.000050
2427     24.260000     -0.016920      0.000530
2428     24.270000     -0.016930      0.001120
2429     24.280000     -0.016940      0.001720
2430     24.290000     -0.016960      0.002310
2431     24.300000     -0.016980      0.002870
2432     24.310000     -0.017010      0.003370
2433     24.320000     -0.017040      0.003810
2434     24.330000     -0.017080      0.004170
2435     24.340000     -0.017120      0.004430
2436     24.350000     -0.017170      0.004570
2437     24.360000     -0.017210      0.004590
2438     24.370000     -0.017260      0.004480
2439     24.380000     -0.017300      0.004220
2440     24.390000     -0.017340      0.003830
2441     24.400000     -0.017380      0.003290
2442     24.410000     -0.017420      0.002610
2443     24.420000     -0.017440      0.001800
2444     24.430000     -0.017460      0.000870
2445     24.440000     -0.017470     -0.000150
2446     24.450000     -0.017470     -0.001260
2447     24.460000     -0.017450     -0.002410
2448     24.470000     -0.017430     -0.003590
2449     24.480000     -0.017390     -0.004760
2450     24.490000     -0.017350     -0.005890
2451     24.500000     -0.017290     -0.006930
2452     24.510000     -0.017220     -0.007860
2453     24.520000     -0.017140     -0.008620
2454     24.530000     -0.017050     -0.009200
2455     24.540000     -0.016960     -0.009540
2456     24.550000     -0.016870     -0.009630
2457     24.560000     -0.016770     -0.009450
2458     24.570000     -0.016680     -0.008960
2459     24.580000     -0.016590     -0.008160
2460     24.590000     -0.016500     -0.007040
2461     24.600000     -0.016430     -0.005610
2462     24.610000     -0.016380     -0.003880
2463     24.620000     -0.016340     -0.001860
2464     24.630000     -0.016320      0.000400
2465     24.640000     -0.016320      0.002890
2466     24.650000     -0.016350      0.005530
2467     24.660000     -0.016410      0.008280
2468     24.670000     -0.016490      0.011060
2469     24.680000     -0.016600      0.013800
2470     24.690000     -0.016740      0.016410
2471     24.700000     -0.016900      0.018810
2472     24.710000     -0.017090      0.020900
2473     24.720000     -0.017300      0.022590
2474     24.730000     -0.017530      0.023800
2475     24.740000     -0.017770      0.024460
2476     24.750000     -0.018010      0.024470
2477     24.760000     -0.018250      0.023790
2478     24.770000     -0.018490      0.022370
2479     24.780000     -0.018720      0.020160
2480     24.790000     -0.018920      0.017140
2481     24.800000     -0.019090      0.013310
2482     24.810000     -0.019220      0.008680
2483     24.820000     -0.019310      0.003270
2484     24.830000     -0.019340     -0.002860
2485     24.840000     -0.019310     -0.009660
2486     24.850000     -0.019220     -0.017030
2487     24.860000     -0.019050     -0.024870
2488     24.870000     -0.018800     -0.033060
2489     24.880000     -0.018470     -0.041450
2490     24.890000     -0.018050     -0.049910
2491     24.900000     -0.017550     -0.058260
2492     24.910000     -0.016970     -0.066360
2493     24.920000     -0.016310     -0.074040
2494     24.930000     -0.015570     -0.081150
2495     24.940000     -0.014760     -0.087560
2496     24.950000     -0.013880     -0.093130
2497     24.960000     -0.012950     -0.097760
2498     24.970000     -0.011970     -0.101350
2499     24.980000     -0.010960     -0.103850
2500     24.990000     -0.009920     -0.105200
2501     25.000000     -0.008870     -0.105390
2502     25.010000      0.000000      0.000000
2503     25.020000      0.000000      0.000000
2504     25.030000      0.000000      0.000000
2505     25.040000      0.000000      0.000000
2506     25.050000      0.000000      0.000000
2507     25.060000      0.000000      0.000000
2508     25.070000      0.000000      0.000000
2509     25.080000      0.000000      0.000000
2510     25.090000      0.000000      0.000000
2511     25.100000      0.000000      0.000000
2512     25.110000      0.000000      0.000000
2513     25.120000      0.000000      0.000000
2514     25.130000      0.000000      0.000000
2515     25.140000      0.000000      0.000000
2516     25.150000      0.000000      0.000000
2517     25.160000      0.000000      0.000000
2518     25.170000      0.000000      0.000000
2519     25.180000      0.000000      0.000000
2520     25.190000      0.000000      0.000000
2521     25.200000      0.000000      0.000000
2522     25.210000      0.000000      0.000000
2523     25.220000      0.000000      0.000000
2524     25.230000      0.000000      0.000000
2525     25.240000      0.000000      0.000000
2526     25.250000      0.000000      0.000000
2527     25.260000      0.000000      0.000000
2528     25.270000      0.000000      0.000000
2529     25.280000      0.000000      0.000000
2530     25.290000      0.000000      0.000000
2531     25.300000      0.000000      0.000000
2532     25.310000      0.000000      0.000000
2533     25.320000      0.000000      0.000000
2534     25.330000      0.000000      0.000000
2535     25.340000      0.000000      0.000000
2536     25.350000      0.000000      0.000000
2537     25.360000      0.000000      0.000000
2538     25.370000      0.000000      0.000000
2539     25.380000      0.000000      0.000000
2540     25.390000      0.000000      0.000000
2541     25.400000      0.000000      0.000000
2542     25.410000      0.000000      0.000000
2543     25.420000      0.000000      0.000000
2544     25.430000      0.000000      0.000000
2545     25.440000      0.000000      0.000000
2546     25.450000      0.000000      0.000000
2547     25.460000      0.000000      0.000000
2548     25.470000      0.000000      0.000000
2549     25.480000      0.000000      0.000000
2550     25.490000      0.000000      0.000000
2551     25.500000      0.000000      0.000000
2552     25.510000      0.000000      0.000000
2553     25.520000      0.000000      0.000000
2554     25.530000      0.000000      0.000000
2555     25.540000      0.000000      0.000000
2556     25.550000      0.000000      0.000000
2557     25.560000      0.000000      0.000000
2558     25.570000      0.000000      0.000000
2559     25.580000      0.000000      0.000000
2560     25.590000      0.000000      0.000000
2561     25.600000      0.000000      0.000000
2562     25.610000      0.000000      0.000000
2563     25.620000      0.000000      0.000000
2564     25.630000      0.000000      0.000000
2565     25.640000      0.000000      0.000000
2566     25.650000      0.000000      0.000000
2567     25.660000      0.000000      0.000000
2568     25.670000      0.000000      0.000000
2569     25.680000      0.000000      0.000000
2570     25.690000      0.000000      0.000000
2571     25.700000      0.000000      0.000000
2572     25.710000      0.000000      0.000000
2573     25.720000      0.000000      0.000000
2574     25.730000      0.000000      0.000000
2575     25.740000      0.000000      0.000000
2576     25.750000      0.000000      0.000000
2577     25.760000      0.000000      0.000000
2578     25.770000      0.000000      0.000000
2579     25.780000      0.000000      0.000000
2580     25.790000      0.000000      0.000000
2581     25.800000      0.000000      0.000000
2582     25.810000      0.000000      0.000000
2583     25.820000      0.000000      0.000000
2584     25.830000      0.000000      0.000000
2585     25.840000      0.000000      0.000000
2586     25.850000      0.000000      0.000000
2587     25.860000      0.000000      0.000000
2588     25.870000      0.000000      0.000000
2589     25.880000      0.000000      0.000000
2590     25.890000      0.000000      0.000000
2591     25.900000      0.000000      0.000000
2592     25.910000      0.000000      0.000000
2593     25.920000      0.000000      0.000000
2594     25.930000      0.000000      0.000000
2595     25.940000      0.000000      0.000000
2596     25.950000      0.000000      0.000000
2597     25.960000      0.000000      0.000000
2598     25.970000      0.000000      0.000000
2599     25.980000      0.000000      0.000000
2600     25.990000      0.000000      0.000000
2601     26.000000      0.000000      0.000000
2602     26.010000      0.000000      0.000000
2603     26.020000      0.000000      0.000000
2604     26.030000      0.000000      0.000000
2605     26.040000      0.000000      0.000000
2606     26.050000      0.000000      0.000000
2607     26.060000      0.000000      0.000000
2608     26.070000      0.000000      0.000000
2609     26.080000      0.000000      0.000000
2610     26.090000      0.000000      0.000000
2611     26.100000      0.000000      0.000000
2612     26.110000      0.000000      0.000000
2613     26.120000      0.000000      0.000000
2614     26.130000      0.000000      0.000000
2615     26.140000      0.000000      0.000000
2616     26.150000      0.000000      0.000000
2617     26.160000      0.000000      0.000000
2618     26.170000      0.000000      0.000000
2619     26.180000      0.000000      0.000000
2620     26.190000      0.000000      0.000000
2621     26.200000      0.000000      0.000000
2622     26.210000      0.000000      0.000000
2623     26.220000      0.000000      0.000000
2624     26.230000      0.000000      0.000000
2625     26.240000      0.000000      0.000000
2626     26.250000      0.000000      0.000000
2627     26.260000      0.000000      0.000000
2628     26.270000      0.000000      0.000000
2629     26.280000      0.000000      0.000000
2630     26.290000      0.000000      0.000000
2631     26.300000      0.000000      0.000000
2632     26.310000      0.000000      0.000000
2633     26.320000      0.000000      0.000000
2634     26.330000      0.000000      0.000000
2635     26.340000      0.000000      0.000000
2636     26.350000      0.000000      0.000000
2637     26.360000      0.000000      0.000000
2638     26.370000      0.000000      0.000000
2639     26.380000      0.000000      0.000000
2640     26.390000      0.000000      0.000000
2641     26.400000      0.000000      0.000000
2642     26.410000      0.000000      0.000000
2643     26.420000      0.000000      0.000000
2644     26.430000      0.000000      0.000000
2645     26.440000      0.000000      0.000000
2646     26.450000      0.000000      0.000000
2647     26.460000      0.000000      0.000000
2648     26.470000      0.000000      0.000000
2649     26.480000      0.000000      0.000000
2650     26.490000      0.000000      0.000000
2651     26.500000      0.000000      0.000000
2652     26.510000      0.000000      0.000000
2653     26.520000      0.000000      0.000000
2654     26.530000      0.000000      0.000000
2655     26.540000      0.000000      0.000000
2656     26.550000      0.000000      0.000000
2657     26.560000      0.000000      0.000000
2658     26.570000      0.000000      0.000000
2659     26.580000      0.000000      0.000000
2660     26.590000      0.000000      0.000000
2661     26.600000      0.000000      0.000000
2662     26.610000      0.000000      0.000000
2663     26.620000      0.000000      0.000000
2664     26.630000      0.000000      0.000000
2665     26.640000      0.000000      0.000000
2666     26.650000      0.000000      0.000000
2667     26.660000      0.000000      0.000000
2668     26.670000      0.000000      0.000000
2669     26.680000      0.000000      0.000000
2670     26.690000      0.000000      0.000000
2671     26.700000      0.000000      0.000000
2672     26.710000      0.000000      0.000000
2673     26.720000      0.000000      0.000000
2674     26.730000      0.000000      0.000000
2675     26.740000      0.000000      0.000000
2676     26.750000      0.000000      0.000000
2677     26.760000      0.000000      0.000000
2678     26.770000      0.000000      0.000000
2679     26.780000      0.000000      0.000000
2680     26.790000      0.000000      0.000000
2681     26.800000      0.000000      0.000000
2682     26.810000      0.000000      0.000000
2683     26.820000      0.000000      0.000000
2684     26.830000      0.000000      0.000000
2685     26.840000      0.000000      0.000000
2686     26.850000      0.000000      0.000000
2687     26.860000      0.000000      0.000000
2688     26.870000      0.000000      0.000000
2689     26.880000      0.000000      0.000000
2690     26.890000      0.000000      0.000000
2691     26.900000      0.000000      0.000000
2692     26.910000      0.000000      0.000000
2693     26.920000      0.000000      0.000000
2694     26.930000      0.000000      0.000000
2695     26.940000      0.000000      0.000000
2696     26.950000      0.000000      0.000000
2697     26.960000      0.000000      0.000000
2698     26.970000      0.000000      0.000000
2699     26.980000      0.000000      0.000000
2700     26.990000      0.000000      0.000000
2701     27.000000      0.000000      0.000000
2702     27.010000      0.000000      0.000000
2703     27.020000      0.000000      0.000000
2704     27.030000      0.000000      0.000000
2705     27.040000      0.000000      0.000000
2706     27.050000      0.000000      0.000000
2707     27.060000      0.000000      0.000000
2708     27.070000      0.000000      0.000000
2709     27.080000      0.000000      0.000000
2710     27.090000      0.000000      0.000000
2711     27.100000      0.000000      0.000000
2712     27.110000      0.000000      0.000000
2713     27.120000      0.000000      0.000000
2714     27.130000      0.000000      0.000000
2715     27.140000      0.000000      0.000000
2716     27.150000      0.000000      0.000000
2717     27.160000      0.000000      0.000000
2718     27.170000      0.000000      0.000000
2719     27.180000      0.000000      0.000000
2720     27.190000      0.000000      0.000000
2721     27.200000      0.000000      0.000000
2722     27.210000      0.000000      0.000000
2723     27.220000      0.000000      0.000000
2724     27.230000      0.000000      0.000000
2725     27.240000      0.000000      0.000000
2726     27.250000      0.000000      0.000000
2727     27.260000      0.000000      0.000000
2728     27.270000      0.000000      0.000000
2729     27.280000      0.000000      0.000000
2730     27.290000      0.000000      0.000000
2731     27.300000      0.000000      0.000000
2732     27.310000      0.000000      0.000000
2733     27.320000      0.000000      0.000000
2734     27.330000      0.000000      0.000000
2735     27.340000      0.000000      0.000000
2736     27.350000      0.000000      0.000000
2737     27.360000      0.000000      0.000000
2738     27.370000      0.000000      0.000000
2739     27.380000      0.000000      0.000000
2740     27.390000      0.000000      0.000000
2741     27.400000      0.000000      0.000000
2742     27.410000      0.000000      0.000000
2743     27.420000      0.000000      0.000000
2744     27.430000      0.000000      0.000000
2745     27.440000      0.000000      0.000000
2746     27.450000      0.000000      0.000000
2747     27.460000      0.000000      0.000000
2748     27.470000      0.000000      0.000000
2749     27.480000      0.000000      0.000000
2750     27.490000      0.000000      0.000000
2751     27.500000      0.000000      0.000000
2752     27.510000      0.000000      0.000000
2753     27.520000      0.000000      0.000000
2754     27.530000      0.000000      0.000000
2755     27.540000      0.000000      0.000000
2756     27.550000      0.000000      0.000000
2757     27.560000      0.000000      0.000000
2758     27.570000      0.000000      0.000000
2759     27.580000      0.000000      0.000000
2760     27.590000      0.000000      0.000000
2761     27.600000      0.000000      0.000000
2762     27.610000      0.000000      0.000000
2763     27.620000      0.000000      0.000000
2764     27.630000      0.000000      0.000000
2765     27.640000      0.000000      0.000000
2766     27.650000      0.000000      0.000000
2767     27.660000      0.000000      0.000000
2768     27.670000      0.000000      0.000000
2769     27.680000      0.000000      0.000000
2770     27.690000      0.000000      0.000000
2771     27.700000      0.000000      0.000000
2772     27.710000      0.000000      0.000000
2773     27.720000      0.000000      0.000000
2774     27.730000      0.000000      0.000000
2775     27.740000      0.000000      0.000000
2776     27.750000      0.000000      0.000000
2777     27.760000      0.000000      0.000000
2778     27.770000      0.000000      0.000000
2779     27.780000      0.000000      0.000000
2780     27.790000      0.000000      0.000000
2781     27.800000      0.000000      0.000000
2782     27.810000      0.000000      0.000000
2783     27.820000      0.000000      0.000000
2784     27.830000      0.000000      0.000000
2785     27.840000      0.000000      0.000000
2786     27.850000      0.000000      0.000000
2787     27.860000      0.000000      0.000000
2788     27.870000      0.000000      0.000000
2789     27.880000      0.000000      0.000000
2790     27.890000      0.000000      0.000000
2791     27.900000      0.000000      0.000000
2792     27.910000      0.000000      0.000000
2793     27.920000      0.000000      0.000000
2794     27.930000      0.000000      0.000000
2795     27.940000      0.000000      0.000000
2796     27.950000      0.000000      0.000000
2797     27.960000      0.000000      0.000000
2798     27.970000      0.000000      0.000000
2799     27.980000      0.000000      0.000000
2800     27.990000      0.000000      0.000000
2801     28.000000      0.000000      0.000000
2802     28.010000      0.000000      0.000000
2803     28.020000      0.000000      0.000000
2804     28.030000      0.000000      0.000000
2805     28.040000      0.000000      0.000000
2806     28.050000      0.000000      0.000000
2807     28.060000      0.000000      0.000000
2808     28.070000      0.000000      0.000000
2809     28.080000      0.000000      0.000000
2810     28.090000      0.000000      0.000000
2811     28.100000      0.000000      0.000000
2812     28.110000      0.000000      0.000000
2813     28.120000      0.000000      0.000000
2814     28.130000      0.000000      0.000000
2815     28.140000      0.000000      0.000000
2816     28.150000      0.000000      0.000000
2817     28.160000      0.000000      0.000000
2818     28.170000      0.000000      0.000000
2819     28.180000      0.000000      0.000000
2820     28.190000      0.000000      0.000000
2821     28.200000      0.000000      0.000000
2822     28.210000      0.000000      0.000000
2823     28.220000      0.000000      0.000000
2824     28.230000      0.000000      0.000000
2825     28.240000      0.000000      0.000000
2826     28.250000      0.000000      0.000000
2827     28.260000      0.000000      0.000000
2828     28.270000      0.000000      0.000000
2829     28.280000      0.000000      0.000000
2830     28.290000      0.000000      0.000000
2831     28.300000      0.000000      0.000000
2832     28.310000      0.000000      0.000000
2833     28.320000      0.000000      0.000000
2834     28.330000      0.000000      0.000000
2835     28.340000      0.000000      0.000000
2836     28.350000      0.000000      0.000000
2837     28.360000      0.000000      0.000000
2838     28.370000      0.000000      0.000000
2839     28.380000      0.000000      0.000000
2840     28.390000      0.000000      0.000000
2841     28.400000      0.000000      0.000000
2842     28.410000      0.000000      0.000000
2843     28.420000      0.000000      0.000000
2844     28.430000      0.000000      0.000000
2845     28.440000      0.000000      0.000000
2846     28.450000      0.000000      0.000000
2847     28.460000      0.000000      0.000000
2848     28.470000      0.000000      0.000000
2849     28.480000      0.000000      0.000000
2850     28.490000      0.000000      0.000000
2851     28.500000      0.000000      0.000000
2852     28.510000      0.000000      0.000000
2853     28.520000      0.000000      0.000000
2854     28.530000      0.000000      0.000000
2855     28.540000      0.000000      0.000000
2856     28.550000      0.000000      0.000000
2857     28.560000      0.000000      0.000000
2858     28.570000      0.000000      0.000000
2859     28.580000      0.000000      0.000000
2860     28.590000      0.000000      0.000000
2861     28.600000      0.000000      0.000000
2862     28.610000      0.000000      0.000000
2863     28.620000      0.000000      0.000000
2864     28.630000      0.000000      0.000000
2865     28.640000      0.000000      0.000000
2866     28.650000      0.000000      0.000000
2867     28.660000      0.000000      0.000000
2868     28.670000      0.000000      0.000000
2869     28.680000      0.000000      0.000000
2870     28.690000      0.000000      0.000000
2871     28.700000      0.000000      0.000000
2872     28.710000      0.000000      0.000000
2873     28.720000      0.000000      0.000000
2874     28.730000      0.000000      0.000000
2875     28.740000      0.000000      0.000000
2876     28.750000      0.000000      0.000000
2877     28.760000      0.000000      0.000000
2878     28.770000      0.000000      0.000000
2879     28.780000      0.000000      0.000000
2880     28.790000      0.000000      0.000000
2881     28.800000      0.000000      0.000000
2882     28.810000      0.000000      0.000000
2883     28.820000      0.000000      0.000000
2884     28.830000      0.000000      0.000000
2885     28.840000      0.000000      0.000000
2886     28.850000      0.000000      0.000000
2887     28.860000      0.000000      0.000000
2888     28.870000      0.000000      0.000000
2889     28.880000      0.000000      0.000000
2890     28.890000      0.000000      0.000000
2891     28.900000      0.000000      0.000000
2892     28.910000      0.000000      0.000000
2893     28.920000      0.000000      0.000000
2894     28.930000      0.000000      0.000000
2895     28.940000      0.000000      0.000000
2896     28.950000      0.000000      0.000000
2897     28.960000      0.000000      0.000000
2898     28.970000      0.000000      0.000000
2899     28.980000      0.000000      0.000000
2900     28.990000      0.000000      0.000000
2901     29.000000      0.000000      0.000000
2902     29.010000      0.000000      0.000000
2903     29.020000      0.000000      0.000000
2904     29.030000      0.000000      0.000000
2905     29.040000      0.000000      0.000000
2906     29.050000      0.000000      0.000000
2907     29.060000      0.000000      0.000000
2908     29.070000      0.000000      0.000000
2909     29.080000      0.000000      0.000000
2910     29.090000      0.000000      0.000000
2911     29.100000      0.000000      0.000000
2912     29.110000      0.000000      0.000000
2913     29.120000      0.000000      0.000000
2914     29.130000      0.000000      0.000000
2915     29.140000      0.000000      0.000000
2916     29.150000      0.000000      0.000000
2917     29.160000      0.000000      0.000000
2918     29.170000      0.000000      0.000000
2919     29.180000      0.000000      0.000000
2920     29.190000      0.000000      0.000000
2921     29.200000      0.000000      0.000000
2922     29.210000      0.000000      0.000000
2923     29.220000      0.000000      0.000000
2924     29.230000      0.000000      0.000000
2925     29.240000      0.000000      0.000000
2926     29.250000      0.000000      0.000000
2927     29.260000      0.000000      0.000000
2928     29.270000      0.000000      0.000000
2929     29.280000      0.000000      0.000000
2930     29.290000      0.000000      0.000000
2931     29.300000      0.000000      0.000000
2932     29.310000      0.000000      0.000000
2933     29.320000      0.000000      0.000000
2934     29.330000      0.000000      0.000000
2935     29.340000      0.000000      0.000000
2936     29.350000      0.000000      0.000000
2937     29.360000      0.000000      0.000000
2938     29.370000      0.000000      0.000000
2939     29.380000      0.000000      0.000000
2940     29.390000      0.000000      0.000000
2941     29.400000      0.000000      0.000000
2942     29.410000      0.000000      0.000000
2943     29.420000      0.000000      0.000000
2944     29.430000      0.000000      0.000000
2945     29.440000      0.000000      0.000000
2946     29.450000      0.000000      0.000000
2947     29.460000      0.000000      0.000000
2948     29.470000      0.000000      0.000000
2949     29.480000      0.000000      0.000000
2950     29.490000      0.000000      0.000000
2951     29.500000      0.000000      0.000000
2952     29.510000      0.000000      0.000000
2953     29.520000      0.000000      0.000000
2954     29.530000      0.000000      0.000000
2955     29.540000      0.000000      0.000000
2956     29.550000      0.000000      0.000000
2957     29.560000      0.000000      0.000000
2958     29.570000      0.000000      0.000000
2959     29.580000      0.000000      0.000000
2960     29.590000      0.000000      0.000000
2961     29.600000      0.000000      0.000000
2962     29.610000      0.000000      0.000000
2963     29.620000      0.000000      0.000000
2964     29.630000      0.000000      0.000000
2965     29.640000      0.000000      0.000000
2966     29.650000      0.000000      0.000000
2967     29.660000      0.000000      0.000000
2968     29.670000      0.000000      0.000000
2969     29.680000      0.000000      0.000000
2970     29.690000      0.000000      0.000000
2971     29.700000      0.000000      0.000000
2972     29.710000      0.000000      0.000000
2973     29.720000      0.000000      0.000000
2974     29.730000      0.000000      0.000000
2975     29.740000      0.000000      0.000000
2976     29.750000      0.000000      0.000000
2977     29.760000      0.000000      0.000000
2978     29.770000      0.000000      0.000000
2979     29.780000      0.000000      0.000000
2980     29.790000      0.000000      0.000000
2981     29.800000      0.000000      0.000000
2982     29.810000      0.000000      0.000000
2983     29.820000      0.000000      0.000000
2984     29.830000      0.000000      0.000000
2985     29.840000      0.000000      0.000000
2986     29.850000      0.000000      0.000000
2987     29.860000      0.000000      0.000000
2988     29.870000      0.000000      0.000000
2989     29.880000      0.000000      0.000000
2990     29.890000      0.000000      0.000000
2991     29.900000      0.000000      0.000000
2992     29.910000      0.000000      0.000000
2993     29.920000      0.000000      0.000000
2994     29.930000      0.000000      0.000000
2995     29.940000      0.000000      0.000000
2996     29.950000      0.000000      0.000000
2997     29.960000      0.000000      0.000000
2998     29.970000      0.000000      0.000000
2999     29.980000      0.000000      0.000000
3000     29.990000      0.000000      0.000000
3001     30.000000      0.000000      0.000000
3002     30.010000      0.000000      0.000000
3003     30.020000      0.000000      0.000000
3004     30.030000      0.000000      0.000000
3005     30.040000      0.000000      0.000000
3006     30.050000      0.000000      0.000000
3007     30.060000      0.000000      0.000000
3008     30.070000      0.000000      0.000000
3009     30.080000      0.000000      0.000000
3010     30.090000      0.000000      0.000000
3011     30.100000      0.000000      0.000000
3012     30.110000      0.000000      0.000000
3013     30.120000      0.000000      0.000000
3014     30.130000      0.000000      0.000000
3015     30.140000      0.000000      0.000000
3016     30.150000      0.000000      0.000000
3017     30.160000      0.000000      0.000000
3018     30.170000      0.000000      0.000000
3019     30.180000      0.000000      0.000000
3020     30.190000      0.000000      0.000000
3021     30.200000      0.000000      0.000000
3022     30.210000      0.000000      0.000000
3023     30.220000      0.000000      0.000000
3024     30.230000      0.000000      0.000000
3025     30.240000      0.000000      0.000000
3026     30.250000      0.000000      0.000000
3027     30.260000      0.000000      0.000000
3028     30.270000      0.000000      0.000000
3029     30.280000      0.000000      0.000000
3030     30.290000      0.000000      0.000000
3031     30.300000      0.000000      0.000000
3032     30.310000      0.000000      0.000000
3033     30.320000      0.000000      0.000000
3034     30.330000      0.000000      0.000000
3035     30.340000      0.000000      0.000000
3036     30.350000      0.000000      0.000000
3037     30.360000      0.000000      0.000000
3038     30.370000      0.000000      0.000000
3039     30.380000      0.000000      0.000000
3040     30.390000      0.000000      0.000000
3041     30.400000      0.000000      0.000000
3042     30.410000      0.000000      0.000000
3043     30.420000      0.000000      0.000000
3044     30.430000      0.000000      0.000000
3045     30.440000      0.000000      0.000000
3046     30.450000      0.000000      0.000000
3047     30.460000      0.000000      0.000000
3048     30.470000      0.000000      0.000000
3049     30.480000      0.000000      0.000000
3050     30.490000      0.000000      0.000000
3051     30.500000      0.000000      0.000000
3052     30.510000      0.000000      0.000000
3053     30.520000      0.000000      0.000000
3054     30.530000      0.000000      0.000000
3055     30.540000      0.000000      0.000000
3056     30.550000      0.000000      0.000000
3057     30.560000      0.000000      0.000000
3058     30.570000      0.000000      0.000000
3059     30.580000      0.000000      0.000000
3060     30.590000      0.000000      0.000000
3061     30.600000      0.000000      0.000000
3062     30.610000      0.000000      0.000000
3063     30.620000      0.000000      0.000000
3064     30.630000      0.000000      0.000000
3065     30.640000      0.000000      0.000000
3066     30.650000      0.000000      0.000000
3067     30.660000      0.000000      0.000000
3068     30.670000      0.000000      0.000000
3069     30.680000      0.000000      0.000000
3070     30.690000      0.000000      0.000000
3071     30.700000      0.000000      0.000000
3072     30.710000      0.000000      0.000000
3073     30.720000      0.000000      0.000000
3074     30.730000      0.000000      0.000000
3075     30.740000      0.000000      0.000000
3076     30.750000      0.000000      0.000000
3077     30.760000      0.000000      0.000000
3078     30.770000      0.000000      0.000000
3079     30.780000      0.000000      0.000000
3080     30.790000      0.000000      0.000000
3081     30.800000      0.000000      0.000000
3082     30.810000      0.000000      0.000000
3083     30.820000      0.000000      0.000000
3084     30.830000      0.000000      0.000000
3085     30.840000      0.000000      0.000000
3086     30.850000      0.000000      0.000000
3087     30.860000      0.000000      0.000000
3088     30.870000      0.000000      0.000000
3089     30.880000      0.000000      0.000000
3090     30.890000      0.000000      0.000000
3091     30.900000      0.000000      0.000000
3092     30.910000      0.000000      0.000000
3093     30.920000      0.000000      0.000000
3094     30.930000      0.000000      0.000000
3095     30.940000      0.000000      0.000000
3096     30.950000      0.000000      0.000000
3097     30.960000      0.000000      0.000000
3098     30.970000      0.000000      0.000000
3099     30.980000      0.000000      0.000000
3100     30.990000      0.000000      0.000000
3101     31.000000      0.000000      0.000000
3102     31.010000      0.000000      0.000000
3103     31.020000      0.000000      0.000000
3104     31.030000      0.000000      0.000000
3105     31.040000      0.000000      0.000000
3106     31.050000      0.000000      0.000000
3107     31.060000      0.000000      0.000000
3108     31.070000      0.000000      0.000000
3109     31.080000      0.000000      0.000000
3110     31.090000      0.000000      0.000000
3111     31.100000      0.000000      0.000000
3112     31.110000      0.000000      0.000000
3113     31.120000      0.000000      0.000000
3114     31.130000      0.000000      0.000000
3115     31.140000      0.000000      0.000000
3116     31.150000      0.000000      0.000000
3117     31.160000      0.000000      0.000000
3118     31.170000      0.000000      0.000000
3119     31.180000      0.000000      0.000000
3120     31.190000      0.000000      0.000000
3121     31.200000      0.000000      0.000000
3122     31.210000      0.000000      0.000000
3123     31.220000      0.000000      0.000000
3124     31.230000      0.000000      0.000000
3125     31.240000      0.000000      0.000000
3126     31.250000      0.000000      0.000000
3127     31.260000      0.000000      0.000000
3128     31.270000      0.000000      0.000000
3129     31.280000      0.000000      0.000000
3130     31.290000      0.000000      0.000000
3131     31.300000      0.000000      0.000000
3132     31.310000      0.000000      0.000000
3133     31.320000      0.000000      0.000000
3134     31.330000      0.000000      0.000000
3135     31.340000      0.000000      0.000000
3136     31.350000      0.000000      0.000000
3137     31.360000      0.000000      0.000000
3138     31.370000      0.000000      0.000000
3139     31.380000      0.000000      0.000000
3140     31.390000      0.000000      0.000000
3141     31.400000      0.000000      0.000000
3142     31.410000      0.000000      0.000000
3143     31.420000      0.000000      0.000000
3144     31.430000      0.000000      0.000000
3145     31.440000      0.000000      0.000000
3146     31.450000      0.000000      0.000000
3147     31.460000      0.000000      0.000000
3148     31.470000      0.000000      0.000000
3149     31.480000      0.000000      0.000000
3150     31.490000      0.000000      0.000000
3151     31.500000      0.000000      0.000000
3152     31.510000      0.000000      0.000000
3153     31.520000      0.000000      0.000000
3154     31.530000      0.000000      0.000000
3155     31.540000      0.000000      0.000000
3156     31.550000      0.000000      0.000000
3157     31.560000      0.000000      0.000000
3158     31.570000      0.000000      0.000000
3159     31.580000      0.000000      0.000000
3160     31.590000      0.000000      0.000000
3161     31.600000      0.000000      0.000000
3162     31.610000      0.000000      0.000000
3163     31.620000      0.000000      0.000000
3164     31.630000      0.000000      0.000000
3165     31.640000      0.000000      0.000000
3166     31.650000      0.000000      0.000000
3167     31.660000      0.000000      0.000000
3168     31.670000      0.000000      0.000000
3169     31.680000      0.000000      0.000000
3170     31.690000      0.000000      0.000000
3171     31.700000      0.000000      0.000000
3172     31.710000      0.000000      0.000000
3173     31.720000      0.000000      0.000000
3174     31.730000      0.000000      0.000000
3175     31.740000      0.000000      0.000000
3176     31.750000      0.000000      0.000000
3177     31.760000      0.000000      0.000000
3178     31.770000      0.000000      0.000000
3179     31.780000      0.000000      0.000000
3180     31.790000      0.000000      0.000000
3181     31.800000      0.000000      0.000000
3182     31.810000      0.000000      0.000000
3183     31.820000      0.000000      0.000000
3184     31.830000      0.000000      0.000000
3185     31.840000      0.000000      0.000000
3186     31.850000      0.000000      0.000000
3187     31.860000      0.000000      0.000000
3188     31.870000      0.000000      0.000000
3189     31.880000      0.000000      0.000000
3190     31.890000      0.000000      0.000000
3191     31.900000      0.000000      0.000000
3192     31.910000      0.000000      0.000000
3193     31.920000      0.000000      0.000000
3194     31.930000      0.000000      0.000000
3195     31.940000      0.000000      0.000000
3196     31.950000      0.000000      0.000000
3197     31.960000      0.000000      0.000000
3198     31.970000      0.000000      0.000000
3199     31.980000      0.000000      0.000000
3200     31.990000      0.000000      0.000000
3201     32.000000      0.000000      0.000000
3202     32.010000      0.000000      0.000000
3203     32.020000      0.000000      0.000000
3204     32.030000      0.000000      0.000000
3205     32.040000      0.000000      0.000000
3206     32.050000      0.000000      0.000000
3207     32.060000      0.000000      0.000000
3208     32.070000      0.000000      0.000000
3209     32.080000      0.000000      0.000000
3210     32.090000      0.000000      0.000000
3211     32.100000      0.000000      0.000000
3212     32.110000      0.000000      0.000000
3213     32.120000      0.000000      0.000000
3214     32.130000      0.000000      0.000000
3215     32.140000      0.000000      0.000000
3216     32.150000      0.000000      0.000000
3217     32.160000      0.000000      0.000000
3218     32.170000      0.000000      0.000000
3219     32.180000      0.000000      0.000000
3220     32.190000      0.000000      0.000000
3221     32.200000      0.000000      0.000000
3222     32.210000      0.000000      0.000000
3223     32.220000      0.000000      0.000000
3224     32.230000      0.000000      0.000000
3225     32.240000      0.000000      0.000000
3226     32.250000      0.000000      0.000000
3227     32.260000      0.000000      0.000000
3228     32.270000      0.000000      0.000000
3229     32.280000      0.000000      0.000000
3230     32.290000      0.000000      0.000000
3231     32.300000      0.000000      0.000000
3232     32.310000      0.000000      0.000000
3233     32.320000      0.000000      0.000000
3234     32.330000      0.000000      0.000000
3235     32.340000      0.000000      0.000000
3236     32.350000      0.000000      0.000000
3237     32.360000      0.000000      0.000000
3238     32.370000      0.000000      0.000000
3239     32.380000      0.000000      0.000000
3240     32.390000      0.000000      0.000000
3241     32.400000      0.000000      0.000000
3242     32.410000      0.000000      0.000000
3243     32.420000      0.000000      0.000000
3244     32.430000      0.000000      0.000000
3245     32.440000      0.000000      0.000000
3246     32.450000      0.000000      0.000000
3247     32.460000      0.000000      0.000000
3248     32.470000      0.000000      0.000000
3249     32.480000      0.000000      0.000000
3250     32.490000      0.000000      0.000000
3251     32.500000      0.000000      0.000000
3252     32.510000      0.000000      0.000000
3253     32.520000      0.000000      0.000000
3254     32.530000      0.000000      0.000000
3255     32.540000      0.000000      0.000000
3256     32.550000      0.000000      0.000000
3257     32.560000      0.000000      0.000000
3258     32.570000      0.000000      0.000000
3259     32.580000      0.000000      0.000000
3260     32.590000      0.000000      0.000000
3261     32.600000      0.000000      0.000000
3262     32.610000      0.000000      0.000000
3263     32.620000      0.000000      0.000000
3264     32.630000      0.000000      0.000000
3265     32.640000      0.000000      0.000000
3266     32.650000      0.000000      0.000000
3267     32.660000      0.000000      0.000000
3268     32.670000      0.000000      0.000000
3269     32.680000      0.000000      0.000000
3270     32.690000      0.000000      0.000000
3271     32.700000      0.000000      0.000000
3272     32.710000      0.000000      0.000000
3273     32.720000      0.000000      0.000000
3274     32.730000      0.000000      0.000000
3275     32.740000      0.000000      0.000000
3276     32.750000      0.000000      0.000000
3277     32.760000      0.000000      0.000000
3278     32.770000      0.000000      0.000000
3279     32.780000      0.000000      0.000000
3280     32.790000      0.000000      0.000000
3281     32.800000      0.000000      0.000000
3282     32.810000      0.000000      0.000000
3283     32.820000      0.000000      0.000000
3284     32.830000      0.000000      0.000000
3285     32.840000      0.000000      0.000000
3286     32.850000      0.000000      0.000000
3287     32.860000      0.000000      0.000000
3288     32.870000      0.000000      0.000000
3289     32.880000      0.000000      0.000000
3290     32.890000      0.000000      0.000000
3291     32.900000      0.000000      0.000000
3292     32.910000      0.000000      0.000000
3293     32.920000      0.000000      0.000000
3294     32.930000      0.000000      0.000000
3295     32.940000      0.000000      0.000000
3296     32.950000      0.000000      0.000000
3297     32.960000      0.000000      0.000000
3298     32.970000      0.000000      0.000000
3299     32.980000      0.000000      0.000000
3300     32.990000      0.000000      0.000000
3301     33.000000      0.000000      0.000000
3302     33.010000      0.000000      0.000000
3303     33.020000      0.000000      0.000000
3304     33.030000      0.000000      0.000000
3305     33.040000      0.000000      0.000000
3306     33.050000      0.000000      0.000000
3307     33.060000      0.000000      0.000000
3308     33.070000      0.000000      0.000000
3309     33.080000      0.000000      0.000000
3310     33.090000      0.000000      0.000000
3311     33.100000      0.000000      0.000000
3312     33.110000      0.000000      0.000000
3313     33.120000      0.000000      0.000000
3314     33.130000      0.000000      0.000000
3315     33.140000      0.000000      0.000000
3316     33.150000      0.000000      0.000000
3317     33.160000      0.000000      0.000000
3318     33.170000      0.000000      0.000000
3319     33.180000      0.000000      0.000000
3320     33.190000      0.000000      0.000000
3321     33.200000      0.000000      0.000000
3322     33.210000      0.000000      0.000000
3323     33.220000      0.000000      0.000000
3324     33.230000      0.000000      0.000000
3325     33.240000      0.000000      0.000000
3326     33.250000      0.000000      0.000000
3327     33.260000      0.000000      0.000000
3328     33.270000      0.000000      0.000000
3329     33.280000      0.000000      0.000000
3330     33.290000      0.000000      0.000000
3331     33.300000      0.000000      0.000000
3332     33.310000      0.000000      0.000000
3333     33.320000      0.000000      0.000000
3334     33.330000      0.000000      0.000000
3335     33.340000      0.000000      0.000000
3336     33.350000      0.000000      0.000000
3337     33.360000      0.000000      0.000000
3338     33.370000      0.000000      0.000000
3339     33.380000      0.000000      0.000000
3340     33.390000      0.000000      0.000000
3341     33.400000      0.000000      0.000000
3342     33.410000      0.000000      0.000000
3343     33.420000      0.000000      0.000000
3344     33.430000      0.000000      0.000000
3345     33.440000      0.000000      0.000000
3346     33.450000      0.000000      0.000000
3347     33.460000      0.000000      0.000000
3348     33.470000      0.000000      0.000000
3349     33.480000      0.000000      0.000000
3350     33.490000      0.000000      0.000000
3351     33.500000      0.000000      0.000000
3352     33.510000      0.000000      0.000000
3353     33.520000      0.000000      0.000000
3354     33.530000      0.000000      0.000000
3355     33.540000      0.000000      0.000000
3356     33.550000      0.000000      0.000000
3357     33.560000      0.000000      0.000000
3358     33.570000      0.000000      0.000000
3359     33.580000      0.000000      0.000000
3360     33.590000      0.000000      0.000000
3361     33.600000      0.000000      0.000000
3362     33.610000      0.000000      0.000000
3363     33.620000      0.000000      0.000000
3364     33.630000      0.000000      0.000000
3365     33.640000      0.000000      0.000000
3366     33.650000      0.000000      0.000000
3367     33.660000      0.000000      0.000000
3368     33.670000      0.000000      0.000000
3369     33.680000      0.000000      0.000000
3370     33.690000      0.000000      0.000000
3371     33.700000      0.000000      0.000000
3372     33.710000      0.000000      0.000000
3373     33.720000      0.000000      0.000000
3374     33.730000      0.000000      0.000000
3375     33.740000      0.000000      0.000000
3376     33.750000      0.000000      0.000000
3377     33.760000      0.000000      0.000000
3378     33.770000      0.000000      0.000000
3379     33.780000      0.000000      0.000000
3380     33.790000      0.000000      0.000000
3381     33.800000      0.000000      0.000000
3382     33.810000      0.000000      0.000000
3383     33.820000      0.000000      0.000000
3384     33.830000      0.000000      0.000000
3385     33.840000      0.000000      0.000000
3386     33.850000      0.000000      0.000000
3387     33.860000      0.000000      0.000000
3388     33.870000      0.000000      0.000000
3389     33.880000      0.000000      0.000000
3390     33.890000      0.000000      0.000000
3391     33.900000      0.000000      0.000000
3392     33.910000      0.000000      0.000000
3393     33.920000      0.000000      0.000000
3394     33.930000      0.000000      0.000000
3395     33.940000      0.000000      0.000000
3396     33.950000      0.000000      0.000000
3397     33.960000      0.000000      0.000000
3398     33.970000      0.000000      0.000000
3399     33.980000      0.000000      0.000000
3400     33.990000      0.000000      0.000000
3401     34.000000      0.000000      0.000000
3402     34.010000      0.000000      0.000000
3403     34.020000      0.000000      0.000000
3404     34.030000      0.000000      0.000000
3405     34.040000      0.000000      0.000000
3406     34.050000      0.000000      0.000000
3407     34.060000      0.000000      0.000000
3408     34.070000      0.000000      0.000000
3409     34.080000      0.000000      0.000000
3410     34.090000      0.000000      0.000000
3411     34.100000      0.000000      0.000000
3412     34.110000      0.000000      0.000000
3413     34.120000      0.000000      0.000000
3414     34.130000      0.000000      0.000000
3415     34.140000      0.000000      0.000000
3416     34.150000      0.000000      0.000000
3417     34.160000      0.000000      0.000000
3418     34.170000      0.000000      0.000000
3419     34.180000      0.000000      0.000000
3420     34.190000      0.000000      0.000000
3421     34.200000      0.000000      0.000000
3422     34.210000      0.000000      0.000000
3423     34.220000      0.000000      0.000000
3424     34.230000      0.000000      0.000000
3425     34.240000      0.000000      0.000000
3426     34.250000      0.000000      0.000000
3427     34.260000      0.000000      0.000000
3428     34.270000      0.000000      0.000000
3429     34.280000      0.000000      0.000000
3430     34.290000      0.000000      0.000000
3431     34.300000      0.000000      0.000000
3432     34.310000      0.000000      0.000000
3433     34.320000      0.000000      0.000000
3434     34.330000      0.000000      0.000000
3435     34.340000      0.000000      0.000000
3436     34.350000      0.000000      0.000000
3437     34.360000      0.000000      0.000000
3438     34.370000      0.000000      0.000000
3439     34.380000      0.000000      0.000000
3440     34.390000      0.000000      0.000000
3441     34.400000      0.000000      0.000000
3442     34.410000      0.000000      0.000000
3443     34.420000      0.000000      0.000000
3444     34.430000      0.000000      0.000000
3445     34.440000      0.000000      0.000000
3446     34.450000      0.000000      0.000000
3447     34.460000      0.000000      0.000000
3448     34.470000      0.000000      0.000000
3449     34.480000      0.000000      0.000000
3450     34.490000      0.000000      0.000000
3451     34.500000      0.000000      0.000000
3452     34.510000      0.000000      0.000000
3453     34.520000      0.000000      0.000000
3454     34.530000      0.000000      0.000000
3455     34.540000      0.000000      0.000000
3456     34.550000      0.000000      0.000000
3457     34.560000      0.000000      0.000000
3458     34.570000      0.000000      0.000000
3459     34.580000      0.000000      0.000000
3460     34.590000      0.000000      0.000000
3461     34.600000      0.000000      0.000000
3462     34.610000      0.000000      0.000000
3463     34.620000      0.000000      0.000000
3464     34.630000      0.000000      0.000000
3465     34.640000      0.000000      0.000000
3466     34.650000      0.000000      0.000000
3467     34.660000      0.000000      0.000000
3468     34.670000      0.000000      0.000000
3469     34.680000      0.000000      0.000000
3470     34.690000      0.000000      0.000000
3471     34.700000      0.000000      0.000000
3472     34.710000      0.000000      0.000000
3473     34.720000      0.000000      0.000000
3474     34.730000      0.000000      0.000000
3475     34.740000      0.000000      0.000000
3476     34.750000      0.000000      0.000000
3477     34.760000      0.000000      0.000000
3478     34.770000      0.000000      0.000000
3479     34.780000      0.000000      0.000000
3480     34.790000      0.000000      0.000000
3481     34.800000      0.000000      0.000000
3482     34.810000      0.000000      0.000000
3483     34.820000      0.000000      0.000000
3484     34.830000      0.000000      0.000000
3485     34.840000      0.000000      0.000000
3486     34.850000      0.000000      0.000000
3487     34.860000      0.000000      0.000000
3488     34.870000      0.000000      0.000000
3489     34.880000      0.000000      0.000000
3490     34.890000      0.000000      0.000000
3491     34.900000      0.000000      0.000000
3492     34.910000      0.000000      0.000000
3493     34.920000      0.000000      0.000000
3494     34.930000      0.000000      0.000000
3495     34.940000      0.000000      0.000000
3496     34.950000      0.000000      0.000000
3497     34.960000      0.000000      0.000000
3498     34.970000      0.000000      0.000000
3499     34.980000      0.000000      0.000000
3500     34.990000      0.000000      0.000000
3501     35.000000      0.000000      0.000000
3502     35.010000      0.000000      0.000000
3503     35.020000      0.000000      0.000000
3504     35.030000      0.000000      0.000000
3505     35.040000      0.000000      0.000000
3506     35.050000      0.000000      0.000000
3507     35.060000      0.000000      0.000000
3508     35.070000      0.000000      0.000000
3509     35.080000      0.000000      0.000000
3510     35.090000      0.000000      0.000000
3511     35.100000      0.000000      0.000000
3512     35.110000      0.000000      0.000000
3513     35.120000      0.000000      0.000000
3514     35.130000      0.000000      0.000000
3515     35.140000      0.000000      0.000000
3516     35.150000      0.000000      0.000000
3517     35.160000      0.000000      0.000000
3518     35.170000      0.000000      0.000000
3519     35.180000      0.000000      0.000000
3520     35.190000      0.000000      0.000000
3521     35.200000      0.000000      0.000000
3522     35.210000      0.000000      0.000000
3523     35.220000      0.000000      0.000000
3524     35.230000      0.000000      0.000000
3525     35.240000      0.000000      0.000000
3526     35.250000      0.000000      0.000000
3527     35.260000      0.000000      0.000000
3528     35.270000      0.000000      0.000000
3529     35.280000      0.000000      0.000000
3530     35.290000      0.000000      0.000000
3531     35.300000      0.000000      0.000000
3532     35.310000      0.000000      0.000000
3533     35.320000      0.000000      0.000000
3534     35.330000      0.000000      0.000000
3535     35.340000      0.000000      0.000000
3536     35.350000      0.000000      0.000000
3537     35.360000      0.000000      0.000000
3538     35.370000      0.000000      0.000000
3539     35.380000      0.000000      0.000000
3540     35.390000      0.000000      0.000000
3541     35.400000      0.000000      0.000000
3542     35.410000      0.000000      0.000000
3543     35.420000      0.000000      0.000000
3544     35.430000      0.000000      0.000000
3545     35.440000      0.000000      0.000000
3546     35.450000      0.000000      0.000000
3547     35.460000      0.000000      0.000000
3548     35.470000      0.000000      0.000000
3549     35.480000      0.000000      0.000000
3550     35.490000      0.000000      0.000000
3551     35.500000      0.000000      0.000000
3552     35.510000      0.000000      0.000000
3553     35.520000      0.000000      0.000000
3554     35.530000      0.000000      0.000000
3555     35.540000      0.000000      0.000000
3556     35.550000      0.000000      0.000000
3557     35.560000      0.000000      0.000000
3558     35.570000      0.000000      0.000000
3559     35.580000      0.000000      0.000000
3560     35.590000      0.000000      0.000000
3561     35.600000      0.000000      0.000000
3562     35.610000      0.000000      0.000000
3563     35.620000      0.000000      0.000000
3564     35.630000      0.000000      0.000000
3565     35.640000      0.000000      0.000000
3566     35.650000      0.000000      0.000000
3567     35.660000      0.000000      0.000000
3568     35.670000      0.000000      0.000000
3569     35.680000      0.000000      0.000000
3570     35.690000      0.000000      0.000000
3571     35.700000      0.000000      0.000000
3572     35.710000      0.000000      0.000000
3573     35.720000      0.000000      0.000000
3574     35.730000      0.000000      0.000000
3575     35.740000      0.000000      0.000000
3576     35.750000      0.000000      0.000000
3577     35.760000      0.000000      0.000000
3578     35.770000      0.000000      0.000000
3579     35.780000      0.000000      0.000000
3580     35.790000      0.000000      0.000000
3581     35.800000      0.000000      0.000000
3582     35.810000      0.000000      0.000000
3583     35.820000      0.000000      0.000000
3584     35.830000      0.000000      0.000000
3585     35.840000      0.000000      0.000000
3586     35.850000      0.000000      0.000000
3587     35.860000      0.000000      0.000000
3588     35.870000      0.000000      0.000000
3589     35.880000      0.000000      0.000000
3590     35.890000      0.000000      0.000000
3591     35.900000      0.000000      0.000000
3592     35.910000      0.000000      0.000000
3593     35.920000      0.000000      0.000000
3594     35.930000      0.000000      0.000000
3595     35.940000      0.000000      0.000000
3596     35.950000      0.000000      0.000000
3597     35.960000      0.000000      0.000000
3598     35.970000      0.000000      0.000000
3599     35.980000      0.000000      0.000000
3600     35.990000      0.000000      0.000000
3601     36.000000      0.000000      0.000000
3602     36.010000      0.000000      0.000000
3603     36.020000      0.000000      0.000000
3604     36.030000      0.000000      0.000000
3605     36.040000      0.000000      0.000000
3606     36.050000      0.000000      0.000000
3607     36.060000      0.000000      0.000000
3608     36.070000      0.000000      0.000000
3609     36.080000      0.000000      0.000000
3610     36.090000      0.000000      0.000000
3611     36.100000      0.000000      0.000000
3612     36.110000      0.000000      0.000000
3613     36.120000      0.000000      0.000000
3614     36.130000      0.000000      0.000000
3615     36.140000      0.000000      0.000000
3616     36.150000      0.000000      0.000000
3617     36.160000      0.000000      0.000000
3618     36.170000      0.000000      0.000000
3619     36.180000      0.000000      0.000000
3620     36.190000      0.000000      0.000000
3621     36.200000      0.000000      0.000000
3622     36.210000      0.000000      0.000000
3623     36.220000      0.000000      0.000000
3624     36.230000      0.000000      0.000000
3625     36.240000      0.000000      0.000000
3626     36.250000      0.000000      0.000000
3627     36.260000      0.000000      0.000000
3628     36.270000      0.000000      0.000000
3629     36.280000      0.000000      0.000000
3630     36.290000      0.000000      0.000000
3631     36.300000      0.000000      0.000000
3632     36.310000      0.000000      0.000000
3633     36.320000      0.000000      0.000000
3634     36.330000      0.000000      0.000000
3635     36.340000      0.000000      0.000000
3636     36.350000      0.000000      0.000000
3637     36.360000      0.000000      0.000000
3638     36.370000      0.000000      0.000000
3639     36.380000      0.000000      0.000000
3640     36.390000      0.000000      0.000000
3641     36.400000      0.000000      0.000000
3642     36.410000      0.000000      0.000000
3643     36.420000      0.000000      0.000000
3644     36.430000      0.000000      0.000000
3645     36.440000      0.000000      0.000000
3646     36.450000      0.000000      0.000000
3647     36.460000      0.000000      0.000000
3648     36.470000      0.000000      0.000000
3649     36.480000      0.000000      0.000000
3650     36.490000      0.000000      0.000000
3651     36.500000      0.000000      0.000000
3652     36.510000      0.000000      0.000000
3653     36.520000      0.000000      0.000000
3654     36.530000      0.000000      0.000000
3655     36.540000      0.000000      0.000000
3656     36.550000      0.000000      0.000000
3657     36.560000      0.000000      0.000000
3658     36.570000      0.000000      0.000000
3659     36.580000      0.000000      0.000000
3660     36.590000      0.000000      0.000000
3661     36.600000      0.000000      0.000000
3662     36.610000      0.000000      0.000000
3663     36.620000      0.000000      0.000000
3664     36.630000      0.000000      0.000000
3665     36.640000      0.000000      0.000000
3666     36.650000      0.000000      0.000000
3667     36.660000      0.000000      0.000000
3668     36.670000      0.000000      0.000000
3669     36.680000      0.000000      0.000000
3670     36.690000      0.000000      0.000000
3671     36.700000      0.000000      0.000000
3672     36.710000      0.000000      0.000000
3673     36.720000      0.000000      0.000000
3674     36.730000      0.000000      0.000000
3675     36.740000      0.000000      0.000000
3676     36.750000      0.000000      0.000000
3677     36.760000      0.000000      0.000000
3678     36.770000      0.000000      0.000000
3679     36.780000      0.000000      0.000000
3680     36.790000      0.000000      0.000000
3681     36.800000      0.000000      0.000000
3682     36.810000      0.000000      0.000000
3683     36.820000      0.000000      0.000000
3684     36.830000      0.000000      0.000000
3685     36.840000      0.000000      0.000000
3686     36.850000      0.000000      0.000000
3687     36.860000      0.000000      0.000000
3688     36.870000      0.000000      0.000000
3689     36.880000      0.000000      0.000000
3690     36.890000      0.000000      0.000000
3691     36.900000      0.000000      0.000000
3692     36.910000      0.000000      0.000000
3693     36.920000      0.000000      0.000000
3694     36.930000      0.000000      0.000000
3695     36.940000      0.000000      0.000000
3696     36.950000      0.000000      0.000000
3697     36.960000      0.000000      0.000000
3698     36.970000      0.000000      0.000000
3699     36.980000      0.000000      0.000000
3700     36.990000      0.000000      0.000000
3701     37.000000      0.000000      0.000000
3702     37.010000      0.000000      0.000000
3703     37.020000      0.000000      0.000000
3704     37.030000      0.000000      0.000000
3705     37.040000      0.000000      0.000000
3706     37.050000      0.000000      0.000000
3707     37.060000      0.000000      0.000000
3708     37.070000      0.000000      0.000000
3709     37.080000      0.000000      0.000000
3710     37.090000      0.000000      0.000000
3711     37.100000      0.000000      0.000000
3712     37.110000      0.000000      0.000000
3713     37.120000      0.000000      0.000000
3714     37.130000      0.000000      0.000000
3715     37.140000      0.000000      0.000000
3716     37.150000      0.000000      0.000000
3717     37.160000      0.000000      0.000000
3718     37.170000      0.000000      0.000000
3719     37.180000      0.000000      0.000000
3720     37.190000      0.000000      0.000000
3721     37.200000      0.000000      0.000000
3722     37.210000      0.000000      0.000000
3723     37.220000      0.000000      0.000000
3724     37.230000      0.000000      0.000000
3725     37.240000      0.000000      0.000000
3726     37.250000      0.000000      0.000000
3727     37.260000      0.000000      0.000000
3728     37.270000      0.000000      0.000000
3729     37.280000      0.000000      0.000000
3730     37.290000      0.000000      0.000000
3731     37.300000      0.000000      0.000000
3732     37.310000      0.000000      0.000000
3733     37.320000      0.000000      0.000000
3734     37.330000      0.000000      0.000000
3735     37.340000      0.000000      0.000000
3736     37.350000      0.000000      0.000000
3737     37.360000      0.000000      0.000000
3738     37.370000      0.000000      0.000000
3739     37.380000      0.000000      0.000000
3740     37.390000      0.000000      0.000000
3741     37.400000      0.000000      0.000000
3742     37.410000      0.000000      0.000000
3743     37.420000      0.000000      0.000000
3744     37.430000      0.000000      0.000000
3745     37.440000      0.000000      0.000000
3746     37.450000      0.000000      0.000000
3747     37.460000      0.000000      0.000000
3748     37.470000      0.000000      0.000000
3749     37.480000      0.000000      0.000000
3750     37.490000      0.000000      0.000000
3751     37.500000      0.000000      0.000000
3752     37.510000      0.000000      0.000000
3753     37.520000      0.000000      0.000000
3754     37.530000      0.000000      0.000000
3755     37.540000      0.000000      0.000000
3756     37.550000      0.000000      0.000000
3757     37.560000      0.000000      0.000000
3758     37.570000      0.000000      0.000000
3759     37.580000      0.000000      0.000000
3760     37.590000      0.000000      0.000000
3761     37.600000      0.000000      0.000000
3762     37.610000      0.000000      0.000000
3763     37.620000      0.000000      0.000000
3764     37.630000      0.000000      0.000000
3765     37.640000      0.000000      0.000000
3766     37.650000      0.000000      0.000000
3767     37.660000      0.000000      0.000000
3768     37.670000      0.000000      0.000000
3769     37.680000      0.000000      0.000000
3770     37.690000      0.000000      0.000000
3771     37.700000      0.000000      0.000000
3772     37.710000      0.000000      0.000000
3773     37.720000      0.000000      0.000000
3774     37.730000      0.000000      0.000000
3775     37.740000      0.000000      0.000000
3776     37.750000      0.000000      0.000000
3777     37.760000      0.000000      0.000000
3778     37.770000      0.000000      0.000000
3779     37.780000      0.000000      0.000000
3780     37.790000      0.000000      0.000000
3781     37.800000      0.000000      0.000000
3782     37.810000      0.000000      0.000000
3783     37.820000      0.000000      0.000000
3784     37.830000      0.000000      0.000000
3785     37.840000      0.000000      0.000000
3786     37.850000      0.000000      0.000000
3787     37.860000      0.000000      0.000000
3788     37.870000      0.000000      0.000000
3789     37.880000      0.000000      0.000000
3790     37.890000      0.000000      0.000000
3791     37.900000      0.000000      0.000000
3792     37.910000      0.000000      0.000000
3793     37.920000      0.000000      0.000000
3794     37.930000      0.000000      0.000000
3795     37.940000      0.000000      0.000000
3796     37.950000      0.000000      0.000000
3797     37.960000      0.000000      0.000000
3798     37.970000      0.000000      0.000000
3799     37.980000      0.000000      0.000000
3800     37.990000      0.000000      0.000000
3801     38.000000      0.000000      0.000000
3802     38.010000      0.000000      0.000000
3803     38.020000      0.000000      0.000000
3804     38.030000      0.000000      0.000000
3805     38.040000      0.000000      0.000000
3806     38.050000      0.000000      0.000000
3807     38.060000      0.000000      0.000000
3808     38.070000      0.000000      0.000000
3809     38.080000      0.000000      0.000000
3810     38.090000      0.000000      0.000000
3811     38.100000      0.000000      0.000000
3812     38.110000      0.000000      0.000000
3813     38.120000      0.000000      0.000000
3814     38.130000      0.000000      0.000000
3815     38.140000      0.000000      0.000000
3816     38.150000      0.000000      0.000000
3817     38.160000      0.000000      0.000000
3818     38.170000      0.000000      0.000000
3819     38.180000      0.000000      0.000000
3820     38.190000      0.000000      0.000000
3821     38.200000      0.000000      0.000000
3822     38.210000      0.000000      0.000000
3823     38.220000      0.000000      0.000000
3824     38.230000      0.000000      0.000000
3825     38.240000      0.000000      0.000000
3826     38.250000      0.000000      0.000000
3827     38.260000      0.000000      0.000000
3828     38.270000      0.000000      0.000000
3829     38.280000      0.000000      0.000000
3830     38.290000      0.000000      0.000000
3831     38.300000      0.000000      0.000000
3832     38.310000      0.000000      0.000000
3833     38.320000      0.000000      0.000000
3834     38.330000      0.000000      0.000000
3835     38.340000      0.000000      0.000000
3836     38.350000      0.000000      0.000000
3837     38.360000      0.000000      0.000000
3838     38.370000      0.000000      0.000000
3839     38.380000      0.000000      0.000000
3840     38.390000      0.000000      0.000000
3841     38.400000      0.000000      0.000000
3842     38.410000      0.000000      0.000000
3843     38.420000      0.000000      0.000000
3844     38.430000      0.000000      0.000000
3845     38.440000      0.000000      0.000000
3846     38.450000      0.000000      0.000000
3847     38.460000      0.000000      0.000000
3848     38.470000      0.000000      0.000000
3849     38.480000      0.000000      0.000000
3850     38.490000      0.000000      0.000000
3851     38.500000      0.000000      0.000000
3852     38.510000      0.000000      0.000000
3853     38.520000      0.000000      0.000000
3854     38.530000      0.000000      0.000000
3855     38.540000      0.000000      0.000000
3856     38.550000      0.000000      0.000000
3857     38.560000      0.000000      0.000000
3858     38.570000      0.000000      0.000000
3859     38.580000      0.000000      0.000000
3860     38.590000      0.000000      0.000000
3861     38.600000      0.000000      0.000000
3862     38.610000      0.000000      0.000000
3863     38.620000      0.000000      0.000000
3864     38.630000      0.000000      0.000000
3865     38.640000      0.000000      0.000000
3866     38.650000      0.000000      0.000000
3867     38.660000      0.000000      0.000000
3868     38.670000      0.000000      0.000000
3869     38.680000      0.000000      0.000000
3870     38.690000      0.000000      0.000000
3871     38.700000      0.000000      0.000000
3872     38.710000      0.000000      0.000000
3873     38.720000      0.000000      0.000000
3874     38.730000      0.000000      0.000000
3875     38.740000      0.000000      0.000000
3876     38.750000      0.000000      0.000000
3877     38.760000      0.000000      0.000000
3878     38.770000      0.000000      0.000000
3879     38.780000      0.000000      0.000000
3880     38.790000      0.000000      0.000000
3881     38.800000      0.000000      0.000000
3882     38.810000      0.000000      0.000000
3883     38.820000      0.000000      0.000000
3884     38.830000      0.000000      0.000000
3885     38.840000      0.000000      0.000000
3886     38.850000      0.000000      0.000000
3887     38.860000      0.000000      0.000000
3888     38.870000      0.000000      0.000000
3889     38.880000      0.000000      0.000000
3890     38.890000      0.000000      0.000000
3891     38.900000      0.000000      0.000000
3892     38.910000      0.000000      0.000000
3893     38.920000      0.000000      0.000000
3894     38.930000      0.000000      0.000000
3895     38.940000      0.000000      0.000000
3896     38.950000      0.000000      0.000000
3897     38.960000      0.000000      0.000000
3898     38.970000      0.000000      0.000000
3899     38.980000      0.000000      0.000000
3900     38.990000      0.000000      0.000000
3901     39.000000      0.000000      0.000000
3902     39.010000      0.000000      0.000000
3903     39.020000      0.000000      0.000000
3904     39.030000      0.000000      0.000000
3905     39.040000      0.000000      0.000000
3906     39.050000      0.000000      0.000000
3907     39.060000      0.000000      0.000000
3908     39.070000      0.000000      0.000000
3909     39.080000      0.000000      0.000000
3910     39.090000      0.000000      0.000000
3911     39.100000      0.000000      0.000000
3912     39.110000      0.000000      0.000000
3913     39.120000      0.000000      0.000000
3914     39.130000      0.000000      0.000000
3915     39.140000      0.000000      0.000000
3916     39.150000      0.000000      0.000000
3917     39.160000      0.000000      0.000000
3918     39.170000      0.000000      0.000000
3919     39.180000      0.000000      0.000000
3920     39.190000      0.000000      0.000000
3921     39.200000      0.000000      0.000000
3922     39.210000      0.000000      0.000000
3923     39.220000      0.000000      0.000000
3924     39.230000      0.000000      0.000000
3925     39.240000      0.000000      0.000000
3926     39.250000      0.000000      0.000000
3927     39.260000      0.000000      0.000000
3928     39.270000      0.000000      0.000000
3929     39.280000      0.000000      0.000000
3930     39.290000      0.000000      0.000000
3931     39.300000      0.000000      0.000000
3932     39.310000      0.000000      0.000000
3933     39.320000      0.000000      0.000000
3934     39.330000      0.000000      0.000000
3935     39.340000      0.000000      0.000000
3936     39.350000      0.000000      0.000000
3937     39.360000      0.000000      0.000000
3938     39.370000      0.000000      0.000000
3939     39.380000      0.000000      0.000000
3940     39.390000      0.000000      0.000000
3941     39.400000      0.000000      0.000000
3942     39.410000      0.000000      0.000000
3943     39.420000      0.000000      0.000000
3944     39.430000      0.000000      0.000000
3945     39.440000      0.000000      0.000000
3946     39.450000      0.000000      0.000000
3947     39.460000      0.000000      0.000000
3948     39.470000      0.000000      0.000000
3949     39.480000      0.000000      0.000000
3950     39.490000      0.000000      0.000000
3951     39.500000      0.000000      0.000000
3952     39.510000      0.000000      0.000000
3953     39.520000      0.000000      0.000000
3954     39.530000      0.000000      0.000000
3955     39.540000      0.000000      0.000000
3956     39.550000      0.000000      0.000000
3957     39.560000      0.000000      0.000000
3958     39.570000      0.000000      0.000000
3959     39.580000      0.000000      0.000000
3960     39.590000      0.000000      0.000000
3961     39.600000      0.000000      0.000000
3962     39.610000      0.000000      0.000000
3963     39.620000      0.000000      0.000000
3964     39.630000      0.000000      0.000000
3965     39.640000      0.000000      0.000000
3966     39.650000      0.000000      0.000000
3967     39.660000      0.000000      0.000000
3968     39.670000      0.000000      0.000000
3969     39.680000      0.000000      0.000000
3970     39.690000      0.000000      0.000000
3971     39.700000      0.000000      0.000000
3972     39.710000      0.000000      0.000000
3973     39.720000      0.000000      0.000000
3974     39.730000      0.000000      0.000000
3975     39.740000      0.000000      0.000000
3976     39.750000      0.000000      0.000000
3977     39.760000      0.000000      0.000000
3978     39.770000      0.000000      0.000000
3979     39.780000      0.000000      0.000000
3980     39.790000      0.000000      0.000000
3981     39.800000      0.000000      0.000000
3982     39.810000      0.000000      0.000000
3983     39.820000      0.000000      0.000000
3984     39.830000      0.000000      0.000000
3985     39.840000      0.000000      0.000000
3986     39.850000      0.000000      0.000000
3987     39.860000      0.000000      0.000000
3988     39.870000      0.000000      0.000000
3989     39.880000      0.000000      0.000000
3990     39.890000      0.000000      0.000000
3991     39.900000      0.000000      0.000000
3992     39.910000      0.000000      0.000000
3993     39.920000      0.000000      0.000000
3994     39.930000      0.000000      0.000000
3995     39.940000      0.000000      0.000000
3996     39.950000      0.000000      0.000000
3997     39.960000      0.000000      0.000000
3998     39.970000      0.000000      0.000000
3999     39.980000      0.000000      0.000000
4000     39.990000      0.000000      0.000000
4001     40.000000      0.000000      0.000000
