# Supplementary material for: A Bottom-Up Coarse-Grained Model for Nucleosome–Nucleosome Interactions with Explicit Ions
Source: J Chem Theory Comput. 2022 May 17;18(6):3948–60. doi: 10.1021/acs.jctc.2c00083 (PMC9202350; doi:10.1021/acs.jctc.2c00083)
Supplement: Supplementary file 2 — ct2c00083_si_002.zip [file ct2c00083_si_002.zip › archive/CGMD_NCP-CO/pot_tables/CNEG_P.table]

CNEG_P
N 4001

1      0.000001    136.506350     62.387820
2      0.010000    135.882470     64.480800
3      0.020000    135.237660     66.355960
4      0.030000    134.574100     67.984970
5      0.040000    133.894250     69.346690
6      0.050000    133.200790     70.428340
7      0.060000    132.496500     71.226090
8      0.070000    131.784240     71.745160
9      0.080000    131.066790     71.999290
10      0.090000    130.346800     72.009740
11      0.100000    129.626700     71.803880
12      0.110000    128.908660     71.413490
13      0.120000    128.194530     70.872970
14      0.130000    127.485800     70.217630
15      0.140000    126.783620     69.482060
16      0.150000    126.088800     68.698800
17      0.160000    125.401810     67.897390
18      0.170000    124.722840     67.103650
19      0.180000    124.051800     66.339290
20      0.190000    123.388410     65.621850
21      0.200000    122.732190     64.964750
22      0.210000    122.082540     64.377520
23      0.220000    121.438770     63.866170
24      0.230000    120.800110     63.433500
25      0.240000    120.165770     63.079510
26      0.250000    119.534980     62.801790
27      0.260000    118.906960     62.595890
28      0.270000    118.281000     62.455680
29      0.280000    117.656440     62.373730
30      0.290000    117.032710     62.341650
31      0.300000    116.409290     62.350440
32      0.310000    115.785790     62.390840
33      0.320000    115.161880     62.453630
34      0.330000    114.537340     62.529900
35      0.340000    113.912040     62.611310
36      0.350000    113.285930     62.690250
37      0.360000    112.659030     62.760010
38      0.370000    112.031430     62.814800
39      0.380000    111.403280     62.849840
40      0.390000    110.774780     62.861370
41      0.400000    110.146170     62.846580
42      0.410000    109.517700     62.803590
43      0.420000    108.889660     62.731430
44      0.430000    108.262350     62.629940
45      0.440000    107.636050     62.499740
46      0.450000    107.011050     62.342160
47      0.460000    106.387630     62.159140
48      0.470000    105.766040     61.953190
49      0.480000    105.146510     61.727230
50      0.490000    104.529240     61.484520
51      0.500000    103.914390     61.228530
52      0.510000    103.302110     60.962790
53      0.520000    102.692480     60.690760
54      0.530000    102.085570     60.415740
55      0.540000    101.481410     60.140720
56      0.550000    100.880010     59.868350
57      0.560000    100.281320     59.600860
58      0.570000     99.685310     59.340040
59      0.580000     99.091910     59.087260
60      0.590000     98.501040     58.843460
61      0.600000     97.912610     58.609200
62      0.610000     97.326510     58.384720
63      0.620000     96.742670     58.169960
64      0.630000     96.160970     57.964650
65      0.640000     95.581320     57.768310
66      0.650000     95.003640     57.580350
67      0.660000     94.427830     57.400040
68      0.670000     93.853830     57.226610
69      0.680000     93.281570     57.059230
70      0.690000     92.710970     56.897040
71      0.700000     92.142000     56.739170
72      0.710000     91.574610     56.584740
73      0.720000     91.008770     56.432910
74      0.730000     90.444440     56.282820
75      0.740000     89.881610     56.133650
76      0.750000     89.320270     55.984600
77      0.760000     88.760430     55.834920
78      0.770000     88.202080     55.683900
79      0.780000     87.645240     55.530860
80      0.790000     87.089930     55.375240
81      0.800000     86.536180     55.216510
82      0.810000     85.984010     55.054280
83      0.820000     85.433470     54.888230
84      0.830000     84.884590     54.718200
85      0.840000     84.337400     54.544150
86      0.850000     83.791960     54.366160
87      0.860000     83.248300     54.184480
88      0.870000     82.706460     53.999460
89      0.880000     82.166460     53.811590
90      0.890000     81.628350     53.621420
91      0.900000     81.092130     53.429570
92      0.910000     80.557840     53.236680
93      0.920000     80.025470     53.043340
94      0.930000     79.495040     52.850140
95      0.940000     78.966530     52.657540
96      0.950000     78.439960     52.465940
97      0.960000     77.915300     52.275580
98      0.970000     77.392540     52.086630
99      0.980000     76.871680     51.899110
100      0.990000     76.352690     51.712970
101      1.000000     75.835560     51.528080
102      1.010000     75.320280     51.344260
103      1.020000     74.806830     51.161300
104      1.030000     74.295220     50.979010
105      1.040000     73.785430     50.797190
106      1.050000     73.277460     50.615710
107      1.060000     72.771300     50.434490
108      1.070000     72.266960     50.253490
109      1.080000     71.764420     50.072730
110      1.090000     71.263690     49.892270
111      1.100000     70.764770     49.712220
112      1.110000     70.267650     49.532690
113      1.120000     69.772320     49.353760
114      1.130000     69.278780     49.175520
115      1.140000     68.787030     48.997970
116      1.150000     68.297050     48.821100
117      1.160000     67.808840     48.644810
118      1.170000     67.322390     48.468960
119      1.180000     66.837700     48.293330
120      1.190000     66.354770     48.117690
121      1.200000     65.873590     47.941790
122      1.210000     65.394170     47.765370
123      1.220000     64.916520     47.588210
124      1.230000     64.440640     47.410100
125      1.240000     63.966540     47.230930
126      1.250000     63.494230     47.050630
127      1.260000     63.023720     46.869240
128      1.270000     62.555030     46.686860
129      1.280000     62.088160     46.503660
130      1.290000     61.623120     46.319880
131      1.300000     61.159920     46.135790
132      1.310000     60.698570     45.951680
133      1.320000     60.239050     45.767820
134      1.330000     59.781370     45.584440
135      1.340000     59.325530     45.401730
136      1.350000     58.871510     45.219780
137      1.360000     58.419310     45.038640
138      1.370000     57.968930     44.858260
139      1.380000     57.520340     44.678510
140      1.390000     57.073560     44.499220
141      1.400000     56.628570     44.320190
142      1.410000     56.185360     44.141180
143      1.420000     55.743950     43.961980
144      1.430000     55.304330     43.782400
145      1.440000     54.866510     43.602300
146      1.450000     54.430480     43.421580
147      1.460000     53.996270     43.240240
148      1.470000     53.563870     43.058330
149      1.480000     53.133280     42.875980
150      1.490000     52.704520     42.693370
151      1.500000     52.277590     42.510700
152      1.510000     51.852480     42.328190
153      1.520000     51.429200     42.146050
154      1.530000     51.007740     41.964470
155      1.540000     50.588100     41.783550
156      1.550000     50.170260     41.603370
157      1.560000     49.754230     41.423910
158      1.570000     49.339990     41.245090
159      1.580000     48.927540     41.066750
160      1.590000     48.516870     40.888720
161      1.600000     48.107980     40.710750
162      1.610000     47.700870     40.532630
163      1.620000     47.295550     40.354120
164      1.630000     46.892010     40.175040
165      1.640000     46.490260     39.995250
166      1.650000     46.090300     39.814680
167      1.660000     45.692160     39.633320
168      1.670000     45.295820     39.451260
169      1.680000     44.901310     39.268640
170      1.690000     44.508630     39.085640
171      1.700000     44.117770     38.902490
172      1.710000     43.728740     38.719450
173      1.720000     43.341550     38.536740
174      1.730000     42.956180     38.354550
175      1.740000     42.572640     38.173020
176      1.750000     42.190910     37.992240
177      1.760000     41.810980     37.812190
178      1.770000     41.432860     37.632820
179      1.780000     41.056530     37.453980
180      1.790000     40.681990     37.275500
181      1.800000     40.309240     37.097140
182      1.810000     39.938270     36.918690
183      1.820000     39.569080     36.739910
184      1.830000     39.201680     36.560630
185      1.840000     38.836080     36.380710
186      1.850000     38.472270     36.200060
187      1.860000     38.110270     36.018690
188      1.870000     37.750080     35.836660
189      1.880000     37.391710     35.654120
190      1.890000     37.035170     35.471240
191      1.900000     36.680460     35.288250
192      1.910000     36.327580     35.105390
193      1.920000     35.976520     34.922870
194      1.930000     35.627300     34.740890
195      1.940000     35.279890     34.559580
196      1.950000     34.934290     34.379020
197      1.960000     34.590500     34.199190
198      1.970000     34.248510     34.020020
199      1.980000     33.908310     33.841380
200      1.990000     33.569890     33.663070
201      2.000000     33.233260     33.484880
202      2.010000     32.898420     33.306570
203      2.020000     32.565350     33.127930
204      2.030000     32.234070     32.948760
205      2.040000     31.904580     32.768930
206      2.050000     31.576890     32.588370
207      2.060000     31.251010     32.407060
208      2.070000     30.926940     32.225080
209      2.080000     30.604690     32.042570
210      2.090000     30.284260     31.859710
211      2.100000     29.965670     31.676720
212      2.110000     29.648900     31.493840
213      2.120000     29.333960     31.311290
214      2.130000     29.020850     31.129260
215      2.140000     28.709550     30.947880
216      2.150000     28.400080     30.767220
217      2.160000     28.092400     30.587290
218      2.170000     27.786530     30.408000
219      2.180000     27.482450     30.229230
220      2.190000     27.180160     30.050770
221      2.200000     26.879650     29.872410
222      2.210000     26.580930     29.693930
223      2.220000     26.283990     29.515100
224      2.230000     25.988840     29.335740
225      2.240000     25.695480     29.155710
226      2.250000     25.403920     28.974950
227      2.260000     25.114170     28.793450
228      2.270000     24.826240     28.611280
229      2.280000     24.540120     28.428590
230      2.290000     24.255840     28.245570
231      2.300000     23.973380     28.062450
232      2.310000     23.692760     27.879470
233      2.320000     23.413960     27.696850
234      2.330000     23.137000     27.514790
235      2.340000     22.861850     27.333440
236      2.350000     22.588510     27.152850
237      2.360000     22.316980     26.973050
238      2.370000     22.047250     26.793940
239      2.380000     21.779310     26.615410
240      2.390000     21.513160     26.437250
241      2.400000     21.248790     26.259250
242      2.410000     20.986200     26.081170
243      2.420000     20.725380     25.902800
244      2.430000     20.466360     25.723940
245      2.440000     20.209120     25.544450
246      2.450000     19.953670     25.364240
247      2.460000     19.700030     25.183300
248      2.470000     19.448200     25.001700
249      2.480000     19.198180     24.819550
250      2.490000     18.949980     24.637020
251      2.500000     18.703610     24.454340
252      2.510000     18.459070     24.271710
253      2.520000     18.216350     24.089360
254      2.530000     17.975460     23.907450
255      2.540000     17.736390     23.726100
256      2.550000     17.499120     23.545380
257      2.560000     17.263670     23.365280
258      2.570000     17.030020     23.185710
259      2.580000     16.798160     23.006530
260      2.590000     16.568100     22.827550
261      2.600000     16.339820     22.648560
262      2.610000     16.113330     22.469330
263      2.620000     15.888640     22.289650
264      2.630000     15.665740     22.109360
265      2.640000     15.444650     21.928320
266      2.650000     15.225370     21.746500
267      2.660000     15.007900     21.563920
268      2.670000     14.792260     21.380670
269      2.680000     14.578460     21.196950
270      2.690000     14.366490     21.012960
271      2.700000     14.156360     20.828990
272      2.710000     13.948070     20.645310
273      2.720000     13.741610     20.462180
274      2.730000     13.536990     20.279830
275      2.740000     13.334190     20.098440
276      2.750000     13.133210     19.918100
277      2.760000     12.934030     19.738850
278      2.770000     12.736640     19.560620
279      2.780000     12.541030     19.383300
280      2.790000     12.347200     19.206680
281      2.800000     12.155130     19.030560
282      2.810000     11.964830     18.854670
283      2.820000     11.776280     18.678770
284      2.830000     11.589490     18.502620
285      2.840000     11.404470     18.326040
286      2.850000     11.221210     18.148880
287      2.860000     11.039720     17.971050
288      2.870000     10.860010     17.792530
289      2.880000     10.682080     17.613340
290      2.890000     10.505950     17.433580
291      2.900000     10.331610     17.253320
292      2.910000     10.159080     17.072710
293      2.920000      9.988350     16.891820
294      2.930000      9.819440     16.710740
295      2.940000      9.652330     16.529500
296      2.950000      9.487030     16.348080
297      2.960000      9.323550     16.166390
298      2.970000      9.161890     15.984300
299      2.980000      9.002050     15.801650
300      2.990000      8.844030     15.618220
301      3.000000      8.687850     15.433830
302      3.010000      8.533510     15.248280
303      3.020000      8.381030     15.061460
304      3.030000      8.230410     14.873290
305      3.040000      8.081680     14.683800
306      3.050000      7.934840     14.493120
307      3.060000      7.789910     14.301490
308      3.070000      7.646890     14.109260
309      3.080000      7.505800     13.916880
310      3.090000      7.366630     13.724870
311      3.100000      7.229380     13.533800
312      3.110000      7.094050     13.344280
313      3.120000      6.960600     13.156880
314      3.130000      6.829030     12.972120
315      3.140000      6.699310     12.790450
316      3.150000      6.571410     12.612200
317      3.160000      6.445290     12.437600
318      3.170000      6.320910     12.266740
319      3.180000      6.198240     12.099560
320      3.190000      6.077250     11.935910
321      3.200000      5.957890     11.775500
322      3.210000      5.840130     11.617940
323      3.220000      5.723950     11.462760
324      3.230000      5.609330     11.309410
325      3.240000      5.496230     11.157280
326      3.250000      5.384660     11.005720
327      3.260000      5.274600     10.854020
328      3.270000      5.166060     10.701470
329      3.280000      5.059050     10.547310
330      3.290000      4.953570     10.390780
331      3.300000      4.849670     10.231080
332      3.310000      4.747360     10.067450
333      3.320000      4.646680      9.899070
334      3.330000      4.547690      9.725190
335      3.340000      4.450440      9.545030
336      3.350000      4.354990      9.357890
337      3.360000      4.261410      9.163090
338      3.370000      4.169780      8.960070
339      3.380000      4.080180      8.748370
340      3.390000      3.992690      8.527710
341      3.400000      3.907420      8.298000
342      3.410000      3.824440      8.059410
343      3.420000      3.743840      7.812390
344      3.430000      3.665720      7.557740
345      3.440000      3.590140      7.296640
346      3.450000      3.517180      7.030640
347      3.460000      3.446870      6.761700
348      3.470000      3.379250      6.492150
349      3.480000      3.314330      6.224660
350      3.490000      3.252080      5.962140
351      3.500000      3.192460      5.707730
352      3.510000      3.135390      5.464610
353      3.520000      3.080740      5.235950
354      3.530000      3.028380      5.024800
355      3.540000      2.978130      4.833960
356      3.550000      2.929790      4.665940
357      3.560000      2.883130      4.522850
358      3.570000      2.837900      4.406370
359      3.580000      2.793840      4.317730
360      3.590000      2.750660      4.257640
361      3.600000      2.708090      4.226320
362      3.610000      2.665820      4.223450
363      3.620000      2.623590      4.248190
364      3.630000      2.581110      4.299170
365      3.640000      2.538120      4.374490
366      3.650000      2.494370      4.471740
367      3.660000      2.449650      4.588030
368      3.670000      2.403770      4.720030
369      3.680000      2.356570      4.864040
370      3.690000      2.307930      5.016090
371      3.700000      2.257770      5.172050
372      3.710000      2.206050      5.327720
373      3.720000      2.152770      5.478990
374      3.730000      2.097980      5.621900
375      3.740000      2.041760      5.752820
376      3.750000      1.984240      5.868490
377      3.760000      1.925550      5.966080
378      3.770000      1.865890      6.043280
379      3.780000      1.805460      6.098260
380      3.790000      1.744480      6.129750
381      3.800000      1.683180      6.137000
382      3.810000      1.621810      6.119790
383      3.820000      1.560610      6.078410
384      3.830000      1.499830      6.013640
385      3.840000      1.439690      5.926750
386      3.850000      1.380420      5.819460
387      3.860000      1.322230      5.693900
388      3.870000      1.265290      5.552580
389      3.880000      1.209760      5.398280
390      3.890000      1.155780      5.234060
391      3.900000      1.103440      5.063050
392      3.910000      1.052810      4.888460
393      3.920000      1.003920      4.713440
394      3.930000      0.956790      4.540940
395      3.940000      0.911380      4.373710
396      3.950000      0.867640      4.214180
397      3.960000      0.825500      4.064420
398      3.970000      0.784860      3.926140
399      3.980000      0.745600      3.800610
400      3.990000      0.707590      3.688760
401      4.000000      0.670700      3.591090
402      4.010000      0.634790      3.507770
403      4.020000      0.599710      3.438620
404      4.030000      0.565330      3.383130
405      4.040000      0.531500      3.340520
406      4.050000      0.498090      3.309720
407      4.060000      0.464990      3.289430
408      4.070000      0.432100      3.278180
409      4.080000      0.399320      3.274280
410      4.090000      0.366570      3.275970
411      4.100000      0.333820      3.281390
412      4.110000      0.301000      3.288670
413      4.120000      0.268110      3.295950
414      4.130000      0.235150      3.301480
415      4.140000      0.202140      3.303590
416      4.150000      0.169100      3.300800
417      4.160000      0.136100      3.291780
418      4.170000      0.103180      3.275430
419      4.180000      0.070420      3.250840
420      4.190000      0.037920      3.217330
421      4.200000      0.005740      3.174470
422      4.210000     -0.026000      3.122010
423      4.220000     -0.057220      3.059960
424      4.230000     -0.087820      2.988550
425      4.240000     -0.117710      2.908210
426      4.250000     -0.146790      2.819600
427      4.260000     -0.174990      2.723570
428      4.270000     -0.202220      2.621140
429      4.280000     -0.228430      2.513480
430      4.290000     -0.253570      2.401860
431      4.300000     -0.277590      2.287630
432      4.310000     -0.300460      2.172160
433      4.320000     -0.322180      2.056790
434      4.330000     -0.342750      1.942770
435      4.340000     -0.362180      1.831280
436      4.350000     -0.380490      1.723340
437      4.360000     -0.397730      1.619800
438      4.370000     -0.413920      1.521360
439      4.380000     -0.429140      1.428530
440      4.390000     -0.443420      1.341650
441      4.400000     -0.456840      1.260910
442      4.410000     -0.469450      1.186350
443      4.420000     -0.481310      1.117870
444      4.430000     -0.492490      1.055270
445      4.440000     -0.503040      0.998250
446      4.450000     -0.513030      0.946400
447      4.460000     -0.522490      0.899270
448      4.470000     -0.531480      0.856320
449      4.480000     -0.540050      0.817010
450      4.490000     -0.548220      0.780740
451      4.500000     -0.556020      0.746890
452      4.510000     -0.563490      0.714860
453      4.520000     -0.570640      0.684050
454      4.530000     -0.577480      0.653890
455      4.540000     -0.584020      0.623820
456      4.550000     -0.590260      0.593360
457      4.560000     -0.596190      0.562050
458      4.570000     -0.601810      0.529520
459      4.580000     -0.607110      0.495420
460      4.590000     -0.612060      0.459490
461      4.600000     -0.616660      0.421540
462      4.610000     -0.620870      0.381430
463      4.620000     -0.624690      0.339110
464      4.630000     -0.628080      0.294590
465      4.640000     -0.631020      0.247960
466      4.650000     -0.633500      0.199380
467      4.660000     -0.635500      0.149070
468      4.670000     -0.636990      0.097330
469      4.680000     -0.637960      0.044490
470      4.690000     -0.638410     -0.009080
471      4.700000     -0.638310     -0.062950
472      4.710000     -0.637690     -0.116720
473      4.720000     -0.636520     -0.169980
474      4.730000     -0.634820     -0.222340
475      4.740000     -0.632590     -0.273450
476      4.750000     -0.629860     -0.323010
477      4.760000     -0.626630     -0.370760
478      4.770000     -0.622920     -0.416510
479      4.780000     -0.618760     -0.460130
480      4.790000     -0.614160     -0.501540
481      4.800000     -0.609140     -0.540710
482      4.810000     -0.603730     -0.577660
483      4.820000     -0.597960     -0.612450
484      4.830000     -0.591830     -0.645180
485      4.840000     -0.585380     -0.675960
486      4.850000     -0.578620     -0.704960
487      4.860000     -0.571570     -0.732330
488      4.870000     -0.564250     -0.758260
489      4.880000     -0.556670     -0.782930
490      4.890000     -0.548840     -0.806560
491      4.900000     -0.540770     -0.829340
492      4.910000     -0.532480     -0.851470
493      4.920000     -0.523960     -0.873150
494      4.930000     -0.515230     -0.894570
495      4.940000     -0.506290     -0.915910
496      4.950000     -0.497130     -0.937340
497      4.960000     -0.487750     -0.959020
498      4.970000     -0.478160     -0.981090
499      4.980000     -0.468350     -1.003660
500      4.990000     -0.458320     -1.026840
501      5.000000     -0.448050     -1.050690
502      5.010000     -0.437540     -1.075280
503      5.020000     -0.426790     -1.100610
504      5.030000     -0.415780     -1.126670
505      5.040000     -0.404510     -1.153420
506      5.050000     -0.392980     -1.180780
507      5.060000     -0.381170     -1.208650
508      5.070000     -0.369090     -1.236870
509      5.080000     -0.356720     -1.265280
510      5.090000     -0.344060     -1.293690
511      5.100000     -0.331130     -1.321890
512      5.110000     -0.317910     -1.349680
513      5.120000     -0.304410     -1.376840
514      5.130000     -0.290640     -1.403180
515      5.140000     -0.276610     -1.428500
516      5.150000     -0.262330     -1.452640
517      5.160000     -0.247800     -1.475440
518      5.170000     -0.233050     -1.496790
519      5.180000     -0.218080     -1.516580
520      5.190000     -0.202910     -1.534730
521      5.200000     -0.187570     -1.551170
522      5.210000     -0.172050     -1.565830
523      5.220000     -0.156400     -1.578670
524      5.230000     -0.140610     -1.589630
525      5.240000     -0.124710     -1.598660
526      5.250000     -0.108730     -1.605680
527      5.260000     -0.092670     -1.610630
528      5.270000     -0.076560     -1.613410
529      5.280000     -0.060430     -1.613930
530      5.290000     -0.044290     -1.612080
531      5.300000     -0.028170     -1.607710
532      5.310000     -0.012090     -1.600710
533      5.320000      0.003920     -1.590920
534      5.330000      0.019830     -1.578200
535      5.340000      0.035610     -1.562410
536      5.350000      0.051230     -1.543400
537      5.360000      0.066670     -1.521040
538      5.370000      0.081880     -1.495220
539      5.380000      0.096830     -1.465850
540      5.390000      0.111490     -1.432870
541      5.400000      0.125820     -1.396250
542      5.410000      0.139780     -1.356010
543      5.420000      0.153340     -1.312220
544      5.430000      0.166460     -1.265010
545      5.440000      0.179110     -1.214590
546      5.450000      0.191260     -1.161200
547      5.460000      0.202870     -1.105190
548      5.470000      0.213920     -1.046940
549      5.480000      0.224390     -0.986910
550      5.490000      0.234260     -0.925570
551      5.500000      0.243510     -0.863440
552      5.510000      0.252150     -0.801050
553      5.520000      0.260160     -0.738900
554      5.530000      0.267550     -0.677480
555      5.540000      0.274320     -0.617210
556      5.550000      0.280500     -0.558480
557      5.560000      0.286080     -0.501600
558      5.570000      0.291100     -0.446810
559      5.580000      0.295560     -0.394300
560      5.590000      0.299510     -0.344170
561      5.600000      0.302950     -0.296490
562      5.610000      0.305910     -0.251270
563      5.620000      0.308430     -0.208490
564      5.630000      0.310510     -0.168090
565      5.640000      0.312190     -0.130010
566      5.650000      0.313490     -0.094140
567      5.660000      0.314430     -0.060420
568      5.670000      0.315040     -0.028740
569      5.680000      0.315330      0.000980
570      5.690000      0.315320      0.028830
571      5.700000      0.315030      0.054880
572      5.710000      0.314480      0.079210
573      5.720000      0.313690      0.101880
574      5.730000      0.312670      0.122950
575      5.740000      0.311440      0.142490
576      5.750000      0.310010      0.160540
577      5.760000      0.308410      0.177180
578      5.770000      0.306640      0.192450
579      5.780000      0.304710      0.206430
580      5.790000      0.302650      0.219160
581      5.800000      0.300460      0.230730
582      5.810000      0.298150      0.241190
583      5.820000      0.295740      0.250610
584      5.830000      0.293230      0.259090
585      5.840000      0.290640      0.266680
586      5.850000      0.287970      0.273490
587      5.860000      0.285240      0.279580
588      5.870000      0.282440      0.285070
589      5.880000      0.279590      0.290030
590      5.890000      0.276690      0.294560
591      5.900000      0.273750      0.298760
592      5.910000      0.270760      0.302720
593      5.920000      0.267730      0.306520
594      5.930000      0.264670      0.310270
595      5.940000      0.261560      0.314030
596      5.950000      0.258420      0.317870
597      5.960000      0.255240      0.321870
598      5.970000      0.252020      0.326080
599      5.980000      0.248760      0.330540
600      5.990000      0.245460      0.335290
601      6.000000      0.242110      0.340370
602      6.010000      0.238700      0.345780
603      6.020000      0.235240      0.351530
604      6.030000      0.231730      0.357630
605      6.040000      0.228150      0.364050
606      6.050000      0.224510      0.370760
607      6.060000      0.220800      0.377740
608      6.070000      0.217030      0.384950
609      6.080000      0.213180      0.392320
610      6.090000      0.209250      0.399810
611      6.100000      0.205260      0.407360
612      6.110000      0.201180      0.414900
613      6.120000      0.197030      0.422380
614      6.130000      0.192810      0.429730
615      6.140000      0.188510      0.436910
616      6.150000      0.184140      0.443880
617      6.160000      0.179700      0.450590
618      6.170000      0.175200      0.457010
619      6.180000      0.170630      0.463130
620      6.190000      0.166000      0.468930
621      6.200000      0.161310      0.474400
622      6.210000      0.156560      0.479550
623      6.220000      0.151770      0.484380
624      6.230000      0.146920      0.488900
625      6.240000      0.142040      0.493120
626      6.250000      0.137100      0.497060
627      6.260000      0.132130      0.500730
628      6.270000      0.127130      0.504150
629      6.280000      0.122090      0.507340
630      6.290000      0.117010      0.510330
631      6.300000      0.111910      0.513120
632      6.310000      0.106780      0.515740
633      6.320000      0.101620      0.518200
634      6.330000      0.096440      0.520520
635      6.340000      0.091230      0.522720
636      6.350000      0.086010      0.524810
637      6.360000      0.080760      0.526810
638      6.370000      0.075490      0.528710
639      6.380000      0.070200      0.530540
640      6.390000      0.064900      0.532310
641      6.400000      0.059570      0.534000
642      6.410000      0.054230      0.535640
643      6.420000      0.048880      0.537210
644      6.430000      0.043510      0.538720
645      6.440000      0.038120      0.540150
646      6.450000      0.032720      0.541500
647      6.460000      0.027300      0.542760
648      6.470000      0.021870      0.543910
649      6.480000      0.016430      0.544920
650      6.490000      0.010990      0.545790
651      6.500000      0.005530      0.546480
652      6.510000      0.000060      0.546980
653      6.520000     -0.005410      0.547250
654      6.530000     -0.010880      0.547280
655      6.540000     -0.016350      0.547050
656      6.550000     -0.021820      0.546520
657      6.560000     -0.027290      0.545690
658      6.570000     -0.032740      0.544530
659      6.580000     -0.038190      0.543040
660      6.590000     -0.043620      0.541200
661      6.600000     -0.049030      0.539010
662      6.610000     -0.054420      0.536460
663      6.620000     -0.059790      0.533570
664      6.630000     -0.065120      0.530340
665      6.640000     -0.070430      0.526790
666      6.650000     -0.075690      0.522930
667      6.660000     -0.080920      0.518790
668      6.670000     -0.086110      0.514400
669      6.680000     -0.091260      0.509780
670      6.690000     -0.096350      0.504990
671      6.700000     -0.101400      0.500050
672      6.710000     -0.106400      0.495000
673      6.720000     -0.111350      0.489890
674      6.730000     -0.116250      0.484730
675      6.740000     -0.121100      0.479570
676      6.750000     -0.125900      0.474430
677      6.760000     -0.130640      0.469320
678      6.770000     -0.135330      0.464270
679      6.780000     -0.139980      0.459290
680      6.790000     -0.144570      0.454370
681      6.800000     -0.149110      0.449510
682      6.810000     -0.153610      0.444730
683      6.820000     -0.158050      0.439990
684      6.830000     -0.162450      0.435310
685      6.840000     -0.166810      0.430660
686      6.850000     -0.171110      0.426030
687      6.860000     -0.175370      0.421400
688      6.870000     -0.179590      0.416770
689      6.880000     -0.183760      0.412120
690      6.890000     -0.187880      0.407440
691      6.900000     -0.191950      0.402700
692      6.910000     -0.195980      0.397890
693      6.920000     -0.199960      0.392990
694      6.930000     -0.203890      0.388000
695      6.940000     -0.207770      0.382890
696      6.950000     -0.211600      0.377640
697      6.960000     -0.215370      0.372230
698      6.970000     -0.219090      0.366660
699      6.980000     -0.222760      0.360890
700      6.990000     -0.226370      0.354920
701      7.000000     -0.229920      0.348730
702      7.010000     -0.233410      0.342310
703      7.020000     -0.236830      0.335640
704      7.030000     -0.240190      0.328720
705      7.040000     -0.243470      0.321540
706      7.050000     -0.246690      0.314110
707      7.060000     -0.249830      0.306430
708      7.070000     -0.252890      0.298510
709      7.080000     -0.255880      0.290350
710      7.090000     -0.258780      0.281980
711      7.100000     -0.261600      0.273400
712      7.110000     -0.264340      0.264640
713      7.120000     -0.266980      0.255690
714      7.130000     -0.269540      0.246590
715      7.140000     -0.272010      0.237320
716      7.150000     -0.274380      0.227900
717      7.160000     -0.276660      0.218320
718      7.170000     -0.278840      0.208580
719      7.180000     -0.280930      0.198680
720      7.190000     -0.282910      0.188590
721      7.200000     -0.284800      0.178320
722      7.210000     -0.286580      0.167850
723      7.220000     -0.288260      0.157170
724      7.230000     -0.289830      0.146280
725      7.240000     -0.291300      0.135180
726      7.250000     -0.292650      0.123870
727      7.260000     -0.293890      0.112360
728      7.270000     -0.295010      0.100680
729      7.280000     -0.296020      0.088840
730      7.290000     -0.296910      0.076870
731      7.300000     -0.297670      0.064800
732      7.310000     -0.298320      0.052650
733      7.320000     -0.298850      0.040460
734      7.330000     -0.299250      0.028250
735      7.340000     -0.299540      0.016040
736      7.350000     -0.299700      0.003840
737      7.360000     -0.299730     -0.008330
738      7.370000     -0.299650     -0.020480
739      7.380000     -0.299450     -0.032610
740      7.390000     -0.299120     -0.044710
741      7.400000     -0.298670     -0.056810
742      7.410000     -0.298100     -0.068900
743      7.420000     -0.297420     -0.081000
744      7.430000     -0.296610     -0.093110
745      7.440000     -0.295670     -0.105230
746      7.450000     -0.294620     -0.117340
747      7.460000     -0.293450     -0.129450
748      7.470000     -0.292150     -0.141510
749      7.480000     -0.290740     -0.153510
750      7.490000     -0.289200     -0.165410
751      7.500000     -0.287550     -0.177180
752      7.510000     -0.285780     -0.188770
753      7.520000     -0.283890     -0.200150
754      7.530000     -0.281890     -0.211280
755      7.540000     -0.279780     -0.222120
756      7.550000     -0.277560     -0.232660
757      7.560000     -0.275230     -0.242860
758      7.570000     -0.272800     -0.252710
759      7.580000     -0.270270     -0.262190
760      7.590000     -0.267650     -0.271310
761      7.600000     -0.264940     -0.280040
762      7.610000     -0.262140     -0.288390
763      7.620000     -0.259250     -0.296350
764      7.630000     -0.256290     -0.303910
765      7.640000     -0.253250     -0.311050
766      7.650000     -0.250140     -0.317750
767      7.660000     -0.246960     -0.323990
768      7.670000     -0.243720     -0.329740
769      7.680000     -0.240430     -0.334950
770      7.690000     -0.237080     -0.339570
771      7.700000     -0.233680     -0.343560
772      7.710000     -0.230250     -0.346860
773      7.720000     -0.226780     -0.349420
774      7.730000     -0.223280     -0.351180
775      7.740000     -0.219770     -0.352080
776      7.750000     -0.216250     -0.352080
777      7.760000     -0.212730     -0.351120
778      7.770000     -0.209220     -0.349180
779      7.780000     -0.205730     -0.346220
780      7.790000     -0.202260     -0.342220
781      7.800000     -0.198840     -0.337170
782      7.810000     -0.195470     -0.331060
783      7.820000     -0.192160     -0.323910
784      7.830000     -0.188920     -0.315750
785      7.840000     -0.185760     -0.306610
786      7.850000     -0.182700     -0.296540
787      7.860000     -0.179730     -0.285610
788      7.870000     -0.176870     -0.273900
789      7.880000     -0.174140     -0.261490
790      7.890000     -0.171520     -0.248470
791      7.900000     -0.169040     -0.234950
792      7.910000     -0.166690     -0.221010
793      7.920000     -0.164480     -0.206770
794      7.930000     -0.162410     -0.192300
795      7.940000     -0.160490     -0.177680
796      7.950000     -0.158710     -0.162970
797      7.960000     -0.157080     -0.148250
798      7.970000     -0.155600     -0.133530
799      7.980000     -0.154260     -0.118860
800      7.990000     -0.153070     -0.104260
801      8.000000     -0.152030     -0.089740
802      8.010000     -0.151130     -0.075310
803      8.020000     -0.150380     -0.060980
804      8.030000     -0.149770     -0.046760
805      8.040000     -0.149300     -0.032680
806      8.050000     -0.148980     -0.018750
807      8.060000     -0.148790     -0.005020
808      8.070000     -0.148740      0.008490
809      8.080000     -0.148820      0.021710
810      8.090000     -0.149040      0.034580
811      8.100000     -0.149390      0.047060
812      8.110000     -0.149860      0.059060
813      8.120000     -0.150450      0.070510
814      8.130000     -0.151150      0.081370
815      8.140000     -0.151970      0.091560
816      8.150000     -0.152880      0.101040
817      8.160000     -0.153890      0.109760
818      8.170000     -0.154990      0.117700
819      8.180000     -0.156170      0.124820
820      8.190000     -0.157410      0.131110
821      8.200000     -0.158730      0.136570
822      8.210000     -0.160090      0.141220
823      8.220000     -0.161500      0.145040
824      8.230000     -0.162950      0.148080
825      8.240000     -0.164440      0.150350
826      8.250000     -0.165940      0.151880
827      8.260000     -0.167460      0.152700
828      8.270000     -0.168980      0.152860
829      8.280000     -0.170510      0.152390
830      8.290000     -0.172040      0.151340
831      8.300000     -0.173550      0.149740
832      8.310000     -0.175050      0.147620
833      8.320000     -0.176520      0.145040
834      8.330000     -0.177970      0.142000
835      8.340000     -0.179390      0.138560
836      8.350000     -0.180780      0.134720
837      8.360000     -0.182130      0.130520
838      8.370000     -0.183430      0.125950
839      8.380000     -0.184690      0.121050
840      8.390000     -0.185900      0.115810
841      8.400000     -0.187060      0.110250
842      8.410000     -0.188160      0.104370
843      8.420000     -0.189210      0.098200
844      8.430000     -0.190190      0.091740
845      8.440000     -0.191110      0.085010
846      8.450000     -0.191960      0.078050
847      8.460000     -0.192740      0.070870
848      8.470000     -0.193450      0.063530
849      8.480000     -0.194080      0.056050
850      8.490000     -0.194640      0.048490
851      8.500000     -0.195130      0.040880
852      8.510000     -0.195530      0.033300
853      8.520000     -0.195870      0.025770
854      8.530000     -0.196130      0.018340
855      8.540000     -0.196310      0.011060
856      8.550000     -0.196420      0.003950
857      8.560000     -0.196460     -0.002950
858      8.570000     -0.196430     -0.009620
859      8.580000     -0.196330     -0.016050
860      8.590000     -0.196170     -0.022230
861      8.600000     -0.195950     -0.028150
862      8.610000     -0.195670     -0.033820
863      8.620000     -0.195330     -0.039230
864      8.630000     -0.194940     -0.044390
865      8.640000     -0.194490     -0.049310
866      8.650000     -0.194000     -0.054000
867      8.660000     -0.193460     -0.058440
868      8.670000     -0.192880     -0.062650
869      8.680000     -0.192250     -0.066630
870      8.690000     -0.191580     -0.070380
871      8.700000     -0.190880     -0.073890
872      8.710000     -0.190140     -0.077160
873      8.720000     -0.189370     -0.080190
874      8.730000     -0.188570     -0.082970
875      8.740000     -0.187740     -0.085500
876      8.750000     -0.186880     -0.087780
877      8.760000     -0.186010     -0.089800
878      8.770000     -0.185110     -0.091560
879      8.780000     -0.184190     -0.093070
880      8.790000     -0.183260     -0.094330
881      8.800000     -0.182320     -0.095330
882      8.810000     -0.181360     -0.096090
883      8.820000     -0.180400     -0.096600
884      8.830000     -0.179440     -0.096890
885      8.840000     -0.178470     -0.096960
886      8.850000     -0.177500     -0.096810
887      8.860000     -0.176530     -0.096470
888      8.870000     -0.175570     -0.095940
889      8.880000     -0.174610     -0.095240
890      8.890000     -0.173650     -0.094380
891      8.900000     -0.172710     -0.093380
892      8.910000     -0.171780     -0.092250
893      8.920000     -0.170850     -0.091010
894      8.930000     -0.169940     -0.089660
895      8.940000     -0.169050     -0.088220
896      8.950000     -0.168170     -0.086690
897      8.960000     -0.167300     -0.085090
898      8.970000     -0.166450     -0.083420
899      8.980000     -0.165610     -0.081670
900      8.990000     -0.164800     -0.079860
901      9.000000     -0.164000     -0.077980
902      9.010000     -0.163220     -0.076040
903      9.020000     -0.162460     -0.074030
904      9.030000     -0.161720     -0.071950
905      9.040000     -0.161000     -0.069810
906      9.050000     -0.160300     -0.067600
907      9.060000     -0.159620     -0.065330
908      9.070000     -0.158970     -0.062990
909      9.080000     -0.158340     -0.060600
910      9.090000     -0.157730     -0.058150
911      9.100000     -0.157150     -0.055640
912      9.110000     -0.156600     -0.053090
913      9.120000     -0.156070     -0.050490
914      9.130000     -0.155560     -0.047850
915      9.140000     -0.155080     -0.045170
916      9.150000     -0.154630     -0.042440
917      9.160000     -0.154210     -0.039670
918      9.170000     -0.153810     -0.036860
919      9.180000     -0.153440     -0.034010
920      9.190000     -0.153100     -0.031110
921      9.200000     -0.152790     -0.028160
922      9.210000     -0.152510     -0.025170
923      9.220000     -0.152260     -0.022130
924      9.230000     -0.152040     -0.019040
925      9.240000     -0.151840     -0.015920
926      9.250000     -0.151690     -0.012760
927      9.260000     -0.151560     -0.009580
928      9.270000     -0.151460     -0.006400
929      9.280000     -0.151400     -0.003220
930      9.290000     -0.151370     -0.000070
931      9.300000     -0.151370      0.003030
932      9.310000     -0.151400      0.006080
933      9.320000     -0.151460      0.009030
934      9.330000     -0.151550      0.011880
935      9.340000     -0.151670      0.014620
936      9.350000     -0.151810      0.017220
937      9.360000     -0.151980      0.019670
938      9.370000     -0.152180      0.021960
939      9.380000     -0.152400      0.024090
940      9.390000     -0.152640      0.026060
941      9.400000     -0.152900      0.027850
942      9.410000     -0.153180      0.029480
943      9.420000     -0.153480      0.030940
944      9.430000     -0.153780      0.032250
945      9.440000     -0.154110      0.033390
946      9.450000     -0.154440      0.034390
947      9.460000     -0.154780      0.035250
948      9.470000     -0.155140      0.035970
949      9.480000     -0.155500      0.036560
950      9.490000     -0.155860      0.037040
951      9.500000     -0.156230      0.037400
952      9.510000     -0.156610      0.037650
953      9.520000     -0.156980      0.037810
954      9.530000     -0.157360      0.037880
955      9.540000     -0.157740      0.037860
956      9.550000     -0.158120      0.037760
957      9.560000     -0.158500      0.037580
958      9.570000     -0.158870      0.037320
959      9.580000     -0.159250      0.036990
960      9.590000     -0.159620      0.036590
961      9.600000     -0.159980      0.036120
962      9.610000     -0.160340      0.035580
963      9.620000     -0.160700      0.034970
964      9.630000     -0.161050      0.034300
965      9.640000     -0.161390      0.033550
966      9.650000     -0.161730      0.032740
967      9.660000     -0.162050      0.031860
968      9.670000     -0.162370      0.030910
969      9.680000     -0.162680      0.029890
970      9.690000     -0.162980      0.028810
971      9.700000     -0.163270      0.027650
972      9.710000     -0.163550      0.026430
973      9.720000     -0.163810      0.025140
974      9.730000     -0.164060      0.023780
975      9.740000     -0.164300      0.022350
976      9.750000     -0.164520      0.020840
977      9.760000     -0.164730      0.019260
978      9.770000     -0.164920      0.017600
979      9.780000     -0.165100      0.015850
980      9.790000     -0.165260      0.014020
981      9.800000     -0.165400      0.012100
982      9.810000     -0.165520      0.010090
983      9.820000     -0.165620      0.007990
984      9.830000     -0.165700      0.005800
985      9.840000     -0.165760      0.003520
986      9.850000     -0.165790      0.001160
987      9.860000     -0.165800     -0.001290
988      9.870000     -0.165790     -0.003810
989      9.880000     -0.165750     -0.006390
990      9.890000     -0.165690     -0.009030
991      9.900000     -0.165600     -0.011720
992      9.910000     -0.165480     -0.014450
993      9.920000     -0.165340     -0.017210
994      9.930000     -0.165170     -0.019990
995      9.940000     -0.164970     -0.022780
996      9.950000     -0.164740     -0.025580
997      9.960000     -0.164480     -0.028380
998      9.970000     -0.164200     -0.031180
999      9.980000     -0.163890     -0.033990
1000      9.990000     -0.163550     -0.036790
1001     10.000000     -0.163180     -0.039580
1002     10.010000     -0.162780     -0.042380
1003     10.020000     -0.162360     -0.045170
1004     10.030000     -0.161910     -0.047960
1005     10.040000     -0.161430     -0.050740
1006     10.050000     -0.160920     -0.053510
1007     10.060000     -0.160390     -0.056260
1008     10.070000     -0.159820     -0.058970
1009     10.080000     -0.159230     -0.061650
1010     10.090000     -0.158620     -0.064270
1011     10.100000     -0.157970     -0.066830
1012     10.110000     -0.157310     -0.069310
1013     10.120000     -0.156610     -0.071680
1014     10.130000     -0.155900     -0.073960
1015     10.140000     -0.155160     -0.076100
1016     10.150000     -0.154390     -0.078120
1017     10.160000     -0.153610     -0.080000
1018     10.170000     -0.152810     -0.081730
1019     10.180000     -0.152000     -0.083300
1020     10.190000     -0.151160     -0.084720
1021     10.200000     -0.150320     -0.085990
1022     10.210000     -0.149460     -0.087100
1023     10.220000     -0.148590     -0.088070
1024     10.230000     -0.147700     -0.088890
1025     10.240000     -0.146820     -0.089580
1026     10.250000     -0.145920     -0.090130
1027     10.260000     -0.145020     -0.090570
1028     10.270000     -0.144110     -0.090900
1029     10.280000     -0.143200     -0.091130
1030     10.290000     -0.142290     -0.091280
1031     10.300000     -0.141380     -0.091350
1032     10.310000     -0.140470     -0.091360
1033     10.320000     -0.139550     -0.091310
1034     10.330000     -0.138640     -0.091220
1035     10.340000     -0.137730     -0.091100
1036     10.350000     -0.136820     -0.090950
1037     10.360000     -0.135910     -0.090790
1038     10.370000     -0.135000     -0.090620
1039     10.380000     -0.134090     -0.090440
1040     10.390000     -0.133190     -0.090260
1041     10.400000     -0.132290     -0.090080
1042     10.410000     -0.131380     -0.089910
1043     10.420000     -0.130490     -0.089740
1044     10.430000     -0.129590     -0.089570
1045     10.440000     -0.128690     -0.089420
1046     10.450000     -0.127800     -0.089270
1047     10.460000     -0.126910     -0.089130
1048     10.470000     -0.126010     -0.089000
1049     10.480000     -0.125120     -0.088870
1050     10.490000     -0.124240     -0.088750
1051     10.500000     -0.123350     -0.088640
1052     10.510000     -0.122460     -0.088530
1053     10.520000     -0.121580     -0.088420
1054     10.530000     -0.120690     -0.088330
1055     10.540000     -0.119810     -0.088230
1056     10.550000     -0.118930     -0.088140
1057     10.560000     -0.118050     -0.088060
1058     10.570000     -0.117160     -0.087980
1059     10.580000     -0.116280     -0.087900
1060     10.590000     -0.115410     -0.087830
1061     10.600000     -0.114530     -0.087760
1062     10.610000     -0.113650     -0.087700
1063     10.620000     -0.112770     -0.087650
1064     10.630000     -0.111900     -0.087610
1065     10.640000     -0.111020     -0.087590
1066     10.650000     -0.110140     -0.087570
1067     10.660000     -0.109270     -0.087580
1068     10.670000     -0.108390     -0.087610
1069     10.680000     -0.107520     -0.087670
1070     10.690000     -0.106640     -0.087760
1071     10.700000     -0.105760     -0.087880
1072     10.710000     -0.104880     -0.088050
1073     10.720000     -0.104000     -0.088260
1074     10.730000     -0.103120     -0.088530
1075     10.740000     -0.102240     -0.088860
1076     10.750000     -0.101350     -0.089240
1077     10.760000     -0.100450     -0.089700
1078     10.770000     -0.099560     -0.090220
1079     10.780000     -0.098660     -0.090810
1080     10.790000     -0.097750     -0.091480
1081     10.800000     -0.096830     -0.092220
1082     10.810000     -0.095910     -0.093030
1083     10.820000     -0.094980     -0.093900
1084     10.830000     -0.094040     -0.094840
1085     10.840000     -0.093090     -0.095830
1086     10.850000     -0.092130     -0.096860
1087     10.860000     -0.091170     -0.097920
1088     10.870000     -0.090190     -0.099000
1089     10.880000     -0.089200     -0.100080
1090     10.890000     -0.088200     -0.101150
1091     10.900000     -0.087180     -0.102180
1092     10.910000     -0.086160     -0.103150
1093     10.920000     -0.085130     -0.104060
1094     10.930000     -0.084090     -0.104870
1095     10.940000     -0.083040     -0.105570
1096     10.950000     -0.081990     -0.106150
1097     10.960000     -0.080920     -0.106590
1098     10.970000     -0.079860     -0.106890
1099     10.980000     -0.078790     -0.107020
1100     10.990000     -0.077720     -0.106990
1101     11.000000     -0.076650     -0.106780
1102     11.010000     -0.075580     -0.106410
1103     11.020000     -0.074520     -0.105850
1104     11.030000     -0.073460     -0.105120
1105     11.040000     -0.072410     -0.104220
1106     11.050000     -0.071370     -0.103150
1107     11.060000     -0.070330     -0.101920
1108     11.070000     -0.069310     -0.100530
1109     11.080000     -0.068310     -0.099000
1110     11.090000     -0.067320     -0.097330
1111     11.100000     -0.066350     -0.095520
1112     11.110000     -0.065390     -0.093590
1113     11.120000     -0.064450     -0.091550
1114     11.130000     -0.063540     -0.089400
1115     11.140000     -0.062650     -0.087150
1116     11.150000     -0.061770     -0.084800
1117     11.160000     -0.060930     -0.082360
1118     11.170000     -0.060100     -0.079820
1119     11.180000     -0.059300     -0.077190
1120     11.190000     -0.058530     -0.074470
1121     11.200000     -0.057790     -0.071650
1122     11.210000     -0.057070     -0.068740
1123     11.220000     -0.056380     -0.065740
1124     11.230000     -0.055730     -0.062650
1125     11.240000     -0.055100     -0.059470
1126     11.250000     -0.054500     -0.056220
1127     11.260000     -0.053940     -0.052890
1128     11.270000     -0.053410     -0.049510
1129     11.280000     -0.052920     -0.046070
1130     11.290000     -0.052460     -0.042610
1131     11.300000     -0.052030     -0.039130
1132     11.310000     -0.051640     -0.035650
1133     11.320000     -0.051280     -0.032180
1134     11.330000     -0.050960     -0.028740
1135     11.340000     -0.050670     -0.025340
1136     11.350000     -0.050420     -0.021990
1137     11.360000     -0.050200     -0.018710
1138     11.370000     -0.050010     -0.015480
1139     11.380000     -0.049860     -0.012330
1140     11.390000     -0.049740     -0.009250
1141     11.400000     -0.049640     -0.006240
1142     11.410000     -0.049580     -0.003300
1143     11.420000     -0.049550     -0.000430
1144     11.430000     -0.049540      0.002370
1145     11.440000     -0.049570      0.005090
1146     11.450000     -0.049620      0.007750
1147     11.460000     -0.049700      0.010320
1148     11.470000     -0.049800      0.012820
1149     11.480000     -0.049930      0.015240
1150     11.490000     -0.050080      0.017560
1151     11.500000     -0.050260      0.019780
1152     11.510000     -0.050450      0.021900
1153     11.520000     -0.050670      0.023900
1154     11.530000     -0.050910      0.025770
1155     11.540000     -0.051170      0.027510
1156     11.550000     -0.051440      0.029110
1157     11.560000     -0.051740      0.030570
1158     11.570000     -0.052040      0.031880
1159     11.580000     -0.052360      0.033040
1160     11.590000     -0.052690      0.034040
1161     11.600000     -0.053030      0.034900
1162     11.610000     -0.053380      0.035610
1163     11.620000     -0.053740      0.036180
1164     11.630000     -0.054100      0.036610
1165     11.640000     -0.054460      0.036900
1166     11.650000     -0.054830      0.037080
1167     11.660000     -0.055200      0.037140
1168     11.670000     -0.055570      0.037090
1169     11.680000     -0.055950      0.036950
1170     11.690000     -0.056310      0.036730
1171     11.700000     -0.056680      0.036440
1172     11.710000     -0.057050      0.036090
1173     11.720000     -0.057410      0.035680
1174     11.730000     -0.057760      0.035240
1175     11.740000     -0.058120      0.034770
1176     11.750000     -0.058460      0.034280
1177     11.760000     -0.058810      0.033770
1178     11.770000     -0.059140      0.033240
1179     11.780000     -0.059480      0.032720
1180     11.790000     -0.059800      0.032180
1181     11.800000     -0.060130      0.031650
1182     11.810000     -0.060440      0.031110
1183     11.820000     -0.060750      0.030580
1184     11.830000     -0.061060      0.030040
1185     11.840000     -0.061360      0.029490
1186     11.850000     -0.061650      0.028940
1187     11.860000     -0.061940      0.028380
1188     11.870000     -0.062230      0.027810
1189     11.880000     -0.062510      0.027230
1190     11.890000     -0.062780      0.026630
1191     11.900000     -0.063040      0.026000
1192     11.910000     -0.063300      0.025360
1193     11.920000     -0.063560      0.024680
1194     11.930000     -0.063810      0.023970
1195     11.940000     -0.064050      0.023230
1196     11.950000     -0.064280      0.022450
1197     11.960000     -0.064500      0.021630
1198     11.970000     -0.064720      0.020760
1199     11.980000     -0.064930      0.019840
1200     11.990000     -0.065120      0.018870
1201     12.000000     -0.065310      0.017850
1202     12.010000     -0.065490      0.016770
1203     12.020000     -0.065660      0.015640
1204     12.030000     -0.065820      0.014460
1205     12.040000     -0.065960      0.013240
1206     12.050000     -0.066090      0.011960
1207     12.060000     -0.066210      0.010650
1208     12.070000     -0.066320      0.009310
1209     12.080000     -0.066410      0.007940
1210     12.090000     -0.066490      0.006560
1211     12.100000     -0.066560      0.005170
1212     12.110000     -0.066610      0.003780
1213     12.120000     -0.066650      0.002410
1214     12.130000     -0.066670      0.001060
1215     12.140000     -0.066680     -0.000270
1216     12.150000     -0.066680     -0.001550
1217     12.160000     -0.066660     -0.002790
1218     12.170000     -0.066630     -0.003980
1219     12.180000     -0.066590     -0.005130
1220     12.190000     -0.066540     -0.006220
1221     12.200000     -0.066480     -0.007250
1222     12.210000     -0.066410     -0.008230
1223     12.220000     -0.066330     -0.009150
1224     12.230000     -0.066240     -0.010010
1225     12.240000     -0.066130     -0.010820
1226     12.250000     -0.066030     -0.011580
1227     12.260000     -0.065910     -0.012270
1228     12.270000     -0.065790     -0.012910
1229     12.280000     -0.065660     -0.013490
1230     12.290000     -0.065520     -0.014020
1231     12.300000     -0.065380     -0.014480
1232     12.310000     -0.065240     -0.014880
1233     12.320000     -0.065090     -0.015210
1234     12.330000     -0.064940     -0.015480
1235     12.340000     -0.064780     -0.015680
1236     12.350000     -0.064630     -0.015810
1237     12.360000     -0.064470     -0.015870
1238     12.370000     -0.064310     -0.015850
1239     12.380000     -0.064150     -0.015760
1240     12.390000     -0.063990     -0.015600
1241     12.400000     -0.063840     -0.015360
1242     12.410000     -0.063680     -0.015040
1243     12.420000     -0.063530     -0.014660
1244     12.430000     -0.063390     -0.014200
1245     12.440000     -0.063250     -0.013680
1246     12.450000     -0.063110     -0.013100
1247     12.460000     -0.062980     -0.012460
1248     12.470000     -0.062850     -0.011780
1249     12.480000     -0.062730     -0.011050
1250     12.490000     -0.062620     -0.010280
1251     12.500000     -0.062520     -0.009490
1252     12.510000     -0.062430     -0.008680
1253     12.520000     -0.062340     -0.007850
1254     12.530000     -0.062260     -0.007020
1255     12.540000     -0.062190     -0.006190
1256     12.550000     -0.062130     -0.005370
1257     12.560000     -0.062080     -0.004560
1258     12.570000     -0.062030     -0.003770
1259     12.580000     -0.061990     -0.002990
1260     12.590000     -0.061960     -0.002230
1261     12.600000     -0.061940     -0.001500
1262     12.610000     -0.061930     -0.000790
1263     12.620000     -0.061920     -0.000100
1264     12.630000     -0.061920      0.000560
1265     12.640000     -0.061920      0.001200
1266     12.650000     -0.061930      0.001810
1267     12.660000     -0.061950      0.002390
1268     12.670000     -0.061980      0.002940
1269     12.680000     -0.062010      0.003450
1270     12.690000     -0.062040      0.003930
1271     12.700000     -0.062080      0.004370
1272     12.710000     -0.062120      0.004760
1273     12.720000     -0.062170      0.005110
1274     12.730000     -0.062220      0.005400
1275     12.740000     -0.062280      0.005640
1276     12.750000     -0.062330      0.005830
1277     12.760000     -0.062390      0.005950
1278     12.770000     -0.062450      0.006010
1279     12.780000     -0.062510      0.006010
1280     12.790000     -0.062570      0.005940
1281     12.800000     -0.062630      0.005800
1282     12.810000     -0.062690      0.005590
1283     12.820000     -0.062740      0.005310
1284     12.830000     -0.062800      0.004970
1285     12.840000     -0.062850      0.004550
1286     12.850000     -0.062890      0.004070
1287     12.860000     -0.062930      0.003520
1288     12.870000     -0.062970      0.002900
1289     12.880000     -0.063000      0.002220
1290     12.890000     -0.063020      0.001480
1291     12.900000     -0.063030      0.000670
1292     12.910000     -0.063040     -0.000200
1293     12.920000     -0.063040     -0.001130
1294     12.930000     -0.063030     -0.002130
1295     12.940000     -0.063010     -0.003180
1296     12.950000     -0.062970     -0.004300
1297     12.960000     -0.062930     -0.005480
1298     12.970000     -0.062880     -0.006730
1299     12.980000     -0.062810     -0.008050
1300     12.990000     -0.062730     -0.009430
1301     13.000000     -0.062630     -0.010890
1302     13.010000     -0.062530     -0.012420
1303     13.020000     -0.062400     -0.014020
1304     13.030000     -0.062260     -0.015710
1305     13.040000     -0.062100     -0.017460
1306     13.050000     -0.061930     -0.019290
1307     13.060000     -0.061740     -0.021200
1308     13.070000     -0.061520     -0.023170
1309     13.080000     -0.061290     -0.025210
1310     13.090000     -0.061040     -0.027310
1311     13.100000     -0.060770     -0.029470
1312     13.110000     -0.060470     -0.031680
1313     13.120000     -0.060160     -0.033940
1314     13.130000     -0.059820     -0.036240
1315     13.140000     -0.059450     -0.038590
1316     13.150000     -0.059070     -0.040980
1317     13.160000     -0.058660     -0.043400
1318     13.170000     -0.058220     -0.045870
1319     13.180000     -0.057770     -0.048370
1320     13.190000     -0.057280     -0.050920
1321     13.200000     -0.056770     -0.053500
1322     13.210000     -0.056240     -0.056130
1323     13.220000     -0.055680     -0.058790
1324     13.230000     -0.055090     -0.061480
1325     13.240000     -0.054470     -0.064200
1326     13.250000     -0.053830     -0.066930
1327     13.260000     -0.053160     -0.069670
1328     13.270000     -0.052470     -0.072390
1329     13.280000     -0.051740     -0.075090
1330     13.290000     -0.050990     -0.077750
1331     13.300000     -0.050210     -0.080340
1332     13.310000     -0.049410     -0.082850
1333     13.320000     -0.048580     -0.085240
1334     13.330000     -0.047730     -0.087520
1335     13.340000     -0.046850     -0.089640
1336     13.350000     -0.045960     -0.091610
1337     13.360000     -0.045040     -0.093400
1338     13.370000     -0.044110     -0.095010
1339     13.380000     -0.043160     -0.096420
1340     13.390000     -0.042190     -0.097630
1341     13.400000     -0.041220     -0.098650
1342     13.410000     -0.040230     -0.099470
1343     13.420000     -0.039240     -0.100090
1344     13.430000     -0.038230     -0.100520
1345     13.440000     -0.037230     -0.100760
1346     13.450000     -0.036220     -0.100840
1347     13.460000     -0.035210     -0.100750
1348     13.470000     -0.034210     -0.100520
1349     13.480000     -0.033200     -0.100150
1350     13.490000     -0.032200     -0.099660
1351     13.500000     -0.031200     -0.099070
1352     13.510000     -0.030210     -0.098380
1353     13.520000     -0.029230     -0.097630
1354     13.530000     -0.028250     -0.096810
1355     13.540000     -0.027280     -0.095940
1356     13.550000     -0.026320     -0.095030
1357     13.560000     -0.025370     -0.094090
1358     13.570000     -0.024430     -0.093130
1359     13.580000     -0.023500     -0.092150
1360     13.590000     -0.022580     -0.091150
1361     13.600000     -0.021670     -0.090150
1362     13.610000     -0.020770     -0.089140
1363     13.620000     -0.019880     -0.088120
1364     13.630000     -0.019000     -0.087090
1365     13.640000     -0.018120     -0.086060
1366     13.650000     -0.017260     -0.085010
1367     13.660000     -0.016410     -0.083970
1368     13.670000     -0.015570     -0.082910
1369     13.680000     -0.014740     -0.081850
1370     13.690000     -0.013930     -0.080780
1371     13.700000     -0.013120     -0.079710
1372     13.710000     -0.012320     -0.078630
1373     13.720000     -0.011540     -0.077540
1374     13.730000     -0.010760     -0.076450
1375     13.740000     -0.010000     -0.075360
1376     13.750000     -0.009240     -0.074260
1377     13.760000     -0.008500     -0.073150
1378     13.770000     -0.007770     -0.072030
1379     13.780000     -0.007050     -0.070910
1380     13.790000     -0.006340     -0.069770
1381     13.800000     -0.005640     -0.068620
1382     13.810000     -0.004950     -0.067450
1383     13.820000     -0.004280     -0.066270
1384     13.830000     -0.003620     -0.065070
1385     13.840000     -0.002970     -0.063860
1386     13.850000     -0.002330     -0.062630
1387     13.860000     -0.001700     -0.061380
1388     13.870000     -0.001090     -0.060120
1389     13.880000     -0.000490     -0.058860
1390     13.890000      0.000100     -0.057580
1391     13.900000      0.000680     -0.056300
1392     13.910000      0.001240     -0.055030
1393     13.920000      0.001790     -0.053750
1394     13.930000      0.002330     -0.052490
1395     13.940000      0.002850     -0.051230
1396     13.950000      0.003370     -0.049990
1397     13.960000      0.003870     -0.048760
1398     13.970000      0.004350     -0.047550
1399     13.980000      0.004830     -0.046360
1400     13.990000      0.005290     -0.045180
1401     14.000000      0.005740     -0.044020
1402     14.010000      0.006180     -0.042870
1403     14.020000      0.006610     -0.041740
1404     14.030000      0.007030     -0.040630
1405     14.040000      0.007440     -0.039540
1406     14.050000      0.007830     -0.038460
1407     14.060000      0.008220     -0.037400
1408     14.070000      0.008590     -0.036370
1409     14.080000      0.008950     -0.035370
1410     14.090000      0.009310     -0.034400
1411     14.100000      0.009650     -0.033460
1412     14.110000      0.009990     -0.032560
1413     14.120000      0.010310     -0.031710
1414     14.130000      0.010630     -0.030910
1415     14.140000      0.010940     -0.030160
1416     14.150000      0.011240     -0.029480
1417     14.160000      0.011540     -0.028850
1418     14.170000      0.011820     -0.028280
1419     14.180000      0.012110     -0.027770
1420     14.190000      0.012380     -0.027330
1421     14.200000      0.012660     -0.026950
1422     14.210000      0.012930     -0.026620
1423     14.220000      0.013190     -0.026350
1424     14.230000      0.013460     -0.026130
1425     14.240000      0.013720     -0.025950
1426     14.250000      0.013980     -0.025800
1427     14.260000      0.014240     -0.025680
1428     14.270000      0.014490     -0.025570
1429     14.280000      0.014750     -0.025460
1430     14.290000      0.015000     -0.025350
1431     14.300000      0.015260     -0.025220
1432     14.310000      0.015510     -0.025050
1433     14.320000      0.015760     -0.024840
1434     14.330000      0.016010     -0.024570
1435     14.340000      0.016250     -0.024240
1436     14.350000      0.016500     -0.023820
1437     14.360000      0.016730     -0.023320
1438     14.370000      0.016970     -0.022730
1439     14.380000      0.017190     -0.022030
1440     14.390000      0.017410     -0.021230
1441     14.400000      0.017630     -0.020320
1442     14.410000      0.017830     -0.019310
1443     14.420000      0.018020     -0.018190
1444     14.430000      0.018200     -0.016970
1445     14.440000      0.018370     -0.015660
1446     14.450000      0.018530     -0.014270
1447     14.460000      0.018670     -0.012810
1448     14.470000      0.018800     -0.011300
1449     14.480000      0.018910     -0.009750
1450     14.490000      0.019010     -0.008180
1451     14.500000      0.019090     -0.006620
1452     14.510000      0.019160     -0.005080
1453     14.520000      0.019210     -0.003580
1454     14.530000      0.019250     -0.002140
1455     14.540000      0.019270     -0.000790
1456     14.550000      0.019280      0.000480
1457     14.560000      0.019270      0.001640
1458     14.570000      0.019260      0.002680
1459     14.580000      0.019230      0.003590
1460     14.590000      0.019190      0.004380
1461     14.600000      0.019150      0.005040
1462     14.610000      0.019100      0.005560
1463     14.620000      0.019040      0.005960
1464     14.630000      0.018980      0.006240
1465     14.640000      0.018920      0.006410
1466     14.650000      0.018860      0.006480
1467     14.660000      0.018790      0.006460
1468     14.670000      0.018730      0.006360
1469     14.680000      0.018660      0.006210
1470     14.690000      0.018600      0.006020
1471     14.700000      0.018540      0.005810
1472     14.710000      0.018480      0.005590
1473     14.720000      0.018430      0.005390
1474     14.730000      0.018370      0.005220
1475     14.740000      0.018320      0.005090
1476     14.750000      0.018270      0.005030
1477     14.760000      0.018220      0.005050
1478     14.770000      0.018170      0.005140
1479     14.780000      0.018120      0.005330
1480     14.790000      0.018060      0.005620
1481     14.800000      0.018010      0.006010
1482     14.810000      0.017950      0.006500
1483     14.820000      0.017880      0.007090
1484     14.830000      0.017810      0.007780
1485     14.840000      0.017730      0.008550
1486     14.850000      0.017650      0.009400
1487     14.860000      0.017560      0.010320
1488     14.870000      0.017450      0.011290
1489     14.880000      0.017340      0.012290
1490     14.890000      0.017220      0.013300
1491     14.900000      0.017080      0.014320
1492     14.910000      0.016940      0.015310
1493     14.920000      0.016790      0.016260
1494     14.930000      0.016620      0.017150
1495     14.940000      0.016450      0.017960
1496     14.950000      0.016270      0.018690
1497     14.960000      0.016090      0.019300
1498     14.970000      0.015890      0.019800
1499     14.980000      0.015700      0.020180
1500     14.990000      0.015490      0.020430
1501     15.000000      0.015290      0.020550
1502     15.010000      0.015080      0.020530
1503     15.020000      0.014880      0.020380
1504     15.030000      0.014670      0.020110
1505     15.040000      0.014470      0.019710
1506     15.050000      0.014280      0.019210
1507     15.060000      0.014080      0.018610
1508     15.070000      0.013900      0.017920
1509     15.080000      0.013720      0.017160
1510     15.090000      0.013550      0.016350
1511     15.100000      0.013380      0.015500
1512     15.110000      0.013230      0.014630
1513     15.120000      0.013080      0.013750
1514     15.130000      0.012950      0.012890
1515     15.140000      0.012820      0.012050
1516     15.150000      0.012700      0.011250
1517     15.160000      0.012580      0.010500
1518     15.170000      0.012480      0.009800
1519     15.180000      0.012380      0.009180
1520     15.190000      0.012290      0.008620
1521     15.200000      0.012200      0.008130
1522     15.210000      0.012120      0.007720
1523     15.220000      0.012040      0.007370
1524     15.230000      0.011970      0.007100
1525     15.240000      0.011900      0.006900
1526     15.250000      0.011830      0.006750
1527     15.260000      0.011760      0.006660
1528     15.270000      0.011700      0.006620
1529     15.280000      0.011630      0.006610
1530     15.290000      0.011560      0.006630
1531     15.300000      0.011500      0.006670
1532     15.310000      0.011430      0.006730
1533     15.320000      0.011360      0.006780
1534     15.330000      0.011300      0.006820
1535     15.340000      0.011230      0.006850
1536     15.350000      0.011160      0.006850
1537     15.360000      0.011090      0.006820
1538     15.370000      0.011020      0.006750
1539     15.380000      0.010950      0.006640
1540     15.390000      0.010890      0.006480
1541     15.400000      0.010820      0.006270
1542     15.410000      0.010760      0.006010
1543     15.420000      0.010700      0.005710
1544     15.430000      0.010640      0.005350
1545     15.440000      0.010590      0.004940
1546     15.450000      0.010540      0.004480
1547     15.460000      0.010500      0.003980
1548     15.470000      0.010460      0.003440
1549     15.480000      0.010420      0.002860
1550     15.490000      0.010390      0.002240
1551     15.500000      0.010370      0.001600
1552     15.510000      0.010350      0.000940
1553     15.520000      0.010350      0.000260
1554     15.530000      0.010340     -0.000430
1555     15.540000      0.010350     -0.001130
1556     15.550000      0.010360     -0.001830
1557     15.560000      0.010380     -0.002540
1558     15.570000      0.010400     -0.003250
1559     15.580000      0.010430     -0.003950
1560     15.590000      0.010470     -0.004650
1561     15.600000      0.010520     -0.005350
1562     15.610000      0.010570     -0.006050
1563     15.620000      0.010630     -0.006730
1564     15.630000      0.010700     -0.007410
1565     15.640000      0.010780     -0.008090
1566     15.650000      0.010860     -0.008750
1567     15.660000      0.010940     -0.009410
1568     15.670000      0.011040     -0.010040
1569     15.680000      0.011140     -0.010670
1570     15.690000      0.011250     -0.011270
1571     15.700000      0.011360     -0.011850
1572     15.710000      0.011480     -0.012400
1573     15.720000      0.011600     -0.012920
1574     15.730000      0.011730     -0.013400
1575     15.740000      0.011860     -0.013850
1576     15.750000      0.012000     -0.014260
1577     15.760000      0.012140     -0.014620
1578     15.770000      0.012290     -0.014940
1579     15.780000      0.012440     -0.015210
1580     15.790000      0.012590     -0.015430
1581     15.800000      0.012750     -0.015610
1582     15.810000      0.012900     -0.015740
1583     15.820000      0.013060     -0.015820
1584     15.830000      0.013220     -0.015860
1585     15.840000      0.013380     -0.015860
1586     15.850000      0.013540     -0.015810
1587     15.860000      0.013690     -0.015730
1588     15.870000      0.013850     -0.015620
1589     15.880000      0.014010     -0.015470
1590     15.890000      0.014160     -0.015300
1591     15.900000      0.014310     -0.015100
1592     15.910000      0.014470     -0.014890
1593     15.920000      0.014610     -0.014660
1594     15.930000      0.014760     -0.014420
1595     15.940000      0.014910     -0.014160
1596     15.950000      0.015050     -0.013900
1597     15.960000      0.015190     -0.013640
1598     15.970000      0.015320     -0.013370
1599     15.980000      0.015460     -0.013100
1600     15.990000      0.015590     -0.012820
1601     16.000000      0.015720     -0.012550
1602     16.010000      0.015840     -0.012270
1603     16.020000      0.015960     -0.011990
1604     16.030000      0.016080     -0.011700
1605     16.040000      0.016200     -0.011410
1606     16.050000      0.016310     -0.011100
1607     16.060000      0.016430     -0.010790
1608     16.070000      0.016530     -0.010460
1609     16.080000      0.016640     -0.010120
1610     16.090000      0.016740     -0.009750
1611     16.100000      0.016840     -0.009370
1612     16.110000      0.016930     -0.008950
1613     16.120000      0.017020     -0.008510
1614     16.130000      0.017110     -0.008040
1615     16.140000      0.017190     -0.007530
1616     16.150000      0.017260     -0.006980
1617     16.160000      0.017330     -0.006390
1618     16.170000      0.017390     -0.005750
1619     16.180000      0.017450     -0.005070
1620     16.190000      0.017500     -0.004340
1621     16.200000      0.017550     -0.003560
1622     16.210000      0.017580     -0.002730
1623     16.220000      0.017610     -0.001850
1624     16.230000      0.017630     -0.000920
1625     16.240000      0.017640      0.000050
1626     16.250000      0.017640      0.001060
1627     16.260000      0.017630      0.002110
1628     16.270000      0.017600      0.003190
1629     16.280000      0.017570      0.004290
1630     16.290000      0.017530      0.005400
1631     16.300000      0.017480      0.006520
1632     16.310000      0.017410      0.007640
1633     16.320000      0.017330      0.008740
1634     16.330000      0.017250      0.009820
1635     16.340000      0.017150      0.010880
1636     16.350000      0.017040      0.011900
1637     16.360000      0.016920      0.012880
1638     16.370000      0.016790      0.013820
1639     16.380000      0.016650      0.014710
1640     16.390000      0.016510      0.015550
1641     16.400000      0.016350      0.016340
1642     16.410000      0.016190      0.017090
1643     16.420000      0.016020      0.017780
1644     16.430000      0.015840      0.018430
1645     16.440000      0.015650      0.019030
1646     16.450000      0.015460      0.019590
1647     16.460000      0.015270      0.020110
1648     16.470000      0.015070      0.020590
1649     16.480000      0.014860      0.021020
1650     16.490000      0.014650      0.021430
1651     16.500000      0.014440      0.021800
1652     16.510000      0.014220      0.022130
1653     16.520000      0.014000      0.022440
1654     16.530000      0.013770      0.022720
1655     16.540000      0.013550      0.022970
1656     16.550000      0.013320      0.023190
1657     16.560000      0.013080      0.023390
1658     16.570000      0.012850      0.023570
1659     16.580000      0.012610      0.023720
1660     16.590000      0.012380      0.023850
1661     16.600000      0.012140      0.023950
1662     16.610000      0.011900      0.024030
1663     16.620000      0.011660      0.024080
1664     16.630000      0.011420      0.024110
1665     16.640000      0.011180      0.024100
1666     16.650000      0.010940      0.024070
1667     16.660000      0.010700      0.024010
1668     16.670000      0.010460      0.023900
1669     16.680000      0.010220      0.023760
1670     16.690000      0.009980      0.023580
1671     16.700000      0.009740      0.023350
1672     16.710000      0.009510      0.023060
1673     16.720000      0.009280      0.022720
1674     16.730000      0.009050      0.022320
1675     16.740000      0.008830      0.021850
1676     16.750000      0.008610      0.021310
1677     16.760000      0.008400      0.020700
1678     16.770000      0.008190      0.020010
1679     16.780000      0.007990      0.019240
1680     16.790000      0.007800      0.018380
1681     16.800000      0.007610      0.017450
1682     16.810000      0.007440      0.016430
1683     16.820000      0.007280      0.015340
1684     16.830000      0.007120      0.014160
1685     16.840000      0.006980      0.012910
1686     16.850000      0.006850      0.011600
1687     16.860000      0.006730      0.010240
1688     16.870000      0.006630      0.008820
1689     16.880000      0.006540      0.007370
1690     16.890000      0.006470      0.005900
1691     16.900000      0.006410      0.004430
1692     16.910000      0.006370      0.002960
1693     16.920000      0.006340      0.001510
1694     16.930000      0.006320      0.000090
1695     16.940000      0.006320     -0.001290
1696     16.950000      0.006330     -0.002610
1697     16.960000      0.006360     -0.003860
1698     16.970000      0.006400     -0.005050
1699     16.980000      0.006450     -0.006160
1700     16.990000      0.006510     -0.007190
1701     17.000000      0.006580     -0.008150
1702     17.010000      0.006660     -0.009020
1703     17.020000      0.006760     -0.009820
1704     17.030000      0.006850     -0.010550
1705     17.040000      0.006960     -0.011200
1706     17.050000      0.007070     -0.011780
1707     17.060000      0.007190     -0.012310
1708     17.070000      0.007310     -0.012780
1709     17.080000      0.007440     -0.013200
1710     17.090000      0.007570     -0.013580
1711     17.100000      0.007710     -0.013920
1712     17.110000      0.007850     -0.014230
1713     17.120000      0.007990     -0.014510
1714     17.130000      0.008130     -0.014780
1715     17.140000      0.008280     -0.015040
1716     17.150000      0.008430     -0.015290
1717     17.160000      0.008580     -0.015530
1718     17.170000      0.008740     -0.015780
1719     17.180000      0.008900     -0.016030
1720     17.190000      0.009060     -0.016290
1721     17.200000      0.009220     -0.016560
1722     17.210000      0.009390     -0.016830
1723     17.220000      0.009560     -0.017120
1724     17.230000      0.009730     -0.017410
1725     17.240000      0.009900     -0.017720
1726     17.250000      0.010080     -0.018030
1727     17.260000      0.010260     -0.018340
1728     17.270000      0.010440     -0.018660
1729     17.280000      0.010630     -0.018970
1730     17.290000      0.010820     -0.019270
1731     17.300000      0.011010     -0.019570
1732     17.310000      0.011210     -0.019840
1733     17.320000      0.011400     -0.020100
1734     17.330000      0.011610     -0.020330
1735     17.340000      0.011810     -0.020530
1736     17.350000      0.012010     -0.020700
1737     17.360000      0.012220     -0.020830
1738     17.370000      0.012430     -0.020920
1739     17.380000      0.012640     -0.020970
1740     17.390000      0.012850     -0.020970
1741     17.400000      0.013060     -0.020930
1742     17.410000      0.013270     -0.020840
1743     17.420000      0.013480     -0.020700
1744     17.430000      0.013680     -0.020520
1745     17.440000      0.013890     -0.020290
1746     17.450000      0.014090     -0.020020
1747     17.460000      0.014290     -0.019700
1748     17.470000      0.014490     -0.019350
1749     17.480000      0.014680     -0.018950
1750     17.490000      0.014870     -0.018510
1751     17.500000      0.015060     -0.018050
1752     17.510000      0.015240     -0.017540
1753     17.520000      0.015410     -0.017010
1754     17.530000      0.015580     -0.016450
1755     17.540000      0.015750     -0.015860
1756     17.550000      0.015900     -0.015240
1757     17.560000      0.016060     -0.014600
1758     17.570000      0.016200     -0.013930
1759     17.580000      0.016340     -0.013230
1760     17.590000      0.016470     -0.012510
1761     17.600000      0.016600     -0.011760
1762     17.610000      0.016720     -0.010990
1763     17.620000      0.016830     -0.010180
1764     17.630000      0.016930     -0.009350
1765     17.640000      0.017020     -0.008500
1766     17.650000      0.017110     -0.007620
1767     17.660000      0.017180     -0.006720
1768     17.670000      0.017250     -0.005790
1769     17.680000      0.017310     -0.004850
1770     17.690000      0.017360     -0.003890
1771     17.700000      0.017400     -0.002920
1772     17.710000      0.017430     -0.001940
1773     17.720000      0.017450     -0.000960
1774     17.730000      0.017450      0.000030
1775     17.740000      0.017450      0.001020
1776     17.750000      0.017440      0.002010
1777     17.760000      0.017420      0.002990
1778     17.770000      0.017390      0.003980
1779     17.780000      0.017350      0.004960
1780     17.790000      0.017300      0.005940
1781     17.800000      0.017250      0.006910
1782     17.810000      0.017180      0.007880
1783     17.820000      0.017100      0.008850
1784     17.830000      0.017010      0.009810
1785     17.840000      0.016910      0.010770
1786     17.850000      0.016800      0.011730
1787     17.860000      0.016690      0.012680
1788     17.870000      0.016560      0.013620
1789     17.880000      0.016420      0.014550
1790     17.890000      0.016280      0.015460
1791     17.900000      0.016120      0.016350
1792     17.910000      0.015960      0.017220
1793     17.920000      0.015790      0.018060
1794     17.930000      0.015610      0.018870
1795     17.940000      0.015420      0.019640
1796     17.950000      0.015220      0.020380
1797     17.960000      0.015020      0.021070
1798     17.970000      0.014810      0.021720
1799     17.980000      0.014590      0.022330
1800     17.990000      0.014370      0.022890
1801     18.000000      0.014140      0.023410
1802     18.010000      0.013900      0.023880
1803     18.020000      0.013660      0.024310
1804     18.030000      0.013420      0.024700
1805     18.040000      0.013170      0.025050
1806     18.050000      0.012920      0.025360
1807     18.060000      0.012670      0.025630
1808     18.070000      0.012410      0.025860
1809     18.080000      0.012160      0.026060
1810     18.090000      0.011890      0.026230
1811     18.100000      0.011630      0.026370
1812     18.110000      0.011370      0.026470
1813     18.120000      0.011100      0.026550
1814     18.130000      0.010840      0.026600
1815     18.140000      0.010570      0.026620
1816     18.150000      0.010310      0.026620
1817     18.160000      0.010040      0.026590
1818     18.170000      0.009770      0.026530
1819     18.180000      0.009510      0.026450
1820     18.190000      0.009240      0.026350
1821     18.200000      0.008980      0.026220
1822     18.210000      0.008720      0.026070
1823     18.220000      0.008460      0.025890
1824     18.230000      0.008200      0.025680
1825     18.240000      0.007940      0.025450
1826     18.250000      0.007690      0.025200
1827     18.260000      0.007440      0.024910
1828     18.270000      0.007190      0.024600
1829     18.280000      0.006940      0.024260
1830     18.290000      0.006700      0.023900
1831     18.300000      0.006460      0.023500
1832     18.310000      0.006220      0.023080
1833     18.320000      0.005990      0.022620
1834     18.330000      0.005770      0.022130
1835     18.340000      0.005550      0.021610
1836     18.350000      0.005330      0.021060
1837     18.360000      0.005120      0.020470
1838     18.370000      0.004910      0.019840
1839     18.380000      0.004720      0.019180
1840     18.390000      0.004520      0.018480
1841     18.400000      0.004340      0.017740
1842     18.410000      0.004160      0.016960
1843     18.420000      0.003990      0.016140
1844     18.430000      0.003830      0.015280
1845     18.440000      0.003680      0.014390
1846     18.450000      0.003530      0.013460
1847     18.460000      0.003400      0.012500
1848     18.470000      0.003270      0.011520
1849     18.480000      0.003160      0.010520
1850     18.490000      0.003050      0.009510
1851     18.500000      0.002960      0.008490
1852     18.510000      0.002870      0.007470
1853     18.520000      0.002800      0.006460
1854     18.530000      0.002730      0.005460
1855     18.540000      0.002680      0.004480
1856     18.550000      0.002640      0.003520
1857     18.560000      0.002600      0.002580
1858     18.570000      0.002570      0.001670
1859     18.580000      0.002560      0.000800
1860     18.590000      0.002550     -0.000050
1861     18.600000      0.002550     -0.000860
1862     18.610000      0.002560     -0.001630
1863     18.620000      0.002570     -0.002380
1864     18.630000      0.002600     -0.003090
1865     18.640000      0.002630     -0.003770
1866     18.650000      0.002670     -0.004420
1867     18.660000      0.002710     -0.005040
1868     18.670000      0.002760     -0.005620
1869     18.680000      0.002820     -0.006170
1870     18.690000      0.002880     -0.006690
1871     18.700000      0.002950     -0.007180
1872     18.710000      0.003020     -0.007630
1873     18.720000      0.003090     -0.008050
1874     18.730000      0.003180     -0.008420
1875     18.740000      0.003260     -0.008770
1876     18.750000      0.003350     -0.009070
1877     18.760000      0.003440     -0.009330
1878     18.770000      0.003530     -0.009550
1879     18.780000      0.003630     -0.009730
1880     18.790000      0.003720     -0.009870
1881     18.800000      0.003820     -0.009970
1882     18.810000      0.003920     -0.010030
1883     18.820000      0.004020     -0.010050
1884     18.830000      0.004120     -0.010030
1885     18.840000      0.004220     -0.009980
1886     18.850000      0.004320     -0.009880
1887     18.860000      0.004420     -0.009750
1888     18.870000      0.004520     -0.009590
1889     18.880000      0.004620     -0.009390
1890     18.890000      0.004710     -0.009170
1891     18.900000      0.004800     -0.008910
1892     18.910000      0.004890     -0.008630
1893     18.920000      0.004980     -0.008320
1894     18.930000      0.005060     -0.007980
1895     18.940000      0.005140     -0.007620
1896     18.950000      0.005220     -0.007240
1897     18.960000      0.005290     -0.006830
1898     18.970000      0.005360     -0.006400
1899     18.980000      0.005420     -0.005940
1900     18.990000      0.005480     -0.005470
1901     19.000000      0.005530     -0.004970
1902     19.010000      0.005580     -0.004440
1903     19.020000      0.005630     -0.003900
1904     19.030000      0.005670     -0.003340
1905     19.040000      0.005700     -0.002750
1906     19.050000      0.005730     -0.002150
1907     19.060000      0.005750     -0.001530
1908     19.070000      0.005770     -0.000890
1909     19.080000      0.005770     -0.000250
1910     19.090000      0.005780      0.000400
1911     19.100000      0.005770      0.001050
1912     19.110000      0.005760      0.001700
1913     19.120000      0.005750      0.002340
1914     19.130000      0.005720      0.002980
1915     19.140000      0.005690      0.003610
1916     19.150000      0.005660      0.004220
1917     19.160000      0.005610      0.004820
1918     19.170000      0.005570      0.005390
1919     19.180000      0.005510      0.005950
1920     19.190000      0.005450      0.006490
1921     19.200000      0.005390      0.007020
1922     19.210000      0.005320      0.007520
1923     19.220000      0.005240      0.008000
1924     19.230000      0.005160      0.008470
1925     19.240000      0.005080      0.008920
1926     19.250000      0.004990      0.009360
1927     19.260000      0.004890      0.009780
1928     19.270000      0.004800      0.010190
1929     19.280000      0.004690      0.010580
1930     19.290000      0.004590      0.010960
1931     19.300000      0.004480      0.011340
1932     19.310000      0.004370      0.011700
1933     19.320000      0.004250      0.012040
1934     19.330000      0.004130      0.012380
1935     19.340000      0.004000      0.012720
1936     19.350000      0.003880      0.013040
1937     19.360000      0.003750      0.013350
1938     19.370000      0.003610      0.013660
1939     19.380000      0.003480      0.013960
1940     19.390000      0.003340      0.014250
1941     19.400000      0.003190      0.014540
1942     19.410000      0.003050      0.014820
1943     19.420000      0.002900      0.015090
1944     19.430000      0.002750      0.015360
1945     19.440000      0.002600      0.015620
1946     19.450000      0.002440      0.015880
1947     19.460000      0.002280      0.016120
1948     19.470000      0.002120      0.016360
1949     19.480000      0.001960      0.016590
1950     19.490000      0.001790      0.016800
1951     19.500000      0.001620      0.017000
1952     19.510000      0.001450      0.017190
1953     19.520000      0.001280      0.017350
1954     19.530000      0.001110      0.017490
1955     19.540000      0.000930      0.017620
1956     19.550000      0.000760      0.017710
1957     19.560000      0.000580      0.017790
1958     19.570000      0.000400      0.017830
1959     19.580000      0.000220      0.017850
1960     19.590000      0.000040      0.017840
1961     19.600000     -0.000130      0.017790
1962     19.610000     -0.000310      0.017720
1963     19.620000     -0.000490      0.017630
1964     19.630000     -0.000670      0.017500
1965     19.640000     -0.000840      0.017350
1966     19.650000     -0.001010      0.017170
1967     19.660000     -0.001190      0.016970
1968     19.670000     -0.001360      0.016750
1969     19.680000     -0.001520      0.016510
1970     19.690000     -0.001690      0.016250
1971     19.700000     -0.001850      0.015980
1972     19.710000     -0.002010      0.015700
1973     19.720000     -0.002170      0.015410
1974     19.730000     -0.002320      0.015110
1975     19.740000     -0.002470      0.014810
1976     19.750000     -0.002620      0.014510
1977     19.760000     -0.002770      0.014210
1978     19.770000     -0.002910      0.013910
1979     19.780000     -0.003050      0.013610
1980     19.790000     -0.003180      0.013310
1981     19.800000     -0.003320      0.013020
1982     19.810000     -0.003450      0.012740
1983     19.820000     -0.003570      0.012450
1984     19.830000     -0.003700      0.012180
1985     19.840000     -0.003820      0.011910
1986     19.850000     -0.003940      0.011660
1987     19.860000     -0.004060      0.011410
1988     19.870000     -0.004170      0.011180
1989     19.880000     -0.004280      0.010960
1990     19.890000     -0.004390      0.010750
1991     19.900000     -0.004500      0.010570
1992     19.910000     -0.004600      0.010410
1993     19.920000     -0.004710      0.010280
1994     19.930000     -0.004810      0.010170
1995     19.940000     -0.004910      0.010100
1996     19.950000     -0.005010      0.010060
1997     19.960000     -0.005110      0.010050
1998     19.970000     -0.005210      0.010080
1999     19.980000     -0.005320      0.010150
2000     19.990000     -0.005420      0.010250
2001     20.000000     -0.005520      0.010400
2002     20.010000     -0.005620      0.010580
2003     20.020000     -0.005730      0.010810
2004     20.030000     -0.005840      0.011070
2005     20.040000     -0.005950      0.011360
2006     20.050000     -0.006060      0.011690
2007     20.060000     -0.006180      0.012050
2008     20.070000     -0.006300      0.012430
2009     20.080000     -0.006420      0.012840
2010     20.090000     -0.006550      0.013260
2011     20.100000     -0.006680      0.013690
2012     20.110000     -0.006820      0.014140
2013     20.120000     -0.006960      0.014590
2014     20.130000     -0.007110      0.015030
2015     20.140000     -0.007260      0.015480
2016     20.150000     -0.007410      0.015910
2017     20.160000     -0.007570      0.016340
2018     20.170000     -0.007740      0.016760
2019     20.180000     -0.007900      0.017160
2020     20.190000     -0.008080      0.017550
2021     20.200000     -0.008250      0.017920
2022     20.210000     -0.008430      0.018280
2023     20.220000     -0.008610      0.018630
2024     20.230000     -0.008800      0.018970
2025     20.240000     -0.008990      0.019300
2026     20.250000     -0.009180      0.019620
2027     20.260000     -0.009380      0.019930
2028     20.270000     -0.009580      0.020240
2029     20.280000     -0.009780      0.020560
2030     20.290000     -0.009990      0.020870
2031     20.300000     -0.010190      0.021190
2032     20.310000     -0.010410      0.021520
2033     20.320000     -0.010620      0.021850
2034     20.330000     -0.010840      0.022210
2035     20.340000     -0.011060      0.022570
2036     20.350000     -0.011290      0.022960
2037     20.360000     -0.011520      0.023370
2038     20.370000     -0.011750      0.023800
2039     20.380000     -0.011990      0.024260
2040     20.390000     -0.012230      0.024740
2041     20.400000     -0.012480      0.025260
2042     20.410000     -0.012730      0.025790
2043     20.420000     -0.012990      0.026360
2044     20.430000     -0.013250      0.026950
2045     20.440000     -0.013520      0.027560
2046     20.450000     -0.013800      0.028190
2047     20.460000     -0.014080      0.028840
2048     20.470000     -0.014370      0.029500
2049     20.480000     -0.014660      0.030170
2050     20.490000     -0.014970      0.030830
2051     20.500000     -0.015270      0.031490
2052     20.510000     -0.015590      0.032130
2053     20.520000     -0.015910      0.032750
2054     20.530000     -0.016240      0.033340
2055     20.540000     -0.016570      0.033900
2056     20.550000     -0.016910      0.034420
2057     20.560000     -0.017250      0.034900
2058     20.570000     -0.017600      0.035330
2059     20.580000     -0.017960      0.035710
2060     20.590000     -0.018310      0.036030
2061     20.600000     -0.018670      0.036310
2062     20.610000     -0.019040      0.036530
2063     20.620000     -0.019400      0.036700
2064     20.630000     -0.019770      0.036820
2065     20.640000     -0.020140      0.036890
2066     20.650000     -0.020510      0.036910
2067     20.660000     -0.020870      0.036890
2068     20.670000     -0.021240      0.036820
2069     20.680000     -0.021610      0.036720
2070     20.690000     -0.021980      0.036580
2071     20.700000     -0.022340      0.036400
2072     20.710000     -0.022710      0.036200
2073     20.720000     -0.023070      0.035980
2074     20.730000     -0.023430      0.035730
2075     20.740000     -0.023790      0.035470
2076     20.750000     -0.024140      0.035190
2077     20.760000     -0.024490      0.034890
2078     20.770000     -0.024840      0.034580
2079     20.780000     -0.025190      0.034250
2080     20.790000     -0.025530      0.033920
2081     20.800000     -0.025870      0.033570
2082     20.810000     -0.026210      0.033220
2083     20.820000     -0.026540      0.032850
2084     20.830000     -0.026870      0.032470
2085     20.840000     -0.027190      0.032080
2086     20.850000     -0.027510      0.031690
2087     20.860000     -0.027830      0.031280
2088     20.870000     -0.028140      0.030860
2089     20.880000     -0.028450      0.030440
2090     20.890000     -0.028760      0.030000
2091     20.900000     -0.029060      0.029560
2092     20.910000     -0.029350      0.029120
2093     20.920000     -0.029640      0.028660
2094     20.930000     -0.029930      0.028210
2095     20.940000     -0.030210      0.027740
2096     20.950000     -0.030490      0.027280
2097     20.960000     -0.030760      0.026810
2098     20.970000     -0.031030      0.026340
2099     20.980000     -0.031290      0.025860
2100     20.990000     -0.031550      0.025380
2101     21.000000     -0.031810      0.024900
2102     21.010000     -0.032050      0.024420
2103     21.020000     -0.032300      0.023930
2104     21.030000     -0.032540      0.023450
2105     21.040000     -0.032770      0.022970
2106     21.050000     -0.033000      0.022500
2107     21.060000     -0.033230      0.022040
2108     21.070000     -0.033450      0.021600
2109     21.080000     -0.033660      0.021180
2110     21.090000     -0.033880      0.020780
2111     21.100000     -0.034080      0.020420
2112     21.110000     -0.034290      0.020110
2113     21.120000     -0.034490      0.019830
2114     21.130000     -0.034690      0.019610
2115     21.140000     -0.034880      0.019460
2116     21.150000     -0.035080      0.019360
2117     21.160000     -0.035270      0.019340
2118     21.170000     -0.035460      0.019390
2119     21.180000     -0.035660      0.019510
2120     21.190000     -0.035850      0.019720
2121     21.200000     -0.036050      0.020010
2122     21.210000     -0.036250      0.020370
2123     21.220000     -0.036450      0.020810
2124     21.230000     -0.036660      0.021330
2125     21.240000     -0.036880      0.021920
2126     21.250000     -0.037090      0.022570
2127     21.260000     -0.037320      0.023280
2128     21.270000     -0.037550      0.024050
2129     21.280000     -0.037790      0.024850
2130     21.290000     -0.038040      0.025680
2131     21.300000     -0.038300      0.026540
2132     21.310000     -0.038560      0.027410
2133     21.320000     -0.038840      0.028280
2134     21.330000     -0.039120      0.029140
2135     21.340000     -0.039410      0.029990
2136     21.350000     -0.039710      0.030810
2137     21.360000     -0.040020      0.031610
2138     21.370000     -0.040340      0.032370
2139     21.380000     -0.040660      0.033090
2140     21.390000     -0.040990      0.033770
2141     21.400000     -0.041330      0.034420
2142     21.410000     -0.041670      0.035020
2143     21.420000     -0.042020      0.035580
2144     21.430000     -0.042380      0.036110
2145     21.440000     -0.042740      0.036610
2146     21.450000     -0.043110      0.037070
2147     21.460000     -0.043480      0.037520
2148     21.470000     -0.043850      0.037940
2149     21.480000     -0.044230      0.038360
2150     21.490000     -0.044620      0.038760
2151     21.500000     -0.045000      0.039170
2152     21.510000     -0.045390      0.039580
2153     21.520000     -0.045790      0.040000
2154     21.530000     -0.046190      0.040450
2155     21.540000     -0.046600      0.040910
2156     21.550000     -0.047000      0.041410
2157     21.560000     -0.047420      0.041940
2158     21.570000     -0.047840      0.042510
2159     21.580000     -0.048260      0.043120
2160     21.590000     -0.048690      0.043780
2161     21.600000     -0.049130      0.044480
2162     21.610000     -0.049580      0.045230
2163     21.620000     -0.050030      0.046020
2164     21.630000     -0.050490      0.046860
2165     21.640000     -0.050960      0.047740
2166     21.650000     -0.051440      0.048650
2167     21.660000     -0.051920      0.049590
2168     21.670000     -0.052420      0.050560
2169     21.680000     -0.052920      0.051530
2170     21.690000     -0.053440      0.052510
2171     21.700000     -0.053960      0.053470
2172     21.710000     -0.054500      0.054420
2173     21.720000     -0.055040      0.055340
2174     21.730000     -0.055600      0.056220
2175     21.740000     -0.056160      0.057050
2176     21.750000     -0.056730      0.057820
2177     21.760000     -0.057310      0.058520
2178     21.770000     -0.057890      0.059160
2179     21.780000     -0.058480      0.059720
2180     21.790000     -0.059080      0.060200
2181     21.800000     -0.059680      0.060600
2182     21.810000     -0.060290      0.060920
2183     21.820000     -0.060900      0.061170
2184     21.830000     -0.061510      0.061330
2185     21.840000     -0.062120      0.061430
2186     21.850000     -0.062740      0.061450
2187     21.860000     -0.063350      0.061410
2188     21.870000     -0.063970      0.061310
2189     21.880000     -0.064580      0.061150
2190     21.890000     -0.065190      0.060950
2191     21.900000     -0.065800      0.060700
2192     21.910000     -0.066410      0.060420
2193     21.920000     -0.067010      0.060110
2194     21.930000     -0.067610      0.059780
2195     21.940000     -0.068210      0.059420
2196     21.950000     -0.068800      0.059060
2197     21.960000     -0.069390      0.058680
2198     21.970000     -0.069980      0.058290
2199     21.980000     -0.070560      0.057890
2200     21.990000     -0.071140      0.057490
2201     22.000000     -0.071720      0.057080
2202     22.010000     -0.072290      0.056670
2203     22.020000     -0.072860      0.056250
2204     22.030000     -0.073420      0.055820
2205     22.040000     -0.073980      0.055380
2206     22.050000     -0.074530      0.054920
2207     22.060000     -0.075080      0.054450
2208     22.070000     -0.075620      0.053960
2209     22.080000     -0.076160      0.053450
2210     22.090000     -0.076700      0.052900
2211     22.100000     -0.077230      0.052330
2212     22.110000     -0.077750      0.051710
2213     22.120000     -0.078270      0.051060
2214     22.130000     -0.078780      0.050350
2215     22.140000     -0.079280      0.049600
2216     22.150000     -0.079780      0.048790
2217     22.160000     -0.080270      0.047920
2218     22.170000     -0.080740      0.046980
2219     22.180000     -0.081210      0.045980
2220     22.190000     -0.081670      0.044900
2221     22.200000     -0.082120      0.043760
2222     22.210000     -0.082560      0.042540
2223     22.220000     -0.082990      0.041240
2224     22.230000     -0.083400      0.039880
2225     22.240000     -0.083800      0.038450
2226     22.250000     -0.084180      0.036950
2227     22.260000     -0.084550      0.035400
2228     22.270000     -0.084910      0.033800
2229     22.280000     -0.085240      0.032150
2230     22.290000     -0.085560      0.030480
2231     22.300000     -0.085870      0.028790
2232     22.310000     -0.086160      0.027090
2233     22.320000     -0.086430      0.025390
2234     22.330000     -0.086680      0.023700
2235     22.340000     -0.086920      0.022040
2236     22.350000     -0.087140      0.020400
2237     22.360000     -0.087340      0.018800
2238     22.370000     -0.087530      0.017230
2239     22.380000     -0.087700      0.015710
2240     22.390000     -0.087860      0.014240
2241     22.400000     -0.088000      0.012810
2242     22.410000     -0.088130      0.011420
2243     22.420000     -0.088250      0.010080
2244     22.430000     -0.088350      0.008780
2245     22.440000     -0.088430      0.007530
2246     22.450000     -0.088510      0.006320
2247     22.460000     -0.088570      0.005150
2248     22.470000     -0.088620      0.004020
2249     22.480000     -0.088660      0.002930
2250     22.490000     -0.088690      0.001890
2251     22.500000     -0.088710      0.000890
2252     22.510000     -0.088720     -0.000070
2253     22.520000     -0.088720     -0.000980
2254     22.530000     -0.088710     -0.001840
2255     22.540000     -0.088690     -0.002660
2256     22.550000     -0.088670     -0.003420
2257     22.560000     -0.088630     -0.004140
2258     22.570000     -0.088590     -0.004810
2259     22.580000     -0.088540     -0.005440
2260     22.590000     -0.088490     -0.006010
2261     22.600000     -0.088430     -0.006540
2262     22.610000     -0.088360     -0.007020
2263     22.620000     -0.088290     -0.007460
2264     22.630000     -0.088220     -0.007860
2265     22.640000     -0.088140     -0.008220
2266     22.650000     -0.088060     -0.008540
2267     22.660000     -0.087970     -0.008820
2268     22.670000     -0.087880     -0.009070
2269     22.680000     -0.087790     -0.009290
2270     22.690000     -0.087700     -0.009490
2271     22.700000     -0.087610     -0.009650
2272     22.710000     -0.087510     -0.009800
2273     22.720000     -0.087410     -0.009920
2274     22.730000     -0.087310     -0.010020
2275     22.740000     -0.087210     -0.010100
2276     22.750000     -0.087110     -0.010170
2277     22.760000     -0.087010     -0.010220
2278     22.770000     -0.086910     -0.010250
2279     22.780000     -0.086800     -0.010280
2280     22.790000     -0.086700     -0.010290
2281     22.800000     -0.086600     -0.010290
2282     22.810000     -0.086500     -0.010280
2283     22.820000     -0.086390     -0.010270
2284     22.830000     -0.086290     -0.010240
2285     22.840000     -0.086190     -0.010210
2286     22.850000     -0.086090     -0.010170
2287     22.860000     -0.085980     -0.010140
2288     22.870000     -0.085880     -0.010100
2289     22.880000     -0.085780     -0.010060
2290     22.890000     -0.085680     -0.010020
2291     22.900000     -0.085580     -0.009990
2292     22.910000     -0.085480     -0.009960
2293     22.920000     -0.085380     -0.009940
2294     22.930000     -0.085280     -0.009930
2295     22.940000     -0.085180     -0.009940
2296     22.950000     -0.085080     -0.009960
2297     22.960000     -0.084980     -0.009990
2298     22.970000     -0.084880     -0.010050
2299     22.980000     -0.084780     -0.010120
2300     22.990000     -0.084680     -0.010210
2301     23.000000     -0.084580     -0.010310
2302     23.010000     -0.084480     -0.010440
2303     23.020000     -0.084370     -0.010590
2304     23.030000     -0.084270     -0.010750
2305     23.040000     -0.084160     -0.010930
2306     23.050000     -0.084050     -0.011120
2307     23.060000     -0.083940     -0.011330
2308     23.070000     -0.083830     -0.011550
2309     23.080000     -0.083710     -0.011770
2310     23.090000     -0.083590     -0.012010
2311     23.100000     -0.083470     -0.012240
2312     23.110000     -0.083350     -0.012480
2313     23.120000     -0.083220     -0.012710
2314     23.130000     -0.083100     -0.012940
2315     23.140000     -0.082970     -0.013150
2316     23.150000     -0.082840     -0.013360
2317     23.160000     -0.082700     -0.013560
2318     23.170000     -0.082570     -0.013740
2319     23.180000     -0.082430     -0.013900
2320     23.190000     -0.082290     -0.014050
2321     23.200000     -0.082150     -0.014190
2322     23.210000     -0.082010     -0.014300
2323     23.220000     -0.081870     -0.014400
2324     23.230000     -0.081720     -0.014480
2325     23.240000     -0.081580     -0.014550
2326     23.250000     -0.081430     -0.014590
2327     23.260000     -0.081290     -0.014630
2328     23.270000     -0.081140     -0.014640
2329     23.280000     -0.080990     -0.014640
2330     23.290000     -0.080850     -0.014620
2331     23.300000     -0.080700     -0.014590
2332     23.310000     -0.080550     -0.014550
2333     23.320000     -0.080410     -0.014490
2334     23.330000     -0.080260     -0.014420
2335     23.340000     -0.080120     -0.014330
2336     23.350000     -0.079980     -0.014230
2337     23.360000     -0.079830     -0.014120
2338     23.370000     -0.079690     -0.014000
2339     23.380000     -0.079550     -0.013860
2340     23.390000     -0.079410     -0.013710
2341     23.400000     -0.079280     -0.013540
2342     23.410000     -0.079140     -0.013360
2343     23.420000     -0.079010     -0.013170
2344     23.430000     -0.078880     -0.012970
2345     23.440000     -0.078750     -0.012750
2346     23.450000     -0.078620     -0.012520
2347     23.460000     -0.078490     -0.012270
2348     23.470000     -0.078370     -0.012020
2349     23.480000     -0.078250     -0.011750
2350     23.490000     -0.078130     -0.011480
2351     23.500000     -0.078020     -0.011190
2352     23.510000     -0.077910     -0.010900
2353     23.520000     -0.077800     -0.010600
2354     23.530000     -0.077690     -0.010290
2355     23.540000     -0.077590     -0.009980
2356     23.550000     -0.077490     -0.009660
2357     23.560000     -0.077390     -0.009340
2358     23.570000     -0.077300     -0.009010
2359     23.580000     -0.077210     -0.008670
2360     23.590000     -0.077120     -0.008330
2361     23.600000     -0.077040     -0.007990
2362     23.610000     -0.076960     -0.007640
2363     23.620000     -0.076880     -0.007280
2364     23.630000     -0.076810     -0.006920
2365     23.640000     -0.076740     -0.006560
2366     23.650000     -0.076670     -0.006190
2367     23.660000     -0.076610     -0.005820
2368     23.670000     -0.076550     -0.005450
2369     23.680000     -0.076500     -0.005080
2370     23.690000     -0.076450     -0.004710
2371     23.700000     -0.076400     -0.004350
2372     23.710000     -0.076360     -0.004000
2373     23.720000     -0.076320     -0.003660
2374     23.730000     -0.076280     -0.003330
2375     23.740000     -0.076250     -0.003010
2376     23.750000     -0.076220     -0.002710
2377     23.760000     -0.076190     -0.002420
2378     23.770000     -0.076170     -0.002160
2379     23.780000     -0.076150     -0.001910
2380     23.790000     -0.076130     -0.001680
2381     23.800000     -0.076110     -0.001470
2382     23.810000     -0.076100     -0.001290
2383     23.820000     -0.076080     -0.001120
2384     23.830000     -0.076070     -0.000970
2385     23.840000     -0.076060     -0.000840
2386     23.850000     -0.076050     -0.000720
2387     23.860000     -0.076050     -0.000630
2388     23.870000     -0.076040     -0.000550
2389     23.880000     -0.076030     -0.000490
2390     23.890000     -0.076030     -0.000440
2391     23.900000     -0.076030     -0.000410
2392     23.910000     -0.076020     -0.000390
2393     23.920000     -0.076020     -0.000380
2394     23.930000     -0.076010     -0.000390
2395     23.940000     -0.076010     -0.000410
2396     23.950000     -0.076010     -0.000440
2397     23.960000     -0.076000     -0.000480
2398     23.970000     -0.076000     -0.000530
2399     23.980000     -0.075990     -0.000590
2400     23.990000     -0.075980     -0.000660
2401     24.000000     -0.075980     -0.000730
2402     24.010000     -0.075970     -0.000810
2403     24.020000     -0.075960     -0.000880
2404     24.030000     -0.075950     -0.000960
2405     24.040000     -0.075940     -0.001030
2406     24.050000     -0.075930     -0.001090
2407     24.060000     -0.075920     -0.001130
2408     24.070000     -0.075910     -0.001160
2409     24.080000     -0.075900     -0.001160
2410     24.090000     -0.075890     -0.001120
2411     24.100000     -0.075880     -0.001050
2412     24.110000     -0.075870     -0.000940
2413     24.120000     -0.075860     -0.000770
2414     24.130000     -0.075850     -0.000540
2415     24.140000     -0.075840     -0.000240
2416     24.150000     -0.075840      0.000120
2417     24.160000     -0.075840      0.000560
2418     24.170000     -0.075850      0.001070
2419     24.180000     -0.075860      0.001660
2420     24.190000     -0.075880      0.002320
2421     24.200000     -0.075900      0.003060
2422     24.210000     -0.075930      0.003870
2423     24.220000     -0.075970      0.004730
2424     24.230000     -0.076020      0.005640
2425     24.240000     -0.076070      0.006570
2426     24.250000     -0.076140      0.007520
2427     24.260000     -0.076210      0.008460
2428     24.270000     -0.076300      0.009350
2429     24.280000     -0.076390      0.010180
2430     24.290000     -0.076490      0.010910
2431     24.300000     -0.076600      0.011510
2432     24.310000     -0.076720      0.011930
2433     24.320000     -0.076840      0.012160
2434     24.330000     -0.076960      0.012160
2435     24.340000     -0.077080      0.011890
2436     24.350000     -0.077200      0.011330
2437     24.360000     -0.077310      0.010470
2438     24.370000     -0.077420      0.009270
2439     24.380000     -0.077510      0.007750
2440     24.390000     -0.077590      0.005890
2441     24.400000     -0.077650      0.003700
2442     24.410000     -0.077680      0.001200
2443     24.420000     -0.077690     -0.001590
2444     24.430000     -0.077680     -0.004630
2445     24.440000     -0.077630     -0.007860
2446     24.450000     -0.077550     -0.011240
2447     24.460000     -0.077440     -0.014670
2448     24.470000     -0.077290     -0.018090
2449     24.480000     -0.077110     -0.021400
2450     24.490000     -0.076900     -0.024490
2451     24.500000     -0.076660     -0.027260
2452     24.510000     -0.076380     -0.029600
2453     24.520000     -0.076090     -0.031420
2454     24.530000     -0.075770     -0.032590
2455     24.540000     -0.075450     -0.033040
2456     24.550000     -0.075120     -0.032670
2457     24.560000     -0.074790     -0.031420
2458     24.570000     -0.074480     -0.029250
2459     24.580000     -0.074180     -0.026110
2460     24.590000     -0.073920     -0.022000
2461     24.600000     -0.073700     -0.016940
2462     24.610000     -0.073530     -0.010980
2463     24.620000     -0.073420     -0.004170
2464     24.630000     -0.073380      0.003360
2465     24.640000     -0.073410      0.011480
2466     24.650000     -0.073530      0.020020
2467     24.660000     -0.073730      0.028770
2468     24.670000     -0.074020      0.037480
2469     24.680000     -0.074390      0.045900
2470     24.690000     -0.074850      0.053730
2471     24.700000     -0.075390      0.060670
2472     24.710000     -0.075990      0.066400
2473     24.720000     -0.076660      0.070630
2474     24.730000     -0.077370      0.073050
2475     24.740000     -0.078100      0.073380
2476     24.750000     -0.078830      0.071380
2477     24.760000     -0.079540      0.066830
2478     24.770000     -0.080210      0.059540
2479     24.780000     -0.080810      0.049410
2480     24.790000     -0.081300      0.036340
2481     24.800000     -0.081660      0.020320
2482     24.810000     -0.081870      0.001400
2483     24.820000     -0.081880     -0.020320
2484     24.830000     -0.081680     -0.044650
2485     24.840000     -0.081230     -0.071350
2486     24.850000     -0.080520     -0.100070
2487     24.860000     -0.079520     -0.130440
2488     24.870000     -0.078210     -0.161980
2489     24.880000     -0.076590     -0.194170
2490     24.890000     -0.074650     -0.226450
2491     24.900000     -0.072390     -0.258210
2492     24.910000     -0.069810     -0.288860
2493     24.920000     -0.066920     -0.317800
2494     24.930000     -0.063740     -0.344440
2495     24.940000     -0.060290     -0.368260
2496     24.950000     -0.056610     -0.388770
2497     24.960000     -0.052720     -0.405580
2498     24.970000     -0.048670     -0.418330
2499     24.980000     -0.044480     -0.426790
2500     24.990000     -0.040220     -0.430770
2501     25.000000     -0.035910     -0.430180
2502     25.010000      0.000000      0.000000
2503     25.020000      0.000000      0.000000
2504     25.030000      0.000000      0.000000
2505     25.040000      0.000000      0.000000
2506     25.050000      0.000000      0.000000
2507     25.060000      0.000000      0.000000
2508     25.070000      0.000000      0.000000
2509     25.080000      0.000000      0.000000
2510     25.090000      0.000000      0.000000
2511     25.100000      0.000000      0.000000
2512     25.110000      0.000000      0.000000
2513     25.120000      0.000000      0.000000
2514     25.130000      0.000000      0.000000
2515     25.140000      0.000000      0.000000
2516     25.150000      0.000000      0.000000
2517     25.160000      0.000000      0.000000
2518     25.170000      0.000000      0.000000
2519     25.180000      0.000000      0.000000
2520     25.190000      0.000000      0.000000
2521     25.200000      0.000000      0.000000
2522     25.210000      0.000000      0.000000
2523     25.220000      0.000000      0.000000
2524     25.230000      0.000000      0.000000
2525     25.240000      0.000000      0.000000
2526     25.250000      0.000000      0.000000
2527     25.260000      0.000000      0.000000
2528     25.270000      0.000000      0.000000
2529     25.280000      0.000000      0.000000
2530     25.290000      0.000000      0.000000
2531     25.300000      0.000000      0.000000
2532     25.310000      0.000000      0.000000
2533     25.320000      0.000000      0.000000
2534     25.330000      0.000000      0.000000
2535     25.340000      0.000000      0.000000
2536     25.350000      0.000000      0.000000
2537     25.360000      0.000000      0.000000
2538     25.370000      0.000000      0.000000
2539     25.380000      0.000000      0.000000
2540     25.390000      0.000000      0.000000
2541     25.400000      0.000000      0.000000
2542     25.410000      0.000000      0.000000
2543     25.420000      0.000000      0.000000
2544     25.430000      0.000000      0.000000
2545     25.440000      0.000000      0.000000
2546     25.450000      0.000000      0.000000
2547     25.460000      0.000000      0.000000
2548     25.470000      0.000000      0.000000
2549     25.480000      0.000000      0.000000
2550     25.490000      0.000000      0.000000
2551     25.500000      0.000000      0.000000
2552     25.510000      0.000000      0.000000
2553     25.520000      0.000000      0.000000
2554     25.530000      0.000000      0.000000
2555     25.540000      0.000000      0.000000
2556     25.550000      0.000000      0.000000
2557     25.560000      0.000000      0.000000
2558     25.570000      0.000000      0.000000
2559     25.580000      0.000000      0.000000
2560     25.590000      0.000000      0.000000
2561     25.600000      0.000000      0.000000
2562     25.610000      0.000000      0.000000
2563     25.620000      0.000000      0.000000
2564     25.630000      0.000000      0.000000
2565     25.640000      0.000000      0.000000
2566     25.650000      0.000000      0.000000
2567     25.660000      0.000000      0.000000
2568     25.670000      0.000000      0.000000
2569     25.680000      0.000000      0.000000
2570     25.690000      0.000000      0.000000
2571     25.700000      0.000000      0.000000
2572     25.710000      0.000000      0.000000
2573     25.720000      0.000000      0.000000
2574     25.730000      0.000000      0.000000
2575     25.740000      0.000000      0.000000
2576     25.750000      0.000000      0.000000
2577     25.760000      0.000000      0.000000
2578     25.770000      0.000000      0.000000
2579     25.780000      0.000000      0.000000
2580     25.790000      0.000000      0.000000
2581     25.800000      0.000000      0.000000
2582     25.810000      0.000000      0.000000
2583     25.820000      0.000000      0.000000
2584     25.830000      0.000000      0.000000
2585     25.840000      0.000000      0.000000
2586     25.850000      0.000000      0.000000
2587     25.860000      0.000000      0.000000
2588     25.870000      0.000000      0.000000
2589     25.880000      0.000000      0.000000
2590     25.890000      0.000000      0.000000
2591     25.900000      0.000000      0.000000
2592     25.910000      0.000000      0.000000
2593     25.920000      0.000000      0.000000
2594     25.930000      0.000000      0.000000
2595     25.940000      0.000000      0.000000
2596     25.950000      0.000000      0.000000
2597     25.960000      0.000000      0.000000
2598     25.970000      0.000000      0.000000
2599     25.980000      0.000000      0.000000
2600     25.990000      0.000000      0.000000
2601     26.000000      0.000000      0.000000
2602     26.010000      0.000000      0.000000
2603     26.020000      0.000000      0.000000
2604     26.030000      0.000000      0.000000
2605     26.040000      0.000000      0.000000
2606     26.050000      0.000000      0.000000
2607     26.060000      0.000000      0.000000
2608     26.070000      0.000000      0.000000
2609     26.080000      0.000000      0.000000
2610     26.090000      0.000000      0.000000
2611     26.100000      0.000000      0.000000
2612     26.110000      0.000000      0.000000
2613     26.120000      0.000000      0.000000
2614     26.130000      0.000000      0.000000
2615     26.140000      0.000000      0.000000
2616     26.150000      0.000000      0.000000
2617     26.160000      0.000000      0.000000
2618     26.170000      0.000000      0.000000
2619     26.180000      0.000000      0.000000
2620     26.190000      0.000000      0.000000
2621     26.200000      0.000000      0.000000
2622     26.210000      0.000000      0.000000
2623     26.220000      0.000000      0.000000
2624     26.230000      0.000000      0.000000
2625     26.240000      0.000000      0.000000
2626     26.250000      0.000000      0.000000
2627     26.260000      0.000000      0.000000
2628     26.270000      0.000000      0.000000
2629     26.280000      0.000000      0.000000
2630     26.290000      0.000000      0.000000
2631     26.300000      0.000000      0.000000
2632     26.310000      0.000000      0.000000
2633     26.320000      0.000000      0.000000
2634     26.330000      0.000000      0.000000
2635     26.340000      0.000000      0.000000
2636     26.350000      0.000000      0.000000
2637     26.360000      0.000000      0.000000
2638     26.370000      0.000000      0.000000
2639     26.380000      0.000000      0.000000
2640     26.390000      0.000000      0.000000
2641     26.400000      0.000000      0.000000
2642     26.410000      0.000000      0.000000
2643     26.420000      0.000000      0.000000
2644     26.430000      0.000000      0.000000
2645     26.440000      0.000000      0.000000
2646     26.450000      0.000000      0.000000
2647     26.460000      0.000000      0.000000
2648     26.470000      0.000000      0.000000
2649     26.480000      0.000000      0.000000
2650     26.490000      0.000000      0.000000
2651     26.500000      0.000000      0.000000
2652     26.510000      0.000000      0.000000
2653     26.520000      0.000000      0.000000
2654     26.530000      0.000000      0.000000
2655     26.540000      0.000000      0.000000
2656     26.550000      0.000000      0.000000
2657     26.560000      0.000000      0.000000
2658     26.570000      0.000000      0.000000
2659     26.580000      0.000000      0.000000
2660     26.590000      0.000000      0.000000
2661     26.600000      0.000000      0.000000
2662     26.610000      0.000000      0.000000
2663     26.620000      0.000000      0.000000
2664     26.630000      0.000000      0.000000
2665     26.640000      0.000000      0.000000
2666     26.650000      0.000000      0.000000
2667     26.660000      0.000000      0.000000
2668     26.670000      0.000000      0.000000
2669     26.680000      0.000000      0.000000
2670     26.690000      0.000000      0.000000
2671     26.700000      0.000000      0.000000
2672     26.710000      0.000000      0.000000
2673     26.720000      0.000000      0.000000
2674     26.730000      0.000000      0.000000
2675     26.740000      0.000000      0.000000
2676     26.750000      0.000000      0.000000
2677     26.760000      0.000000      0.000000
2678     26.770000      0.000000      0.000000
2679     26.780000      0.000000      0.000000
2680     26.790000      0.000000      0.000000
2681     26.800000      0.000000      0.000000
2682     26.810000      0.000000      0.000000
2683     26.820000      0.000000      0.000000
2684     26.830000      0.000000      0.000000
2685     26.840000      0.000000      0.000000
2686     26.850000      0.000000      0.000000
2687     26.860000      0.000000      0.000000
2688     26.870000      0.000000      0.000000
2689     26.880000      0.000000      0.000000
2690     26.890000      0.000000      0.000000
2691     26.900000      0.000000      0.000000
2692     26.910000      0.000000      0.000000
2693     26.920000      0.000000      0.000000
2694     26.930000      0.000000      0.000000
2695     26.940000      0.000000      0.000000
2696     26.950000      0.000000      0.000000
2697     26.960000      0.000000      0.000000
2698     26.970000      0.000000      0.000000
2699     26.980000      0.000000      0.000000
2700     26.990000      0.000000      0.000000
2701     27.000000      0.000000      0.000000
2702     27.010000      0.000000      0.000000
2703     27.020000      0.000000      0.000000
2704     27.030000      0.000000      0.000000
2705     27.040000      0.000000      0.000000
2706     27.050000      0.000000      0.000000
2707     27.060000      0.000000      0.000000
2708     27.070000      0.000000      0.000000
2709     27.080000      0.000000      0.000000
2710     27.090000      0.000000      0.000000
2711     27.100000      0.000000      0.000000
2712     27.110000      0.000000      0.000000
2713     27.120000      0.000000      0.000000
2714     27.130000      0.000000      0.000000
2715     27.140000      0.000000      0.000000
2716     27.150000      0.000000      0.000000
2717     27.160000      0.000000      0.000000
2718     27.170000      0.000000      0.000000
2719     27.180000      0.000000      0.000000
2720     27.190000      0.000000      0.000000
2721     27.200000      0.000000      0.000000
2722     27.210000      0.000000      0.000000
2723     27.220000      0.000000      0.000000
2724     27.230000      0.000000      0.000000
2725     27.240000      0.000000      0.000000
2726     27.250000      0.000000      0.000000
2727     27.260000      0.000000      0.000000
2728     27.270000      0.000000      0.000000
2729     27.280000      0.000000      0.000000
2730     27.290000      0.000000      0.000000
2731     27.300000      0.000000      0.000000
2732     27.310000      0.000000      0.000000
2733     27.320000      0.000000      0.000000
2734     27.330000      0.000000      0.000000
2735     27.340000      0.000000      0.000000
2736     27.350000      0.000000      0.000000
2737     27.360000      0.000000      0.000000
2738     27.370000      0.000000      0.000000
2739     27.380000      0.000000      0.000000
2740     27.390000      0.000000      0.000000
2741     27.400000      0.000000      0.000000
2742     27.410000      0.000000      0.000000
2743     27.420000      0.000000      0.000000
2744     27.430000      0.000000      0.000000
2745     27.440000      0.000000      0.000000
2746     27.450000      0.000000      0.000000
2747     27.460000      0.000000      0.000000
2748     27.470000      0.000000      0.000000
2749     27.480000      0.000000      0.000000
2750     27.490000      0.000000      0.000000
2751     27.500000      0.000000      0.000000
2752     27.510000      0.000000      0.000000
2753     27.520000      0.000000      0.000000
2754     27.530000      0.000000      0.000000
2755     27.540000      0.000000      0.000000
2756     27.550000      0.000000      0.000000
2757     27.560000      0.000000      0.000000
2758     27.570000      0.000000      0.000000
2759     27.580000      0.000000      0.000000
2760     27.590000      0.000000      0.000000
2761     27.600000      0.000000      0.000000
2762     27.610000      0.000000      0.000000
2763     27.620000      0.000000      0.000000
2764     27.630000      0.000000      0.000000
2765     27.640000      0.000000      0.000000
2766     27.650000      0.000000      0.000000
2767     27.660000      0.000000      0.000000
2768     27.670000      0.000000      0.000000
2769     27.680000      0.000000      0.000000
2770     27.690000      0.000000      0.000000
2771     27.700000      0.000000      0.000000
2772     27.710000      0.000000      0.000000
2773     27.720000      0.000000      0.000000
2774     27.730000      0.000000      0.000000
2775     27.740000      0.000000      0.000000
2776     27.750000      0.000000      0.000000
2777     27.760000      0.000000      0.000000
2778     27.770000      0.000000      0.000000
2779     27.780000      0.000000      0.000000
2780     27.790000      0.000000      0.000000
2781     27.800000      0.000000      0.000000
2782     27.810000      0.000000      0.000000
2783     27.820000      0.000000      0.000000
2784     27.830000      0.000000      0.000000
2785     27.840000      0.000000      0.000000
2786     27.850000      0.000000      0.000000
2787     27.860000      0.000000      0.000000
2788     27.870000      0.000000      0.000000
2789     27.880000      0.000000      0.000000
2790     27.890000      0.000000      0.000000
2791     27.900000      0.000000      0.000000
2792     27.910000      0.000000      0.000000
2793     27.920000      0.000000      0.000000
2794     27.930000      0.000000      0.000000
2795     27.940000      0.000000      0.000000
2796     27.950000      0.000000      0.000000
2797     27.960000      0.000000      0.000000
2798     27.970000      0.000000      0.000000
2799     27.980000      0.000000      0.000000
2800     27.990000      0.000000      0.000000
2801     28.000000      0.000000      0.000000
2802     28.010000      0.000000      0.000000
2803     28.020000      0.000000      0.000000
2804     28.030000      0.000000      0.000000
2805     28.040000      0.000000      0.000000
2806     28.050000      0.000000      0.000000
2807     28.060000      0.000000      0.000000
2808     28.070000      0.000000      0.000000
2809     28.080000      0.000000      0.000000
2810     28.090000      0.000000      0.000000
2811     28.100000      0.000000      0.000000
2812     28.110000      0.000000      0.000000
2813     28.120000      0.000000      0.000000
2814     28.130000      0.000000      0.000000
2815     28.140000      0.000000      0.000000
2816     28.150000      0.000000      0.000000
2817     28.160000      0.000000      0.000000
2818     28.170000      0.000000      0.000000
2819     28.180000      0.000000      0.000000
2820     28.190000      0.000000      0.000000
2821     28.200000      0.000000      0.000000
2822     28.210000      0.000000      0.000000
2823     28.220000      0.000000      0.000000
2824     28.230000      0.000000      0.000000
2825     28.240000      0.000000      0.000000
2826     28.250000      0.000000      0.000000
2827     28.260000      0.000000      0.000000
2828     28.270000      0.000000      0.000000
2829     28.280000      0.000000      0.000000
2830     28.290000      0.000000      0.000000
2831     28.300000      0.000000      0.000000
2832     28.310000      0.000000      0.000000
2833     28.320000      0.000000      0.000000
2834     28.330000      0.000000      0.000000
2835     28.340000      0.000000      0.000000
2836     28.350000      0.000000      0.000000
2837     28.360000      0.000000      0.000000
2838     28.370000      0.000000      0.000000
2839     28.380000      0.000000      0.000000
2840     28.390000      0.000000      0.000000
2841     28.400000      0.000000      0.000000
2842     28.410000      0.000000      0.000000
2843     28.420000      0.000000      0.000000
2844     28.430000      0.000000      0.000000
2845     28.440000      0.000000      0.000000
2846     28.450000      0.000000      0.000000
2847     28.460000      0.000000      0.000000
2848     28.470000      0.000000      0.000000
2849     28.480000      0.000000      0.000000
2850     28.490000      0.000000      0.000000
2851     28.500000      0.000000      0.000000
2852     28.510000      0.000000      0.000000
2853     28.520000      0.000000      0.000000
2854     28.530000      0.000000      0.000000
2855     28.540000      0.000000      0.000000
2856     28.550000      0.000000      0.000000
2857     28.560000      0.000000      0.000000
2858     28.570000      0.000000      0.000000
2859     28.580000      0.000000      0.000000
2860     28.590000      0.000000      0.000000
2861     28.600000      0.000000      0.000000
2862     28.610000      0.000000      0.000000
2863     28.620000      0.000000      0.000000
2864     28.630000      0.000000      0.000000
2865     28.640000      0.000000      0.000000
2866     28.650000      0.000000      0.000000
2867     28.660000      0.000000      0.000000
2868     28.670000      0.000000      0.000000
2869     28.680000      0.000000      0.000000
2870     28.690000      0.000000      0.000000
2871     28.700000      0.000000      0.000000
2872     28.710000      0.000000      0.000000
2873     28.720000      0.000000      0.000000
2874     28.730000      0.000000      0.000000
2875     28.740000      0.000000      0.000000
2876     28.750000      0.000000      0.000000
2877     28.760000      0.000000      0.000000
2878     28.770000      0.000000      0.000000
2879     28.780000      0.000000      0.000000
2880     28.790000      0.000000      0.000000
2881     28.800000      0.000000      0.000000
2882     28.810000      0.000000      0.000000
2883     28.820000      0.000000      0.000000
2884     28.830000      0.000000      0.000000
2885     28.840000      0.000000      0.000000
2886     28.850000      0.000000      0.000000
2887     28.860000      0.000000      0.000000
2888     28.870000      0.000000      0.000000
2889     28.880000      0.000000      0.000000
2890     28.890000      0.000000      0.000000
2891     28.900000      0.000000      0.000000
2892     28.910000      0.000000      0.000000
2893     28.920000      0.000000      0.000000
2894     28.930000      0.000000      0.000000
2895     28.940000      0.000000      0.000000
2896     28.950000      0.000000      0.000000
2897     28.960000      0.000000      0.000000
2898     28.970000      0.000000      0.000000
2899     28.980000      0.000000      0.000000
2900     28.990000      0.000000      0.000000
2901     29.000000      0.000000      0.000000
2902     29.010000      0.000000      0.000000
2903     29.020000      0.000000      0.000000
2904     29.030000      0.000000      0.000000
2905     29.040000      0.000000      0.000000
2906     29.050000      0.000000      0.000000
2907     29.060000      0.000000      0.000000
2908     29.070000      0.000000      0.000000
2909     29.080000      0.000000      0.000000
2910     29.090000      0.000000      0.000000
2911     29.100000      0.000000      0.000000
2912     29.110000      0.000000      0.000000
2913     29.120000      0.000000      0.000000
2914     29.130000      0.000000      0.000000
2915     29.140000      0.000000      0.000000
2916     29.150000      0.000000      0.000000
2917     29.160000      0.000000      0.000000
2918     29.170000      0.000000      0.000000
2919     29.180000      0.000000      0.000000
2920     29.190000      0.000000      0.000000
2921     29.200000      0.000000      0.000000
2922     29.210000      0.000000      0.000000
2923     29.220000      0.000000      0.000000
2924     29.230000      0.000000      0.000000
2925     29.240000      0.000000      0.000000
2926     29.250000      0.000000      0.000000
2927     29.260000      0.000000      0.000000
2928     29.270000      0.000000      0.000000
2929     29.280000      0.000000      0.000000
2930     29.290000      0.000000      0.000000
2931     29.300000      0.000000      0.000000
2932     29.310000      0.000000      0.000000
2933     29.320000      0.000000      0.000000
2934     29.330000      0.000000      0.000000
2935     29.340000      0.000000      0.000000
2936     29.350000      0.000000      0.000000
2937     29.360000      0.000000      0.000000
2938     29.370000      0.000000      0.000000
2939     29.380000      0.000000      0.000000
2940     29.390000      0.000000      0.000000
2941     29.400000      0.000000      0.000000
2942     29.410000      0.000000      0.000000
2943     29.420000      0.000000      0.000000
2944     29.430000      0.000000      0.000000
2945     29.440000      0.000000      0.000000
2946     29.450000      0.000000      0.000000
2947     29.460000      0.000000      0.000000
2948     29.470000      0.000000      0.000000
2949     29.480000      0.000000      0.000000
2950     29.490000      0.000000      0.000000
2951     29.500000      0.000000      0.000000
2952     29.510000      0.000000      0.000000
2953     29.520000      0.000000      0.000000
2954     29.530000      0.000000      0.000000
2955     29.540000      0.000000      0.000000
2956     29.550000      0.000000      0.000000
2957     29.560000      0.000000      0.000000
2958     29.570000      0.000000      0.000000
2959     29.580000      0.000000      0.000000
2960     29.590000      0.000000      0.000000
2961     29.600000      0.000000      0.000000
2962     29.610000      0.000000      0.000000
2963     29.620000      0.000000      0.000000
2964     29.630000      0.000000      0.000000
2965     29.640000      0.000000      0.000000
2966     29.650000      0.000000      0.000000
2967     29.660000      0.000000      0.000000
2968     29.670000      0.000000      0.000000
2969     29.680000      0.000000      0.000000
2970     29.690000      0.000000      0.000000
2971     29.700000      0.000000      0.000000
2972     29.710000      0.000000      0.000000
2973     29.720000      0.000000      0.000000
2974     29.730000      0.000000      0.000000
2975     29.740000      0.000000      0.000000
2976     29.750000      0.000000      0.000000
2977     29.760000      0.000000      0.000000
2978     29.770000      0.000000      0.000000
2979     29.780000      0.000000      0.000000
2980     29.790000      0.000000      0.000000
2981     29.800000      0.000000      0.000000
2982     29.810000      0.000000      0.000000
2983     29.820000      0.000000      0.000000
2984     29.830000      0.000000      0.000000
2985     29.840000      0.000000      0.000000
2986     29.850000      0.000000      0.000000
2987     29.860000      0.000000      0.000000
2988     29.870000      0.000000      0.000000
2989     29.880000      0.000000      0.000000
2990     29.890000      0.000000      0.000000
2991     29.900000      0.000000      0.000000
2992     29.910000      0.000000      0.000000
2993     29.920000      0.000000      0.000000
2994     29.930000      0.000000      0.000000
2995     29.940000      0.000000      0.000000
2996     29.950000      0.000000      0.000000
2997     29.960000      0.000000      0.000000
2998     29.970000      0.000000      0.000000
2999     29.980000      0.000000      0.000000
3000     29.990000      0.000000      0.000000
3001     30.000000      0.000000      0.000000
3002     30.010000      0.000000      0.000000
3003     30.020000      0.000000      0.000000
3004     30.030000      0.000000      0.000000
3005     30.040000      0.000000      0.000000
3006     30.050000      0.000000      0.000000
3007     30.060000      0.000000      0.000000
3008     30.070000      0.000000      0.000000
3009     30.080000      0.000000      0.000000
3010     30.090000      0.000000      0.000000
3011     30.100000      0.000000      0.000000
3012     30.110000      0.000000      0.000000
3013     30.120000      0.000000      0.000000
3014     30.130000      0.000000      0.000000
3015     30.140000      0.000000      0.000000
3016     30.150000      0.000000      0.000000
3017     30.160000      0.000000      0.000000
3018     30.170000      0.000000      0.000000
3019     30.180000      0.000000      0.000000
3020     30.190000      0.000000      0.000000
3021     30.200000      0.000000      0.000000
3022     30.210000      0.000000      0.000000
3023     30.220000      0.000000      0.000000
3024     30.230000      0.000000      0.000000
3025     30.240000      0.000000      0.000000
3026     30.250000      0.000000      0.000000
3027     30.260000      0.000000      0.000000
3028     30.270000      0.000000      0.000000
3029     30.280000      0.000000      0.000000
3030     30.290000      0.000000      0.000000
3031     30.300000      0.000000      0.000000
3032     30.310000      0.000000      0.000000
3033     30.320000      0.000000      0.000000
3034     30.330000      0.000000      0.000000
3035     30.340000      0.000000      0.000000
3036     30.350000      0.000000      0.000000
3037     30.360000      0.000000      0.000000
3038     30.370000      0.000000      0.000000
3039     30.380000      0.000000      0.000000
3040     30.390000      0.000000      0.000000
3041     30.400000      0.000000      0.000000
3042     30.410000      0.000000      0.000000
3043     30.420000      0.000000      0.000000
3044     30.430000      0.000000      0.000000
3045     30.440000      0.000000      0.000000
3046     30.450000      0.000000      0.000000
3047     30.460000      0.000000      0.000000
3048     30.470000      0.000000      0.000000
3049     30.480000      0.000000      0.000000
3050     30.490000      0.000000      0.000000
3051     30.500000      0.000000      0.000000
3052     30.510000      0.000000      0.000000
3053     30.520000      0.000000      0.000000
3054     30.530000      0.000000      0.000000
3055     30.540000      0.000000      0.000000
3056     30.550000      0.000000      0.000000
3057     30.560000      0.000000      0.000000
3058     30.570000      0.000000      0.000000
3059     30.580000      0.000000      0.000000
3060     30.590000      0.000000      0.000000
3061     30.600000      0.000000      0.000000
3062     30.610000      0.000000      0.000000
3063     30.620000      0.000000      0.000000
3064     30.630000      0.000000      0.000000
3065     30.640000      0.000000      0.000000
3066     30.650000      0.000000      0.000000
3067     30.660000      0.000000      0.000000
3068     30.670000      0.000000      0.000000
3069     30.680000      0.000000      0.000000
3070     30.690000      0.000000      0.000000
3071     30.700000      0.000000      0.000000
3072     30.710000      0.000000      0.000000
3073     30.720000      0.000000      0.000000
3074     30.730000      0.000000      0.000000
3075     30.740000      0.000000      0.000000
3076     30.750000      0.000000      0.000000
3077     30.760000      0.000000      0.000000
3078     30.770000      0.000000      0.000000
3079     30.780000      0.000000      0.000000
3080     30.790000      0.000000      0.000000
3081     30.800000      0.000000      0.000000
3082     30.810000      0.000000      0.000000
3083     30.820000      0.000000      0.000000
3084     30.830000      0.000000      0.000000
3085     30.840000      0.000000      0.000000
3086     30.850000      0.000000      0.000000
3087     30.860000      0.000000      0.000000
3088     30.870000      0.000000      0.000000
3089     30.880000      0.000000      0.000000
3090     30.890000      0.000000      0.000000
3091     30.900000      0.000000      0.000000
3092     30.910000      0.000000      0.000000
3093     30.920000      0.000000      0.000000
3094     30.930000      0.000000      0.000000
3095     30.940000      0.000000      0.000000
3096     30.950000      0.000000      0.000000
3097     30.960000      0.000000      0.000000
3098     30.970000      0.000000      0.000000
3099     30.980000      0.000000      0.000000
3100     30.990000      0.000000      0.000000
3101     31.000000      0.000000      0.000000
3102     31.010000      0.000000      0.000000
3103     31.020000      0.000000      0.000000
3104     31.030000      0.000000      0.000000
3105     31.040000      0.000000      0.000000
3106     31.050000      0.000000      0.000000
3107     31.060000      0.000000      0.000000
3108     31.070000      0.000000      0.000000
3109     31.080000      0.000000      0.000000
3110     31.090000      0.000000      0.000000
3111     31.100000      0.000000      0.000000
3112     31.110000      0.000000      0.000000
3113     31.120000      0.000000      0.000000
3114     31.130000      0.000000      0.000000
3115     31.140000      0.000000      0.000000
3116     31.150000      0.000000      0.000000
3117     31.160000      0.000000      0.000000
3118     31.170000      0.000000      0.000000
3119     31.180000      0.000000      0.000000
3120     31.190000      0.000000      0.000000
3121     31.200000      0.000000      0.000000
3122     31.210000      0.000000      0.000000
3123     31.220000      0.000000      0.000000
3124     31.230000      0.000000      0.000000
3125     31.240000      0.000000      0.000000
3126     31.250000      0.000000      0.000000
3127     31.260000      0.000000      0.000000
3128     31.270000      0.000000      0.000000
3129     31.280000      0.000000      0.000000
3130     31.290000      0.000000      0.000000
3131     31.300000      0.000000      0.000000
3132     31.310000      0.000000      0.000000
3133     31.320000      0.000000      0.000000
3134     31.330000      0.000000      0.000000
3135     31.340000      0.000000      0.000000
3136     31.350000      0.000000      0.000000
3137     31.360000      0.000000      0.000000
3138     31.370000      0.000000      0.000000
3139     31.380000      0.000000      0.000000
3140     31.390000      0.000000      0.000000
3141     31.400000      0.000000      0.000000
3142     31.410000      0.000000      0.000000
3143     31.420000      0.000000      0.000000
3144     31.430000      0.000000      0.000000
3145     31.440000      0.000000      0.000000
3146     31.450000      0.000000      0.000000
3147     31.460000      0.000000      0.000000
3148     31.470000      0.000000      0.000000
3149     31.480000      0.000000      0.000000
3150     31.490000      0.000000      0.000000
3151     31.500000      0.000000      0.000000
3152     31.510000      0.000000      0.000000
3153     31.520000      0.000000      0.000000
3154     31.530000      0.000000      0.000000
3155     31.540000      0.000000      0.000000
3156     31.550000      0.000000      0.000000
3157     31.560000      0.000000      0.000000
3158     31.570000      0.000000      0.000000
3159     31.580000      0.000000      0.000000
3160     31.590000      0.000000      0.000000
3161     31.600000      0.000000      0.000000
3162     31.610000      0.000000      0.000000
3163     31.620000      0.000000      0.000000
3164     31.630000      0.000000      0.000000
3165     31.640000      0.000000      0.000000
3166     31.650000      0.000000      0.000000
3167     31.660000      0.000000      0.000000
3168     31.670000      0.000000      0.000000
3169     31.680000      0.000000      0.000000
3170     31.690000      0.000000      0.000000
3171     31.700000      0.000000      0.000000
3172     31.710000      0.000000      0.000000
3173     31.720000      0.000000      0.000000
3174     31.730000      0.000000      0.000000
3175     31.740000      0.000000      0.000000
3176     31.750000      0.000000      0.000000
3177     31.760000      0.000000      0.000000
3178     31.770000      0.000000      0.000000
3179     31.780000      0.000000      0.000000
3180     31.790000      0.000000      0.000000
3181     31.800000      0.000000      0.000000
3182     31.810000      0.000000      0.000000
3183     31.820000      0.000000      0.000000
3184     31.830000      0.000000      0.000000
3185     31.840000      0.000000      0.000000
3186     31.850000      0.000000      0.000000
3187     31.860000      0.000000      0.000000
3188     31.870000      0.000000      0.000000
3189     31.880000      0.000000      0.000000
3190     31.890000      0.000000      0.000000
3191     31.900000      0.000000      0.000000
3192     31.910000      0.000000      0.000000
3193     31.920000      0.000000      0.000000
3194     31.930000      0.000000      0.000000
3195     31.940000      0.000000      0.000000
3196     31.950000      0.000000      0.000000
3197     31.960000      0.000000      0.000000
3198     31.970000      0.000000      0.000000
3199     31.980000      0.000000      0.000000
3200     31.990000      0.000000      0.000000
3201     32.000000      0.000000      0.000000
3202     32.010000      0.000000      0.000000
3203     32.020000      0.000000      0.000000
3204     32.030000      0.000000      0.000000
3205     32.040000      0.000000      0.000000
3206     32.050000      0.000000      0.000000
3207     32.060000      0.000000      0.000000
3208     32.070000      0.000000      0.000000
3209     32.080000      0.000000      0.000000
3210     32.090000      0.000000      0.000000
3211     32.100000      0.000000      0.000000
3212     32.110000      0.000000      0.000000
3213     32.120000      0.000000      0.000000
3214     32.130000      0.000000      0.000000
3215     32.140000      0.000000      0.000000
3216     32.150000      0.000000      0.000000
3217     32.160000      0.000000      0.000000
3218     32.170000      0.000000      0.000000
3219     32.180000      0.000000      0.000000
3220     32.190000      0.000000      0.000000
3221     32.200000      0.000000      0.000000
3222     32.210000      0.000000      0.000000
3223     32.220000      0.000000      0.000000
3224     32.230000      0.000000      0.000000
3225     32.240000      0.000000      0.000000
3226     32.250000      0.000000      0.000000
3227     32.260000      0.000000      0.000000
3228     32.270000      0.000000      0.000000
3229     32.280000      0.000000      0.000000
3230     32.290000      0.000000      0.000000
3231     32.300000      0.000000      0.000000
3232     32.310000      0.000000      0.000000
3233     32.320000      0.000000      0.000000
3234     32.330000      0.000000      0.000000
3235     32.340000      0.000000      0.000000
3236     32.350000      0.000000      0.000000
3237     32.360000      0.000000      0.000000
3238     32.370000      0.000000      0.000000
3239     32.380000      0.000000      0.000000
3240     32.390000      0.000000      0.000000
3241     32.400000      0.000000      0.000000
3242     32.410000      0.000000      0.000000
3243     32.420000      0.000000      0.000000
3244     32.430000      0.000000      0.000000
3245     32.440000      0.000000      0.000000
3246     32.450000      0.000000      0.000000
3247     32.460000      0.000000      0.000000
3248     32.470000      0.000000      0.000000
3249     32.480000      0.000000      0.000000
3250     32.490000      0.000000      0.000000
3251     32.500000      0.000000      0.000000
3252     32.510000      0.000000      0.000000
3253     32.520000      0.000000      0.000000
3254     32.530000      0.000000      0.000000
3255     32.540000      0.000000      0.000000
3256     32.550000      0.000000      0.000000
3257     32.560000      0.000000      0.000000
3258     32.570000      0.000000      0.000000
3259     32.580000      0.000000      0.000000
3260     32.590000      0.000000      0.000000
3261     32.600000      0.000000      0.000000
3262     32.610000      0.000000      0.000000
3263     32.620000      0.000000      0.000000
3264     32.630000      0.000000      0.000000
3265     32.640000      0.000000      0.000000
3266     32.650000      0.000000      0.000000
3267     32.660000      0.000000      0.000000
3268     32.670000      0.000000      0.000000
3269     32.680000      0.000000      0.000000
3270     32.690000      0.000000      0.000000
3271     32.700000      0.000000      0.000000
3272     32.710000      0.000000      0.000000
3273     32.720000      0.000000      0.000000
3274     32.730000      0.000000      0.000000
3275     32.740000      0.000000      0.000000
3276     32.750000      0.000000      0.000000
3277     32.760000      0.000000      0.000000
3278     32.770000      0.000000      0.000000
3279     32.780000      0.000000      0.000000
3280     32.790000      0.000000      0.000000
3281     32.800000      0.000000      0.000000
3282     32.810000      0.000000      0.000000
3283     32.820000      0.000000      0.000000
3284     32.830000      0.000000      0.000000
3285     32.840000      0.000000      0.000000
3286     32.850000      0.000000      0.000000
3287     32.860000      0.000000      0.000000
3288     32.870000      0.000000      0.000000
3289     32.880000      0.000000      0.000000
3290     32.890000      0.000000      0.000000
3291     32.900000      0.000000      0.000000
3292     32.910000      0.000000      0.000000
3293     32.920000      0.000000      0.000000
3294     32.930000      0.000000      0.000000
3295     32.940000      0.000000      0.000000
3296     32.950000      0.000000      0.000000
3297     32.960000      0.000000      0.000000
3298     32.970000      0.000000      0.000000
3299     32.980000      0.000000      0.000000
3300     32.990000      0.000000      0.000000
3301     33.000000      0.000000      0.000000
3302     33.010000      0.000000      0.000000
3303     33.020000      0.000000      0.000000
3304     33.030000      0.000000      0.000000
3305     33.040000      0.000000      0.000000
3306     33.050000      0.000000      0.000000
3307     33.060000      0.000000      0.000000
3308     33.070000      0.000000      0.000000
3309     33.080000      0.000000      0.000000
3310     33.090000      0.000000      0.000000
3311     33.100000      0.000000      0.000000
3312     33.110000      0.000000      0.000000
3313     33.120000      0.000000      0.000000
3314     33.130000      0.000000      0.000000
3315     33.140000      0.000000      0.000000
3316     33.150000      0.000000      0.000000
3317     33.160000      0.000000      0.000000
3318     33.170000      0.000000      0.000000
3319     33.180000      0.000000      0.000000
3320     33.190000      0.000000      0.000000
3321     33.200000      0.000000      0.000000
3322     33.210000      0.000000      0.000000
3323     33.220000      0.000000      0.000000
3324     33.230000      0.000000      0.000000
3325     33.240000      0.000000      0.000000
3326     33.250000      0.000000      0.000000
3327     33.260000      0.000000      0.000000
3328     33.270000      0.000000      0.000000
3329     33.280000      0.000000      0.000000
3330     33.290000      0.000000      0.000000
3331     33.300000      0.000000      0.000000
3332     33.310000      0.000000      0.000000
3333     33.320000      0.000000      0.000000
3334     33.330000      0.000000      0.000000
3335     33.340000      0.000000      0.000000
3336     33.350000      0.000000      0.000000
3337     33.360000      0.000000      0.000000
3338     33.370000      0.000000      0.000000
3339     33.380000      0.000000      0.000000
3340     33.390000      0.000000      0.000000
3341     33.400000      0.000000      0.000000
3342     33.410000      0.000000      0.000000
3343     33.420000      0.000000      0.000000
3344     33.430000      0.000000      0.000000
3345     33.440000      0.000000      0.000000
3346     33.450000      0.000000      0.000000
3347     33.460000      0.000000      0.000000
3348     33.470000      0.000000      0.000000
3349     33.480000      0.000000      0.000000
3350     33.490000      0.000000      0.000000
3351     33.500000      0.000000      0.000000
3352     33.510000      0.000000      0.000000
3353     33.520000      0.000000      0.000000
3354     33.530000      0.000000      0.000000
3355     33.540000      0.000000      0.000000
3356     33.550000      0.000000      0.000000
3357     33.560000      0.000000      0.000000
3358     33.570000      0.000000      0.000000
3359     33.580000      0.000000      0.000000
3360     33.590000      0.000000      0.000000
3361     33.600000      0.000000      0.000000
3362     33.610000      0.000000      0.000000
3363     33.620000      0.000000      0.000000
3364     33.630000      0.000000      0.000000
3365     33.640000      0.000000      0.000000
3366     33.650000      0.000000      0.000000
3367     33.660000      0.000000      0.000000
3368     33.670000      0.000000      0.000000
3369     33.680000      0.000000      0.000000
3370     33.690000      0.000000      0.000000
3371     33.700000      0.000000      0.000000
3372     33.710000      0.000000      0.000000
3373     33.720000      0.000000      0.000000
3374     33.730000      0.000000      0.000000
3375     33.740000      0.000000      0.000000
3376     33.750000      0.000000      0.000000
3377     33.760000      0.000000      0.000000
3378     33.770000      0.000000      0.000000
3379     33.780000      0.000000      0.000000
3380     33.790000      0.000000      0.000000
3381     33.800000      0.000000      0.000000
3382     33.810000      0.000000      0.000000
3383     33.820000      0.000000      0.000000
3384     33.830000      0.000000      0.000000
3385     33.840000      0.000000      0.000000
3386     33.850000      0.000000      0.000000
3387     33.860000      0.000000      0.000000
3388     33.870000      0.000000      0.000000
3389     33.880000      0.000000      0.000000
3390     33.890000      0.000000      0.000000
3391     33.900000      0.000000      0.000000
3392     33.910000      0.000000      0.000000
3393     33.920000      0.000000      0.000000
3394     33.930000      0.000000      0.000000
3395     33.940000      0.000000      0.000000
3396     33.950000      0.000000      0.000000
3397     33.960000      0.000000      0.000000
3398     33.970000      0.000000      0.000000
3399     33.980000      0.000000      0.000000
3400     33.990000      0.000000      0.000000
3401     34.000000      0.000000      0.000000
3402     34.010000      0.000000      0.000000
3403     34.020000      0.000000      0.000000
3404     34.030000      0.000000      0.000000
3405     34.040000      0.000000      0.000000
3406     34.050000      0.000000      0.000000
3407     34.060000      0.000000      0.000000
3408     34.070000      0.000000      0.000000
3409     34.080000      0.000000      0.000000
3410     34.090000      0.000000      0.000000
3411     34.100000      0.000000      0.000000
3412     34.110000      0.000000      0.000000
3413     34.120000      0.000000      0.000000
3414     34.130000      0.000000      0.000000
3415     34.140000      0.000000      0.000000
3416     34.150000      0.000000      0.000000
3417     34.160000      0.000000      0.000000
3418     34.170000      0.000000      0.000000
3419     34.180000      0.000000      0.000000
3420     34.190000      0.000000      0.000000
3421     34.200000      0.000000      0.000000
3422     34.210000      0.000000      0.000000
3423     34.220000      0.000000      0.000000
3424     34.230000      0.000000      0.000000
3425     34.240000      0.000000      0.000000
3426     34.250000      0.000000      0.000000
3427     34.260000      0.000000      0.000000
3428     34.270000      0.000000      0.000000
3429     34.280000      0.000000      0.000000
3430     34.290000      0.000000      0.000000
3431     34.300000      0.000000      0.000000
3432     34.310000      0.000000      0.000000
3433     34.320000      0.000000      0.000000
3434     34.330000      0.000000      0.000000
3435     34.340000      0.000000      0.000000
3436     34.350000      0.000000      0.000000
3437     34.360000      0.000000      0.000000
3438     34.370000      0.000000      0.000000
3439     34.380000      0.000000      0.000000
3440     34.390000      0.000000      0.000000
3441     34.400000      0.000000      0.000000
3442     34.410000      0.000000      0.000000
3443     34.420000      0.000000      0.000000
3444     34.430000      0.000000      0.000000
3445     34.440000      0.000000      0.000000
3446     34.450000      0.000000      0.000000
3447     34.460000      0.000000      0.000000
3448     34.470000      0.000000      0.000000
3449     34.480000      0.000000      0.000000
3450     34.490000      0.000000      0.000000
3451     34.500000      0.000000      0.000000
3452     34.510000      0.000000      0.000000
3453     34.520000      0.000000      0.000000
3454     34.530000      0.000000      0.000000
3455     34.540000      0.000000      0.000000
3456     34.550000      0.000000      0.000000
3457     34.560000      0.000000      0.000000
3458     34.570000      0.000000      0.000000
3459     34.580000      0.000000      0.000000
3460     34.590000      0.000000      0.000000
3461     34.600000      0.000000      0.000000
3462     34.610000      0.000000      0.000000
3463     34.620000      0.000000      0.000000
3464     34.630000      0.000000      0.000000
3465     34.640000      0.000000      0.000000
3466     34.650000      0.000000      0.000000
3467     34.660000      0.000000      0.000000
3468     34.670000      0.000000      0.000000
3469     34.680000      0.000000      0.000000
3470     34.690000      0.000000      0.000000
3471     34.700000      0.000000      0.000000
3472     34.710000      0.000000      0.000000
3473     34.720000      0.000000      0.000000
3474     34.730000      0.000000      0.000000
3475     34.740000      0.000000      0.000000
3476     34.750000      0.000000      0.000000
3477     34.760000      0.000000      0.000000
3478     34.770000      0.000000      0.000000
3479     34.780000      0.000000      0.000000
3480     34.790000      0.000000      0.000000
3481     34.800000      0.000000      0.000000
3482     34.810000      0.000000      0.000000
3483     34.820000      0.000000      0.000000
3484     34.830000      0.000000      0.000000
3485     34.840000      0.000000      0.000000
3486     34.850000      0.000000      0.000000
3487     34.860000      0.000000      0.000000
3488     34.870000      0.000000      0.000000
3489     34.880000      0.000000      0.000000
3490     34.890000      0.000000      0.000000
3491     34.900000      0.000000      0.000000
3492     34.910000      0.000000      0.000000
3493     34.920000      0.000000      0.000000
3494     34.930000      0.000000      0.000000
3495     34.940000      0.000000      0.000000
3496     34.950000      0.000000      0.000000
3497     34.960000      0.000000      0.000000
3498     34.970000      0.000000      0.000000
3499     34.980000      0.000000      0.000000
3500     34.990000      0.000000      0.000000
3501     35.000000      0.000000      0.000000
3502     35.010000      0.000000      0.000000
3503     35.020000      0.000000      0.000000
3504     35.030000      0.000000      0.000000
3505     35.040000      0.000000      0.000000
3506     35.050000      0.000000      0.000000
3507     35.060000      0.000000      0.000000
3508     35.070000      0.000000      0.000000
3509     35.080000      0.000000      0.000000
3510     35.090000      0.000000      0.000000
3511     35.100000      0.000000      0.000000
3512     35.110000      0.000000      0.000000
3513     35.120000      0.000000      0.000000
3514     35.130000      0.000000      0.000000
3515     35.140000      0.000000      0.000000
3516     35.150000      0.000000      0.000000
3517     35.160000      0.000000      0.000000
3518     35.170000      0.000000      0.000000
3519     35.180000      0.000000      0.000000
3520     35.190000      0.000000      0.000000
3521     35.200000      0.000000      0.000000
3522     35.210000      0.000000      0.000000
3523     35.220000      0.000000      0.000000
3524     35.230000      0.000000      0.000000
3525     35.240000      0.000000      0.000000
3526     35.250000      0.000000      0.000000
3527     35.260000      0.000000      0.000000
3528     35.270000      0.000000      0.000000
3529     35.280000      0.000000      0.000000
3530     35.290000      0.000000      0.000000
3531     35.300000      0.000000      0.000000
3532     35.310000      0.000000      0.000000
3533     35.320000      0.000000      0.000000
3534     35.330000      0.000000      0.000000
3535     35.340000      0.000000      0.000000
3536     35.350000      0.000000      0.000000
3537     35.360000      0.000000      0.000000
3538     35.370000      0.000000      0.000000
3539     35.380000      0.000000      0.000000
3540     35.390000      0.000000      0.000000
3541     35.400000      0.000000      0.000000
3542     35.410000      0.000000      0.000000
3543     35.420000      0.000000      0.000000
3544     35.430000      0.000000      0.000000
3545     35.440000      0.000000      0.000000
3546     35.450000      0.000000      0.000000
3547     35.460000      0.000000      0.000000
3548     35.470000      0.000000      0.000000
3549     35.480000      0.000000      0.000000
3550     35.490000      0.000000      0.000000
3551     35.500000      0.000000      0.000000
3552     35.510000      0.000000      0.000000
3553     35.520000      0.000000      0.000000
3554     35.530000      0.000000      0.000000
3555     35.540000      0.000000      0.000000
3556     35.550000      0.000000      0.000000
3557     35.560000      0.000000      0.000000
3558     35.570000      0.000000      0.000000
3559     35.580000      0.000000      0.000000
3560     35.590000      0.000000      0.000000
3561     35.600000      0.000000      0.000000
3562     35.610000      0.000000      0.000000
3563     35.620000      0.000000      0.000000
3564     35.630000      0.000000      0.000000
3565     35.640000      0.000000      0.000000
3566     35.650000      0.000000      0.000000
3567     35.660000      0.000000      0.000000
3568     35.670000      0.000000      0.000000
3569     35.680000      0.000000      0.000000
3570     35.690000      0.000000      0.000000
3571     35.700000      0.000000      0.000000
3572     35.710000      0.000000      0.000000
3573     35.720000      0.000000      0.000000
3574     35.730000      0.000000      0.000000
3575     35.740000      0.000000      0.000000
3576     35.750000      0.000000      0.000000
3577     35.760000      0.000000      0.000000
3578     35.770000      0.000000      0.000000
3579     35.780000      0.000000      0.000000
3580     35.790000      0.000000      0.000000
3581     35.800000      0.000000      0.000000
3582     35.810000      0.000000      0.000000
3583     35.820000      0.000000      0.000000
3584     35.830000      0.000000      0.000000
3585     35.840000      0.000000      0.000000
3586     35.850000      0.000000      0.000000
3587     35.860000      0.000000      0.000000
3588     35.870000      0.000000      0.000000
3589     35.880000      0.000000      0.000000
3590     35.890000      0.000000      0.000000
3591     35.900000      0.000000      0.000000
3592     35.910000      0.000000      0.000000
3593     35.920000      0.000000      0.000000
3594     35.930000      0.000000      0.000000
3595     35.940000      0.000000      0.000000
3596     35.950000      0.000000      0.000000
3597     35.960000      0.000000      0.000000
3598     35.970000      0.000000      0.000000
3599     35.980000      0.000000      0.000000
3600     35.990000      0.000000      0.000000
3601     36.000000      0.000000      0.000000
3602     36.010000      0.000000      0.000000
3603     36.020000      0.000000      0.000000
3604     36.030000      0.000000      0.000000
3605     36.040000      0.000000      0.000000
3606     36.050000      0.000000      0.000000
3607     36.060000      0.000000      0.000000
3608     36.070000      0.000000      0.000000
3609     36.080000      0.000000      0.000000
3610     36.090000      0.000000      0.000000
3611     36.100000      0.000000      0.000000
3612     36.110000      0.000000      0.000000
3613     36.120000      0.000000      0.000000
3614     36.130000      0.000000      0.000000
3615     36.140000      0.000000      0.000000
3616     36.150000      0.000000      0.000000
3617     36.160000      0.000000      0.000000
3618     36.170000      0.000000      0.000000
3619     36.180000      0.000000      0.000000
3620     36.190000      0.000000      0.000000
3621     36.200000      0.000000      0.000000
3622     36.210000      0.000000      0.000000
3623     36.220000      0.000000      0.000000
3624     36.230000      0.000000      0.000000
3625     36.240000      0.000000      0.000000
3626     36.250000      0.000000      0.000000
3627     36.260000      0.000000      0.000000
3628     36.270000      0.000000      0.000000
3629     36.280000      0.000000      0.000000
3630     36.290000      0.000000      0.000000
3631     36.300000      0.000000      0.000000
3632     36.310000      0.000000      0.000000
3633     36.320000      0.000000      0.000000
3634     36.330000      0.000000      0.000000
3635     36.340000      0.000000      0.000000
3636     36.350000      0.000000      0.000000
3637     36.360000      0.000000      0.000000
3638     36.370000      0.000000      0.000000
3639     36.380000      0.000000      0.000000
3640     36.390000      0.000000      0.000000
3641     36.400000      0.000000      0.000000
3642     36.410000      0.000000      0.000000
3643     36.420000      0.000000      0.000000
3644     36.430000      0.000000      0.000000
3645     36.440000      0.000000      0.000000
3646     36.450000      0.000000      0.000000
3647     36.460000      0.000000      0.000000
3648     36.470000      0.000000      0.000000
3649     36.480000      0.000000      0.000000
3650     36.490000      0.000000      0.000000
3651     36.500000      0.000000      0.000000
3652     36.510000      0.000000      0.000000
3653     36.520000      0.000000      0.000000
3654     36.530000      0.000000      0.000000
3655     36.540000      0.000000      0.000000
3656     36.550000      0.000000      0.000000
3657     36.560000      0.000000      0.000000
3658     36.570000      0.000000      0.000000
3659     36.580000      0.000000      0.000000
3660     36.590000      0.000000      0.000000
3661     36.600000      0.000000      0.000000
3662     36.610000      0.000000      0.000000
3663     36.620000      0.000000      0.000000
3664     36.630000      0.000000      0.000000
3665     36.640000      0.000000      0.000000
3666     36.650000      0.000000      0.000000
3667     36.660000      0.000000      0.000000
3668     36.670000      0.000000      0.000000
3669     36.680000      0.000000      0.000000
3670     36.690000      0.000000      0.000000
3671     36.700000      0.000000      0.000000
3672     36.710000      0.000000      0.000000
3673     36.720000      0.000000      0.000000
3674     36.730000      0.000000      0.000000
3675     36.740000      0.000000      0.000000
3676     36.750000      0.000000      0.000000
3677     36.760000      0.000000      0.000000
3678     36.770000      0.000000      0.000000
3679     36.780000      0.000000      0.000000
3680     36.790000      0.000000      0.000000
3681     36.800000      0.000000      0.000000
3682     36.810000      0.000000      0.000000
3683     36.820000      0.000000      0.000000
3684     36.830000      0.000000      0.000000
3685     36.840000      0.000000      0.000000
3686     36.850000      0.000000      0.000000
3687     36.860000      0.000000      0.000000
3688     36.870000      0.000000      0.000000
3689     36.880000      0.000000      0.000000
3690     36.890000      0.000000      0.000000
3691     36.900000      0.000000      0.000000
3692     36.910000      0.000000      0.000000
3693     36.920000      0.000000      0.000000
3694     36.930000      0.000000      0.000000
3695     36.940000      0.000000      0.000000
3696     36.950000      0.000000      0.000000
3697     36.960000      0.000000      0.000000
3698     36.970000      0.000000      0.000000
3699     36.980000      0.000000      0.000000
3700     36.990000      0.000000      0.000000
3701     37.000000      0.000000      0.000000
3702     37.010000      0.000000      0.000000
3703     37.020000      0.000000      0.000000
3704     37.030000      0.000000      0.000000
3705     37.040000      0.000000      0.000000
3706     37.050000      0.000000      0.000000
3707     37.060000      0.000000      0.000000
3708     37.070000      0.000000      0.000000
3709     37.080000      0.000000      0.000000
3710     37.090000      0.000000      0.000000
3711     37.100000      0.000000      0.000000
3712     37.110000      0.000000      0.000000
3713     37.120000      0.000000      0.000000
3714     37.130000      0.000000      0.000000
3715     37.140000      0.000000      0.000000
3716     37.150000      0.000000      0.000000
3717     37.160000      0.000000      0.000000
3718     37.170000      0.000000      0.000000
3719     37.180000      0.000000      0.000000
3720     37.190000      0.000000      0.000000
3721     37.200000      0.000000      0.000000
3722     37.210000      0.000000      0.000000
3723     37.220000      0.000000      0.000000
3724     37.230000      0.000000      0.000000
3725     37.240000      0.000000      0.000000
3726     37.250000      0.000000      0.000000
3727     37.260000      0.000000      0.000000
3728     37.270000      0.000000      0.000000
3729     37.280000      0.000000      0.000000
3730     37.290000      0.000000      0.000000
3731     37.300000      0.000000      0.000000
3732     37.310000      0.000000      0.000000
3733     37.320000      0.000000      0.000000
3734     37.330000      0.000000      0.000000
3735     37.340000      0.000000      0.000000
3736     37.350000      0.000000      0.000000
3737     37.360000      0.000000      0.000000
3738     37.370000      0.000000      0.000000
3739     37.380000      0.000000      0.000000
3740     37.390000      0.000000      0.000000
3741     37.400000      0.000000      0.000000
3742     37.410000      0.000000      0.000000
3743     37.420000      0.000000      0.000000
3744     37.430000      0.000000      0.000000
3745     37.440000      0.000000      0.000000
3746     37.450000      0.000000      0.000000
3747     37.460000      0.000000      0.000000
3748     37.470000      0.000000      0.000000
3749     37.480000      0.000000      0.000000
3750     37.490000      0.000000      0.000000
3751     37.500000      0.000000      0.000000
3752     37.510000      0.000000      0.000000
3753     37.520000      0.000000      0.000000
3754     37.530000      0.000000      0.000000
3755     37.540000      0.000000      0.000000
3756     37.550000      0.000000      0.000000
3757     37.560000      0.000000      0.000000
3758     37.570000      0.000000      0.000000
3759     37.580000      0.000000      0.000000
3760     37.590000      0.000000      0.000000
3761     37.600000      0.000000      0.000000
3762     37.610000      0.000000      0.000000
3763     37.620000      0.000000      0.000000
3764     37.630000      0.000000      0.000000
3765     37.640000      0.000000      0.000000
3766     37.650000      0.000000      0.000000
3767     37.660000      0.000000      0.000000
3768     37.670000      0.000000      0.000000
3769     37.680000      0.000000      0.000000
3770     37.690000      0.000000      0.000000
3771     37.700000      0.000000      0.000000
3772     37.710000      0.000000      0.000000
3773     37.720000      0.000000      0.000000
3774     37.730000      0.000000      0.000000
3775     37.740000      0.000000      0.000000
3776     37.750000      0.000000      0.000000
3777     37.760000      0.000000      0.000000
3778     37.770000      0.000000      0.000000
3779     37.780000      0.000000      0.000000
3780     37.790000      0.000000      0.000000
3781     37.800000      0.000000      0.000000
3782     37.810000      0.000000      0.000000
3783     37.820000      0.000000      0.000000
3784     37.830000      0.000000      0.000000
3785     37.840000      0.000000      0.000000
3786     37.850000      0.000000      0.000000
3787     37.860000      0.000000      0.000000
3788     37.870000      0.000000      0.000000
3789     37.880000      0.000000      0.000000
3790     37.890000      0.000000      0.000000
3791     37.900000      0.000000      0.000000
3792     37.910000      0.000000      0.000000
3793     37.920000      0.000000      0.000000
3794     37.930000      0.000000      0.000000
3795     37.940000      0.000000      0.000000
3796     37.950000      0.000000      0.000000
3797     37.960000      0.000000      0.000000
3798     37.970000      0.000000      0.000000
3799     37.980000      0.000000      0.000000
3800     37.990000      0.000000      0.000000
3801     38.000000      0.000000      0.000000
3802     38.010000      0.000000      0.000000
3803     38.020000      0.000000      0.000000
3804     38.030000      0.000000      0.000000
3805     38.040000      0.000000      0.000000
3806     38.050000      0.000000      0.000000
3807     38.060000      0.000000      0.000000
3808     38.070000      0.000000      0.000000
3809     38.080000      0.000000      0.000000
3810     38.090000      0.000000      0.000000
3811     38.100000      0.000000      0.000000
3812     38.110000      0.000000      0.000000
3813     38.120000      0.000000      0.000000
3814     38.130000      0.000000      0.000000
3815     38.140000      0.000000      0.000000
3816     38.150000      0.000000      0.000000
3817     38.160000      0.000000      0.000000
3818     38.170000      0.000000      0.000000
3819     38.180000      0.000000      0.000000
3820     38.190000      0.000000      0.000000
3821     38.200000      0.000000      0.000000
3822     38.210000      0.000000      0.000000
3823     38.220000      0.000000      0.000000
3824     38.230000      0.000000      0.000000
3825     38.240000      0.000000      0.000000
3826     38.250000      0.000000      0.000000
3827     38.260000      0.000000      0.000000
3828     38.270000      0.000000      0.000000
3829     38.280000      0.000000      0.000000
3830     38.290000      0.000000      0.000000
3831     38.300000      0.000000      0.000000
3832     38.310000      0.000000      0.000000
3833     38.320000      0.000000      0.000000
3834     38.330000      0.000000      0.000000
3835     38.340000      0.000000      0.000000
3836     38.350000      0.000000      0.000000
3837     38.360000      0.000000      0.000000
3838     38.370000      0.000000      0.000000
3839     38.380000      0.000000      0.000000
3840     38.390000      0.000000      0.000000
3841     38.400000      0.000000      0.000000
3842     38.410000      0.000000      0.000000
3843     38.420000      0.000000      0.000000
3844     38.430000      0.000000      0.000000
3845     38.440000      0.000000      0.000000
3846     38.450000      0.000000      0.000000
3847     38.460000      0.000000      0.000000
3848     38.470000      0.000000      0.000000
3849     38.480000      0.000000      0.000000
3850     38.490000      0.000000      0.000000
3851     38.500000      0.000000      0.000000
3852     38.510000      0.000000      0.000000
3853     38.520000      0.000000      0.000000
3854     38.530000      0.000000      0.000000
3855     38.540000      0.000000      0.000000
3856     38.550000      0.000000      0.000000
3857     38.560000      0.000000      0.000000
3858     38.570000      0.000000      0.000000
3859     38.580000      0.000000      0.000000
3860     38.590000      0.000000      0.000000
3861     38.600000      0.000000      0.000000
3862     38.610000      0.000000      0.000000
3863     38.620000      0.000000      0.000000
3864     38.630000      0.000000      0.000000
3865     38.640000      0.000000      0.000000
3866     38.650000      0.000000      0.000000
3867     38.660000      0.000000      0.000000
3868     38.670000      0.000000      0.000000
3869     38.680000      0.000000      0.000000
3870     38.690000      0.000000      0.000000
3871     38.700000      0.000000      0.000000
3872     38.710000      0.000000      0.000000
3873     38.720000      0.000000      0.000000
3874     38.730000      0.000000      0.000000
3875     38.740000      0.000000      0.000000
3876     38.750000      0.000000      0.000000
3877     38.760000      0.000000      0.000000
3878     38.770000      0.000000      0.000000
3879     38.780000      0.000000      0.000000
3880     38.790000      0.000000      0.000000
3881     38.800000      0.000000      0.000000
3882     38.810000      0.000000      0.000000
3883     38.820000      0.000000      0.000000
3884     38.830000      0.000000      0.000000
3885     38.840000      0.000000      0.000000
3886     38.850000      0.000000      0.000000
3887     38.860000      0.000000      0.000000
3888     38.870000      0.000000      0.000000
3889     38.880000      0.000000      0.000000
3890     38.890000      0.000000      0.000000
3891     38.900000      0.000000      0.000000
3892     38.910000      0.000000      0.000000
3893     38.920000      0.000000      0.000000
3894     38.930000      0.000000      0.000000
3895     38.940000      0.000000      0.000000
3896     38.950000      0.000000      0.000000
3897     38.960000      0.000000      0.000000
3898     38.970000      0.000000      0.000000
3899     38.980000      0.000000      0.000000
3900     38.990000      0.000000      0.000000
3901     39.000000      0.000000      0.000000
3902     39.010000      0.000000      0.000000
3903     39.020000      0.000000      0.000000
3904     39.030000      0.000000      0.000000
3905     39.040000      0.000000      0.000000
3906     39.050000      0.000000      0.000000
3907     39.060000      0.000000      0.000000
3908     39.070000      0.000000      0.000000
3909     39.080000      0.000000      0.000000
3910     39.090000      0.000000      0.000000
3911     39.100000      0.000000      0.000000
3912     39.110000      0.000000      0.000000
3913     39.120000      0.000000      0.000000
3914     39.130000      0.000000      0.000000
3915     39.140000      0.000000      0.000000
3916     39.150000      0.000000      0.000000
3917     39.160000      0.000000      0.000000
3918     39.170000      0.000000      0.000000
3919     39.180000      0.000000      0.000000
3920     39.190000      0.000000      0.000000
3921     39.200000      0.000000      0.000000
3922     39.210000      0.000000      0.000000
3923     39.220000      0.000000      0.000000
3924     39.230000      0.000000      0.000000
3925     39.240000      0.000000      0.000000
3926     39.250000      0.000000      0.000000
3927     39.260000      0.000000      0.000000
3928     39.270000      0.000000      0.000000
3929     39.280000      0.000000      0.000000
3930     39.290000      0.000000      0.000000
3931     39.300000      0.000000      0.000000
3932     39.310000      0.000000      0.000000
3933     39.320000      0.000000      0.000000
3934     39.330000      0.000000      0.000000
3935     39.340000      0.000000      0.000000
3936     39.350000      0.000000      0.000000
3937     39.360000      0.000000      0.000000
3938     39.370000      0.000000      0.000000
3939     39.380000      0.000000      0.000000
3940     39.390000      0.000000      0.000000
3941     39.400000      0.000000      0.000000
3942     39.410000      0.000000      0.000000
3943     39.420000      0.000000      0.000000
3944     39.430000      0.000000      0.000000
3945     39.440000      0.000000      0.000000
3946     39.450000      0.000000      0.000000
3947     39.460000      0.000000      0.000000
3948     39.470000      0.000000      0.000000
3949     39.480000      0.000000      0.000000
3950     39.490000      0.000000      0.000000
3951     39.500000      0.000000      0.000000
3952     39.510000      0.000000      0.000000
3953     39.520000      0.000000      0.000000
3954     39.530000      0.000000      0.000000
3955     39.540000      0.000000      0.000000
3956     39.550000      0.000000      0.000000
3957     39.560000      0.000000      0.000000
3958     39.570000      0.000000      0.000000
3959     39.580000      0.000000      0.000000
3960     39.590000      0.000000      0.000000
3961     39.600000      0.000000      0.000000
3962     39.610000      0.000000      0.000000
3963     39.620000      0.000000      0.000000
3964     39.630000      0.000000      0.000000
3965     39.640000      0.000000      0.000000
3966     39.650000      0.000000      0.000000
3967     39.660000      0.000000      0.000000
3968     39.670000      0.000000      0.000000
3969     39.680000      0.000000      0.000000
3970     39.690000      0.000000      0.000000
3971     39.700000      0.000000      0.000000
3972     39.710000      0.000000      0.000000
3973     39.720000      0.000000      0.000000
3974     39.730000      0.000000      0.000000
3975     39.740000      0.000000      0.000000
3976     39.750000      0.000000      0.000000
3977     39.760000      0.000000      0.000000
3978     39.770000      0.000000      0.000000
3979     39.780000      0.000000      0.000000
3980     39.790000      0.000000      0.000000
3981     39.800000      0.000000      0.000000
3982     39.810000      0.000000      0.000000
3983     39.820000      0.000000      0.000000
3984     39.830000      0.000000      0.000000
3985     39.840000      0.000000      0.000000
3986     39.850000      0.000000      0.000000
3987     39.860000      0.000000      0.000000
3988     39.870000      0.000000      0.000000
3989     39.880000      0.000000      0.000000
3990     39.890000      0.000000      0.000000
3991     39.900000      0.000000      0.000000
3992     39.910000      0.000000      0.000000
3993     39.920000      0.000000      0.000000
3994     39.930000      0.000000      0.000000
3995     39.940000      0.000000      0.000000
3996     39.950000      0.000000      0.000000
3997     39.960000      0.000000      0.000000
3998     39.970000      0.000000      0.000000
3999     39.980000      0.000000      0.000000
4000     39.990000      0.000000      0.000000
4001     40.000000      0.000000      0.000000
