# Supplementary material for: A Bottom-Up Coarse-Grained Model for Nucleosome–Nucleosome Interactions with Explicit Ions
Source: J Chem Theory Comput. 2022 May 17;18(6):3948–60. doi: 10.1021/acs.jctc.2c00083 (PMC9202350; doi:10.1021/acs.jctc.2c00083)
Supplement: Supplementary file 2 — ct2c00083_si_002.zip [file ct2c00083_si_002.zip › archive/CGMD_NCP-CO/pot_tables/NA_TPOS.table]

NA_TPOS
N 4001

1      0.000001    109.943970     55.826910
2      0.010000    109.385710     57.705510
3      0.020000    108.808650     59.386550
4      0.030000    108.214780     60.844470
5      0.040000    107.606340     62.060170
6      0.050000    106.985740     63.022130
7      0.060000    106.355520     63.726950
8      0.070000    105.718250     64.179410
9      0.080000    105.076450     64.391980
10      0.090000    104.432530     64.383960
11      0.100000    103.788690     64.180160
12      0.110000    103.146890     63.809370
13      0.120000    102.508800     63.302770
14      0.130000    101.875770     62.692330
15      0.140000    101.248850     62.009360
16      0.150000    100.628750     61.283330
17      0.160000    100.015920     60.540960
18      0.170000     99.410510     59.805610
19      0.180000     98.812460     59.096920
20      0.190000     98.221490     58.430730
21      0.200000     97.637180     57.819160
22      0.210000     97.058990     57.270820
23      0.220000     96.486280     56.791120
24      0.230000     95.918370     56.382560
25      0.240000     95.354540     56.045150
26      0.250000     94.794090     55.776680
27      0.260000     94.236320     55.573130
28      0.270000     93.680590     55.428960
29      0.280000     93.126300     55.337450
30      0.290000     92.572930     55.291040
31      0.300000     92.020020     55.281590
32      0.310000     91.467200     55.300760
33      0.320000     90.914190     55.340220
34      0.330000     90.360790     55.391930
35      0.340000     89.806870     55.448360
36      0.350000     89.252390     55.502620
37      0.360000     88.697360     55.548640
38      0.370000     88.141880     55.581180
39      0.380000     87.586070     55.595900
40      0.390000     87.030110     55.589380
41      0.400000     86.474210     55.559040
42      0.410000     85.918620     55.503190
43      0.420000     85.363590     55.420900
44      0.430000     84.809380     55.312020
45      0.440000     84.256260     55.177100
46      0.450000     83.704490     55.017330
47      0.460000     83.154320     54.834470
48      0.470000     82.605970     54.630790
49      0.480000     82.059660     54.408950
50      0.490000     81.515570     54.171930
51      0.500000     80.973860     53.922880
52      0.510000     80.434630     53.665010
53      0.520000     79.897980     53.401490
54      0.530000     79.363960     53.135310
55      0.540000     78.832610     52.869190
56      0.550000     78.303920     52.605540
57      0.560000     77.777860     52.346380
58      0.570000     77.254400     52.093320
59      0.580000     76.733460     51.847580
60      0.590000     76.214990     51.610000
61      0.600000     75.698890     51.381070
62      0.610000     75.185080     51.160970
63      0.620000     74.673470     50.949650
64      0.630000     74.163970     50.746820
65      0.640000     73.656500     50.552050
66      0.650000     73.150980     50.364780
67      0.660000     72.647330     50.184380
68      0.670000     72.145490     50.010130
69      0.680000     71.645390     49.841300
70      0.690000     71.146980     49.677140
71      0.700000     70.650210     49.516880
72      0.710000     70.155040     49.359750
73      0.720000     69.661440     49.204990
74      0.730000     69.169390     49.051860
75      0.740000     68.678870     48.899630
76      0.750000     68.189870     48.747580
77      0.760000     67.702400     48.595030
78      0.770000     67.216450     48.441320
79      0.780000     66.732030     48.285850
80      0.790000     66.249180     48.128060
81      0.800000     65.767900     47.967480
82      0.810000     65.288220     47.803710
83      0.820000     64.810180     47.636460
84      0.830000     64.333820     47.465560
85      0.840000     63.859160     47.290950
86      0.850000     63.386250     47.112710
87      0.860000     62.915130     46.931060
88      0.870000     62.445820     46.746330
89      0.880000     61.978350     46.558970
90      0.890000     61.512760     46.369490
91      0.900000     61.049070     46.178480
92      0.910000     60.587280     45.986540
93      0.920000     60.127420     45.794230
94      0.930000     59.669480     45.602090
95      0.940000     59.213450     45.410560
96      0.950000     58.759350     45.220000
97      0.960000     58.307150     45.030640
98      0.970000     57.856840     44.842600
99      0.980000     57.408420     44.655920
100      0.990000     56.961860     44.470520
101      1.000000     56.517150     44.286260
102      1.010000     56.074290     44.102960
103      1.020000     55.633260     43.920410
104      1.030000     55.194060     43.738400
105      1.040000     54.756670     43.556770
106      1.050000     54.321100     43.375370
107      1.060000     53.887350     43.194130
108      1.070000     53.455410     43.013030
109      1.080000     53.025280     42.832100
110      1.090000     52.596960     42.651410
111      1.100000     52.170440     42.471080
112      1.110000     51.745730     42.291220
113      1.120000     51.322820     42.111950
114      1.130000     50.901700     41.933340
115      1.140000     50.482370     41.755440
116      1.150000     50.064810     41.578210
117      1.160000     49.649030     41.401580
118      1.170000     49.235020     41.225400
119      1.180000     48.822760     41.049480
120      1.190000     48.412270     40.873590
121      1.200000     48.003530     40.697470
122      1.210000     47.596560     40.520870
123      1.220000     47.191350     40.343560
124      1.230000     46.787910     40.165350
125      1.240000     46.386260     39.986120
126      1.250000     45.986400     39.805790
127      1.260000     45.588340     39.624410
128      1.270000     45.192100     39.442060
129      1.280000     44.797670     39.258930
130      1.290000     44.405090     39.075240
131      1.300000     44.014330     38.891260
132      1.310000     43.625420     38.707270
133      1.320000     43.238350     38.523530
134      1.330000     42.853110     38.340280
135      1.340000     42.469710     38.157700
136      1.350000     42.088130     37.975880
137      1.360000     41.708370     37.794860
138      1.370000     41.330420     37.614580
139      1.380000     40.954280     37.434920
140      1.390000     40.579930     37.255720
141      1.400000     40.207370     37.076750
142      1.410000     39.836610     36.897790
143      1.420000     39.467630     36.718630
144      1.430000     39.100440     36.539070
145      1.440000     38.735050     36.358970
146      1.450000     38.371460     36.178250
147      1.460000     38.009680     35.996890
148      1.470000     37.649710     35.814960
149      1.480000     37.291560     35.632580
150      1.490000     36.935230     35.449920
151      1.500000     36.580730     35.267210
152      1.510000     36.228060     35.084650
153      1.520000     35.877220     34.902470
154      1.530000     35.528190     34.720840
155      1.540000     35.180980     34.539880
156      1.550000     34.835580     34.359660
157      1.560000     34.491990     34.180170
158      1.570000     34.150190     34.001320
159      1.580000     33.810170     33.822970
160      1.590000     33.471940     33.644920
161      1.600000     33.135490     33.466960
162      1.610000     32.800820     33.288840
163      1.620000     32.467940     33.110340
164      1.630000     32.136830     32.931280
165      1.640000     31.807520     32.751520
166      1.650000     31.480000     32.570980
167      1.660000     31.154290     32.389670
168      1.670000     30.830400     32.207650
169      1.680000     30.508320     32.025070
170      1.690000     30.188070     31.842110
171      1.700000     29.869650     31.659010
172      1.710000     29.553060     31.476010
173      1.720000     29.238300     31.293330
174      1.730000     28.925370     31.111170
175      1.740000     28.614250     30.929660
176      1.750000     28.304960     30.748880
177      1.760000     27.997470     30.568830
178      1.770000     27.691780     30.389440
179      1.780000     27.387890     30.210580
180      1.790000     27.085780     30.032040
181      1.800000     26.785460     29.853630
182      1.810000     26.486920     29.675100
183      1.820000     26.190170     29.496240
184      1.830000     25.895210     29.316860
185      1.840000     25.602040     29.136820
186      1.850000     25.310670     28.956060
187      1.860000     25.021110     28.774570
188      1.870000     24.733370     28.592430
189      1.880000     24.447440     28.409770
190      1.890000     24.163350     28.226780
191      1.900000     23.881080     28.043690
192      1.910000     23.600640     27.860750
193      1.920000     23.322030     27.678170
194      1.930000     23.045250     27.496160
195      1.940000     22.770290     27.314840
196      1.950000     22.497140     27.134300
197      1.960000     22.225800     26.954520
198      1.970000     21.956250     26.775450
199      1.980000     21.688500     26.596940
200      1.990000     21.422530     26.418800
201      2.000000     21.158340     26.240810
202      2.010000     20.895930     26.062740
203      2.020000     20.635310     25.884360
204      2.030000     20.376460     25.705490
205      2.040000     20.119410     25.525980
206      2.050000     19.864150     25.345740
207      2.060000     19.610690     25.164770
208      2.070000     19.359040     24.983120
209      2.080000     19.109210     24.800930
210      2.090000     18.861200     24.618360
211      2.100000     18.615020     24.435630
212      2.110000     18.370660     24.252970
213      2.120000     18.128130     24.070580
214      2.130000     17.887430     23.888640
215      2.140000     17.648540     23.707280
216      2.150000     17.411470     23.526550
217      2.160000     17.176200     23.346450
218      2.170000     16.942740     23.166890
219      2.180000     16.711070     22.987740
220      2.190000     16.481190     22.808810
221      2.200000     16.253100     22.629870
222      2.210000     16.026800     22.450710
223      2.220000     15.802300     22.271100
224      2.230000     15.579590     22.090890
225      2.240000     15.358680     21.909950
226      2.250000     15.139580     21.728220
227      2.260000     14.922300     21.545730
228      2.270000     14.706840     21.362590
229      2.280000     14.493210     21.178960
230      2.290000     14.281420     20.995060
231      2.300000     14.071470     20.811170
232      2.310000     13.863360     20.627550
233      2.320000     13.657080     20.444460
234      2.330000     13.452640     20.262140
235      2.340000     13.250020     20.080760
236      2.350000     13.049210     19.900410
237      2.360000     12.850210     19.721110
238      2.370000     12.653000     19.542810
239      2.380000     12.457570     19.365380
240      2.390000     12.263910     19.188630
241      2.400000     12.072030     19.012340
242      2.410000     11.881900     18.836260
243      2.420000     11.693540     18.660140
244      2.430000     11.506940     18.483750
245      2.440000     11.322100     18.306900
246      2.450000     11.139030     18.129470
247      2.460000     10.957740     17.951350
248      2.470000     10.778230     17.772550
249      2.480000     10.600500     17.593100
250      2.490000     10.424570     17.413070
251      2.500000     10.250440     17.232600
252      2.510000     10.078110     17.051790
253      2.520000      9.907590     16.870770
254      2.530000      9.738890     16.689610
255      2.540000      9.571990     16.508360
256      2.550000      9.406910     16.327000
257      2.560000      9.243640     16.145450
258      2.570000      9.082180     15.963590
259      2.580000      8.922550     15.781250
260      2.590000      8.764730     15.598230
261      2.600000      8.608750     15.414330
262      2.610000      8.454610     15.229360
263      2.620000      8.302320     15.043190
264      2.630000      8.151880     14.855740
265      2.640000      8.003330     14.667020
266      2.650000      7.856660     14.477140
267      2.660000      7.711880     14.286330
268      2.670000      7.569020     14.094910
269      2.680000      7.428070     13.903310
270      2.690000      7.289040     13.712020
271      2.700000      7.151920     13.521600
272      2.710000      7.016700     13.332610
273      2.720000      6.883380     13.145590
274      2.730000      6.751920     12.961050
275      2.740000      6.622310     12.779400
276      2.750000      6.494520     12.600970
277      2.760000      6.368510     12.425950
278      2.770000      6.244250     12.254420
279      2.780000      6.121700     12.086320
280      2.790000      6.000840     11.921500
281      2.800000      5.881620     11.759660
282      2.810000      5.764030     11.600450
283      2.820000      5.648020     11.443390
284      2.830000      5.533590     11.287970
285      2.840000      5.420710     11.133630
286      2.850000      5.309370     10.979740
287      2.860000      5.199580     10.825680
288      2.870000      5.091320     10.670770
289      2.880000      4.984610     10.514340
290      2.890000      4.879470     10.355690
291      2.900000      4.775910     10.194140
292      2.910000      4.673970     10.028960
293      2.920000      4.573680      9.859460
294      2.930000      4.475090      9.684930
295      2.940000      4.378240      9.504680
296      2.950000      4.283190      9.318060
297      2.960000      4.190010      9.124470
298      2.970000      4.098760      8.923350
299      2.980000      4.009530      8.714300
300      2.990000      3.922390      8.497030
301      3.000000      3.837420      8.271440
302      3.010000      3.754700      8.037660
303      3.020000      3.674330      7.796100
304      3.030000      3.596370      7.547460
305      3.040000      3.520890      7.292830
306      3.050000      3.447960      7.033620
307      3.060000      3.377630      6.771640
308      3.070000      3.309910      6.509030
309      3.080000      3.244820      6.248250
310      3.090000      3.182340      5.992010
311      3.100000      3.122420      5.743210
312      3.110000      3.064990      5.504780
313      3.120000      3.009940      5.279680
314      3.130000      2.957140      5.070710
315      3.140000      2.906430      4.880480
316      3.150000      2.857630      4.711280
317      3.160000      2.810520      4.565090
318      3.170000      2.764860      4.443440
319      3.180000      2.720430      4.347460
320      3.190000      2.676960      4.277820
321      3.200000      2.634180      4.234710
322      3.210000      2.591830      4.217850
323      3.220000      2.549650      4.226480
324      3.230000      2.507390      4.259380
325      3.240000      2.464790      4.314820
326      3.250000      2.421650      4.390650
327      3.260000      2.377740      4.484280
328      3.270000      2.332900      4.592720
329      3.280000      2.286970      4.712680
330      3.290000      2.239840      4.840600
331      3.300000      2.191440      4.972800
332      3.310000      2.141710      5.105540
333      3.320000      2.090650      5.235130
334      3.330000      2.038300      5.358080
335      3.340000      1.984720      5.471120
336      3.350000      1.930010      5.571330
337      3.360000      1.874300      5.656200
338      3.370000      1.817730      5.723620
339      3.380000      1.760500      5.771940
340      3.390000      1.702780      5.799980
341      3.400000      1.644780      5.807000
342      3.410000      1.586710      5.792710
343      3.420000      1.528780      5.757260
344      3.430000      1.471210      5.701220
345      3.440000      1.414200      5.625540
346      3.450000      1.357940      5.531560
347      3.460000      1.302630      5.420960
348      3.470000      1.248420      5.295700
349      3.480000      1.195460      5.158000
350      3.490000      1.143880      5.010260
351      3.500000      1.093780      4.854980
352      3.510000      1.045230      4.694680
353      3.520000      0.998280      4.531830
354      3.530000      0.952960      4.368770
355      3.540000      0.909270      4.207660
356      3.550000      0.867200      4.050380
357      3.560000      0.826690      3.898570
358      3.570000      0.787710      3.753560
359      3.580000      0.750170      3.616390
360      3.590000      0.714010      3.487810
361      3.600000      0.679130      3.368330
362      3.610000      0.645450      3.258180
363      3.620000      0.612860      3.157430
364      3.630000      0.581290      3.065950
365      3.640000      0.550630      2.983470
366      3.650000      0.520800      2.909590
367      3.660000      0.491700      2.843820
368      3.670000      0.463260      2.785600
369      3.680000      0.435410      2.734330
370      3.690000      0.408060      2.689360
371      3.700000      0.381170      2.650030
372      3.710000      0.354670      2.615700
373      3.720000      0.328510      2.585720
374      3.730000      0.302650      2.559510
375      3.740000      0.277060      2.536500
376      3.750000      0.251690      2.516170
377      3.760000      0.226530      2.498060
378      3.770000      0.201550      2.481760
379      3.780000      0.176740      2.466900
380      3.790000      0.152070      2.453170
381      3.800000      0.127530      2.440300
382      3.810000      0.103130      2.428030
383      3.820000      0.078850      2.416160
384      3.830000      0.054690      2.404490
385      3.840000      0.030640      2.392830
386      3.850000      0.006720      2.381030
387      3.860000     -0.017090      2.368890
388      3.870000     -0.040780      2.356270
389      3.880000     -0.064350      2.342990
390      3.890000     -0.087780      2.328880
391      3.900000     -0.111060      2.313760
392      3.910000     -0.134200      2.297450
393      3.920000     -0.157180      2.279790
394      3.930000     -0.179970      2.260610
395      3.940000     -0.202580      2.239720
396      3.950000     -0.224980      2.216980
397      3.960000     -0.247150      2.192240
398      3.970000     -0.269070      2.165350
399      3.980000     -0.290720      2.136210
400      3.990000     -0.312090      2.104720
401      4.000000     -0.333130      2.070810
402      4.010000     -0.353840      2.034420
403      4.020000     -0.374190      1.995550
404      4.030000     -0.394140      1.954210
405      4.040000     -0.413680      1.910480
406      4.050000     -0.432790      1.864420
407      4.060000     -0.451430      1.816190
408      4.070000     -0.469590      1.765950
409      4.080000     -0.487250      1.713880
410      4.090000     -0.504390      1.660200
411      4.100000     -0.520990      1.605140
412      4.110000     -0.537050      1.548920
413      4.120000     -0.552530      1.491760
414      4.130000     -0.567450      1.433840
415      4.140000     -0.581790      1.375340
416      4.150000     -0.595540      1.316380
417      4.160000     -0.608710      1.257060
418      4.170000     -0.621280      1.197450
419      4.180000     -0.633250      1.137560
420      4.190000     -0.644630      1.077390
421      4.200000     -0.655400      1.016930
422      4.210000     -0.665570      0.956150
423      4.220000     -0.675130      0.895020
424      4.230000     -0.684080      0.833510
425      4.240000     -0.692420      0.771630
426      4.250000     -0.700130      0.709380
427      4.260000     -0.707230      0.646820
428      4.270000     -0.713700      0.584020
429      4.280000     -0.719540      0.521070
430      4.290000     -0.724750      0.458090
431      4.300000     -0.729330      0.395210
432      4.310000     -0.733280      0.332550
433      4.320000     -0.736610      0.270260
434      4.330000     -0.739310      0.208440
435      4.340000     -0.741390      0.147180
436      4.350000     -0.742860      0.086540
437      4.360000     -0.743730      0.026560
438      4.370000     -0.744000     -0.032770
439      4.380000     -0.743670     -0.091470
440      4.390000     -0.742750     -0.149610
441      4.400000     -0.741260     -0.207250
442      4.410000     -0.739190     -0.264490
443      4.420000     -0.736540     -0.321430
444      4.430000     -0.733330     -0.378150
445      4.440000     -0.729540     -0.434750
446      4.450000     -0.725200     -0.491300
447      4.460000     -0.720280     -0.547850
448      4.470000     -0.714810     -0.604460
449      4.480000     -0.708760     -0.661140
450      4.490000     -0.702150     -0.717910
451      4.500000     -0.694970     -0.774780
452      4.510000     -0.687220     -0.831740
453      4.520000     -0.678900     -0.888800
454      4.530000     -0.670020     -0.945960
455      4.540000     -0.660560     -1.003230
456      4.550000     -0.650530     -1.060630
457      4.560000     -0.639920     -1.118200
458      4.570000     -0.628740     -1.175950
459      4.580000     -0.616980     -1.233920
460      4.590000     -0.604640     -1.292130
461      4.600000     -0.591720     -1.350550
462      4.610000     -0.578210     -1.409140
463      4.620000     -0.564120     -1.467800
464      4.630000     -0.549440     -1.526380
465      4.640000     -0.534180     -1.584650
466      4.650000     -0.518330     -1.642300
467      4.660000     -0.501910     -1.698970
468      4.670000     -0.484920     -1.754180
469      4.680000     -0.467380     -1.807400
470      4.690000     -0.449300     -1.858060
471      4.700000     -0.430720     -1.905520
472      4.710000     -0.411670     -1.949130
473      4.720000     -0.392180     -1.988230
474      4.730000     -0.372290     -2.022180
475      4.740000     -0.352070     -2.050400
476      4.750000     -0.331570     -2.072320
477      4.760000     -0.310840     -2.087480
478      4.770000     -0.289970     -2.095500
479      4.780000     -0.269010     -2.096070
480      4.790000     -0.248050     -2.088970
481      4.800000     -0.227160     -2.074120
482      4.810000     -0.206420     -2.051520
483      4.820000     -0.185910     -2.021260
484      4.830000     -0.165700     -1.983580
485      4.840000     -0.145860     -1.938810
486      4.850000     -0.126470     -1.887390
487      4.860000     -0.107600     -1.829850
488      4.870000     -0.089300     -1.766840
489      4.880000     -0.071630     -1.699070
490      4.890000     -0.054640     -1.627300
491      4.900000     -0.038370     -1.552320
492      4.910000     -0.022840     -1.474940
493      4.920000     -0.008090     -1.395950
494      4.930000      0.005870     -1.316050
495      4.940000      0.019030     -1.235930
496      4.950000      0.031380     -1.156140
497      4.960000      0.042950     -1.077180
498      4.970000      0.053720     -0.999410
499      4.980000      0.063710     -0.923140
500      4.990000      0.072940     -0.848550
501      5.000000      0.081430     -0.775790
502      5.010000      0.089190     -0.704920
503      5.020000      0.096240     -0.635980
504      5.030000      0.102600     -0.568970
505      5.040000      0.108290     -0.503900
506      5.050000      0.113320     -0.440770
507      5.060000      0.117730     -0.379580
508      5.070000      0.121530     -0.320370
509      5.080000      0.124730     -0.263190
510      5.090000      0.127360     -0.208100
511      5.100000      0.129440     -0.155190
512      5.110000      0.131000     -0.104560
513      5.120000      0.132040     -0.056300
514      5.130000      0.132610     -0.010500
515      5.140000      0.132710      0.032760
516      5.150000      0.132380      0.073410
517      5.160000      0.131650      0.111410
518      5.170000      0.130530      0.146750
519      5.180000      0.129070      0.179440
520      5.190000      0.127270      0.209500
521      5.200000      0.125180      0.237000
522      5.210000      0.122810      0.262000
523      5.220000      0.120190      0.284600
524      5.230000      0.117340      0.304910
525      5.240000      0.114290      0.323060
526      5.250000      0.111060      0.339160
527      5.260000      0.107670      0.353370
528      5.270000      0.104140      0.365820
529      5.280000      0.100480      0.376660
530      5.290000      0.096710      0.386040
531      5.300000      0.092850      0.394090
532      5.310000      0.088910      0.400970
533      5.320000      0.084900      0.406810
534      5.330000      0.080830      0.411720
535      5.340000      0.076720      0.415810
536      5.350000      0.072560      0.419200
537      5.360000      0.068370      0.421980
538      5.370000      0.064150      0.424210
539      5.380000      0.059900      0.425960
540      5.390000      0.055640      0.427290
541      5.400000      0.051370      0.428240
542      5.410000      0.047090      0.428840
543      5.420000      0.042800      0.429130
544      5.430000      0.038510      0.429110
545      5.440000      0.034220      0.428810
546      5.450000      0.029930      0.428230
547      5.460000      0.025650      0.427370
548      5.470000      0.021370      0.426240
549      5.480000      0.017110      0.424840
550      5.490000      0.012860      0.423150
551      5.500000      0.008630      0.421170
552      5.510000      0.004420      0.418890
553      5.520000      0.000230      0.416300
554      5.530000     -0.003930      0.413400
555      5.540000     -0.008070      0.410160
556      5.550000     -0.012170      0.406570
557      5.560000     -0.016230      0.402620
558      5.570000     -0.020260      0.398300
559      5.580000     -0.024240      0.393590
560      5.590000     -0.028180      0.388480
561      5.600000     -0.032060      0.382950
562      5.610000     -0.035890      0.377020
563      5.620000     -0.039660      0.370670
564      5.630000     -0.043370      0.363920
565      5.640000     -0.047010      0.356760
566      5.650000     -0.050580      0.349230
567      5.660000     -0.054070      0.341340
568      5.670000     -0.057480      0.333120
569      5.680000     -0.060810      0.324610
570      5.690000     -0.064060      0.315860
571      5.700000     -0.067220      0.306890
572      5.710000     -0.070290      0.297760
573      5.720000     -0.073260      0.288500
574      5.730000     -0.076150      0.279150
575      5.740000     -0.078940      0.269740
576      5.750000     -0.081640      0.260300
577      5.760000     -0.084240      0.250860
578      5.770000     -0.086750      0.241410
579      5.780000     -0.089160      0.231980
580      5.790000     -0.091480      0.222560
581      5.800000     -0.093710      0.213160
582      5.810000     -0.095840      0.203770
583      5.820000     -0.097880      0.194380
584      5.830000     -0.099820      0.185010
585      5.840000     -0.101670      0.175650
586      5.850000     -0.103430      0.166310
587      5.860000     -0.105090      0.156990
588      5.870000     -0.106660      0.147730
589      5.880000     -0.108140      0.138520
590      5.890000     -0.109520      0.129410
591      5.900000     -0.110820      0.120410
592      5.910000     -0.112020      0.111570
593      5.920000     -0.113140      0.102890
594      5.930000     -0.114170      0.094410
595      5.940000     -0.115110      0.086160
596      5.950000     -0.115970      0.078150
597      5.960000     -0.116750      0.070400
598      5.970000     -0.117460      0.062910
599      5.980000     -0.118090      0.055690
600      5.990000     -0.118640      0.048740
601      6.000000     -0.119130      0.042050
602      6.010000     -0.119550      0.035620
603      6.020000     -0.119910      0.029450
604      6.030000     -0.120200      0.023510
605      6.040000     -0.120440      0.017810
606      6.050000     -0.120620      0.012340
607      6.060000     -0.120740      0.007070
608      6.070000     -0.120810      0.002020
609      6.080000     -0.120830     -0.002820
610      6.090000     -0.120800     -0.007450
611      6.100000     -0.120730     -0.011890
612      6.110000     -0.120610     -0.016120
613      6.120000     -0.120450     -0.020140
614      6.130000     -0.120250     -0.023960
615      6.140000     -0.120010     -0.027570
616      6.150000     -0.119730     -0.030970
617      6.160000     -0.119420     -0.034180
618      6.170000     -0.119080     -0.037180
619      6.180000     -0.118710     -0.039990
620      6.190000     -0.118310     -0.042620
621      6.200000     -0.117880     -0.045060
622      6.210000     -0.117430     -0.047340
623      6.220000     -0.116960     -0.049470
624      6.230000     -0.116460     -0.051470
625      6.240000     -0.115950     -0.053340
626      6.250000     -0.115420     -0.055110
627      6.260000     -0.114860     -0.056800
628      6.270000     -0.114300     -0.058430
629      6.280000     -0.113710     -0.060020
630      6.290000     -0.113110     -0.061610
631      6.300000     -0.112500     -0.063210
632      6.310000     -0.111860     -0.064860
633      6.320000     -0.111220     -0.066570
634      6.330000     -0.110550     -0.068370
635      6.340000     -0.109870     -0.070280
636      6.350000     -0.109160     -0.072340
637      6.360000     -0.108440     -0.074540
638      6.370000     -0.107690     -0.076930
639      6.380000     -0.106920     -0.079500
640      6.390000     -0.106130     -0.082270
641      6.400000     -0.105310     -0.085240
642      6.410000     -0.104450     -0.088430
643      6.420000     -0.103570     -0.091830
644      6.430000     -0.102650     -0.095440
645      6.440000     -0.101700     -0.099240
646      6.450000     -0.100710     -0.103220
647      6.460000     -0.099670     -0.107370
648      6.470000     -0.098600     -0.111660
649      6.480000     -0.097480     -0.116060
650      6.490000     -0.096320     -0.120540
651      6.500000     -0.095120     -0.125080
652      6.510000     -0.093870     -0.129630
653      6.520000     -0.092570     -0.134170
654      6.530000     -0.091230     -0.138660
655      6.540000     -0.089840     -0.143090
656      6.550000     -0.088410     -0.147430
657      6.560000     -0.086940     -0.151650
658      6.570000     -0.085420     -0.155750
659      6.580000     -0.083860     -0.159710
660      6.590000     -0.082270     -0.163530
661      6.600000     -0.080630     -0.167200
662      6.610000     -0.078960     -0.170730
663      6.620000     -0.077250     -0.174120
664      6.630000     -0.075510     -0.177370
665      6.640000     -0.073740     -0.180490
666      6.650000     -0.071930     -0.183480
667      6.660000     -0.070100     -0.186350
668      6.670000     -0.068230     -0.189110
669      6.680000     -0.066340     -0.191750
670      6.690000     -0.064420     -0.194290
671      6.700000     -0.062480     -0.196730
672      6.710000     -0.060510     -0.199080
673      6.720000     -0.058520     -0.201330
674      6.730000     -0.056510     -0.203490
675      6.740000     -0.054470     -0.205570
676      6.750000     -0.052420     -0.207560
677      6.760000     -0.050340     -0.209470
678      6.770000     -0.048250     -0.211300
679      6.780000     -0.046140     -0.213060
680      6.790000     -0.044000     -0.214740
681      6.800000     -0.041860     -0.216350
682      6.810000     -0.039690     -0.217880
683      6.820000     -0.037520     -0.219340
684      6.830000     -0.035320     -0.220710
685      6.840000     -0.033110     -0.222000
686      6.850000     -0.030890     -0.223180
687      6.860000     -0.028660     -0.224260
688      6.870000     -0.026420     -0.225210
689      6.880000     -0.024170     -0.226030
690      6.890000     -0.021910     -0.226690
691      6.900000     -0.019640     -0.227170
692      6.910000     -0.017370     -0.227460
693      6.920000     -0.015090     -0.227540
694      6.930000     -0.012820     -0.227370
695      6.940000     -0.010550     -0.226950
696      6.950000     -0.008280     -0.226260
697      6.960000     -0.006010     -0.225270
698      6.970000     -0.003760     -0.223980
699      6.980000     -0.001520     -0.222380
700      6.990000      0.000700     -0.220450
701      7.000000      0.002910     -0.218190
702      7.010000      0.005090     -0.215600
703      7.020000      0.007250     -0.212690
704      7.030000      0.009370     -0.209470
705      7.040000      0.011470     -0.205960
706      7.050000      0.013530     -0.202160
707      7.060000      0.015550     -0.198120
708      7.070000      0.017530     -0.193860
709      7.080000      0.019470     -0.189410
710      7.090000      0.021360     -0.184820
711      7.100000      0.023210     -0.180130
712      7.110000      0.025010     -0.175370
713      7.120000      0.026770     -0.170590
714      7.130000      0.028470     -0.165830
715      7.140000      0.030130     -0.161110
716      7.150000      0.031740     -0.156470
717      7.160000      0.033310     -0.151930
718      7.170000      0.034820     -0.147520
719      7.180000      0.036300     -0.143240
720      7.190000      0.037730     -0.139100
721      7.200000      0.039120     -0.135110
722      7.210000      0.040470     -0.131270
723      7.220000      0.041790     -0.127580
724      7.230000      0.043060     -0.124040
725      7.240000      0.044300     -0.120630
726      7.250000      0.045510     -0.117370
727      7.260000      0.046680     -0.114240
728      7.270000      0.047830     -0.111230
729      7.280000      0.048940     -0.108350
730      7.290000      0.050020     -0.105590
731      7.300000      0.051080     -0.102940
732      7.310000      0.052110     -0.100410
733      7.320000      0.053110     -0.098000
734      7.330000      0.054090     -0.095690
735      7.340000      0.055050     -0.093500
736      7.350000      0.055980     -0.091400
737      7.360000      0.056900     -0.089410
738      7.370000      0.057790     -0.087520
739      7.380000      0.058670     -0.085720
740      7.390000      0.059520     -0.084010
741      7.400000      0.060360     -0.082380
742      7.410000      0.061190     -0.080830
743      7.420000      0.062000     -0.079340
744      7.430000      0.062790     -0.077900
745      7.440000      0.063570     -0.076520
746      7.450000      0.064330     -0.075180
747      7.460000      0.065080     -0.073860
748      7.470000      0.065820     -0.072560
749      7.480000      0.066550     -0.071270
750      7.490000      0.067260     -0.069970
751      7.500000      0.067960     -0.068650
752      7.510000      0.068650     -0.067310
753      7.520000      0.069320     -0.065920
754      7.530000      0.069980     -0.064480
755      7.540000      0.070630     -0.062980
756      7.550000      0.071250     -0.061400
757      7.560000      0.071870     -0.059740
758      7.570000      0.072470     -0.057980
759      7.580000      0.073050     -0.056110
760      7.590000      0.073610     -0.054130
761      7.600000      0.074150     -0.052030
762      7.610000      0.074670     -0.049800
763      7.620000      0.075170     -0.047450
764      7.630000      0.075640     -0.044960
765      7.640000      0.076090     -0.042330
766      7.650000      0.076510     -0.039570
767      7.660000      0.076910     -0.036670
768      7.670000      0.077280     -0.033640
769      7.680000      0.077610     -0.030480
770      7.690000      0.077920     -0.027210
771      7.700000      0.078190     -0.023810
772      7.710000      0.078430     -0.020310
773      7.720000      0.078630     -0.016690
774      7.730000      0.078800     -0.012970
775      7.740000      0.078930     -0.009140
776      7.750000      0.079020     -0.005210
777      7.760000      0.079070     -0.001180
778      7.770000      0.079080      0.002970
779      7.780000      0.079050      0.007230
780      7.790000      0.078980      0.011620
781      7.800000      0.078860      0.016130
782      7.810000      0.078700      0.020780
783      7.820000      0.078500      0.025570
784      7.830000      0.078240      0.030510
785      7.840000      0.077930      0.035600
786      7.850000      0.077580      0.040840
787      7.860000      0.077170      0.046220
788      7.870000      0.076710      0.051760
789      7.880000      0.076190      0.057440
790      7.890000      0.075620      0.063250
791      7.900000      0.074980      0.069190
792      7.910000      0.074290      0.075260
793      7.920000      0.073540      0.081430
794      7.930000      0.072730      0.087720
795      7.940000      0.071850      0.094120
796      7.950000      0.070910      0.100620
797      7.960000      0.069900      0.107230
798      7.970000      0.068830      0.113950
799      7.980000      0.067690      0.120780
800      7.990000      0.066480      0.127730
801      8.000000      0.065200      0.134790
802      8.010000      0.063860      0.141960
803      8.020000      0.062440      0.149240
804      8.030000      0.060940      0.156620
805      8.040000      0.059380      0.164070
806      8.050000      0.057740      0.171580
807      8.060000      0.056020      0.179100
808      8.070000      0.054230      0.186600
809      8.080000      0.052360      0.194030
810      8.090000      0.050420      0.201330
811      8.100000      0.048410      0.208450
812      8.110000      0.046330      0.215330
813      8.120000      0.044170      0.221900
814      8.130000      0.041950      0.228120
815      8.140000      0.039670      0.233920
816      8.150000      0.037330      0.239270
817      8.160000      0.034940      0.244110
818      8.170000      0.032500      0.248420
819      8.180000      0.030010      0.252180
820      8.190000      0.027490      0.255350
821      8.200000      0.024940      0.257950
822      8.210000      0.022360      0.259950
823      8.220000      0.019760      0.261360
824      8.230000      0.017150      0.262190
825      8.240000      0.014520      0.262450
826      8.250000      0.011900      0.262160
827      8.260000      0.009280      0.261330
828      8.270000      0.006670      0.260000
829      8.280000      0.004070      0.258170
830      8.290000      0.001480      0.255880
831      8.300000     -0.001080      0.253160
832      8.310000     -0.003610      0.250010
833      8.320000     -0.006110      0.246470
834      8.330000     -0.008570      0.242550
835      8.340000     -0.011000      0.238270
836      8.350000     -0.013380      0.233630
837      8.360000     -0.015720      0.228660
838      8.370000     -0.018000      0.223350
839      8.380000     -0.020240      0.217710
840      8.390000     -0.022410      0.211750
841      8.400000     -0.024530      0.205460
842      8.410000     -0.026590      0.198850
843      8.420000     -0.028570      0.191940
844      8.430000     -0.030490      0.184720
845      8.440000     -0.032340      0.177230
846      8.450000     -0.034110      0.169480
847      8.460000     -0.035810      0.161510
848      8.470000     -0.037420      0.153350
849      8.480000     -0.038960      0.145040
850      8.490000     -0.040410      0.136630
851      8.500000     -0.041770      0.128180
852      8.510000     -0.043050      0.119720
853      8.520000     -0.044250      0.111310
854      8.530000     -0.045360      0.102990
855      8.540000     -0.046390      0.094810
856      8.550000     -0.047340      0.086800
857      8.560000     -0.048210      0.078990
858      8.570000     -0.049000      0.071390
859      8.580000     -0.049710      0.064030
860      8.590000     -0.050360      0.056910
861      8.600000     -0.050920      0.050040
862      8.610000     -0.051420      0.043410
863      8.620000     -0.051860      0.037010
864      8.630000     -0.052230      0.030860
865      8.640000     -0.052540      0.024930
866      8.650000     -0.052790      0.019220
867      8.660000     -0.052980      0.013740
868      8.670000     -0.053120      0.008470
869      8.680000     -0.053200      0.003430
870      8.690000     -0.053240     -0.001400
871      8.700000     -0.053220     -0.006000
872      8.710000     -0.053160     -0.010370
873      8.720000     -0.053060     -0.014510
874      8.730000     -0.052910     -0.018420
875      8.740000     -0.052730     -0.022080
876      8.750000     -0.052510     -0.025490
877      8.760000     -0.052250     -0.028660
878      8.770000     -0.051970     -0.031570
879      8.780000     -0.051650     -0.034250
880      8.790000     -0.051310     -0.036680
881      8.800000     -0.050940     -0.038870
882      8.810000     -0.050550     -0.040830
883      8.820000     -0.050140     -0.042570
884      8.830000     -0.049720     -0.044100
885      8.840000     -0.049280     -0.045420
886      8.850000     -0.048820     -0.046550
887      8.860000     -0.048360     -0.047500
888      8.870000     -0.047880     -0.048290
889      8.880000     -0.047400     -0.048920
890      8.890000     -0.046910     -0.049400
891      8.900000     -0.046420     -0.049760
892      8.910000     -0.045920     -0.050000
893      8.920000     -0.045420     -0.050130
894      8.930000     -0.044920     -0.050160
895      8.940000     -0.044420     -0.050110
896      8.950000     -0.043910     -0.049980
897      8.960000     -0.043420     -0.049780
898      8.970000     -0.042920     -0.049520
899      8.980000     -0.042420     -0.049190
900      8.990000     -0.041930     -0.048810
901      9.000000     -0.041440     -0.048380
902      9.010000     -0.040960     -0.047890
903      9.020000     -0.040480     -0.047360
904      9.030000     -0.040010     -0.046780
905      9.040000     -0.039540     -0.046160
906      9.050000     -0.039080     -0.045500
907      9.060000     -0.038620     -0.044800
908      9.070000     -0.038170     -0.044060
909      9.080000     -0.037730     -0.043290
910      9.090000     -0.037300     -0.042490
911      9.100000     -0.036870     -0.041670
912      9.110000     -0.036460     -0.040820
913      9.120000     -0.036050     -0.039960
914      9.130000     -0.035650     -0.039070
915      9.140000     -0.035260     -0.038170
916      9.150000     -0.034880     -0.037260
917      9.160000     -0.034510     -0.036340
918      9.170000     -0.034140     -0.035410
919      9.180000     -0.033790     -0.034470
920      9.190000     -0.033440     -0.033510
921      9.200000     -0.033110     -0.032550
922      9.210000     -0.032780     -0.031570
923      9.220000     -0.032470     -0.030590
924      9.230000     -0.032160     -0.029590
925      9.240000     -0.031860     -0.028590
926      9.250000     -0.031580     -0.027570
927      9.260000     -0.031300     -0.026550
928      9.270000     -0.031040     -0.025530
929      9.280000     -0.030780     -0.024510
930      9.290000     -0.030540     -0.023500
931      9.300000     -0.030300     -0.022500
932      9.310000     -0.030080     -0.021510
933      9.320000     -0.029860     -0.020540
934      9.330000     -0.029660     -0.019600
935      9.340000     -0.029460     -0.018690
936      9.350000     -0.029270     -0.017820
937      9.360000     -0.029100     -0.016980
938      9.370000     -0.028930     -0.016180
939      9.380000     -0.028760     -0.015430
940      9.390000     -0.028610     -0.014710
941      9.400000     -0.028460     -0.014040
942      9.410000     -0.028320     -0.013420
943      9.420000     -0.028190     -0.012840
944      9.430000     -0.028060     -0.012310
945      9.440000     -0.027940     -0.011820
946      9.450000     -0.027820     -0.011380
947      9.460000     -0.027700     -0.010990
948      9.470000     -0.027590     -0.010660
949      9.480000     -0.027490     -0.010370
950      9.490000     -0.027380     -0.010140
951      9.500000     -0.027280     -0.009970
952      9.510000     -0.027180     -0.009860
953      9.520000     -0.027080     -0.009820
954      9.530000     -0.026990     -0.009840
955      9.540000     -0.026890     -0.009940
956      9.550000     -0.026790     -0.010110
957      9.560000     -0.026690     -0.010360
958      9.570000     -0.026580     -0.010680
959      9.580000     -0.026480     -0.011090
960      9.590000     -0.026370     -0.011570
961      9.600000     -0.026250     -0.012120
962      9.610000     -0.026130     -0.012760
963      9.620000     -0.026000     -0.013460
964      9.630000     -0.025870     -0.014220
965      9.640000     -0.025720     -0.015030
966      9.650000     -0.025570     -0.015890
967      9.660000     -0.025420     -0.016770
968      9.670000     -0.025250     -0.017670
969      9.680000     -0.025070     -0.018560
970      9.690000     -0.024890     -0.019430
971      9.700000     -0.024690     -0.020260
972      9.710000     -0.024490     -0.021030
973      9.720000     -0.024280     -0.021710
974      9.730000     -0.024060     -0.022300
975      9.740000     -0.023840     -0.022770
976      9.750000     -0.023610     -0.023100
977      9.760000     -0.023380     -0.023280
978      9.770000     -0.023150     -0.023310
979      9.780000     -0.022910     -0.023160
980      9.790000     -0.022680     -0.022840
981      9.800000     -0.022450     -0.022340
982      9.810000     -0.022230     -0.021660
983      9.820000     -0.022010     -0.020800
984      9.830000     -0.021810     -0.019760
985      9.840000     -0.021610     -0.018570
986      9.850000     -0.021420     -0.017220
987      9.860000     -0.021250     -0.015730
988      9.870000     -0.021090     -0.014120
989      9.880000     -0.020950     -0.012400
990      9.890000     -0.020830     -0.010610
991      9.900000     -0.020720     -0.008750
992      9.910000     -0.020630     -0.006850
993      9.920000     -0.020570     -0.004920
994      9.930000     -0.020520     -0.003000
995      9.940000     -0.020490     -0.001100
996      9.950000     -0.020480      0.000780
997      9.960000     -0.020480      0.002600
998      9.970000     -0.020510      0.004370
999      9.980000     -0.020550      0.006080
1000      9.990000     -0.020610      0.007720
1001     10.000000     -0.020690      0.009290
1002     10.010000     -0.020780      0.010790
1003     10.020000     -0.020890      0.012220
1004     10.030000     -0.021010      0.013580
1005     10.040000     -0.021150      0.014870
1006     10.050000     -0.021300      0.016100
1007     10.060000     -0.021460      0.017280
1008     10.070000     -0.021630      0.018400
1009     10.080000     -0.021820      0.019480
1010     10.090000     -0.022010      0.020520
1011     10.100000     -0.022220      0.021520
1012     10.110000     -0.022430      0.022500
1013     10.120000     -0.022660      0.023440
1014     10.130000     -0.022890      0.024370
1015     10.140000     -0.023130      0.025280
1016     10.150000     -0.023390      0.026180
1017     10.160000     -0.023650      0.027070
1018     10.170000     -0.023920      0.027960
1019     10.180000     -0.024200      0.028840
1020     10.190000     -0.024490      0.029730
1021     10.200000     -0.024790      0.030620
1022     10.210000     -0.025090      0.031510
1023     10.220000     -0.025410      0.032410
1024     10.230000     -0.025730      0.033300
1025     10.240000     -0.026060      0.034190
1026     10.250000     -0.026410      0.035070
1027     10.260000     -0.026760      0.035940
1028     10.270000     -0.027120      0.036780
1029     10.280000     -0.027480      0.037590
1030     10.290000     -0.027860      0.038360
1031     10.300000     -0.028240      0.039070
1032     10.310000     -0.028630      0.039720
1033     10.320000     -0.029030      0.040290
1034     10.330000     -0.029430      0.040770
1035     10.340000     -0.029840      0.041150
1036     10.350000     -0.030250      0.041420
1037     10.360000     -0.030670      0.041570
1038     10.370000     -0.031080      0.041600
1039     10.380000     -0.031500      0.041500
1040     10.390000     -0.031910      0.041270
1041     10.400000     -0.032330      0.040890
1042     10.410000     -0.032740      0.040380
1043     10.420000     -0.033140      0.039740
1044     10.430000     -0.033540      0.038960
1045     10.440000     -0.033930      0.038060
1046     10.450000     -0.034310      0.037030
1047     10.460000     -0.034680      0.035900
1048     10.470000     -0.035040      0.034670
1049     10.480000     -0.035380      0.033350
1050     10.490000     -0.035720      0.031950
1051     10.500000     -0.036040      0.030500
1052     10.510000     -0.036340      0.029000
1053     10.520000     -0.036630      0.027470
1054     10.530000     -0.036910      0.025910
1055     10.540000     -0.037160      0.024350
1056     10.550000     -0.037410      0.022780
1057     10.560000     -0.037640      0.021230
1058     10.570000     -0.037850      0.019690
1059     10.580000     -0.038050      0.018160
1060     10.590000     -0.038230      0.016660
1061     10.600000     -0.038390      0.015180
1062     10.610000     -0.038550      0.013730
1063     10.620000     -0.038680      0.012310
1064     10.630000     -0.038810      0.010910
1065     10.640000     -0.038910      0.009540
1066     10.650000     -0.039010      0.008190
1067     10.660000     -0.039090      0.006880
1068     10.670000     -0.039160      0.005590
1069     10.680000     -0.039220      0.004340
1070     10.690000     -0.039260      0.003130
1071     10.700000     -0.039290      0.001950
1072     10.710000     -0.039310      0.000820
1073     10.720000     -0.039320     -0.000270
1074     10.730000     -0.039320     -0.001310
1075     10.740000     -0.039300     -0.002300
1076     10.750000     -0.039280     -0.003230
1077     10.760000     -0.039250     -0.004110
1078     10.770000     -0.039210     -0.004920
1079     10.780000     -0.039160     -0.005690
1080     10.790000     -0.039100     -0.006390
1081     10.800000     -0.039040     -0.007030
1082     10.810000     -0.038970     -0.007620
1083     10.820000     -0.038890     -0.008160
1084     10.830000     -0.038810     -0.008640
1085     10.840000     -0.038720     -0.009060
1086     10.850000     -0.038630     -0.009440
1087     10.860000     -0.038540     -0.009770
1088     10.870000     -0.038440     -0.010050
1089     10.880000     -0.038340     -0.010280
1090     10.890000     -0.038240     -0.010480
1091     10.900000     -0.038130     -0.010630
1092     10.910000     -0.038030     -0.010740
1093     10.920000     -0.037920     -0.010810
1094     10.930000     -0.037810     -0.010840
1095     10.940000     -0.037700     -0.010830
1096     10.950000     -0.037590     -0.010790
1097     10.960000     -0.037490     -0.010720
1098     10.970000     -0.037380     -0.010600
1099     10.980000     -0.037270     -0.010460
1100     10.990000     -0.037170     -0.010280
1101     11.000000     -0.037070     -0.010070
1102     11.010000     -0.036960     -0.009830
1103     11.020000     -0.036870     -0.009560
1104     11.030000     -0.036770     -0.009260
1105     11.040000     -0.036680     -0.008940
1106     11.050000     -0.036590     -0.008600
1107     11.060000     -0.036500     -0.008250
1108     11.070000     -0.036420     -0.007880
1109     11.080000     -0.036340     -0.007510
1110     11.090000     -0.036270     -0.007140
1111     11.100000     -0.036190     -0.006780
1112     11.110000     -0.036130     -0.006430
1113     11.120000     -0.036060     -0.006110
1114     11.130000     -0.036000     -0.005800
1115     11.140000     -0.035940     -0.005530
1116     11.150000     -0.035890     -0.005300
1117     11.160000     -0.035840     -0.005100
1118     11.170000     -0.035780     -0.004950
1119     11.180000     -0.035730     -0.004850
1120     11.190000     -0.035690     -0.004790
1121     11.200000     -0.035640     -0.004780
1122     11.210000     -0.035590     -0.004830
1123     11.220000     -0.035540     -0.004920
1124     11.230000     -0.035490     -0.005050
1125     11.240000     -0.035440     -0.005230
1126     11.250000     -0.035390     -0.005460
1127     11.260000     -0.035340     -0.005720
1128     11.270000     -0.035280     -0.006010
1129     11.280000     -0.035220     -0.006320
1130     11.290000     -0.035160     -0.006660
1131     11.300000     -0.035090     -0.007020
1132     11.310000     -0.035020     -0.007380
1133     11.320000     -0.034940     -0.007750
1134     11.330000     -0.034870     -0.008120
1135     11.340000     -0.034790     -0.008480
1136     11.350000     -0.034700     -0.008830
1137     11.360000     -0.034610     -0.009170
1138     11.370000     -0.034520     -0.009480
1139     11.380000     -0.034430     -0.009780
1140     11.390000     -0.034330     -0.010060
1141     11.400000     -0.034230     -0.010320
1142     11.410000     -0.034120     -0.010550
1143     11.420000     -0.034020     -0.010770
1144     11.430000     -0.033910     -0.010960
1145     11.440000     -0.033800     -0.011140
1146     11.450000     -0.033690     -0.011290
1147     11.460000     -0.033580     -0.011440
1148     11.470000     -0.033460     -0.011570
1149     11.480000     -0.033350     -0.011690
1150     11.490000     -0.033230     -0.011810
1151     11.500000     -0.033110     -0.011920
1152     11.510000     -0.032990     -0.012040
1153     11.520000     -0.032870     -0.012160
1154     11.530000     -0.032750     -0.012280
1155     11.540000     -0.032630     -0.012420
1156     11.550000     -0.032500     -0.012570
1157     11.560000     -0.032380     -0.012730
1158     11.570000     -0.032250     -0.012910
1159     11.580000     -0.032120     -0.013110
1160     11.590000     -0.031990     -0.013330
1161     11.600000     -0.031860     -0.013570
1162     11.610000     -0.031720     -0.013830
1163     11.620000     -0.031580     -0.014110
1164     11.630000     -0.031440     -0.014400
1165     11.640000     -0.031300     -0.014710
1166     11.650000     -0.031150     -0.015040
1167     11.660000     -0.031000     -0.015370
1168     11.670000     -0.030850     -0.015710
1169     11.680000     -0.030690     -0.016050
1170     11.690000     -0.030530     -0.016380
1171     11.700000     -0.030370     -0.016700
1172     11.710000     -0.030200     -0.017010
1173     11.720000     -0.030030     -0.017300
1174     11.730000     -0.029860     -0.017550
1175     11.740000     -0.029680     -0.017780
1176     11.750000     -0.029500     -0.017970
1177     11.760000     -0.029320     -0.018120
1178     11.770000     -0.029140     -0.018220
1179     11.780000     -0.028960     -0.018280
1180     11.790000     -0.028780     -0.018290
1181     11.800000     -0.028590     -0.018250
1182     11.810000     -0.028410     -0.018170
1183     11.820000     -0.028230     -0.018030
1184     11.830000     -0.028050     -0.017850
1185     11.840000     -0.027870     -0.017620
1186     11.850000     -0.027690     -0.017350
1187     11.860000     -0.027520     -0.017040
1188     11.870000     -0.027350     -0.016700
1189     11.880000     -0.027180     -0.016330
1190     11.890000     -0.027020     -0.015940
1191     11.900000     -0.026860     -0.015530
1192     11.910000     -0.026710     -0.015110
1193     11.920000     -0.026550     -0.014680
1194     11.930000     -0.026410     -0.014240
1195     11.940000     -0.026260     -0.013810
1196     11.950000     -0.026130     -0.013390
1197     11.960000     -0.025990     -0.012970
1198     11.970000     -0.025860     -0.012570
1199     11.980000     -0.025740     -0.012180
1200     11.990000     -0.025620     -0.011810
1201     12.000000     -0.025500     -0.011450
1202     12.010000     -0.025380     -0.011110
1203     12.020000     -0.025270     -0.010780
1204     12.030000     -0.025160     -0.010460
1205     12.040000     -0.025060     -0.010150
1206     12.050000     -0.024960     -0.009850
1207     12.060000     -0.024860     -0.009560
1208     12.070000     -0.024760     -0.009270
1209     12.080000     -0.024670     -0.008980
1210     12.090000     -0.024580     -0.008680
1211     12.100000     -0.024490     -0.008380
1212     12.110000     -0.024410     -0.008060
1213     12.120000     -0.024330     -0.007730
1214     12.130000     -0.024250     -0.007380
1215     12.140000     -0.024180     -0.007010
1216     12.150000     -0.024110     -0.006610
1217     12.160000     -0.024040     -0.006190
1218     12.170000     -0.023980     -0.005730
1219     12.180000     -0.023920     -0.005240
1220     12.190000     -0.023870     -0.004720
1221     12.200000     -0.023820     -0.004160
1222     12.210000     -0.023780     -0.003570
1223     12.220000     -0.023750     -0.002950
1224     12.230000     -0.023720     -0.002300
1225     12.240000     -0.023690     -0.001620
1226     12.250000     -0.023680     -0.000920
1227     12.260000     -0.023670     -0.000200
1228     12.270000     -0.023670      0.000520
1229     12.280000     -0.023670      0.001250
1230     12.290000     -0.023680      0.001970
1231     12.300000     -0.023700      0.002670
1232     12.310000     -0.023730      0.003350
1233     12.320000     -0.023760      0.003980
1234     12.330000     -0.023800      0.004580
1235     12.340000     -0.023850      0.005120
1236     12.350000     -0.023900      0.005590
1237     12.360000     -0.023960      0.006000
1238     12.370000     -0.024020      0.006340
1239     12.380000     -0.024080      0.006600
1240     12.390000     -0.024150      0.006780
1241     12.400000     -0.024210      0.006880
1242     12.410000     -0.024280      0.006900
1243     12.420000     -0.024350      0.006840
1244     12.430000     -0.024420      0.006710
1245     12.440000     -0.024490      0.006500
1246     12.450000     -0.024550      0.006230
1247     12.460000     -0.024620      0.005910
1248     12.470000     -0.024670      0.005530
1249     12.480000     -0.024730      0.005120
1250     12.490000     -0.024780      0.004670
1251     12.500000     -0.024830      0.004210
1252     12.510000     -0.024870      0.003730
1253     12.520000     -0.024910      0.003250
1254     12.530000     -0.024940      0.002790
1255     12.540000     -0.024970      0.002340
1256     12.550000     -0.024990      0.001920
1257     12.560000     -0.025010      0.001530
1258     12.570000     -0.025030      0.001180
1259     12.580000     -0.025040      0.000870
1260     12.590000     -0.025050      0.000610
1261     12.600000     -0.025050      0.000400
1262     12.610000     -0.025060      0.000230
1263     12.620000     -0.025060      0.000120
1264     12.630000     -0.025060      0.000050
1265     12.640000     -0.025060      0.000030
1266     12.650000     -0.025060      0.000050
1267     12.660000     -0.025060      0.000110
1268     12.670000     -0.025060      0.000210
1269     12.680000     -0.025060      0.000330
1270     12.690000     -0.025070      0.000480
1271     12.700000     -0.025070      0.000660
1272     12.710000     -0.025080      0.000850
1273     12.720000     -0.025090      0.001050
1274     12.730000     -0.025100      0.001250
1275     12.740000     -0.025110      0.001460
1276     12.750000     -0.025120      0.001660
1277     12.760000     -0.025140      0.001860
1278     12.770000     -0.025160      0.002040
1279     12.780000     -0.025180      0.002220
1280     12.790000     -0.025200      0.002380
1281     12.800000     -0.025230      0.002530
1282     12.810000     -0.025250      0.002660
1283     12.820000     -0.025280      0.002770
1284     12.830000     -0.025310      0.002870
1285     12.840000     -0.025330      0.002950
1286     12.850000     -0.025360      0.003010
1287     12.860000     -0.025390      0.003050
1288     12.870000     -0.025420      0.003080
1289     12.880000     -0.025460      0.003090
1290     12.890000     -0.025490      0.003080
1291     12.900000     -0.025520      0.003050
1292     12.910000     -0.025550      0.003010
1293     12.920000     -0.025580      0.002950
1294     12.930000     -0.025610      0.002870
1295     12.940000     -0.025640      0.002770
1296     12.950000     -0.025660      0.002660
1297     12.960000     -0.025690      0.002530
1298     12.970000     -0.025720      0.002380
1299     12.980000     -0.025740      0.002210
1300     12.990000     -0.025760      0.002030
1301     13.000000     -0.025780      0.001830
1302     13.010000     -0.025800      0.001610
1303     13.020000     -0.025820      0.001380
1304     13.030000     -0.025830      0.001130
1305     13.040000     -0.025840      0.000870
1306     13.050000     -0.025850      0.000600
1307     13.060000     -0.025860      0.000320
1308     13.070000     -0.025860      0.000040
1309     13.080000     -0.025860     -0.000250
1310     13.090000     -0.025860     -0.000530
1311     13.100000     -0.025850     -0.000810
1312     13.110000     -0.025840     -0.001070
1313     13.120000     -0.025830     -0.001330
1314     13.130000     -0.025820     -0.001560
1315     13.140000     -0.025800     -0.001780
1316     13.150000     -0.025790     -0.001970
1317     13.160000     -0.025770     -0.002130
1318     13.170000     -0.025740     -0.002270
1319     13.180000     -0.025720     -0.002370
1320     13.190000     -0.025700     -0.002450
1321     13.200000     -0.025670     -0.002490
1322     13.210000     -0.025650     -0.002490
1323     13.220000     -0.025620     -0.002470
1324     13.230000     -0.025600     -0.002410
1325     13.240000     -0.025580     -0.002320
1326     13.250000     -0.025550     -0.002210
1327     13.260000     -0.025530     -0.002060
1328     13.270000     -0.025510     -0.001900
1329     13.280000     -0.025490     -0.001710
1330     13.290000     -0.025470     -0.001500
1331     13.300000     -0.025460     -0.001270
1332     13.310000     -0.025450     -0.001030
1333     13.320000     -0.025440     -0.000780
1334     13.330000     -0.025430     -0.000520
1335     13.340000     -0.025420     -0.000260
1336     13.350000     -0.025420      0.000010
1337     13.360000     -0.025420      0.000280
1338     13.370000     -0.025420      0.000560
1339     13.380000     -0.025430      0.000830
1340     13.390000     -0.025440      0.001100
1341     13.400000     -0.025450      0.001370
1342     13.410000     -0.025460      0.001630
1343     13.420000     -0.025480      0.001900
1344     13.430000     -0.025500      0.002160
1345     13.440000     -0.025520      0.002420
1346     13.450000     -0.025540      0.002670
1347     13.460000     -0.025570      0.002920
1348     13.470000     -0.025600      0.003150
1349     13.480000     -0.025630      0.003390
1350     13.490000     -0.025660      0.003610
1351     13.500000     -0.025700      0.003820
1352     13.510000     -0.025740      0.004020
1353     13.520000     -0.025780      0.004200
1354     13.530000     -0.025820      0.004370
1355     13.540000     -0.025860      0.004520
1356     13.550000     -0.025910      0.004660
1357     13.560000     -0.025960      0.004770
1358     13.570000     -0.026000      0.004860
1359     13.580000     -0.026050      0.004940
1360     13.590000     -0.026100      0.004990
1361     13.600000     -0.026150      0.005020
1362     13.610000     -0.026200      0.005030
1363     13.620000     -0.026250      0.005030
1364     13.630000     -0.026300      0.005000
1365     13.640000     -0.026350      0.004960
1366     13.650000     -0.026400      0.004900
1367     13.660000     -0.026450      0.004820
1368     13.670000     -0.026500      0.004740
1369     13.680000     -0.026550      0.004650
1370     13.690000     -0.026590      0.004550
1371     13.700000     -0.026640      0.004450
1372     13.710000     -0.026680      0.004340
1373     13.720000     -0.026730      0.004240
1374     13.730000     -0.026770      0.004140
1375     13.740000     -0.026810      0.004050
1376     13.750000     -0.026850      0.003970
1377     13.760000     -0.026890      0.003900
1378     13.770000     -0.026930      0.003840
1379     13.780000     -0.026970      0.003790
1380     13.790000     -0.027010      0.003760
1381     13.800000     -0.027040      0.003740
1382     13.810000     -0.027080      0.003730
1383     13.820000     -0.027120      0.003740
1384     13.830000     -0.027160      0.003760
1385     13.840000     -0.027190      0.003780
1386     13.850000     -0.027230      0.003820
1387     13.860000     -0.027270      0.003860
1388     13.870000     -0.027310      0.003900
1389     13.880000     -0.027350      0.003940
1390     13.890000     -0.027390      0.003980
1391     13.900000     -0.027430      0.004010
1392     13.910000     -0.027470      0.004030
1393     13.920000     -0.027510      0.004030
1394     13.930000     -0.027550      0.004020
1395     13.940000     -0.027590      0.003980
1396     13.950000     -0.027630      0.003920
1397     13.960000     -0.027670      0.003840
1398     13.970000     -0.027700      0.003720
1399     13.980000     -0.027740      0.003570
1400     13.990000     -0.027780      0.003400
1401     14.000000     -0.027810      0.003180
1402     14.010000     -0.027840      0.002940
1403     14.020000     -0.027870      0.002670
1404     14.030000     -0.027900      0.002360
1405     14.040000     -0.027920      0.002020
1406     14.050000     -0.027940      0.001660
1407     14.060000     -0.027960      0.001280
1408     14.070000     -0.027970      0.000880
1409     14.080000     -0.027980      0.000460
1410     14.090000     -0.027990      0.000040
1411     14.100000     -0.027990     -0.000390
1412     14.110000     -0.027980     -0.000820
1413     14.120000     -0.027970     -0.001250
1414     14.130000     -0.027960     -0.001660
1415     14.140000     -0.027940     -0.002050
1416     14.150000     -0.027920     -0.002430
1417     14.160000     -0.027900     -0.002780
1418     14.170000     -0.027870     -0.003110
1419     14.180000     -0.027840     -0.003420
1420     14.190000     -0.027810     -0.003690
1421     14.200000     -0.027770     -0.003940
1422     14.210000     -0.027730     -0.004160
1423     14.220000     -0.027690     -0.004350
1424     14.230000     -0.027640     -0.004520
1425     14.240000     -0.027600     -0.004660
1426     14.250000     -0.027550     -0.004780
1427     14.260000     -0.027510     -0.004890
1428     14.270000     -0.027460     -0.004990
1429     14.280000     -0.027410     -0.005080
1430     14.290000     -0.027360     -0.005160
1431     14.300000     -0.027300     -0.005240
1432     14.310000     -0.027250     -0.005330
1433     14.320000     -0.027200     -0.005430
1434     14.330000     -0.027140     -0.005540
1435     14.340000     -0.027090     -0.005670
1436     14.350000     -0.027030     -0.005820
1437     14.360000     -0.026970     -0.006000
1438     14.370000     -0.026910     -0.006210
1439     14.380000     -0.026850     -0.006440
1440     14.390000     -0.026790     -0.006710
1441     14.400000     -0.026720     -0.007010
1442     14.410000     -0.026650     -0.007350
1443     14.420000     -0.026580     -0.007710
1444     14.430000     -0.026500     -0.008110
1445     14.440000     -0.026420     -0.008530
1446     14.450000     -0.026330     -0.008980
1447     14.460000     -0.026240     -0.009450
1448     14.470000     -0.026150     -0.009930
1449     14.480000     -0.026050     -0.010410
1450     14.490000     -0.025950     -0.010900
1451     14.500000     -0.025840     -0.011390
1452     14.510000     -0.025720     -0.011860
1453     14.520000     -0.025600     -0.012310
1454     14.530000     -0.025480     -0.012730
1455     14.540000     -0.025350     -0.013120
1456     14.550000     -0.025220     -0.013470
1457     14.560000     -0.025090     -0.013770
1458     14.570000     -0.024950     -0.014030
1459     14.580000     -0.024810     -0.014240
1460     14.590000     -0.024670     -0.014390
1461     14.600000     -0.024520     -0.014500
1462     14.610000     -0.024380     -0.014540
1463     14.620000     -0.024230     -0.014540
1464     14.630000     -0.024090     -0.014480
1465     14.640000     -0.023940     -0.014380
1466     14.650000     -0.023800     -0.014230
1467     14.660000     -0.023660     -0.014040
1468     14.670000     -0.023520     -0.013820
1469     14.680000     -0.023380     -0.013560
1470     14.690000     -0.023240     -0.013290
1471     14.700000     -0.023110     -0.012990
1472     14.710000     -0.022980     -0.012680
1473     14.720000     -0.022850     -0.012370
1474     14.730000     -0.022730     -0.012060
1475     14.740000     -0.022610     -0.011760
1476     14.750000     -0.022490     -0.011470
1477     14.760000     -0.022380     -0.011190
1478     14.770000     -0.022260     -0.010930
1479     14.780000     -0.022150     -0.010690
1480     14.790000     -0.022050     -0.010480
1481     14.800000     -0.021940     -0.010290
1482     14.810000     -0.021840     -0.010120
1483     14.820000     -0.021740     -0.009990
1484     14.830000     -0.021640     -0.009870
1485     14.840000     -0.021540     -0.009780
1486     14.850000     -0.021440     -0.009720
1487     14.860000     -0.021350     -0.009670
1488     14.870000     -0.021250     -0.009650
1489     14.880000     -0.021150     -0.009650
1490     14.890000     -0.021060     -0.009660
1491     14.900000     -0.020960     -0.009680
1492     14.910000     -0.020860     -0.009720
1493     14.920000     -0.020770     -0.009770
1494     14.930000     -0.020670     -0.009820
1495     14.940000     -0.020570     -0.009890
1496     14.950000     -0.020470     -0.009960
1497     14.960000     -0.020370     -0.010030
1498     14.970000     -0.020270     -0.010100
1499     14.980000     -0.020170     -0.010180
1500     14.990000     -0.020070     -0.010250
1501     15.000000     -0.019970     -0.010330
1502     15.010000     -0.019860     -0.010400
1503     15.020000     -0.019760     -0.010480
1504     15.030000     -0.019650     -0.010550
1505     15.040000     -0.019550     -0.010620
1506     15.050000     -0.019440     -0.010680
1507     15.060000     -0.019330     -0.010740
1508     15.070000     -0.019230     -0.010800
1509     15.080000     -0.019120     -0.010850
1510     15.090000     -0.019010     -0.010900
1511     15.100000     -0.018900     -0.010940
1512     15.110000     -0.018790     -0.010970
1513     15.120000     -0.018680     -0.010990
1514     15.130000     -0.018570     -0.011000
1515     15.140000     -0.018460     -0.011000
1516     15.150000     -0.018350     -0.010990
1517     15.160000     -0.018240     -0.010970
1518     15.170000     -0.018130     -0.010930
1519     15.180000     -0.018020     -0.010880
1520     15.190000     -0.017920     -0.010820
1521     15.200000     -0.017810     -0.010740
1522     15.210000     -0.017700     -0.010650
1523     15.220000     -0.017590     -0.010550
1524     15.230000     -0.017490     -0.010430
1525     15.240000     -0.017380     -0.010300
1526     15.250000     -0.017280     -0.010160
1527     15.260000     -0.017180     -0.010010
1528     15.270000     -0.017080     -0.009860
1529     15.280000     -0.016980     -0.009690
1530     15.290000     -0.016880     -0.009530
1531     15.300000     -0.016790     -0.009360
1532     15.310000     -0.016690     -0.009180
1533     15.320000     -0.016600     -0.009010
1534     15.330000     -0.016510     -0.008840
1535     15.340000     -0.016420     -0.008680
1536     15.350000     -0.016340     -0.008520
1537     15.360000     -0.016250     -0.008370
1538     15.370000     -0.016170     -0.008220
1539     15.380000     -0.016090     -0.008090
1540     15.390000     -0.016010     -0.007960
1541     15.400000     -0.015930     -0.007840
1542     15.410000     -0.015850     -0.007730
1543     15.420000     -0.015770     -0.007620
1544     15.430000     -0.015690     -0.007520
1545     15.440000     -0.015620     -0.007430
1546     15.450000     -0.015540     -0.007350
1547     15.460000     -0.015470     -0.007270
1548     15.470000     -0.015400     -0.007190
1549     15.480000     -0.015330     -0.007110
1550     15.490000     -0.015250     -0.007030
1551     15.500000     -0.015180     -0.006950
1552     15.510000     -0.015120     -0.006860
1553     15.520000     -0.015050     -0.006770
1554     15.530000     -0.014980     -0.006670
1555     15.540000     -0.014910     -0.006570
1556     15.550000     -0.014850     -0.006450
1557     15.560000     -0.014780     -0.006330
1558     15.570000     -0.014720     -0.006190
1559     15.580000     -0.014660     -0.006030
1560     15.590000     -0.014600     -0.005870
1561     15.600000     -0.014540     -0.005690
1562     15.610000     -0.014480     -0.005490
1563     15.620000     -0.014430     -0.005290
1564     15.630000     -0.014370     -0.005060
1565     15.640000     -0.014320     -0.004830
1566     15.650000     -0.014270     -0.004590
1567     15.660000     -0.014230     -0.004330
1568     15.670000     -0.014180     -0.004070
1569     15.680000     -0.014140     -0.003810
1570     15.690000     -0.014110     -0.003540
1571     15.700000     -0.014070     -0.003280
1572     15.710000     -0.014040     -0.003020
1573     15.720000     -0.014010     -0.002760
1574     15.730000     -0.013980     -0.002520
1575     15.740000     -0.013950     -0.002290
1576     15.750000     -0.013930     -0.002070
1577     15.760000     -0.013910     -0.001870
1578     15.770000     -0.013890     -0.001690
1579     15.780000     -0.013880     -0.001530
1580     15.790000     -0.013860     -0.001380
1581     15.800000     -0.013850     -0.001260
1582     15.810000     -0.013830     -0.001160
1583     15.820000     -0.013820     -0.001080
1584     15.830000     -0.013810     -0.001020
1585     15.840000     -0.013800     -0.000970
1586     15.850000     -0.013790     -0.000950
1587     15.860000     -0.013780     -0.000940
1588     15.870000     -0.013770     -0.000940
1589     15.880000     -0.013760     -0.000960
1590     15.890000     -0.013750     -0.000980
1591     15.900000     -0.013740     -0.001020
1592     15.910000     -0.013730     -0.001070
1593     15.920000     -0.013720     -0.001120
1594     15.930000     -0.013710     -0.001170
1595     15.940000     -0.013700     -0.001220
1596     15.950000     -0.013690     -0.001280
1597     15.960000     -0.013680     -0.001340
1598     15.970000     -0.013660     -0.001390
1599     15.980000     -0.013650     -0.001440
1600     15.990000     -0.013630     -0.001490
1601     16.000000     -0.013620     -0.001530
1602     16.010000     -0.013600     -0.001570
1603     16.020000     -0.013590     -0.001600
1604     16.030000     -0.013570     -0.001630
1605     16.040000     -0.013560     -0.001650
1606     16.050000     -0.013540     -0.001670
1607     16.060000     -0.013520     -0.001680
1608     16.070000     -0.013510     -0.001680
1609     16.080000     -0.013490     -0.001680
1610     16.090000     -0.013470     -0.001660
1611     16.100000     -0.013460     -0.001640
1612     16.110000     -0.013440     -0.001610
1613     16.120000     -0.013420     -0.001570
1614     16.130000     -0.013410     -0.001510
1615     16.140000     -0.013390     -0.001450
1616     16.150000     -0.013380     -0.001380
1617     16.160000     -0.013360     -0.001290
1618     16.170000     -0.013350     -0.001190
1619     16.180000     -0.013340     -0.001080
1620     16.190000     -0.013330     -0.000960
1621     16.200000     -0.013320     -0.000820
1622     16.210000     -0.013310     -0.000670
1623     16.220000     -0.013300     -0.000510
1624     16.230000     -0.013300     -0.000330
1625     16.240000     -0.013290     -0.000140
1626     16.250000     -0.013290      0.000060
1627     16.260000     -0.013290      0.000260
1628     16.270000     -0.013300      0.000480
1629     16.280000     -0.013300      0.000710
1630     16.290000     -0.013310      0.000940
1631     16.300000     -0.013320      0.001170
1632     16.310000     -0.013330      0.001410
1633     16.320000     -0.013340      0.001640
1634     16.330000     -0.013360      0.001870
1635     16.340000     -0.013380      0.002110
1636     16.350000     -0.013400      0.002330
1637     16.360000     -0.013420      0.002550
1638     16.370000     -0.013450      0.002770
1639     16.380000     -0.013480      0.002970
1640     16.390000     -0.013510      0.003170
1641     16.400000     -0.013540      0.003360
1642     16.410000     -0.013570      0.003540
1643     16.420000     -0.013610      0.003720
1644     16.430000     -0.013640      0.003880
1645     16.440000     -0.013680      0.004030
1646     16.450000     -0.013720      0.004170
1647     16.460000     -0.013760      0.004300
1648     16.470000     -0.013810      0.004410
1649     16.480000     -0.013850      0.004510
1650     16.490000     -0.013900      0.004600
1651     16.500000     -0.013940      0.004670
1652     16.510000     -0.013990      0.004720
1653     16.520000     -0.014040      0.004750
1654     16.530000     -0.014080      0.004760
1655     16.540000     -0.014130      0.004740
1656     16.550000     -0.014180      0.004700
1657     16.560000     -0.014230      0.004640
1658     16.570000     -0.014270      0.004550
1659     16.580000     -0.014320      0.004430
1660     16.590000     -0.014360      0.004290
1661     16.600000     -0.014410      0.004120
1662     16.610000     -0.014450      0.003920
1663     16.620000     -0.014490      0.003700
1664     16.630000     -0.014520      0.003460
1665     16.640000     -0.014560      0.003200
1666     16.650000     -0.014590      0.002910
1667     16.660000     -0.014620      0.002620
1668     16.670000     -0.014650      0.002310
1669     16.680000     -0.014670      0.002000
1670     16.690000     -0.014690      0.001690
1671     16.700000     -0.014710      0.001390
1672     16.710000     -0.014720      0.001100
1673     16.720000     -0.014730      0.000820
1674     16.730000     -0.014740      0.000570
1675     16.740000     -0.014740      0.000340
1676     16.750000     -0.014750      0.000140
1677     16.760000     -0.014750     -0.000020
1678     16.770000     -0.014750     -0.000150
1679     16.780000     -0.014750     -0.000230
1680     16.790000     -0.014740     -0.000280
1681     16.800000     -0.014740     -0.000280
1682     16.810000     -0.014740     -0.000250
1683     16.820000     -0.014740     -0.000170
1684     16.830000     -0.014730     -0.000050
1685     16.840000     -0.014730      0.000090
1686     16.850000     -0.014740      0.000270
1687     16.860000     -0.014740      0.000480
1688     16.870000     -0.014740      0.000710
1689     16.880000     -0.014750      0.000950
1690     16.890000     -0.014760      0.001200
1691     16.900000     -0.014770      0.001460
1692     16.910000     -0.014790      0.001710
1693     16.920000     -0.014800      0.001950
1694     16.930000     -0.014820      0.002170
1695     16.940000     -0.014840      0.002370
1696     16.950000     -0.014870      0.002550
1697     16.960000     -0.014890      0.002690
1698     16.970000     -0.014920      0.002800
1699     16.980000     -0.014950      0.002860
1700     16.990000     -0.014980      0.002890
1701     17.000000     -0.015010      0.002880
1702     17.010000     -0.015030      0.002820
1703     17.020000     -0.015060      0.002730
1704     17.030000     -0.015090      0.002600
1705     17.040000     -0.015120      0.002440
1706     17.050000     -0.015140      0.002250
1707     17.060000     -0.015160      0.002030
1708     17.070000     -0.015180      0.001800
1709     17.080000     -0.015200      0.001550
1710     17.090000     -0.015220      0.001300
1711     17.100000     -0.015230      0.001050
1712     17.110000     -0.015240      0.000810
1713     17.120000     -0.015250      0.000590
1714     17.130000     -0.015250      0.000400
1715     17.140000     -0.015260      0.000240
1716     17.150000     -0.015260      0.000110
1717     17.160000     -0.015260      0.000030
1718     17.170000     -0.015260      0.000000
1719     17.180000     -0.015260      0.000020
1720     17.190000     -0.015260      0.000090
1721     17.200000     -0.015260      0.000220
1722     17.210000     -0.015270      0.000400
1723     17.220000     -0.015270      0.000640
1724     17.230000     -0.015280      0.000920
1725     17.240000     -0.015290      0.001260
1726     17.250000     -0.015300      0.001630
1727     17.260000     -0.015310      0.002040
1728     17.270000     -0.015330      0.002480
1729     17.280000     -0.015360      0.002950
1730     17.290000     -0.015390      0.003420
1731     17.300000     -0.015420      0.003900
1732     17.310000     -0.015460      0.004380
1733     17.320000     -0.015510      0.004840
1734     17.330000     -0.015550      0.005280
1735     17.340000     -0.015610      0.005690
1736     17.350000     -0.015660      0.006070
1737     17.360000     -0.015720      0.006400
1738     17.370000     -0.015790      0.006690
1739     17.380000     -0.015860      0.006920
1740     17.390000     -0.015930      0.007100
1741     17.400000     -0.016000      0.007230
1742     17.410000     -0.016070      0.007300
1743     17.420000     -0.016140      0.007310
1744     17.430000     -0.016210      0.007270
1745     17.440000     -0.016290      0.007180
1746     17.450000     -0.016360      0.007050
1747     17.460000     -0.016430      0.006870
1748     17.470000     -0.016500      0.006650
1749     17.480000     -0.016560      0.006410
1750     17.490000     -0.016630      0.006130
1751     17.500000     -0.016690      0.005840
1752     17.510000     -0.016750      0.005540
1753     17.520000     -0.016800      0.005230
1754     17.530000     -0.016860      0.004920
1755     17.540000     -0.016910      0.004620
1756     17.550000     -0.016950      0.004330
1757     17.560000     -0.016990      0.004050
1758     17.570000     -0.017040      0.003790
1759     17.580000     -0.017070      0.003550
1760     17.590000     -0.017110      0.003340
1761     17.600000     -0.017140      0.003150
1762     17.610000     -0.017170      0.002980
1763     17.620000     -0.017200      0.002840
1764     17.630000     -0.017230      0.002730
1765     17.640000     -0.017260      0.002630
1766     17.650000     -0.017290      0.002560
1767     17.660000     -0.017310      0.002510
1768     17.670000     -0.017340      0.002480
1769     17.680000     -0.017360      0.002460
1770     17.690000     -0.017390      0.002450
1771     17.700000     -0.017410      0.002450
1772     17.710000     -0.017430      0.002460
1773     17.720000     -0.017460      0.002470
1774     17.730000     -0.017480      0.002490
1775     17.740000     -0.017510      0.002500
1776     17.750000     -0.017530      0.002510
1777     17.760000     -0.017560      0.002510
1778     17.770000     -0.017580      0.002510
1779     17.780000     -0.017610      0.002490
1780     17.790000     -0.017630      0.002470
1781     17.800000     -0.017660      0.002430
1782     17.810000     -0.017680      0.002390
1783     17.820000     -0.017710      0.002330
1784     17.830000     -0.017730      0.002260
1785     17.840000     -0.017750      0.002180
1786     17.850000     -0.017770      0.002090
1787     17.860000     -0.017800      0.001990
1788     17.870000     -0.017820      0.001880
1789     17.880000     -0.017830      0.001770
1790     17.890000     -0.017850      0.001650
1791     17.900000     -0.017870      0.001520
1792     17.910000     -0.017880      0.001390
1793     17.920000     -0.017900      0.001260
1794     17.930000     -0.017910      0.001130
1795     17.940000     -0.017920      0.001000
1796     17.950000     -0.017930      0.000870
1797     17.960000     -0.017940      0.000750
1798     17.970000     -0.017950      0.000630
1799     17.980000     -0.017950      0.000510
1800     17.990000     -0.017960      0.000400
1801     18.000000     -0.017960      0.000290
1802     18.010000     -0.017970      0.000180
1803     18.020000     -0.017970      0.000090
1804     18.030000     -0.017970     -0.000010
1805     18.040000     -0.017970     -0.000090
1806     18.050000     -0.017970     -0.000170
1807     18.060000     -0.017970     -0.000250
1808     18.070000     -0.017960     -0.000320
1809     18.080000     -0.017960     -0.000380
1810     18.090000     -0.017960     -0.000430
1811     18.100000     -0.017950     -0.000480
1812     18.110000     -0.017950     -0.000520
1813     18.120000     -0.017940     -0.000550
1814     18.130000     -0.017940     -0.000580
1815     18.140000     -0.017930     -0.000590
1816     18.150000     -0.017920     -0.000600
1817     18.160000     -0.017920     -0.000600
1818     18.170000     -0.017910     -0.000590
1819     18.180000     -0.017910     -0.000570
1820     18.190000     -0.017900     -0.000540
1821     18.200000     -0.017900     -0.000500
1822     18.210000     -0.017890     -0.000450
1823     18.220000     -0.017890     -0.000400
1824     18.230000     -0.017880     -0.000340
1825     18.240000     -0.017880     -0.000270
1826     18.250000     -0.017880     -0.000190
1827     18.260000     -0.017870     -0.000110
1828     18.270000     -0.017870     -0.000030
1829     18.280000     -0.017870      0.000060
1830     18.290000     -0.017870      0.000140
1831     18.300000     -0.017880      0.000220
1832     18.310000     -0.017880      0.000300
1833     18.320000     -0.017880      0.000370
1834     18.330000     -0.017880      0.000440
1835     18.340000     -0.017890      0.000500
1836     18.350000     -0.017890      0.000540
1837     18.360000     -0.017900      0.000580
1838     18.370000     -0.017900      0.000600
1839     18.380000     -0.017910      0.000610
1840     18.390000     -0.017920      0.000610
1841     18.400000     -0.017920      0.000590
1842     18.410000     -0.017930      0.000560
1843     18.420000     -0.017930      0.000520
1844     18.430000     -0.017940      0.000460
1845     18.440000     -0.017940      0.000400
1846     18.450000     -0.017950      0.000320
1847     18.460000     -0.017950      0.000240
1848     18.470000     -0.017950      0.000150
1849     18.480000     -0.017960      0.000060
1850     18.490000     -0.017960     -0.000030
1851     18.500000     -0.017960     -0.000120
1852     18.510000     -0.017950     -0.000200
1853     18.520000     -0.017950     -0.000280
1854     18.530000     -0.017950     -0.000340
1855     18.540000     -0.017950     -0.000400
1856     18.550000     -0.017940     -0.000440
1857     18.560000     -0.017940     -0.000460
1858     18.570000     -0.017930     -0.000460
1859     18.580000     -0.017930     -0.000450
1860     18.590000     -0.017920     -0.000420
1861     18.600000     -0.017920     -0.000360
1862     18.610000     -0.017920     -0.000290
1863     18.620000     -0.017910     -0.000190
1864     18.630000     -0.017910     -0.000080
1865     18.640000     -0.017910      0.000060
1866     18.650000     -0.017910      0.000210
1867     18.660000     -0.017910      0.000370
1868     18.670000     -0.017920      0.000540
1869     18.680000     -0.017920      0.000730
1870     18.690000     -0.017930      0.000920
1871     18.700000     -0.017940      0.001110
1872     18.710000     -0.017950      0.001310
1873     18.720000     -0.017960      0.001500
1874     18.730000     -0.017980      0.001680
1875     18.740000     -0.018000      0.001860
1876     18.750000     -0.018010      0.002030
1877     18.760000     -0.018030      0.002180
1878     18.770000     -0.018060      0.002320
1879     18.780000     -0.018080      0.002450
1880     18.790000     -0.018100      0.002560
1881     18.800000     -0.018130      0.002650
1882     18.810000     -0.018160      0.002730
1883     18.820000     -0.018180      0.002790
1884     18.830000     -0.018210      0.002830
1885     18.840000     -0.018240      0.002860
1886     18.850000     -0.018270      0.002880
1887     18.860000     -0.018300      0.002890
1888     18.870000     -0.018330      0.002880
1889     18.880000     -0.018350      0.002880
1890     18.890000     -0.018380      0.002860
1891     18.900000     -0.018410      0.002850
1892     18.910000     -0.018440      0.002830
1893     18.920000     -0.018470      0.002820
1894     18.930000     -0.018500      0.002820
1895     18.940000     -0.018530      0.002820
1896     18.950000     -0.018550      0.002830
1897     18.960000     -0.018580      0.002850
1898     18.970000     -0.018610      0.002880
1899     18.980000     -0.018640      0.002930
1900     18.990000     -0.018670      0.002990
1901     19.000000     -0.018700      0.003060
1902     19.010000     -0.018730      0.003150
1903     19.020000     -0.018760      0.003250
1904     19.030000     -0.018790      0.003360
1905     19.040000     -0.018830      0.003490
1906     19.050000     -0.018860      0.003620
1907     19.060000     -0.018900      0.003760
1908     19.070000     -0.018930      0.003900
1909     19.080000     -0.018970      0.004040
1910     19.090000     -0.019010      0.004170
1911     19.100000     -0.019060      0.004300
1912     19.110000     -0.019100      0.004420
1913     19.120000     -0.019140      0.004520
1914     19.130000     -0.019190      0.004600
1915     19.140000     -0.019230      0.004660
1916     19.150000     -0.019280      0.004690
1917     19.160000     -0.019330      0.004700
1918     19.170000     -0.019370      0.004670
1919     19.180000     -0.019420      0.004620
1920     19.190000     -0.019470      0.004530
1921     19.200000     -0.019510      0.004400
1922     19.210000     -0.019560      0.004240
1923     19.220000     -0.019600      0.004050
1924     19.230000     -0.019640      0.003830
1925     19.240000     -0.019680      0.003580
1926     19.250000     -0.019710      0.003300
1927     19.260000     -0.019750      0.003000
1928     19.270000     -0.019780      0.002680
1929     19.280000     -0.019800      0.002350
1930     19.290000     -0.019830      0.002010
1931     19.300000     -0.019850      0.001670
1932     19.310000     -0.019860      0.001330
1933     19.320000     -0.019880      0.001000
1934     19.330000     -0.019890      0.000680
1935     19.340000     -0.019890      0.000380
1936     19.350000     -0.019900      0.000100
1937     19.360000     -0.019900     -0.000160
1938     19.370000     -0.019900     -0.000380
1939     19.380000     -0.019890     -0.000570
1940     19.390000     -0.019890     -0.000730
1941     19.400000     -0.019880     -0.000850
1942     19.410000     -0.019870     -0.000940
1943     19.420000     -0.019860     -0.000990
1944     19.430000     -0.019850     -0.001010
1945     19.440000     -0.019840     -0.000990
1946     19.450000     -0.019830     -0.000940
1947     19.460000     -0.019820     -0.000860
1948     19.470000     -0.019810     -0.000750
1949     19.480000     -0.019810     -0.000610
1950     19.490000     -0.019800     -0.000450
1951     19.500000     -0.019800     -0.000270
1952     19.510000     -0.019790     -0.000070
1953     19.520000     -0.019790      0.000150
1954     19.530000     -0.019790      0.000390
1955     19.540000     -0.019800      0.000640
1956     19.550000     -0.019810      0.000900
1957     19.560000     -0.019810      0.001170
1958     19.570000     -0.019830      0.001450
1959     19.580000     -0.019840      0.001740
1960     19.590000     -0.019860      0.002040
1961     19.600000     -0.019880      0.002340
1962     19.610000     -0.019900      0.002650
1963     19.620000     -0.019930      0.002960
1964     19.630000     -0.019960      0.003280
1965     19.640000     -0.019990      0.003590
1966     19.650000     -0.020030      0.003910
1967     19.660000     -0.020070      0.004220
1968     19.670000     -0.020110      0.004530
1969     19.680000     -0.020150      0.004830
1970     19.690000     -0.020200      0.005120
1971     19.700000     -0.020250      0.005390
1972     19.710000     -0.020310      0.005650
1973     19.720000     -0.020360      0.005880
1974     19.730000     -0.020420      0.006080
1975     19.740000     -0.020480      0.006260
1976     19.750000     -0.020550      0.006410
1977     19.760000     -0.020610      0.006520
1978     19.770000     -0.020670      0.006590
1979     19.780000     -0.020740      0.006630
1980     19.790000     -0.020810      0.006630
1981     19.800000     -0.020870      0.006590
1982     19.810000     -0.020940      0.006510
1983     19.820000     -0.021000      0.006400
1984     19.830000     -0.021070      0.006250
1985     19.840000     -0.021130      0.006080
1986     19.850000     -0.021190      0.005880
1987     19.860000     -0.021250      0.005650
1988     19.870000     -0.021310      0.005410
1989     19.880000     -0.021360      0.005160
1990     19.890000     -0.021410      0.004900
1991     19.900000     -0.021460      0.004650
1992     19.910000     -0.021510      0.004400
1993     19.920000     -0.021550      0.004170
1994     19.930000     -0.021590      0.003960
1995     19.940000     -0.021630      0.003780
1996     19.950000     -0.021670      0.003630
1997     19.960000     -0.021710      0.003510
1998     19.970000     -0.021740      0.003440
1999     19.980000     -0.021780      0.003410
2000     19.990000     -0.021810      0.003420
2001     20.000000     -0.021840      0.003480
2002     20.010000     -0.021880      0.003590
2003     20.020000     -0.021920      0.003740
2004     20.030000     -0.021950      0.003930
2005     20.040000     -0.021990      0.004160
2006     20.050000     -0.022030      0.004420
2007     20.060000     -0.022080      0.004720
2008     20.070000     -0.022130      0.005030
2009     20.080000     -0.022180      0.005370
2010     20.090000     -0.022230      0.005710
2011     20.100000     -0.022290      0.006060
2012     20.110000     -0.022350      0.006390
2013     20.120000     -0.022410      0.006720
2014     20.130000     -0.022480      0.007020
2015     20.140000     -0.022550      0.007300
2016     20.150000     -0.022620      0.007540
2017     20.160000     -0.022700      0.007740
2018     20.170000     -0.022770      0.007900
2019     20.180000     -0.022850      0.008020
2020     20.190000     -0.022930      0.008080
2021     20.200000     -0.023010      0.008100
2022     20.210000     -0.023090      0.008060
2023     20.220000     -0.023180      0.007980
2024     20.230000     -0.023260      0.007850
2025     20.240000     -0.023330      0.007680
2026     20.250000     -0.023410      0.007480
2027     20.260000     -0.023490      0.007240
2028     20.270000     -0.023560      0.006970
2029     20.280000     -0.023630      0.006690
2030     20.290000     -0.023690      0.006390
2031     20.300000     -0.023760      0.006090
2032     20.310000     -0.023820      0.005800
2033     20.320000     -0.023880      0.005520
2034     20.330000     -0.023930      0.005260
2035     20.340000     -0.023980      0.005030
2036     20.350000     -0.024040      0.004830
2037     20.360000     -0.024080      0.004670
2038     20.370000     -0.024130      0.004560
2039     20.380000     -0.024180      0.004490
2040     20.390000     -0.024220      0.004470
2041     20.400000     -0.024270      0.004500
2042     20.410000     -0.024310      0.004590
2043     20.420000     -0.024360      0.004720
2044     20.430000     -0.024400      0.004890
2045     20.440000     -0.024450      0.005110
2046     20.450000     -0.024500      0.005360
2047     20.460000     -0.024560      0.005650
2048     20.470000     -0.024610      0.005960
2049     20.480000     -0.024670      0.006280
2050     20.490000     -0.024740      0.006600
2051     20.500000     -0.024800      0.006930
2052     20.510000     -0.024870      0.007240
2053     20.520000     -0.024940      0.007520
2054     20.530000     -0.025020      0.007780
2055     20.540000     -0.025100      0.008000
2056     20.550000     -0.025180      0.008160
2057     20.560000     -0.025260      0.008280
2058     20.570000     -0.025340      0.008330
2059     20.580000     -0.025420      0.008320
2060     20.590000     -0.025510      0.008240
2061     20.600000     -0.025590      0.008100
2062     20.610000     -0.025670      0.007890
2063     20.620000     -0.025750      0.007610
2064     20.630000     -0.025830      0.007270
2065     20.640000     -0.025900      0.006870
2066     20.650000     -0.025970      0.006420
2067     20.660000     -0.026030      0.005920
2068     20.670000     -0.026090      0.005380
2069     20.680000     -0.026140      0.004810
2070     20.690000     -0.026190      0.004230
2071     20.700000     -0.026230      0.003640
2072     20.710000     -0.026270      0.003050
2073     20.720000     -0.026300      0.002470
2074     20.730000     -0.026330      0.001920
2075     20.740000     -0.026350      0.001410
2076     20.750000     -0.026360      0.000930
2077     20.760000     -0.026370      0.000500
2078     20.770000     -0.026370      0.000130
2079     20.780000     -0.026380     -0.000180
2080     20.790000     -0.026370     -0.000440
2081     20.800000     -0.026370     -0.000630
2082     20.810000     -0.026360     -0.000750
2083     20.820000     -0.026360     -0.000820
2084     20.830000     -0.026350     -0.000820
2085     20.840000     -0.026340     -0.000770
2086     20.850000     -0.026330     -0.000670
2087     20.860000     -0.026320     -0.000520
2088     20.870000     -0.026320     -0.000330
2089     20.880000     -0.026320     -0.000110
2090     20.890000     -0.026320      0.000120
2091     20.900000     -0.026320      0.000380
2092     20.910000     -0.026320      0.000640
2093     20.920000     -0.026330      0.000890
2094     20.930000     -0.026340      0.001130
2095     20.940000     -0.026350      0.001360
2096     20.950000     -0.026360      0.001550
2097     20.960000     -0.026380      0.001720
2098     20.970000     -0.026390      0.001850
2099     20.980000     -0.026410      0.001940
2100     20.990000     -0.026430      0.001990
2101     21.000000     -0.026450      0.001990
2102     21.010000     -0.026470      0.001950
2103     21.020000     -0.026490      0.001860
2104     21.030000     -0.026510      0.001740
2105     21.040000     -0.026530      0.001570
2106     21.050000     -0.026540      0.001370
2107     21.060000     -0.026560      0.001140
2108     21.070000     -0.026570      0.000890
2109     21.080000     -0.026580      0.000620
2110     21.090000     -0.026580      0.000340
2111     21.100000     -0.026590      0.000050
2112     21.110000     -0.026590     -0.000230
2113     21.120000     -0.026580     -0.000490
2114     21.130000     -0.026580     -0.000740
2115     21.140000     -0.026570     -0.000970
2116     21.150000     -0.026560     -0.001160
2117     21.160000     -0.026550     -0.001310
2118     21.170000     -0.026540     -0.001430
2119     21.180000     -0.026520     -0.001500
2120     21.190000     -0.026510     -0.001520
2121     21.200000     -0.026490     -0.001500
2122     21.210000     -0.026480     -0.001430
2123     21.220000     -0.026460     -0.001310
2124     21.230000     -0.026450     -0.001150
2125     21.240000     -0.026440     -0.000950
2126     21.250000     -0.026430     -0.000700
2127     21.260000     -0.026420     -0.000430
2128     21.270000     -0.026420     -0.000130
2129     21.280000     -0.026420      0.000190
2130     21.290000     -0.026420      0.000530
2131     21.300000     -0.026420      0.000870
2132     21.310000     -0.026430      0.001210
2133     21.320000     -0.026440      0.001550
2134     21.330000     -0.026460      0.001870
2135     21.340000     -0.026480      0.002160
2136     21.350000     -0.026500      0.002430
2137     21.360000     -0.026520      0.002670
2138     21.370000     -0.026550      0.002880
2139     21.380000     -0.026580      0.003040
2140     21.390000     -0.026610      0.003160
2141     21.400000     -0.026640      0.003250
2142     21.410000     -0.026670      0.003280
2143     21.420000     -0.026710      0.003280
2144     21.430000     -0.026740      0.003240
2145     21.440000     -0.026770      0.003150
2146     21.450000     -0.026800      0.003030
2147     21.460000     -0.026830      0.002880
2148     21.470000     -0.026860      0.002710
2149     21.480000     -0.026890      0.002500
2150     21.490000     -0.026920      0.002290
2151     21.500000     -0.026940      0.002050
2152     21.510000     -0.026960      0.001820
2153     21.520000     -0.026980      0.001570
2154     21.530000     -0.026990      0.001340
2155     21.540000     -0.027010      0.001110
2156     21.550000     -0.027020      0.000890
2157     21.560000     -0.027030      0.000690
2158     21.570000     -0.027030      0.000510
2159     21.580000     -0.027040      0.000350
2160     21.590000     -0.027040      0.000210
2161     21.600000     -0.027040      0.000090
2162     21.610000     -0.027040      0.000000
2163     21.620000     -0.027040     -0.000060
2164     21.630000     -0.027040     -0.000110
2165     21.640000     -0.027040     -0.000120
2166     21.650000     -0.027040     -0.000120
2167     21.660000     -0.027040     -0.000100
2168     21.670000     -0.027040     -0.000060
2169     21.680000     -0.027040     -0.000000
2170     21.690000     -0.027040      0.000070
2171     21.700000     -0.027040      0.000150
2172     21.710000     -0.027040      0.000240
2173     21.720000     -0.027040      0.000330
2174     21.730000     -0.027050      0.000430
2175     21.740000     -0.027050      0.000540
2176     21.750000     -0.027060      0.000640
2177     21.760000     -0.027060      0.000740
2178     21.770000     -0.027070      0.000830
2179     21.780000     -0.027080      0.000930
2180     21.790000     -0.027090      0.001010
2181     21.800000     -0.027100      0.001090
2182     21.810000     -0.027110      0.001170
2183     21.820000     -0.027120      0.001240
2184     21.830000     -0.027130      0.001300
2185     21.840000     -0.027150      0.001350
2186     21.850000     -0.027160      0.001400
2187     21.860000     -0.027170      0.001440
2188     21.870000     -0.027190      0.001470
2189     21.880000     -0.027200      0.001490
2190     21.890000     -0.027220      0.001510
2191     21.900000     -0.027230      0.001520
2192     21.910000     -0.027250      0.001530
2193     21.920000     -0.027260      0.001530
2194     21.930000     -0.027280      0.001520
2195     21.940000     -0.027290      0.001500
2196     21.950000     -0.027310      0.001480
2197     21.960000     -0.027320      0.001450
2198     21.970000     -0.027340      0.001410
2199     21.980000     -0.027350      0.001370
2200     21.990000     -0.027370      0.001310
2201     22.000000     -0.027380      0.001260
2202     22.010000     -0.027390      0.001190
2203     22.020000     -0.027400      0.001120
2204     22.030000     -0.027410      0.001040
2205     22.040000     -0.027420      0.000950
2206     22.050000     -0.027430      0.000860
2207     22.060000     -0.027440      0.000760
2208     22.070000     -0.027450      0.000650
2209     22.080000     -0.027460      0.000540
2210     22.090000     -0.027460      0.000430
2211     22.100000     -0.027470      0.000310
2212     22.110000     -0.027470      0.000200
2213     22.120000     -0.027470      0.000070
2214     22.130000     -0.027470     -0.000050
2215     22.140000     -0.027470     -0.000170
2216     22.150000     -0.027470     -0.000300
2217     22.160000     -0.027470     -0.000420
2218     22.170000     -0.027460     -0.000550
2219     22.180000     -0.027460     -0.000670
2220     22.190000     -0.027450     -0.000790
2221     22.200000     -0.027440     -0.000910
2222     22.210000     -0.027430     -0.001030
2223     22.220000     -0.027420     -0.001150
2224     22.230000     -0.027410     -0.001260
2225     22.240000     -0.027400     -0.001370
2226     22.250000     -0.027390     -0.001480
2227     22.260000     -0.027370     -0.001580
2228     22.270000     -0.027350     -0.001680
2229     22.280000     -0.027340     -0.001760
2230     22.290000     -0.027320     -0.001840
2231     22.300000     -0.027300     -0.001900
2232     22.310000     -0.027280     -0.001960
2233     22.320000     -0.027260     -0.001990
2234     22.330000     -0.027240     -0.002010
2235     22.340000     -0.027220     -0.002020
2236     22.350000     -0.027200     -0.002000
2237     22.360000     -0.027180     -0.001960
2238     22.370000     -0.027160     -0.001900
2239     22.380000     -0.027140     -0.001820
2240     22.390000     -0.027130     -0.001720
2241     22.400000     -0.027110     -0.001590
2242     22.410000     -0.027090     -0.001440
2243     22.420000     -0.027080     -0.001270
2244     22.430000     -0.027070     -0.001090
2245     22.440000     -0.027060     -0.000880
2246     22.450000     -0.027050     -0.000660
2247     22.460000     -0.027040     -0.000440
2248     22.470000     -0.027040     -0.000200
2249     22.480000     -0.027030      0.000040
2250     22.490000     -0.027030      0.000270
2251     22.500000     -0.027040      0.000500
2252     22.510000     -0.027040      0.000710
2253     22.520000     -0.027050      0.000900
2254     22.530000     -0.027060      0.001080
2255     22.540000     -0.027070      0.001220
2256     22.550000     -0.027080      0.001340
2257     22.560000     -0.027090      0.001410
2258     22.570000     -0.027110      0.001460
2259     22.580000     -0.027120      0.001460
2260     22.590000     -0.027140      0.001420
2261     22.600000     -0.027150      0.001330
2262     22.610000     -0.027160      0.001210
2263     22.620000     -0.027180      0.001050
2264     22.630000     -0.027190      0.000840
2265     22.640000     -0.027200      0.000600
2266     22.650000     -0.027200      0.000330
2267     22.660000     -0.027210      0.000030
2268     22.670000     -0.027210     -0.000300
2269     22.680000     -0.027200     -0.000640
2270     22.690000     -0.027200     -0.000990
2271     22.700000     -0.027190     -0.001350
2272     22.710000     -0.027170     -0.001710
2273     22.720000     -0.027160     -0.002070
2274     22.730000     -0.027130     -0.002410
2275     22.740000     -0.027110     -0.002730
2276     22.750000     -0.027080     -0.003030
2277     22.760000     -0.027050     -0.003300
2278     22.770000     -0.027020     -0.003530
2279     22.780000     -0.026980     -0.003740
2280     22.790000     -0.026950     -0.003910
2281     22.800000     -0.026910     -0.004040
2282     22.810000     -0.026870     -0.004140
2283     22.820000     -0.026830     -0.004190
2284     22.830000     -0.026780     -0.004220
2285     22.840000     -0.026740     -0.004200
2286     22.850000     -0.026700     -0.004160
2287     22.860000     -0.026660     -0.004090
2288     22.870000     -0.026620     -0.003990
2289     22.880000     -0.026580     -0.003870
2290     22.890000     -0.026540     -0.003740
2291     22.900000     -0.026500     -0.003590
2292     22.910000     -0.026470     -0.003420
2293     22.920000     -0.026430     -0.003260
2294     22.930000     -0.026400     -0.003090
2295     22.940000     -0.026370     -0.002920
2296     22.950000     -0.026340     -0.002760
2297     22.960000     -0.026310     -0.002610
2298     22.970000     -0.026290     -0.002460
2299     22.980000     -0.026260     -0.002330
2300     22.990000     -0.026240     -0.002210
2301     23.000000     -0.026220     -0.002100
2302     23.010000     -0.026190     -0.002010
2303     23.020000     -0.026170     -0.001930
2304     23.030000     -0.026160     -0.001870
2305     23.040000     -0.026140     -0.001820
2306     23.050000     -0.026120     -0.001780
2307     23.060000     -0.026100     -0.001750
2308     23.070000     -0.026080     -0.001740
2309     23.080000     -0.026070     -0.001730
2310     23.090000     -0.026050     -0.001730
2311     23.100000     -0.026030     -0.001740
2312     23.110000     -0.026010     -0.001760
2313     23.120000     -0.026000     -0.001770
2314     23.130000     -0.025980     -0.001800
2315     23.140000     -0.025960     -0.001820
2316     23.150000     -0.025940     -0.001840
2317     23.160000     -0.025920     -0.001860
2318     23.170000     -0.025910     -0.001880
2319     23.180000     -0.025890     -0.001900
2320     23.190000     -0.025870     -0.001910
2321     23.200000     -0.025850     -0.001920
2322     23.210000     -0.025830     -0.001920
2323     23.220000     -0.025810     -0.001920
2324     23.230000     -0.025790     -0.001910
2325     23.240000     -0.025770     -0.001900
2326     23.250000     -0.025750     -0.001880
2327     23.260000     -0.025730     -0.001860
2328     23.270000     -0.025720     -0.001830
2329     23.280000     -0.025700     -0.001790
2330     23.290000     -0.025680     -0.001740
2331     23.300000     -0.025660     -0.001690
2332     23.310000     -0.025640     -0.001630
2333     23.320000     -0.025630     -0.001550
2334     23.330000     -0.025610     -0.001470
2335     23.340000     -0.025600     -0.001380
2336     23.350000     -0.025580     -0.001280
2337     23.360000     -0.025570     -0.001170
2338     23.370000     -0.025560     -0.001040
2339     23.380000     -0.025550     -0.000910
2340     23.390000     -0.025540     -0.000770
2341     23.400000     -0.025530     -0.000610
2342     23.410000     -0.025530     -0.000440
2343     23.420000     -0.025520     -0.000270
2344     23.430000     -0.025520     -0.000090
2345     23.440000     -0.025520      0.000110
2346     23.450000     -0.025520      0.000300
2347     23.460000     -0.025520      0.000500
2348     23.470000     -0.025530      0.000700
2349     23.480000     -0.025530      0.000890
2350     23.490000     -0.025540      0.001080
2351     23.500000     -0.025550      0.001260
2352     23.510000     -0.025570      0.001420
2353     23.520000     -0.025580      0.001570
2354     23.530000     -0.025600      0.001700
2355     23.540000     -0.025610      0.001800
2356     23.550000     -0.025630      0.001880
2357     23.560000     -0.025650      0.001930
2358     23.570000     -0.025670      0.001940
2359     23.580000     -0.025690      0.001930
2360     23.590000     -0.025710      0.001880
2361     23.600000     -0.025730      0.001800
2362     23.610000     -0.025750      0.001690
2363     23.620000     -0.025760      0.001540
2364     23.630000     -0.025780      0.001370
2365     23.640000     -0.025790      0.001160
2366     23.650000     -0.025800      0.000930
2367     23.660000     -0.025810      0.000680
2368     23.670000     -0.025820      0.000420
2369     23.680000     -0.025820      0.000140
2370     23.690000     -0.025820     -0.000150
2371     23.700000     -0.025820     -0.000440
2372     23.710000     -0.025820     -0.000720
2373     23.720000     -0.025810     -0.001000
2374     23.730000     -0.025800     -0.001260
2375     23.740000     -0.025790     -0.001500
2376     23.750000     -0.025770     -0.001720
2377     23.760000     -0.025760     -0.001910
2378     23.770000     -0.025740     -0.002080
2379     23.780000     -0.025720     -0.002210
2380     23.790000     -0.025690     -0.002300
2381     23.800000     -0.025670     -0.002370
2382     23.810000     -0.025650     -0.002400
2383     23.820000     -0.025620     -0.002390
2384     23.830000     -0.025600     -0.002360
2385     23.840000     -0.025580     -0.002300
2386     23.850000     -0.025550     -0.002210
2387     23.860000     -0.025530     -0.002100
2388     23.870000     -0.025510     -0.001970
2389     23.880000     -0.025490     -0.001820
2390     23.890000     -0.025470     -0.001670
2391     23.900000     -0.025460     -0.001520
2392     23.910000     -0.025440     -0.001370
2393     23.920000     -0.025430     -0.001230
2394     23.930000     -0.025410     -0.001100
2395     23.940000     -0.025400     -0.000980
2396     23.950000     -0.025390     -0.000890
2397     23.960000     -0.025380     -0.000830
2398     23.970000     -0.025380     -0.000790
2399     23.980000     -0.025370     -0.000780
2400     23.990000     -0.025360     -0.000800
2401     24.000000     -0.025350     -0.000860
2402     24.010000     -0.025340     -0.000950
2403     24.020000     -0.025330     -0.001060
2404     24.030000     -0.025320     -0.001210
2405     24.040000     -0.025310     -0.001380
2406     24.050000     -0.025300     -0.001570
2407     24.060000     -0.025280     -0.001780
2408     24.070000     -0.025260     -0.002010
2409     24.080000     -0.025240     -0.002240
2410     24.090000     -0.025220     -0.002470
2411     24.100000     -0.025200     -0.002690
2412     24.110000     -0.025170     -0.002900
2413     24.120000     -0.025140     -0.003080
2414     24.130000     -0.025110     -0.003250
2415     24.140000     -0.025080     -0.003380
2416     24.150000     -0.025040     -0.003470
2417     24.160000     -0.025010     -0.003520
2418     24.170000     -0.024970     -0.003520
2419     24.180000     -0.024940     -0.003480
2420     24.190000     -0.024900     -0.003390
2421     24.200000     -0.024870     -0.003250
2422     24.210000     -0.024840     -0.003060
2423     24.220000     -0.024810     -0.002830
2424     24.230000     -0.024780     -0.002560
2425     24.240000     -0.024750     -0.002250
2426     24.250000     -0.024730     -0.001920
2427     24.260000     -0.024710     -0.001570
2428     24.270000     -0.024700     -0.001210
2429     24.280000     -0.024680     -0.000860
2430     24.290000     -0.024680     -0.000520
2431     24.300000     -0.024670     -0.000220
2432     24.310000     -0.024670      0.000050
2433     24.320000     -0.024670      0.000260
2434     24.330000     -0.024670      0.000400
2435     24.340000     -0.024680      0.000470
2436     24.350000     -0.024680      0.000440
2437     24.360000     -0.024680      0.000320
2438     24.370000     -0.024690      0.000100
2439     24.380000     -0.024690     -0.000230
2440     24.390000     -0.024690     -0.000660
2441     24.400000     -0.024680     -0.001200
2442     24.410000     -0.024670     -0.001840
2443     24.420000     -0.024650     -0.002580
2444     24.430000     -0.024620     -0.003390
2445     24.440000     -0.024590     -0.004260
2446     24.450000     -0.024550     -0.005180
2447     24.460000     -0.024500     -0.006120
2448     24.470000     -0.024430     -0.007050
2449     24.480000     -0.024360     -0.007940
2450     24.490000     -0.024280     -0.008760
2451     24.500000     -0.024200     -0.009480
2452     24.510000     -0.024100     -0.010050
2453     24.520000     -0.024000     -0.010450
2454     24.530000     -0.023900     -0.010640
2455     24.540000     -0.023790     -0.010600
2456     24.550000     -0.023680     -0.010290
2457     24.560000     -0.023580     -0.009690
2458     24.570000     -0.023480     -0.008790
2459     24.580000     -0.023400     -0.007580
2460     24.590000     -0.023320     -0.006050
2461     24.600000     -0.023260     -0.004210
2462     24.610000     -0.023220     -0.002070
2463     24.620000     -0.023200      0.000330
2464     24.630000     -0.023200      0.002980
2465     24.640000     -0.023230      0.005810
2466     24.650000     -0.023290      0.008780
2467     24.660000     -0.023380      0.011810
2468     24.670000     -0.023490      0.014820
2469     24.680000     -0.023640      0.017730
2470     24.690000     -0.023820      0.020440
2471     24.700000     -0.024020      0.022840
2472     24.710000     -0.024250      0.024840
2473     24.720000     -0.024500      0.026330
2474     24.730000     -0.024760      0.027210
2475     24.740000     -0.025040      0.027390
2476     24.750000     -0.025310      0.026790
2477     24.760000     -0.025580      0.025330
2478     24.770000     -0.025830      0.022950
2479     24.780000     -0.026060      0.019620
2480     24.790000     -0.026260      0.015300
2481     24.800000     -0.026410      0.010000
2482     24.810000     -0.026510      0.003720
2483     24.820000     -0.026550     -0.003500
2484     24.830000     -0.026510     -0.011590
2485     24.840000     -0.026400     -0.020480
2486     24.850000     -0.026190     -0.030050
2487     24.860000     -0.025890     -0.040180
2488     24.870000     -0.025490     -0.050700
2489     24.880000     -0.024980     -0.061440
2490     24.890000     -0.024370     -0.072220
2491     24.900000     -0.023650     -0.082840
2492     24.910000     -0.022820     -0.093090
2493     24.920000     -0.021890     -0.102780
2494     24.930000     -0.020860     -0.111710
2495     24.940000     -0.019740     -0.119710
2496     24.950000     -0.018540     -0.126620
2497     24.960000     -0.017280     -0.132290
2498     24.970000     -0.015960     -0.136630
2499     24.980000     -0.014590     -0.139540
2500     24.990000     -0.013190     -0.140970
2501     25.000000     -0.011780     -0.140900
2502     25.010000      0.000000      0.000000
2503     25.020000      0.000000      0.000000
2504     25.030000      0.000000      0.000000
2505     25.040000      0.000000      0.000000
2506     25.050000      0.000000      0.000000
2507     25.060000      0.000000      0.000000
2508     25.070000      0.000000      0.000000
2509     25.080000      0.000000      0.000000
2510     25.090000      0.000000      0.000000
2511     25.100000      0.000000      0.000000
2512     25.110000      0.000000      0.000000
2513     25.120000      0.000000      0.000000
2514     25.130000      0.000000      0.000000
2515     25.140000      0.000000      0.000000
2516     25.150000      0.000000      0.000000
2517     25.160000      0.000000      0.000000
2518     25.170000      0.000000      0.000000
2519     25.180000      0.000000      0.000000
2520     25.190000      0.000000      0.000000
2521     25.200000      0.000000      0.000000
2522     25.210000      0.000000      0.000000
2523     25.220000      0.000000      0.000000
2524     25.230000      0.000000      0.000000
2525     25.240000      0.000000      0.000000
2526     25.250000      0.000000      0.000000
2527     25.260000      0.000000      0.000000
2528     25.270000      0.000000      0.000000
2529     25.280000      0.000000      0.000000
2530     25.290000      0.000000      0.000000
2531     25.300000      0.000000      0.000000
2532     25.310000      0.000000      0.000000
2533     25.320000      0.000000      0.000000
2534     25.330000      0.000000      0.000000
2535     25.340000      0.000000      0.000000
2536     25.350000      0.000000      0.000000
2537     25.360000      0.000000      0.000000
2538     25.370000      0.000000      0.000000
2539     25.380000      0.000000      0.000000
2540     25.390000      0.000000      0.000000
2541     25.400000      0.000000      0.000000
2542     25.410000      0.000000      0.000000
2543     25.420000      0.000000      0.000000
2544     25.430000      0.000000      0.000000
2545     25.440000      0.000000      0.000000
2546     25.450000      0.000000      0.000000
2547     25.460000      0.000000      0.000000
2548     25.470000      0.000000      0.000000
2549     25.480000      0.000000      0.000000
2550     25.490000      0.000000      0.000000
2551     25.500000      0.000000      0.000000
2552     25.510000      0.000000      0.000000
2553     25.520000      0.000000      0.000000
2554     25.530000      0.000000      0.000000
2555     25.540000      0.000000      0.000000
2556     25.550000      0.000000      0.000000
2557     25.560000      0.000000      0.000000
2558     25.570000      0.000000      0.000000
2559     25.580000      0.000000      0.000000
2560     25.590000      0.000000      0.000000
2561     25.600000      0.000000      0.000000
2562     25.610000      0.000000      0.000000
2563     25.620000      0.000000      0.000000
2564     25.630000      0.000000      0.000000
2565     25.640000      0.000000      0.000000
2566     25.650000      0.000000      0.000000
2567     25.660000      0.000000      0.000000
2568     25.670000      0.000000      0.000000
2569     25.680000      0.000000      0.000000
2570     25.690000      0.000000      0.000000
2571     25.700000      0.000000      0.000000
2572     25.710000      0.000000      0.000000
2573     25.720000      0.000000      0.000000
2574     25.730000      0.000000      0.000000
2575     25.740000      0.000000      0.000000
2576     25.750000      0.000000      0.000000
2577     25.760000      0.000000      0.000000
2578     25.770000      0.000000      0.000000
2579     25.780000      0.000000      0.000000
2580     25.790000      0.000000      0.000000
2581     25.800000      0.000000      0.000000
2582     25.810000      0.000000      0.000000
2583     25.820000      0.000000      0.000000
2584     25.830000      0.000000      0.000000
2585     25.840000      0.000000      0.000000
2586     25.850000      0.000000      0.000000
2587     25.860000      0.000000      0.000000
2588     25.870000      0.000000      0.000000
2589     25.880000      0.000000      0.000000
2590     25.890000      0.000000      0.000000
2591     25.900000      0.000000      0.000000
2592     25.910000      0.000000      0.000000
2593     25.920000      0.000000      0.000000
2594     25.930000      0.000000      0.000000
2595     25.940000      0.000000      0.000000
2596     25.950000      0.000000      0.000000
2597     25.960000      0.000000      0.000000
2598     25.970000      0.000000      0.000000
2599     25.980000      0.000000      0.000000
2600     25.990000      0.000000      0.000000
2601     26.000000      0.000000      0.000000
2602     26.010000      0.000000      0.000000
2603     26.020000      0.000000      0.000000
2604     26.030000      0.000000      0.000000
2605     26.040000      0.000000      0.000000
2606     26.050000      0.000000      0.000000
2607     26.060000      0.000000      0.000000
2608     26.070000      0.000000      0.000000
2609     26.080000      0.000000      0.000000
2610     26.090000      0.000000      0.000000
2611     26.100000      0.000000      0.000000
2612     26.110000      0.000000      0.000000
2613     26.120000      0.000000      0.000000
2614     26.130000      0.000000      0.000000
2615     26.140000      0.000000      0.000000
2616     26.150000      0.000000      0.000000
2617     26.160000      0.000000      0.000000
2618     26.170000      0.000000      0.000000
2619     26.180000      0.000000      0.000000
2620     26.190000      0.000000      0.000000
2621     26.200000      0.000000      0.000000
2622     26.210000      0.000000      0.000000
2623     26.220000      0.000000      0.000000
2624     26.230000      0.000000      0.000000
2625     26.240000      0.000000      0.000000
2626     26.250000      0.000000      0.000000
2627     26.260000      0.000000      0.000000
2628     26.270000      0.000000      0.000000
2629     26.280000      0.000000      0.000000
2630     26.290000      0.000000      0.000000
2631     26.300000      0.000000      0.000000
2632     26.310000      0.000000      0.000000
2633     26.320000      0.000000      0.000000
2634     26.330000      0.000000      0.000000
2635     26.340000      0.000000      0.000000
2636     26.350000      0.000000      0.000000
2637     26.360000      0.000000      0.000000
2638     26.370000      0.000000      0.000000
2639     26.380000      0.000000      0.000000
2640     26.390000      0.000000      0.000000
2641     26.400000      0.000000      0.000000
2642     26.410000      0.000000      0.000000
2643     26.420000      0.000000      0.000000
2644     26.430000      0.000000      0.000000
2645     26.440000      0.000000      0.000000
2646     26.450000      0.000000      0.000000
2647     26.460000      0.000000      0.000000
2648     26.470000      0.000000      0.000000
2649     26.480000      0.000000      0.000000
2650     26.490000      0.000000      0.000000
2651     26.500000      0.000000      0.000000
2652     26.510000      0.000000      0.000000
2653     26.520000      0.000000      0.000000
2654     26.530000      0.000000      0.000000
2655     26.540000      0.000000      0.000000
2656     26.550000      0.000000      0.000000
2657     26.560000      0.000000      0.000000
2658     26.570000      0.000000      0.000000
2659     26.580000      0.000000      0.000000
2660     26.590000      0.000000      0.000000
2661     26.600000      0.000000      0.000000
2662     26.610000      0.000000      0.000000
2663     26.620000      0.000000      0.000000
2664     26.630000      0.000000      0.000000
2665     26.640000      0.000000      0.000000
2666     26.650000      0.000000      0.000000
2667     26.660000      0.000000      0.000000
2668     26.670000      0.000000      0.000000
2669     26.680000      0.000000      0.000000
2670     26.690000      0.000000      0.000000
2671     26.700000      0.000000      0.000000
2672     26.710000      0.000000      0.000000
2673     26.720000      0.000000      0.000000
2674     26.730000      0.000000      0.000000
2675     26.740000      0.000000      0.000000
2676     26.750000      0.000000      0.000000
2677     26.760000      0.000000      0.000000
2678     26.770000      0.000000      0.000000
2679     26.780000      0.000000      0.000000
2680     26.790000      0.000000      0.000000
2681     26.800000      0.000000      0.000000
2682     26.810000      0.000000      0.000000
2683     26.820000      0.000000      0.000000
2684     26.830000      0.000000      0.000000
2685     26.840000      0.000000      0.000000
2686     26.850000      0.000000      0.000000
2687     26.860000      0.000000      0.000000
2688     26.870000      0.000000      0.000000
2689     26.880000      0.000000      0.000000
2690     26.890000      0.000000      0.000000
2691     26.900000      0.000000      0.000000
2692     26.910000      0.000000      0.000000
2693     26.920000      0.000000      0.000000
2694     26.930000      0.000000      0.000000
2695     26.940000      0.000000      0.000000
2696     26.950000      0.000000      0.000000
2697     26.960000      0.000000      0.000000
2698     26.970000      0.000000      0.000000
2699     26.980000      0.000000      0.000000
2700     26.990000      0.000000      0.000000
2701     27.000000      0.000000      0.000000
2702     27.010000      0.000000      0.000000
2703     27.020000      0.000000      0.000000
2704     27.030000      0.000000      0.000000
2705     27.040000      0.000000      0.000000
2706     27.050000      0.000000      0.000000
2707     27.060000      0.000000      0.000000
2708     27.070000      0.000000      0.000000
2709     27.080000      0.000000      0.000000
2710     27.090000      0.000000      0.000000
2711     27.100000      0.000000      0.000000
2712     27.110000      0.000000      0.000000
2713     27.120000      0.000000      0.000000
2714     27.130000      0.000000      0.000000
2715     27.140000      0.000000      0.000000
2716     27.150000      0.000000      0.000000
2717     27.160000      0.000000      0.000000
2718     27.170000      0.000000      0.000000
2719     27.180000      0.000000      0.000000
2720     27.190000      0.000000      0.000000
2721     27.200000      0.000000      0.000000
2722     27.210000      0.000000      0.000000
2723     27.220000      0.000000      0.000000
2724     27.230000      0.000000      0.000000
2725     27.240000      0.000000      0.000000
2726     27.250000      0.000000      0.000000
2727     27.260000      0.000000      0.000000
2728     27.270000      0.000000      0.000000
2729     27.280000      0.000000      0.000000
2730     27.290000      0.000000      0.000000
2731     27.300000      0.000000      0.000000
2732     27.310000      0.000000      0.000000
2733     27.320000      0.000000      0.000000
2734     27.330000      0.000000      0.000000
2735     27.340000      0.000000      0.000000
2736     27.350000      0.000000      0.000000
2737     27.360000      0.000000      0.000000
2738     27.370000      0.000000      0.000000
2739     27.380000      0.000000      0.000000
2740     27.390000      0.000000      0.000000
2741     27.400000      0.000000      0.000000
2742     27.410000      0.000000      0.000000
2743     27.420000      0.000000      0.000000
2744     27.430000      0.000000      0.000000
2745     27.440000      0.000000      0.000000
2746     27.450000      0.000000      0.000000
2747     27.460000      0.000000      0.000000
2748     27.470000      0.000000      0.000000
2749     27.480000      0.000000      0.000000
2750     27.490000      0.000000      0.000000
2751     27.500000      0.000000      0.000000
2752     27.510000      0.000000      0.000000
2753     27.520000      0.000000      0.000000
2754     27.530000      0.000000      0.000000
2755     27.540000      0.000000      0.000000
2756     27.550000      0.000000      0.000000
2757     27.560000      0.000000      0.000000
2758     27.570000      0.000000      0.000000
2759     27.580000      0.000000      0.000000
2760     27.590000      0.000000      0.000000
2761     27.600000      0.000000      0.000000
2762     27.610000      0.000000      0.000000
2763     27.620000      0.000000      0.000000
2764     27.630000      0.000000      0.000000
2765     27.640000      0.000000      0.000000
2766     27.650000      0.000000      0.000000
2767     27.660000      0.000000      0.000000
2768     27.670000      0.000000      0.000000
2769     27.680000      0.000000      0.000000
2770     27.690000      0.000000      0.000000
2771     27.700000      0.000000      0.000000
2772     27.710000      0.000000      0.000000
2773     27.720000      0.000000      0.000000
2774     27.730000      0.000000      0.000000
2775     27.740000      0.000000      0.000000
2776     27.750000      0.000000      0.000000
2777     27.760000      0.000000      0.000000
2778     27.770000      0.000000      0.000000
2779     27.780000      0.000000      0.000000
2780     27.790000      0.000000      0.000000
2781     27.800000      0.000000      0.000000
2782     27.810000      0.000000      0.000000
2783     27.820000      0.000000      0.000000
2784     27.830000      0.000000      0.000000
2785     27.840000      0.000000      0.000000
2786     27.850000      0.000000      0.000000
2787     27.860000      0.000000      0.000000
2788     27.870000      0.000000      0.000000
2789     27.880000      0.000000      0.000000
2790     27.890000      0.000000      0.000000
2791     27.900000      0.000000      0.000000
2792     27.910000      0.000000      0.000000
2793     27.920000      0.000000      0.000000
2794     27.930000      0.000000      0.000000
2795     27.940000      0.000000      0.000000
2796     27.950000      0.000000      0.000000
2797     27.960000      0.000000      0.000000
2798     27.970000      0.000000      0.000000
2799     27.980000      0.000000      0.000000
2800     27.990000      0.000000      0.000000
2801     28.000000      0.000000      0.000000
2802     28.010000      0.000000      0.000000
2803     28.020000      0.000000      0.000000
2804     28.030000      0.000000      0.000000
2805     28.040000      0.000000      0.000000
2806     28.050000      0.000000      0.000000
2807     28.060000      0.000000      0.000000
2808     28.070000      0.000000      0.000000
2809     28.080000      0.000000      0.000000
2810     28.090000      0.000000      0.000000
2811     28.100000      0.000000      0.000000
2812     28.110000      0.000000      0.000000
2813     28.120000      0.000000      0.000000
2814     28.130000      0.000000      0.000000
2815     28.140000      0.000000      0.000000
2816     28.150000      0.000000      0.000000
2817     28.160000      0.000000      0.000000
2818     28.170000      0.000000      0.000000
2819     28.180000      0.000000      0.000000
2820     28.190000      0.000000      0.000000
2821     28.200000      0.000000      0.000000
2822     28.210000      0.000000      0.000000
2823     28.220000      0.000000      0.000000
2824     28.230000      0.000000      0.000000
2825     28.240000      0.000000      0.000000
2826     28.250000      0.000000      0.000000
2827     28.260000      0.000000      0.000000
2828     28.270000      0.000000      0.000000
2829     28.280000      0.000000      0.000000
2830     28.290000      0.000000      0.000000
2831     28.300000      0.000000      0.000000
2832     28.310000      0.000000      0.000000
2833     28.320000      0.000000      0.000000
2834     28.330000      0.000000      0.000000
2835     28.340000      0.000000      0.000000
2836     28.350000      0.000000      0.000000
2837     28.360000      0.000000      0.000000
2838     28.370000      0.000000      0.000000
2839     28.380000      0.000000      0.000000
2840     28.390000      0.000000      0.000000
2841     28.400000      0.000000      0.000000
2842     28.410000      0.000000      0.000000
2843     28.420000      0.000000      0.000000
2844     28.430000      0.000000      0.000000
2845     28.440000      0.000000      0.000000
2846     28.450000      0.000000      0.000000
2847     28.460000      0.000000      0.000000
2848     28.470000      0.000000      0.000000
2849     28.480000      0.000000      0.000000
2850     28.490000      0.000000      0.000000
2851     28.500000      0.000000      0.000000
2852     28.510000      0.000000      0.000000
2853     28.520000      0.000000      0.000000
2854     28.530000      0.000000      0.000000
2855     28.540000      0.000000      0.000000
2856     28.550000      0.000000      0.000000
2857     28.560000      0.000000      0.000000
2858     28.570000      0.000000      0.000000
2859     28.580000      0.000000      0.000000
2860     28.590000      0.000000      0.000000
2861     28.600000      0.000000      0.000000
2862     28.610000      0.000000      0.000000
2863     28.620000      0.000000      0.000000
2864     28.630000      0.000000      0.000000
2865     28.640000      0.000000      0.000000
2866     28.650000      0.000000      0.000000
2867     28.660000      0.000000      0.000000
2868     28.670000      0.000000      0.000000
2869     28.680000      0.000000      0.000000
2870     28.690000      0.000000      0.000000
2871     28.700000      0.000000      0.000000
2872     28.710000      0.000000      0.000000
2873     28.720000      0.000000      0.000000
2874     28.730000      0.000000      0.000000
2875     28.740000      0.000000      0.000000
2876     28.750000      0.000000      0.000000
2877     28.760000      0.000000      0.000000
2878     28.770000      0.000000      0.000000
2879     28.780000      0.000000      0.000000
2880     28.790000      0.000000      0.000000
2881     28.800000      0.000000      0.000000
2882     28.810000      0.000000      0.000000
2883     28.820000      0.000000      0.000000
2884     28.830000      0.000000      0.000000
2885     28.840000      0.000000      0.000000
2886     28.850000      0.000000      0.000000
2887     28.860000      0.000000      0.000000
2888     28.870000      0.000000      0.000000
2889     28.880000      0.000000      0.000000
2890     28.890000      0.000000      0.000000
2891     28.900000      0.000000      0.000000
2892     28.910000      0.000000      0.000000
2893     28.920000      0.000000      0.000000
2894     28.930000      0.000000      0.000000
2895     28.940000      0.000000      0.000000
2896     28.950000      0.000000      0.000000
2897     28.960000      0.000000      0.000000
2898     28.970000      0.000000      0.000000
2899     28.980000      0.000000      0.000000
2900     28.990000      0.000000      0.000000
2901     29.000000      0.000000      0.000000
2902     29.010000      0.000000      0.000000
2903     29.020000      0.000000      0.000000
2904     29.030000      0.000000      0.000000
2905     29.040000      0.000000      0.000000
2906     29.050000      0.000000      0.000000
2907     29.060000      0.000000      0.000000
2908     29.070000      0.000000      0.000000
2909     29.080000      0.000000      0.000000
2910     29.090000      0.000000      0.000000
2911     29.100000      0.000000      0.000000
2912     29.110000      0.000000      0.000000
2913     29.120000      0.000000      0.000000
2914     29.130000      0.000000      0.000000
2915     29.140000      0.000000      0.000000
2916     29.150000      0.000000      0.000000
2917     29.160000      0.000000      0.000000
2918     29.170000      0.000000      0.000000
2919     29.180000      0.000000      0.000000
2920     29.190000      0.000000      0.000000
2921     29.200000      0.000000      0.000000
2922     29.210000      0.000000      0.000000
2923     29.220000      0.000000      0.000000
2924     29.230000      0.000000      0.000000
2925     29.240000      0.000000      0.000000
2926     29.250000      0.000000      0.000000
2927     29.260000      0.000000      0.000000
2928     29.270000      0.000000      0.000000
2929     29.280000      0.000000      0.000000
2930     29.290000      0.000000      0.000000
2931     29.300000      0.000000      0.000000
2932     29.310000      0.000000      0.000000
2933     29.320000      0.000000      0.000000
2934     29.330000      0.000000      0.000000
2935     29.340000      0.000000      0.000000
2936     29.350000      0.000000      0.000000
2937     29.360000      0.000000      0.000000
2938     29.370000      0.000000      0.000000
2939     29.380000      0.000000      0.000000
2940     29.390000      0.000000      0.000000
2941     29.400000      0.000000      0.000000
2942     29.410000      0.000000      0.000000
2943     29.420000      0.000000      0.000000
2944     29.430000      0.000000      0.000000
2945     29.440000      0.000000      0.000000
2946     29.450000      0.000000      0.000000
2947     29.460000      0.000000      0.000000
2948     29.470000      0.000000      0.000000
2949     29.480000      0.000000      0.000000
2950     29.490000      0.000000      0.000000
2951     29.500000      0.000000      0.000000
2952     29.510000      0.000000      0.000000
2953     29.520000      0.000000      0.000000
2954     29.530000      0.000000      0.000000
2955     29.540000      0.000000      0.000000
2956     29.550000      0.000000      0.000000
2957     29.560000      0.000000      0.000000
2958     29.570000      0.000000      0.000000
2959     29.580000      0.000000      0.000000
2960     29.590000      0.000000      0.000000
2961     29.600000      0.000000      0.000000
2962     29.610000      0.000000      0.000000
2963     29.620000      0.000000      0.000000
2964     29.630000      0.000000      0.000000
2965     29.640000      0.000000      0.000000
2966     29.650000      0.000000      0.000000
2967     29.660000      0.000000      0.000000
2968     29.670000      0.000000      0.000000
2969     29.680000      0.000000      0.000000
2970     29.690000      0.000000      0.000000
2971     29.700000      0.000000      0.000000
2972     29.710000      0.000000      0.000000
2973     29.720000      0.000000      0.000000
2974     29.730000      0.000000      0.000000
2975     29.740000      0.000000      0.000000
2976     29.750000      0.000000      0.000000
2977     29.760000      0.000000      0.000000
2978     29.770000      0.000000      0.000000
2979     29.780000      0.000000      0.000000
2980     29.790000      0.000000      0.000000
2981     29.800000      0.000000      0.000000
2982     29.810000      0.000000      0.000000
2983     29.820000      0.000000      0.000000
2984     29.830000      0.000000      0.000000
2985     29.840000      0.000000      0.000000
2986     29.850000      0.000000      0.000000
2987     29.860000      0.000000      0.000000
2988     29.870000      0.000000      0.000000
2989     29.880000      0.000000      0.000000
2990     29.890000      0.000000      0.000000
2991     29.900000      0.000000      0.000000
2992     29.910000      0.000000      0.000000
2993     29.920000      0.000000      0.000000
2994     29.930000      0.000000      0.000000
2995     29.940000      0.000000      0.000000
2996     29.950000      0.000000      0.000000
2997     29.960000      0.000000      0.000000
2998     29.970000      0.000000      0.000000
2999     29.980000      0.000000      0.000000
3000     29.990000      0.000000      0.000000
3001     30.000000      0.000000      0.000000
3002     30.010000      0.000000      0.000000
3003     30.020000      0.000000      0.000000
3004     30.030000      0.000000      0.000000
3005     30.040000      0.000000      0.000000
3006     30.050000      0.000000      0.000000
3007     30.060000      0.000000      0.000000
3008     30.070000      0.000000      0.000000
3009     30.080000      0.000000      0.000000
3010     30.090000      0.000000      0.000000
3011     30.100000      0.000000      0.000000
3012     30.110000      0.000000      0.000000
3013     30.120000      0.000000      0.000000
3014     30.130000      0.000000      0.000000
3015     30.140000      0.000000      0.000000
3016     30.150000      0.000000      0.000000
3017     30.160000      0.000000      0.000000
3018     30.170000      0.000000      0.000000
3019     30.180000      0.000000      0.000000
3020     30.190000      0.000000      0.000000
3021     30.200000      0.000000      0.000000
3022     30.210000      0.000000      0.000000
3023     30.220000      0.000000      0.000000
3024     30.230000      0.000000      0.000000
3025     30.240000      0.000000      0.000000
3026     30.250000      0.000000      0.000000
3027     30.260000      0.000000      0.000000
3028     30.270000      0.000000      0.000000
3029     30.280000      0.000000      0.000000
3030     30.290000      0.000000      0.000000
3031     30.300000      0.000000      0.000000
3032     30.310000      0.000000      0.000000
3033     30.320000      0.000000      0.000000
3034     30.330000      0.000000      0.000000
3035     30.340000      0.000000      0.000000
3036     30.350000      0.000000      0.000000
3037     30.360000      0.000000      0.000000
3038     30.370000      0.000000      0.000000
3039     30.380000      0.000000      0.000000
3040     30.390000      0.000000      0.000000
3041     30.400000      0.000000      0.000000
3042     30.410000      0.000000      0.000000
3043     30.420000      0.000000      0.000000
3044     30.430000      0.000000      0.000000
3045     30.440000      0.000000      0.000000
3046     30.450000      0.000000      0.000000
3047     30.460000      0.000000      0.000000
3048     30.470000      0.000000      0.000000
3049     30.480000      0.000000      0.000000
3050     30.490000      0.000000      0.000000
3051     30.500000      0.000000      0.000000
3052     30.510000      0.000000      0.000000
3053     30.520000      0.000000      0.000000
3054     30.530000      0.000000      0.000000
3055     30.540000      0.000000      0.000000
3056     30.550000      0.000000      0.000000
3057     30.560000      0.000000      0.000000
3058     30.570000      0.000000      0.000000
3059     30.580000      0.000000      0.000000
3060     30.590000      0.000000      0.000000
3061     30.600000      0.000000      0.000000
3062     30.610000      0.000000      0.000000
3063     30.620000      0.000000      0.000000
3064     30.630000      0.000000      0.000000
3065     30.640000      0.000000      0.000000
3066     30.650000      0.000000      0.000000
3067     30.660000      0.000000      0.000000
3068     30.670000      0.000000      0.000000
3069     30.680000      0.000000      0.000000
3070     30.690000      0.000000      0.000000
3071     30.700000      0.000000      0.000000
3072     30.710000      0.000000      0.000000
3073     30.720000      0.000000      0.000000
3074     30.730000      0.000000      0.000000
3075     30.740000      0.000000      0.000000
3076     30.750000      0.000000      0.000000
3077     30.760000      0.000000      0.000000
3078     30.770000      0.000000      0.000000
3079     30.780000      0.000000      0.000000
3080     30.790000      0.000000      0.000000
3081     30.800000      0.000000      0.000000
3082     30.810000      0.000000      0.000000
3083     30.820000      0.000000      0.000000
3084     30.830000      0.000000      0.000000
3085     30.840000      0.000000      0.000000
3086     30.850000      0.000000      0.000000
3087     30.860000      0.000000      0.000000
3088     30.870000      0.000000      0.000000
3089     30.880000      0.000000      0.000000
3090     30.890000      0.000000      0.000000
3091     30.900000      0.000000      0.000000
3092     30.910000      0.000000      0.000000
3093     30.920000      0.000000      0.000000
3094     30.930000      0.000000      0.000000
3095     30.940000      0.000000      0.000000
3096     30.950000      0.000000      0.000000
3097     30.960000      0.000000      0.000000
3098     30.970000      0.000000      0.000000
3099     30.980000      0.000000      0.000000
3100     30.990000      0.000000      0.000000
3101     31.000000      0.000000      0.000000
3102     31.010000      0.000000      0.000000
3103     31.020000      0.000000      0.000000
3104     31.030000      0.000000      0.000000
3105     31.040000      0.000000      0.000000
3106     31.050000      0.000000      0.000000
3107     31.060000      0.000000      0.000000
3108     31.070000      0.000000      0.000000
3109     31.080000      0.000000      0.000000
3110     31.090000      0.000000      0.000000
3111     31.100000      0.000000      0.000000
3112     31.110000      0.000000      0.000000
3113     31.120000      0.000000      0.000000
3114     31.130000      0.000000      0.000000
3115     31.140000      0.000000      0.000000
3116     31.150000      0.000000      0.000000
3117     31.160000      0.000000      0.000000
3118     31.170000      0.000000      0.000000
3119     31.180000      0.000000      0.000000
3120     31.190000      0.000000      0.000000
3121     31.200000      0.000000      0.000000
3122     31.210000      0.000000      0.000000
3123     31.220000      0.000000      0.000000
3124     31.230000      0.000000      0.000000
3125     31.240000      0.000000      0.000000
3126     31.250000      0.000000      0.000000
3127     31.260000      0.000000      0.000000
3128     31.270000      0.000000      0.000000
3129     31.280000      0.000000      0.000000
3130     31.290000      0.000000      0.000000
3131     31.300000      0.000000      0.000000
3132     31.310000      0.000000      0.000000
3133     31.320000      0.000000      0.000000
3134     31.330000      0.000000      0.000000
3135     31.340000      0.000000      0.000000
3136     31.350000      0.000000      0.000000
3137     31.360000      0.000000      0.000000
3138     31.370000      0.000000      0.000000
3139     31.380000      0.000000      0.000000
3140     31.390000      0.000000      0.000000
3141     31.400000      0.000000      0.000000
3142     31.410000      0.000000      0.000000
3143     31.420000      0.000000      0.000000
3144     31.430000      0.000000      0.000000
3145     31.440000      0.000000      0.000000
3146     31.450000      0.000000      0.000000
3147     31.460000      0.000000      0.000000
3148     31.470000      0.000000      0.000000
3149     31.480000      0.000000      0.000000
3150     31.490000      0.000000      0.000000
3151     31.500000      0.000000      0.000000
3152     31.510000      0.000000      0.000000
3153     31.520000      0.000000      0.000000
3154     31.530000      0.000000      0.000000
3155     31.540000      0.000000      0.000000
3156     31.550000      0.000000      0.000000
3157     31.560000      0.000000      0.000000
3158     31.570000      0.000000      0.000000
3159     31.580000      0.000000      0.000000
3160     31.590000      0.000000      0.000000
3161     31.600000      0.000000      0.000000
3162     31.610000      0.000000      0.000000
3163     31.620000      0.000000      0.000000
3164     31.630000      0.000000      0.000000
3165     31.640000      0.000000      0.000000
3166     31.650000      0.000000      0.000000
3167     31.660000      0.000000      0.000000
3168     31.670000      0.000000      0.000000
3169     31.680000      0.000000      0.000000
3170     31.690000      0.000000      0.000000
3171     31.700000      0.000000      0.000000
3172     31.710000      0.000000      0.000000
3173     31.720000      0.000000      0.000000
3174     31.730000      0.000000      0.000000
3175     31.740000      0.000000      0.000000
3176     31.750000      0.000000      0.000000
3177     31.760000      0.000000      0.000000
3178     31.770000      0.000000      0.000000
3179     31.780000      0.000000      0.000000
3180     31.790000      0.000000      0.000000
3181     31.800000      0.000000      0.000000
3182     31.810000      0.000000      0.000000
3183     31.820000      0.000000      0.000000
3184     31.830000      0.000000      0.000000
3185     31.840000      0.000000      0.000000
3186     31.850000      0.000000      0.000000
3187     31.860000      0.000000      0.000000
3188     31.870000      0.000000      0.000000
3189     31.880000      0.000000      0.000000
3190     31.890000      0.000000      0.000000
3191     31.900000      0.000000      0.000000
3192     31.910000      0.000000      0.000000
3193     31.920000      0.000000      0.000000
3194     31.930000      0.000000      0.000000
3195     31.940000      0.000000      0.000000
3196     31.950000      0.000000      0.000000
3197     31.960000      0.000000      0.000000
3198     31.970000      0.000000      0.000000
3199     31.980000      0.000000      0.000000
3200     31.990000      0.000000      0.000000
3201     32.000000      0.000000      0.000000
3202     32.010000      0.000000      0.000000
3203     32.020000      0.000000      0.000000
3204     32.030000      0.000000      0.000000
3205     32.040000      0.000000      0.000000
3206     32.050000      0.000000      0.000000
3207     32.060000      0.000000      0.000000
3208     32.070000      0.000000      0.000000
3209     32.080000      0.000000      0.000000
3210     32.090000      0.000000      0.000000
3211     32.100000      0.000000      0.000000
3212     32.110000      0.000000      0.000000
3213     32.120000      0.000000      0.000000
3214     32.130000      0.000000      0.000000
3215     32.140000      0.000000      0.000000
3216     32.150000      0.000000      0.000000
3217     32.160000      0.000000      0.000000
3218     32.170000      0.000000      0.000000
3219     32.180000      0.000000      0.000000
3220     32.190000      0.000000      0.000000
3221     32.200000      0.000000      0.000000
3222     32.210000      0.000000      0.000000
3223     32.220000      0.000000      0.000000
3224     32.230000      0.000000      0.000000
3225     32.240000      0.000000      0.000000
3226     32.250000      0.000000      0.000000
3227     32.260000      0.000000      0.000000
3228     32.270000      0.000000      0.000000
3229     32.280000      0.000000      0.000000
3230     32.290000      0.000000      0.000000
3231     32.300000      0.000000      0.000000
3232     32.310000      0.000000      0.000000
3233     32.320000      0.000000      0.000000
3234     32.330000      0.000000      0.000000
3235     32.340000      0.000000      0.000000
3236     32.350000      0.000000      0.000000
3237     32.360000      0.000000      0.000000
3238     32.370000      0.000000      0.000000
3239     32.380000      0.000000      0.000000
3240     32.390000      0.000000      0.000000
3241     32.400000      0.000000      0.000000
3242     32.410000      0.000000      0.000000
3243     32.420000      0.000000      0.000000
3244     32.430000      0.000000      0.000000
3245     32.440000      0.000000      0.000000
3246     32.450000      0.000000      0.000000
3247     32.460000      0.000000      0.000000
3248     32.470000      0.000000      0.000000
3249     32.480000      0.000000      0.000000
3250     32.490000      0.000000      0.000000
3251     32.500000      0.000000      0.000000
3252     32.510000      0.000000      0.000000
3253     32.520000      0.000000      0.000000
3254     32.530000      0.000000      0.000000
3255     32.540000      0.000000      0.000000
3256     32.550000      0.000000      0.000000
3257     32.560000      0.000000      0.000000
3258     32.570000      0.000000      0.000000
3259     32.580000      0.000000      0.000000
3260     32.590000      0.000000      0.000000
3261     32.600000      0.000000      0.000000
3262     32.610000      0.000000      0.000000
3263     32.620000      0.000000      0.000000
3264     32.630000      0.000000      0.000000
3265     32.640000      0.000000      0.000000
3266     32.650000      0.000000      0.000000
3267     32.660000      0.000000      0.000000
3268     32.670000      0.000000      0.000000
3269     32.680000      0.000000      0.000000
3270     32.690000      0.000000      0.000000
3271     32.700000      0.000000      0.000000
3272     32.710000      0.000000      0.000000
3273     32.720000      0.000000      0.000000
3274     32.730000      0.000000      0.000000
3275     32.740000      0.000000      0.000000
3276     32.750000      0.000000      0.000000
3277     32.760000      0.000000      0.000000
3278     32.770000      0.000000      0.000000
3279     32.780000      0.000000      0.000000
3280     32.790000      0.000000      0.000000
3281     32.800000      0.000000      0.000000
3282     32.810000      0.000000      0.000000
3283     32.820000      0.000000      0.000000
3284     32.830000      0.000000      0.000000
3285     32.840000      0.000000      0.000000
3286     32.850000      0.000000      0.000000
3287     32.860000      0.000000      0.000000
3288     32.870000      0.000000      0.000000
3289     32.880000      0.000000      0.000000
3290     32.890000      0.000000      0.000000
3291     32.900000      0.000000      0.000000
3292     32.910000      0.000000      0.000000
3293     32.920000      0.000000      0.000000
3294     32.930000      0.000000      0.000000
3295     32.940000      0.000000      0.000000
3296     32.950000      0.000000      0.000000
3297     32.960000      0.000000      0.000000
3298     32.970000      0.000000      0.000000
3299     32.980000      0.000000      0.000000
3300     32.990000      0.000000      0.000000
3301     33.000000      0.000000      0.000000
3302     33.010000      0.000000      0.000000
3303     33.020000      0.000000      0.000000
3304     33.030000      0.000000      0.000000
3305     33.040000      0.000000      0.000000
3306     33.050000      0.000000      0.000000
3307     33.060000      0.000000      0.000000
3308     33.070000      0.000000      0.000000
3309     33.080000      0.000000      0.000000
3310     33.090000      0.000000      0.000000
3311     33.100000      0.000000      0.000000
3312     33.110000      0.000000      0.000000
3313     33.120000      0.000000      0.000000
3314     33.130000      0.000000      0.000000
3315     33.140000      0.000000      0.000000
3316     33.150000      0.000000      0.000000
3317     33.160000      0.000000      0.000000
3318     33.170000      0.000000      0.000000
3319     33.180000      0.000000      0.000000
3320     33.190000      0.000000      0.000000
3321     33.200000      0.000000      0.000000
3322     33.210000      0.000000      0.000000
3323     33.220000      0.000000      0.000000
3324     33.230000      0.000000      0.000000
3325     33.240000      0.000000      0.000000
3326     33.250000      0.000000      0.000000
3327     33.260000      0.000000      0.000000
3328     33.270000      0.000000      0.000000
3329     33.280000      0.000000      0.000000
3330     33.290000      0.000000      0.000000
3331     33.300000      0.000000      0.000000
3332     33.310000      0.000000      0.000000
3333     33.320000      0.000000      0.000000
3334     33.330000      0.000000      0.000000
3335     33.340000      0.000000      0.000000
3336     33.350000      0.000000      0.000000
3337     33.360000      0.000000      0.000000
3338     33.370000      0.000000      0.000000
3339     33.380000      0.000000      0.000000
3340     33.390000      0.000000      0.000000
3341     33.400000      0.000000      0.000000
3342     33.410000      0.000000      0.000000
3343     33.420000      0.000000      0.000000
3344     33.430000      0.000000      0.000000
3345     33.440000      0.000000      0.000000
3346     33.450000      0.000000      0.000000
3347     33.460000      0.000000      0.000000
3348     33.470000      0.000000      0.000000
3349     33.480000      0.000000      0.000000
3350     33.490000      0.000000      0.000000
3351     33.500000      0.000000      0.000000
3352     33.510000      0.000000      0.000000
3353     33.520000      0.000000      0.000000
3354     33.530000      0.000000      0.000000
3355     33.540000      0.000000      0.000000
3356     33.550000      0.000000      0.000000
3357     33.560000      0.000000      0.000000
3358     33.570000      0.000000      0.000000
3359     33.580000      0.000000      0.000000
3360     33.590000      0.000000      0.000000
3361     33.600000      0.000000      0.000000
3362     33.610000      0.000000      0.000000
3363     33.620000      0.000000      0.000000
3364     33.630000      0.000000      0.000000
3365     33.640000      0.000000      0.000000
3366     33.650000      0.000000      0.000000
3367     33.660000      0.000000      0.000000
3368     33.670000      0.000000      0.000000
3369     33.680000      0.000000      0.000000
3370     33.690000      0.000000      0.000000
3371     33.700000      0.000000      0.000000
3372     33.710000      0.000000      0.000000
3373     33.720000      0.000000      0.000000
3374     33.730000      0.000000      0.000000
3375     33.740000      0.000000      0.000000
3376     33.750000      0.000000      0.000000
3377     33.760000      0.000000      0.000000
3378     33.770000      0.000000      0.000000
3379     33.780000      0.000000      0.000000
3380     33.790000      0.000000      0.000000
3381     33.800000      0.000000      0.000000
3382     33.810000      0.000000      0.000000
3383     33.820000      0.000000      0.000000
3384     33.830000      0.000000      0.000000
3385     33.840000      0.000000      0.000000
3386     33.850000      0.000000      0.000000
3387     33.860000      0.000000      0.000000
3388     33.870000      0.000000      0.000000
3389     33.880000      0.000000      0.000000
3390     33.890000      0.000000      0.000000
3391     33.900000      0.000000      0.000000
3392     33.910000      0.000000      0.000000
3393     33.920000      0.000000      0.000000
3394     33.930000      0.000000      0.000000
3395     33.940000      0.000000      0.000000
3396     33.950000      0.000000      0.000000
3397     33.960000      0.000000      0.000000
3398     33.970000      0.000000      0.000000
3399     33.980000      0.000000      0.000000
3400     33.990000      0.000000      0.000000
3401     34.000000      0.000000      0.000000
3402     34.010000      0.000000      0.000000
3403     34.020000      0.000000      0.000000
3404     34.030000      0.000000      0.000000
3405     34.040000      0.000000      0.000000
3406     34.050000      0.000000      0.000000
3407     34.060000      0.000000      0.000000
3408     34.070000      0.000000      0.000000
3409     34.080000      0.000000      0.000000
3410     34.090000      0.000000      0.000000
3411     34.100000      0.000000      0.000000
3412     34.110000      0.000000      0.000000
3413     34.120000      0.000000      0.000000
3414     34.130000      0.000000      0.000000
3415     34.140000      0.000000      0.000000
3416     34.150000      0.000000      0.000000
3417     34.160000      0.000000      0.000000
3418     34.170000      0.000000      0.000000
3419     34.180000      0.000000      0.000000
3420     34.190000      0.000000      0.000000
3421     34.200000      0.000000      0.000000
3422     34.210000      0.000000      0.000000
3423     34.220000      0.000000      0.000000
3424     34.230000      0.000000      0.000000
3425     34.240000      0.000000      0.000000
3426     34.250000      0.000000      0.000000
3427     34.260000      0.000000      0.000000
3428     34.270000      0.000000      0.000000
3429     34.280000      0.000000      0.000000
3430     34.290000      0.000000      0.000000
3431     34.300000      0.000000      0.000000
3432     34.310000      0.000000      0.000000
3433     34.320000      0.000000      0.000000
3434     34.330000      0.000000      0.000000
3435     34.340000      0.000000      0.000000
3436     34.350000      0.000000      0.000000
3437     34.360000      0.000000      0.000000
3438     34.370000      0.000000      0.000000
3439     34.380000      0.000000      0.000000
3440     34.390000      0.000000      0.000000
3441     34.400000      0.000000      0.000000
3442     34.410000      0.000000      0.000000
3443     34.420000      0.000000      0.000000
3444     34.430000      0.000000      0.000000
3445     34.440000      0.000000      0.000000
3446     34.450000      0.000000      0.000000
3447     34.460000      0.000000      0.000000
3448     34.470000      0.000000      0.000000
3449     34.480000      0.000000      0.000000
3450     34.490000      0.000000      0.000000
3451     34.500000      0.000000      0.000000
3452     34.510000      0.000000      0.000000
3453     34.520000      0.000000      0.000000
3454     34.530000      0.000000      0.000000
3455     34.540000      0.000000      0.000000
3456     34.550000      0.000000      0.000000
3457     34.560000      0.000000      0.000000
3458     34.570000      0.000000      0.000000
3459     34.580000      0.000000      0.000000
3460     34.590000      0.000000      0.000000
3461     34.600000      0.000000      0.000000
3462     34.610000      0.000000      0.000000
3463     34.620000      0.000000      0.000000
3464     34.630000      0.000000      0.000000
3465     34.640000      0.000000      0.000000
3466     34.650000      0.000000      0.000000
3467     34.660000      0.000000      0.000000
3468     34.670000      0.000000      0.000000
3469     34.680000      0.000000      0.000000
3470     34.690000      0.000000      0.000000
3471     34.700000      0.000000      0.000000
3472     34.710000      0.000000      0.000000
3473     34.720000      0.000000      0.000000
3474     34.730000      0.000000      0.000000
3475     34.740000      0.000000      0.000000
3476     34.750000      0.000000      0.000000
3477     34.760000      0.000000      0.000000
3478     34.770000      0.000000      0.000000
3479     34.780000      0.000000      0.000000
3480     34.790000      0.000000      0.000000
3481     34.800000      0.000000      0.000000
3482     34.810000      0.000000      0.000000
3483     34.820000      0.000000      0.000000
3484     34.830000      0.000000      0.000000
3485     34.840000      0.000000      0.000000
3486     34.850000      0.000000      0.000000
3487     34.860000      0.000000      0.000000
3488     34.870000      0.000000      0.000000
3489     34.880000      0.000000      0.000000
3490     34.890000      0.000000      0.000000
3491     34.900000      0.000000      0.000000
3492     34.910000      0.000000      0.000000
3493     34.920000      0.000000      0.000000
3494     34.930000      0.000000      0.000000
3495     34.940000      0.000000      0.000000
3496     34.950000      0.000000      0.000000
3497     34.960000      0.000000      0.000000
3498     34.970000      0.000000      0.000000
3499     34.980000      0.000000      0.000000
3500     34.990000      0.000000      0.000000
3501     35.000000      0.000000      0.000000
3502     35.010000      0.000000      0.000000
3503     35.020000      0.000000      0.000000
3504     35.030000      0.000000      0.000000
3505     35.040000      0.000000      0.000000
3506     35.050000      0.000000      0.000000
3507     35.060000      0.000000      0.000000
3508     35.070000      0.000000      0.000000
3509     35.080000      0.000000      0.000000
3510     35.090000      0.000000      0.000000
3511     35.100000      0.000000      0.000000
3512     35.110000      0.000000      0.000000
3513     35.120000      0.000000      0.000000
3514     35.130000      0.000000      0.000000
3515     35.140000      0.000000      0.000000
3516     35.150000      0.000000      0.000000
3517     35.160000      0.000000      0.000000
3518     35.170000      0.000000      0.000000
3519     35.180000      0.000000      0.000000
3520     35.190000      0.000000      0.000000
3521     35.200000      0.000000      0.000000
3522     35.210000      0.000000      0.000000
3523     35.220000      0.000000      0.000000
3524     35.230000      0.000000      0.000000
3525     35.240000      0.000000      0.000000
3526     35.250000      0.000000      0.000000
3527     35.260000      0.000000      0.000000
3528     35.270000      0.000000      0.000000
3529     35.280000      0.000000      0.000000
3530     35.290000      0.000000      0.000000
3531     35.300000      0.000000      0.000000
3532     35.310000      0.000000      0.000000
3533     35.320000      0.000000      0.000000
3534     35.330000      0.000000      0.000000
3535     35.340000      0.000000      0.000000
3536     35.350000      0.000000      0.000000
3537     35.360000      0.000000      0.000000
3538     35.370000      0.000000      0.000000
3539     35.380000      0.000000      0.000000
3540     35.390000      0.000000      0.000000
3541     35.400000      0.000000      0.000000
3542     35.410000      0.000000      0.000000
3543     35.420000      0.000000      0.000000
3544     35.430000      0.000000      0.000000
3545     35.440000      0.000000      0.000000
3546     35.450000      0.000000      0.000000
3547     35.460000      0.000000      0.000000
3548     35.470000      0.000000      0.000000
3549     35.480000      0.000000      0.000000
3550     35.490000      0.000000      0.000000
3551     35.500000      0.000000      0.000000
3552     35.510000      0.000000      0.000000
3553     35.520000      0.000000      0.000000
3554     35.530000      0.000000      0.000000
3555     35.540000      0.000000      0.000000
3556     35.550000      0.000000      0.000000
3557     35.560000      0.000000      0.000000
3558     35.570000      0.000000      0.000000
3559     35.580000      0.000000      0.000000
3560     35.590000      0.000000      0.000000
3561     35.600000      0.000000      0.000000
3562     35.610000      0.000000      0.000000
3563     35.620000      0.000000      0.000000
3564     35.630000      0.000000      0.000000
3565     35.640000      0.000000      0.000000
3566     35.650000      0.000000      0.000000
3567     35.660000      0.000000      0.000000
3568     35.670000      0.000000      0.000000
3569     35.680000      0.000000      0.000000
3570     35.690000      0.000000      0.000000
3571     35.700000      0.000000      0.000000
3572     35.710000      0.000000      0.000000
3573     35.720000      0.000000      0.000000
3574     35.730000      0.000000      0.000000
3575     35.740000      0.000000      0.000000
3576     35.750000      0.000000      0.000000
3577     35.760000      0.000000      0.000000
3578     35.770000      0.000000      0.000000
3579     35.780000      0.000000      0.000000
3580     35.790000      0.000000      0.000000
3581     35.800000      0.000000      0.000000
3582     35.810000      0.000000      0.000000
3583     35.820000      0.000000      0.000000
3584     35.830000      0.000000      0.000000
3585     35.840000      0.000000      0.000000
3586     35.850000      0.000000      0.000000
3587     35.860000      0.000000      0.000000
3588     35.870000      0.000000      0.000000
3589     35.880000      0.000000      0.000000
3590     35.890000      0.000000      0.000000
3591     35.900000      0.000000      0.000000
3592     35.910000      0.000000      0.000000
3593     35.920000      0.000000      0.000000
3594     35.930000      0.000000      0.000000
3595     35.940000      0.000000      0.000000
3596     35.950000      0.000000      0.000000
3597     35.960000      0.000000      0.000000
3598     35.970000      0.000000      0.000000
3599     35.980000      0.000000      0.000000
3600     35.990000      0.000000      0.000000
3601     36.000000      0.000000      0.000000
3602     36.010000      0.000000      0.000000
3603     36.020000      0.000000      0.000000
3604     36.030000      0.000000      0.000000
3605     36.040000      0.000000      0.000000
3606     36.050000      0.000000      0.000000
3607     36.060000      0.000000      0.000000
3608     36.070000      0.000000      0.000000
3609     36.080000      0.000000      0.000000
3610     36.090000      0.000000      0.000000
3611     36.100000      0.000000      0.000000
3612     36.110000      0.000000      0.000000
3613     36.120000      0.000000      0.000000
3614     36.130000      0.000000      0.000000
3615     36.140000      0.000000      0.000000
3616     36.150000      0.000000      0.000000
3617     36.160000      0.000000      0.000000
3618     36.170000      0.000000      0.000000
3619     36.180000      0.000000      0.000000
3620     36.190000      0.000000      0.000000
3621     36.200000      0.000000      0.000000
3622     36.210000      0.000000      0.000000
3623     36.220000      0.000000      0.000000
3624     36.230000      0.000000      0.000000
3625     36.240000      0.000000      0.000000
3626     36.250000      0.000000      0.000000
3627     36.260000      0.000000      0.000000
3628     36.270000      0.000000      0.000000
3629     36.280000      0.000000      0.000000
3630     36.290000      0.000000      0.000000
3631     36.300000      0.000000      0.000000
3632     36.310000      0.000000      0.000000
3633     36.320000      0.000000      0.000000
3634     36.330000      0.000000      0.000000
3635     36.340000      0.000000      0.000000
3636     36.350000      0.000000      0.000000
3637     36.360000      0.000000      0.000000
3638     36.370000      0.000000      0.000000
3639     36.380000      0.000000      0.000000
3640     36.390000      0.000000      0.000000
3641     36.400000      0.000000      0.000000
3642     36.410000      0.000000      0.000000
3643     36.420000      0.000000      0.000000
3644     36.430000      0.000000      0.000000
3645     36.440000      0.000000      0.000000
3646     36.450000      0.000000      0.000000
3647     36.460000      0.000000      0.000000
3648     36.470000      0.000000      0.000000
3649     36.480000      0.000000      0.000000
3650     36.490000      0.000000      0.000000
3651     36.500000      0.000000      0.000000
3652     36.510000      0.000000      0.000000
3653     36.520000      0.000000      0.000000
3654     36.530000      0.000000      0.000000
3655     36.540000      0.000000      0.000000
3656     36.550000      0.000000      0.000000
3657     36.560000      0.000000      0.000000
3658     36.570000      0.000000      0.000000
3659     36.580000      0.000000      0.000000
3660     36.590000      0.000000      0.000000
3661     36.600000      0.000000      0.000000
3662     36.610000      0.000000      0.000000
3663     36.620000      0.000000      0.000000
3664     36.630000      0.000000      0.000000
3665     36.640000      0.000000      0.000000
3666     36.650000      0.000000      0.000000
3667     36.660000      0.000000      0.000000
3668     36.670000      0.000000      0.000000
3669     36.680000      0.000000      0.000000
3670     36.690000      0.000000      0.000000
3671     36.700000      0.000000      0.000000
3672     36.710000      0.000000      0.000000
3673     36.720000      0.000000      0.000000
3674     36.730000      0.000000      0.000000
3675     36.740000      0.000000      0.000000
3676     36.750000      0.000000      0.000000
3677     36.760000      0.000000      0.000000
3678     36.770000      0.000000      0.000000
3679     36.780000      0.000000      0.000000
3680     36.790000      0.000000      0.000000
3681     36.800000      0.000000      0.000000
3682     36.810000      0.000000      0.000000
3683     36.820000      0.000000      0.000000
3684     36.830000      0.000000      0.000000
3685     36.840000      0.000000      0.000000
3686     36.850000      0.000000      0.000000
3687     36.860000      0.000000      0.000000
3688     36.870000      0.000000      0.000000
3689     36.880000      0.000000      0.000000
3690     36.890000      0.000000      0.000000
3691     36.900000      0.000000      0.000000
3692     36.910000      0.000000      0.000000
3693     36.920000      0.000000      0.000000
3694     36.930000      0.000000      0.000000
3695     36.940000      0.000000      0.000000
3696     36.950000      0.000000      0.000000
3697     36.960000      0.000000      0.000000
3698     36.970000      0.000000      0.000000
3699     36.980000      0.000000      0.000000
3700     36.990000      0.000000      0.000000
3701     37.000000      0.000000      0.000000
3702     37.010000      0.000000      0.000000
3703     37.020000      0.000000      0.000000
3704     37.030000      0.000000      0.000000
3705     37.040000      0.000000      0.000000
3706     37.050000      0.000000      0.000000
3707     37.060000      0.000000      0.000000
3708     37.070000      0.000000      0.000000
3709     37.080000      0.000000      0.000000
3710     37.090000      0.000000      0.000000
3711     37.100000      0.000000      0.000000
3712     37.110000      0.000000      0.000000
3713     37.120000      0.000000      0.000000
3714     37.130000      0.000000      0.000000
3715     37.140000      0.000000      0.000000
3716     37.150000      0.000000      0.000000
3717     37.160000      0.000000      0.000000
3718     37.170000      0.000000      0.000000
3719     37.180000      0.000000      0.000000
3720     37.190000      0.000000      0.000000
3721     37.200000      0.000000      0.000000
3722     37.210000      0.000000      0.000000
3723     37.220000      0.000000      0.000000
3724     37.230000      0.000000      0.000000
3725     37.240000      0.000000      0.000000
3726     37.250000      0.000000      0.000000
3727     37.260000      0.000000      0.000000
3728     37.270000      0.000000      0.000000
3729     37.280000      0.000000      0.000000
3730     37.290000      0.000000      0.000000
3731     37.300000      0.000000      0.000000
3732     37.310000      0.000000      0.000000
3733     37.320000      0.000000      0.000000
3734     37.330000      0.000000      0.000000
3735     37.340000      0.000000      0.000000
3736     37.350000      0.000000      0.000000
3737     37.360000      0.000000      0.000000
3738     37.370000      0.000000      0.000000
3739     37.380000      0.000000      0.000000
3740     37.390000      0.000000      0.000000
3741     37.400000      0.000000      0.000000
3742     37.410000      0.000000      0.000000
3743     37.420000      0.000000      0.000000
3744     37.430000      0.000000      0.000000
3745     37.440000      0.000000      0.000000
3746     37.450000      0.000000      0.000000
3747     37.460000      0.000000      0.000000
3748     37.470000      0.000000      0.000000
3749     37.480000      0.000000      0.000000
3750     37.490000      0.000000      0.000000
3751     37.500000      0.000000      0.000000
3752     37.510000      0.000000      0.000000
3753     37.520000      0.000000      0.000000
3754     37.530000      0.000000      0.000000
3755     37.540000      0.000000      0.000000
3756     37.550000      0.000000      0.000000
3757     37.560000      0.000000      0.000000
3758     37.570000      0.000000      0.000000
3759     37.580000      0.000000      0.000000
3760     37.590000      0.000000      0.000000
3761     37.600000      0.000000      0.000000
3762     37.610000      0.000000      0.000000
3763     37.620000      0.000000      0.000000
3764     37.630000      0.000000      0.000000
3765     37.640000      0.000000      0.000000
3766     37.650000      0.000000      0.000000
3767     37.660000      0.000000      0.000000
3768     37.670000      0.000000      0.000000
3769     37.680000      0.000000      0.000000
3770     37.690000      0.000000      0.000000
3771     37.700000      0.000000      0.000000
3772     37.710000      0.000000      0.000000
3773     37.720000      0.000000      0.000000
3774     37.730000      0.000000      0.000000
3775     37.740000      0.000000      0.000000
3776     37.750000      0.000000      0.000000
3777     37.760000      0.000000      0.000000
3778     37.770000      0.000000      0.000000
3779     37.780000      0.000000      0.000000
3780     37.790000      0.000000      0.000000
3781     37.800000      0.000000      0.000000
3782     37.810000      0.000000      0.000000
3783     37.820000      0.000000      0.000000
3784     37.830000      0.000000      0.000000
3785     37.840000      0.000000      0.000000
3786     37.850000      0.000000      0.000000
3787     37.860000      0.000000      0.000000
3788     37.870000      0.000000      0.000000
3789     37.880000      0.000000      0.000000
3790     37.890000      0.000000      0.000000
3791     37.900000      0.000000      0.000000
3792     37.910000      0.000000      0.000000
3793     37.920000      0.000000      0.000000
3794     37.930000      0.000000      0.000000
3795     37.940000      0.000000      0.000000
3796     37.950000      0.000000      0.000000
3797     37.960000      0.000000      0.000000
3798     37.970000      0.000000      0.000000
3799     37.980000      0.000000      0.000000
3800     37.990000      0.000000      0.000000
3801     38.000000      0.000000      0.000000
3802     38.010000      0.000000      0.000000
3803     38.020000      0.000000      0.000000
3804     38.030000      0.000000      0.000000
3805     38.040000      0.000000      0.000000
3806     38.050000      0.000000      0.000000
3807     38.060000      0.000000      0.000000
3808     38.070000      0.000000      0.000000
3809     38.080000      0.000000      0.000000
3810     38.090000      0.000000      0.000000
3811     38.100000      0.000000      0.000000
3812     38.110000      0.000000      0.000000
3813     38.120000      0.000000      0.000000
3814     38.130000      0.000000      0.000000
3815     38.140000      0.000000      0.000000
3816     38.150000      0.000000      0.000000
3817     38.160000      0.000000      0.000000
3818     38.170000      0.000000      0.000000
3819     38.180000      0.000000      0.000000
3820     38.190000      0.000000      0.000000
3821     38.200000      0.000000      0.000000
3822     38.210000      0.000000      0.000000
3823     38.220000      0.000000      0.000000
3824     38.230000      0.000000      0.000000
3825     38.240000      0.000000      0.000000
3826     38.250000      0.000000      0.000000
3827     38.260000      0.000000      0.000000
3828     38.270000      0.000000      0.000000
3829     38.280000      0.000000      0.000000
3830     38.290000      0.000000      0.000000
3831     38.300000      0.000000      0.000000
3832     38.310000      0.000000      0.000000
3833     38.320000      0.000000      0.000000
3834     38.330000      0.000000      0.000000
3835     38.340000      0.000000      0.000000
3836     38.350000      0.000000      0.000000
3837     38.360000      0.000000      0.000000
3838     38.370000      0.000000      0.000000
3839     38.380000      0.000000      0.000000
3840     38.390000      0.000000      0.000000
3841     38.400000      0.000000      0.000000
3842     38.410000      0.000000      0.000000
3843     38.420000      0.000000      0.000000
3844     38.430000      0.000000      0.000000
3845     38.440000      0.000000      0.000000
3846     38.450000      0.000000      0.000000
3847     38.460000      0.000000      0.000000
3848     38.470000      0.000000      0.000000
3849     38.480000      0.000000      0.000000
3850     38.490000      0.000000      0.000000
3851     38.500000      0.000000      0.000000
3852     38.510000      0.000000      0.000000
3853     38.520000      0.000000      0.000000
3854     38.530000      0.000000      0.000000
3855     38.540000      0.000000      0.000000
3856     38.550000      0.000000      0.000000
3857     38.560000      0.000000      0.000000
3858     38.570000      0.000000      0.000000
3859     38.580000      0.000000      0.000000
3860     38.590000      0.000000      0.000000
3861     38.600000      0.000000      0.000000
3862     38.610000      0.000000      0.000000
3863     38.620000      0.000000      0.000000
3864     38.630000      0.000000      0.000000
3865     38.640000      0.000000      0.000000
3866     38.650000      0.000000      0.000000
3867     38.660000      0.000000      0.000000
3868     38.670000      0.000000      0.000000
3869     38.680000      0.000000      0.000000
3870     38.690000      0.000000      0.000000
3871     38.700000      0.000000      0.000000
3872     38.710000      0.000000      0.000000
3873     38.720000      0.000000      0.000000
3874     38.730000      0.000000      0.000000
3875     38.740000      0.000000      0.000000
3876     38.750000      0.000000      0.000000
3877     38.760000      0.000000      0.000000
3878     38.770000      0.000000      0.000000
3879     38.780000      0.000000      0.000000
3880     38.790000      0.000000      0.000000
3881     38.800000      0.000000      0.000000
3882     38.810000      0.000000      0.000000
3883     38.820000      0.000000      0.000000
3884     38.830000      0.000000      0.000000
3885     38.840000      0.000000      0.000000
3886     38.850000      0.000000      0.000000
3887     38.860000      0.000000      0.000000
3888     38.870000      0.000000      0.000000
3889     38.880000      0.000000      0.000000
3890     38.890000      0.000000      0.000000
3891     38.900000      0.000000      0.000000
3892     38.910000      0.000000      0.000000
3893     38.920000      0.000000      0.000000
3894     38.930000      0.000000      0.000000
3895     38.940000      0.000000      0.000000
3896     38.950000      0.000000      0.000000
3897     38.960000      0.000000      0.000000
3898     38.970000      0.000000      0.000000
3899     38.980000      0.000000      0.000000
3900     38.990000      0.000000      0.000000
3901     39.000000      0.000000      0.000000
3902     39.010000      0.000000      0.000000
3903     39.020000      0.000000      0.000000
3904     39.030000      0.000000      0.000000
3905     39.040000      0.000000      0.000000
3906     39.050000      0.000000      0.000000
3907     39.060000      0.000000      0.000000
3908     39.070000      0.000000      0.000000
3909     39.080000      0.000000      0.000000
3910     39.090000      0.000000      0.000000
3911     39.100000      0.000000      0.000000
3912     39.110000      0.000000      0.000000
3913     39.120000      0.000000      0.000000
3914     39.130000      0.000000      0.000000
3915     39.140000      0.000000      0.000000
3916     39.150000      0.000000      0.000000
3917     39.160000      0.000000      0.000000
3918     39.170000      0.000000      0.000000
3919     39.180000      0.000000      0.000000
3920     39.190000      0.000000      0.000000
3921     39.200000      0.000000      0.000000
3922     39.210000      0.000000      0.000000
3923     39.220000      0.000000      0.000000
3924     39.230000      0.000000      0.000000
3925     39.240000      0.000000      0.000000
3926     39.250000      0.000000      0.000000
3927     39.260000      0.000000      0.000000
3928     39.270000      0.000000      0.000000
3929     39.280000      0.000000      0.000000
3930     39.290000      0.000000      0.000000
3931     39.300000      0.000000      0.000000
3932     39.310000      0.000000      0.000000
3933     39.320000      0.000000      0.000000
3934     39.330000      0.000000      0.000000
3935     39.340000      0.000000      0.000000
3936     39.350000      0.000000      0.000000
3937     39.360000      0.000000      0.000000
3938     39.370000      0.000000      0.000000
3939     39.380000      0.000000      0.000000
3940     39.390000      0.000000      0.000000
3941     39.400000      0.000000      0.000000
3942     39.410000      0.000000      0.000000
3943     39.420000      0.000000      0.000000
3944     39.430000      0.000000      0.000000
3945     39.440000      0.000000      0.000000
3946     39.450000      0.000000      0.000000
3947     39.460000      0.000000      0.000000
3948     39.470000      0.000000      0.000000
3949     39.480000      0.000000      0.000000
3950     39.490000      0.000000      0.000000
3951     39.500000      0.000000      0.000000
3952     39.510000      0.000000      0.000000
3953     39.520000      0.000000      0.000000
3954     39.530000      0.000000      0.000000
3955     39.540000      0.000000      0.000000
3956     39.550000      0.000000      0.000000
3957     39.560000      0.000000      0.000000
3958     39.570000      0.000000      0.000000
3959     39.580000      0.000000      0.000000
3960     39.590000      0.000000      0.000000
3961     39.600000      0.000000      0.000000
3962     39.610000      0.000000      0.000000
3963     39.620000      0.000000      0.000000
3964     39.630000      0.000000      0.000000
3965     39.640000      0.000000      0.000000
3966     39.650000      0.000000      0.000000
3967     39.660000      0.000000      0.000000
3968     39.670000      0.000000      0.000000
3969     39.680000      0.000000      0.000000
3970     39.690000      0.000000      0.000000
3971     39.700000      0.000000      0.000000
3972     39.710000      0.000000      0.000000
3973     39.720000      0.000000      0.000000
3974     39.730000      0.000000      0.000000
3975     39.740000      0.000000      0.000000
3976     39.750000      0.000000      0.000000
3977     39.760000      0.000000      0.000000
3978     39.770000      0.000000      0.000000
3979     39.780000      0.000000      0.000000
3980     39.790000      0.000000      0.000000
3981     39.800000      0.000000      0.000000
3982     39.810000      0.000000      0.000000
3983     39.820000      0.000000      0.000000
3984     39.830000      0.000000      0.000000
3985     39.840000      0.000000      0.000000
3986     39.850000      0.000000      0.000000
3987     39.860000      0.000000      0.000000
3988     39.870000      0.000000      0.000000
3989     39.880000      0.000000      0.000000
3990     39.890000      0.000000      0.000000
3991     39.900000      0.000000      0.000000
3992     39.910000      0.000000      0.000000
3993     39.920000      0.000000      0.000000
3994     39.930000      0.000000      0.000000
3995     39.940000      0.000000      0.000000
3996     39.950000      0.000000      0.000000
3997     39.960000      0.000000      0.000000
3998     39.970000      0.000000      0.000000
3999     39.980000      0.000000      0.000000
4000     39.990000      0.000000      0.000000
4001     40.000000      0.000000      0.000000
