# Supplementary material for: A Bottom-Up Coarse-Grained Model for Nucleosome–Nucleosome Interactions with Explicit Ions
Source: J Chem Theory Comput. 2022 May 17;18(6):3948–60. doi: 10.1021/acs.jctc.2c00083 (PMC9202350; doi:10.1021/acs.jctc.2c00083)
Supplement: Supplementary file 2 — ct2c00083_si_002.zip [file ct2c00083_si_002.zip › archive/CGMD_NCP-CO/pot_tables/CNPL_P.table]

CNPL_P
N 4001

1      0.000001    138.374440     62.581660
2      0.010000    137.748620     64.679990
3      0.020000    137.101820     66.559980
4      0.030000    136.436220     68.193260
5      0.040000    135.754290     69.558620
6      0.050000    135.058700     70.643250
7      0.060000    134.352270     71.443320
8      0.070000    133.637840     71.964040
9      0.080000    132.918200     72.219210
10      0.090000    132.196000     72.230130
11      0.100000    131.473700     72.024210
12      0.110000    130.753460     71.633330
13      0.120000    130.037130     71.091970
14      0.130000    129.326210     70.435510
15      0.140000    128.621850     69.698630
16      0.150000    127.924870     68.913940
17      0.160000    127.235730     68.111060
18      0.170000    126.554610     67.315860
19      0.180000    125.881460     66.550120
20      0.190000    125.215960     65.831400
21      0.200000    124.557640     65.173160
22      0.210000    123.905910     64.584970
23      0.220000    123.260060     64.072830
24      0.230000    122.619330     63.639560
25      0.240000    121.982940     63.285150
26      0.250000    121.350080     63.007200
27      0.260000    120.720010     62.801250
28      0.270000    120.092000     62.661140
29      0.280000    119.465390     62.579420
30      0.290000    118.839590     62.547700
31      0.300000    118.214120     62.556940
32      0.310000    117.588550     62.597870
33      0.320000    116.962570     62.661240
34      0.330000    116.335960     62.738120
35      0.340000    115.708580     62.820150
36      0.350000    115.080370     62.899720
37      0.360000    114.451380     62.970060
38      0.370000    113.821680     63.025410
39      0.380000    113.191420     63.060960
40      0.390000    112.560810     63.072940
41      0.400000    111.930080     63.058530
42      0.410000    111.299500     63.015870
43      0.420000    110.669340     62.943960
44      0.430000    110.039900     62.842650
45      0.440000    109.411470     62.712570
46      0.450000    108.784350     62.555050
47      0.460000    108.158800     62.372030
48      0.470000    107.535080     62.166010
49      0.480000    106.913420     61.939950
50      0.490000    106.294020     61.697100
51      0.500000    105.677050     61.440940
52      0.510000    105.062640     61.175000
53      0.520000    104.450890     60.902760
54      0.530000    103.841860     60.627520
55      0.540000    103.235580     60.352270
56      0.550000    102.632060     60.079690
57      0.560000    102.031260     59.811990
58      0.570000    101.433140     59.550980
59      0.580000    100.837630     59.298020
60      0.590000    100.244650     59.054060
61      0.600000     99.654110     58.819670
62      0.610000     99.065920     58.595080
63      0.620000     98.479970     58.380240
64      0.630000     97.896160     58.174860
65      0.640000     97.314410     57.978490
66      0.650000     96.734630     57.790510
67      0.660000     96.156720     57.610210
68      0.670000     95.580620     57.436800
69      0.680000     95.006250     57.269450
70      0.690000     94.433560     57.107310
71      0.700000     93.862490     56.949490
72      0.710000     93.292990     56.795140
73      0.720000     92.725040     56.643380
74      0.730000     92.158610     56.493360
75      0.740000     91.593670     56.344270
76      0.750000     91.030230     56.195300
77      0.760000     90.468280     56.045690
78      0.770000     89.907820     55.894730
79      0.780000     89.348870     55.741760
80      0.790000     88.791460     55.586190
81      0.800000     88.235590     55.427510
82      0.810000     87.681320     55.265310
83      0.820000     87.128670     55.099300
84      0.830000     86.577670     54.929290
85      0.840000     86.028380     54.755250
86      0.850000     85.480830     54.577260
87      0.860000     84.935060     54.395580
88      0.870000     84.391100     54.210560
89      0.880000     83.848990     54.022680
90      0.890000     83.308770     53.832490
91      0.900000     82.770440     53.640620
92      0.910000     82.234040     53.447700
93      0.920000     81.699560     53.254340
94      0.930000     81.167020     53.061110
95      0.940000     80.636400     52.868490
96      0.950000     80.107720     52.676860
97      0.960000     79.580950     52.486480
98      0.970000     79.056090     52.297500
99      0.980000     78.533110     52.109960
100      0.990000     78.012010     51.923800
101      1.000000     77.492770     51.738890
102      1.010000     76.975380     51.555060
103      1.020000     76.459830     51.372090
104      1.030000     75.946110     51.189790
105      1.040000     75.434220     51.007970
106      1.050000     74.924140     50.826490
107      1.060000     74.415870     50.645270
108      1.070000     73.909420     50.464270
109      1.080000     73.404780     50.283510
110      1.090000     72.901940     50.103060
111      1.100000     72.400910     49.923020
112      1.110000     71.901680     49.743490
113      1.120000     71.404240     49.564570
114      1.130000     70.908600     49.386340
115      1.140000     70.414740     49.208800
116      1.150000     69.922650     49.031940
117      1.160000     69.432330     48.855660
118      1.170000     68.943770     48.679810
119      1.180000     68.456970     48.504190
120      1.190000     67.971930     48.328560
121      1.200000     67.488650     48.152670
122      1.210000     67.007120     47.976250
123      1.220000     66.527360     47.799090
124      1.230000     66.049370     47.620990
125      1.240000     65.573160     47.441820
126      1.250000     65.098740     47.261530
127      1.260000     64.626120     47.080140
128      1.270000     64.155320     46.897750
129      1.280000     63.686340     46.714550
130      1.290000     63.219200     46.530770
131      1.300000     62.753890     46.346680
132      1.310000     62.290420     46.162570
133      1.320000     61.828800     45.978710
134      1.330000     61.369010     45.795330
135      1.340000     60.911060     45.612610
136      1.350000     60.454930     45.430670
137      1.360000     60.000620     45.249520
138      1.370000     59.548130     45.069130
139      1.380000     59.097440     44.889380
140      1.390000     58.648540     44.710090
141      1.400000     58.201440     44.531050
142      1.410000     57.756130     44.352040
143      1.420000     57.312610     44.172840
144      1.430000     56.870880     43.993250
145      1.440000     56.430950     43.813140
146      1.450000     55.992820     43.632420
147      1.460000     55.556500     43.451070
148      1.470000     55.121990     43.269160
149      1.480000     54.689290     43.086810
150      1.490000     54.258430     42.904190
151      1.500000     53.829380     42.721520
152      1.510000     53.402170     42.539010
153      1.520000     52.976780     42.356870
154      1.530000     52.553210     42.175280
155      1.540000     52.131460     41.994370
156      1.550000     51.711510     41.814190
157      1.560000     51.293370     41.634740
158      1.570000     50.877020     41.455920
159      1.580000     50.462460     41.277590
160      1.590000     50.049690     41.099560
161      1.600000     49.638690     40.921600
162      1.610000     49.229480     40.743490
163      1.620000     48.822040     40.564990
164      1.630000     48.416390     40.385920
165      1.640000     48.012530     40.206140
166      1.650000     47.610470     40.025580
167      1.660000     47.210220     39.844240
168      1.670000     46.811770     39.662190
169      1.680000     46.415150     39.479570
170      1.690000     46.020360     39.296580
171      1.700000     45.627390     39.113450
172      1.710000     45.236260     38.930420
173      1.720000     44.846950     38.747710
174      1.730000     44.459470     38.565520
175      1.740000     44.073820     38.383990
176      1.750000     43.689980     38.203210
177      1.760000     43.307950     38.023160
178      1.770000     42.927720     37.843770
179      1.780000     42.549280     37.664920
180      1.790000     42.172630     37.486420
181      1.800000     41.797760     37.308040
182      1.810000     41.424680     37.129560
183      1.820000     41.053390     36.950760
184      1.830000     40.683880     36.771450
185      1.840000     40.316170     36.591490
186      1.850000     39.950250     36.410810
187      1.860000     39.586140     36.229400
188      1.870000     39.223850     36.047340
189      1.880000     38.863380     35.864760
190      1.890000     38.504730     35.681860
191      1.900000     38.147910     35.498840
192      1.910000     37.792920     35.315950
193      1.920000     37.439760     35.133420
194      1.930000     37.088430     34.951430
195      1.940000     36.738910     34.770130
196      1.950000     36.391210     34.589570
197      1.960000     36.045320     34.409750
198      1.970000     35.701220     34.230610
199      1.980000     35.358910     34.052010
200      1.990000     35.018390     33.873750
201      2.000000     34.679650     33.695620
202      2.010000     34.342700     33.517390
203      2.020000     34.007520     33.338830
204      2.030000     33.674140     33.159750
205      2.040000     33.342540     32.980020
206      2.050000     33.012740     32.799550
207      2.060000     32.684740     32.618340
208      2.070000     32.358560     32.436460
209      2.080000     32.034190     32.254050
210      2.090000     31.711650     32.071270
211      2.100000     31.390940     31.888360
212      2.110000     31.072060     31.705540
213      2.120000     30.755000     31.523040
214      2.130000     30.439770     31.341040
215      2.140000     30.126360     31.159660
216      2.150000     29.814770     30.978990
217      2.160000     29.504980     30.799000
218      2.170000     29.196990     30.619630
219      2.180000     28.890790     30.440740
220      2.190000     28.586380     30.262140
221      2.200000     28.283760     30.083610
222      2.210000     27.982920     29.904920
223      2.220000     27.683880     29.725860
224      2.230000     27.386620     29.546250
225      2.240000     27.091150     29.365950
226      2.250000     26.797490     29.184900
227      2.260000     26.505650     29.003100
228      2.270000     26.215610     28.820640
229      2.280000     25.927410     28.637670
230      2.290000     25.641030     28.454400
231      2.300000     25.356490     28.271040
232      2.310000     25.073780     28.087870
233      2.320000     24.792900     27.905120
234      2.330000     24.513850     27.722980
235      2.340000     24.236620     27.541620
236      2.350000     23.961200     27.361100
237      2.360000     23.687590     27.181450
238      2.370000     23.415780     27.002580
239      2.380000     23.145750     26.824370
240      2.390000     22.877510     26.646630
241      2.400000     22.611040     26.469140
242      2.410000     22.346350     26.291660
243      2.420000     22.083430     26.113960
244      2.430000     21.822290     25.935840
245      2.440000     21.562930     25.757140
246      2.450000     21.305360     25.577760
247      2.460000     21.049580     25.397660
248      2.470000     20.795610     25.216890
249      2.480000     20.543440     25.035550
250      2.490000     20.293080     24.853770
251      2.500000     20.044550     24.671750
252      2.510000     19.797830     24.489670
253      2.520000     19.552930     24.307710
254      2.530000     19.309850     24.126030
255      2.540000     19.068590     23.944710
256      2.550000     18.829150     23.763790
257      2.560000     18.591510     23.583260
258      2.570000     18.355680     23.403000
259      2.580000     18.121650     23.222880
260      2.590000     17.889420     23.042690
261      2.600000     17.658990     22.862230
262      2.610000     17.430370     22.681290
263      2.620000     17.203560     22.499670
264      2.630000     16.978560     22.317240
265      2.640000     16.755390     22.133920
266      2.650000     16.534050     21.949700
267      2.660000     16.314550     21.764660
268      2.670000     16.096900     21.578990
269      2.680000     15.881110     21.392920
270      2.690000     15.667180     21.206760
271      2.700000     15.455120     21.020870
272      2.710000     15.244910     20.835600
273      2.720000     15.036550     20.651320
274      2.730000     14.830040     20.468320
275      2.740000     14.625360     20.286850
276      2.750000     14.422490     20.107080
277      2.760000     14.221420     19.929090
278      2.770000     14.022130     19.752850
279      2.780000     13.824600     19.578270
280      2.790000     13.628810     19.405170
281      2.800000     13.434760     19.233300
282      2.810000     13.242430     19.062380
283      2.820000     13.051810     18.892100
284      2.830000     12.862890     18.722130
285      2.840000     12.675660     18.552180
286      2.850000     12.490140     18.381960
287      2.860000     12.306320     18.211210
288      2.870000     12.124210     18.039720
289      2.880000     11.943810     17.867310
290      2.890000     11.765140     17.693830
291      2.900000     11.588200     17.519120
292      2.910000     11.413010     17.343070
293      2.920000     11.239580     17.165530
294      2.930000     11.067920     16.986350
295      2.940000     10.898060     16.805330
296      2.950000     10.730010     16.622280
297      2.960000     10.563780     16.436960
298      2.970000     10.399420     16.249120
299      2.980000     10.236920     16.058520
300      2.990000     10.076340     15.864950
301      3.000000      9.917690     15.668240
302      3.010000      9.761010     15.468320
303      3.020000      9.606320     15.265240
304      3.030000      9.453670     15.059170
305      3.040000      9.303080     14.850470
306      3.050000      9.154570     14.639680
307      3.060000      9.008180     14.427520
308      3.070000      8.863900     14.214890
309      3.080000      8.721750     14.002860
310      3.090000      8.581730     13.792640
311      3.100000      8.443800     13.585490
312      3.110000      8.307940     13.382720
313      3.120000      8.174120     13.185620
314      3.130000      8.042260     12.995370
315      3.140000      7.912310     12.813050
316      3.150000      7.784180     12.639540
317      3.160000      7.657780     12.475480
318      3.170000      7.533030     12.321300
319      3.180000      7.409810     12.177160
320      3.190000      7.288040     12.042930
321      3.200000      7.167610     11.918200
322      3.210000      7.048430     11.802280
323      3.220000      6.930410     11.694200
324      3.230000      6.813470     11.592690
325      3.240000      6.697540     11.496180
326      3.250000      6.582580     11.402860
327      3.260000      6.468550     11.310630
328      3.270000      6.355440     11.217160
329      3.280000      6.243270     11.119910
330      3.290000      6.132070     11.016200
331      3.300000      6.021910     10.903210
332      3.310000      5.912880     10.778090
333      3.320000      5.805100     10.638040
334      3.330000      5.698720     10.480310
335      3.340000      5.593910     10.302370
336      3.350000      5.490890     10.101910
337      3.360000      5.389870      9.876980
338      3.370000      5.291100      9.626020
339      3.380000      5.194840      9.347990
340      3.390000      5.101360      9.042410
341      3.400000      5.010940      8.709510
342      3.410000      4.923840      8.350280
343      3.420000      4.840340      7.966580
344      3.430000      4.760670      7.561210
345      3.440000      4.685060      7.138000
346      3.450000      4.613680      6.701840
347      3.460000      4.546660      6.258610
348      3.470000      4.484080      5.815230
349      3.480000      4.425920      5.379430
350      3.490000      4.372130      4.959650
351      3.500000      4.322530      4.564820
352      3.510000      4.276880      4.204050
353      3.520000      4.234840      3.886410
354      3.530000      4.195980      3.620610
355      3.540000      4.159770      3.414770
356      3.550000      4.125630      3.276160
357      3.560000      4.092860      3.211000
358      3.570000      4.060750      3.224280
359      3.580000      4.028510      3.319640
360      3.590000      3.995320      3.499220
361      3.600000      3.960320      3.763530
362      3.610000      3.922690      4.111400
363      3.620000      3.881570      4.539850
364      3.630000      3.836180      5.044030
365      3.640000      3.785730      5.617160
366      3.650000      3.729560      6.250560
367      3.660000      3.667060      6.933680
368      3.670000      3.597720      7.654300
369      3.680000      3.521180      8.398730
370      3.690000      3.437190      9.152160
371      3.700000      3.345670      9.899020
372      3.710000      3.246680     10.623490
373      3.720000      3.140440     11.309940
374      3.730000      3.027340     11.943400
375      3.740000      2.907910     12.510000
376      3.750000      2.782810     12.997270
377      3.760000      2.652840     13.394520
378      3.770000      2.518890     13.692930
379      3.780000      2.381960     13.885790
380      3.790000      2.243110     13.968500
381      3.800000      2.103420     13.938640
382      3.810000      1.964030     13.795990
383      3.820000      1.826070     13.542520
384      3.830000      1.690650     13.182370
385      3.840000      1.558830     12.721800
386      3.850000      1.431610     12.169080
387      3.860000      1.309920     11.534430
388      3.870000      1.194570     10.829700
389      3.880000      1.086280     10.068200
390      3.890000      0.985590      9.264270
391      3.900000      0.892950      8.432880
392      3.910000      0.808620      7.589210
393      3.920000      0.732730      6.748110
394      3.930000      0.665250      5.923720
395      3.940000      0.606010      5.129070
396      3.950000      0.554720      4.375710
397      3.960000      0.510960      3.673570
398      3.970000      0.474230      3.030770
399      3.980000      0.443920      2.453590
400      3.990000      0.419380      1.946470
401      4.000000      0.399920      1.512100
402      4.010000      0.384800      1.151490
403      4.020000      0.373280      0.864120
404      4.030000      0.364640      0.648010
405      4.040000      0.358160      0.499910
406      4.050000      0.353160      0.415390
407      4.060000      0.349010      0.388970
408      4.070000      0.345120      0.414340
409      4.080000      0.340980      0.484490
410      4.090000      0.336130      0.591920
411      4.100000      0.330210      0.728860
412      4.110000      0.322920      0.887480
413      4.120000      0.314050      1.060140
414      4.130000      0.303450      1.239560
415      4.140000      0.291050      1.419010
416      4.150000      0.276860      1.592440
417      4.160000      0.260940      1.754610
418      4.170000      0.243390      1.901100
419      4.180000      0.224380      2.028350
420      4.190000      0.204100      2.133660
421      4.200000      0.182760      2.215140
422      4.210000      0.160610      2.271680
423      4.220000      0.137890      2.302880
424      4.230000      0.114860      2.309010
425      4.240000      0.091770      2.290940
426      4.250000      0.068860      2.250070
427      4.260000      0.046360      2.188300
428      4.270000      0.024480      2.107900
429      4.280000      0.003400      2.011480
430      4.290000     -0.016710      1.901900
431      4.300000     -0.035730      1.782130
432      4.310000     -0.053550      1.655200
433      4.320000     -0.070110      1.524080
434      4.330000     -0.085350      1.391600
435      4.340000     -0.099260      1.260380
436      4.350000     -0.111870      1.132750
437      4.360000     -0.123190      1.010730
438      4.370000     -0.133300      0.895990
439      4.380000     -0.142260      0.789840
440      4.390000     -0.150160      0.693280
441      4.400000     -0.157090      0.606960
442      4.410000     -0.163160      0.531220
443      4.420000     -0.168470      0.466120
444      4.430000     -0.173140      0.411500
445      4.440000     -0.177250      0.366920
446      4.450000     -0.180920      0.331780
447      4.460000     -0.184240      0.305300
448      4.470000     -0.187290      0.286560
449      4.480000     -0.190160      0.274520
450      4.490000     -0.192900      0.268050
451      4.500000     -0.195580      0.266010
452      4.510000     -0.198240      0.267200
453      4.520000     -0.200910      0.270470
454      4.530000     -0.203620      0.274710
455      4.540000     -0.206370      0.278900
456      4.550000     -0.209160      0.282090
457      4.560000     -0.211980      0.283470
458      4.570000     -0.214810      0.282330
459      4.580000     -0.217630      0.278100
460      4.590000     -0.220420      0.270340
461      4.600000     -0.223120      0.258720
462      4.610000     -0.225710      0.243050
463      4.620000     -0.228140      0.223250
464      4.630000     -0.230370      0.199330
465      4.640000     -0.232360      0.171430
466      4.650000     -0.234080      0.139770
467      4.660000     -0.235470      0.104670
468      4.670000     -0.236520      0.066520
469      4.680000     -0.237190      0.025750
470      4.690000     -0.237440     -0.017120
471      4.700000     -0.237270     -0.061580
472      4.710000     -0.236660     -0.107100
473      4.720000     -0.235590     -0.153160
474      4.730000     -0.234050     -0.199260
475      4.740000     -0.232060     -0.244950
476      4.750000     -0.229610     -0.289830
477      4.760000     -0.226710     -0.333570
478      4.770000     -0.223380     -0.375870
479      4.780000     -0.219620     -0.416550
480      4.790000     -0.215450     -0.455430
481      4.800000     -0.210900     -0.492430
482      4.810000     -0.205970     -0.527490
483      4.820000     -0.200700     -0.560590
484      4.830000     -0.195090     -0.591750
485      4.840000     -0.189180     -0.621010
486      4.850000     -0.182970     -0.648420
487      4.860000     -0.176480     -0.674050
488      4.870000     -0.169740     -0.697960
489      4.880000     -0.162760     -0.720230
490      4.890000     -0.155560     -0.740930
491      4.900000     -0.148150     -0.760130
492      4.910000     -0.140550     -0.777890
493      4.920000     -0.132770     -0.794270
494      4.930000     -0.124830     -0.809330
495      4.940000     -0.116730     -0.823120
496      4.950000     -0.108500     -0.835700
497      4.960000     -0.100150     -0.847090
498      4.970000     -0.091680     -0.857360
499      4.980000     -0.083100     -0.866530
500      4.990000     -0.074440     -0.874650
501      5.000000     -0.065690     -0.881750
502      5.010000     -0.056870     -0.887850
503      5.020000     -0.047990     -0.893000
504      5.030000     -0.039060     -0.897210
505      5.040000     -0.030090     -0.900510
506      5.050000     -0.021090     -0.902920
507      5.060000     -0.012060     -0.904460
508      5.070000     -0.003010     -0.905150
509      5.080000      0.006040     -0.904990
510      5.090000      0.015090     -0.904000
511      5.100000      0.024130     -0.902190
512      5.110000      0.033150     -0.899550
513      5.120000      0.042150     -0.896090
514      5.130000      0.051110     -0.891800
515      5.140000      0.060020     -0.886660
516      5.150000      0.068890     -0.880680
517      5.160000      0.077700     -0.873830
518      5.170000      0.086440     -0.866100
519      5.180000      0.095100     -0.857480
520      5.190000      0.103670     -0.847940
521      5.200000      0.112150     -0.837480
522      5.210000      0.120530     -0.826090
523      5.220000      0.128790     -0.813790
524      5.230000      0.136930     -0.800560
525      5.240000      0.144930     -0.786460
526      5.250000      0.152800     -0.771490
527      5.260000      0.160510     -0.755730
528      5.270000      0.168070     -0.739220
529      5.280000      0.175460     -0.722030
530      5.290000      0.182680     -0.704240
531      5.300000      0.189720     -0.685930
532      5.310000      0.196580     -0.667180
533      5.320000      0.203250     -0.648070
534      5.330000      0.209730     -0.628660
535      5.340000      0.216020     -0.609020
536      5.350000      0.222110     -0.589190
537      5.360000      0.228000     -0.569210
538      5.370000      0.233700     -0.549090
539      5.380000      0.239190     -0.528860
540      5.390000      0.244470     -0.508510
541      5.400000      0.249560     -0.488040
542      5.410000      0.254440     -0.467450
543      5.420000      0.259120     -0.446730
544      5.430000      0.263580     -0.425890
545      5.440000      0.267840     -0.404930
546      5.450000      0.271890     -0.383890
547      5.460000      0.275730     -0.362790
548      5.470000      0.279360     -0.341680
549      5.480000      0.282770     -0.320630
550      5.490000      0.285980     -0.299700
551      5.500000      0.288980     -0.278960
552      5.510000      0.291770     -0.258490
553      5.520000      0.294350     -0.238380
554      5.530000      0.296740     -0.218680
555      5.540000      0.298920     -0.199470
556      5.550000      0.300920     -0.180800
557      5.560000      0.302730     -0.162690
558      5.570000      0.304350     -0.145180
559      5.580000      0.305800     -0.128280
560      5.590000      0.307090     -0.111970
561      5.600000      0.308210     -0.096250
562      5.610000      0.309170     -0.081100
563      5.620000      0.309980     -0.066470
564      5.630000      0.310640     -0.052340
565      5.640000      0.311170     -0.038660
566      5.650000      0.311550     -0.025390
567      5.660000      0.311810     -0.012500
568      5.670000      0.311930      0.000070
569      5.680000      0.311930      0.012360
570      5.690000      0.311810      0.024390
571      5.700000      0.311570      0.036210
572      5.710000      0.311200      0.047860
573      5.720000      0.310720      0.059370
574      5.730000      0.310130      0.070780
575      5.740000      0.309420      0.082120
576      5.750000      0.308600      0.093430
577      5.760000      0.307670      0.104730
578      5.770000      0.306620      0.116070
579      5.780000      0.305460      0.127480
580      5.790000      0.304180      0.138970
581      5.800000      0.302800      0.150580
582      5.810000      0.301290      0.162310
583      5.820000      0.299670      0.174170
584      5.830000      0.297920      0.186170
585      5.840000      0.296060      0.198280
586      5.850000      0.294080      0.210490
587      5.860000      0.291980      0.222750
588      5.870000      0.289750      0.235020
589      5.880000      0.287400      0.247240
590      5.890000      0.284930      0.259340
591      5.900000      0.282330      0.271250
592      5.910000      0.279620      0.282900
593      5.920000      0.276790      0.294210
594      5.930000      0.273850      0.305120
595      5.940000      0.270800      0.315550
596      5.950000      0.267640      0.325450
597      5.960000      0.264390      0.334770
598      5.970000      0.261040      0.343490
599      5.980000      0.257600      0.351570
600      5.990000      0.254090      0.359000
601      6.000000      0.250500      0.365770
602      6.010000      0.246840      0.371900
603      6.020000      0.243120      0.377390
604      6.030000      0.239350      0.382260
605      6.040000      0.235530      0.386540
606      6.050000      0.231660      0.390260
607      6.060000      0.227760      0.393440
608      6.070000      0.223820      0.396130
609      6.080000      0.219860      0.398360
610      6.090000      0.215880      0.400170
611      6.100000      0.211880      0.401590
612      6.110000      0.207860      0.402670
613      6.120000      0.203830      0.403440
614      6.130000      0.199800      0.403940
615      6.140000      0.195760      0.404180
616      6.150000      0.191720      0.404200
617      6.160000      0.187680      0.404030
618      6.170000      0.183640      0.403670
619      6.180000      0.179600      0.403150
620      6.190000      0.175570      0.402480
621      6.200000      0.171540      0.401660
622      6.210000      0.167530      0.400710
623      6.220000      0.163520      0.399630
624      6.230000      0.159520      0.398420
625      6.240000      0.155540      0.397070
626      6.250000      0.151570      0.395600
627      6.260000      0.147610      0.393990
628      6.270000      0.143670      0.392250
629      6.280000      0.139750      0.390380
630      6.290000      0.135850      0.388360
631      6.300000      0.131960      0.386190
632      6.310000      0.128100      0.383870
633      6.320000      0.124260      0.381390
634      6.330000      0.120450      0.378740
635      6.340000      0.116660      0.375910
636      6.350000      0.112900      0.372910
637      6.360000      0.109170      0.369710
638      6.370000      0.105480      0.366310
639      6.380000      0.101810      0.362710
640      6.390000      0.098180      0.358890
641      6.400000      0.094600      0.354850
642      6.410000      0.091050      0.350580
643      6.420000      0.087540      0.346090
644      6.430000      0.084080      0.341390
645      6.440000      0.080670      0.336460
646      6.450000      0.077300      0.331340
647      6.460000      0.073990      0.326020
648      6.470000      0.070730      0.320540
649      6.480000      0.067520      0.314920
650      6.490000      0.064370      0.309170
651      6.500000      0.061280      0.303330
652      6.510000      0.058250      0.297430
653      6.520000      0.055270      0.291490
654      6.530000      0.052360      0.285530
655      6.540000      0.049500      0.279580
656      6.550000      0.046710      0.273660
657      6.560000      0.043970      0.267770
658      6.570000      0.041290      0.261930
659      6.580000      0.038680      0.256150
660      6.590000      0.036110      0.250410
661      6.600000      0.033610      0.244730
662      6.610000      0.031160      0.239110
663      6.620000      0.028770      0.233520
664      6.630000      0.026440      0.227990
665      6.640000      0.024160      0.222490
666      6.650000      0.021930      0.217030
667      6.660000      0.019760      0.211600
668      6.670000      0.017640      0.206220
669      6.680000      0.015580      0.200890
670      6.690000      0.013570      0.195600
671      6.700000      0.011620      0.190370
672      6.710000      0.009710      0.185210
673      6.720000      0.007860      0.180120
674      6.730000      0.006060      0.175100
675      6.740000      0.004310      0.170170
676      6.750000      0.002610      0.165330
677      6.760000      0.000950      0.160570
678      6.770000     -0.000650      0.155900
679      6.780000     -0.002210      0.151310
680      6.790000     -0.003720      0.146810
681      6.800000     -0.005190      0.142370
682      6.810000     -0.006610      0.138010
683      6.820000     -0.007990      0.133700
684      6.830000     -0.009330      0.129450
685      6.840000     -0.010630      0.125250
686      6.850000     -0.011880      0.121100
687      6.860000     -0.013090      0.116990
688      6.870000     -0.014260      0.112920
689      6.880000     -0.015390      0.108890
690      6.890000     -0.016480      0.104900
691      6.900000     -0.017530      0.100970
692      6.910000     -0.018540      0.097080
693      6.920000     -0.019510      0.093240
694      6.930000     -0.020440      0.089460
695      6.940000     -0.021330      0.085730
696      6.950000     -0.022190      0.082060
697      6.960000     -0.023010      0.078450
698      6.970000     -0.023800      0.074880
699      6.980000     -0.024550      0.071370
700      6.990000     -0.025260      0.067900
701      7.000000     -0.025940      0.064460
702      7.010000     -0.026580      0.061060
703      7.020000     -0.027190      0.057690
704      7.030000     -0.027770      0.054330
705      7.040000     -0.028310      0.050980
706      7.050000     -0.028820      0.047650
707      7.060000     -0.029300      0.044310
708      7.070000     -0.029740      0.040980
709      7.080000     -0.030150      0.037640
710      7.090000     -0.030530      0.034300
711      7.100000     -0.030870      0.030960
712      7.110000     -0.031180      0.027600
713      7.120000     -0.031460      0.024240
714      7.130000     -0.031700      0.020870
715      7.140000     -0.031910      0.017490
716      7.150000     -0.032080      0.014080
717      7.160000     -0.032220      0.010660
718      7.170000     -0.032330      0.007210
719      7.180000     -0.032400      0.003730
720      7.190000     -0.032440      0.000210
721      7.200000     -0.032440     -0.003350
722      7.210000     -0.032410     -0.006960
723      7.220000     -0.032340     -0.010630
724      7.230000     -0.032230     -0.014350
725      7.240000     -0.032090     -0.018140
726      7.250000     -0.031910     -0.021980
727      7.260000     -0.031690     -0.025880
728      7.270000     -0.031430     -0.029830
729      7.280000     -0.031130     -0.033830
730      7.290000     -0.030790     -0.037870
731      7.300000     -0.030410     -0.041950
732      7.310000     -0.030000     -0.046050
733      7.320000     -0.029530     -0.050170
734      7.330000     -0.029030     -0.054300
735      7.340000     -0.028490     -0.058430
736      7.350000     -0.027910     -0.062570
737      7.360000     -0.027280     -0.066710
738      7.370000     -0.026610     -0.070850
739      7.380000     -0.025900     -0.074990
740      7.390000     -0.025150     -0.079130
741      7.400000     -0.024360     -0.083270
742      7.410000     -0.023530     -0.087410
743      7.420000     -0.022660     -0.091550
744      7.430000     -0.021740     -0.095700
745      7.440000     -0.020780     -0.099840
746      7.450000     -0.019790     -0.103960
747      7.460000     -0.018750     -0.108060
748      7.470000     -0.017670     -0.112110
749      7.480000     -0.016540     -0.116110
750      7.490000     -0.015380     -0.120030
751      7.500000     -0.014180     -0.123850
752      7.510000     -0.012940     -0.127540
753      7.520000     -0.011670     -0.131090
754      7.530000     -0.010360     -0.134470
755      7.540000     -0.009010     -0.137660
756      7.550000     -0.007640     -0.140650
757      7.560000     -0.006230     -0.143410
758      7.570000     -0.004800     -0.145940
759      7.580000     -0.003340     -0.148230
760      7.590000     -0.001850     -0.150280
761      7.600000     -0.000350     -0.152080
762      7.610000      0.001170     -0.153630
763      7.620000      0.002710     -0.154940
764      7.630000      0.004250     -0.156010
765      7.640000      0.005810     -0.156840
766      7.650000      0.007380     -0.157460
767      7.660000      0.008960     -0.157860
768      7.670000      0.010540     -0.158060
769      7.680000      0.012120     -0.158070
770      7.690000      0.013700     -0.157900
771      7.700000      0.015280     -0.157570
772      7.710000      0.016850     -0.157070
773      7.720000      0.018420     -0.156440
774      7.730000      0.019990     -0.155660
775      7.740000      0.021540     -0.154760
776      7.750000      0.023090     -0.153740
777      7.760000      0.024630     -0.152600
778      7.770000      0.026160     -0.151340
779      7.780000      0.027670     -0.149980
780      7.790000      0.029170     -0.148500
781      7.800000      0.030650     -0.146920
782      7.810000      0.032120     -0.145230
783      7.820000      0.033570     -0.143430
784      7.830000      0.035010     -0.141520
785      7.840000      0.036420     -0.139490
786      7.850000      0.037820     -0.137360
787      7.860000      0.039190     -0.135120
788      7.870000      0.040540     -0.132770
789      7.880000      0.041870     -0.130320
790      7.890000      0.043170     -0.127760
791      7.900000      0.044450     -0.125110
792      7.910000      0.045700     -0.122350
793      7.920000      0.046930     -0.119500
794      7.930000      0.048120     -0.116550
795      7.940000      0.049290     -0.113510
796      7.950000      0.050420     -0.110370
797      7.960000      0.051530     -0.107130
798      7.970000      0.052600     -0.103780
799      7.980000      0.053640     -0.100330
800      7.990000      0.054640     -0.096770
801      8.000000      0.055610     -0.093100
802      8.010000      0.056540     -0.089310
803      8.020000      0.057430     -0.085410
804      8.030000      0.058280     -0.081390
805      8.040000      0.059100     -0.077270
806      8.050000      0.059870     -0.073050
807      8.060000      0.060600     -0.068730
808      8.070000      0.061290     -0.064350
809      8.080000      0.061930     -0.059910
810      8.090000      0.062530     -0.055430
811      8.100000      0.063090     -0.050940
812      8.110000      0.063600     -0.046460
813      8.120000      0.064060     -0.042010
814      8.130000      0.064480     -0.037610
815      8.140000      0.064860     -0.033270
816      8.150000      0.065190     -0.029010
817      8.160000      0.065480     -0.024850
818      8.170000      0.065730     -0.020790
819      8.180000      0.065940     -0.016840
820      8.190000      0.066100     -0.012990
821      8.200000      0.066230     -0.009250
822      8.210000      0.066330     -0.005620
823      8.220000      0.066380     -0.002090
824      8.230000      0.066400      0.001350
825      8.240000      0.066390      0.004680
826      8.250000      0.066340      0.007930
827      8.260000      0.066260      0.011100
828      8.270000      0.066150      0.014170
829      8.280000      0.066010      0.017170
830      8.290000      0.065840      0.020080
831      8.300000      0.065640      0.022900
832      8.310000      0.065410      0.025650
833      8.320000      0.065150      0.028300
834      8.330000      0.064870      0.030870
835      8.340000      0.064560      0.033360
836      8.350000      0.064230      0.035760
837      8.360000      0.063870      0.038070
838      8.370000      0.063490      0.040300
839      8.380000      0.063090      0.042440
840      8.390000      0.062660      0.044510
841      8.400000      0.062220      0.046510
842      8.410000      0.061750      0.048440
843      8.420000      0.061270      0.050300
844      8.430000      0.060760      0.052100
845      8.440000      0.060240      0.053830
846      8.450000      0.059710      0.055520
847      8.460000      0.059150      0.057150
848      8.470000      0.058580      0.058720
849      8.480000      0.057990      0.060250
850      8.490000      0.057390      0.061720
851      8.500000      0.056770      0.063130
852      8.510000      0.056140      0.064500
853      8.520000      0.055500      0.065810
854      8.530000      0.054840      0.067060
855      8.540000      0.054170      0.068250
856      8.550000      0.053480      0.069390
857      8.560000      0.052790      0.070470
858      8.570000      0.052090      0.071480
859      8.580000      0.051370      0.072440
860      8.590000      0.050650      0.073340
861      8.600000      0.049910      0.074170
862      8.610000      0.049170      0.074950
863      8.620000      0.048420      0.075660
864      8.630000      0.047670      0.076310
865      8.640000      0.046900      0.076890
866      8.650000      0.046130      0.077400
867      8.660000      0.045360      0.077840
868      8.670000      0.044580      0.078200
869      8.680000      0.043800      0.078480
870      8.690000      0.043010      0.078660
871      8.700000      0.042230      0.078740
872      8.710000      0.041440      0.078720
873      8.720000      0.040650      0.078580
874      8.730000      0.039870      0.078310
875      8.740000      0.039080      0.077910
876      8.750000      0.038310      0.077380
877      8.760000      0.037530      0.076690
878      8.770000      0.036760      0.075850
879      8.780000      0.036010      0.074860
880      8.790000      0.035260      0.073700
881      8.800000      0.034520      0.072370
882      8.810000      0.033800      0.070890
883      8.820000      0.033090      0.069240
884      8.830000      0.032400      0.067430
885      8.840000      0.031720      0.065470
886      8.850000      0.031070      0.063370
887      8.860000      0.030430      0.061140
888      8.870000      0.029820      0.058790
889      8.880000      0.029230      0.056340
890      8.890000      0.028670      0.053810
891      8.900000      0.028130      0.051220
892      8.910000      0.027620      0.048580
893      8.920000      0.027130      0.045910
894      8.930000      0.026670      0.043230
895      8.940000      0.026240      0.040560
896      8.950000      0.025840      0.037900
897      8.960000      0.025460      0.035270
898      8.970000      0.025110      0.032670
899      8.980000      0.024780      0.030110
900      8.990000      0.024480      0.027590
901      9.000000      0.024200      0.025120
902      9.010000      0.023950      0.022680
903      9.020000      0.023720      0.020290
904      9.030000      0.023520      0.017930
905      9.040000      0.023340      0.015610
906      9.050000      0.023190      0.013310
907      9.060000      0.023050      0.011050
908      9.070000      0.022940      0.008810
909      9.080000      0.022850      0.006590
910      9.090000      0.022790      0.004400
911      9.100000      0.022740      0.002230
912      9.110000      0.022720      0.000070
913      9.120000      0.022720     -0.002060
914      9.130000      0.022740     -0.004180
915      9.140000      0.022780     -0.006290
916      9.150000      0.022850     -0.008380
917      9.160000      0.022930     -0.010460
918      9.170000      0.023030     -0.012540
919      9.180000      0.023160     -0.014610
920      9.190000      0.023310     -0.016690
921      9.200000      0.023470     -0.018770
922      9.210000      0.023660     -0.020850
923      9.220000      0.023870     -0.022950
924      9.230000      0.024100     -0.025050
925      9.240000      0.024350     -0.027170
926      9.250000      0.024620     -0.029290
927      9.260000      0.024910     -0.031420
928      9.270000      0.025230     -0.033560
929      9.280000      0.025560     -0.035690
930      9.290000      0.025920     -0.037820
931      9.300000      0.026300     -0.039930
932      9.310000      0.026700     -0.042020
933      9.320000      0.027120     -0.044080
934      9.330000      0.027560     -0.046110
935      9.340000      0.028020     -0.048100
936      9.350000      0.028500     -0.050040
937      9.360000      0.029000     -0.051930
938      9.370000      0.029520     -0.053780
939      9.380000      0.030060     -0.055570
940      9.390000      0.030610     -0.057300
941      9.400000      0.031190     -0.058990
942      9.410000      0.031780     -0.060620
943      9.420000      0.032380     -0.062200
944      9.430000      0.033010     -0.063730
945      9.440000      0.033640     -0.065210
946      9.450000      0.034290     -0.066640
947      9.460000      0.034960     -0.068020
948      9.470000      0.035640     -0.069350
949      9.480000      0.036330     -0.070620
950      9.490000      0.037040     -0.071830
951      9.500000      0.037760     -0.072970
952      9.510000      0.038490     -0.074050
953      9.520000      0.039230     -0.075060
954      9.530000      0.039980     -0.075990
955      9.540000      0.040740     -0.076850
956      9.550000      0.041510     -0.077620
957      9.560000      0.042280     -0.078300
958      9.570000      0.043070     -0.078890
959      9.580000      0.043860     -0.079400
960      9.590000      0.044650     -0.079810
961      9.600000      0.045450     -0.080130
962      9.610000      0.046250     -0.080350
963      9.620000      0.047050     -0.080480
964      9.630000      0.047860     -0.080520
965      9.640000      0.048660     -0.080470
966      9.650000      0.049470     -0.080320
967      9.660000      0.050270     -0.080090
968      9.670000      0.051070     -0.079770
969      9.680000      0.051870     -0.079360
970      9.690000      0.052660     -0.078860
971      9.700000      0.053450     -0.078290
972      9.710000      0.054240     -0.077620
973      9.720000      0.055010     -0.076870
974      9.730000      0.055780     -0.076040
975      9.740000      0.056540     -0.075130
976      9.750000      0.057290     -0.074120
977      9.760000      0.058030     -0.073030
978      9.770000      0.058760     -0.071860
979      9.780000      0.059480     -0.070580
980      9.790000      0.060190     -0.069220
981      9.800000      0.060880     -0.067760
982      9.810000      0.061560     -0.066200
983      9.820000      0.062220     -0.064550
984      9.830000      0.062870     -0.062800
985      9.840000      0.063490     -0.060950
986      9.850000      0.064100     -0.059010
987      9.860000      0.064690     -0.056970
988      9.870000      0.065260     -0.054860
989      9.880000      0.065810     -0.052660
990      9.890000      0.066340     -0.050390
991      9.900000      0.066840     -0.048050
992      9.910000      0.067320     -0.045650
993      9.920000      0.067780     -0.043200
994      9.930000      0.068210     -0.040700
995      9.940000      0.068620     -0.038160
996      9.950000      0.069000     -0.035580
997      9.960000      0.069350     -0.032960
998      9.970000      0.069680     -0.030300
999      9.980000      0.069990     -0.027610
1000      9.990000      0.070260     -0.024880
1001     10.000000      0.070510     -0.022110
1002     10.010000      0.070730     -0.019310
1003     10.020000      0.070930     -0.016470
1004     10.030000      0.071090     -0.013610
1005     10.040000      0.071230     -0.010710
1006     10.050000      0.071330     -0.007800
1007     10.060000      0.071410     -0.004890
1008     10.070000      0.071460     -0.001970
1009     10.080000      0.071480      0.000920
1010     10.090000      0.071470      0.003770
1011     10.100000      0.071430      0.006570
1012     10.110000      0.071370      0.009300
1013     10.120000      0.071280      0.011930
1014     10.130000      0.071160      0.014450
1015     10.140000      0.071010      0.016840
1016     10.150000      0.070840      0.019090
1017     10.160000      0.070650      0.021180
1018     10.170000      0.070440      0.023110
1019     10.180000      0.070210      0.024860
1020     10.190000      0.069960      0.026440
1021     10.200000      0.069700      0.027830
1022     10.210000      0.069420      0.029050
1023     10.220000      0.069130      0.030080
1024     10.230000      0.068830      0.030920
1025     10.240000      0.068520      0.031600
1026     10.250000      0.068200      0.032090
1027     10.260000      0.067880      0.032420
1028     10.270000      0.067560      0.032570
1029     10.280000      0.067230      0.032570
1030     10.290000      0.066900      0.032400
1031     10.300000      0.066580      0.032070
1032     10.310000      0.066260      0.031590
1033     10.320000      0.065940      0.030950
1034     10.330000      0.065630      0.030170
1035     10.340000      0.065330      0.029230
1036     10.350000      0.065040      0.028140
1037     10.360000      0.064760      0.026900
1038     10.370000      0.064490      0.025510
1039     10.380000      0.064240      0.023960
1040     10.390000      0.064000      0.022260
1041     10.400000      0.063770      0.020410
1042     10.410000      0.063570      0.018400
1043     10.420000      0.063390      0.016250
1044     10.430000      0.063220      0.013960
1045     10.440000      0.063080      0.011540
1046     10.450000      0.062970      0.008990
1047     10.460000      0.062880      0.006330
1048     10.470000      0.062810      0.003570
1049     10.480000      0.062780      0.000740
1050     10.490000      0.062770     -0.002160
1051     10.500000      0.062790     -0.005090
1052     10.510000      0.062840     -0.008050
1053     10.520000      0.062920     -0.011000
1054     10.530000      0.063030     -0.013930
1055     10.540000      0.063170     -0.016830
1056     10.550000      0.063340     -0.019680
1057     10.560000      0.063540     -0.022470
1058     10.570000      0.063760     -0.025180
1059     10.580000      0.064020     -0.027820
1060     10.590000      0.064290     -0.030380
1061     10.600000      0.064600     -0.032850
1062     10.610000      0.064930     -0.035240
1063     10.620000      0.065280     -0.037540
1064     10.630000      0.065650     -0.039750
1065     10.640000      0.066050     -0.041880
1066     10.650000      0.066470     -0.043930
1067     10.660000      0.066910     -0.045880
1068     10.670000      0.067370     -0.047740
1069     10.680000      0.067850     -0.049510
1070     10.690000      0.068340     -0.051180
1071     10.700000      0.068850     -0.052750
1072     10.710000      0.069380     -0.054200
1073     10.720000      0.069920     -0.055540
1074     10.730000      0.070480     -0.056760
1075     10.740000      0.071040     -0.057860
1076     10.750000      0.071620     -0.058820
1077     10.760000      0.072210     -0.059640
1078     10.770000      0.072810     -0.060330
1079     10.780000      0.073410     -0.060880
1080     10.790000      0.074020     -0.061280
1081     10.800000      0.074630     -0.061540
1082     10.810000      0.075250     -0.061670
1083     10.820000      0.075870     -0.061650
1084     10.830000      0.076480     -0.061500
1085     10.840000      0.077100     -0.061230
1086     10.850000      0.077710     -0.060820
1087     10.860000      0.078320     -0.060310
1088     10.870000      0.078920     -0.059680
1089     10.880000      0.079520     -0.058950
1090     10.890000      0.080110     -0.058130
1091     10.900000      0.080690     -0.057220
1092     10.910000      0.081260     -0.056240
1093     10.920000      0.081820     -0.055190
1094     10.930000      0.082370     -0.054080
1095     10.940000      0.082920     -0.052920
1096     10.950000      0.083440     -0.051700
1097     10.960000      0.083960     -0.050440
1098     10.970000      0.084470     -0.049140
1099     10.980000      0.084960     -0.047800
1100     10.990000      0.085440     -0.046420
1101     11.000000      0.085900     -0.045010
1102     11.010000      0.086350     -0.043550
1103     11.020000      0.086790     -0.042060
1104     11.030000      0.087210     -0.040540
1105     11.040000      0.087610     -0.038980
1106     11.050000      0.088000     -0.037390
1107     11.060000      0.088370     -0.035770
1108     11.070000      0.088730     -0.034120
1109     11.080000      0.089070     -0.032460
1110     11.090000      0.089400     -0.030780
1111     11.100000      0.089710     -0.029090
1112     11.110000      0.090000     -0.027390
1113     11.120000      0.090270     -0.025700
1114     11.130000      0.090530     -0.024010
1115     11.140000      0.090770     -0.022330
1116     11.150000      0.090990     -0.020670
1117     11.160000      0.091200     -0.019020
1118     11.170000      0.091390     -0.017390
1119     11.180000      0.091560     -0.015780
1120     11.190000      0.091720     -0.014170
1121     11.200000      0.091860     -0.012590
1122     11.210000      0.091990     -0.011010
1123     11.220000      0.092100     -0.009440
1124     11.230000      0.092190     -0.007880
1125     11.240000      0.092270     -0.006310
1126     11.250000      0.092330     -0.004740
1127     11.260000      0.092380     -0.003170
1128     11.270000      0.092410     -0.001590
1129     11.280000      0.092430     -0.000000
1130     11.290000      0.092430      0.001600
1131     11.300000      0.092410      0.003210
1132     11.310000      0.092380      0.004850
1133     11.320000      0.092330      0.006500
1134     11.330000      0.092270      0.008170
1135     11.340000      0.092190      0.009870
1136     11.350000      0.092090      0.011590
1137     11.360000      0.091970      0.013340
1138     11.370000      0.091840      0.015130
1139     11.380000      0.091690      0.016950
1140     11.390000      0.091520      0.018810
1141     11.400000      0.091330      0.020710
1142     11.410000      0.091120      0.022660
1143     11.420000      0.090900      0.024640
1144     11.430000      0.090650      0.026670
1145     11.440000      0.090380      0.028730
1146     11.450000      0.090090      0.030830
1147     11.460000      0.089790      0.032950
1148     11.470000      0.089460      0.035100
1149     11.480000      0.089110      0.037250
1150     11.490000      0.088730      0.039390
1151     11.500000      0.088340      0.041520
1152     11.510000      0.087920      0.043620
1153     11.520000      0.087490      0.045680
1154     11.530000      0.087030      0.047680
1155     11.540000      0.086550      0.049630
1156     11.550000      0.086060      0.051490
1157     11.560000      0.085540      0.053280
1158     11.570000      0.085010      0.054980
1159     11.580000      0.084460      0.056590
1160     11.590000      0.083890      0.058110
1161     11.600000      0.083310      0.059530
1162     11.610000      0.082720      0.060860
1163     11.620000      0.082110      0.062100
1164     11.630000      0.081490      0.063250
1165     11.640000      0.080860      0.064320
1166     11.650000      0.080210      0.065300
1167     11.660000      0.079560      0.066210
1168     11.670000      0.078900      0.067050
1169     11.680000      0.078230      0.067810
1170     11.690000      0.077550      0.068520
1171     11.700000      0.076860      0.069160
1172     11.710000      0.076170      0.069750
1173     11.720000      0.075480      0.070280
1174     11.730000      0.074770      0.070760
1175     11.740000      0.074060      0.071200
1176     11.750000      0.073350      0.071590
1177     11.760000      0.072640      0.071940
1178     11.770000      0.071920      0.072250
1179     11.780000      0.071200      0.072520
1180     11.790000      0.070470      0.072760
1181     11.800000      0.069740      0.072960
1182     11.810000      0.069010      0.073130
1183     11.820000      0.068280      0.073260
1184     11.830000      0.067550      0.073370
1185     11.840000      0.066820      0.073440
1186     11.850000      0.066080      0.073480
1187     11.860000      0.065350      0.073490
1188     11.870000      0.064610      0.073460
1189     11.880000      0.063880      0.073400
1190     11.890000      0.063140      0.073310
1191     11.900000      0.062410      0.073190
1192     11.910000      0.061680      0.073020
1193     11.920000      0.060950      0.072820
1194     11.930000      0.060220      0.072580
1195     11.940000      0.059490      0.072300
1196     11.950000      0.058770      0.071970
1197     11.960000      0.058050      0.071610
1198     11.970000      0.057330      0.071190
1199     11.980000      0.056620      0.070730
1200     11.990000      0.055920      0.070230
1201     12.000000      0.055210      0.069670
1202     12.010000      0.054520      0.069070
1203     12.020000      0.053830      0.068410
1204     12.030000      0.053140      0.067710
1205     12.040000      0.052460      0.066970
1206     12.050000      0.051790      0.066180
1207     12.060000      0.051130      0.065360
1208     12.070000      0.050480      0.064500
1209     12.080000      0.049830      0.063610
1210     12.090000      0.049200      0.062690
1211     12.100000      0.048570      0.061760
1212     12.110000      0.047950      0.060810
1213     12.120000      0.047350      0.059850
1214     12.130000      0.046750      0.058890
1215     12.140000      0.046160      0.057930
1216     12.150000      0.045580      0.056980
1217     12.160000      0.045010      0.056030
1218     12.170000      0.044450      0.055090
1219     12.180000      0.043900      0.054170
1220     12.190000      0.043360      0.053250
1221     12.200000      0.042820      0.052350
1222     12.210000      0.042300      0.051460
1223     12.220000      0.041790      0.050570
1224     12.230000      0.041280      0.049700
1225     12.240000      0.040780      0.048840
1226     12.250000      0.040290      0.047980
1227     12.260000      0.039810      0.047140
1228     12.270000      0.039340      0.046300
1229     12.280000      0.038880      0.045460
1230     12.290000      0.038430      0.044640
1231     12.300000      0.037980      0.043820
1232     12.310000      0.037540      0.043010
1233     12.320000      0.037110      0.042210
1234     12.330000      0.036690      0.041420
1235     12.340000      0.036270      0.040630
1236     12.350000      0.035870      0.039860
1237     12.360000      0.035470      0.039090
1238     12.370000      0.035080      0.038330
1239     12.380000      0.034700      0.037580
1240     12.390000      0.034320      0.036840
1241     12.400000      0.033950      0.036090
1242     12.410000      0.033590      0.035360
1243     12.420000      0.033240      0.034630
1244     12.430000      0.032890      0.033900
1245     12.440000      0.032550      0.033170
1246     12.450000      0.032220      0.032450
1247     12.460000      0.031900      0.031730
1248     12.470000      0.031580      0.031020
1249     12.480000      0.031270      0.030320
1250     12.490000      0.030960      0.029620
1251     12.500000      0.030670      0.028940
1252     12.510000      0.030380      0.028280
1253     12.520000      0.030100      0.027630
1254     12.530000      0.029820      0.027000
1255     12.540000      0.029550      0.026400
1256     12.550000      0.029290      0.025810
1257     12.560000      0.029030      0.025260
1258     12.570000      0.028780      0.024730
1259     12.580000      0.028530      0.024230
1260     12.590000      0.028290      0.023750
1261     12.600000      0.028050      0.023310
1262     12.610000      0.027820      0.022890
1263     12.620000      0.027590      0.022490
1264     12.630000      0.027360      0.022130
1265     12.640000      0.027140      0.021790
1266     12.650000      0.026920      0.021470
1267     12.660000      0.026710      0.021180
1268     12.670000      0.026500      0.020910
1269     12.680000      0.026290      0.020670
1270     12.690000      0.026080      0.020440
1271     12.700000      0.025880      0.020240
1272     12.710000      0.025670      0.020060
1273     12.720000      0.025470      0.019910
1274     12.730000      0.025270      0.019770
1275     12.740000      0.025080      0.019660
1276     12.750000      0.024880      0.019560
1277     12.760000      0.024680      0.019490
1278     12.770000      0.024490      0.019440
1279     12.780000      0.024290      0.019410
1280     12.790000      0.024100      0.019400
1281     12.800000      0.023910      0.019410
1282     12.810000      0.023710      0.019430
1283     12.820000      0.023520      0.019470
1284     12.830000      0.023320      0.019530
1285     12.840000      0.023130      0.019600
1286     12.850000      0.022930      0.019680
1287     12.860000      0.022730      0.019770
1288     12.870000      0.022540      0.019860
1289     12.880000      0.022340      0.019950
1290     12.890000      0.022140      0.020040
1291     12.900000      0.021940      0.020120
1292     12.910000      0.021740      0.020190
1293     12.920000      0.021540      0.020250
1294     12.930000      0.021330      0.020280
1295     12.940000      0.021130      0.020290
1296     12.950000      0.020930      0.020280
1297     12.960000      0.020720      0.020240
1298     12.970000      0.020520      0.020160
1299     12.980000      0.020320      0.020050
1300     12.990000      0.020120      0.019910
1301     13.000000      0.019920      0.019720
1302     13.010000      0.019720      0.019500
1303     13.020000      0.019530      0.019240
1304     13.030000      0.019340      0.018950
1305     13.040000      0.019150      0.018610
1306     13.050000      0.018960      0.018240
1307     13.060000      0.018780      0.017840
1308     13.070000      0.018600      0.017400
1309     13.080000      0.018430      0.016940
1310     13.090000      0.018260      0.016440
1311     13.100000      0.018090      0.015920
1312     13.110000      0.017930      0.015380
1313     13.120000      0.017780      0.014820
1314     13.130000      0.017630      0.014240
1315     13.140000      0.017490      0.013650
1316     13.150000      0.017350      0.013040
1317     13.160000      0.017220      0.012410
1318     13.170000      0.017100      0.011770
1319     13.180000      0.016980      0.011120
1320     13.190000      0.016870      0.010460
1321     13.200000      0.016760      0.009790
1322     13.210000      0.016670      0.009100
1323     13.220000      0.016570      0.008400
1324     13.230000      0.016490      0.007680
1325     13.240000      0.016410      0.006960
1326     13.250000      0.016340      0.006220
1327     13.260000      0.016280      0.005470
1328     13.270000      0.016230      0.004710
1329     13.280000      0.016180      0.003950
1330     13.290000      0.016140      0.003180
1331     13.300000      0.016110      0.002410
1332     13.310000      0.016090      0.001630
1333     13.320000      0.016070      0.000860
1334     13.330000      0.016060      0.000090
1335     13.340000      0.016060     -0.000670
1336     13.350000      0.016070     -0.001420
1337     13.360000      0.016080     -0.002170
1338     13.370000      0.016100     -0.002900
1339     13.380000      0.016130     -0.003630
1340     13.390000      0.016170     -0.004340
1341     13.400000      0.016210     -0.005050
1342     13.410000      0.016260     -0.005740
1343     13.420000      0.016320     -0.006420
1344     13.430000      0.016380     -0.007090
1345     13.440000      0.016450     -0.007740
1346     13.450000      0.016530     -0.008380
1347     13.460000      0.016610     -0.009000
1348     13.470000      0.016700     -0.009600
1349     13.480000      0.016800     -0.010180
1350     13.490000      0.016900     -0.010720
1351     13.500000      0.017010     -0.011230
1352     13.510000      0.017120     -0.011700
1353     13.520000      0.017240     -0.012130
1354     13.530000      0.017360     -0.012510
1355     13.540000      0.017490     -0.012830
1356     13.550000      0.017610     -0.013100
1357     13.560000      0.017740     -0.013310
1358     13.570000      0.017880     -0.013460
1359     13.580000      0.018010     -0.013540
1360     13.590000      0.018150     -0.013550
1361     13.600000      0.018280     -0.013500
1362     13.610000      0.018420     -0.013380
1363     13.620000      0.018550     -0.013190
1364     13.630000      0.018680     -0.012950
1365     13.640000      0.018810     -0.012640
1366     13.650000      0.018940     -0.012270
1367     13.660000      0.019060     -0.011850
1368     13.670000      0.019180     -0.011380
1369     13.680000      0.019290     -0.010870
1370     13.690000      0.019400     -0.010320
1371     13.700000      0.019510     -0.009750
1372     13.710000      0.019600     -0.009150
1373     13.720000      0.019700     -0.008530
1374     13.730000      0.019780     -0.007910
1375     13.740000      0.019860     -0.007280
1376     13.750000      0.019930     -0.006650
1377     13.760000      0.020000     -0.006020
1378     13.770000      0.020060     -0.005400
1379     13.780000      0.020110     -0.004780
1380     13.790000      0.020160     -0.004180
1381     13.800000      0.020200     -0.003590
1382     13.810000      0.020240     -0.003020
1383     13.820000      0.020270     -0.002460
1384     13.830000      0.020290     -0.001910
1385     13.840000      0.020310     -0.001390
1386     13.850000      0.020330     -0.000880
1387     13.860000      0.020340     -0.000400
1388     13.870000      0.020340      0.000060
1389     13.880000      0.020340      0.000500
1390     13.890000      0.020330      0.000900
1391     13.900000      0.020320      0.001270
1392     13.910000      0.020310      0.001600
1393     13.920000      0.020300      0.001900
1394     13.930000      0.020280      0.002140
1395     13.940000      0.020260      0.002340
1396     13.950000      0.020230      0.002480
1397     13.960000      0.020210      0.002570
1398     13.970000      0.020180      0.002610
1399     13.980000      0.020160      0.002580
1400     13.990000      0.020130      0.002490
1401     14.000000      0.020100      0.002350
1402     14.010000      0.020080      0.002140
1403     14.020000      0.020060      0.001870
1404     14.030000      0.020040      0.001540
1405     14.040000      0.020030      0.001160
1406     14.050000      0.020010      0.000710
1407     14.060000      0.020010      0.000220
1408     14.070000      0.020010     -0.000320
1409     14.080000      0.020010     -0.000910
1410     14.090000      0.020020     -0.001530
1411     14.100000      0.020030     -0.002200
1412     14.110000      0.020050     -0.002890
1413     14.120000      0.020080     -0.003610
1414     14.130000      0.020120     -0.004360
1415     14.140000      0.020160     -0.005130
1416     14.150000      0.020210     -0.005920
1417     14.160000      0.020270     -0.006720
1418     14.170000      0.020340     -0.007540
1419     14.180000      0.020420     -0.008370
1420     14.190000      0.020500     -0.009210
1421     14.200000      0.020590     -0.010070
1422     14.210000      0.020690     -0.010950
1423     14.220000      0.020800     -0.011830
1424     14.230000      0.020920     -0.012730
1425     14.240000      0.021050     -0.013650
1426     14.250000      0.021180     -0.014580
1427     14.260000      0.021330     -0.015520
1428     14.270000      0.021490     -0.016470
1429     14.280000      0.021650     -0.017420
1430     14.290000      0.021820     -0.018390
1431     14.300000      0.022010     -0.019360
1432     14.310000      0.022200     -0.020320
1433     14.320000      0.022400     -0.021290
1434     14.330000      0.022620     -0.022250
1435     14.340000      0.022840     -0.023210
1436     14.350000      0.023070     -0.024160
1437     14.360000      0.023310     -0.025100
1438     14.370000      0.023570     -0.026040
1439     14.380000      0.023830     -0.026960
1440     14.390000      0.024100     -0.027870
1441     14.400000      0.024370     -0.028780
1442     14.410000      0.024660     -0.029670
1443     14.420000      0.024960     -0.030550
1444     14.430000      0.025260     -0.031430
1445     14.440000      0.025580     -0.032290
1446     14.450000      0.025900     -0.033130
1447     14.460000      0.026230     -0.033960
1448     14.470000      0.026570     -0.034760
1449     14.480000      0.026920     -0.035540
1450     14.490000      0.027270     -0.036290
1451     14.500000      0.027640     -0.037000
1452     14.510000      0.028010     -0.037670
1453     14.520000      0.028380     -0.038290
1454     14.530000      0.028770     -0.038860
1455     14.540000      0.029160     -0.039370
1456     14.550000      0.029550     -0.039820
1457     14.560000      0.029950     -0.040200
1458     14.570000      0.030350     -0.040500
1459     14.580000      0.030760     -0.040740
1460     14.590000      0.031160     -0.040890
1461     14.600000      0.031570     -0.040980
1462     14.610000      0.031980     -0.040980
1463     14.620000      0.032390     -0.040910
1464     14.630000      0.032800     -0.040770
1465     14.640000      0.033210     -0.040560
1466     14.650000      0.033610     -0.040280
1467     14.660000      0.034020     -0.039940
1468     14.670000      0.034420     -0.039530
1469     14.680000      0.034810     -0.039080
1470     14.690000      0.035200     -0.038570
1471     14.700000      0.035590     -0.038020
1472     14.710000      0.035970     -0.037430
1473     14.720000      0.036340     -0.036810
1474     14.730000      0.036710     -0.036160
1475     14.740000      0.037070     -0.035490
1476     14.750000      0.037430     -0.034800
1477     14.760000      0.037770     -0.034090
1478     14.770000      0.038120     -0.033360
1479     14.780000      0.038450     -0.032620
1480     14.790000      0.038780     -0.031860
1481     14.800000      0.039090     -0.031090
1482     14.810000      0.039400     -0.030320
1483     14.820000      0.039710     -0.029530
1484     14.830000      0.040000     -0.028720
1485     14.840000      0.040290     -0.027910
1486     14.850000      0.040570     -0.027090
1487     14.860000      0.040840     -0.026270
1488     14.870000      0.041100     -0.025440
1489     14.880000      0.041360     -0.024600
1490     14.890000      0.041600     -0.023770
1491     14.900000      0.041840     -0.022940
1492     14.910000      0.042070     -0.022120
1493     14.920000      0.042290     -0.021310
1494     14.930000      0.042500     -0.020510
1495     14.940000      0.042710     -0.019730
1496     14.950000      0.042910     -0.018970
1497     14.960000      0.043100     -0.018230
1498     14.970000      0.043280     -0.017510
1499     14.980000      0.043450     -0.016810
1500     14.990000      0.043620     -0.016130
1501     15.000000      0.043780     -0.015470
1502     15.010000      0.043940     -0.014840
1503     15.020000      0.044090     -0.014230
1504     15.030000      0.044230     -0.013640
1505     15.040000      0.044370     -0.013080
1506     15.050000      0.044500     -0.012530
1507     15.060000      0.044620     -0.012020
1508     15.070000      0.044740     -0.011520
1509     15.080000      0.044860     -0.011050
1510     15.090000      0.044970     -0.010610
1511     15.100000      0.045070     -0.010200
1512     15.110000      0.045180     -0.009830
1513     15.120000      0.045270     -0.009490
1514     15.130000      0.045370     -0.009180
1515     15.140000      0.045460     -0.008910
1516     15.150000      0.045550     -0.008690
1517     15.160000      0.045640     -0.008510
1518     15.170000      0.045720     -0.008370
1519     15.180000      0.045810     -0.008270
1520     15.190000      0.045890     -0.008230
1521     15.200000      0.045970     -0.008220
1522     15.210000      0.046050     -0.008270
1523     15.220000      0.046140     -0.008360
1524     15.230000      0.046220     -0.008490
1525     15.240000      0.046300     -0.008670
1526     15.250000      0.046390     -0.008880
1527     15.260000      0.046480     -0.009140
1528     15.270000      0.046570     -0.009430
1529     15.280000      0.046670     -0.009760
1530     15.290000      0.046760     -0.010120
1531     15.300000      0.046860     -0.010500
1532     15.310000      0.046970     -0.010910
1533     15.320000      0.047080     -0.011340
1534     15.330000      0.047190     -0.011790
1535     15.340000      0.047310     -0.012260
1536     15.350000      0.047430     -0.012750
1537     15.360000      0.047560     -0.013250
1538     15.370000      0.047690     -0.013770
1539     15.380000      0.047830     -0.014290
1540     15.390000      0.047970     -0.014830
1541     15.400000      0.048120     -0.015380
1542     15.410000      0.048270     -0.015950
1543     15.420000      0.048430     -0.016530
1544     15.430000      0.048600     -0.017110
1545     15.440000      0.048770     -0.017710
1546     15.450000      0.048950     -0.018320
1547     15.460000      0.049130     -0.018940
1548     15.470000      0.049320     -0.019570
1549     15.480000      0.049520     -0.020200
1550     15.490000      0.049720     -0.020840
1551     15.500000      0.049930     -0.021470
1552     15.510000      0.050140     -0.022110
1553     15.520000      0.050360     -0.022740
1554     15.530000      0.050590     -0.023360
1555     15.540000      0.050820     -0.023980
1556     15.550000      0.051060     -0.024580
1557     15.560000      0.051310     -0.025170
1558     15.570000      0.051560     -0.025760
1559     15.580000      0.051820     -0.026320
1560     15.590000      0.052080     -0.026880
1561     15.600000      0.052350     -0.027420
1562     15.610000      0.052620     -0.027950
1563     15.620000      0.052900     -0.028460
1564     15.630000      0.053190     -0.028960
1565     15.640000      0.053480     -0.029440
1566     15.650000      0.053770     -0.029900
1567     15.660000      0.054070     -0.030350
1568     15.670000      0.054370     -0.030770
1569     15.680000      0.054680     -0.031170
1570     15.690000      0.054990     -0.031550
1571     15.700000      0.055310     -0.031900
1572     15.710000      0.055630     -0.032210
1573     15.720000      0.055950     -0.032490
1574     15.730000      0.056280     -0.032730
1575     15.740000      0.056600     -0.032930
1576     15.750000      0.056930     -0.033080
1577     15.760000      0.057260     -0.033190
1578     15.770000      0.057600     -0.033240
1579     15.780000      0.057930     -0.033250
1580     15.790000      0.058260     -0.033200
1581     15.800000      0.058590     -0.033100
1582     15.810000      0.058920     -0.032950
1583     15.820000      0.059250     -0.032740
1584     15.830000      0.059580     -0.032480
1585     15.840000      0.059900     -0.032170
1586     15.850000      0.060230     -0.031810
1587     15.860000      0.060540     -0.031410
1588     15.870000      0.060860     -0.030960
1589     15.880000      0.061170     -0.030470
1590     15.890000      0.061470     -0.029940
1591     15.900000      0.061770     -0.029380
1592     15.910000      0.062070     -0.028780
1593     15.920000      0.062350     -0.028160
1594     15.930000      0.062640     -0.027520
1595     15.940000      0.062910     -0.026850
1596     15.950000      0.063180     -0.026160
1597     15.960000      0.063440     -0.025450
1598     15.970000      0.063700     -0.024720
1599     15.980000      0.063940     -0.023970
1600     15.990000      0.064180     -0.023210
1601     16.000000      0.064410     -0.022420
1602     16.010000      0.064640     -0.021630
1603     16.020000      0.064850     -0.020810
1604     16.030000      0.065060     -0.019970
1605     16.040000      0.065260     -0.019120
1606     16.050000      0.065450     -0.018250
1607     16.060000      0.065640     -0.017370
1608     16.070000      0.065810     -0.016480
1609     16.080000      0.065970     -0.015580
1610     16.090000      0.066130     -0.014670
1611     16.100000      0.066280     -0.013750
1612     16.110000      0.066410     -0.012840
1613     16.120000      0.066540     -0.011930
1614     16.130000      0.066660     -0.011020
1615     16.140000      0.066770     -0.010120
1616     16.150000      0.066870     -0.009240
1617     16.160000      0.066970     -0.008360
1618     16.170000      0.067050     -0.007490
1619     16.180000      0.067120     -0.006640
1620     16.190000      0.067190     -0.005790
1621     16.200000      0.067250     -0.004960
1622     16.210000      0.067300     -0.004140
1623     16.220000      0.067340     -0.003320
1624     16.230000      0.067370     -0.002520
1625     16.240000      0.067400     -0.001720
1626     16.250000      0.067420     -0.000930
1627     16.260000      0.067420     -0.000140
1628     16.270000      0.067430      0.000650
1629     16.280000      0.067420      0.001420
1630     16.290000      0.067410      0.002200
1631     16.300000      0.067380      0.002960
1632     16.310000      0.067350      0.003730
1633     16.320000      0.067320      0.004480
1634     16.330000      0.067270      0.005230
1635     16.340000      0.067220      0.005970
1636     16.350000      0.067160      0.006710
1637     16.360000      0.067090      0.007440
1638     16.370000      0.067020      0.008170
1639     16.380000      0.066940      0.008890
1640     16.390000      0.066850      0.009610
1641     16.400000      0.066750      0.010320
1642     16.410000      0.066650      0.011030
1643     16.420000      0.066540      0.011740
1644     16.430000      0.066420      0.012450
1645     16.440000      0.066300      0.013160
1646     16.450000      0.066160      0.013860
1647     16.460000      0.066030      0.014560
1648     16.470000      0.065880      0.015250
1649     16.480000      0.065730      0.015940
1650     16.490000      0.065570      0.016610
1651     16.500000      0.065400      0.017270
1652     16.510000      0.065230      0.017910
1653     16.520000      0.065050      0.018540
1654     16.530000      0.064870      0.019140
1655     16.540000      0.064670      0.019720
1656     16.550000      0.064480      0.020270
1657     16.560000      0.064270      0.020790
1658     16.570000      0.064070      0.021280
1659     16.580000      0.063850      0.021740
1660     16.590000      0.063640      0.022170
1661     16.600000      0.063410      0.022570
1662     16.610000      0.063190      0.022940
1663     16.620000      0.062960      0.023280
1664     16.630000      0.062730      0.023590
1665     16.640000      0.062490      0.023880
1666     16.650000      0.062250      0.024140
1667     16.660000      0.062010      0.024370
1668     16.670000      0.061770      0.024590
1669     16.680000      0.061520      0.024780
1670     16.690000      0.061270      0.024960
1671     16.700000      0.061020      0.025120
1672     16.710000      0.060770      0.025270
1673     16.720000      0.060520      0.025400
1674     16.730000      0.060270      0.025530
1675     16.740000      0.060010      0.025650
1676     16.750000      0.059750      0.025760
1677     16.760000      0.059500      0.025860
1678     16.770000      0.059240      0.025960
1679     16.780000      0.058980      0.026050
1680     16.790000      0.058720      0.026140
1681     16.800000      0.058460      0.026230
1682     16.810000      0.058190      0.026310
1683     16.820000      0.057930      0.026390
1684     16.830000      0.057670      0.026470
1685     16.840000      0.057400      0.026540
1686     16.850000      0.057140      0.026600
1687     16.860000      0.056870      0.026660
1688     16.870000      0.056600      0.026710
1689     16.880000      0.056340      0.026760
1690     16.890000      0.056070      0.026790
1691     16.900000      0.055800      0.026800
1692     16.910000      0.055530      0.026800
1693     16.920000      0.055270      0.026790
1694     16.930000      0.055000      0.026750
1695     16.940000      0.054730      0.026690
1696     16.950000      0.054460      0.026610
1697     16.960000      0.054200      0.026500
1698     16.970000      0.053930      0.026360
1699     16.980000      0.053670      0.026200
1700     16.990000      0.053410      0.026000
1701     17.000000      0.053150      0.025780
1702     17.010000      0.052890      0.025520
1703     17.020000      0.052630      0.025240
1704     17.030000      0.052380      0.024920
1705     17.040000      0.052130      0.024570
1706     17.050000      0.051890      0.024200
1707     17.060000      0.051640      0.023800
1708     17.070000      0.051410      0.023370
1709     17.080000      0.051170      0.022920
1710     17.090000      0.050940      0.022450
1711     17.100000      0.050720      0.021960
1712     17.110000      0.050500      0.021450
1713     17.120000      0.050280      0.020930
1714     17.130000      0.050080      0.020400
1715     17.140000      0.049870      0.019860
1716     17.150000      0.049670      0.019320
1717     17.160000      0.049480      0.018760
1718     17.170000      0.049290      0.018200
1719     17.180000      0.049110      0.017630
1720     17.190000      0.048930      0.017060
1721     17.200000      0.048760      0.016490
1722     17.210000      0.048600      0.015900
1723     17.220000      0.048440      0.015320
1724     17.230000      0.048290      0.014720
1725     17.240000      0.048140      0.014120
1726     17.250000      0.048000      0.013520
1727     17.260000      0.047860      0.012910
1728     17.270000      0.047730      0.012300
1729     17.280000      0.047610      0.011680
1730     17.290000      0.047490      0.011070
1731     17.300000      0.047380      0.010460
1732     17.310000      0.047280      0.009850
1733     17.320000      0.047180      0.009240
1734     17.330000      0.047090      0.008650
1735     17.340000      0.047000      0.008060
1736     17.350000      0.046920      0.007480
1737     17.360000      0.046850      0.006910
1738     17.370000      0.046780      0.006360
1739     17.380000      0.046710      0.005810
1740     17.390000      0.046650      0.005280
1741     17.400000      0.046600      0.004750
1742     17.410000      0.046550      0.004240
1743     17.420000      0.046510      0.003730
1744     17.430000      0.046470      0.003240
1745     17.440000      0.046440      0.002750
1746     17.450000      0.046410      0.002280
1747     17.460000      0.046390      0.001810
1748     17.470000      0.046370      0.001360
1749     17.480000      0.046360      0.000910
1750     17.490000      0.046350      0.000480
1751     17.500000      0.046350      0.000050
1752     17.510000      0.046350     -0.000350
1753     17.520000      0.046350     -0.000750
1754     17.530000      0.046360     -0.001130
1755     17.540000      0.046370     -0.001490
1756     17.550000      0.046380     -0.001840
1757     17.560000      0.046400     -0.002170
1758     17.570000      0.046420     -0.002480
1759     17.580000      0.046450     -0.002780
1760     17.590000      0.046480     -0.003060
1761     17.600000      0.046510     -0.003320
1762     17.610000      0.046540     -0.003570
1763     17.620000      0.046580     -0.003800
1764     17.630000      0.046610     -0.004010
1765     17.640000      0.046650     -0.004210
1766     17.650000      0.046700     -0.004400
1767     17.660000      0.046740     -0.004580
1768     17.670000      0.046790     -0.004750
1769     17.680000      0.046830     -0.004910
1770     17.690000      0.046880     -0.005060
1771     17.700000      0.046930     -0.005210
1772     17.710000      0.046980     -0.005350
1773     17.720000      0.047040     -0.005480
1774     17.730000      0.047090     -0.005620
1775     17.740000      0.047150     -0.005750
1776     17.750000      0.047210     -0.005880
1777     17.760000      0.047270     -0.006020
1778     17.770000      0.047330     -0.006150
1779     17.780000      0.047390     -0.006290
1780     17.790000      0.047450     -0.006430
1781     17.800000      0.047510     -0.006570
1782     17.810000      0.047580     -0.006710
1783     17.820000      0.047650     -0.006860
1784     17.830000      0.047720     -0.007010
1785     17.840000      0.047790     -0.007170
1786     17.850000      0.047860     -0.007330
1787     17.860000      0.047930     -0.007490
1788     17.870000      0.048010     -0.007650
1789     17.880000      0.048080     -0.007810
1790     17.890000      0.048160     -0.007980
1791     17.900000      0.048240     -0.008140
1792     17.910000      0.048320     -0.008310
1793     17.920000      0.048400     -0.008460
1794     17.930000      0.048490     -0.008620
1795     17.940000      0.048580     -0.008770
1796     17.950000      0.048660     -0.008920
1797     17.960000      0.048750     -0.009060
1798     17.970000      0.048840     -0.009200
1799     17.980000      0.048940     -0.009320
1800     17.990000      0.049030     -0.009450
1801     18.000000      0.049120     -0.009560
1802     18.010000      0.049220     -0.009670
1803     18.020000      0.049320     -0.009780
1804     18.030000      0.049410     -0.009880
1805     18.040000      0.049510     -0.009970
1806     18.050000      0.049610     -0.010070
1807     18.060000      0.049710     -0.010150
1808     18.070000      0.049810     -0.010240
1809     18.080000      0.049920     -0.010330
1810     18.090000      0.050020     -0.010410
1811     18.100000      0.050120     -0.010500
1812     18.110000      0.050230     -0.010580
1813     18.120000      0.050330     -0.010680
1814     18.130000      0.050440     -0.010770
1815     18.140000      0.050550     -0.010870
1816     18.150000      0.050660     -0.010980
1817     18.160000      0.050770     -0.011090
1818     18.170000      0.050880     -0.011210
1819     18.180000      0.050990     -0.011340
1820     18.190000      0.051100     -0.011480
1821     18.200000      0.051220     -0.011630
1822     18.210000      0.051330     -0.011780
1823     18.220000      0.051450     -0.011950
1824     18.230000      0.051570     -0.012130
1825     18.240000      0.051690     -0.012330
1826     18.250000      0.051820     -0.012530
1827     18.260000      0.051940     -0.012740
1828     18.270000      0.052070     -0.012970
1829     18.280000      0.052200     -0.013200
1830     18.290000      0.052330     -0.013450
1831     18.300000      0.052470     -0.013710
1832     18.310000      0.052600     -0.013970
1833     18.320000      0.052740     -0.014250
1834     18.330000      0.052880     -0.014530
1835     18.340000      0.053030     -0.014820
1836     18.350000      0.053180     -0.015120
1837     18.360000      0.053330     -0.015430
1838     18.370000      0.053480     -0.015750
1839     18.380000      0.053640     -0.016080
1840     18.390000      0.053800     -0.016410
1841     18.400000      0.053970     -0.016760
1842     18.410000      0.054130     -0.017110
1843     18.420000      0.054300     -0.017470
1844     18.430000      0.054480     -0.017830
1845     18.440000      0.054660     -0.018210
1846     18.450000      0.054840     -0.018580
1847     18.460000      0.055030     -0.018960
1848     18.470000      0.055220     -0.019330
1849     18.480000      0.055410     -0.019700
1850     18.490000      0.055610     -0.020070
1851     18.500000      0.055810     -0.020420
1852     18.510000      0.056010     -0.020750
1853     18.520000      0.056220     -0.021070
1854     18.530000      0.056430     -0.021360
1855     18.540000      0.056640     -0.021630
1856     18.550000      0.056860     -0.021870
1857     18.560000      0.057080     -0.022080
1858     18.570000      0.057300     -0.022250
1859     18.580000      0.057520     -0.022390
1860     18.590000      0.057740     -0.022500
1861     18.600000      0.057970     -0.022560
1862     18.610000      0.058200     -0.022590
1863     18.620000      0.058420     -0.022590
1864     18.630000      0.058650     -0.022550
1865     18.640000      0.058870     -0.022470
1866     18.650000      0.059100     -0.022360
1867     18.660000      0.059320     -0.022230
1868     18.670000      0.059540     -0.022060
1869     18.680000      0.059760     -0.021880
1870     18.690000      0.059980     -0.021670
1871     18.700000      0.060200     -0.021440
1872     18.710000      0.060410     -0.021200
1873     18.720000      0.060630     -0.020950
1874     18.730000      0.060840     -0.020690
1875     18.740000      0.061040     -0.020420
1876     18.750000      0.061250     -0.020150
1877     18.760000      0.061450     -0.019870
1878     18.770000      0.061650     -0.019600
1879     18.780000      0.061840     -0.019320
1880     18.790000      0.062040     -0.019040
1881     18.800000      0.062230     -0.018760
1882     18.810000      0.062410     -0.018490
1883     18.820000      0.062600     -0.018210
1884     18.830000      0.062780     -0.017930
1885     18.840000      0.062960     -0.017640
1886     18.850000      0.063140     -0.017360
1887     18.860000      0.063310     -0.017060
1888     18.870000      0.063480     -0.016770
1889     18.880000      0.063650     -0.016460
1890     18.890000      0.063810     -0.016140
1891     18.900000      0.063970     -0.015810
1892     18.910000      0.064130     -0.015460
1893     18.920000      0.064290     -0.015100
1894     18.930000      0.064440     -0.014720
1895     18.940000      0.064590     -0.014320
1896     18.950000      0.064730     -0.013900
1897     18.960000      0.064870     -0.013450
1898     18.970000      0.065000     -0.012980
1899     18.980000      0.065130     -0.012480
1900     18.990000      0.065260     -0.011950
1901     19.000000      0.065380     -0.011390
1902     19.010000      0.065490     -0.010800
1903     19.020000      0.065600     -0.010180
1904     19.030000      0.065700     -0.009530
1905     19.040000      0.065790     -0.008850
1906     19.050000      0.065880     -0.008150
1907     19.060000      0.065960     -0.007410
1908     19.070000      0.066040     -0.006660
1909     19.080000      0.066110     -0.005890
1910     19.090000      0.066160     -0.005100
1911     19.100000      0.066220     -0.004310
1912     19.110000      0.066260     -0.003500
1913     19.120000      0.066290     -0.002700
1914     19.130000      0.066320     -0.001890
1915     19.140000      0.066340     -0.001090
1916     19.150000      0.066350     -0.000300
1917     19.160000      0.066350      0.000480
1918     19.170000      0.066350      0.001260
1919     19.180000      0.066340      0.002020
1920     19.190000      0.066320      0.002770
1921     19.200000      0.066290      0.003510
1922     19.210000      0.066250      0.004230
1923     19.220000      0.066210      0.004950
1924     19.230000      0.066160      0.005660
1925     19.240000      0.066100      0.006360
1926     19.250000      0.066040      0.007060
1927     19.260000      0.065970      0.007750
1928     19.270000      0.065890      0.008440
1929     19.280000      0.065810      0.009120
1930     19.290000      0.065720      0.009800
1931     19.300000      0.065620      0.010490
1932     19.310000      0.065510      0.011170
1933     19.320000      0.065400      0.011850
1934     19.330000      0.065280      0.012540
1935     19.340000      0.065160      0.013230
1936     19.350000      0.065030      0.013920
1937     19.360000      0.064890      0.014620
1938     19.370000      0.064740      0.015330
1939     19.380000      0.064590      0.016040
1940     19.390000      0.064430      0.016770
1941     19.400000      0.064260      0.017500
1942     19.410000      0.064080      0.018250
1943     19.420000      0.063900      0.019010
1944     19.430000      0.063710      0.019780
1945     19.440000      0.063510      0.020560
1946     19.450000      0.063310      0.021350
1947     19.460000      0.063100      0.022150
1948     19.470000      0.062870      0.022960
1949     19.480000      0.062640      0.023770
1950     19.490000      0.062410      0.024580
1951     19.500000      0.062160      0.025380
1952     19.510000      0.061910      0.026180
1953     19.520000      0.061650      0.026970
1954     19.530000      0.061380      0.027740
1955     19.540000      0.061100      0.028500
1956     19.550000      0.060810      0.029240
1957     19.560000      0.060520      0.029960
1958     19.570000      0.060220      0.030650
1959     19.580000      0.059910      0.031320
1960     19.590000      0.059600      0.031960
1961     19.600000      0.059280      0.032580
1962     19.610000      0.058960      0.033180
1963     19.620000      0.058620      0.033750
1964     19.630000      0.058290      0.034310
1965     19.640000      0.057940      0.034840
1966     19.650000      0.057600      0.035350
1967     19.660000      0.057240      0.035840
1968     19.670000      0.056880      0.036320
1969     19.680000      0.056520      0.036780
1970     19.690000      0.056150      0.037220
1971     19.700000      0.055780      0.037650
1972     19.710000      0.055400      0.038060
1973     19.720000      0.055020      0.038460
1974     19.730000      0.054640      0.038840
1975     19.740000      0.054250      0.039220
1976     19.750000      0.053860      0.039580
1977     19.760000      0.053460      0.039930
1978     19.770000      0.053060      0.040270
1979     19.780000      0.052660      0.040600
1980     19.790000      0.052250      0.040920
1981     19.800000      0.051850      0.041240
1982     19.810000      0.051430      0.041550
1983     19.820000      0.051020      0.041850
1984     19.830000      0.050600      0.042150
1985     19.840000      0.050180      0.042440
1986     19.850000      0.049750      0.042740
1987     19.860000      0.049330      0.043030
1988     19.870000      0.048900      0.043320
1989     19.880000      0.048460      0.043610
1990     19.890000      0.048030      0.043900
1991     19.900000      0.047590      0.044190
1992     19.910000      0.047140      0.044490
1993     19.920000      0.046700      0.044790
1994     19.930000      0.046250      0.045090
1995     19.940000      0.045800      0.045400
1996     19.950000      0.045350      0.045710
1997     19.960000      0.044890      0.046030
1998     19.970000      0.044430      0.046350
1999     19.980000      0.043970      0.046680
2000     19.990000      0.043500      0.047020
2001     20.000000      0.043030      0.047370
2002     20.010000      0.042560      0.047730
2003     20.020000      0.042080      0.048090
2004     20.030000      0.041600      0.048460
2005     20.040000      0.041110      0.048850
2006     20.050000      0.040620      0.049230
2007     20.060000      0.040130      0.049630
2008     20.070000      0.039640      0.050020
2009     20.080000      0.039140      0.050420
2010     20.090000      0.038630      0.050820
2011     20.100000      0.038120      0.051220
2012     20.110000      0.037610      0.051610
2013     20.120000      0.037090      0.051990
2014     20.130000      0.036570      0.052360
2015     20.140000      0.036050      0.052720
2016     20.150000      0.035520      0.053070
2017     20.160000      0.034990      0.053400
2018     20.170000      0.034460      0.053710
2019     20.180000      0.033920      0.054000
2020     20.190000      0.033380      0.054280
2021     20.200000      0.032840      0.054530
2022     20.210000      0.032290      0.054770
2023     20.220000      0.031750      0.054990
2024     20.230000      0.031200      0.055190
2025     20.240000      0.030640      0.055360
2026     20.250000      0.030090      0.055520
2027     20.260000      0.029540      0.055660
2028     20.270000      0.028980      0.055780
2029     20.280000      0.028420      0.055880
2030     20.290000      0.027860      0.055960
2031     20.300000      0.027300      0.056020
2032     20.310000      0.026740      0.056050
2033     20.320000      0.026180      0.056070
2034     20.330000      0.025620      0.056060
2035     20.340000      0.025060      0.056030
2036     20.350000      0.024500      0.055980
2037     20.360000      0.023940      0.055900
2038     20.370000      0.023380      0.055800
2039     20.380000      0.022820      0.055670
2040     20.390000      0.022270      0.055520
2041     20.400000      0.021710      0.055350
2042     20.410000      0.021160      0.055150
2043     20.420000      0.020610      0.054920
2044     20.430000      0.020060      0.054680
2045     20.440000      0.019510      0.054410
2046     20.450000      0.018970      0.054120
2047     20.460000      0.018430      0.053810
2048     20.470000      0.017890      0.053490
2049     20.480000      0.017350      0.053150
2050     20.490000      0.016820      0.052800
2051     20.500000      0.016290      0.052450
2052     20.510000      0.015770      0.052090
2053     20.520000      0.015250      0.051730
2054     20.530000      0.014730      0.051370
2055     20.540000      0.014220      0.051010
2056     20.550000      0.013710      0.050660
2057     20.560000      0.013200      0.050320
2058     20.570000      0.012700      0.049980
2059     20.580000      0.012200      0.049660
2060     20.590000      0.011700      0.049340
2061     20.600000      0.011210      0.049040
2062     20.610000      0.010720      0.048740
2063     20.620000      0.010230      0.048460
2064     20.630000      0.009750      0.048180
2065     20.640000      0.009260      0.047920
2066     20.650000      0.008780      0.047660
2067     20.660000      0.008310      0.047400
2068     20.670000      0.007830      0.047150
2069     20.680000      0.007360      0.046910
2070     20.690000      0.006890      0.046670
2071     20.700000      0.006430      0.046440
2072     20.710000      0.005960      0.046200
2073     20.720000      0.005500      0.045970
2074     20.730000      0.005040      0.045740
2075     20.740000      0.004580      0.045500
2076     20.750000      0.004130      0.045270
2077     20.760000      0.003680      0.045030
2078     20.770000      0.003220      0.044790
2079     20.780000      0.002780      0.044550
2080     20.790000      0.002330      0.044310
2081     20.800000      0.001890      0.044060
2082     20.810000      0.001450      0.043810
2083     20.820000      0.001010      0.043550
2084     20.830000      0.000570      0.043290
2085     20.840000      0.000140      0.043030
2086     20.850000     -0.000290      0.042770
2087     20.860000     -0.000720      0.042510
2088     20.870000     -0.001140      0.042260
2089     20.880000     -0.001560      0.042010
2090     20.890000     -0.001980      0.041780
2091     20.900000     -0.002400      0.041550
2092     20.910000     -0.002820      0.041340
2093     20.920000     -0.003230      0.041160
2094     20.930000     -0.003640      0.040990
2095     20.940000     -0.004050      0.040850
2096     20.950000     -0.004460      0.040750
2097     20.960000     -0.004870      0.040670
2098     20.970000     -0.005280      0.040620
2099     20.980000     -0.005680      0.040610
2100     20.990000     -0.006090      0.040640
2101     21.000000     -0.006490      0.040710
2102     21.010000     -0.006900      0.040810
2103     21.020000     -0.007310      0.040950
2104     21.030000     -0.007720      0.041130
2105     21.040000     -0.008130      0.041340
2106     21.050000     -0.008540      0.041600
2107     21.060000     -0.008960      0.041880
2108     21.070000     -0.009380      0.042200
2109     21.080000     -0.009800      0.042550
2110     21.090000     -0.010230      0.042930
2111     21.100000     -0.010660      0.043330
2112     21.110000     -0.011090      0.043760
2113     21.120000     -0.011530      0.044200
2114     21.130000     -0.011970      0.044670
2115     21.140000     -0.012410      0.045160
2116     21.150000     -0.012870      0.045670
2117     21.160000     -0.013320      0.046180
2118     21.170000     -0.013790      0.046720
2119     21.180000     -0.014250      0.047270
2120     21.190000     -0.014720      0.047830
2121     21.200000     -0.015200      0.048410
2122     21.210000     -0.015690      0.048990
2123     21.220000     -0.016180      0.049590
2124     21.230000     -0.016670      0.050190
2125     21.240000     -0.017170      0.050800
2126     21.250000     -0.017680      0.051410
2127     21.260000     -0.018200      0.052020
2128     21.270000     -0.018720      0.052620
2129     21.280000     -0.019240      0.053210
2130     21.290000     -0.019780      0.053780
2131     21.300000     -0.020310      0.054330
2132     21.310000     -0.020860      0.054840
2133     21.320000     -0.021410      0.055320
2134     21.330000     -0.021960      0.055750
2135     21.340000     -0.022520      0.056130
2136     21.350000     -0.023080      0.056450
2137     21.360000     -0.023640      0.056710
2138     21.370000     -0.024210      0.056910
2139     21.380000     -0.024780      0.057040
2140     21.390000     -0.025350      0.057100
2141     21.400000     -0.025920      0.057090
2142     21.410000     -0.026490      0.057010
2143     21.420000     -0.027060      0.056860
2144     21.430000     -0.027630      0.056650
2145     21.440000     -0.028200      0.056380
2146     21.450000     -0.028760      0.056050
2147     21.460000     -0.029320      0.055680
2148     21.470000     -0.029880      0.055250
2149     21.480000     -0.030430      0.054800
2150     21.490000     -0.030980      0.054310
2151     21.500000     -0.031520      0.053810
2152     21.510000     -0.032060      0.053290
2153     21.520000     -0.032590      0.052770
2154     21.530000     -0.033120      0.052250
2155     21.540000     -0.033640      0.051750
2156     21.550000     -0.034160      0.051270
2157     21.560000     -0.034670      0.050810
2158     21.570000     -0.035180      0.050370
2159     21.580000     -0.035680      0.049970
2160     21.590000     -0.036180      0.049610
2161     21.600000     -0.036680      0.049270
2162     21.610000     -0.037170      0.048980
2163     21.620000     -0.037660      0.048720
2164     21.630000     -0.038150      0.048490
2165     21.640000     -0.038630      0.048300
2166     21.650000     -0.039120      0.048130
2167     21.660000     -0.039600      0.048000
2168     21.670000     -0.040080      0.047880
2169     21.680000     -0.040560      0.047790
2170     21.690000     -0.041030      0.047710
2171     21.700000     -0.041510      0.047650
2172     21.710000     -0.041990      0.047590
2173     21.720000     -0.042460      0.047540
2174     21.730000     -0.042940      0.047490
2175     21.740000     -0.043410      0.047440
2176     21.750000     -0.043890      0.047380
2177     21.760000     -0.044360      0.047320
2178     21.770000     -0.044840      0.047240
2179     21.780000     -0.045310      0.047150
2180     21.790000     -0.045780      0.047040
2181     21.800000     -0.046250      0.046910
2182     21.810000     -0.046720      0.046770
2183     21.820000     -0.047190      0.046620
2184     21.830000     -0.047650      0.046440
2185     21.840000     -0.048120      0.046250
2186     21.850000     -0.048580      0.046040
2187     21.860000     -0.049040      0.045810
2188     21.870000     -0.049500      0.045570
2189     21.880000     -0.049950      0.045320
2190     21.890000     -0.050410      0.045050
2191     21.900000     -0.050860      0.044780
2192     21.910000     -0.051310      0.044490
2193     21.920000     -0.051750      0.044200
2194     21.930000     -0.052190      0.043910
2195     21.940000     -0.052630      0.043610
2196     21.950000     -0.053070      0.043320
2197     21.960000     -0.053500      0.043020
2198     21.970000     -0.053930      0.042710
2199     21.980000     -0.054360      0.042410
2200     21.990000     -0.054780      0.042110
2201     22.000000     -0.055200      0.041810
2202     22.010000     -0.055620      0.041510
2203     22.020000     -0.056040      0.041210
2204     22.030000     -0.056450      0.040900
2205     22.040000     -0.056860      0.040600
2206     22.050000     -0.057260      0.040290
2207     22.060000     -0.057670      0.039980
2208     22.070000     -0.058070      0.039670
2209     22.080000     -0.058460      0.039350
2210     22.090000     -0.058860      0.039030
2211     22.100000     -0.059250      0.038710
2212     22.110000     -0.059630      0.038380
2213     22.120000     -0.060020      0.038040
2214     22.130000     -0.060400      0.037700
2215     22.140000     -0.060780      0.037360
2216     22.150000     -0.061150      0.037000
2217     22.160000     -0.061520      0.036640
2218     22.170000     -0.061890      0.036270
2219     22.180000     -0.062250      0.035900
2220     22.190000     -0.062610      0.035510
2221     22.200000     -0.062960      0.035110
2222     22.210000     -0.063310      0.034700
2223     22.220000     -0.063660      0.034280
2224     22.230000     -0.064000      0.033850
2225     22.240000     -0.064340      0.033400
2226     22.250000     -0.064680      0.032940
2227     22.260000     -0.065000      0.032470
2228     22.270000     -0.065330      0.031990
2229     22.280000     -0.065650      0.031500
2230     22.290000     -0.065960      0.031000
2231     22.300000     -0.066270      0.030490
2232     22.310000     -0.066580      0.029970
2233     22.320000     -0.066880      0.029450
2234     22.330000     -0.067170      0.028920
2235     22.340000     -0.067460      0.028380
2236     22.350000     -0.067750      0.027840
2237     22.360000     -0.068020      0.027290
2238     22.370000     -0.068300      0.026740
2239     22.380000     -0.068570      0.026180
2240     22.390000     -0.068830      0.025620
2241     22.400000     -0.069080      0.025040
2242     22.410000     -0.069330      0.024460
2243     22.420000     -0.069580      0.023870
2244     22.430000     -0.069820      0.023270
2245     22.440000     -0.070050      0.022660
2246     22.450000     -0.070280      0.022040
2247     22.460000     -0.070500      0.021410
2248     22.470000     -0.070710      0.020770
2249     22.480000     -0.070920      0.020120
2250     22.490000     -0.071120      0.019460
2251     22.500000     -0.071310      0.018790
2252     22.510000     -0.071500      0.018110
2253     22.520000     -0.071680      0.017420
2254     22.530000     -0.071860      0.016730
2255     22.540000     -0.072030      0.016020
2256     22.550000     -0.072190      0.015310
2257     22.560000     -0.072340      0.014590
2258     22.570000     -0.072480      0.013860
2259     22.580000     -0.072620      0.013120
2260     22.590000     -0.072750      0.012370
2261     22.600000     -0.072880      0.011610
2262     22.610000     -0.072990      0.010840
2263     22.620000     -0.073100      0.010050
2264     22.630000     -0.073200      0.009250
2265     22.640000     -0.073300      0.008440
2266     22.650000     -0.073380      0.007620
2267     22.660000     -0.073460      0.006790
2268     22.670000     -0.073520      0.005940
2269     22.680000     -0.073580      0.005090
2270     22.690000     -0.073630      0.004240
2271     22.700000     -0.073680      0.003380
2272     22.710000     -0.073710      0.002530
2273     22.720000     -0.073740      0.001670
2274     22.730000     -0.073750      0.000830
2275     22.740000     -0.073760     -0.000010
2276     22.750000     -0.073760     -0.000830
2277     22.760000     -0.073750     -0.001650
2278     22.770000     -0.073740     -0.002450
2279     22.780000     -0.073710     -0.003240
2280     22.790000     -0.073680     -0.004010
2281     22.800000     -0.073640     -0.004780
2282     22.810000     -0.073590     -0.005530
2283     22.820000     -0.073540     -0.006280
2284     22.830000     -0.073470     -0.007010
2285     22.840000     -0.073400     -0.007730
2286     22.850000     -0.073330     -0.008450
2287     22.860000     -0.073240     -0.009150
2288     22.870000     -0.073150     -0.009850
2289     22.880000     -0.073050     -0.010530
2290     22.890000     -0.072950     -0.011210
2291     22.900000     -0.072830     -0.011870
2292     22.910000     -0.072720     -0.012530
2293     22.920000     -0.072590     -0.013160
2294     22.930000     -0.072460     -0.013790
2295     22.940000     -0.072320     -0.014400
2296     22.950000     -0.072180     -0.014990
2297     22.960000     -0.072030     -0.015570
2298     22.970000     -0.071870     -0.016140
2299     22.980000     -0.071710     -0.016690
2300     22.990000     -0.071540     -0.017220
2301     23.000000     -0.071370     -0.017740
2302     23.010000     -0.071190     -0.018240
2303     23.020000     -0.071010     -0.018730
2304     23.030000     -0.070820     -0.019210
2305     23.040000     -0.070630     -0.019680
2306     23.050000     -0.070430     -0.020130
2307     23.060000     -0.070230     -0.020570
2308     23.070000     -0.070030     -0.021000
2309     23.080000     -0.069820     -0.021420
2310     23.090000     -0.069600     -0.021820
2311     23.100000     -0.069380     -0.022200
2312     23.110000     -0.069160     -0.022570
2313     23.120000     -0.068940     -0.022920
2314     23.130000     -0.068710     -0.023260
2315     23.140000     -0.068480     -0.023570
2316     23.150000     -0.068240     -0.023870
2317     23.160000     -0.068000     -0.024140
2318     23.170000     -0.067760     -0.024400
2319     23.180000     -0.067520     -0.024630
2320     23.190000     -0.067270     -0.024840
2321     23.200000     -0.067020     -0.025030
2322     23.210000     -0.066770     -0.025190
2323     23.220000     -0.066520     -0.025340
2324     23.230000     -0.066270     -0.025460
2325     23.240000     -0.066010     -0.025560
2326     23.250000     -0.065760     -0.025640
2327     23.260000     -0.065500     -0.025700
2328     23.270000     -0.065240     -0.025740
2329     23.280000     -0.064980     -0.025760
2330     23.290000     -0.064730     -0.025760
2331     23.300000     -0.064470     -0.025740
2332     23.310000     -0.064210     -0.025690
2333     23.320000     -0.063950     -0.025620
2334     23.330000     -0.063700     -0.025530
2335     23.340000     -0.063440     -0.025420
2336     23.350000     -0.063190     -0.025290
2337     23.360000     -0.062940     -0.025130
2338     23.370000     -0.062680     -0.024950
2339     23.380000     -0.062440     -0.024750
2340     23.390000     -0.062190     -0.024520
2341     23.400000     -0.061940     -0.024260
2342     23.410000     -0.061700     -0.023980
2343     23.420000     -0.061460     -0.023680
2344     23.430000     -0.061220     -0.023360
2345     23.440000     -0.060990     -0.023010
2346     23.450000     -0.060760     -0.022640
2347     23.460000     -0.060530     -0.022250
2348     23.470000     -0.060310     -0.021850
2349     23.480000     -0.060090     -0.021440
2350     23.490000     -0.059880     -0.021010
2351     23.500000     -0.059670     -0.020570
2352     23.510000     -0.059460     -0.020130
2353     23.520000     -0.059260     -0.019690
2354     23.530000     -0.059060     -0.019250
2355     23.540000     -0.058870     -0.018810
2356     23.550000     -0.058680     -0.018370
2357     23.560000     -0.058500     -0.017940
2358     23.570000     -0.058320     -0.017520
2359     23.580000     -0.058140     -0.017110
2360     23.590000     -0.057970     -0.016700
2361     23.600000     -0.057810     -0.016310
2362     23.610000     -0.057640     -0.015920
2363     23.620000     -0.057480     -0.015540
2364     23.630000     -0.057330     -0.015170
2365     23.640000     -0.057180     -0.014800
2366     23.650000     -0.057030     -0.014440
2367     23.660000     -0.056890     -0.014080
2368     23.670000     -0.056740     -0.013730
2369     23.680000     -0.056610     -0.013370
2370     23.690000     -0.056470     -0.013020
2371     23.700000     -0.056340     -0.012680
2372     23.710000     -0.056220     -0.012330
2373     23.720000     -0.056090     -0.011980
2374     23.730000     -0.055970     -0.011630
2375     23.740000     -0.055860     -0.011280
2376     23.750000     -0.055740     -0.010920
2377     23.760000     -0.055630     -0.010560
2378     23.770000     -0.055530     -0.010200
2379     23.780000     -0.055430     -0.009830
2380     23.790000     -0.055330     -0.009460
2381     23.800000     -0.055230     -0.009080
2382     23.810000     -0.055140     -0.008700
2383     23.820000     -0.055060     -0.008310
2384     23.830000     -0.054970     -0.007910
2385     23.840000     -0.054890     -0.007520
2386     23.850000     -0.054820     -0.007120
2387     23.860000     -0.054750     -0.006720
2388     23.870000     -0.054680     -0.006320
2389     23.880000     -0.054620     -0.005930
2390     23.890000     -0.054560     -0.005550
2391     23.900000     -0.054500     -0.005180
2392     23.910000     -0.054450     -0.004830
2393     23.920000     -0.054400     -0.004500
2394     23.930000     -0.054360     -0.004190
2395     23.940000     -0.054320     -0.003910
2396     23.950000     -0.054280     -0.003660
2397     23.960000     -0.054240     -0.003440
2398     23.970000     -0.054210     -0.003260
2399     23.980000     -0.054170     -0.003110
2400     23.990000     -0.054140     -0.002990
2401     24.000000     -0.054110     -0.002910
2402     24.010000     -0.054080     -0.002860
2403     24.020000     -0.054050     -0.002830
2404     24.030000     -0.054030     -0.002840
2405     24.040000     -0.054000     -0.002860
2406     24.050000     -0.053970     -0.002910
2407     24.060000     -0.053940     -0.002960
2408     24.070000     -0.053910     -0.003020
2409     24.080000     -0.053880     -0.003070
2410     24.090000     -0.053850     -0.003110
2411     24.100000     -0.053820     -0.003130
2412     24.110000     -0.053790     -0.003120
2413     24.120000     -0.053760     -0.003080
2414     24.130000     -0.053730     -0.002980
2415     24.140000     -0.053700     -0.002840
2416     24.150000     -0.053670     -0.002640
2417     24.160000     -0.053640     -0.002370
2418     24.170000     -0.053620     -0.002030
2419     24.180000     -0.053600     -0.001620
2420     24.190000     -0.053580     -0.001150
2421     24.200000     -0.053570     -0.000600
2422     24.210000     -0.053560      0.000010
2423     24.220000     -0.053560      0.000690
2424     24.230000     -0.053570      0.001400
2425     24.240000     -0.053580      0.002160
2426     24.250000     -0.053610      0.002940
2427     24.260000     -0.053630      0.003710
2428     24.270000     -0.053670      0.004470
2429     24.280000     -0.053720      0.005190
2430     24.290000     -0.053770      0.005840
2431     24.300000     -0.053830      0.006390
2432     24.310000     -0.053890      0.006810
2433     24.320000     -0.053960      0.007090
2434     24.330000     -0.054030      0.007190
2435     24.340000     -0.054100      0.007090
2436     24.350000     -0.054170      0.006770
2437     24.360000     -0.054240      0.006210
2438     24.370000     -0.054300      0.005410
2439     24.380000     -0.054360      0.004340
2440     24.390000     -0.054400      0.003020
2441     24.400000     -0.054430      0.001440
2442     24.410000     -0.054440     -0.000380
2443     24.420000     -0.054440     -0.002410
2444     24.430000     -0.054420     -0.004630
2445     24.440000     -0.054370     -0.007000
2446     24.450000     -0.054300     -0.009470
2447     24.460000     -0.054210     -0.011980
2448     24.470000     -0.054090     -0.014460
2449     24.480000     -0.053940     -0.016840
2450     24.490000     -0.053770     -0.019040
2451     24.500000     -0.053580     -0.020980
2452     24.510000     -0.053370     -0.022560
2453     24.520000     -0.053150     -0.023710
2454     24.530000     -0.052910     -0.024330
2455     24.540000     -0.052670     -0.024370
2456     24.550000     -0.052420     -0.023740
2457     24.560000     -0.052190     -0.022400
2458     24.570000     -0.051960     -0.020300
2459     24.580000     -0.051760     -0.017420
2460     24.590000     -0.051580     -0.013760
2461     24.600000     -0.051450     -0.009310
2462     24.610000     -0.051350     -0.004130
2463     24.620000     -0.051310      0.001740
2464     24.630000     -0.051330      0.008210
2465     24.640000     -0.051410      0.015160
2466     24.650000     -0.051560      0.022460
2467     24.660000     -0.051790      0.029950
2468     24.670000     -0.052090      0.037420
2469     24.680000     -0.052460      0.044670
2470     24.690000     -0.052910      0.051470
2471     24.700000     -0.053420      0.057570
2472     24.710000     -0.054000      0.062730
2473     24.720000     -0.054630      0.066690
2474     24.730000     -0.055290      0.069210
2475     24.740000     -0.055990      0.070080
2476     24.750000     -0.056690      0.069100
2477     24.760000     -0.057380      0.066080
2478     24.770000     -0.058040      0.060900
2479     24.780000     -0.058650      0.053440
2480     24.790000     -0.059180      0.043650
2481     24.800000     -0.059620      0.031510
2482     24.810000     -0.059930      0.017050
2483     24.820000     -0.060100      0.000360
2484     24.830000     -0.060110     -0.018410
2485     24.840000     -0.059920     -0.039080
2486     24.850000     -0.059530     -0.061390
2487     24.860000     -0.058920     -0.085020
2488     24.870000     -0.058070     -0.109620
2489     24.880000     -0.056970     -0.134770
2490     24.890000     -0.055620     -0.160040
2491     24.900000     -0.054020     -0.184950
2492     24.910000     -0.052170     -0.209040
2493     24.920000     -0.050080     -0.231840
2494     24.930000     -0.047770     -0.252890
2495     24.940000     -0.045240     -0.271790
2496     24.950000     -0.042520     -0.288160
2497     24.960000     -0.039640     -0.301670
2498     24.970000     -0.036620     -0.312080
2499     24.980000     -0.033500     -0.319170
2500     24.990000     -0.030310     -0.322830
2501     25.000000     -0.027080     -0.322970
2502     25.010000      0.000000      0.000000
2503     25.020000      0.000000      0.000000
2504     25.030000      0.000000      0.000000
2505     25.040000      0.000000      0.000000
2506     25.050000      0.000000      0.000000
2507     25.060000      0.000000      0.000000
2508     25.070000      0.000000      0.000000
2509     25.080000      0.000000      0.000000
2510     25.090000      0.000000      0.000000
2511     25.100000      0.000000      0.000000
2512     25.110000      0.000000      0.000000
2513     25.120000      0.000000      0.000000
2514     25.130000      0.000000      0.000000
2515     25.140000      0.000000      0.000000
2516     25.150000      0.000000      0.000000
2517     25.160000      0.000000      0.000000
2518     25.170000      0.000000      0.000000
2519     25.180000      0.000000      0.000000
2520     25.190000      0.000000      0.000000
2521     25.200000      0.000000      0.000000
2522     25.210000      0.000000      0.000000
2523     25.220000      0.000000      0.000000
2524     25.230000      0.000000      0.000000
2525     25.240000      0.000000      0.000000
2526     25.250000      0.000000      0.000000
2527     25.260000      0.000000      0.000000
2528     25.270000      0.000000      0.000000
2529     25.280000      0.000000      0.000000
2530     25.290000      0.000000      0.000000
2531     25.300000      0.000000      0.000000
2532     25.310000      0.000000      0.000000
2533     25.320000      0.000000      0.000000
2534     25.330000      0.000000      0.000000
2535     25.340000      0.000000      0.000000
2536     25.350000      0.000000      0.000000
2537     25.360000      0.000000      0.000000
2538     25.370000      0.000000      0.000000
2539     25.380000      0.000000      0.000000
2540     25.390000      0.000000      0.000000
2541     25.400000      0.000000      0.000000
2542     25.410000      0.000000      0.000000
2543     25.420000      0.000000      0.000000
2544     25.430000      0.000000      0.000000
2545     25.440000      0.000000      0.000000
2546     25.450000      0.000000      0.000000
2547     25.460000      0.000000      0.000000
2548     25.470000      0.000000      0.000000
2549     25.480000      0.000000      0.000000
2550     25.490000      0.000000      0.000000
2551     25.500000      0.000000      0.000000
2552     25.510000      0.000000      0.000000
2553     25.520000      0.000000      0.000000
2554     25.530000      0.000000      0.000000
2555     25.540000      0.000000      0.000000
2556     25.550000      0.000000      0.000000
2557     25.560000      0.000000      0.000000
2558     25.570000      0.000000      0.000000
2559     25.580000      0.000000      0.000000
2560     25.590000      0.000000      0.000000
2561     25.600000      0.000000      0.000000
2562     25.610000      0.000000      0.000000
2563     25.620000      0.000000      0.000000
2564     25.630000      0.000000      0.000000
2565     25.640000      0.000000      0.000000
2566     25.650000      0.000000      0.000000
2567     25.660000      0.000000      0.000000
2568     25.670000      0.000000      0.000000
2569     25.680000      0.000000      0.000000
2570     25.690000      0.000000      0.000000
2571     25.700000      0.000000      0.000000
2572     25.710000      0.000000      0.000000
2573     25.720000      0.000000      0.000000
2574     25.730000      0.000000      0.000000
2575     25.740000      0.000000      0.000000
2576     25.750000      0.000000      0.000000
2577     25.760000      0.000000      0.000000
2578     25.770000      0.000000      0.000000
2579     25.780000      0.000000      0.000000
2580     25.790000      0.000000      0.000000
2581     25.800000      0.000000      0.000000
2582     25.810000      0.000000      0.000000
2583     25.820000      0.000000      0.000000
2584     25.830000      0.000000      0.000000
2585     25.840000      0.000000      0.000000
2586     25.850000      0.000000      0.000000
2587     25.860000      0.000000      0.000000
2588     25.870000      0.000000      0.000000
2589     25.880000      0.000000      0.000000
2590     25.890000      0.000000      0.000000
2591     25.900000      0.000000      0.000000
2592     25.910000      0.000000      0.000000
2593     25.920000      0.000000      0.000000
2594     25.930000      0.000000      0.000000
2595     25.940000      0.000000      0.000000
2596     25.950000      0.000000      0.000000
2597     25.960000      0.000000      0.000000
2598     25.970000      0.000000      0.000000
2599     25.980000      0.000000      0.000000
2600     25.990000      0.000000      0.000000
2601     26.000000      0.000000      0.000000
2602     26.010000      0.000000      0.000000
2603     26.020000      0.000000      0.000000
2604     26.030000      0.000000      0.000000
2605     26.040000      0.000000      0.000000
2606     26.050000      0.000000      0.000000
2607     26.060000      0.000000      0.000000
2608     26.070000      0.000000      0.000000
2609     26.080000      0.000000      0.000000
2610     26.090000      0.000000      0.000000
2611     26.100000      0.000000      0.000000
2612     26.110000      0.000000      0.000000
2613     26.120000      0.000000      0.000000
2614     26.130000      0.000000      0.000000
2615     26.140000      0.000000      0.000000
2616     26.150000      0.000000      0.000000
2617     26.160000      0.000000      0.000000
2618     26.170000      0.000000      0.000000
2619     26.180000      0.000000      0.000000
2620     26.190000      0.000000      0.000000
2621     26.200000      0.000000      0.000000
2622     26.210000      0.000000      0.000000
2623     26.220000      0.000000      0.000000
2624     26.230000      0.000000      0.000000
2625     26.240000      0.000000      0.000000
2626     26.250000      0.000000      0.000000
2627     26.260000      0.000000      0.000000
2628     26.270000      0.000000      0.000000
2629     26.280000      0.000000      0.000000
2630     26.290000      0.000000      0.000000
2631     26.300000      0.000000      0.000000
2632     26.310000      0.000000      0.000000
2633     26.320000      0.000000      0.000000
2634     26.330000      0.000000      0.000000
2635     26.340000      0.000000      0.000000
2636     26.350000      0.000000      0.000000
2637     26.360000      0.000000      0.000000
2638     26.370000      0.000000      0.000000
2639     26.380000      0.000000      0.000000
2640     26.390000      0.000000      0.000000
2641     26.400000      0.000000      0.000000
2642     26.410000      0.000000      0.000000
2643     26.420000      0.000000      0.000000
2644     26.430000      0.000000      0.000000
2645     26.440000      0.000000      0.000000
2646     26.450000      0.000000      0.000000
2647     26.460000      0.000000      0.000000
2648     26.470000      0.000000      0.000000
2649     26.480000      0.000000      0.000000
2650     26.490000      0.000000      0.000000
2651     26.500000      0.000000      0.000000
2652     26.510000      0.000000      0.000000
2653     26.520000      0.000000      0.000000
2654     26.530000      0.000000      0.000000
2655     26.540000      0.000000      0.000000
2656     26.550000      0.000000      0.000000
2657     26.560000      0.000000      0.000000
2658     26.570000      0.000000      0.000000
2659     26.580000      0.000000      0.000000
2660     26.590000      0.000000      0.000000
2661     26.600000      0.000000      0.000000
2662     26.610000      0.000000      0.000000
2663     26.620000      0.000000      0.000000
2664     26.630000      0.000000      0.000000
2665     26.640000      0.000000      0.000000
2666     26.650000      0.000000      0.000000
2667     26.660000      0.000000      0.000000
2668     26.670000      0.000000      0.000000
2669     26.680000      0.000000      0.000000
2670     26.690000      0.000000      0.000000
2671     26.700000      0.000000      0.000000
2672     26.710000      0.000000      0.000000
2673     26.720000      0.000000      0.000000
2674     26.730000      0.000000      0.000000
2675     26.740000      0.000000      0.000000
2676     26.750000      0.000000      0.000000
2677     26.760000      0.000000      0.000000
2678     26.770000      0.000000      0.000000
2679     26.780000      0.000000      0.000000
2680     26.790000      0.000000      0.000000
2681     26.800000      0.000000      0.000000
2682     26.810000      0.000000      0.000000
2683     26.820000      0.000000      0.000000
2684     26.830000      0.000000      0.000000
2685     26.840000      0.000000      0.000000
2686     26.850000      0.000000      0.000000
2687     26.860000      0.000000      0.000000
2688     26.870000      0.000000      0.000000
2689     26.880000      0.000000      0.000000
2690     26.890000      0.000000      0.000000
2691     26.900000      0.000000      0.000000
2692     26.910000      0.000000      0.000000
2693     26.920000      0.000000      0.000000
2694     26.930000      0.000000      0.000000
2695     26.940000      0.000000      0.000000
2696     26.950000      0.000000      0.000000
2697     26.960000      0.000000      0.000000
2698     26.970000      0.000000      0.000000
2699     26.980000      0.000000      0.000000
2700     26.990000      0.000000      0.000000
2701     27.000000      0.000000      0.000000
2702     27.010000      0.000000      0.000000
2703     27.020000      0.000000      0.000000
2704     27.030000      0.000000      0.000000
2705     27.040000      0.000000      0.000000
2706     27.050000      0.000000      0.000000
2707     27.060000      0.000000      0.000000
2708     27.070000      0.000000      0.000000
2709     27.080000      0.000000      0.000000
2710     27.090000      0.000000      0.000000
2711     27.100000      0.000000      0.000000
2712     27.110000      0.000000      0.000000
2713     27.120000      0.000000      0.000000
2714     27.130000      0.000000      0.000000
2715     27.140000      0.000000      0.000000
2716     27.150000      0.000000      0.000000
2717     27.160000      0.000000      0.000000
2718     27.170000      0.000000      0.000000
2719     27.180000      0.000000      0.000000
2720     27.190000      0.000000      0.000000
2721     27.200000      0.000000      0.000000
2722     27.210000      0.000000      0.000000
2723     27.220000      0.000000      0.000000
2724     27.230000      0.000000      0.000000
2725     27.240000      0.000000      0.000000
2726     27.250000      0.000000      0.000000
2727     27.260000      0.000000      0.000000
2728     27.270000      0.000000      0.000000
2729     27.280000      0.000000      0.000000
2730     27.290000      0.000000      0.000000
2731     27.300000      0.000000      0.000000
2732     27.310000      0.000000      0.000000
2733     27.320000      0.000000      0.000000
2734     27.330000      0.000000      0.000000
2735     27.340000      0.000000      0.000000
2736     27.350000      0.000000      0.000000
2737     27.360000      0.000000      0.000000
2738     27.370000      0.000000      0.000000
2739     27.380000      0.000000      0.000000
2740     27.390000      0.000000      0.000000
2741     27.400000      0.000000      0.000000
2742     27.410000      0.000000      0.000000
2743     27.420000      0.000000      0.000000
2744     27.430000      0.000000      0.000000
2745     27.440000      0.000000      0.000000
2746     27.450000      0.000000      0.000000
2747     27.460000      0.000000      0.000000
2748     27.470000      0.000000      0.000000
2749     27.480000      0.000000      0.000000
2750     27.490000      0.000000      0.000000
2751     27.500000      0.000000      0.000000
2752     27.510000      0.000000      0.000000
2753     27.520000      0.000000      0.000000
2754     27.530000      0.000000      0.000000
2755     27.540000      0.000000      0.000000
2756     27.550000      0.000000      0.000000
2757     27.560000      0.000000      0.000000
2758     27.570000      0.000000      0.000000
2759     27.580000      0.000000      0.000000
2760     27.590000      0.000000      0.000000
2761     27.600000      0.000000      0.000000
2762     27.610000      0.000000      0.000000
2763     27.620000      0.000000      0.000000
2764     27.630000      0.000000      0.000000
2765     27.640000      0.000000      0.000000
2766     27.650000      0.000000      0.000000
2767     27.660000      0.000000      0.000000
2768     27.670000      0.000000      0.000000
2769     27.680000      0.000000      0.000000
2770     27.690000      0.000000      0.000000
2771     27.700000      0.000000      0.000000
2772     27.710000      0.000000      0.000000
2773     27.720000      0.000000      0.000000
2774     27.730000      0.000000      0.000000
2775     27.740000      0.000000      0.000000
2776     27.750000      0.000000      0.000000
2777     27.760000      0.000000      0.000000
2778     27.770000      0.000000      0.000000
2779     27.780000      0.000000      0.000000
2780     27.790000      0.000000      0.000000
2781     27.800000      0.000000      0.000000
2782     27.810000      0.000000      0.000000
2783     27.820000      0.000000      0.000000
2784     27.830000      0.000000      0.000000
2785     27.840000      0.000000      0.000000
2786     27.850000      0.000000      0.000000
2787     27.860000      0.000000      0.000000
2788     27.870000      0.000000      0.000000
2789     27.880000      0.000000      0.000000
2790     27.890000      0.000000      0.000000
2791     27.900000      0.000000      0.000000
2792     27.910000      0.000000      0.000000
2793     27.920000      0.000000      0.000000
2794     27.930000      0.000000      0.000000
2795     27.940000      0.000000      0.000000
2796     27.950000      0.000000      0.000000
2797     27.960000      0.000000      0.000000
2798     27.970000      0.000000      0.000000
2799     27.980000      0.000000      0.000000
2800     27.990000      0.000000      0.000000
2801     28.000000      0.000000      0.000000
2802     28.010000      0.000000      0.000000
2803     28.020000      0.000000      0.000000
2804     28.030000      0.000000      0.000000
2805     28.040000      0.000000      0.000000
2806     28.050000      0.000000      0.000000
2807     28.060000      0.000000      0.000000
2808     28.070000      0.000000      0.000000
2809     28.080000      0.000000      0.000000
2810     28.090000      0.000000      0.000000
2811     28.100000      0.000000      0.000000
2812     28.110000      0.000000      0.000000
2813     28.120000      0.000000      0.000000
2814     28.130000      0.000000      0.000000
2815     28.140000      0.000000      0.000000
2816     28.150000      0.000000      0.000000
2817     28.160000      0.000000      0.000000
2818     28.170000      0.000000      0.000000
2819     28.180000      0.000000      0.000000
2820     28.190000      0.000000      0.000000
2821     28.200000      0.000000      0.000000
2822     28.210000      0.000000      0.000000
2823     28.220000      0.000000      0.000000
2824     28.230000      0.000000      0.000000
2825     28.240000      0.000000      0.000000
2826     28.250000      0.000000      0.000000
2827     28.260000      0.000000      0.000000
2828     28.270000      0.000000      0.000000
2829     28.280000      0.000000      0.000000
2830     28.290000      0.000000      0.000000
2831     28.300000      0.000000      0.000000
2832     28.310000      0.000000      0.000000
2833     28.320000      0.000000      0.000000
2834     28.330000      0.000000      0.000000
2835     28.340000      0.000000      0.000000
2836     28.350000      0.000000      0.000000
2837     28.360000      0.000000      0.000000
2838     28.370000      0.000000      0.000000
2839     28.380000      0.000000      0.000000
2840     28.390000      0.000000      0.000000
2841     28.400000      0.000000      0.000000
2842     28.410000      0.000000      0.000000
2843     28.420000      0.000000      0.000000
2844     28.430000      0.000000      0.000000
2845     28.440000      0.000000      0.000000
2846     28.450000      0.000000      0.000000
2847     28.460000      0.000000      0.000000
2848     28.470000      0.000000      0.000000
2849     28.480000      0.000000      0.000000
2850     28.490000      0.000000      0.000000
2851     28.500000      0.000000      0.000000
2852     28.510000      0.000000      0.000000
2853     28.520000      0.000000      0.000000
2854     28.530000      0.000000      0.000000
2855     28.540000      0.000000      0.000000
2856     28.550000      0.000000      0.000000
2857     28.560000      0.000000      0.000000
2858     28.570000      0.000000      0.000000
2859     28.580000      0.000000      0.000000
2860     28.590000      0.000000      0.000000
2861     28.600000      0.000000      0.000000
2862     28.610000      0.000000      0.000000
2863     28.620000      0.000000      0.000000
2864     28.630000      0.000000      0.000000
2865     28.640000      0.000000      0.000000
2866     28.650000      0.000000      0.000000
2867     28.660000      0.000000      0.000000
2868     28.670000      0.000000      0.000000
2869     28.680000      0.000000      0.000000
2870     28.690000      0.000000      0.000000
2871     28.700000      0.000000      0.000000
2872     28.710000      0.000000      0.000000
2873     28.720000      0.000000      0.000000
2874     28.730000      0.000000      0.000000
2875     28.740000      0.000000      0.000000
2876     28.750000      0.000000      0.000000
2877     28.760000      0.000000      0.000000
2878     28.770000      0.000000      0.000000
2879     28.780000      0.000000      0.000000
2880     28.790000      0.000000      0.000000
2881     28.800000      0.000000      0.000000
2882     28.810000      0.000000      0.000000
2883     28.820000      0.000000      0.000000
2884     28.830000      0.000000      0.000000
2885     28.840000      0.000000      0.000000
2886     28.850000      0.000000      0.000000
2887     28.860000      0.000000      0.000000
2888     28.870000      0.000000      0.000000
2889     28.880000      0.000000      0.000000
2890     28.890000      0.000000      0.000000
2891     28.900000      0.000000      0.000000
2892     28.910000      0.000000      0.000000
2893     28.920000      0.000000      0.000000
2894     28.930000      0.000000      0.000000
2895     28.940000      0.000000      0.000000
2896     28.950000      0.000000      0.000000
2897     28.960000      0.000000      0.000000
2898     28.970000      0.000000      0.000000
2899     28.980000      0.000000      0.000000
2900     28.990000      0.000000      0.000000
2901     29.000000      0.000000      0.000000
2902     29.010000      0.000000      0.000000
2903     29.020000      0.000000      0.000000
2904     29.030000      0.000000      0.000000
2905     29.040000      0.000000      0.000000
2906     29.050000      0.000000      0.000000
2907     29.060000      0.000000      0.000000
2908     29.070000      0.000000      0.000000
2909     29.080000      0.000000      0.000000
2910     29.090000      0.000000      0.000000
2911     29.100000      0.000000      0.000000
2912     29.110000      0.000000      0.000000
2913     29.120000      0.000000      0.000000
2914     29.130000      0.000000      0.000000
2915     29.140000      0.000000      0.000000
2916     29.150000      0.000000      0.000000
2917     29.160000      0.000000      0.000000
2918     29.170000      0.000000      0.000000
2919     29.180000      0.000000      0.000000
2920     29.190000      0.000000      0.000000
2921     29.200000      0.000000      0.000000
2922     29.210000      0.000000      0.000000
2923     29.220000      0.000000      0.000000
2924     29.230000      0.000000      0.000000
2925     29.240000      0.000000      0.000000
2926     29.250000      0.000000      0.000000
2927     29.260000      0.000000      0.000000
2928     29.270000      0.000000      0.000000
2929     29.280000      0.000000      0.000000
2930     29.290000      0.000000      0.000000
2931     29.300000      0.000000      0.000000
2932     29.310000      0.000000      0.000000
2933     29.320000      0.000000      0.000000
2934     29.330000      0.000000      0.000000
2935     29.340000      0.000000      0.000000
2936     29.350000      0.000000      0.000000
2937     29.360000      0.000000      0.000000
2938     29.370000      0.000000      0.000000
2939     29.380000      0.000000      0.000000
2940     29.390000      0.000000      0.000000
2941     29.400000      0.000000      0.000000
2942     29.410000      0.000000      0.000000
2943     29.420000      0.000000      0.000000
2944     29.430000      0.000000      0.000000
2945     29.440000      0.000000      0.000000
2946     29.450000      0.000000      0.000000
2947     29.460000      0.000000      0.000000
2948     29.470000      0.000000      0.000000
2949     29.480000      0.000000      0.000000
2950     29.490000      0.000000      0.000000
2951     29.500000      0.000000      0.000000
2952     29.510000      0.000000      0.000000
2953     29.520000      0.000000      0.000000
2954     29.530000      0.000000      0.000000
2955     29.540000      0.000000      0.000000
2956     29.550000      0.000000      0.000000
2957     29.560000      0.000000      0.000000
2958     29.570000      0.000000      0.000000
2959     29.580000      0.000000      0.000000
2960     29.590000      0.000000      0.000000
2961     29.600000      0.000000      0.000000
2962     29.610000      0.000000      0.000000
2963     29.620000      0.000000      0.000000
2964     29.630000      0.000000      0.000000
2965     29.640000      0.000000      0.000000
2966     29.650000      0.000000      0.000000
2967     29.660000      0.000000      0.000000
2968     29.670000      0.000000      0.000000
2969     29.680000      0.000000      0.000000
2970     29.690000      0.000000      0.000000
2971     29.700000      0.000000      0.000000
2972     29.710000      0.000000      0.000000
2973     29.720000      0.000000      0.000000
2974     29.730000      0.000000      0.000000
2975     29.740000      0.000000      0.000000
2976     29.750000      0.000000      0.000000
2977     29.760000      0.000000      0.000000
2978     29.770000      0.000000      0.000000
2979     29.780000      0.000000      0.000000
2980     29.790000      0.000000      0.000000
2981     29.800000      0.000000      0.000000
2982     29.810000      0.000000      0.000000
2983     29.820000      0.000000      0.000000
2984     29.830000      0.000000      0.000000
2985     29.840000      0.000000      0.000000
2986     29.850000      0.000000      0.000000
2987     29.860000      0.000000      0.000000
2988     29.870000      0.000000      0.000000
2989     29.880000      0.000000      0.000000
2990     29.890000      0.000000      0.000000
2991     29.900000      0.000000      0.000000
2992     29.910000      0.000000      0.000000
2993     29.920000      0.000000      0.000000
2994     29.930000      0.000000      0.000000
2995     29.940000      0.000000      0.000000
2996     29.950000      0.000000      0.000000
2997     29.960000      0.000000      0.000000
2998     29.970000      0.000000      0.000000
2999     29.980000      0.000000      0.000000
3000     29.990000      0.000000      0.000000
3001     30.000000      0.000000      0.000000
3002     30.010000      0.000000      0.000000
3003     30.020000      0.000000      0.000000
3004     30.030000      0.000000      0.000000
3005     30.040000      0.000000      0.000000
3006     30.050000      0.000000      0.000000
3007     30.060000      0.000000      0.000000
3008     30.070000      0.000000      0.000000
3009     30.080000      0.000000      0.000000
3010     30.090000      0.000000      0.000000
3011     30.100000      0.000000      0.000000
3012     30.110000      0.000000      0.000000
3013     30.120000      0.000000      0.000000
3014     30.130000      0.000000      0.000000
3015     30.140000      0.000000      0.000000
3016     30.150000      0.000000      0.000000
3017     30.160000      0.000000      0.000000
3018     30.170000      0.000000      0.000000
3019     30.180000      0.000000      0.000000
3020     30.190000      0.000000      0.000000
3021     30.200000      0.000000      0.000000
3022     30.210000      0.000000      0.000000
3023     30.220000      0.000000      0.000000
3024     30.230000      0.000000      0.000000
3025     30.240000      0.000000      0.000000
3026     30.250000      0.000000      0.000000
3027     30.260000      0.000000      0.000000
3028     30.270000      0.000000      0.000000
3029     30.280000      0.000000      0.000000
3030     30.290000      0.000000      0.000000
3031     30.300000      0.000000      0.000000
3032     30.310000      0.000000      0.000000
3033     30.320000      0.000000      0.000000
3034     30.330000      0.000000      0.000000
3035     30.340000      0.000000      0.000000
3036     30.350000      0.000000      0.000000
3037     30.360000      0.000000      0.000000
3038     30.370000      0.000000      0.000000
3039     30.380000      0.000000      0.000000
3040     30.390000      0.000000      0.000000
3041     30.400000      0.000000      0.000000
3042     30.410000      0.000000      0.000000
3043     30.420000      0.000000      0.000000
3044     30.430000      0.000000      0.000000
3045     30.440000      0.000000      0.000000
3046     30.450000      0.000000      0.000000
3047     30.460000      0.000000      0.000000
3048     30.470000      0.000000      0.000000
3049     30.480000      0.000000      0.000000
3050     30.490000      0.000000      0.000000
3051     30.500000      0.000000      0.000000
3052     30.510000      0.000000      0.000000
3053     30.520000      0.000000      0.000000
3054     30.530000      0.000000      0.000000
3055     30.540000      0.000000      0.000000
3056     30.550000      0.000000      0.000000
3057     30.560000      0.000000      0.000000
3058     30.570000      0.000000      0.000000
3059     30.580000      0.000000      0.000000
3060     30.590000      0.000000      0.000000
3061     30.600000      0.000000      0.000000
3062     30.610000      0.000000      0.000000
3063     30.620000      0.000000      0.000000
3064     30.630000      0.000000      0.000000
3065     30.640000      0.000000      0.000000
3066     30.650000      0.000000      0.000000
3067     30.660000      0.000000      0.000000
3068     30.670000      0.000000      0.000000
3069     30.680000      0.000000      0.000000
3070     30.690000      0.000000      0.000000
3071     30.700000      0.000000      0.000000
3072     30.710000      0.000000      0.000000
3073     30.720000      0.000000      0.000000
3074     30.730000      0.000000      0.000000
3075     30.740000      0.000000      0.000000
3076     30.750000      0.000000      0.000000
3077     30.760000      0.000000      0.000000
3078     30.770000      0.000000      0.000000
3079     30.780000      0.000000      0.000000
3080     30.790000      0.000000      0.000000
3081     30.800000      0.000000      0.000000
3082     30.810000      0.000000      0.000000
3083     30.820000      0.000000      0.000000
3084     30.830000      0.000000      0.000000
3085     30.840000      0.000000      0.000000
3086     30.850000      0.000000      0.000000
3087     30.860000      0.000000      0.000000
3088     30.870000      0.000000      0.000000
3089     30.880000      0.000000      0.000000
3090     30.890000      0.000000      0.000000
3091     30.900000      0.000000      0.000000
3092     30.910000      0.000000      0.000000
3093     30.920000      0.000000      0.000000
3094     30.930000      0.000000      0.000000
3095     30.940000      0.000000      0.000000
3096     30.950000      0.000000      0.000000
3097     30.960000      0.000000      0.000000
3098     30.970000      0.000000      0.000000
3099     30.980000      0.000000      0.000000
3100     30.990000      0.000000      0.000000
3101     31.000000      0.000000      0.000000
3102     31.010000      0.000000      0.000000
3103     31.020000      0.000000      0.000000
3104     31.030000      0.000000      0.000000
3105     31.040000      0.000000      0.000000
3106     31.050000      0.000000      0.000000
3107     31.060000      0.000000      0.000000
3108     31.070000      0.000000      0.000000
3109     31.080000      0.000000      0.000000
3110     31.090000      0.000000      0.000000
3111     31.100000      0.000000      0.000000
3112     31.110000      0.000000      0.000000
3113     31.120000      0.000000      0.000000
3114     31.130000      0.000000      0.000000
3115     31.140000      0.000000      0.000000
3116     31.150000      0.000000      0.000000
3117     31.160000      0.000000      0.000000
3118     31.170000      0.000000      0.000000
3119     31.180000      0.000000      0.000000
3120     31.190000      0.000000      0.000000
3121     31.200000      0.000000      0.000000
3122     31.210000      0.000000      0.000000
3123     31.220000      0.000000      0.000000
3124     31.230000      0.000000      0.000000
3125     31.240000      0.000000      0.000000
3126     31.250000      0.000000      0.000000
3127     31.260000      0.000000      0.000000
3128     31.270000      0.000000      0.000000
3129     31.280000      0.000000      0.000000
3130     31.290000      0.000000      0.000000
3131     31.300000      0.000000      0.000000
3132     31.310000      0.000000      0.000000
3133     31.320000      0.000000      0.000000
3134     31.330000      0.000000      0.000000
3135     31.340000      0.000000      0.000000
3136     31.350000      0.000000      0.000000
3137     31.360000      0.000000      0.000000
3138     31.370000      0.000000      0.000000
3139     31.380000      0.000000      0.000000
3140     31.390000      0.000000      0.000000
3141     31.400000      0.000000      0.000000
3142     31.410000      0.000000      0.000000
3143     31.420000      0.000000      0.000000
3144     31.430000      0.000000      0.000000
3145     31.440000      0.000000      0.000000
3146     31.450000      0.000000      0.000000
3147     31.460000      0.000000      0.000000
3148     31.470000      0.000000      0.000000
3149     31.480000      0.000000      0.000000
3150     31.490000      0.000000      0.000000
3151     31.500000      0.000000      0.000000
3152     31.510000      0.000000      0.000000
3153     31.520000      0.000000      0.000000
3154     31.530000      0.000000      0.000000
3155     31.540000      0.000000      0.000000
3156     31.550000      0.000000      0.000000
3157     31.560000      0.000000      0.000000
3158     31.570000      0.000000      0.000000
3159     31.580000      0.000000      0.000000
3160     31.590000      0.000000      0.000000
3161     31.600000      0.000000      0.000000
3162     31.610000      0.000000      0.000000
3163     31.620000      0.000000      0.000000
3164     31.630000      0.000000      0.000000
3165     31.640000      0.000000      0.000000
3166     31.650000      0.000000      0.000000
3167     31.660000      0.000000      0.000000
3168     31.670000      0.000000      0.000000
3169     31.680000      0.000000      0.000000
3170     31.690000      0.000000      0.000000
3171     31.700000      0.000000      0.000000
3172     31.710000      0.000000      0.000000
3173     31.720000      0.000000      0.000000
3174     31.730000      0.000000      0.000000
3175     31.740000      0.000000      0.000000
3176     31.750000      0.000000      0.000000
3177     31.760000      0.000000      0.000000
3178     31.770000      0.000000      0.000000
3179     31.780000      0.000000      0.000000
3180     31.790000      0.000000      0.000000
3181     31.800000      0.000000      0.000000
3182     31.810000      0.000000      0.000000
3183     31.820000      0.000000      0.000000
3184     31.830000      0.000000      0.000000
3185     31.840000      0.000000      0.000000
3186     31.850000      0.000000      0.000000
3187     31.860000      0.000000      0.000000
3188     31.870000      0.000000      0.000000
3189     31.880000      0.000000      0.000000
3190     31.890000      0.000000      0.000000
3191     31.900000      0.000000      0.000000
3192     31.910000      0.000000      0.000000
3193     31.920000      0.000000      0.000000
3194     31.930000      0.000000      0.000000
3195     31.940000      0.000000      0.000000
3196     31.950000      0.000000      0.000000
3197     31.960000      0.000000      0.000000
3198     31.970000      0.000000      0.000000
3199     31.980000      0.000000      0.000000
3200     31.990000      0.000000      0.000000
3201     32.000000      0.000000      0.000000
3202     32.010000      0.000000      0.000000
3203     32.020000      0.000000      0.000000
3204     32.030000      0.000000      0.000000
3205     32.040000      0.000000      0.000000
3206     32.050000      0.000000      0.000000
3207     32.060000      0.000000      0.000000
3208     32.070000      0.000000      0.000000
3209     32.080000      0.000000      0.000000
3210     32.090000      0.000000      0.000000
3211     32.100000      0.000000      0.000000
3212     32.110000      0.000000      0.000000
3213     32.120000      0.000000      0.000000
3214     32.130000      0.000000      0.000000
3215     32.140000      0.000000      0.000000
3216     32.150000      0.000000      0.000000
3217     32.160000      0.000000      0.000000
3218     32.170000      0.000000      0.000000
3219     32.180000      0.000000      0.000000
3220     32.190000      0.000000      0.000000
3221     32.200000      0.000000      0.000000
3222     32.210000      0.000000      0.000000
3223     32.220000      0.000000      0.000000
3224     32.230000      0.000000      0.000000
3225     32.240000      0.000000      0.000000
3226     32.250000      0.000000      0.000000
3227     32.260000      0.000000      0.000000
3228     32.270000      0.000000      0.000000
3229     32.280000      0.000000      0.000000
3230     32.290000      0.000000      0.000000
3231     32.300000      0.000000      0.000000
3232     32.310000      0.000000      0.000000
3233     32.320000      0.000000      0.000000
3234     32.330000      0.000000      0.000000
3235     32.340000      0.000000      0.000000
3236     32.350000      0.000000      0.000000
3237     32.360000      0.000000      0.000000
3238     32.370000      0.000000      0.000000
3239     32.380000      0.000000      0.000000
3240     32.390000      0.000000      0.000000
3241     32.400000      0.000000      0.000000
3242     32.410000      0.000000      0.000000
3243     32.420000      0.000000      0.000000
3244     32.430000      0.000000      0.000000
3245     32.440000      0.000000      0.000000
3246     32.450000      0.000000      0.000000
3247     32.460000      0.000000      0.000000
3248     32.470000      0.000000      0.000000
3249     32.480000      0.000000      0.000000
3250     32.490000      0.000000      0.000000
3251     32.500000      0.000000      0.000000
3252     32.510000      0.000000      0.000000
3253     32.520000      0.000000      0.000000
3254     32.530000      0.000000      0.000000
3255     32.540000      0.000000      0.000000
3256     32.550000      0.000000      0.000000
3257     32.560000      0.000000      0.000000
3258     32.570000      0.000000      0.000000
3259     32.580000      0.000000      0.000000
3260     32.590000      0.000000      0.000000
3261     32.600000      0.000000      0.000000
3262     32.610000      0.000000      0.000000
3263     32.620000      0.000000      0.000000
3264     32.630000      0.000000      0.000000
3265     32.640000      0.000000      0.000000
3266     32.650000      0.000000      0.000000
3267     32.660000      0.000000      0.000000
3268     32.670000      0.000000      0.000000
3269     32.680000      0.000000      0.000000
3270     32.690000      0.000000      0.000000
3271     32.700000      0.000000      0.000000
3272     32.710000      0.000000      0.000000
3273     32.720000      0.000000      0.000000
3274     32.730000      0.000000      0.000000
3275     32.740000      0.000000      0.000000
3276     32.750000      0.000000      0.000000
3277     32.760000      0.000000      0.000000
3278     32.770000      0.000000      0.000000
3279     32.780000      0.000000      0.000000
3280     32.790000      0.000000      0.000000
3281     32.800000      0.000000      0.000000
3282     32.810000      0.000000      0.000000
3283     32.820000      0.000000      0.000000
3284     32.830000      0.000000      0.000000
3285     32.840000      0.000000      0.000000
3286     32.850000      0.000000      0.000000
3287     32.860000      0.000000      0.000000
3288     32.870000      0.000000      0.000000
3289     32.880000      0.000000      0.000000
3290     32.890000      0.000000      0.000000
3291     32.900000      0.000000      0.000000
3292     32.910000      0.000000      0.000000
3293     32.920000      0.000000      0.000000
3294     32.930000      0.000000      0.000000
3295     32.940000      0.000000      0.000000
3296     32.950000      0.000000      0.000000
3297     32.960000      0.000000      0.000000
3298     32.970000      0.000000      0.000000
3299     32.980000      0.000000      0.000000
3300     32.990000      0.000000      0.000000
3301     33.000000      0.000000      0.000000
3302     33.010000      0.000000      0.000000
3303     33.020000      0.000000      0.000000
3304     33.030000      0.000000      0.000000
3305     33.040000      0.000000      0.000000
3306     33.050000      0.000000      0.000000
3307     33.060000      0.000000      0.000000
3308     33.070000      0.000000      0.000000
3309     33.080000      0.000000      0.000000
3310     33.090000      0.000000      0.000000
3311     33.100000      0.000000      0.000000
3312     33.110000      0.000000      0.000000
3313     33.120000      0.000000      0.000000
3314     33.130000      0.000000      0.000000
3315     33.140000      0.000000      0.000000
3316     33.150000      0.000000      0.000000
3317     33.160000      0.000000      0.000000
3318     33.170000      0.000000      0.000000
3319     33.180000      0.000000      0.000000
3320     33.190000      0.000000      0.000000
3321     33.200000      0.000000      0.000000
3322     33.210000      0.000000      0.000000
3323     33.220000      0.000000      0.000000
3324     33.230000      0.000000      0.000000
3325     33.240000      0.000000      0.000000
3326     33.250000      0.000000      0.000000
3327     33.260000      0.000000      0.000000
3328     33.270000      0.000000      0.000000
3329     33.280000      0.000000      0.000000
3330     33.290000      0.000000      0.000000
3331     33.300000      0.000000      0.000000
3332     33.310000      0.000000      0.000000
3333     33.320000      0.000000      0.000000
3334     33.330000      0.000000      0.000000
3335     33.340000      0.000000      0.000000
3336     33.350000      0.000000      0.000000
3337     33.360000      0.000000      0.000000
3338     33.370000      0.000000      0.000000
3339     33.380000      0.000000      0.000000
3340     33.390000      0.000000      0.000000
3341     33.400000      0.000000      0.000000
3342     33.410000      0.000000      0.000000
3343     33.420000      0.000000      0.000000
3344     33.430000      0.000000      0.000000
3345     33.440000      0.000000      0.000000
3346     33.450000      0.000000      0.000000
3347     33.460000      0.000000      0.000000
3348     33.470000      0.000000      0.000000
3349     33.480000      0.000000      0.000000
3350     33.490000      0.000000      0.000000
3351     33.500000      0.000000      0.000000
3352     33.510000      0.000000      0.000000
3353     33.520000      0.000000      0.000000
3354     33.530000      0.000000      0.000000
3355     33.540000      0.000000      0.000000
3356     33.550000      0.000000      0.000000
3357     33.560000      0.000000      0.000000
3358     33.570000      0.000000      0.000000
3359     33.580000      0.000000      0.000000
3360     33.590000      0.000000      0.000000
3361     33.600000      0.000000      0.000000
3362     33.610000      0.000000      0.000000
3363     33.620000      0.000000      0.000000
3364     33.630000      0.000000      0.000000
3365     33.640000      0.000000      0.000000
3366     33.650000      0.000000      0.000000
3367     33.660000      0.000000      0.000000
3368     33.670000      0.000000      0.000000
3369     33.680000      0.000000      0.000000
3370     33.690000      0.000000      0.000000
3371     33.700000      0.000000      0.000000
3372     33.710000      0.000000      0.000000
3373     33.720000      0.000000      0.000000
3374     33.730000      0.000000      0.000000
3375     33.740000      0.000000      0.000000
3376     33.750000      0.000000      0.000000
3377     33.760000      0.000000      0.000000
3378     33.770000      0.000000      0.000000
3379     33.780000      0.000000      0.000000
3380     33.790000      0.000000      0.000000
3381     33.800000      0.000000      0.000000
3382     33.810000      0.000000      0.000000
3383     33.820000      0.000000      0.000000
3384     33.830000      0.000000      0.000000
3385     33.840000      0.000000      0.000000
3386     33.850000      0.000000      0.000000
3387     33.860000      0.000000      0.000000
3388     33.870000      0.000000      0.000000
3389     33.880000      0.000000      0.000000
3390     33.890000      0.000000      0.000000
3391     33.900000      0.000000      0.000000
3392     33.910000      0.000000      0.000000
3393     33.920000      0.000000      0.000000
3394     33.930000      0.000000      0.000000
3395     33.940000      0.000000      0.000000
3396     33.950000      0.000000      0.000000
3397     33.960000      0.000000      0.000000
3398     33.970000      0.000000      0.000000
3399     33.980000      0.000000      0.000000
3400     33.990000      0.000000      0.000000
3401     34.000000      0.000000      0.000000
3402     34.010000      0.000000      0.000000
3403     34.020000      0.000000      0.000000
3404     34.030000      0.000000      0.000000
3405     34.040000      0.000000      0.000000
3406     34.050000      0.000000      0.000000
3407     34.060000      0.000000      0.000000
3408     34.070000      0.000000      0.000000
3409     34.080000      0.000000      0.000000
3410     34.090000      0.000000      0.000000
3411     34.100000      0.000000      0.000000
3412     34.110000      0.000000      0.000000
3413     34.120000      0.000000      0.000000
3414     34.130000      0.000000      0.000000
3415     34.140000      0.000000      0.000000
3416     34.150000      0.000000      0.000000
3417     34.160000      0.000000      0.000000
3418     34.170000      0.000000      0.000000
3419     34.180000      0.000000      0.000000
3420     34.190000      0.000000      0.000000
3421     34.200000      0.000000      0.000000
3422     34.210000      0.000000      0.000000
3423     34.220000      0.000000      0.000000
3424     34.230000      0.000000      0.000000
3425     34.240000      0.000000      0.000000
3426     34.250000      0.000000      0.000000
3427     34.260000      0.000000      0.000000
3428     34.270000      0.000000      0.000000
3429     34.280000      0.000000      0.000000
3430     34.290000      0.000000      0.000000
3431     34.300000      0.000000      0.000000
3432     34.310000      0.000000      0.000000
3433     34.320000      0.000000      0.000000
3434     34.330000      0.000000      0.000000
3435     34.340000      0.000000      0.000000
3436     34.350000      0.000000      0.000000
3437     34.360000      0.000000      0.000000
3438     34.370000      0.000000      0.000000
3439     34.380000      0.000000      0.000000
3440     34.390000      0.000000      0.000000
3441     34.400000      0.000000      0.000000
3442     34.410000      0.000000      0.000000
3443     34.420000      0.000000      0.000000
3444     34.430000      0.000000      0.000000
3445     34.440000      0.000000      0.000000
3446     34.450000      0.000000      0.000000
3447     34.460000      0.000000      0.000000
3448     34.470000      0.000000      0.000000
3449     34.480000      0.000000      0.000000
3450     34.490000      0.000000      0.000000
3451     34.500000      0.000000      0.000000
3452     34.510000      0.000000      0.000000
3453     34.520000      0.000000      0.000000
3454     34.530000      0.000000      0.000000
3455     34.540000      0.000000      0.000000
3456     34.550000      0.000000      0.000000
3457     34.560000      0.000000      0.000000
3458     34.570000      0.000000      0.000000
3459     34.580000      0.000000      0.000000
3460     34.590000      0.000000      0.000000
3461     34.600000      0.000000      0.000000
3462     34.610000      0.000000      0.000000
3463     34.620000      0.000000      0.000000
3464     34.630000      0.000000      0.000000
3465     34.640000      0.000000      0.000000
3466     34.650000      0.000000      0.000000
3467     34.660000      0.000000      0.000000
3468     34.670000      0.000000      0.000000
3469     34.680000      0.000000      0.000000
3470     34.690000      0.000000      0.000000
3471     34.700000      0.000000      0.000000
3472     34.710000      0.000000      0.000000
3473     34.720000      0.000000      0.000000
3474     34.730000      0.000000      0.000000
3475     34.740000      0.000000      0.000000
3476     34.750000      0.000000      0.000000
3477     34.760000      0.000000      0.000000
3478     34.770000      0.000000      0.000000
3479     34.780000      0.000000      0.000000
3480     34.790000      0.000000      0.000000
3481     34.800000      0.000000      0.000000
3482     34.810000      0.000000      0.000000
3483     34.820000      0.000000      0.000000
3484     34.830000      0.000000      0.000000
3485     34.840000      0.000000      0.000000
3486     34.850000      0.000000      0.000000
3487     34.860000      0.000000      0.000000
3488     34.870000      0.000000      0.000000
3489     34.880000      0.000000      0.000000
3490     34.890000      0.000000      0.000000
3491     34.900000      0.000000      0.000000
3492     34.910000      0.000000      0.000000
3493     34.920000      0.000000      0.000000
3494     34.930000      0.000000      0.000000
3495     34.940000      0.000000      0.000000
3496     34.950000      0.000000      0.000000
3497     34.960000      0.000000      0.000000
3498     34.970000      0.000000      0.000000
3499     34.980000      0.000000      0.000000
3500     34.990000      0.000000      0.000000
3501     35.000000      0.000000      0.000000
3502     35.010000      0.000000      0.000000
3503     35.020000      0.000000      0.000000
3504     35.030000      0.000000      0.000000
3505     35.040000      0.000000      0.000000
3506     35.050000      0.000000      0.000000
3507     35.060000      0.000000      0.000000
3508     35.070000      0.000000      0.000000
3509     35.080000      0.000000      0.000000
3510     35.090000      0.000000      0.000000
3511     35.100000      0.000000      0.000000
3512     35.110000      0.000000      0.000000
3513     35.120000      0.000000      0.000000
3514     35.130000      0.000000      0.000000
3515     35.140000      0.000000      0.000000
3516     35.150000      0.000000      0.000000
3517     35.160000      0.000000      0.000000
3518     35.170000      0.000000      0.000000
3519     35.180000      0.000000      0.000000
3520     35.190000      0.000000      0.000000
3521     35.200000      0.000000      0.000000
3522     35.210000      0.000000      0.000000
3523     35.220000      0.000000      0.000000
3524     35.230000      0.000000      0.000000
3525     35.240000      0.000000      0.000000
3526     35.250000      0.000000      0.000000
3527     35.260000      0.000000      0.000000
3528     35.270000      0.000000      0.000000
3529     35.280000      0.000000      0.000000
3530     35.290000      0.000000      0.000000
3531     35.300000      0.000000      0.000000
3532     35.310000      0.000000      0.000000
3533     35.320000      0.000000      0.000000
3534     35.330000      0.000000      0.000000
3535     35.340000      0.000000      0.000000
3536     35.350000      0.000000      0.000000
3537     35.360000      0.000000      0.000000
3538     35.370000      0.000000      0.000000
3539     35.380000      0.000000      0.000000
3540     35.390000      0.000000      0.000000
3541     35.400000      0.000000      0.000000
3542     35.410000      0.000000      0.000000
3543     35.420000      0.000000      0.000000
3544     35.430000      0.000000      0.000000
3545     35.440000      0.000000      0.000000
3546     35.450000      0.000000      0.000000
3547     35.460000      0.000000      0.000000
3548     35.470000      0.000000      0.000000
3549     35.480000      0.000000      0.000000
3550     35.490000      0.000000      0.000000
3551     35.500000      0.000000      0.000000
3552     35.510000      0.000000      0.000000
3553     35.520000      0.000000      0.000000
3554     35.530000      0.000000      0.000000
3555     35.540000      0.000000      0.000000
3556     35.550000      0.000000      0.000000
3557     35.560000      0.000000      0.000000
3558     35.570000      0.000000      0.000000
3559     35.580000      0.000000      0.000000
3560     35.590000      0.000000      0.000000
3561     35.600000      0.000000      0.000000
3562     35.610000      0.000000      0.000000
3563     35.620000      0.000000      0.000000
3564     35.630000      0.000000      0.000000
3565     35.640000      0.000000      0.000000
3566     35.650000      0.000000      0.000000
3567     35.660000      0.000000      0.000000
3568     35.670000      0.000000      0.000000
3569     35.680000      0.000000      0.000000
3570     35.690000      0.000000      0.000000
3571     35.700000      0.000000      0.000000
3572     35.710000      0.000000      0.000000
3573     35.720000      0.000000      0.000000
3574     35.730000      0.000000      0.000000
3575     35.740000      0.000000      0.000000
3576     35.750000      0.000000      0.000000
3577     35.760000      0.000000      0.000000
3578     35.770000      0.000000      0.000000
3579     35.780000      0.000000      0.000000
3580     35.790000      0.000000      0.000000
3581     35.800000      0.000000      0.000000
3582     35.810000      0.000000      0.000000
3583     35.820000      0.000000      0.000000
3584     35.830000      0.000000      0.000000
3585     35.840000      0.000000      0.000000
3586     35.850000      0.000000      0.000000
3587     35.860000      0.000000      0.000000
3588     35.870000      0.000000      0.000000
3589     35.880000      0.000000      0.000000
3590     35.890000      0.000000      0.000000
3591     35.900000      0.000000      0.000000
3592     35.910000      0.000000      0.000000
3593     35.920000      0.000000      0.000000
3594     35.930000      0.000000      0.000000
3595     35.940000      0.000000      0.000000
3596     35.950000      0.000000      0.000000
3597     35.960000      0.000000      0.000000
3598     35.970000      0.000000      0.000000
3599     35.980000      0.000000      0.000000
3600     35.990000      0.000000      0.000000
3601     36.000000      0.000000      0.000000
3602     36.010000      0.000000      0.000000
3603     36.020000      0.000000      0.000000
3604     36.030000      0.000000      0.000000
3605     36.040000      0.000000      0.000000
3606     36.050000      0.000000      0.000000
3607     36.060000      0.000000      0.000000
3608     36.070000      0.000000      0.000000
3609     36.080000      0.000000      0.000000
3610     36.090000      0.000000      0.000000
3611     36.100000      0.000000      0.000000
3612     36.110000      0.000000      0.000000
3613     36.120000      0.000000      0.000000
3614     36.130000      0.000000      0.000000
3615     36.140000      0.000000      0.000000
3616     36.150000      0.000000      0.000000
3617     36.160000      0.000000      0.000000
3618     36.170000      0.000000      0.000000
3619     36.180000      0.000000      0.000000
3620     36.190000      0.000000      0.000000
3621     36.200000      0.000000      0.000000
3622     36.210000      0.000000      0.000000
3623     36.220000      0.000000      0.000000
3624     36.230000      0.000000      0.000000
3625     36.240000      0.000000      0.000000
3626     36.250000      0.000000      0.000000
3627     36.260000      0.000000      0.000000
3628     36.270000      0.000000      0.000000
3629     36.280000      0.000000      0.000000
3630     36.290000      0.000000      0.000000
3631     36.300000      0.000000      0.000000
3632     36.310000      0.000000      0.000000
3633     36.320000      0.000000      0.000000
3634     36.330000      0.000000      0.000000
3635     36.340000      0.000000      0.000000
3636     36.350000      0.000000      0.000000
3637     36.360000      0.000000      0.000000
3638     36.370000      0.000000      0.000000
3639     36.380000      0.000000      0.000000
3640     36.390000      0.000000      0.000000
3641     36.400000      0.000000      0.000000
3642     36.410000      0.000000      0.000000
3643     36.420000      0.000000      0.000000
3644     36.430000      0.000000      0.000000
3645     36.440000      0.000000      0.000000
3646     36.450000      0.000000      0.000000
3647     36.460000      0.000000      0.000000
3648     36.470000      0.000000      0.000000
3649     36.480000      0.000000      0.000000
3650     36.490000      0.000000      0.000000
3651     36.500000      0.000000      0.000000
3652     36.510000      0.000000      0.000000
3653     36.520000      0.000000      0.000000
3654     36.530000      0.000000      0.000000
3655     36.540000      0.000000      0.000000
3656     36.550000      0.000000      0.000000
3657     36.560000      0.000000      0.000000
3658     36.570000      0.000000      0.000000
3659     36.580000      0.000000      0.000000
3660     36.590000      0.000000      0.000000
3661     36.600000      0.000000      0.000000
3662     36.610000      0.000000      0.000000
3663     36.620000      0.000000      0.000000
3664     36.630000      0.000000      0.000000
3665     36.640000      0.000000      0.000000
3666     36.650000      0.000000      0.000000
3667     36.660000      0.000000      0.000000
3668     36.670000      0.000000      0.000000
3669     36.680000      0.000000      0.000000
3670     36.690000      0.000000      0.000000
3671     36.700000      0.000000      0.000000
3672     36.710000      0.000000      0.000000
3673     36.720000      0.000000      0.000000
3674     36.730000      0.000000      0.000000
3675     36.740000      0.000000      0.000000
3676     36.750000      0.000000      0.000000
3677     36.760000      0.000000      0.000000
3678     36.770000      0.000000      0.000000
3679     36.780000      0.000000      0.000000
3680     36.790000      0.000000      0.000000
3681     36.800000      0.000000      0.000000
3682     36.810000      0.000000      0.000000
3683     36.820000      0.000000      0.000000
3684     36.830000      0.000000      0.000000
3685     36.840000      0.000000      0.000000
3686     36.850000      0.000000      0.000000
3687     36.860000      0.000000      0.000000
3688     36.870000      0.000000      0.000000
3689     36.880000      0.000000      0.000000
3690     36.890000      0.000000      0.000000
3691     36.900000      0.000000      0.000000
3692     36.910000      0.000000      0.000000
3693     36.920000      0.000000      0.000000
3694     36.930000      0.000000      0.000000
3695     36.940000      0.000000      0.000000
3696     36.950000      0.000000      0.000000
3697     36.960000      0.000000      0.000000
3698     36.970000      0.000000      0.000000
3699     36.980000      0.000000      0.000000
3700     36.990000      0.000000      0.000000
3701     37.000000      0.000000      0.000000
3702     37.010000      0.000000      0.000000
3703     37.020000      0.000000      0.000000
3704     37.030000      0.000000      0.000000
3705     37.040000      0.000000      0.000000
3706     37.050000      0.000000      0.000000
3707     37.060000      0.000000      0.000000
3708     37.070000      0.000000      0.000000
3709     37.080000      0.000000      0.000000
3710     37.090000      0.000000      0.000000
3711     37.100000      0.000000      0.000000
3712     37.110000      0.000000      0.000000
3713     37.120000      0.000000      0.000000
3714     37.130000      0.000000      0.000000
3715     37.140000      0.000000      0.000000
3716     37.150000      0.000000      0.000000
3717     37.160000      0.000000      0.000000
3718     37.170000      0.000000      0.000000
3719     37.180000      0.000000      0.000000
3720     37.190000      0.000000      0.000000
3721     37.200000      0.000000      0.000000
3722     37.210000      0.000000      0.000000
3723     37.220000      0.000000      0.000000
3724     37.230000      0.000000      0.000000
3725     37.240000      0.000000      0.000000
3726     37.250000      0.000000      0.000000
3727     37.260000      0.000000      0.000000
3728     37.270000      0.000000      0.000000
3729     37.280000      0.000000      0.000000
3730     37.290000      0.000000      0.000000
3731     37.300000      0.000000      0.000000
3732     37.310000      0.000000      0.000000
3733     37.320000      0.000000      0.000000
3734     37.330000      0.000000      0.000000
3735     37.340000      0.000000      0.000000
3736     37.350000      0.000000      0.000000
3737     37.360000      0.000000      0.000000
3738     37.370000      0.000000      0.000000
3739     37.380000      0.000000      0.000000
3740     37.390000      0.000000      0.000000
3741     37.400000      0.000000      0.000000
3742     37.410000      0.000000      0.000000
3743     37.420000      0.000000      0.000000
3744     37.430000      0.000000      0.000000
3745     37.440000      0.000000      0.000000
3746     37.450000      0.000000      0.000000
3747     37.460000      0.000000      0.000000
3748     37.470000      0.000000      0.000000
3749     37.480000      0.000000      0.000000
3750     37.490000      0.000000      0.000000
3751     37.500000      0.000000      0.000000
3752     37.510000      0.000000      0.000000
3753     37.520000      0.000000      0.000000
3754     37.530000      0.000000      0.000000
3755     37.540000      0.000000      0.000000
3756     37.550000      0.000000      0.000000
3757     37.560000      0.000000      0.000000
3758     37.570000      0.000000      0.000000
3759     37.580000      0.000000      0.000000
3760     37.590000      0.000000      0.000000
3761     37.600000      0.000000      0.000000
3762     37.610000      0.000000      0.000000
3763     37.620000      0.000000      0.000000
3764     37.630000      0.000000      0.000000
3765     37.640000      0.000000      0.000000
3766     37.650000      0.000000      0.000000
3767     37.660000      0.000000      0.000000
3768     37.670000      0.000000      0.000000
3769     37.680000      0.000000      0.000000
3770     37.690000      0.000000      0.000000
3771     37.700000      0.000000      0.000000
3772     37.710000      0.000000      0.000000
3773     37.720000      0.000000      0.000000
3774     37.730000      0.000000      0.000000
3775     37.740000      0.000000      0.000000
3776     37.750000      0.000000      0.000000
3777     37.760000      0.000000      0.000000
3778     37.770000      0.000000      0.000000
3779     37.780000      0.000000      0.000000
3780     37.790000      0.000000      0.000000
3781     37.800000      0.000000      0.000000
3782     37.810000      0.000000      0.000000
3783     37.820000      0.000000      0.000000
3784     37.830000      0.000000      0.000000
3785     37.840000      0.000000      0.000000
3786     37.850000      0.000000      0.000000
3787     37.860000      0.000000      0.000000
3788     37.870000      0.000000      0.000000
3789     37.880000      0.000000      0.000000
3790     37.890000      0.000000      0.000000
3791     37.900000      0.000000      0.000000
3792     37.910000      0.000000      0.000000
3793     37.920000      0.000000      0.000000
3794     37.930000      0.000000      0.000000
3795     37.940000      0.000000      0.000000
3796     37.950000      0.000000      0.000000
3797     37.960000      0.000000      0.000000
3798     37.970000      0.000000      0.000000
3799     37.980000      0.000000      0.000000
3800     37.990000      0.000000      0.000000
3801     38.000000      0.000000      0.000000
3802     38.010000      0.000000      0.000000
3803     38.020000      0.000000      0.000000
3804     38.030000      0.000000      0.000000
3805     38.040000      0.000000      0.000000
3806     38.050000      0.000000      0.000000
3807     38.060000      0.000000      0.000000
3808     38.070000      0.000000      0.000000
3809     38.080000      0.000000      0.000000
3810     38.090000      0.000000      0.000000
3811     38.100000      0.000000      0.000000
3812     38.110000      0.000000      0.000000
3813     38.120000      0.000000      0.000000
3814     38.130000      0.000000      0.000000
3815     38.140000      0.000000      0.000000
3816     38.150000      0.000000      0.000000
3817     38.160000      0.000000      0.000000
3818     38.170000      0.000000      0.000000
3819     38.180000      0.000000      0.000000
3820     38.190000      0.000000      0.000000
3821     38.200000      0.000000      0.000000
3822     38.210000      0.000000      0.000000
3823     38.220000      0.000000      0.000000
3824     38.230000      0.000000      0.000000
3825     38.240000      0.000000      0.000000
3826     38.250000      0.000000      0.000000
3827     38.260000      0.000000      0.000000
3828     38.270000      0.000000      0.000000
3829     38.280000      0.000000      0.000000
3830     38.290000      0.000000      0.000000
3831     38.300000      0.000000      0.000000
3832     38.310000      0.000000      0.000000
3833     38.320000      0.000000      0.000000
3834     38.330000      0.000000      0.000000
3835     38.340000      0.000000      0.000000
3836     38.350000      0.000000      0.000000
3837     38.360000      0.000000      0.000000
3838     38.370000      0.000000      0.000000
3839     38.380000      0.000000      0.000000
3840     38.390000      0.000000      0.000000
3841     38.400000      0.000000      0.000000
3842     38.410000      0.000000      0.000000
3843     38.420000      0.000000      0.000000
3844     38.430000      0.000000      0.000000
3845     38.440000      0.000000      0.000000
3846     38.450000      0.000000      0.000000
3847     38.460000      0.000000      0.000000
3848     38.470000      0.000000      0.000000
3849     38.480000      0.000000      0.000000
3850     38.490000      0.000000      0.000000
3851     38.500000      0.000000      0.000000
3852     38.510000      0.000000      0.000000
3853     38.520000      0.000000      0.000000
3854     38.530000      0.000000      0.000000
3855     38.540000      0.000000      0.000000
3856     38.550000      0.000000      0.000000
3857     38.560000      0.000000      0.000000
3858     38.570000      0.000000      0.000000
3859     38.580000      0.000000      0.000000
3860     38.590000      0.000000      0.000000
3861     38.600000      0.000000      0.000000
3862     38.610000      0.000000      0.000000
3863     38.620000      0.000000      0.000000
3864     38.630000      0.000000      0.000000
3865     38.640000      0.000000      0.000000
3866     38.650000      0.000000      0.000000
3867     38.660000      0.000000      0.000000
3868     38.670000      0.000000      0.000000
3869     38.680000      0.000000      0.000000
3870     38.690000      0.000000      0.000000
3871     38.700000      0.000000      0.000000
3872     38.710000      0.000000      0.000000
3873     38.720000      0.000000      0.000000
3874     38.730000      0.000000      0.000000
3875     38.740000      0.000000      0.000000
3876     38.750000      0.000000      0.000000
3877     38.760000      0.000000      0.000000
3878     38.770000      0.000000      0.000000
3879     38.780000      0.000000      0.000000
3880     38.790000      0.000000      0.000000
3881     38.800000      0.000000      0.000000
3882     38.810000      0.000000      0.000000
3883     38.820000      0.000000      0.000000
3884     38.830000      0.000000      0.000000
3885     38.840000      0.000000      0.000000
3886     38.850000      0.000000      0.000000
3887     38.860000      0.000000      0.000000
3888     38.870000      0.000000      0.000000
3889     38.880000      0.000000      0.000000
3890     38.890000      0.000000      0.000000
3891     38.900000      0.000000      0.000000
3892     38.910000      0.000000      0.000000
3893     38.920000      0.000000      0.000000
3894     38.930000      0.000000      0.000000
3895     38.940000      0.000000      0.000000
3896     38.950000      0.000000      0.000000
3897     38.960000      0.000000      0.000000
3898     38.970000      0.000000      0.000000
3899     38.980000      0.000000      0.000000
3900     38.990000      0.000000      0.000000
3901     39.000000      0.000000      0.000000
3902     39.010000      0.000000      0.000000
3903     39.020000      0.000000      0.000000
3904     39.030000      0.000000      0.000000
3905     39.040000      0.000000      0.000000
3906     39.050000      0.000000      0.000000
3907     39.060000      0.000000      0.000000
3908     39.070000      0.000000      0.000000
3909     39.080000      0.000000      0.000000
3910     39.090000      0.000000      0.000000
3911     39.100000      0.000000      0.000000
3912     39.110000      0.000000      0.000000
3913     39.120000      0.000000      0.000000
3914     39.130000      0.000000      0.000000
3915     39.140000      0.000000      0.000000
3916     39.150000      0.000000      0.000000
3917     39.160000      0.000000      0.000000
3918     39.170000      0.000000      0.000000
3919     39.180000      0.000000      0.000000
3920     39.190000      0.000000      0.000000
3921     39.200000      0.000000      0.000000
3922     39.210000      0.000000      0.000000
3923     39.220000      0.000000      0.000000
3924     39.230000      0.000000      0.000000
3925     39.240000      0.000000      0.000000
3926     39.250000      0.000000      0.000000
3927     39.260000      0.000000      0.000000
3928     39.270000      0.000000      0.000000
3929     39.280000      0.000000      0.000000
3930     39.290000      0.000000      0.000000
3931     39.300000      0.000000      0.000000
3932     39.310000      0.000000      0.000000
3933     39.320000      0.000000      0.000000
3934     39.330000      0.000000      0.000000
3935     39.340000      0.000000      0.000000
3936     39.350000      0.000000      0.000000
3937     39.360000      0.000000      0.000000
3938     39.370000      0.000000      0.000000
3939     39.380000      0.000000      0.000000
3940     39.390000      0.000000      0.000000
3941     39.400000      0.000000      0.000000
3942     39.410000      0.000000      0.000000
3943     39.420000      0.000000      0.000000
3944     39.430000      0.000000      0.000000
3945     39.440000      0.000000      0.000000
3946     39.450000      0.000000      0.000000
3947     39.460000      0.000000      0.000000
3948     39.470000      0.000000      0.000000
3949     39.480000      0.000000      0.000000
3950     39.490000      0.000000      0.000000
3951     39.500000      0.000000      0.000000
3952     39.510000      0.000000      0.000000
3953     39.520000      0.000000      0.000000
3954     39.530000      0.000000      0.000000
3955     39.540000      0.000000      0.000000
3956     39.550000      0.000000      0.000000
3957     39.560000      0.000000      0.000000
3958     39.570000      0.000000      0.000000
3959     39.580000      0.000000      0.000000
3960     39.590000      0.000000      0.000000
3961     39.600000      0.000000      0.000000
3962     39.610000      0.000000      0.000000
3963     39.620000      0.000000      0.000000
3964     39.630000      0.000000      0.000000
3965     39.640000      0.000000      0.000000
3966     39.650000      0.000000      0.000000
3967     39.660000      0.000000      0.000000
3968     39.670000      0.000000      0.000000
3969     39.680000      0.000000      0.000000
3970     39.690000      0.000000      0.000000
3971     39.700000      0.000000      0.000000
3972     39.710000      0.000000      0.000000
3973     39.720000      0.000000      0.000000
3974     39.730000      0.000000      0.000000
3975     39.740000      0.000000      0.000000
3976     39.750000      0.000000      0.000000
3977     39.760000      0.000000      0.000000
3978     39.770000      0.000000      0.000000
3979     39.780000      0.000000      0.000000
3980     39.790000      0.000000      0.000000
3981     39.800000      0.000000      0.000000
3982     39.810000      0.000000      0.000000
3983     39.820000      0.000000      0.000000
3984     39.830000      0.000000      0.000000
3985     39.840000      0.000000      0.000000
3986     39.850000      0.000000      0.000000
3987     39.860000      0.000000      0.000000
3988     39.870000      0.000000      0.000000
3989     39.880000      0.000000      0.000000
3990     39.890000      0.000000      0.000000
3991     39.900000      0.000000      0.000000
3992     39.910000      0.000000      0.000000
3993     39.920000      0.000000      0.000000
3994     39.930000      0.000000      0.000000
3995     39.940000      0.000000      0.000000
3996     39.950000      0.000000      0.000000
3997     39.960000      0.000000      0.000000
3998     39.970000      0.000000      0.000000
3999     39.980000      0.000000      0.000000
4000     39.990000      0.000000      0.000000
4001     40.000000      0.000000      0.000000
