# Supplementary material for: A Bottom-Up Coarse-Grained Model for Nucleosome–Nucleosome Interactions with Explicit Ions
Source: J Chem Theory Comput. 2022 May 17;18(6):3948–60. doi: 10.1021/acs.jctc.2c00083 (PMC9202350; doi:10.1021/acs.jctc.2c00083)
Supplement: Supplementary file 2 — ct2c00083_si_002.zip [file ct2c00083_si_002.zip › archive/CGMD_NCP-CO/pot_tables/D_NA.table]

D_NA
N 4001

1      0.000001     87.246560     48.747720
2      0.010000     86.759080     50.389530
3      0.020000     86.255190     51.856180
4      0.030000     85.736630     53.125120
5      0.040000     85.205380     54.179540
6      0.050000     84.663580     55.009310
7      0.060000     84.113490     55.611490
8      0.070000     83.557370     55.990370
9      0.080000     82.997470     56.157050
10      0.090000     82.435900     56.128630
11      0.100000     81.874610     55.927100
12      0.110000     81.315340     55.577960
13      0.120000     80.759560     55.108820
14      0.130000     80.208470     54.547960
15      0.140000     79.662990     53.923090
16      0.150000     79.123760     53.260270
17      0.160000     78.591160     52.583120
18      0.170000     78.065330     51.912270
19      0.180000     77.546210     51.265060
20      0.190000     77.033560     50.655480
21      0.200000     76.527000     50.094200
22      0.210000     76.026060     49.588810
23      0.220000     75.530170     49.144060
24      0.230000     75.038730     48.762140
25      0.240000     74.551110     48.443030
26      0.250000     74.066680     48.184770
27      0.260000     73.584830     47.983820
28      0.270000     73.104990     47.835270
29      0.280000     72.626640     47.733210
30      0.290000     72.149310     47.670960
31      0.300000     71.672600     47.641380
32      0.310000     71.196180     47.637110
33      0.320000     70.719810     47.650800
34      0.330000     70.243310     47.675380
35      0.340000     69.766550     47.704210
36      0.350000     69.289510     47.731220
37      0.360000     68.812200     47.751010
38      0.370000     68.334690     47.758980
39      0.380000     67.857100     47.751260
40      0.390000     67.379580     47.724790
41      0.400000     66.902340     47.677290
42      0.410000     66.425560     47.607220
43      0.420000     65.949490     47.513750
44      0.430000     65.474350     47.396710
45      0.440000     65.000390     47.256570
46      0.450000     64.527820     47.094390
47      0.460000     64.056880     46.911700
48      0.470000     63.587760     46.710540
49      0.480000     63.120660     46.493260
50      0.490000     62.655720     46.262520
51      0.500000     62.193100     46.021130
52      0.510000     61.732890     45.771960
53      0.520000     61.275170     45.517830
54      0.530000     60.819990     45.261410
55      0.540000     60.367370     45.005130
56      0.550000     59.917320     44.751120
57      0.560000     59.469810     44.501150
58      0.570000     59.024800     44.256660
59      0.580000     58.582230     44.018700
60      0.590000     58.142050     43.788000
61      0.600000     57.704170     43.564940
62      0.610000     57.268520     43.349690
63      0.620000     56.835020     43.142150
64      0.630000     56.403600     42.942050
65      0.640000     55.974180     42.749010
66      0.650000     55.546690     42.562510
67      0.660000     55.121060     42.381990
68      0.670000     54.697240     42.206840
69      0.680000     54.275170     42.036420
70      0.690000     53.854810     41.870080
71      0.700000     53.436110     41.707170
72      0.710000     53.019040     41.547040
73      0.720000     52.603570     41.389060
74      0.730000     52.189680     41.232580
75      0.740000     51.777350     41.076960
76      0.750000     51.366580     40.921600
77      0.760000     50.957370     40.765870
78      0.770000     50.549710     40.609210
79      0.780000     50.143610     40.451040
80      0.790000     49.739100     40.290870
81      0.800000     49.336200     40.128250
82      0.810000     48.934910     39.962790
83      0.820000     48.535290     39.794230
84      0.830000     48.137340     39.622370
85      0.840000     47.741120     39.447150
86      0.850000     47.346650     39.268650
87      0.860000     46.953960     39.087040
88      0.870000     46.563090     38.902640
89      0.880000     46.174060     38.715840
90      0.890000     45.786910     38.527140
91      0.900000     45.401630     38.337060
92      0.910000     45.018260     38.146170
93      0.920000     44.636800     37.955000
94      0.930000     44.257250     37.764030
95      0.940000     43.879610     37.573690
96      0.950000     43.503880     37.384270
97      0.960000     43.130030     37.196010
98      0.970000     42.758070     37.008990
99      0.980000     42.387980     36.823220
100      0.990000     42.019750     36.638630
101      1.000000     41.653360     36.455050
102      1.010000     41.288810     36.272290
103      1.020000     40.926090     36.090160
104      1.030000     40.565190     35.908460
105      1.040000     40.206100     35.727000
106      1.050000     39.848830     35.545660
107      1.060000     39.493380     35.364380
108      1.070000     39.139730     35.183140
109      1.080000     38.787900     35.001980
110      1.090000     38.437880     34.821010
111      1.100000     38.089670     34.640350
112      1.110000     37.743270     34.460120
113      1.120000     37.398670     34.280450
114      1.130000     37.055860     34.101440
115      1.140000     36.714850     33.923130
116      1.150000     36.375620     33.745510
117      1.160000     36.038160     33.568520
118      1.170000     35.702480     33.392020
119      1.180000     35.368560     33.215810
120      1.190000     35.036400     33.039670
121      1.200000     34.706000     32.863360
122      1.210000     34.377370     32.686620
123      1.220000     34.050500     32.509220
124      1.230000     33.725410     32.330970
125      1.240000     33.402100     32.151740
126      1.250000     33.080580     31.971470
127      1.260000     32.760870     31.790170
128      1.270000     32.442970     31.607950
129      1.280000     32.126890     31.424970
130      1.290000     31.812640     31.241440
131      1.300000     31.500220     31.057640
132      1.310000     31.189650     30.873830
133      1.320000     30.880910     30.690270
134      1.330000     30.574010     30.507190
135      1.340000     30.268930     30.324750
136      1.350000     29.965690     30.143050
137      1.360000     29.664260     29.962120
138      1.370000     29.364640     29.781890
139      1.380000     29.066820     29.602250
140      1.390000     28.770790     29.423020
141      1.400000     28.476560     29.243980
142      1.410000     28.184120     29.064920
143      1.420000     27.893470     28.885610
144      1.430000     27.604620     28.705860
145      1.440000     27.317560     28.525550
146      1.450000     27.032300     28.344590
147      1.460000     26.748860     28.162970
148      1.470000     26.467230     27.980780
149      1.480000     26.187420     27.798130
150      1.490000     25.909440     27.615210
151      1.500000     25.633290     27.432260
152      1.510000     25.358970     27.249500
153      1.520000     25.086470     27.067150
154      1.530000     24.815800     26.885410
155      1.540000     24.546940     26.704400
156      1.550000     24.279900     26.524190
157      1.560000     24.014660     26.344790
158      1.570000     23.751210     26.166100
159      1.580000     23.489550     25.988000
160      1.590000     23.229670     25.810280
161      1.600000     22.971570     25.632730
162      1.610000     22.715240     25.455100
163      1.620000     22.460690     25.277170
164      1.630000     22.207920     25.098730
165      1.640000     21.956930     24.919650
166      1.650000     21.707730     24.739820
167      1.660000     21.460330     24.559240
168      1.670000     21.214740     24.377950
169      1.680000     20.970960     24.196070
170      1.690000     20.729000     24.013770
171      1.700000     20.488860     23.831250
172      1.710000     20.250550     23.648730
173      1.720000     20.014060     23.466410
174      1.730000     19.779400     23.284460
175      1.740000     19.546560     23.102990
176      1.750000     19.315530     22.922070
177      1.760000     19.086310     22.741660
178      1.770000     18.858890     22.561700
179      1.780000     18.633270     22.382030
180      1.790000     18.409450     22.202460
181      1.800000     18.187430     22.022790
182      1.810000     17.967200     21.842790
183      1.820000     17.748770     21.662260
184      1.830000     17.532150     21.481030
185      1.840000     17.317340     21.299020
186      1.850000     17.104350     21.116180
187      1.860000     16.893190     20.932560
188      1.870000     16.683860     20.748300
189      1.880000     16.476380     20.563600
190      1.890000     16.270740     20.378720
191      1.900000     16.066950     20.193960
192      1.910000     15.865020     20.009640
193      1.920000     15.664920     19.826050
194      1.930000     15.466660     19.643460
195      1.940000     15.270220     19.462080
196      1.950000     15.075600     19.282020
197      1.960000     14.882780     19.103340
198      1.970000     14.691750     18.925990
199      1.980000     14.502490     18.749870
200      1.990000     14.314990     18.574770
201      2.000000     14.129240     18.400480
202      2.010000     13.945240     18.226710
203      2.020000     13.762970     18.053210
204      2.030000     13.582440     17.879690
205      2.040000     13.403640     17.705910
206      2.050000     13.226580     17.531680
207      2.060000     13.051270     17.356840
208      2.070000     12.877700     17.181270
209      2.080000     12.705890     17.004940
210      2.090000     12.535840     16.827800
211      2.100000     12.367560     16.649870
212      2.110000     12.201060     16.471160
213      2.120000     12.036350     16.291660
214      2.130000     11.873430     16.111360
215      2.140000     11.712320     15.930200
216      2.150000     11.553020     15.748070
217      2.160000     11.395530     15.564840
218      2.170000     11.239890     15.380310
219      2.180000     11.086080     15.194300
220      2.190000     10.934140     15.006590
221      2.200000     10.784070     14.817000
222      2.210000     10.635900     14.625390
223      2.220000     10.489650     14.431710
224      2.230000     10.345330     14.236000
225      2.240000     10.202970     14.038410
226      2.250000     10.062590     13.839250
227      2.260000      9.924200     13.638960
228      2.270000      9.787810     13.438120
229      2.280000      9.653430     13.237450
230      2.290000      9.521050     13.037760
231      2.300000      9.390670     12.839900
232      2.310000      9.262270     12.644790
233      2.320000      9.135830     12.453300
234      2.330000      9.011290     12.266230
235      2.340000      8.888630     12.084290
236      2.350000      8.767790     11.908040
237      2.360000      8.648710     11.737890
238      2.370000      8.531330     11.574070
239      2.380000      8.415590     11.416620
240      2.390000      8.301420     11.265380
241      2.400000      8.188770     11.120030
242      2.410000      8.077570     10.980040
243      2.420000      7.967770     10.844730
244      2.430000      7.859320     10.713250
245      2.440000      7.752190     10.584580
246      2.450000      7.646340     10.457580
247      2.460000      7.541770     10.330970
248      2.470000      7.438460     10.203330
249      2.480000      7.336420     10.073170
250      2.490000      7.235690      9.938910
251      2.500000      7.136300      9.798910
252      2.510000      7.038310      9.651520
253      2.520000      6.941800      9.495080
254      2.530000      6.846850      9.328010
255      2.540000      6.753570      9.148790
256      2.550000      6.662080      8.956040
257      2.560000      6.572520      8.748540
258      2.570000      6.485030      8.525310
259      2.580000      6.399780      8.285640
260      2.590000      6.316920      8.029180
261      2.600000      6.236630      7.755960
262      2.610000      6.159070      7.466490
263      2.620000      6.084410      7.161820
264      2.630000      6.012790      6.843600
265      2.640000      5.944350      6.514110
266      2.650000      5.879210      6.176310
267      2.660000      5.817450      5.833830
268      2.670000      5.759110      5.490900
269      2.680000      5.704200      5.152350
270      2.690000      5.652680      4.823430
271      2.700000      5.604440      4.509680
272      2.710000      5.559350      4.216810
273      2.720000      5.517180      3.950480
274      2.730000      5.477670      3.716110
275      2.740000      5.440510      3.518770
276      2.750000      5.405330      3.362960
277      2.760000      5.371700      3.252540
278      2.770000      5.339170      3.190600
279      2.780000      5.307260      3.179400
280      2.790000      5.275470      3.220260
281      2.800000      5.243270      3.313560
282      2.810000      5.210130      3.458650
283      2.820000      5.175550      3.653830
284      2.830000      5.139010      3.896290
285      2.840000      5.100050      4.182160
286      2.850000      5.058220      4.506420
287      2.860000      5.013160      4.863050
288      2.870000      4.964530      5.245050
289      2.880000      4.912080      5.644610
290      2.890000      4.855630      6.053270
291      2.900000      4.795100      6.462200
292      2.910000      4.730480      6.862400
293      2.920000      4.661850      7.245010
294      2.930000      4.589400      7.601530
295      2.940000      4.513390      7.924100
296      2.950000      4.434150      8.205660
297      2.960000      4.352090      8.440130
298      2.970000      4.267690      8.622480
299      2.980000      4.181460      8.748840
300      2.990000      4.093980      8.816520
301      3.000000      4.005810      8.823990
302      3.010000      3.917570      8.770900
303      3.020000      3.829860      8.658100
304      3.030000      3.743280      8.487540
305      3.040000      3.658410      8.262300
306      3.050000      3.575780      7.986490
307      3.060000      3.495920      7.665210
308      3.070000      3.419270      7.304410
309      3.080000      3.346220      6.910760
310      3.090000      3.277110      6.491430
311      3.100000      3.212200      6.053930
312      3.110000      3.151660      5.605840
313      3.120000      3.095600      5.154580
314      3.130000      3.044060      4.707180
315      3.140000      2.996980      4.270120
316      3.150000      2.954280      3.849110
317      3.160000      2.915790      3.449080
318      3.170000      2.881300      3.074020
319      3.180000      2.850560      2.727040
320      3.190000      2.823290      2.410340
321      3.200000      2.799190      2.125300
322      3.210000      2.777930      1.872520
323      3.220000      2.759210      1.651870
324      3.230000      2.742690      1.462640
325      3.240000      2.728060      1.303510
326      3.250000      2.715030      1.172710
327      3.260000      2.703300      1.068070
328      3.270000      2.692620      0.987070
329      3.280000      2.682750      0.926940
330      3.290000      2.673480      0.884740
331      3.300000      2.664630      0.857440
332      3.310000      2.656060      0.841990
333      3.320000      2.647640      0.835430
334      3.330000      2.639280      0.834950
335      3.340000      2.630940      0.837910
336      3.350000      2.622560      0.841980
337      3.360000      2.614140      0.845090
338      3.370000      2.605690      0.845490
339      3.380000      2.597230      0.841770
340      3.390000      2.588810      0.832850
341      3.400000      2.580480      0.817950
342      3.410000      2.572300      0.796640
343      3.420000      2.564340      0.768750
344      3.430000      2.556650      0.734420
345      3.440000      2.549310      0.694060
346      3.450000      2.542370      0.648300
347      3.460000      2.535880      0.598040
348      3.470000      2.529900      0.544350
349      3.480000      2.524460      0.488490
350      3.490000      2.519570      0.431820
351      3.500000      2.515260      0.375810
352      3.510000      2.511500      0.321960
353      3.520000      2.508280      0.271770
354      3.530000      2.505560      0.226670
355      3.540000      2.503290      0.188020
356      3.550000      2.501410      0.157030
357      3.560000      2.499840      0.134760
358      3.570000      2.498500      0.122100
359      3.580000      2.497270      0.119730
360      3.590000      2.496080      0.128130
361      3.600000      2.494800      0.147590
362      3.610000      2.493320      0.178160
363      3.620000      2.491540      0.219690
364      3.630000      2.489340      0.271780
365      3.640000      2.486620      0.333860
366      3.650000      2.483290      0.405110
367      3.660000      2.479230      0.484520
368      3.670000      2.474390      0.570920
369      3.680000      2.468680      0.662960
370      3.690000      2.462050      0.759200
371      3.700000      2.454460      0.858120
372      3.710000      2.445880      0.958180
373      3.720000      2.436300      1.057860
374      3.730000      2.425720      1.155740
375      3.740000      2.414160      1.250480
376      3.750000      2.401650      1.340910
377      3.760000      2.388250      1.426030
378      3.770000      2.373980      1.505020
379      3.780000      2.358930      1.577230
380      3.790000      2.343160      1.642210
381      3.800000      2.326740      1.699680
382      3.810000      2.309740      1.749490
383      3.820000      2.292250      1.791670
384      3.830000      2.274330      1.826340
385      3.840000      2.256070      1.853750
386      3.850000      2.237530      1.874240
387      3.860000      2.218790      1.888210
388      3.870000      2.199910      1.896140
389      3.880000      2.180940      1.898550
390      3.890000      2.161960      1.895990
391      3.900000      2.143000      1.889020
392      3.910000      2.124110      1.878180
393      3.920000      2.105330      1.864030
394      3.930000      2.086690      1.847060
395      3.940000      2.068220      1.827730
396      3.950000      2.049940      1.806460
397      3.960000      2.031870      1.783600
398      3.970000      2.014040      1.759450
399      3.980000      1.996440      1.734260
400      3.990000      1.979100      1.708230
401      4.000000      1.962020      1.681530
402      4.010000      1.945200      1.654290
403      4.020000      1.928660      1.626610
404      4.030000      1.912400      1.598600
405      4.040000      1.896410      1.570350
406      4.050000      1.880710      1.541960
407      4.060000      1.865290      1.513520
408      4.070000      1.850150      1.485170
409      4.080000      1.835300      1.457010
410      4.090000      1.820730      1.429180
411      4.100000      1.806440      1.401830
412      4.110000      1.792420      1.375090
413      4.120000      1.778670      1.349110
414      4.130000      1.765180      1.324000
415      4.140000      1.751940      1.299890
416      4.150000      1.738940      1.276880
417      4.160000      1.726170      1.255030
418      4.170000      1.713620      1.234410
419      4.180000      1.701270      1.215040
420      4.190000      1.689120      1.196930
421      4.200000      1.677160      1.180080
422      4.210000      1.665350      1.164450
423      4.220000      1.653710      1.150010
424      4.230000      1.642210      1.136690
425      4.240000      1.630840      1.124430
426      4.250000      1.619600      1.113150
427      4.260000      1.608470      1.102760
428      4.270000      1.597440      1.093170
429      4.280000      1.586510      1.084290
430      4.290000      1.575670      1.076020
431      4.300000      1.564900      1.068260
432      4.310000      1.554220      1.060930
433      4.320000      1.543610      1.053910
434      4.330000      1.533070      1.047140
435      4.340000      1.522600      1.040510
436      4.350000      1.512200      1.033970
437      4.360000      1.501860      1.027420
438      4.370000      1.491580      1.020820
439      4.380000      1.481380      1.014110
440      4.390000      1.471230      1.007250
441      4.400000      1.461160      1.000210
442      4.410000      1.451160      0.992960
443      4.420000      1.441230      0.985490
444      4.430000      1.431380      0.977810
445      4.440000      1.421600      0.969930
446      4.450000      1.411900      0.961880
447      4.460000      1.402280      0.953700
448      4.470000      1.392740      0.945430
449      4.480000      1.383290      0.937140
450      4.490000      1.373920      0.928900
451      4.500000      1.364630      0.920790
452      4.510000      1.355420      0.912870
453      4.520000      1.346290      0.905240
454      4.530000      1.337240      0.897970
455      4.540000      1.328260      0.891140
456      4.550000      1.319350      0.884830
457      4.560000      1.310500      0.879100
458      4.570000      1.301710      0.874030
459      4.580000      1.292970      0.869690
460      4.590000      1.284270      0.866150
461      4.600000      1.275610      0.863490
462      4.610000      1.266970      0.861790
463      4.620000      1.258360      0.861160
464      4.630000      1.249740      0.861690
465      4.640000      1.241130      0.863530
466      4.650000      1.232490      0.866820
467      4.660000      1.223820      0.871740
468      4.670000      1.215110      0.878480
469      4.680000      1.206320      0.887250
470      4.690000      1.197450      0.898280
471      4.700000      1.188470      0.911830
472      4.710000      1.179350      0.928150
473      4.720000      1.170070      0.947510
474      4.730000      1.160590      0.970160
475      4.740000      1.150890      0.996380
476      4.750000      1.140930      1.026400
477      4.760000      1.130660      1.060440
478      4.770000      1.120060      1.098700
479      4.780000      1.109070      1.141320
480      4.790000      1.097660      1.188400
481      4.800000      1.085770      1.240000
482      4.810000      1.073370      1.296080
483      4.820000      1.060410      1.356530
484      4.830000      1.046850      1.421140
485      4.840000      1.032640      1.489630
486      4.850000      1.017740      1.561570
487      4.860000      1.002120      1.636480
488      4.870000      0.985760      1.713740
489      4.880000      0.968620      1.792660
490      4.890000      0.950700      1.872510
491      4.900000      0.931970      1.952480
492      4.910000      0.912450      2.031780
493      4.920000      0.892130      2.109590
494      4.930000      0.871030      2.185170
495      4.940000      0.849180      2.257820
496      4.950000      0.826600      2.326930
497      4.960000      0.803330      2.391970
498      4.970000      0.779410      2.452540
499      4.980000      0.754890      2.508300
500      4.990000      0.729800      2.559030
501      5.000000      0.704210      2.604610
502      5.010000      0.678170      2.644970
503      5.020000      0.651720      2.680130
504      5.030000      0.624920      2.710180
505      5.040000      0.597820      2.735220
506      5.050000      0.570460      2.755420
507      5.060000      0.542910      2.770970
508      5.070000      0.515200      2.782090
509      5.080000      0.487380      2.788980
510      5.090000      0.459490      2.791890
511      5.100000      0.431570      2.791040
512      5.110000      0.403660      2.786630
513      5.120000      0.375790      2.778870
514      5.130000      0.348000      2.767940
515      5.140000      0.320320      2.754000
516      5.150000      0.292780      2.737180
517      5.160000      0.265410      2.717580
518      5.170000      0.238240      2.695310
519      5.180000      0.211280      2.670420
520      5.190000      0.184580      2.642990
521      5.200000      0.158150      2.613060
522      5.210000      0.132020      2.580690
523      5.220000      0.106210      2.545950
524      5.230000      0.080750      2.508930
525      5.240000      0.055660      2.469720
526      5.250000      0.030970      2.428460
527      5.260000      0.006680      2.385310
528      5.270000     -0.017170      2.340460
529      5.280000     -0.040580      2.294120
530      5.290000     -0.063520      2.246510
531      5.300000     -0.085980      2.197890
532      5.310000     -0.107960      2.148480
533      5.320000     -0.129450      2.098530
534      5.330000     -0.150430      2.048230
535      5.340000     -0.170910      1.997770
536      5.350000     -0.190890      1.947310
537      5.360000     -0.210360      1.896940
538      5.370000     -0.229330      1.846760
539      5.380000     -0.247800      1.796780
540      5.390000     -0.265770      1.747040
541      5.400000     -0.283240      1.697510
542      5.410000     -0.300210      1.648170
543      5.420000     -0.316700      1.598990
544      5.430000     -0.332690      1.549930
545      5.440000     -0.348190      1.500970
546      5.450000     -0.363200      1.452090
547      5.460000     -0.377720      1.403310
548      5.470000     -0.391750      1.354660
549      5.480000     -0.405300      1.306160
550      5.490000     -0.418360      1.257890
551      5.500000     -0.430940      1.209910
552      5.510000     -0.443040      1.162300
553      5.520000     -0.454660      1.115120
554      5.530000     -0.465810      1.068430
555      5.540000     -0.476490      1.022290
556      5.550000     -0.486720      0.976720
557      5.560000     -0.496480      0.931740
558      5.570000     -0.505800      0.887340
559      5.580000     -0.514670      0.843480
560      5.590000     -0.523110      0.800140
561      5.600000     -0.531110      0.757250
562      5.610000     -0.538680      0.714780
563      5.620000     -0.545830      0.672650
564      5.630000     -0.552560      0.630850
565      5.640000     -0.558870      0.589320
566      5.650000     -0.564760      0.548070
567      5.660000     -0.570240      0.507090
568      5.670000     -0.575310      0.466410
569      5.680000     -0.579980      0.426080
570      5.690000     -0.584240      0.386140
571      5.700000     -0.588100      0.346680
572      5.710000     -0.591560      0.307760
573      5.720000     -0.594640      0.269450
574      5.730000     -0.597340      0.231840
575      5.740000     -0.599650      0.194970
576      5.750000     -0.601600      0.158880
577      5.760000     -0.603190      0.123610
578      5.770000     -0.604430      0.089160
579      5.780000     -0.605320      0.055540
580      5.790000     -0.605880      0.022710
581      5.800000     -0.606100     -0.009340
582      5.810000     -0.606010     -0.040640
583      5.820000     -0.605600     -0.071230
584      5.830000     -0.604890     -0.101120
585      5.840000     -0.603880     -0.130330
586      5.850000     -0.602580     -0.158870
587      5.860000     -0.600990     -0.186730
588      5.870000     -0.599120     -0.213880
589      5.880000     -0.596980     -0.240280
590      5.890000     -0.594580     -0.265890
591      5.900000     -0.591920     -0.290630
592      5.910000     -0.589010     -0.314460
593      5.920000     -0.585870     -0.337290
594      5.930000     -0.582500     -0.359060
595      5.940000     -0.578910     -0.379720
596      5.950000     -0.575110     -0.399210
597      5.960000     -0.571120     -0.417500
598      5.970000     -0.566940     -0.434570
599      5.980000     -0.562600     -0.450400
600      5.990000     -0.558090     -0.464980
601      6.000000     -0.553440     -0.478350
602      6.010000     -0.548660     -0.490510
603      6.020000     -0.543750     -0.501500
604      6.030000     -0.538740     -0.511370
605      6.040000     -0.533620     -0.520150
606      6.050000     -0.528420     -0.527890
607      6.060000     -0.523140     -0.534670
608      6.070000     -0.517800     -0.540520
609      6.080000     -0.512390     -0.545520
610      6.090000     -0.506940     -0.549720
611      6.100000     -0.501440     -0.553170
612      6.110000     -0.495910     -0.555930
613      6.120000     -0.490350     -0.558060
614      6.130000     -0.484770     -0.559610
615      6.140000     -0.479170     -0.560610
616      6.150000     -0.473570     -0.561100
617      6.160000     -0.467960     -0.561120
618      6.170000     -0.462340     -0.560710
619      6.180000     -0.456740     -0.559880
620      6.190000     -0.451140     -0.558650
621      6.200000     -0.445550     -0.557060
622      6.210000     -0.439980     -0.555110
623      6.220000     -0.434430     -0.552840
624      6.230000     -0.428900     -0.550250
625      6.240000     -0.423400     -0.547380
626      6.250000     -0.417930     -0.544250
627      6.260000     -0.412480     -0.540900
628      6.270000     -0.407070     -0.537360
629      6.280000     -0.401700     -0.533660
630      6.290000     -0.396360     -0.529840
631      6.300000     -0.391070     -0.525960
632      6.310000     -0.385810     -0.522040
633      6.320000     -0.380590     -0.518140
634      6.330000     -0.375400     -0.514280
635      6.340000     -0.370260     -0.510500
636      6.350000     -0.365160     -0.506840
637      6.360000     -0.360090     -0.503300
638      6.370000     -0.355050     -0.499910
639      6.380000     -0.350060     -0.496680
640      6.390000     -0.345090     -0.493610
641      6.400000     -0.340150     -0.490700
642      6.410000     -0.335250     -0.487930
643      6.420000     -0.330370     -0.485280
644      6.430000     -0.325510     -0.482750
645      6.440000     -0.320690     -0.480290
646      6.450000     -0.315880     -0.477870
647      6.460000     -0.311100     -0.475450
648      6.470000     -0.306350     -0.472990
649      6.480000     -0.301620     -0.470440
650      6.490000     -0.296920     -0.467750
651      6.500000     -0.292240     -0.464870
652      6.510000     -0.287590     -0.461740
653      6.520000     -0.282970     -0.458300
654      6.530000     -0.278390     -0.454500
655      6.540000     -0.273840     -0.450290
656      6.550000     -0.269340     -0.445610
657      6.560000     -0.264880     -0.440420
658      6.570000     -0.260480     -0.434670
659      6.580000     -0.256130     -0.428320
660      6.590000     -0.251850     -0.421340
661      6.600000     -0.247640     -0.413700
662      6.610000     -0.243500     -0.405360
663      6.620000     -0.239450     -0.396330
664      6.630000     -0.235480     -0.386580
665      6.640000     -0.231620     -0.376120
666      6.650000     -0.227860     -0.364960
667      6.660000     -0.224210     -0.353110
668      6.670000     -0.220680     -0.340590
669      6.680000     -0.217270     -0.327430
670      6.690000     -0.214000     -0.313660
671      6.700000     -0.210860     -0.299320
672      6.710000     -0.207870     -0.284420
673      6.720000     -0.205020     -0.269010
674      6.730000     -0.202330     -0.253100
675      6.740000     -0.199800     -0.236720
676      6.750000     -0.197430     -0.219870
677      6.760000     -0.195230     -0.202550
678      6.770000     -0.193210     -0.184760
679      6.780000     -0.191360     -0.166490
680      6.790000     -0.189700     -0.147720
681      6.800000     -0.188220     -0.128460
682      6.810000     -0.186930     -0.108680
683      6.820000     -0.185850     -0.088400
684      6.830000     -0.184960     -0.067610
685      6.840000     -0.184290     -0.046350
686      6.850000     -0.183820     -0.024640
687      6.860000     -0.183580     -0.002550
688      6.870000     -0.183550      0.019870
689      6.880000     -0.183750      0.042520
690      6.890000     -0.184180      0.065330
691      6.900000     -0.184830      0.088170
692      6.910000     -0.185710      0.110970
693      6.920000     -0.186820      0.133610
694      6.930000     -0.188160      0.156000
695      6.940000     -0.189720      0.178060
696      6.950000     -0.191500      0.199730
697      6.960000     -0.193490      0.220940
698      6.970000     -0.195700      0.241650
699      6.980000     -0.198120      0.261840
700      6.990000     -0.200740      0.281490
701      7.000000     -0.203550      0.300590
702      7.010000     -0.206560      0.319150
703      7.020000     -0.209750      0.337150
704      7.030000     -0.213120      0.354600
705      7.040000     -0.216670      0.371480
706      7.050000     -0.220380      0.387780
707      7.060000     -0.224260      0.403470
708      7.070000     -0.228300      0.418500
709      7.080000     -0.232480      0.432840
710      7.090000     -0.236810      0.446420
711      7.100000     -0.241270      0.459170
712      7.110000     -0.245870      0.471020
713      7.120000     -0.250580      0.481910
714      7.130000     -0.255400      0.491760
715      7.140000     -0.260310      0.500500
716      7.150000     -0.265320      0.508070
717      7.160000     -0.270400      0.514430
718      7.170000     -0.275540      0.519520
719      7.180000     -0.280740      0.523320
720      7.190000     -0.285970      0.525810
721      7.200000     -0.291230      0.526980
722      7.210000     -0.296500      0.526830
723      7.220000     -0.301770      0.525390
724      7.230000     -0.307020      0.522660
725      7.240000     -0.312250      0.518710
726      7.250000     -0.317430      0.513560
727      7.260000     -0.322570      0.507270
728      7.270000     -0.327640      0.499920
729      7.280000     -0.332640      0.491570
730      7.290000     -0.337560      0.482300
731      7.300000     -0.342380      0.472180
732      7.310000     -0.347100      0.461280
733      7.320000     -0.351720      0.449680
734      7.330000     -0.356210      0.437430
735      7.340000     -0.360590      0.424590
736      7.350000     -0.364830      0.411200
737      7.360000     -0.368940      0.397290
738      7.370000     -0.372920      0.382880
739      7.380000     -0.376750      0.367990
740      7.390000     -0.380430      0.352620
741      7.400000     -0.383950      0.336760
742      7.410000     -0.387320      0.320430
743      7.420000     -0.390520      0.303620
744      7.430000     -0.393560      0.286330
745      7.440000     -0.396420      0.268570
746      7.450000     -0.399110      0.250370
747      7.460000     -0.401610      0.231750
748      7.470000     -0.403930      0.212740
749      7.480000     -0.406060      0.193390
750      7.490000     -0.407990      0.173750
751      7.500000     -0.409730      0.153880
752      7.510000     -0.411270      0.133830
753      7.520000     -0.412610      0.113650
754      7.530000     -0.413740      0.093400
755      7.540000     -0.414680      0.073100
756      7.550000     -0.415410      0.052790
757      7.560000     -0.415940      0.032480
758      7.570000     -0.416260      0.012180
759      7.580000     -0.416380     -0.008100
760      7.590000     -0.416300     -0.028380
761      7.600000     -0.416020     -0.048680
762      7.610000     -0.415530     -0.069010
763      7.620000     -0.414840     -0.089370
764      7.630000     -0.413950     -0.109780
765      7.640000     -0.412850     -0.130240
766      7.650000     -0.411550     -0.150730
767      7.660000     -0.410040     -0.171240
768      7.670000     -0.408330     -0.191730
769      7.680000     -0.406410     -0.212160
770      7.690000     -0.404290     -0.232470
771      7.700000     -0.401960     -0.252620
772      7.710000     -0.399440     -0.272530
773      7.720000     -0.396710     -0.292150
774      7.730000     -0.393790     -0.311430
775      7.740000     -0.390680     -0.330310
776      7.750000     -0.387370     -0.348750
777      7.760000     -0.383890     -0.366720
778      7.770000     -0.380220     -0.384200
779      7.780000     -0.376380     -0.401190
780      7.790000     -0.372360     -0.417670
781      7.800000     -0.368190     -0.433650
782      7.810000     -0.363850     -0.449120
783      7.820000     -0.359360     -0.464100
784      7.830000     -0.354720     -0.478570
785      7.840000     -0.349930     -0.492540
786      7.850000     -0.345010     -0.505990
787      7.860000     -0.339950     -0.518880
788      7.870000     -0.334760     -0.531200
789      7.880000     -0.329450     -0.542890
790      7.890000     -0.324020     -0.553910
791      7.900000     -0.318480     -0.564190
792      7.910000     -0.312840     -0.573680
793      7.920000     -0.307100     -0.582300
794      7.930000     -0.301280     -0.590000
795      7.940000     -0.295380     -0.596720
796      7.950000     -0.289410     -0.602400
797      7.960000     -0.283390     -0.606980
798      7.970000     -0.277320     -0.610440
799      7.980000     -0.271210     -0.612740
800      7.990000     -0.265080     -0.613860
801      8.000000     -0.258950     -0.613790
802      8.010000     -0.252810     -0.612510
803      8.020000     -0.246680     -0.610050
804      8.030000     -0.240580     -0.606420
805      8.040000     -0.234520     -0.601640
806      8.050000     -0.228500     -0.595740
807      8.060000     -0.222540     -0.588780
808      8.070000     -0.216660     -0.580790
809      8.080000     -0.210850     -0.571840
810      8.090000     -0.205130     -0.561970
811      8.100000     -0.199510     -0.551250
812      8.110000     -0.194000     -0.539740
813      8.120000     -0.188600     -0.527480
814      8.130000     -0.183330     -0.514520
815      8.140000     -0.178180     -0.500900
816      8.150000     -0.173170     -0.486640
817      8.160000     -0.168310     -0.471770
818      8.170000     -0.163590     -0.456300
819      8.180000     -0.159030     -0.440240
820      8.190000     -0.154620     -0.423590
821      8.200000     -0.150390     -0.406360
822      8.210000     -0.146320     -0.388560
823      8.220000     -0.142440     -0.370190
824      8.230000     -0.138740     -0.351290
825      8.240000     -0.135220     -0.331890
826      8.250000     -0.131900     -0.312050
827      8.260000     -0.128780     -0.291840
828      8.270000     -0.125860     -0.271350
829      8.280000     -0.123150     -0.250660
830      8.290000     -0.120640     -0.229910
831      8.300000     -0.118350     -0.209190
832      8.310000     -0.116250     -0.188650
833      8.320000     -0.114370     -0.168390
834      8.330000     -0.112680     -0.148530
835      8.340000     -0.111200     -0.129160
836      8.350000     -0.109910     -0.110390
837      8.360000     -0.108800     -0.092270
838      8.370000     -0.107880     -0.074870
839      8.380000     -0.107130     -0.058220
840      8.390000     -0.106550     -0.042330
841      8.400000     -0.106130     -0.027240
842      8.410000     -0.105850     -0.012920
843      8.420000     -0.105720      0.000630
844      8.430000     -0.105730      0.013410
845      8.440000     -0.105860      0.025450
846      8.450000     -0.106120      0.036770
847      8.460000     -0.106490      0.047370
848      8.470000     -0.106960      0.057260
849      8.480000     -0.107530      0.066470
850      8.490000     -0.108200      0.074980
851      8.500000     -0.108950      0.082800
852      8.510000     -0.109780      0.089920
853      8.520000     -0.110670      0.096350
854      8.530000     -0.111640      0.102080
855      8.540000     -0.112660      0.107100
856      8.550000     -0.113730      0.111400
857      8.560000     -0.114840      0.114980
858      8.570000     -0.115990      0.117850
859      8.580000     -0.117170      0.120000
860      8.590000     -0.118370      0.121440
861      8.600000     -0.119590      0.122170
862      8.610000     -0.120810      0.122220
863      8.620000     -0.122030      0.121610
864      8.630000     -0.123250      0.120350
865      8.640000     -0.124450      0.118470
866      8.650000     -0.125630      0.116020
867      8.660000     -0.126800      0.113030
868      8.670000     -0.127930      0.109550
869      8.680000     -0.129020      0.105620
870      8.690000     -0.130080      0.101300
871      8.700000     -0.131090      0.096630
872      8.710000     -0.132060      0.091680
873      8.720000     -0.132970      0.086490
874      8.730000     -0.133840      0.081110
875      8.740000     -0.134650      0.075570
876      8.750000     -0.135400      0.069910
877      8.760000     -0.136100      0.064160
878      8.770000     -0.136750      0.058340
879      8.780000     -0.137330      0.052460
880      8.790000     -0.137850      0.046540
881      8.800000     -0.138320      0.040590
882      8.810000     -0.138720      0.034600
883      8.820000     -0.139070      0.028580
884      8.830000     -0.139360      0.022520
885      8.840000     -0.139580      0.016440
886      8.850000     -0.139750      0.010330
887      8.860000     -0.139850      0.004210
888      8.870000     -0.139890     -0.001930
889      8.880000     -0.139870     -0.008070
890      8.890000     -0.139790     -0.014190
891      8.900000     -0.139650     -0.020290
892      8.910000     -0.139450     -0.026350
893      8.920000     -0.139180     -0.032350
894      8.930000     -0.138860     -0.038290
895      8.940000     -0.138480     -0.044140
896      8.950000     -0.138040     -0.049900
897      8.960000     -0.137540     -0.055570
898      8.970000     -0.136980     -0.061140
899      8.980000     -0.136370     -0.066610
900      8.990000     -0.135700     -0.071980
901      9.000000     -0.134980     -0.077240
902      9.010000     -0.134210     -0.082410
903      9.020000     -0.133390     -0.087470
904      9.030000     -0.132510     -0.092420
905      9.040000     -0.131590     -0.097250
906      9.050000     -0.130620     -0.101960
907      9.060000     -0.129600     -0.106530
908      9.070000     -0.128530     -0.110930
909      9.080000     -0.127420     -0.115140
910      9.090000     -0.126270     -0.119130
911      9.100000     -0.125080     -0.122870
912      9.110000     -0.123850     -0.126340
913      9.120000     -0.122590     -0.129480
914      9.130000     -0.121290     -0.132280
915      9.140000     -0.119970     -0.134700
916      9.150000     -0.118620     -0.136710
917      9.160000     -0.117250     -0.138290
918      9.170000     -0.115870     -0.139420
919      9.180000     -0.114480     -0.140080
920      9.190000     -0.113080     -0.140270
921      9.200000     -0.111670     -0.139970
922      9.210000     -0.110270     -0.139200
923      9.220000     -0.108880     -0.137950
924      9.230000     -0.107500     -0.136230
925      9.240000     -0.106140     -0.134060
926      9.250000     -0.104800     -0.131460
927      9.260000     -0.103490     -0.128460
928      9.270000     -0.102200     -0.125080
929      9.280000     -0.100950     -0.121360
930      9.290000     -0.099740     -0.117340
931      9.300000     -0.098560     -0.113030
932      9.310000     -0.097430     -0.108500
933      9.320000     -0.096350     -0.103750
934      9.330000     -0.095310     -0.098830
935      9.340000     -0.094320     -0.093770
936      9.350000     -0.093380     -0.088580
937      9.360000     -0.092500     -0.083280
938      9.370000     -0.091670     -0.077890
939      9.380000     -0.090890     -0.072420
940      9.390000     -0.090160     -0.066860
941      9.400000     -0.089490     -0.061230
942      9.410000     -0.088880     -0.055520
943      9.420000     -0.088330     -0.049740
944      9.430000     -0.087830     -0.043890
945      9.440000     -0.087390     -0.037960
946      9.450000     -0.087010     -0.031970
947      9.460000     -0.086690     -0.025920
948      9.470000     -0.086430     -0.019820
949      9.480000     -0.086230     -0.013690
950      9.490000     -0.086100     -0.007530
951      9.500000     -0.086020     -0.001370
952      9.510000     -0.086010      0.004770
953      9.520000     -0.086050      0.010900
954      9.530000     -0.086160      0.016980
955      9.540000     -0.086330      0.023000
956      9.550000     -0.086560      0.028960
957      9.560000     -0.086850      0.034850
958      9.570000     -0.087200      0.040670
959      9.580000     -0.087610      0.046420
960      9.590000     -0.088070      0.052090
961      9.600000     -0.088590      0.057700
962      9.610000     -0.089170      0.063230
963      9.620000     -0.089800      0.068710
964      9.630000     -0.090490      0.074120
965      9.640000     -0.091230      0.079480
966      9.650000     -0.092030      0.084770
967      9.660000     -0.092870      0.089980
968      9.670000     -0.093770      0.095120
969      9.680000     -0.094720      0.100170
970      9.690000     -0.095730      0.105110
971      9.700000     -0.096780      0.109920
972      9.710000     -0.097880      0.114590
973      9.720000     -0.099020      0.119110
974      9.730000     -0.100210      0.123440
975      9.740000     -0.101450      0.127590
976      9.750000     -0.102720      0.131530
977      9.760000     -0.104040      0.135260
978      9.770000     -0.105390      0.138760
979      9.780000     -0.106780      0.142040
980      9.790000     -0.108200      0.145090
981      9.800000     -0.109650      0.147910
982      9.810000     -0.111130      0.150510
983      9.820000     -0.112640      0.152880
984      9.830000     -0.114160      0.155040
985      9.840000     -0.115710      0.156990
986      9.850000     -0.117280      0.158730
987      9.860000     -0.118870      0.160280
988      9.870000     -0.120470      0.161630
989      9.880000     -0.122090      0.162810
990      9.890000     -0.123720      0.163800
991      9.900000     -0.125360      0.164620
992      9.910000     -0.127000      0.165270
993      9.920000     -0.128660      0.165750
994      9.930000     -0.130310      0.166070
995      9.940000     -0.131970      0.166230
996      9.950000     -0.133640      0.166220
997      9.960000     -0.135300      0.166060
998      9.970000     -0.136960      0.165740
999      9.980000     -0.138620      0.165260
1000      9.990000     -0.140270      0.164630
1001     10.000000     -0.141920      0.163830
1002     10.010000     -0.143550      0.162880
1003     10.020000     -0.145180      0.161770
1004     10.030000     -0.146800      0.160510
1005     10.040000     -0.148410      0.159100
1006     10.050000     -0.150000      0.157540
1007     10.060000     -0.151570      0.155830
1008     10.070000     -0.153130      0.153980
1009     10.080000     -0.154670      0.151990
1010     10.090000     -0.156190      0.149880
1011     10.100000     -0.157690      0.147640
1012     10.110000     -0.159160      0.145280
1013     10.120000     -0.160620      0.142800
1014     10.130000     -0.162050      0.140210
1015     10.140000     -0.163450      0.137510
1016     10.150000     -0.164820      0.134700
1017     10.160000     -0.166170      0.131770
1018     10.170000     -0.167490      0.128740
1019     10.180000     -0.168770      0.125590
1020     10.190000     -0.170030      0.122330
1021     10.200000     -0.171250      0.118950
1022     10.210000     -0.172440      0.115450
1023     10.220000     -0.173600      0.111830
1024     10.230000     -0.174720      0.108090
1025     10.240000     -0.175800      0.104230
1026     10.250000     -0.176840      0.100260
1027     10.260000     -0.177840      0.096200
1028     10.270000     -0.178800      0.092050
1029     10.280000     -0.179720      0.087820
1030     10.290000     -0.180600      0.083530
1031     10.300000     -0.181440      0.079200
1032     10.310000     -0.182230      0.074850
1033     10.320000     -0.182980      0.070480
1034     10.330000     -0.183680      0.066120
1035     10.340000     -0.184340      0.061780
1036     10.350000     -0.184960      0.057470
1037     10.360000     -0.185540      0.053200
1038     10.370000     -0.186070      0.048970
1039     10.380000     -0.186560      0.044770
1040     10.390000     -0.187010      0.040620
1041     10.400000     -0.187410      0.036510
1042     10.410000     -0.187780      0.032430
1043     10.420000     -0.188100      0.028380
1044     10.430000     -0.188390      0.024350
1045     10.440000     -0.188630      0.020330
1046     10.450000     -0.188830      0.016330
1047     10.460000     -0.189000      0.012330
1048     10.470000     -0.189120      0.008340
1049     10.480000     -0.189200      0.004350
1050     10.490000     -0.189250      0.000360
1051     10.500000     -0.189250     -0.003620
1052     10.510000     -0.189210     -0.007610
1053     10.520000     -0.189140     -0.011600
1054     10.530000     -0.189020     -0.015590
1055     10.540000     -0.188870     -0.019580
1056     10.550000     -0.188670     -0.023570
1057     10.560000     -0.188430     -0.027580
1058     10.570000     -0.188160     -0.031600
1059     10.580000     -0.187840     -0.035640
1060     10.590000     -0.187490     -0.039700
1061     10.600000     -0.187090     -0.043780
1062     10.610000     -0.186650     -0.047900
1063     10.620000     -0.186170     -0.052040
1064     10.630000     -0.185650     -0.056210
1065     10.640000     -0.185090     -0.060400
1066     10.650000     -0.184490     -0.064610
1067     10.660000     -0.183840     -0.068820
1068     10.670000     -0.183150     -0.073010
1069     10.680000     -0.182420     -0.077170
1070     10.690000     -0.181650     -0.081280
1071     10.700000     -0.180840     -0.085310
1072     10.710000     -0.179980     -0.089230
1073     10.720000     -0.179090     -0.093030
1074     10.730000     -0.178160     -0.096680
1075     10.740000     -0.177190     -0.100160
1076     10.750000     -0.176190     -0.103440
1077     10.760000     -0.175160     -0.106530
1078     10.770000     -0.174090     -0.109390
1079     10.780000     -0.173000     -0.112040
1080     10.790000     -0.171880     -0.114450
1081     10.800000     -0.170730     -0.116630
1082     10.810000     -0.169570     -0.118580
1083     10.820000     -0.168380     -0.120300
1084     10.830000     -0.167180     -0.121800
1085     10.840000     -0.165960     -0.123090
1086     10.850000     -0.164730     -0.124170
1087     10.860000     -0.163490     -0.125050
1088     10.870000     -0.162240     -0.125740
1089     10.880000     -0.160980     -0.126250
1090     10.890000     -0.159720     -0.126600
1091     10.900000     -0.158450     -0.126790
1092     10.910000     -0.157180     -0.126840
1093     10.920000     -0.155920     -0.126740
1094     10.930000     -0.154650     -0.126520
1095     10.940000     -0.153380     -0.126170
1096     10.950000     -0.152120     -0.125700
1097     10.960000     -0.150860     -0.125120
1098     10.970000     -0.149610     -0.124440
1099     10.980000     -0.148370     -0.123640
1100     10.990000     -0.147130     -0.122740
1101     11.000000     -0.145910     -0.121730
1102     11.010000     -0.144690     -0.120610
1103     11.020000     -0.143480     -0.119380
1104     11.030000     -0.142290     -0.118050
1105     11.040000     -0.141110     -0.116600
1106     11.050000     -0.139940     -0.115040
1107     11.060000     -0.138790     -0.113370
1108     11.070000     -0.137660     -0.111580
1109     11.080000     -0.136540     -0.109670
1110     11.090000     -0.135450     -0.107640
1111     11.100000     -0.134370     -0.105490
1112     11.110000     -0.133310     -0.103210
1113     11.120000     -0.132280     -0.100810
1114     11.130000     -0.131270     -0.098260
1115     11.140000     -0.130290     -0.095590
1116     11.150000     -0.129340     -0.092760
1117     11.160000     -0.128410     -0.089790
1118     11.170000     -0.127510     -0.086660
1119     11.180000     -0.126640     -0.083380
1120     11.190000     -0.125810     -0.079920
1121     11.200000     -0.125010     -0.076300
1122     11.210000     -0.124250     -0.072510
1123     11.220000     -0.123520     -0.068540
1124     11.230000     -0.122840     -0.064410
1125     11.240000     -0.122190     -0.060120
1126     11.250000     -0.121590     -0.055680
1127     11.260000     -0.121030     -0.051120
1128     11.270000     -0.120520     -0.046440
1129     11.280000     -0.120060     -0.041670
1130     11.290000     -0.119640     -0.036830
1131     11.300000     -0.119270     -0.031960
1132     11.310000     -0.118950     -0.027080
1133     11.320000     -0.118680     -0.022210
1134     11.330000     -0.118460     -0.017380
1135     11.340000     -0.118290     -0.012620
1136     11.350000     -0.118160     -0.007940
1137     11.360000     -0.118080     -0.003360
1138     11.370000     -0.118050      0.001110
1139     11.380000     -0.118060      0.005470
1140     11.390000     -0.118110      0.009700
1141     11.400000     -0.118210      0.013820
1142     11.410000     -0.118350      0.017810
1143     11.420000     -0.118530      0.021680
1144     11.430000     -0.118740      0.025420
1145     11.440000     -0.119000      0.029060
1146     11.450000     -0.119290      0.032570
1147     11.460000     -0.119610      0.035970
1148     11.470000     -0.119970      0.039240
1149     11.480000     -0.120370      0.042400
1150     11.490000     -0.120790      0.045420
1151     11.500000     -0.121240      0.048310
1152     11.510000     -0.121730      0.051070
1153     11.520000     -0.122240      0.053670
1154     11.530000     -0.122780      0.056120
1155     11.540000     -0.123340      0.058410
1156     11.550000     -0.123920      0.060530
1157     11.560000     -0.124530      0.062480
1158     11.570000     -0.125150      0.064260
1159     11.580000     -0.125790      0.065870
1160     11.590000     -0.126450      0.067300
1161     11.600000     -0.127120      0.068550
1162     11.610000     -0.127810      0.069630
1163     11.620000     -0.128510      0.070540
1164     11.630000     -0.129210      0.071280
1165     11.640000     -0.129930      0.071850
1166     11.650000     -0.130640      0.072260
1167     11.660000     -0.131370      0.072510
1168     11.670000     -0.132090      0.072600
1169     11.680000     -0.132820      0.072540
1170     11.690000     -0.133540      0.072330
1171     11.700000     -0.134270      0.071960
1172     11.710000     -0.134990      0.071440
1173     11.720000     -0.135700      0.070780
1174     11.730000     -0.136410      0.069960
1175     11.740000     -0.137110      0.069000
1176     11.750000     -0.137800      0.067880
1177     11.760000     -0.138480      0.066610
1178     11.770000     -0.139140      0.065190
1179     11.780000     -0.139790      0.063610
1180     11.790000     -0.140430      0.061860
1181     11.800000     -0.141050      0.059960
1182     11.810000     -0.141650      0.057900
1183     11.820000     -0.142230      0.055680
1184     11.830000     -0.142780      0.053310
1185     11.840000     -0.143320      0.050790
1186     11.850000     -0.143830      0.048120
1187     11.860000     -0.144310      0.045320
1188     11.870000     -0.144760      0.042400
1189     11.880000     -0.145180      0.039380
1190     11.890000     -0.145580      0.036260
1191     11.900000     -0.145940      0.033060
1192     11.910000     -0.146270      0.029800
1193     11.920000     -0.146570      0.026500
1194     11.930000     -0.146830      0.023170
1195     11.940000     -0.147070      0.019810
1196     11.950000     -0.147260      0.016450
1197     11.960000     -0.147430      0.013080
1198     11.970000     -0.147560      0.009710
1199     11.980000     -0.147660      0.006360
1200     11.990000     -0.147720      0.003010
1201     12.000000     -0.147750     -0.000330
1202     12.010000     -0.147750     -0.003660
1203     12.020000     -0.147710     -0.006980
1204     12.030000     -0.147640     -0.010290
1205     12.040000     -0.147540     -0.013590
1206     12.050000     -0.147400     -0.016860
1207     12.060000     -0.147230     -0.020110
1208     12.070000     -0.147030     -0.023320
1209     12.080000     -0.146800     -0.026490
1210     12.090000     -0.146530     -0.029600
1211     12.100000     -0.146240     -0.032640
1212     12.110000     -0.145910     -0.035600
1213     12.120000     -0.145550     -0.038450
1214     12.130000     -0.145170     -0.041190
1215     12.140000     -0.144760     -0.043810
1216     12.150000     -0.144320     -0.046280
1217     12.160000     -0.143860     -0.048620
1218     12.170000     -0.143370     -0.050800
1219     12.180000     -0.142860     -0.052820
1220     12.190000     -0.142340     -0.054690
1221     12.200000     -0.141790     -0.056390
1222     12.210000     -0.141220     -0.057940
1223     12.220000     -0.140640     -0.059330
1224     12.230000     -0.140050     -0.060560
1225     12.240000     -0.139450     -0.061640
1226     12.250000     -0.138830     -0.062580
1227     12.260000     -0.138200     -0.063370
1228     12.270000     -0.137570     -0.064020
1229     12.280000     -0.136930     -0.064540
1230     12.290000     -0.136280     -0.064920
1231     12.300000     -0.135640     -0.065170
1232     12.310000     -0.134980     -0.065290
1233     12.320000     -0.134330     -0.065290
1234     12.330000     -0.133680     -0.065160
1235     12.340000     -0.133030     -0.064900
1236     12.350000     -0.132380     -0.064520
1237     12.360000     -0.131730     -0.064010
1238     12.370000     -0.131090     -0.063380
1239     12.380000     -0.130460     -0.062610
1240     12.390000     -0.129830     -0.061720
1241     12.400000     -0.129210     -0.060700
1242     12.410000     -0.128610     -0.059540
1243     12.420000     -0.128010     -0.058250
1244     12.430000     -0.127430     -0.056840
1245     12.440000     -0.126860     -0.055290
1246     12.450000     -0.126310     -0.053610
1247     12.460000     -0.125770     -0.051800
1248     12.470000     -0.125250     -0.049870
1249     12.480000     -0.124760     -0.047820
1250     12.490000     -0.124280     -0.045650
1251     12.500000     -0.123820     -0.043360
1252     12.510000     -0.123390     -0.040970
1253     12.520000     -0.122980     -0.038460
1254     12.530000     -0.122590     -0.035850
1255     12.540000     -0.122230     -0.033140
1256     12.550000     -0.121900     -0.030320
1257     12.560000     -0.121600     -0.027390
1258     12.570000     -0.121330     -0.024350
1259     12.580000     -0.121080     -0.021200
1260     12.590000     -0.120870     -0.017940
1261     12.600000     -0.120690     -0.014560
1262     12.610000     -0.120550     -0.011060
1263     12.620000     -0.120440     -0.007450
1264     12.630000     -0.120360     -0.003730
1265     12.640000     -0.120320      0.000100
1266     12.650000     -0.120320      0.004030
1267     12.660000     -0.120360      0.008040
1268     12.670000     -0.120450      0.012110
1269     12.680000     -0.120570      0.016240
1270     12.690000     -0.120730      0.020400
1271     12.700000     -0.120930      0.024570
1272     12.710000     -0.121180      0.028720
1273     12.720000     -0.121470      0.032830
1274     12.730000     -0.121790      0.036890
1275     12.740000     -0.122160      0.040870
1276     12.750000     -0.122570      0.044760
1277     12.760000     -0.123020      0.048540
1278     12.770000     -0.123500      0.052220
1279     12.780000     -0.124030      0.055770
1280     12.790000     -0.124580      0.059210
1281     12.800000     -0.125180      0.062520
1282     12.810000     -0.125800      0.065710
1283     12.820000     -0.126460      0.068780
1284     12.830000     -0.127150      0.071740
1285     12.840000     -0.127860      0.074590
1286     12.850000     -0.128610      0.077330
1287     12.860000     -0.129380      0.079960
1288     12.870000     -0.130180      0.082500
1289     12.880000     -0.131010      0.084930
1290     12.890000     -0.131860      0.087270
1291     12.900000     -0.132730      0.089510
1292     12.910000     -0.133620      0.091650
1293     12.920000     -0.134540      0.093690
1294     12.930000     -0.135480      0.095640
1295     12.940000     -0.136430      0.097480
1296     12.950000     -0.137410      0.099220
1297     12.960000     -0.138400      0.100860
1298     12.970000     -0.139410      0.102410
1299     12.980000     -0.140430      0.103850
1300     12.990000     -0.141470      0.105200
1301     13.000000     -0.142520      0.106450
1302     13.010000     -0.143590      0.107610
1303     13.020000     -0.144670      0.108670
1304     13.030000     -0.145750      0.109640
1305     13.040000     -0.146850      0.110520
1306     13.050000     -0.147950      0.111290
1307     13.060000     -0.149070      0.111980
1308     13.070000     -0.150190      0.112560
1309     13.080000     -0.151310      0.113030
1310     13.090000     -0.152440      0.113400
1311     13.100000     -0.153580      0.113650
1312     13.110000     -0.154710      0.113770
1313     13.120000     -0.155850      0.113770
1314     13.130000     -0.156990      0.113630
1315     13.140000     -0.158120      0.113340
1316     13.150000     -0.159260      0.112900
1317     13.160000     -0.160390      0.112310
1318     13.170000     -0.161510      0.111550
1319     13.180000     -0.162630      0.110630
1320     13.190000     -0.163730      0.109530
1321     13.200000     -0.164830      0.108260
1322     13.210000     -0.165910      0.106800
1323     13.220000     -0.166980      0.105170
1324     13.230000     -0.168030      0.103370
1325     13.240000     -0.169060      0.101390
1326     13.250000     -0.170080      0.099240
1327     13.260000     -0.171070      0.096920
1328     13.270000     -0.172040      0.094460
1329     13.280000     -0.172980      0.091840
1330     13.290000     -0.173900      0.089090
1331     13.300000     -0.174790      0.086220
1332     13.310000     -0.175650      0.083230
1333     13.320000     -0.176490      0.080130
1334     13.330000     -0.177290      0.076940
1335     13.340000     -0.178060      0.073650
1336     13.350000     -0.178790      0.070280
1337     13.360000     -0.179500      0.066830
1338     13.370000     -0.180170      0.063290
1339     13.380000     -0.180800      0.059670
1340     13.390000     -0.181390      0.055970
1341     13.400000     -0.181950      0.052180
1342     13.410000     -0.182480      0.048300
1343     13.420000     -0.182960      0.044330
1344     13.430000     -0.183400      0.040280
1345     13.440000     -0.183810      0.036140
1346     13.450000     -0.184170      0.031930
1347     13.460000     -0.184490      0.027640
1348     13.470000     -0.184760      0.023280
1349     13.480000     -0.185000      0.018880
1350     13.490000     -0.185180      0.014440
1351     13.500000     -0.185330      0.009970
1352     13.510000     -0.185430      0.005500
1353     13.520000     -0.185480      0.001030
1354     13.530000     -0.185490     -0.003410
1355     13.540000     -0.185460     -0.007830
1356     13.550000     -0.185380     -0.012200
1357     13.560000     -0.185260     -0.016530
1358     13.570000     -0.185090     -0.020810
1359     13.580000     -0.184890     -0.025040
1360     13.590000     -0.184640     -0.029210
1361     13.600000     -0.184340     -0.033340
1362     13.610000     -0.184010     -0.037420
1363     13.620000     -0.183640     -0.041460
1364     13.630000     -0.183220     -0.045470
1365     13.640000     -0.182770     -0.049440
1366     13.650000     -0.182270     -0.053370
1367     13.660000     -0.181740     -0.057270
1368     13.670000     -0.181170     -0.061140
1369     13.680000     -0.180550     -0.064960
1370     13.690000     -0.179900     -0.068750
1371     13.700000     -0.179220     -0.072480
1372     13.710000     -0.178490     -0.076160
1373     13.720000     -0.177730     -0.079780
1374     13.730000     -0.176930     -0.083330
1375     13.740000     -0.176100     -0.086810
1376     13.750000     -0.175230     -0.090210
1377     13.760000     -0.174330     -0.093540
1378     13.770000     -0.173390     -0.096790
1379     13.780000     -0.172430     -0.099970
1380     13.790000     -0.171430     -0.103070
1381     13.800000     -0.170400     -0.106100
1382     13.810000     -0.169330     -0.109060
1383     13.820000     -0.168240     -0.111960
1384     13.830000     -0.167120     -0.114790
1385     13.840000     -0.165980     -0.117560
1386     13.850000     -0.164800     -0.120270
1387     13.860000     -0.163600     -0.122910
1388     13.870000     -0.162370     -0.125480
1389     13.880000     -0.161110     -0.127980
1390     13.890000     -0.159830     -0.130400
1391     13.900000     -0.158530     -0.132740
1392     13.910000     -0.157200     -0.134980
1393     13.920000     -0.155850     -0.137120
1394     13.930000     -0.154480     -0.139150
1395     13.940000     -0.153090     -0.141060
1396     13.950000     -0.151680     -0.142850
1397     13.960000     -0.150250     -0.144510
1398     13.970000     -0.148810     -0.146050
1399     13.980000     -0.147350     -0.147450
1400     13.990000     -0.145870     -0.148710
1401     14.000000     -0.144380     -0.149840
1402     14.010000     -0.142890     -0.150840
1403     14.020000     -0.141380     -0.151710
1404     14.030000     -0.139860     -0.152450
1405     14.040000     -0.138340     -0.153060
1406     14.050000     -0.136810     -0.153560
1407     14.060000     -0.135270     -0.153940
1408     14.070000     -0.133730     -0.154210
1409     14.080000     -0.132190     -0.154370
1410     14.090000     -0.130640     -0.154430
1411     14.100000     -0.129100     -0.154400
1412     14.110000     -0.127560     -0.154260
1413     14.120000     -0.126010     -0.154030
1414     14.130000     -0.124470     -0.153720
1415     14.140000     -0.122940     -0.153310
1416     14.150000     -0.121400     -0.152820
1417     14.160000     -0.119870     -0.152250
1418     14.170000     -0.118350     -0.151590
1419     14.180000     -0.116840     -0.150840
1420     14.190000     -0.115330     -0.150010
1421     14.200000     -0.113830     -0.149090
1422     14.210000     -0.112340     -0.148090
1423     14.220000     -0.110860     -0.146990
1424     14.230000     -0.109390     -0.145810
1425     14.240000     -0.107930     -0.144530
1426     14.250000     -0.106480     -0.143170
1427     14.260000     -0.105050     -0.141720
1428     14.270000     -0.103630     -0.140170
1429     14.280000     -0.102230     -0.138540
1430     14.290000     -0.100850     -0.136820
1431     14.300000     -0.099480     -0.135020
1432     14.310000     -0.098130     -0.133120
1433     14.320000     -0.096800     -0.131150
1434     14.330000     -0.095490     -0.129080
1435     14.340000     -0.094190     -0.126930
1436     14.350000     -0.092930     -0.124690
1437     14.360000     -0.091680     -0.122350
1438     14.370000     -0.090450     -0.119920
1439     14.380000     -0.089260     -0.117400
1440     14.390000     -0.088080     -0.114770
1441     14.400000     -0.086930     -0.112040
1442     14.410000     -0.085810     -0.109200
1443     14.420000     -0.084720     -0.106260
1444     14.430000     -0.083660     -0.103220
1445     14.440000     -0.082630     -0.100080
1446     14.450000     -0.081630     -0.096840
1447     14.460000     -0.080660     -0.093520
1448     14.470000     -0.079720     -0.090130
1449     14.480000     -0.078820     -0.086680
1450     14.490000     -0.077950     -0.083190
1451     14.500000     -0.077120     -0.079660
1452     14.510000     -0.076330     -0.076130
1453     14.520000     -0.075560     -0.072600
1454     14.530000     -0.074840     -0.069090
1455     14.540000     -0.074150     -0.065610
1456     14.550000     -0.073490     -0.062180
1457     14.560000     -0.072870     -0.058790
1458     14.570000     -0.072280     -0.055470
1459     14.580000     -0.071730     -0.052200
1460     14.590000     -0.071200     -0.048990
1461     14.600000     -0.070720     -0.045840
1462     14.610000     -0.070260     -0.042750
1463     14.620000     -0.069830     -0.039710
1464     14.630000     -0.069430     -0.036710
1465     14.640000     -0.069070     -0.033770
1466     14.650000     -0.068730     -0.030870
1467     14.660000     -0.068420     -0.028000
1468     14.670000     -0.068140     -0.025170
1469     14.680000     -0.067890     -0.022380
1470     14.690000     -0.067660     -0.019620
1471     14.700000     -0.067470     -0.016900
1472     14.710000     -0.067300     -0.014210
1473     14.720000     -0.067160     -0.011560
1474     14.730000     -0.067040     -0.008940
1475     14.740000     -0.066950     -0.006350
1476     14.750000     -0.066890     -0.003800
1477     14.760000     -0.066850     -0.001280
1478     14.770000     -0.066840      0.001220
1479     14.780000     -0.066850      0.003680
1480     14.790000     -0.066890      0.006130
1481     14.800000     -0.066950      0.008550
1482     14.810000     -0.067030      0.010960
1483     14.820000     -0.067140      0.013360
1484     14.830000     -0.067280      0.015740
1485     14.840000     -0.067430      0.018100
1486     14.850000     -0.067610      0.020440
1487     14.860000     -0.067820      0.022760
1488     14.870000     -0.068050      0.025050
1489     14.880000     -0.068300      0.027310
1490     14.890000     -0.068570      0.029510
1491     14.900000     -0.068860      0.031670
1492     14.910000     -0.069180      0.033750
1493     14.920000     -0.069520      0.035760
1494     14.930000     -0.069880      0.037680
1495     14.940000     -0.070250      0.039510
1496     14.950000     -0.070650      0.041230
1497     14.960000     -0.071060      0.042830
1498     14.970000     -0.071490      0.044330
1499     14.980000     -0.071930      0.045700
1500     14.990000     -0.072390      0.046950
1501     15.000000     -0.072860      0.048070
1502     15.010000     -0.073340      0.049080
1503     15.020000     -0.073830      0.049960
1504     15.030000     -0.074330      0.050730
1505     15.040000     -0.074840      0.051380
1506     15.050000     -0.075350      0.051910
1507     15.060000     -0.075870      0.052340
1508     15.070000     -0.076390      0.052670
1509     15.080000     -0.076920      0.052900
1510     15.090000     -0.077450      0.053030
1511     15.100000     -0.077980      0.053070
1512     15.110000     -0.078510      0.053030
1513     15.120000     -0.079040      0.052900
1514     15.130000     -0.079570      0.052690
1515     15.140000     -0.080100      0.052400
1516     15.150000     -0.080620      0.052040
1517     15.160000     -0.081140      0.051600
1518     15.170000     -0.081660      0.051080
1519     15.180000     -0.082170      0.050500
1520     15.190000     -0.082670      0.049840
1521     15.200000     -0.083170      0.049110
1522     15.210000     -0.083660      0.048310
1523     15.220000     -0.084150      0.047450
1524     15.230000     -0.084620      0.046510
1525     15.240000     -0.085080      0.045520
1526     15.250000     -0.085540      0.044460
1527     15.260000     -0.085980      0.043350
1528     15.270000     -0.086420      0.042180
1529     15.280000     -0.086840      0.040980
1530     15.290000     -0.087250      0.039730
1531     15.300000     -0.087650      0.038450
1532     15.310000     -0.088030      0.037150
1533     15.320000     -0.088400      0.035840
1534     15.330000     -0.088760      0.034510
1535     15.340000     -0.089110      0.033170
1536     15.350000     -0.089440      0.031840
1537     15.360000     -0.089760      0.030500
1538     15.370000     -0.090060      0.029170
1539     15.380000     -0.090350      0.027840
1540     15.390000     -0.090630      0.026520
1541     15.400000     -0.090900      0.025210
1542     15.410000     -0.091150      0.023900
1543     15.420000     -0.091390      0.022590
1544     15.430000     -0.091610      0.021290
1545     15.440000     -0.091830      0.019990
1546     15.450000     -0.092030      0.018700
1547     15.460000     -0.092210      0.017410
1548     15.470000     -0.092390      0.016130
1549     15.480000     -0.092550      0.014860
1550     15.490000     -0.092700      0.013590
1551     15.500000     -0.092830      0.012340
1552     15.510000     -0.092960      0.011110
1553     15.520000     -0.093070      0.009890
1554     15.530000     -0.093170      0.008690
1555     15.540000     -0.093250      0.007520
1556     15.550000     -0.093330      0.006370
1557     15.560000     -0.093390      0.005250
1558     15.570000     -0.093450      0.004160
1559     15.580000     -0.093490      0.003080
1560     15.590000     -0.093520      0.002040
1561     15.600000     -0.093540      0.001010
1562     15.610000     -0.093550      0.000010
1563     15.620000     -0.093550     -0.000970
1564     15.630000     -0.093540     -0.001930
1565     15.640000     -0.093520     -0.002880
1566     15.650000     -0.093490     -0.003810
1567     15.660000     -0.093450     -0.004720
1568     15.670000     -0.093410     -0.005630
1569     15.680000     -0.093350     -0.006520
1570     15.690000     -0.093280     -0.007390
1571     15.700000     -0.093210     -0.008260
1572     15.710000     -0.093130     -0.009110
1573     15.720000     -0.093040     -0.009950
1574     15.730000     -0.092940     -0.010780
1575     15.740000     -0.092830     -0.011590
1576     15.750000     -0.092710     -0.012400
1577     15.760000     -0.092590     -0.013190
1578     15.770000     -0.092460     -0.013960
1579     15.780000     -0.092320     -0.014730
1580     15.790000     -0.092170     -0.015490
1581     15.800000     -0.092020     -0.016230
1582     15.810000     -0.091850     -0.016960
1583     15.820000     -0.091680     -0.017680
1584     15.830000     -0.091510     -0.018390
1585     15.840000     -0.091320     -0.019080
1586     15.850000     -0.091130     -0.019750
1587     15.860000     -0.090930     -0.020400
1588     15.870000     -0.090730     -0.021010
1589     15.880000     -0.090520     -0.021600
1590     15.890000     -0.090300     -0.022140
1591     15.900000     -0.090080     -0.022630
1592     15.910000     -0.089860     -0.023070
1593     15.920000     -0.089630     -0.023450
1594     15.930000     -0.089390     -0.023750
1595     15.940000     -0.089150     -0.023980
1596     15.950000     -0.088910     -0.024130
1597     15.960000     -0.088670     -0.024190
1598     15.970000     -0.088430     -0.024150
1599     15.980000     -0.088190     -0.024030
1600     15.990000     -0.087950     -0.023800
1601     16.000000     -0.087710     -0.023470
1602     16.010000     -0.087480     -0.023050
1603     16.020000     -0.087250     -0.022530
1604     16.030000     -0.087020     -0.021930
1605     16.040000     -0.086800     -0.021230
1606     16.050000     -0.086590     -0.020460
1607     16.060000     -0.086380     -0.019620
1608     16.070000     -0.086190     -0.018730
1609     16.080000     -0.086000     -0.017780
1610     16.090000     -0.085820     -0.016810
1611     16.100000     -0.085650     -0.015810
1612     16.110000     -0.085500     -0.014810
1613     16.120000     -0.085350     -0.013810
1614     16.130000     -0.085210     -0.012830
1615     16.140000     -0.085080     -0.011890
1616     16.150000     -0.084960     -0.010980
1617     16.160000     -0.084850     -0.010120
1618     16.170000     -0.084750     -0.009320
1619     16.180000     -0.084660     -0.008580
1620     16.190000     -0.084570     -0.007900
1621     16.200000     -0.084490     -0.007290
1622     16.210000     -0.084420     -0.006750
1623     16.220000     -0.084350     -0.006270
1624     16.230000     -0.084290     -0.005860
1625     16.240000     -0.084230     -0.005510
1626     16.250000     -0.084180     -0.005210
1627     16.260000     -0.084130     -0.004960
1628     16.270000     -0.084080     -0.004760
1629     16.280000     -0.084030     -0.004590
1630     16.290000     -0.083980     -0.004460
1631     16.300000     -0.083940     -0.004350
1632     16.310000     -0.083890     -0.004250
1633     16.320000     -0.083850     -0.004170
1634     16.330000     -0.083810     -0.004090
1635     16.340000     -0.083770     -0.004010
1636     16.350000     -0.083730     -0.003930
1637     16.360000     -0.083690     -0.003830
1638     16.370000     -0.083650     -0.003710
1639     16.380000     -0.083610     -0.003580
1640     16.390000     -0.083580     -0.003420
1641     16.400000     -0.083540     -0.003240
1642     16.410000     -0.083510     -0.003030
1643     16.420000     -0.083480     -0.002800
1644     16.430000     -0.083450     -0.002550
1645     16.440000     -0.083430     -0.002270
1646     16.450000     -0.083410     -0.001980
1647     16.460000     -0.083390     -0.001680
1648     16.470000     -0.083370     -0.001360
1649     16.480000     -0.083360     -0.001040
1650     16.490000     -0.083340     -0.000710
1651     16.500000     -0.083340     -0.000400
1652     16.510000     -0.083330     -0.000090
1653     16.520000     -0.083330      0.000190
1654     16.530000     -0.083330      0.000460
1655     16.540000     -0.083340      0.000690
1656     16.550000     -0.083350      0.000890
1657     16.560000     -0.083350      0.001050
1658     16.570000     -0.083370      0.001170
1659     16.580000     -0.083380      0.001250
1660     16.590000     -0.083390      0.001280
1661     16.600000     -0.083400      0.001260
1662     16.610000     -0.083410      0.001190
1663     16.620000     -0.083430      0.001080
1664     16.630000     -0.083440      0.000920
1665     16.640000     -0.083450      0.000720
1666     16.650000     -0.083450      0.000470
1667     16.660000     -0.083460      0.000190
1668     16.670000     -0.083460     -0.000130
1669     16.680000     -0.083460     -0.000480
1670     16.690000     -0.083450     -0.000850
1671     16.700000     -0.083450     -0.001240
1672     16.710000     -0.083430     -0.001650
1673     16.720000     -0.083420     -0.002070
1674     16.730000     -0.083400     -0.002500
1675     16.740000     -0.083370     -0.002930
1676     16.750000     -0.083340     -0.003350
1677     16.760000     -0.083310     -0.003780
1678     16.770000     -0.083270     -0.004190
1679     16.780000     -0.083230     -0.004600
1680     16.790000     -0.083180     -0.005000
1681     16.800000     -0.083130     -0.005390
1682     16.810000     -0.083080     -0.005770
1683     16.820000     -0.083020     -0.006130
1684     16.830000     -0.082960     -0.006490
1685     16.840000     -0.082900     -0.006830
1686     16.850000     -0.082830     -0.007170
1687     16.860000     -0.082760     -0.007490
1688     16.870000     -0.082680     -0.007810
1689     16.880000     -0.082600     -0.008110
1690     16.890000     -0.082520     -0.008410
1691     16.900000     -0.082440     -0.008700
1692     16.910000     -0.082350     -0.008980
1693     16.920000     -0.082260     -0.009250
1694     16.930000     -0.082170     -0.009510
1695     16.940000     -0.082070     -0.009760
1696     16.950000     -0.081970     -0.010010
1697     16.960000     -0.081870     -0.010240
1698     16.970000     -0.081770     -0.010470
1699     16.980000     -0.081670     -0.010690
1700     16.990000     -0.081560     -0.010900
1701     17.000000     -0.081450     -0.011100
1702     17.010000     -0.081340     -0.011290
1703     17.020000     -0.081230     -0.011480
1704     17.030000     -0.081110     -0.011660
1705     17.040000     -0.081000     -0.011820
1706     17.050000     -0.080880     -0.011980
1707     17.060000     -0.080760     -0.012130
1708     17.070000     -0.080640     -0.012260
1709     17.080000     -0.080510     -0.012370
1710     17.090000     -0.080390     -0.012470
1711     17.100000     -0.080270     -0.012550
1712     17.110000     -0.080140     -0.012610
1713     17.120000     -0.080010     -0.012640
1714     17.130000     -0.079890     -0.012640
1715     17.140000     -0.079760     -0.012620
1716     17.150000     -0.079640     -0.012560
1717     17.160000     -0.079510     -0.012470
1718     17.170000     -0.079390     -0.012350
1719     17.180000     -0.079260     -0.012190
1720     17.190000     -0.079140     -0.011990
1721     17.200000     -0.079020     -0.011750
1722     17.210000     -0.078900     -0.011470
1723     17.220000     -0.078790     -0.011150
1724     17.230000     -0.078680     -0.010800
1725     17.240000     -0.078570     -0.010400
1726     17.250000     -0.078460     -0.009960
1727     17.260000     -0.078360     -0.009490
1728     17.270000     -0.078270     -0.008990
1729     17.280000     -0.078180     -0.008450
1730     17.290000     -0.078100     -0.007880
1731     17.300000     -0.078020     -0.007280
1732     17.310000     -0.077940     -0.006660
1733     17.320000     -0.077880     -0.006010
1734     17.330000     -0.077820     -0.005340
1735     17.340000     -0.077760     -0.004650
1736     17.350000     -0.077720     -0.003940
1737     17.360000     -0.077680     -0.003210
1738     17.370000     -0.077650     -0.002460
1739     17.380000     -0.077620     -0.001690
1740     17.390000     -0.077600     -0.000890
1741     17.400000     -0.077600     -0.000080
1742     17.410000     -0.077590      0.000750
1743     17.420000     -0.077600      0.001600
1744     17.430000     -0.077620      0.002470
1745     17.440000     -0.077640      0.003370
1746     17.450000     -0.077680      0.004280
1747     17.460000     -0.077720      0.005210
1748     17.470000     -0.077770      0.006160
1749     17.480000     -0.077830      0.007130
1750     17.490000     -0.077900      0.008110
1751     17.500000     -0.077990      0.009100
1752     17.510000     -0.078080      0.010090
1753     17.520000     -0.078180      0.011090
1754     17.530000     -0.078290      0.012090
1755     17.540000     -0.078410      0.013090
1756     17.550000     -0.078540      0.014090
1757     17.560000     -0.078680      0.015090
1758     17.570000     -0.078830      0.016080
1759     17.580000     -0.078990      0.017070
1760     17.590000     -0.079160      0.018060
1761     17.600000     -0.079340      0.019040
1762     17.610000     -0.079530      0.020020
1763     17.620000     -0.079730      0.021000
1764     17.630000     -0.079940      0.021970
1765     17.640000     -0.080160      0.022940
1766     17.650000     -0.080390      0.023910
1767     17.660000     -0.080630      0.024860
1768     17.670000     -0.080880      0.025810
1769     17.680000     -0.081140      0.026740
1770     17.690000     -0.081410      0.027650
1771     17.700000     -0.081680      0.028550
1772     17.710000     -0.081970      0.029410
1773     17.720000     -0.082260      0.030240
1774     17.730000     -0.082560      0.031040
1775     17.740000     -0.082880      0.031790
1776     17.750000     -0.083190      0.032500
1777     17.760000     -0.083520      0.033160
1778     17.770000     -0.083850      0.033780
1779     17.780000     -0.084190      0.034340
1780     17.790000     -0.084530      0.034850
1781     17.800000     -0.084880      0.035300
1782     17.810000     -0.085230      0.035710
1783     17.820000     -0.085590      0.036060
1784     17.830000     -0.085950      0.036360
1785     17.840000     -0.086310      0.036610
1786     17.850000     -0.086680      0.036810
1787     17.860000     -0.087050      0.036960
1788     17.870000     -0.087420      0.037070
1789     17.880000     -0.087790      0.037130
1790     17.890000     -0.088160      0.037150
1791     17.900000     -0.088530      0.037120
1792     17.910000     -0.088900      0.037060
1793     17.920000     -0.089270      0.036950
1794     17.930000     -0.089640      0.036800
1795     17.940000     -0.090010      0.036610
1796     17.950000     -0.090380      0.036380
1797     17.960000     -0.090740      0.036120
1798     17.970000     -0.091100      0.035810
1799     17.980000     -0.091460      0.035470
1800     17.990000     -0.091810      0.035080
1801     18.000000     -0.092160      0.034660
1802     18.010000     -0.092510      0.034200
1803     18.020000     -0.092850      0.033710
1804     18.030000     -0.093190      0.033180
1805     18.040000     -0.093520      0.032620
1806     18.050000     -0.093850      0.032020
1807     18.060000     -0.094170      0.031410
1808     18.070000     -0.094480      0.030760
1809     18.080000     -0.094790      0.030100
1810     18.090000     -0.095090      0.029430
1811     18.100000     -0.095390      0.028750
1812     18.110000     -0.095670      0.028070
1813     18.120000     -0.095950      0.027380
1814     18.130000     -0.096230      0.026710
1815     18.140000     -0.096500      0.026050
1816     18.150000     -0.096760      0.025400
1817     18.160000     -0.097010      0.024760
1818     18.170000     -0.097260      0.024150
1819     18.180000     -0.097500      0.023560
1820     18.190000     -0.097730      0.022990
1821     18.200000     -0.097960      0.022450
1822     18.210000     -0.098190      0.021920
1823     18.220000     -0.098410      0.021420
1824     18.230000     -0.098620      0.020940
1825     18.240000     -0.098830      0.020480
1826     18.250000     -0.099040      0.020040
1827     18.260000     -0.099240      0.019610
1828     18.270000     -0.099430      0.019210
1829     18.280000     -0.099620      0.018810
1830     18.290000     -0.099810      0.018430
1831     18.300000     -0.100000      0.018060
1832     18.310000     -0.100180      0.017700
1833     18.320000     -0.100360      0.017360
1834     18.330000     -0.100530      0.017020
1835     18.340000     -0.100700      0.016680
1836     18.350000     -0.100870      0.016360
1837     18.360000     -0.101030      0.016030
1838     18.370000     -0.101190      0.015710
1839     18.380000     -0.101350      0.015400
1840     18.390000     -0.101500      0.015080
1841     18.400000     -0.101650      0.014770
1842     18.410000     -0.101800      0.014460
1843     18.420000     -0.101940      0.014140
1844     18.430000     -0.102090      0.013830
1845     18.440000     -0.102220      0.013510
1846     18.450000     -0.102360      0.013190
1847     18.460000     -0.102490      0.012870
1848     18.470000     -0.102620      0.012550
1849     18.480000     -0.102740      0.012230
1850     18.490000     -0.102870      0.011910
1851     18.500000     -0.102990      0.011590
1852     18.510000     -0.103100      0.011270
1853     18.520000     -0.103210      0.010960
1854     18.530000     -0.103320      0.010650
1855     18.540000     -0.103430      0.010340
1856     18.550000     -0.103530      0.010040
1857     18.560000     -0.103630      0.009740
1858     18.570000     -0.103730      0.009450
1859     18.580000     -0.103830      0.009170
1860     18.590000     -0.103920      0.008890
1861     18.600000     -0.104010      0.008620
1862     18.610000     -0.104090      0.008350
1863     18.620000     -0.104180      0.008100
1864     18.630000     -0.104260      0.007850
1865     18.640000     -0.104340      0.007610
1866     18.650000     -0.104410      0.007390
1867     18.660000     -0.104490      0.007170
1868     18.670000     -0.104560      0.006970
1869     18.680000     -0.104630      0.006790
1870     18.690000     -0.104700      0.006620
1871     18.700000     -0.104760      0.006480
1872     18.710000     -0.104830      0.006360
1873     18.720000     -0.104890      0.006260
1874     18.730000     -0.104950      0.006200
1875     18.740000     -0.105010      0.006170
1876     18.750000     -0.105080      0.006170
1877     18.760000     -0.105140      0.006210
1878     18.770000     -0.105200      0.006280
1879     18.780000     -0.105260      0.006400
1880     18.790000     -0.105330      0.006550
1881     18.800000     -0.105390      0.006750
1882     18.810000     -0.105460      0.006980
1883     18.820000     -0.105530      0.007250
1884     18.830000     -0.105600      0.007560
1885     18.840000     -0.105680      0.007910
1886     18.850000     -0.105760      0.008280
1887     18.860000     -0.105840      0.008680
1888     18.870000     -0.105930      0.009100
1889     18.880000     -0.106020      0.009540
1890     18.890000     -0.106110      0.009990
1891     18.900000     -0.106210      0.010450
1892     18.910000     -0.106320      0.010900
1893     18.920000     -0.106430      0.011350
1894     18.930000     -0.106540      0.011790
1895     18.940000     -0.106660      0.012200
1896     18.950000     -0.106780      0.012600
1897     18.960000     -0.106910      0.012970
1898     18.970000     -0.107040      0.013310
1899     18.980000     -0.107170      0.013620
1900     18.990000     -0.107300      0.013890
1901     19.000000     -0.107440      0.014130
1902     19.010000     -0.107590      0.014340
1903     19.020000     -0.107730      0.014510
1904     19.030000     -0.107870      0.014650
1905     19.040000     -0.108020      0.014760
1906     19.050000     -0.108170      0.014840
1907     19.060000     -0.108320      0.014900
1908     19.070000     -0.108470      0.014930
1909     19.080000     -0.108610      0.014950
1910     19.090000     -0.108760      0.014950
1911     19.100000     -0.108910      0.014930
1912     19.110000     -0.109060      0.014910
1913     19.120000     -0.109210      0.014880
1914     19.130000     -0.109360      0.014850
1915     19.140000     -0.109510      0.014820
1916     19.150000     -0.109660      0.014790
1917     19.160000     -0.109810      0.014770
1918     19.170000     -0.109950      0.014760
1919     19.180000     -0.110100      0.014750
1920     19.190000     -0.110250      0.014760
1921     19.200000     -0.110400      0.014780
1922     19.210000     -0.110540      0.014820
1923     19.220000     -0.110690      0.014870
1924     19.230000     -0.110840      0.014930
1925     19.240000     -0.110990      0.015000
1926     19.250000     -0.111140      0.015080
1927     19.260000     -0.111290      0.015180
1928     19.270000     -0.111440      0.015280
1929     19.280000     -0.111590      0.015390
1930     19.290000     -0.111750      0.015510
1931     19.300000     -0.111900      0.015620
1932     19.310000     -0.112060      0.015740
1933     19.320000     -0.112220      0.015860
1934     19.330000     -0.112380      0.015980
1935     19.340000     -0.112540      0.016090
1936     19.350000     -0.112700      0.016200
1937     19.360000     -0.112860      0.016300
1938     19.370000     -0.113020      0.016390
1939     19.380000     -0.113190      0.016470
1940     19.390000     -0.113350      0.016540
1941     19.400000     -0.113520      0.016590
1942     19.410000     -0.113680      0.016630
1943     19.420000     -0.113850      0.016650
1944     19.430000     -0.114010      0.016660
1945     19.440000     -0.114180      0.016640
1946     19.450000     -0.114350      0.016610
1947     19.460000     -0.114510      0.016550
1948     19.470000     -0.114680      0.016460
1949     19.480000     -0.114840      0.016350
1950     19.490000     -0.115010      0.016200
1951     19.500000     -0.115170      0.016010
1952     19.510000     -0.115330      0.015790
1953     19.520000     -0.115490      0.015520
1954     19.530000     -0.115640      0.015200
1955     19.540000     -0.115790      0.014840
1956     19.550000     -0.115940      0.014420
1957     19.560000     -0.116090      0.013940
1958     19.570000     -0.116230      0.013410
1959     19.580000     -0.116360      0.012810
1960     19.590000     -0.116490      0.012150
1961     19.600000     -0.116610      0.011430
1962     19.610000     -0.116720      0.010650
1963     19.620000     -0.116830      0.009810
1964     19.630000     -0.116930      0.008910
1965     19.640000     -0.117020      0.007970
1966     19.650000     -0.117100      0.006970
1967     19.660000     -0.117170      0.005950
1968     19.670000     -0.117230      0.004890
1969     19.680000     -0.117280      0.003820
1970     19.690000     -0.117310      0.002750
1971     19.700000     -0.117340      0.001680
1972     19.710000     -0.117360      0.000640
1973     19.720000     -0.117360     -0.000370
1974     19.730000     -0.117360     -0.001340
1975     19.740000     -0.117350     -0.002240
1976     19.750000     -0.117330     -0.003080
1977     19.760000     -0.117290     -0.003850
1978     19.770000     -0.117260     -0.004540
1979     19.780000     -0.117210     -0.005130
1980     19.790000     -0.117160     -0.005640
1981     19.800000     -0.117100     -0.006060
1982     19.810000     -0.117040     -0.006390
1983     19.820000     -0.116980     -0.006630
1984     19.830000     -0.116910     -0.006790
1985     19.840000     -0.116840     -0.006870
1986     19.850000     -0.116780     -0.006870
1987     19.860000     -0.116710     -0.006810
1988     19.870000     -0.116640     -0.006700
1989     19.880000     -0.116570     -0.006530
1990     19.890000     -0.116510     -0.006340
1991     19.900000     -0.116440     -0.006120
1992     19.910000     -0.116380     -0.005880
1993     19.920000     -0.116320     -0.005640
1994     19.930000     -0.116270     -0.005410
1995     19.940000     -0.116210     -0.005200
1996     19.950000     -0.116160     -0.005010
1997     19.960000     -0.116110     -0.004860
1998     19.970000     -0.116060     -0.004740
1999     19.980000     -0.116010     -0.004670
2000     19.990000     -0.115970     -0.004650
2001     20.000000     -0.115920     -0.004670
2002     20.010000     -0.115870     -0.004750
2003     20.020000     -0.115830     -0.004880
2004     20.030000     -0.115780     -0.005060
2005     20.040000     -0.115730     -0.005290
2006     20.050000     -0.115670     -0.005570
2007     20.060000     -0.115620     -0.005880
2008     20.070000     -0.115560     -0.006230
2009     20.080000     -0.115500     -0.006620
2010     20.090000     -0.115430     -0.007030
2011     20.100000     -0.115360     -0.007450
2012     20.110000     -0.115290     -0.007890
2013     20.120000     -0.115210     -0.008330
2014     20.130000     -0.115120     -0.008780
2015     20.140000     -0.115040     -0.009220
2016     20.150000     -0.114940     -0.009640
2017     20.160000     -0.114850     -0.010060
2018     20.170000     -0.114750     -0.010450
2019     20.180000     -0.114640     -0.010820
2020     20.190000     -0.114530     -0.011170
2021     20.200000     -0.114420     -0.011500
2022     20.210000     -0.114310     -0.011800
2023     20.220000     -0.114190     -0.012070
2024     20.230000     -0.114070     -0.012320
2025     20.240000     -0.113950     -0.012540
2026     20.250000     -0.113820     -0.012730
2027     20.260000     -0.113690     -0.012900
2028     20.270000     -0.113560     -0.013050
2029     20.280000     -0.113430     -0.013170
2030     20.290000     -0.113300     -0.013270
2031     20.300000     -0.113170     -0.013340
2032     20.310000     -0.113040     -0.013400
2033     20.320000     -0.112900     -0.013430
2034     20.330000     -0.112770     -0.013440
2035     20.340000     -0.112630     -0.013430
2036     20.350000     -0.112500     -0.013390
2037     20.360000     -0.112370     -0.013340
2038     20.370000     -0.112230     -0.013260
2039     20.380000     -0.112100     -0.013170
2040     20.390000     -0.111970     -0.013050
2041     20.400000     -0.111840     -0.012910
2042     20.410000     -0.111710     -0.012760
2043     20.420000     -0.111580     -0.012580
2044     20.430000     -0.111450     -0.012390
2045     20.440000     -0.111330     -0.012170
2046     20.450000     -0.111210     -0.011940
2047     20.460000     -0.111090     -0.011700
2048     20.470000     -0.110970     -0.011440
2049     20.480000     -0.110860     -0.011170
2050     20.490000     -0.110750     -0.010890
2051     20.500000     -0.110640     -0.010600
2052     20.510000     -0.110530     -0.010300
2053     20.520000     -0.110430     -0.010000
2054     20.530000     -0.110330     -0.009700
2055     20.540000     -0.110230     -0.009400
2056     20.550000     -0.110140     -0.009100
2057     20.560000     -0.110050     -0.008790
2058     20.570000     -0.109960     -0.008490
2059     20.580000     -0.109870     -0.008200
2060     20.590000     -0.109790     -0.007900
2061     20.600000     -0.109710     -0.007600
2062     20.610000     -0.109640     -0.007310
2063     20.620000     -0.109560     -0.007020
2064     20.630000     -0.109490     -0.006730
2065     20.640000     -0.109430     -0.006440
2066     20.650000     -0.109360     -0.006150
2067     20.660000     -0.109300     -0.005860
2068     20.670000     -0.109240     -0.005560
2069     20.680000     -0.109190     -0.005260
2070     20.690000     -0.109130     -0.004960
2071     20.700000     -0.109080     -0.004650
2072     20.710000     -0.109040     -0.004340
2073     20.720000     -0.108990     -0.004030
2074     20.730000     -0.108950     -0.003700
2075     20.740000     -0.108920     -0.003370
2076     20.750000     -0.108880     -0.003030
2077     20.760000     -0.108850     -0.002690
2078     20.770000     -0.108830     -0.002330
2079     20.780000     -0.108800     -0.001960
2080     20.790000     -0.108780     -0.001580
2081     20.800000     -0.108770     -0.001200
2082     20.810000     -0.108750     -0.000800
2083     20.820000     -0.108750     -0.000390
2084     20.830000     -0.108740      0.000030
2085     20.840000     -0.108740      0.000460
2086     20.850000     -0.108750      0.000890
2087     20.860000     -0.108760      0.001320
2088     20.870000     -0.108770      0.001760
2089     20.880000     -0.108790      0.002190
2090     20.890000     -0.108810      0.002610
2091     20.900000     -0.108840      0.003030
2092     20.910000     -0.108870      0.003430
2093     20.920000     -0.108900      0.003800
2094     20.930000     -0.108940      0.004160
2095     20.940000     -0.108980      0.004480
2096     20.950000     -0.109020      0.004780
2097     20.960000     -0.109070      0.005040
2098     20.970000     -0.109120      0.005260
2099     20.980000     -0.109180      0.005450
2100     20.990000     -0.109230      0.005590
2101     21.000000     -0.109290      0.005700
2102     21.010000     -0.109340      0.005770
2103     21.020000     -0.109400      0.005800
2104     21.030000     -0.109460      0.005790
2105     21.040000     -0.109520      0.005750
2106     21.050000     -0.109570      0.005670
2107     21.060000     -0.109630      0.005560
2108     21.070000     -0.109690      0.005420
2109     21.080000     -0.109740      0.005260
2110     21.090000     -0.109790      0.005090
2111     21.100000     -0.109840      0.004890
2112     21.110000     -0.109890      0.004680
2113     21.120000     -0.109940      0.004470
2114     21.130000     -0.109980      0.004250
2115     21.140000     -0.110030      0.004030
2116     21.150000     -0.110070      0.003810
2117     21.160000     -0.110110      0.003590
2118     21.170000     -0.110140      0.003380
2119     21.180000     -0.110170      0.003180
2120     21.190000     -0.110210      0.002990
2121     21.200000     -0.110240      0.002800
2122     21.210000     -0.110260      0.002630
2123     21.220000     -0.110290      0.002470
2124     21.230000     -0.110320      0.002310
2125     21.240000     -0.110340      0.002170
2126     21.250000     -0.110360      0.002030
2127     21.260000     -0.110380      0.001900
2128     21.270000     -0.110400      0.001780
2129     21.280000     -0.110420      0.001670
2130     21.290000     -0.110430      0.001560
2131     21.300000     -0.110450      0.001450
2132     21.310000     -0.110460      0.001350
2133     21.320000     -0.110480      0.001250
2134     21.330000     -0.110490      0.001160
2135     21.340000     -0.110500      0.001060
2136     21.350000     -0.110510      0.000960
2137     21.360000     -0.110520      0.000860
2138     21.370000     -0.110530      0.000760
2139     21.380000     -0.110540      0.000650
2140     21.390000     -0.110540      0.000540
2141     21.400000     -0.110550      0.000430
2142     21.410000     -0.110550      0.000310
2143     21.420000     -0.110560      0.000190
2144     21.430000     -0.110560      0.000060
2145     21.440000     -0.110560     -0.000080
2146     21.450000     -0.110560     -0.000230
2147     21.460000     -0.110560     -0.000380
2148     21.470000     -0.110550     -0.000550
2149     21.480000     -0.110550     -0.000720
2150     21.490000     -0.110540     -0.000900
2151     21.500000     -0.110530     -0.001090
2152     21.510000     -0.110520     -0.001300
2153     21.520000     -0.110510     -0.001520
2154     21.530000     -0.110490     -0.001740
2155     21.540000     -0.110480     -0.001990
2156     21.550000     -0.110460     -0.002250
2157     21.560000     -0.110430     -0.002520
2158     21.570000     -0.110410     -0.002810
2159     21.580000     -0.110380     -0.003110
2160     21.590000     -0.110350     -0.003440
2161     21.600000     -0.110310     -0.003780
2162     21.610000     -0.110280     -0.004140
2163     21.620000     -0.110240     -0.004520
2164     21.630000     -0.110190     -0.004910
2165     21.640000     -0.110140     -0.005330
2166     21.650000     -0.110090     -0.005770
2167     21.660000     -0.110030     -0.006220
2168     21.670000     -0.109970     -0.006690
2169     21.680000     -0.109900     -0.007180
2170     21.690000     -0.109830     -0.007680
2171     21.700000     -0.109750     -0.008190
2172     21.710000     -0.109670     -0.008710
2173     21.720000     -0.109580     -0.009240
2174     21.730000     -0.109490     -0.009780
2175     21.740000     -0.109390     -0.010330
2176     21.750000     -0.109290     -0.010880
2177     21.760000     -0.109180     -0.011440
2178     21.770000     -0.109070     -0.012010
2179     21.780000     -0.108950     -0.012580
2180     21.790000     -0.108820     -0.013150
2181     21.800000     -0.108690     -0.013730
2182     21.810000     -0.108550     -0.014320
2183     21.820000     -0.108410     -0.014910
2184     21.830000     -0.108260     -0.015510
2185     21.840000     -0.108100     -0.016110
2186     21.850000     -0.107940     -0.016710
2187     21.860000     -0.107780     -0.017310
2188     21.870000     -0.107600     -0.017910
2189     21.880000     -0.107420     -0.018510
2190     21.890000     -0.107240     -0.019100
2191     21.900000     -0.107050     -0.019680
2192     21.910000     -0.106850     -0.020240
2193     21.920000     -0.106650     -0.020790
2194     21.930000     -0.106440     -0.021320
2195     21.940000     -0.106230     -0.021830
2196     21.950000     -0.106010     -0.022310
2197     21.960000     -0.105790     -0.022770
2198     21.970000     -0.105560     -0.023200
2199     21.980000     -0.105330     -0.023600
2200     21.990000     -0.105090     -0.023970
2201     22.000000     -0.104850     -0.024310
2202     22.010000     -0.104610     -0.024630
2203     22.020000     -0.104360     -0.024910
2204     22.030000     -0.104110     -0.025170
2205     22.040000     -0.103860     -0.025410
2206     22.050000     -0.103610     -0.025630
2207     22.060000     -0.103350     -0.025830
2208     22.070000     -0.103090     -0.026010
2209     22.080000     -0.102830     -0.026180
2210     22.090000     -0.102570     -0.026350
2211     22.100000     -0.102310     -0.026510
2212     22.110000     -0.102040     -0.026660
2213     22.120000     -0.101770     -0.026820
2214     22.130000     -0.101510     -0.026980
2215     22.140000     -0.101240     -0.027150
2216     22.150000     -0.100960     -0.027340
2217     22.160000     -0.100690     -0.027530
2218     22.170000     -0.100420     -0.027740
2219     22.180000     -0.100140     -0.027970
2220     22.190000     -0.099860     -0.028220
2221     22.200000     -0.099580     -0.028490
2222     22.210000     -0.099290     -0.028780
2223     22.220000     -0.099000     -0.029090
2224     22.230000     -0.098710     -0.029430
2225     22.240000     -0.098420     -0.029790
2226     22.250000     -0.098120     -0.030170
2227     22.260000     -0.097820     -0.030570
2228     22.270000     -0.097510     -0.030990
2229     22.280000     -0.097200     -0.031420
2230     22.290000     -0.096890     -0.031880
2231     22.300000     -0.096570     -0.032340
2232     22.310000     -0.096250     -0.032820
2233     22.320000     -0.095920     -0.033310
2234     22.330000     -0.095590     -0.033810
2235     22.340000     -0.095250     -0.034310
2236     22.350000     -0.094910     -0.034820
2237     22.360000     -0.094560     -0.035340
2238     22.370000     -0.094200     -0.035860
2239     22.380000     -0.093840     -0.036380
2240     22.390000     -0.093480     -0.036910
2241     22.400000     -0.093110     -0.037440
2242     22.410000     -0.092740     -0.037980
2243     22.420000     -0.092360     -0.038530
2244     22.430000     -0.091970     -0.039070
2245     22.440000     -0.091580     -0.039630
2246     22.450000     -0.091190     -0.040180
2247     22.460000     -0.090780     -0.040740
2248     22.470000     -0.090380     -0.041310
2249     22.480000     -0.089960     -0.041870
2250     22.490000     -0.089540     -0.042440
2251     22.500000     -0.089120     -0.043000
2252     22.510000     -0.088690     -0.043560
2253     22.520000     -0.088250     -0.044110
2254     22.530000     -0.087810     -0.044660
2255     22.540000     -0.087370     -0.045200
2256     22.550000     -0.086910     -0.045730
2257     22.560000     -0.086460     -0.046250
2258     22.570000     -0.086000     -0.046750
2259     22.580000     -0.085530     -0.047250
2260     22.590000     -0.085060     -0.047730
2261     22.600000     -0.084580     -0.048200
2262     22.610000     -0.084100     -0.048660
2263     22.620000     -0.083610     -0.049110
2264     22.630000     -0.083120     -0.049540
2265     22.640000     -0.082620     -0.049950
2266     22.650000     -0.082120     -0.050340
2267     22.660000     -0.081620     -0.050720
2268     22.670000     -0.081110     -0.051070
2269     22.680000     -0.080600     -0.051400
2270     22.690000     -0.080090     -0.051690
2271     22.700000     -0.079570     -0.051960
2272     22.710000     -0.079050     -0.052180
2273     22.720000     -0.078530     -0.052360
2274     22.730000     -0.078010     -0.052500
2275     22.740000     -0.077480     -0.052590
2276     22.750000     -0.076960     -0.052620
2277     22.760000     -0.076430     -0.052600
2278     22.770000     -0.075900     -0.052510
2279     22.780000     -0.075380     -0.052370
2280     22.790000     -0.074850     -0.052170
2281     22.800000     -0.074330     -0.051900
2282     22.810000     -0.073810     -0.051580
2283     22.820000     -0.073300     -0.051190
2284     22.830000     -0.072790     -0.050750
2285     22.840000     -0.072280     -0.050250
2286     22.850000     -0.071780     -0.049710
2287     22.860000     -0.071280     -0.049120
2288     22.870000     -0.070790     -0.048500
2289     22.880000     -0.070300     -0.047850
2290     22.890000     -0.069820     -0.047180
2291     22.900000     -0.069350     -0.046500
2292     22.910000     -0.068890     -0.045820
2293     22.920000     -0.068430     -0.045150
2294     22.930000     -0.067980     -0.044490
2295     22.940000     -0.067530     -0.043860
2296     22.950000     -0.067090     -0.043250
2297     22.960000     -0.066660     -0.042680
2298     22.970000     -0.066230     -0.042150
2299     22.980000     -0.065810     -0.041660
2300     22.990000     -0.065400     -0.041210
2301     23.000000     -0.064980     -0.040810
2302     23.010000     -0.064580     -0.040450
2303     23.020000     -0.064170     -0.040140
2304     23.030000     -0.063770     -0.039870
2305     23.040000     -0.063370     -0.039640
2306     23.050000     -0.062970     -0.039450
2307     23.060000     -0.062580     -0.039280
2308     23.070000     -0.062190     -0.039140
2309     23.080000     -0.061800     -0.039020
2310     23.090000     -0.061410     -0.038910
2311     23.100000     -0.061020     -0.038810
2312     23.110000     -0.060630     -0.038720
2313     23.120000     -0.060240     -0.038610
2314     23.130000     -0.059860     -0.038500
2315     23.140000     -0.059470     -0.038370
2316     23.150000     -0.059090     -0.038220
2317     23.160000     -0.058700     -0.038050
2318     23.170000     -0.058320     -0.037840
2319     23.180000     -0.057950     -0.037610
2320     23.190000     -0.057570     -0.037330
2321     23.200000     -0.057200     -0.037020
2322     23.210000     -0.056830     -0.036680
2323     23.220000     -0.056460     -0.036290
2324     23.230000     -0.056100     -0.035870
2325     23.240000     -0.055740     -0.035410
2326     23.250000     -0.055380     -0.034920
2327     23.260000     -0.055030     -0.034400
2328     23.270000     -0.054690     -0.033860
2329     23.280000     -0.054350     -0.033290
2330     23.290000     -0.054020     -0.032710
2331     23.300000     -0.053690     -0.032120
2332     23.310000     -0.053370     -0.031530
2333     23.320000     -0.053060     -0.030930
2334     23.330000     -0.052750     -0.030350
2335     23.340000     -0.052440     -0.029770
2336     23.350000     -0.052140     -0.029200
2337     23.360000     -0.051850     -0.028660
2338     23.370000     -0.051570     -0.028130
2339     23.380000     -0.051280     -0.027630
2340     23.390000     -0.051010     -0.027150
2341     23.400000     -0.050740     -0.026690
2342     23.410000     -0.050470     -0.026260
2343     23.420000     -0.050210     -0.025850
2344     23.430000     -0.049950     -0.025470
2345     23.440000     -0.049690     -0.025100
2346     23.450000     -0.049440     -0.024750
2347     23.460000     -0.049200     -0.024420
2348     23.470000     -0.048950     -0.024110
2349     23.480000     -0.048710     -0.023810
2350     23.490000     -0.048470     -0.023520
2351     23.500000     -0.048240     -0.023230
2352     23.510000     -0.048000     -0.022960
2353     23.520000     -0.047780     -0.022680
2354     23.530000     -0.047550     -0.022410
2355     23.540000     -0.047320     -0.022140
2356     23.550000     -0.047100     -0.021870
2357     23.560000     -0.046880     -0.021590
2358     23.570000     -0.046670     -0.021310
2359     23.580000     -0.046460     -0.021020
2360     23.590000     -0.046240     -0.020720
2361     23.600000     -0.046040     -0.020410
2362     23.610000     -0.045830     -0.020090
2363     23.620000     -0.045630     -0.019760
2364     23.630000     -0.045430     -0.019420
2365     23.640000     -0.045240     -0.019070
2366     23.650000     -0.045050     -0.018710
2367     23.660000     -0.044860     -0.018340
2368     23.670000     -0.044680     -0.017960
2369     23.680000     -0.044500     -0.017580
2370     23.690000     -0.044320     -0.017190
2371     23.700000     -0.044150     -0.016800
2372     23.710000     -0.043980     -0.016410
2373     23.720000     -0.043820     -0.016020
2374     23.730000     -0.043660     -0.015630
2375     23.740000     -0.043500     -0.015250
2376     23.750000     -0.043350     -0.014880
2377     23.760000     -0.043200     -0.014510
2378     23.770000     -0.043060     -0.014160
2379     23.780000     -0.042920     -0.013810
2380     23.790000     -0.042780     -0.013470
2381     23.800000     -0.042640     -0.013150
2382     23.810000     -0.042510     -0.012830
2383     23.820000     -0.042380     -0.012530
2384     23.830000     -0.042260     -0.012240
2385     23.840000     -0.042140     -0.011960
2386     23.850000     -0.042020     -0.011700
2387     23.860000     -0.041900     -0.011450
2388     23.870000     -0.041780     -0.011220
2389     23.880000     -0.041670     -0.011010
2390     23.890000     -0.041560     -0.010820
2391     23.900000     -0.041450     -0.010640
2392     23.910000     -0.041350     -0.010500
2393     23.920000     -0.041240     -0.010380
2394     23.930000     -0.041140     -0.010280
2395     23.940000     -0.041040     -0.010220
2396     23.950000     -0.040930     -0.010190
2397     23.960000     -0.040830     -0.010190
2398     23.970000     -0.040730     -0.010230
2399     23.980000     -0.040630     -0.010300
2400     23.990000     -0.040520     -0.010410
2401     24.000000     -0.040420     -0.010550
2402     24.010000     -0.040310     -0.010720
2403     24.020000     -0.040210     -0.010920
2404     24.030000     -0.040100     -0.011150
2405     24.040000     -0.039990     -0.011400
2406     24.050000     -0.039870     -0.011680
2407     24.060000     -0.039760     -0.011960
2408     24.070000     -0.039640     -0.012260
2409     24.080000     -0.039510     -0.012550
2410     24.090000     -0.039390     -0.012830
2411     24.100000     -0.039260     -0.013100
2412     24.110000     -0.039130     -0.013350
2413     24.120000     -0.039000     -0.013570
2414     24.130000     -0.038860     -0.013740
2415     24.140000     -0.038720     -0.013870
2416     24.150000     -0.038580     -0.013950
2417     24.160000     -0.038440     -0.013960
2418     24.170000     -0.038300     -0.013920
2419     24.180000     -0.038170     -0.013810
2420     24.190000     -0.038030     -0.013640
2421     24.200000     -0.037890     -0.013400
2422     24.210000     -0.037760     -0.013100
2423     24.220000     -0.037630     -0.012740
2424     24.230000     -0.037500     -0.012330
2425     24.240000     -0.037370     -0.011870
2426     24.250000     -0.037260     -0.011380
2427     24.260000     -0.037140     -0.010870
2428     24.270000     -0.037030     -0.010340
2429     24.280000     -0.036930     -0.009830
2430     24.290000     -0.036830     -0.009330
2431     24.300000     -0.036740     -0.008880
2432     24.310000     -0.036650     -0.008490
2433     24.320000     -0.036570     -0.008170
2434     24.330000     -0.036480     -0.007940
2435     24.340000     -0.036400     -0.007820
2436     24.350000     -0.036330     -0.007830
2437     24.360000     -0.036250     -0.007970
2438     24.370000     -0.036170     -0.008240
2439     24.380000     -0.036090     -0.008670
2440     24.390000     -0.036000     -0.009240
2441     24.400000     -0.035910     -0.009960
2442     24.410000     -0.035810     -0.010830
2443     24.420000     -0.035700     -0.011820
2444     24.430000     -0.035580     -0.012930
2445     24.440000     -0.035450     -0.014130
2446     24.450000     -0.035310     -0.015410
2447     24.460000     -0.035160     -0.016730
2448     24.470000     -0.034990     -0.018060
2449     24.480000     -0.034810     -0.019360
2450     24.490000     -0.034610     -0.020590
2451     24.500000     -0.034410     -0.021700
2452     24.510000     -0.034190     -0.022660
2453     24.520000     -0.033960     -0.023420
2454     24.530000     -0.033730     -0.023930
2455     24.540000     -0.033490     -0.024170
2456     24.550000     -0.033250     -0.024100
2457     24.560000     -0.033010     -0.023680
2458     24.570000     -0.032770     -0.022900
2459     24.580000     -0.032540     -0.021750
2460     24.590000     -0.032320     -0.020220
2461     24.600000     -0.032120     -0.018320
2462     24.610000     -0.031940     -0.016060
2463     24.620000     -0.031780     -0.013480
2464     24.630000     -0.031640     -0.010600
2465     24.640000     -0.031540     -0.007490
2466     24.650000     -0.031460     -0.004210
2467     24.660000     -0.031420     -0.000830
2468     24.670000     -0.031410      0.002540
2469     24.680000     -0.031440      0.005810
2470     24.690000     -0.031500      0.008860
2471     24.700000     -0.031580      0.011590
2472     24.710000     -0.031700      0.013870
2473     24.720000     -0.031840      0.015590
2474     24.730000     -0.032000      0.016630
2475     24.740000     -0.032160      0.016890
2476     24.750000     -0.032330      0.016270
2477     24.760000     -0.032490      0.014690
2478     24.770000     -0.032640      0.012090
2479     24.780000     -0.032760      0.008400
2480     24.790000     -0.032850      0.003620
2481     24.800000     -0.032880     -0.002280
2482     24.810000     -0.032860     -0.009270
2483     24.820000     -0.032770     -0.017310
2484     24.830000     -0.032590     -0.026340
2485     24.840000     -0.032330     -0.036250
2486     24.850000     -0.031970     -0.046930
2487     24.860000     -0.031500     -0.058220
2488     24.870000     -0.030920     -0.069950
2489     24.880000     -0.030220     -0.081920
2490     24.890000     -0.029400     -0.093910
2491     24.900000     -0.028460     -0.105700
2492     24.910000     -0.027400     -0.117070
2493     24.920000     -0.026230     -0.127770
2494     24.930000     -0.024950     -0.137610
2495     24.940000     -0.023580     -0.146370
2496     24.950000     -0.022110     -0.153860
2497     24.960000     -0.020570     -0.159950
2498     24.970000     -0.018970     -0.164500
2499     24.980000     -0.017330     -0.167410
2500     24.990000     -0.015660     -0.168620
2501     25.000000     -0.013970     -0.168090
2502     25.010000      0.000000      0.000000
2503     25.020000      0.000000      0.000000
2504     25.030000      0.000000      0.000000
2505     25.040000      0.000000      0.000000
2506     25.050000      0.000000      0.000000
2507     25.060000      0.000000      0.000000
2508     25.070000      0.000000      0.000000
2509     25.080000      0.000000      0.000000
2510     25.090000      0.000000      0.000000
2511     25.100000      0.000000      0.000000
2512     25.110000      0.000000      0.000000
2513     25.120000      0.000000      0.000000
2514     25.130000      0.000000      0.000000
2515     25.140000      0.000000      0.000000
2516     25.150000      0.000000      0.000000
2517     25.160000      0.000000      0.000000
2518     25.170000      0.000000      0.000000
2519     25.180000      0.000000      0.000000
2520     25.190000      0.000000      0.000000
2521     25.200000      0.000000      0.000000
2522     25.210000      0.000000      0.000000
2523     25.220000      0.000000      0.000000
2524     25.230000      0.000000      0.000000
2525     25.240000      0.000000      0.000000
2526     25.250000      0.000000      0.000000
2527     25.260000      0.000000      0.000000
2528     25.270000      0.000000      0.000000
2529     25.280000      0.000000      0.000000
2530     25.290000      0.000000      0.000000
2531     25.300000      0.000000      0.000000
2532     25.310000      0.000000      0.000000
2533     25.320000      0.000000      0.000000
2534     25.330000      0.000000      0.000000
2535     25.340000      0.000000      0.000000
2536     25.350000      0.000000      0.000000
2537     25.360000      0.000000      0.000000
2538     25.370000      0.000000      0.000000
2539     25.380000      0.000000      0.000000
2540     25.390000      0.000000      0.000000
2541     25.400000      0.000000      0.000000
2542     25.410000      0.000000      0.000000
2543     25.420000      0.000000      0.000000
2544     25.430000      0.000000      0.000000
2545     25.440000      0.000000      0.000000
2546     25.450000      0.000000      0.000000
2547     25.460000      0.000000      0.000000
2548     25.470000      0.000000      0.000000
2549     25.480000      0.000000      0.000000
2550     25.490000      0.000000      0.000000
2551     25.500000      0.000000      0.000000
2552     25.510000      0.000000      0.000000
2553     25.520000      0.000000      0.000000
2554     25.530000      0.000000      0.000000
2555     25.540000      0.000000      0.000000
2556     25.550000      0.000000      0.000000
2557     25.560000      0.000000      0.000000
2558     25.570000      0.000000      0.000000
2559     25.580000      0.000000      0.000000
2560     25.590000      0.000000      0.000000
2561     25.600000      0.000000      0.000000
2562     25.610000      0.000000      0.000000
2563     25.620000      0.000000      0.000000
2564     25.630000      0.000000      0.000000
2565     25.640000      0.000000      0.000000
2566     25.650000      0.000000      0.000000
2567     25.660000      0.000000      0.000000
2568     25.670000      0.000000      0.000000
2569     25.680000      0.000000      0.000000
2570     25.690000      0.000000      0.000000
2571     25.700000      0.000000      0.000000
2572     25.710000      0.000000      0.000000
2573     25.720000      0.000000      0.000000
2574     25.730000      0.000000      0.000000
2575     25.740000      0.000000      0.000000
2576     25.750000      0.000000      0.000000
2577     25.760000      0.000000      0.000000
2578     25.770000      0.000000      0.000000
2579     25.780000      0.000000      0.000000
2580     25.790000      0.000000      0.000000
2581     25.800000      0.000000      0.000000
2582     25.810000      0.000000      0.000000
2583     25.820000      0.000000      0.000000
2584     25.830000      0.000000      0.000000
2585     25.840000      0.000000      0.000000
2586     25.850000      0.000000      0.000000
2587     25.860000      0.000000      0.000000
2588     25.870000      0.000000      0.000000
2589     25.880000      0.000000      0.000000
2590     25.890000      0.000000      0.000000
2591     25.900000      0.000000      0.000000
2592     25.910000      0.000000      0.000000
2593     25.920000      0.000000      0.000000
2594     25.930000      0.000000      0.000000
2595     25.940000      0.000000      0.000000
2596     25.950000      0.000000      0.000000
2597     25.960000      0.000000      0.000000
2598     25.970000      0.000000      0.000000
2599     25.980000      0.000000      0.000000
2600     25.990000      0.000000      0.000000
2601     26.000000      0.000000      0.000000
2602     26.010000      0.000000      0.000000
2603     26.020000      0.000000      0.000000
2604     26.030000      0.000000      0.000000
2605     26.040000      0.000000      0.000000
2606     26.050000      0.000000      0.000000
2607     26.060000      0.000000      0.000000
2608     26.070000      0.000000      0.000000
2609     26.080000      0.000000      0.000000
2610     26.090000      0.000000      0.000000
2611     26.100000      0.000000      0.000000
2612     26.110000      0.000000      0.000000
2613     26.120000      0.000000      0.000000
2614     26.130000      0.000000      0.000000
2615     26.140000      0.000000      0.000000
2616     26.150000      0.000000      0.000000
2617     26.160000      0.000000      0.000000
2618     26.170000      0.000000      0.000000
2619     26.180000      0.000000      0.000000
2620     26.190000      0.000000      0.000000
2621     26.200000      0.000000      0.000000
2622     26.210000      0.000000      0.000000
2623     26.220000      0.000000      0.000000
2624     26.230000      0.000000      0.000000
2625     26.240000      0.000000      0.000000
2626     26.250000      0.000000      0.000000
2627     26.260000      0.000000      0.000000
2628     26.270000      0.000000      0.000000
2629     26.280000      0.000000      0.000000
2630     26.290000      0.000000      0.000000
2631     26.300000      0.000000      0.000000
2632     26.310000      0.000000      0.000000
2633     26.320000      0.000000      0.000000
2634     26.330000      0.000000      0.000000
2635     26.340000      0.000000      0.000000
2636     26.350000      0.000000      0.000000
2637     26.360000      0.000000      0.000000
2638     26.370000      0.000000      0.000000
2639     26.380000      0.000000      0.000000
2640     26.390000      0.000000      0.000000
2641     26.400000      0.000000      0.000000
2642     26.410000      0.000000      0.000000
2643     26.420000      0.000000      0.000000
2644     26.430000      0.000000      0.000000
2645     26.440000      0.000000      0.000000
2646     26.450000      0.000000      0.000000
2647     26.460000      0.000000      0.000000
2648     26.470000      0.000000      0.000000
2649     26.480000      0.000000      0.000000
2650     26.490000      0.000000      0.000000
2651     26.500000      0.000000      0.000000
2652     26.510000      0.000000      0.000000
2653     26.520000      0.000000      0.000000
2654     26.530000      0.000000      0.000000
2655     26.540000      0.000000      0.000000
2656     26.550000      0.000000      0.000000
2657     26.560000      0.000000      0.000000
2658     26.570000      0.000000      0.000000
2659     26.580000      0.000000      0.000000
2660     26.590000      0.000000      0.000000
2661     26.600000      0.000000      0.000000
2662     26.610000      0.000000      0.000000
2663     26.620000      0.000000      0.000000
2664     26.630000      0.000000      0.000000
2665     26.640000      0.000000      0.000000
2666     26.650000      0.000000      0.000000
2667     26.660000      0.000000      0.000000
2668     26.670000      0.000000      0.000000
2669     26.680000      0.000000      0.000000
2670     26.690000      0.000000      0.000000
2671     26.700000      0.000000      0.000000
2672     26.710000      0.000000      0.000000
2673     26.720000      0.000000      0.000000
2674     26.730000      0.000000      0.000000
2675     26.740000      0.000000      0.000000
2676     26.750000      0.000000      0.000000
2677     26.760000      0.000000      0.000000
2678     26.770000      0.000000      0.000000
2679     26.780000      0.000000      0.000000
2680     26.790000      0.000000      0.000000
2681     26.800000      0.000000      0.000000
2682     26.810000      0.000000      0.000000
2683     26.820000      0.000000      0.000000
2684     26.830000      0.000000      0.000000
2685     26.840000      0.000000      0.000000
2686     26.850000      0.000000      0.000000
2687     26.860000      0.000000      0.000000
2688     26.870000      0.000000      0.000000
2689     26.880000      0.000000      0.000000
2690     26.890000      0.000000      0.000000
2691     26.900000      0.000000      0.000000
2692     26.910000      0.000000      0.000000
2693     26.920000      0.000000      0.000000
2694     26.930000      0.000000      0.000000
2695     26.940000      0.000000      0.000000
2696     26.950000      0.000000      0.000000
2697     26.960000      0.000000      0.000000
2698     26.970000      0.000000      0.000000
2699     26.980000      0.000000      0.000000
2700     26.990000      0.000000      0.000000
2701     27.000000      0.000000      0.000000
2702     27.010000      0.000000      0.000000
2703     27.020000      0.000000      0.000000
2704     27.030000      0.000000      0.000000
2705     27.040000      0.000000      0.000000
2706     27.050000      0.000000      0.000000
2707     27.060000      0.000000      0.000000
2708     27.070000      0.000000      0.000000
2709     27.080000      0.000000      0.000000
2710     27.090000      0.000000      0.000000
2711     27.100000      0.000000      0.000000
2712     27.110000      0.000000      0.000000
2713     27.120000      0.000000      0.000000
2714     27.130000      0.000000      0.000000
2715     27.140000      0.000000      0.000000
2716     27.150000      0.000000      0.000000
2717     27.160000      0.000000      0.000000
2718     27.170000      0.000000      0.000000
2719     27.180000      0.000000      0.000000
2720     27.190000      0.000000      0.000000
2721     27.200000      0.000000      0.000000
2722     27.210000      0.000000      0.000000
2723     27.220000      0.000000      0.000000
2724     27.230000      0.000000      0.000000
2725     27.240000      0.000000      0.000000
2726     27.250000      0.000000      0.000000
2727     27.260000      0.000000      0.000000
2728     27.270000      0.000000      0.000000
2729     27.280000      0.000000      0.000000
2730     27.290000      0.000000      0.000000
2731     27.300000      0.000000      0.000000
2732     27.310000      0.000000      0.000000
2733     27.320000      0.000000      0.000000
2734     27.330000      0.000000      0.000000
2735     27.340000      0.000000      0.000000
2736     27.350000      0.000000      0.000000
2737     27.360000      0.000000      0.000000
2738     27.370000      0.000000      0.000000
2739     27.380000      0.000000      0.000000
2740     27.390000      0.000000      0.000000
2741     27.400000      0.000000      0.000000
2742     27.410000      0.000000      0.000000
2743     27.420000      0.000000      0.000000
2744     27.430000      0.000000      0.000000
2745     27.440000      0.000000      0.000000
2746     27.450000      0.000000      0.000000
2747     27.460000      0.000000      0.000000
2748     27.470000      0.000000      0.000000
2749     27.480000      0.000000      0.000000
2750     27.490000      0.000000      0.000000
2751     27.500000      0.000000      0.000000
2752     27.510000      0.000000      0.000000
2753     27.520000      0.000000      0.000000
2754     27.530000      0.000000      0.000000
2755     27.540000      0.000000      0.000000
2756     27.550000      0.000000      0.000000
2757     27.560000      0.000000      0.000000
2758     27.570000      0.000000      0.000000
2759     27.580000      0.000000      0.000000
2760     27.590000      0.000000      0.000000
2761     27.600000      0.000000      0.000000
2762     27.610000      0.000000      0.000000
2763     27.620000      0.000000      0.000000
2764     27.630000      0.000000      0.000000
2765     27.640000      0.000000      0.000000
2766     27.650000      0.000000      0.000000
2767     27.660000      0.000000      0.000000
2768     27.670000      0.000000      0.000000
2769     27.680000      0.000000      0.000000
2770     27.690000      0.000000      0.000000
2771     27.700000      0.000000      0.000000
2772     27.710000      0.000000      0.000000
2773     27.720000      0.000000      0.000000
2774     27.730000      0.000000      0.000000
2775     27.740000      0.000000      0.000000
2776     27.750000      0.000000      0.000000
2777     27.760000      0.000000      0.000000
2778     27.770000      0.000000      0.000000
2779     27.780000      0.000000      0.000000
2780     27.790000      0.000000      0.000000
2781     27.800000      0.000000      0.000000
2782     27.810000      0.000000      0.000000
2783     27.820000      0.000000      0.000000
2784     27.830000      0.000000      0.000000
2785     27.840000      0.000000      0.000000
2786     27.850000      0.000000      0.000000
2787     27.860000      0.000000      0.000000
2788     27.870000      0.000000      0.000000
2789     27.880000      0.000000      0.000000
2790     27.890000      0.000000      0.000000
2791     27.900000      0.000000      0.000000
2792     27.910000      0.000000      0.000000
2793     27.920000      0.000000      0.000000
2794     27.930000      0.000000      0.000000
2795     27.940000      0.000000      0.000000
2796     27.950000      0.000000      0.000000
2797     27.960000      0.000000      0.000000
2798     27.970000      0.000000      0.000000
2799     27.980000      0.000000      0.000000
2800     27.990000      0.000000      0.000000
2801     28.000000      0.000000      0.000000
2802     28.010000      0.000000      0.000000
2803     28.020000      0.000000      0.000000
2804     28.030000      0.000000      0.000000
2805     28.040000      0.000000      0.000000
2806     28.050000      0.000000      0.000000
2807     28.060000      0.000000      0.000000
2808     28.070000      0.000000      0.000000
2809     28.080000      0.000000      0.000000
2810     28.090000      0.000000      0.000000
2811     28.100000      0.000000      0.000000
2812     28.110000      0.000000      0.000000
2813     28.120000      0.000000      0.000000
2814     28.130000      0.000000      0.000000
2815     28.140000      0.000000      0.000000
2816     28.150000      0.000000      0.000000
2817     28.160000      0.000000      0.000000
2818     28.170000      0.000000      0.000000
2819     28.180000      0.000000      0.000000
2820     28.190000      0.000000      0.000000
2821     28.200000      0.000000      0.000000
2822     28.210000      0.000000      0.000000
2823     28.220000      0.000000      0.000000
2824     28.230000      0.000000      0.000000
2825     28.240000      0.000000      0.000000
2826     28.250000      0.000000      0.000000
2827     28.260000      0.000000      0.000000
2828     28.270000      0.000000      0.000000
2829     28.280000      0.000000      0.000000
2830     28.290000      0.000000      0.000000
2831     28.300000      0.000000      0.000000
2832     28.310000      0.000000      0.000000
2833     28.320000      0.000000      0.000000
2834     28.330000      0.000000      0.000000
2835     28.340000      0.000000      0.000000
2836     28.350000      0.000000      0.000000
2837     28.360000      0.000000      0.000000
2838     28.370000      0.000000      0.000000
2839     28.380000      0.000000      0.000000
2840     28.390000      0.000000      0.000000
2841     28.400000      0.000000      0.000000
2842     28.410000      0.000000      0.000000
2843     28.420000      0.000000      0.000000
2844     28.430000      0.000000      0.000000
2845     28.440000      0.000000      0.000000
2846     28.450000      0.000000      0.000000
2847     28.460000      0.000000      0.000000
2848     28.470000      0.000000      0.000000
2849     28.480000      0.000000      0.000000
2850     28.490000      0.000000      0.000000
2851     28.500000      0.000000      0.000000
2852     28.510000      0.000000      0.000000
2853     28.520000      0.000000      0.000000
2854     28.530000      0.000000      0.000000
2855     28.540000      0.000000      0.000000
2856     28.550000      0.000000      0.000000
2857     28.560000      0.000000      0.000000
2858     28.570000      0.000000      0.000000
2859     28.580000      0.000000      0.000000
2860     28.590000      0.000000      0.000000
2861     28.600000      0.000000      0.000000
2862     28.610000      0.000000      0.000000
2863     28.620000      0.000000      0.000000
2864     28.630000      0.000000      0.000000
2865     28.640000      0.000000      0.000000
2866     28.650000      0.000000      0.000000
2867     28.660000      0.000000      0.000000
2868     28.670000      0.000000      0.000000
2869     28.680000      0.000000      0.000000
2870     28.690000      0.000000      0.000000
2871     28.700000      0.000000      0.000000
2872     28.710000      0.000000      0.000000
2873     28.720000      0.000000      0.000000
2874     28.730000      0.000000      0.000000
2875     28.740000      0.000000      0.000000
2876     28.750000      0.000000      0.000000
2877     28.760000      0.000000      0.000000
2878     28.770000      0.000000      0.000000
2879     28.780000      0.000000      0.000000
2880     28.790000      0.000000      0.000000
2881     28.800000      0.000000      0.000000
2882     28.810000      0.000000      0.000000
2883     28.820000      0.000000      0.000000
2884     28.830000      0.000000      0.000000
2885     28.840000      0.000000      0.000000
2886     28.850000      0.000000      0.000000
2887     28.860000      0.000000      0.000000
2888     28.870000      0.000000      0.000000
2889     28.880000      0.000000      0.000000
2890     28.890000      0.000000      0.000000
2891     28.900000      0.000000      0.000000
2892     28.910000      0.000000      0.000000
2893     28.920000      0.000000      0.000000
2894     28.930000      0.000000      0.000000
2895     28.940000      0.000000      0.000000
2896     28.950000      0.000000      0.000000
2897     28.960000      0.000000      0.000000
2898     28.970000      0.000000      0.000000
2899     28.980000      0.000000      0.000000
2900     28.990000      0.000000      0.000000
2901     29.000000      0.000000      0.000000
2902     29.010000      0.000000      0.000000
2903     29.020000      0.000000      0.000000
2904     29.030000      0.000000      0.000000
2905     29.040000      0.000000      0.000000
2906     29.050000      0.000000      0.000000
2907     29.060000      0.000000      0.000000
2908     29.070000      0.000000      0.000000
2909     29.080000      0.000000      0.000000
2910     29.090000      0.000000      0.000000
2911     29.100000      0.000000      0.000000
2912     29.110000      0.000000      0.000000
2913     29.120000      0.000000      0.000000
2914     29.130000      0.000000      0.000000
2915     29.140000      0.000000      0.000000
2916     29.150000      0.000000      0.000000
2917     29.160000      0.000000      0.000000
2918     29.170000      0.000000      0.000000
2919     29.180000      0.000000      0.000000
2920     29.190000      0.000000      0.000000
2921     29.200000      0.000000      0.000000
2922     29.210000      0.000000      0.000000
2923     29.220000      0.000000      0.000000
2924     29.230000      0.000000      0.000000
2925     29.240000      0.000000      0.000000
2926     29.250000      0.000000      0.000000
2927     29.260000      0.000000      0.000000
2928     29.270000      0.000000      0.000000
2929     29.280000      0.000000      0.000000
2930     29.290000      0.000000      0.000000
2931     29.300000      0.000000      0.000000
2932     29.310000      0.000000      0.000000
2933     29.320000      0.000000      0.000000
2934     29.330000      0.000000      0.000000
2935     29.340000      0.000000      0.000000
2936     29.350000      0.000000      0.000000
2937     29.360000      0.000000      0.000000
2938     29.370000      0.000000      0.000000
2939     29.380000      0.000000      0.000000
2940     29.390000      0.000000      0.000000
2941     29.400000      0.000000      0.000000
2942     29.410000      0.000000      0.000000
2943     29.420000      0.000000      0.000000
2944     29.430000      0.000000      0.000000
2945     29.440000      0.000000      0.000000
2946     29.450000      0.000000      0.000000
2947     29.460000      0.000000      0.000000
2948     29.470000      0.000000      0.000000
2949     29.480000      0.000000      0.000000
2950     29.490000      0.000000      0.000000
2951     29.500000      0.000000      0.000000
2952     29.510000      0.000000      0.000000
2953     29.520000      0.000000      0.000000
2954     29.530000      0.000000      0.000000
2955     29.540000      0.000000      0.000000
2956     29.550000      0.000000      0.000000
2957     29.560000      0.000000      0.000000
2958     29.570000      0.000000      0.000000
2959     29.580000      0.000000      0.000000
2960     29.590000      0.000000      0.000000
2961     29.600000      0.000000      0.000000
2962     29.610000      0.000000      0.000000
2963     29.620000      0.000000      0.000000
2964     29.630000      0.000000      0.000000
2965     29.640000      0.000000      0.000000
2966     29.650000      0.000000      0.000000
2967     29.660000      0.000000      0.000000
2968     29.670000      0.000000      0.000000
2969     29.680000      0.000000      0.000000
2970     29.690000      0.000000      0.000000
2971     29.700000      0.000000      0.000000
2972     29.710000      0.000000      0.000000
2973     29.720000      0.000000      0.000000
2974     29.730000      0.000000      0.000000
2975     29.740000      0.000000      0.000000
2976     29.750000      0.000000      0.000000
2977     29.760000      0.000000      0.000000
2978     29.770000      0.000000      0.000000
2979     29.780000      0.000000      0.000000
2980     29.790000      0.000000      0.000000
2981     29.800000      0.000000      0.000000
2982     29.810000      0.000000      0.000000
2983     29.820000      0.000000      0.000000
2984     29.830000      0.000000      0.000000
2985     29.840000      0.000000      0.000000
2986     29.850000      0.000000      0.000000
2987     29.860000      0.000000      0.000000
2988     29.870000      0.000000      0.000000
2989     29.880000      0.000000      0.000000
2990     29.890000      0.000000      0.000000
2991     29.900000      0.000000      0.000000
2992     29.910000      0.000000      0.000000
2993     29.920000      0.000000      0.000000
2994     29.930000      0.000000      0.000000
2995     29.940000      0.000000      0.000000
2996     29.950000      0.000000      0.000000
2997     29.960000      0.000000      0.000000
2998     29.970000      0.000000      0.000000
2999     29.980000      0.000000      0.000000
3000     29.990000      0.000000      0.000000
3001     30.000000      0.000000      0.000000
3002     30.010000      0.000000      0.000000
3003     30.020000      0.000000      0.000000
3004     30.030000      0.000000      0.000000
3005     30.040000      0.000000      0.000000
3006     30.050000      0.000000      0.000000
3007     30.060000      0.000000      0.000000
3008     30.070000      0.000000      0.000000
3009     30.080000      0.000000      0.000000
3010     30.090000      0.000000      0.000000
3011     30.100000      0.000000      0.000000
3012     30.110000      0.000000      0.000000
3013     30.120000      0.000000      0.000000
3014     30.130000      0.000000      0.000000
3015     30.140000      0.000000      0.000000
3016     30.150000      0.000000      0.000000
3017     30.160000      0.000000      0.000000
3018     30.170000      0.000000      0.000000
3019     30.180000      0.000000      0.000000
3020     30.190000      0.000000      0.000000
3021     30.200000      0.000000      0.000000
3022     30.210000      0.000000      0.000000
3023     30.220000      0.000000      0.000000
3024     30.230000      0.000000      0.000000
3025     30.240000      0.000000      0.000000
3026     30.250000      0.000000      0.000000
3027     30.260000      0.000000      0.000000
3028     30.270000      0.000000      0.000000
3029     30.280000      0.000000      0.000000
3030     30.290000      0.000000      0.000000
3031     30.300000      0.000000      0.000000
3032     30.310000      0.000000      0.000000
3033     30.320000      0.000000      0.000000
3034     30.330000      0.000000      0.000000
3035     30.340000      0.000000      0.000000
3036     30.350000      0.000000      0.000000
3037     30.360000      0.000000      0.000000
3038     30.370000      0.000000      0.000000
3039     30.380000      0.000000      0.000000
3040     30.390000      0.000000      0.000000
3041     30.400000      0.000000      0.000000
3042     30.410000      0.000000      0.000000
3043     30.420000      0.000000      0.000000
3044     30.430000      0.000000      0.000000
3045     30.440000      0.000000      0.000000
3046     30.450000      0.000000      0.000000
3047     30.460000      0.000000      0.000000
3048     30.470000      0.000000      0.000000
3049     30.480000      0.000000      0.000000
3050     30.490000      0.000000      0.000000
3051     30.500000      0.000000      0.000000
3052     30.510000      0.000000      0.000000
3053     30.520000      0.000000      0.000000
3054     30.530000      0.000000      0.000000
3055     30.540000      0.000000      0.000000
3056     30.550000      0.000000      0.000000
3057     30.560000      0.000000      0.000000
3058     30.570000      0.000000      0.000000
3059     30.580000      0.000000      0.000000
3060     30.590000      0.000000      0.000000
3061     30.600000      0.000000      0.000000
3062     30.610000      0.000000      0.000000
3063     30.620000      0.000000      0.000000
3064     30.630000      0.000000      0.000000
3065     30.640000      0.000000      0.000000
3066     30.650000      0.000000      0.000000
3067     30.660000      0.000000      0.000000
3068     30.670000      0.000000      0.000000
3069     30.680000      0.000000      0.000000
3070     30.690000      0.000000      0.000000
3071     30.700000      0.000000      0.000000
3072     30.710000      0.000000      0.000000
3073     30.720000      0.000000      0.000000
3074     30.730000      0.000000      0.000000
3075     30.740000      0.000000      0.000000
3076     30.750000      0.000000      0.000000
3077     30.760000      0.000000      0.000000
3078     30.770000      0.000000      0.000000
3079     30.780000      0.000000      0.000000
3080     30.790000      0.000000      0.000000
3081     30.800000      0.000000      0.000000
3082     30.810000      0.000000      0.000000
3083     30.820000      0.000000      0.000000
3084     30.830000      0.000000      0.000000
3085     30.840000      0.000000      0.000000
3086     30.850000      0.000000      0.000000
3087     30.860000      0.000000      0.000000
3088     30.870000      0.000000      0.000000
3089     30.880000      0.000000      0.000000
3090     30.890000      0.000000      0.000000
3091     30.900000      0.000000      0.000000
3092     30.910000      0.000000      0.000000
3093     30.920000      0.000000      0.000000
3094     30.930000      0.000000      0.000000
3095     30.940000      0.000000      0.000000
3096     30.950000      0.000000      0.000000
3097     30.960000      0.000000      0.000000
3098     30.970000      0.000000      0.000000
3099     30.980000      0.000000      0.000000
3100     30.990000      0.000000      0.000000
3101     31.000000      0.000000      0.000000
3102     31.010000      0.000000      0.000000
3103     31.020000      0.000000      0.000000
3104     31.030000      0.000000      0.000000
3105     31.040000      0.000000      0.000000
3106     31.050000      0.000000      0.000000
3107     31.060000      0.000000      0.000000
3108     31.070000      0.000000      0.000000
3109     31.080000      0.000000      0.000000
3110     31.090000      0.000000      0.000000
3111     31.100000      0.000000      0.000000
3112     31.110000      0.000000      0.000000
3113     31.120000      0.000000      0.000000
3114     31.130000      0.000000      0.000000
3115     31.140000      0.000000      0.000000
3116     31.150000      0.000000      0.000000
3117     31.160000      0.000000      0.000000
3118     31.170000      0.000000      0.000000
3119     31.180000      0.000000      0.000000
3120     31.190000      0.000000      0.000000
3121     31.200000      0.000000      0.000000
3122     31.210000      0.000000      0.000000
3123     31.220000      0.000000      0.000000
3124     31.230000      0.000000      0.000000
3125     31.240000      0.000000      0.000000
3126     31.250000      0.000000      0.000000
3127     31.260000      0.000000      0.000000
3128     31.270000      0.000000      0.000000
3129     31.280000      0.000000      0.000000
3130     31.290000      0.000000      0.000000
3131     31.300000      0.000000      0.000000
3132     31.310000      0.000000      0.000000
3133     31.320000      0.000000      0.000000
3134     31.330000      0.000000      0.000000
3135     31.340000      0.000000      0.000000
3136     31.350000      0.000000      0.000000
3137     31.360000      0.000000      0.000000
3138     31.370000      0.000000      0.000000
3139     31.380000      0.000000      0.000000
3140     31.390000      0.000000      0.000000
3141     31.400000      0.000000      0.000000
3142     31.410000      0.000000      0.000000
3143     31.420000      0.000000      0.000000
3144     31.430000      0.000000      0.000000
3145     31.440000      0.000000      0.000000
3146     31.450000      0.000000      0.000000
3147     31.460000      0.000000      0.000000
3148     31.470000      0.000000      0.000000
3149     31.480000      0.000000      0.000000
3150     31.490000      0.000000      0.000000
3151     31.500000      0.000000      0.000000
3152     31.510000      0.000000      0.000000
3153     31.520000      0.000000      0.000000
3154     31.530000      0.000000      0.000000
3155     31.540000      0.000000      0.000000
3156     31.550000      0.000000      0.000000
3157     31.560000      0.000000      0.000000
3158     31.570000      0.000000      0.000000
3159     31.580000      0.000000      0.000000
3160     31.590000      0.000000      0.000000
3161     31.600000      0.000000      0.000000
3162     31.610000      0.000000      0.000000
3163     31.620000      0.000000      0.000000
3164     31.630000      0.000000      0.000000
3165     31.640000      0.000000      0.000000
3166     31.650000      0.000000      0.000000
3167     31.660000      0.000000      0.000000
3168     31.670000      0.000000      0.000000
3169     31.680000      0.000000      0.000000
3170     31.690000      0.000000      0.000000
3171     31.700000      0.000000      0.000000
3172     31.710000      0.000000      0.000000
3173     31.720000      0.000000      0.000000
3174     31.730000      0.000000      0.000000
3175     31.740000      0.000000      0.000000
3176     31.750000      0.000000      0.000000
3177     31.760000      0.000000      0.000000
3178     31.770000      0.000000      0.000000
3179     31.780000      0.000000      0.000000
3180     31.790000      0.000000      0.000000
3181     31.800000      0.000000      0.000000
3182     31.810000      0.000000      0.000000
3183     31.820000      0.000000      0.000000
3184     31.830000      0.000000      0.000000
3185     31.840000      0.000000      0.000000
3186     31.850000      0.000000      0.000000
3187     31.860000      0.000000      0.000000
3188     31.870000      0.000000      0.000000
3189     31.880000      0.000000      0.000000
3190     31.890000      0.000000      0.000000
3191     31.900000      0.000000      0.000000
3192     31.910000      0.000000      0.000000
3193     31.920000      0.000000      0.000000
3194     31.930000      0.000000      0.000000
3195     31.940000      0.000000      0.000000
3196     31.950000      0.000000      0.000000
3197     31.960000      0.000000      0.000000
3198     31.970000      0.000000      0.000000
3199     31.980000      0.000000      0.000000
3200     31.990000      0.000000      0.000000
3201     32.000000      0.000000      0.000000
3202     32.010000      0.000000      0.000000
3203     32.020000      0.000000      0.000000
3204     32.030000      0.000000      0.000000
3205     32.040000      0.000000      0.000000
3206     32.050000      0.000000      0.000000
3207     32.060000      0.000000      0.000000
3208     32.070000      0.000000      0.000000
3209     32.080000      0.000000      0.000000
3210     32.090000      0.000000      0.000000
3211     32.100000      0.000000      0.000000
3212     32.110000      0.000000      0.000000
3213     32.120000      0.000000      0.000000
3214     32.130000      0.000000      0.000000
3215     32.140000      0.000000      0.000000
3216     32.150000      0.000000      0.000000
3217     32.160000      0.000000      0.000000
3218     32.170000      0.000000      0.000000
3219     32.180000      0.000000      0.000000
3220     32.190000      0.000000      0.000000
3221     32.200000      0.000000      0.000000
3222     32.210000      0.000000      0.000000
3223     32.220000      0.000000      0.000000
3224     32.230000      0.000000      0.000000
3225     32.240000      0.000000      0.000000
3226     32.250000      0.000000      0.000000
3227     32.260000      0.000000      0.000000
3228     32.270000      0.000000      0.000000
3229     32.280000      0.000000      0.000000
3230     32.290000      0.000000      0.000000
3231     32.300000      0.000000      0.000000
3232     32.310000      0.000000      0.000000
3233     32.320000      0.000000      0.000000
3234     32.330000      0.000000      0.000000
3235     32.340000      0.000000      0.000000
3236     32.350000      0.000000      0.000000
3237     32.360000      0.000000      0.000000
3238     32.370000      0.000000      0.000000
3239     32.380000      0.000000      0.000000
3240     32.390000      0.000000      0.000000
3241     32.400000      0.000000      0.000000
3242     32.410000      0.000000      0.000000
3243     32.420000      0.000000      0.000000
3244     32.430000      0.000000      0.000000
3245     32.440000      0.000000      0.000000
3246     32.450000      0.000000      0.000000
3247     32.460000      0.000000      0.000000
3248     32.470000      0.000000      0.000000
3249     32.480000      0.000000      0.000000
3250     32.490000      0.000000      0.000000
3251     32.500000      0.000000      0.000000
3252     32.510000      0.000000      0.000000
3253     32.520000      0.000000      0.000000
3254     32.530000      0.000000      0.000000
3255     32.540000      0.000000      0.000000
3256     32.550000      0.000000      0.000000
3257     32.560000      0.000000      0.000000
3258     32.570000      0.000000      0.000000
3259     32.580000      0.000000      0.000000
3260     32.590000      0.000000      0.000000
3261     32.600000      0.000000      0.000000
3262     32.610000      0.000000      0.000000
3263     32.620000      0.000000      0.000000
3264     32.630000      0.000000      0.000000
3265     32.640000      0.000000      0.000000
3266     32.650000      0.000000      0.000000
3267     32.660000      0.000000      0.000000
3268     32.670000      0.000000      0.000000
3269     32.680000      0.000000      0.000000
3270     32.690000      0.000000      0.000000
3271     32.700000      0.000000      0.000000
3272     32.710000      0.000000      0.000000
3273     32.720000      0.000000      0.000000
3274     32.730000      0.000000      0.000000
3275     32.740000      0.000000      0.000000
3276     32.750000      0.000000      0.000000
3277     32.760000      0.000000      0.000000
3278     32.770000      0.000000      0.000000
3279     32.780000      0.000000      0.000000
3280     32.790000      0.000000      0.000000
3281     32.800000      0.000000      0.000000
3282     32.810000      0.000000      0.000000
3283     32.820000      0.000000      0.000000
3284     32.830000      0.000000      0.000000
3285     32.840000      0.000000      0.000000
3286     32.850000      0.000000      0.000000
3287     32.860000      0.000000      0.000000
3288     32.870000      0.000000      0.000000
3289     32.880000      0.000000      0.000000
3290     32.890000      0.000000      0.000000
3291     32.900000      0.000000      0.000000
3292     32.910000      0.000000      0.000000
3293     32.920000      0.000000      0.000000
3294     32.930000      0.000000      0.000000
3295     32.940000      0.000000      0.000000
3296     32.950000      0.000000      0.000000
3297     32.960000      0.000000      0.000000
3298     32.970000      0.000000      0.000000
3299     32.980000      0.000000      0.000000
3300     32.990000      0.000000      0.000000
3301     33.000000      0.000000      0.000000
3302     33.010000      0.000000      0.000000
3303     33.020000      0.000000      0.000000
3304     33.030000      0.000000      0.000000
3305     33.040000      0.000000      0.000000
3306     33.050000      0.000000      0.000000
3307     33.060000      0.000000      0.000000
3308     33.070000      0.000000      0.000000
3309     33.080000      0.000000      0.000000
3310     33.090000      0.000000      0.000000
3311     33.100000      0.000000      0.000000
3312     33.110000      0.000000      0.000000
3313     33.120000      0.000000      0.000000
3314     33.130000      0.000000      0.000000
3315     33.140000      0.000000      0.000000
3316     33.150000      0.000000      0.000000
3317     33.160000      0.000000      0.000000
3318     33.170000      0.000000      0.000000
3319     33.180000      0.000000      0.000000
3320     33.190000      0.000000      0.000000
3321     33.200000      0.000000      0.000000
3322     33.210000      0.000000      0.000000
3323     33.220000      0.000000      0.000000
3324     33.230000      0.000000      0.000000
3325     33.240000      0.000000      0.000000
3326     33.250000      0.000000      0.000000
3327     33.260000      0.000000      0.000000
3328     33.270000      0.000000      0.000000
3329     33.280000      0.000000      0.000000
3330     33.290000      0.000000      0.000000
3331     33.300000      0.000000      0.000000
3332     33.310000      0.000000      0.000000
3333     33.320000      0.000000      0.000000
3334     33.330000      0.000000      0.000000
3335     33.340000      0.000000      0.000000
3336     33.350000      0.000000      0.000000
3337     33.360000      0.000000      0.000000
3338     33.370000      0.000000      0.000000
3339     33.380000      0.000000      0.000000
3340     33.390000      0.000000      0.000000
3341     33.400000      0.000000      0.000000
3342     33.410000      0.000000      0.000000
3343     33.420000      0.000000      0.000000
3344     33.430000      0.000000      0.000000
3345     33.440000      0.000000      0.000000
3346     33.450000      0.000000      0.000000
3347     33.460000      0.000000      0.000000
3348     33.470000      0.000000      0.000000
3349     33.480000      0.000000      0.000000
3350     33.490000      0.000000      0.000000
3351     33.500000      0.000000      0.000000
3352     33.510000      0.000000      0.000000
3353     33.520000      0.000000      0.000000
3354     33.530000      0.000000      0.000000
3355     33.540000      0.000000      0.000000
3356     33.550000      0.000000      0.000000
3357     33.560000      0.000000      0.000000
3358     33.570000      0.000000      0.000000
3359     33.580000      0.000000      0.000000
3360     33.590000      0.000000      0.000000
3361     33.600000      0.000000      0.000000
3362     33.610000      0.000000      0.000000
3363     33.620000      0.000000      0.000000
3364     33.630000      0.000000      0.000000
3365     33.640000      0.000000      0.000000
3366     33.650000      0.000000      0.000000
3367     33.660000      0.000000      0.000000
3368     33.670000      0.000000      0.000000
3369     33.680000      0.000000      0.000000
3370     33.690000      0.000000      0.000000
3371     33.700000      0.000000      0.000000
3372     33.710000      0.000000      0.000000
3373     33.720000      0.000000      0.000000
3374     33.730000      0.000000      0.000000
3375     33.740000      0.000000      0.000000
3376     33.750000      0.000000      0.000000
3377     33.760000      0.000000      0.000000
3378     33.770000      0.000000      0.000000
3379     33.780000      0.000000      0.000000
3380     33.790000      0.000000      0.000000
3381     33.800000      0.000000      0.000000
3382     33.810000      0.000000      0.000000
3383     33.820000      0.000000      0.000000
3384     33.830000      0.000000      0.000000
3385     33.840000      0.000000      0.000000
3386     33.850000      0.000000      0.000000
3387     33.860000      0.000000      0.000000
3388     33.870000      0.000000      0.000000
3389     33.880000      0.000000      0.000000
3390     33.890000      0.000000      0.000000
3391     33.900000      0.000000      0.000000
3392     33.910000      0.000000      0.000000
3393     33.920000      0.000000      0.000000
3394     33.930000      0.000000      0.000000
3395     33.940000      0.000000      0.000000
3396     33.950000      0.000000      0.000000
3397     33.960000      0.000000      0.000000
3398     33.970000      0.000000      0.000000
3399     33.980000      0.000000      0.000000
3400     33.990000      0.000000      0.000000
3401     34.000000      0.000000      0.000000
3402     34.010000      0.000000      0.000000
3403     34.020000      0.000000      0.000000
3404     34.030000      0.000000      0.000000
3405     34.040000      0.000000      0.000000
3406     34.050000      0.000000      0.000000
3407     34.060000      0.000000      0.000000
3408     34.070000      0.000000      0.000000
3409     34.080000      0.000000      0.000000
3410     34.090000      0.000000      0.000000
3411     34.100000      0.000000      0.000000
3412     34.110000      0.000000      0.000000
3413     34.120000      0.000000      0.000000
3414     34.130000      0.000000      0.000000
3415     34.140000      0.000000      0.000000
3416     34.150000      0.000000      0.000000
3417     34.160000      0.000000      0.000000
3418     34.170000      0.000000      0.000000
3419     34.180000      0.000000      0.000000
3420     34.190000      0.000000      0.000000
3421     34.200000      0.000000      0.000000
3422     34.210000      0.000000      0.000000
3423     34.220000      0.000000      0.000000
3424     34.230000      0.000000      0.000000
3425     34.240000      0.000000      0.000000
3426     34.250000      0.000000      0.000000
3427     34.260000      0.000000      0.000000
3428     34.270000      0.000000      0.000000
3429     34.280000      0.000000      0.000000
3430     34.290000      0.000000      0.000000
3431     34.300000      0.000000      0.000000
3432     34.310000      0.000000      0.000000
3433     34.320000      0.000000      0.000000
3434     34.330000      0.000000      0.000000
3435     34.340000      0.000000      0.000000
3436     34.350000      0.000000      0.000000
3437     34.360000      0.000000      0.000000
3438     34.370000      0.000000      0.000000
3439     34.380000      0.000000      0.000000
3440     34.390000      0.000000      0.000000
3441     34.400000      0.000000      0.000000
3442     34.410000      0.000000      0.000000
3443     34.420000      0.000000      0.000000
3444     34.430000      0.000000      0.000000
3445     34.440000      0.000000      0.000000
3446     34.450000      0.000000      0.000000
3447     34.460000      0.000000      0.000000
3448     34.470000      0.000000      0.000000
3449     34.480000      0.000000      0.000000
3450     34.490000      0.000000      0.000000
3451     34.500000      0.000000      0.000000
3452     34.510000      0.000000      0.000000
3453     34.520000      0.000000      0.000000
3454     34.530000      0.000000      0.000000
3455     34.540000      0.000000      0.000000
3456     34.550000      0.000000      0.000000
3457     34.560000      0.000000      0.000000
3458     34.570000      0.000000      0.000000
3459     34.580000      0.000000      0.000000
3460     34.590000      0.000000      0.000000
3461     34.600000      0.000000      0.000000
3462     34.610000      0.000000      0.000000
3463     34.620000      0.000000      0.000000
3464     34.630000      0.000000      0.000000
3465     34.640000      0.000000      0.000000
3466     34.650000      0.000000      0.000000
3467     34.660000      0.000000      0.000000
3468     34.670000      0.000000      0.000000
3469     34.680000      0.000000      0.000000
3470     34.690000      0.000000      0.000000
3471     34.700000      0.000000      0.000000
3472     34.710000      0.000000      0.000000
3473     34.720000      0.000000      0.000000
3474     34.730000      0.000000      0.000000
3475     34.740000      0.000000      0.000000
3476     34.750000      0.000000      0.000000
3477     34.760000      0.000000      0.000000
3478     34.770000      0.000000      0.000000
3479     34.780000      0.000000      0.000000
3480     34.790000      0.000000      0.000000
3481     34.800000      0.000000      0.000000
3482     34.810000      0.000000      0.000000
3483     34.820000      0.000000      0.000000
3484     34.830000      0.000000      0.000000
3485     34.840000      0.000000      0.000000
3486     34.850000      0.000000      0.000000
3487     34.860000      0.000000      0.000000
3488     34.870000      0.000000      0.000000
3489     34.880000      0.000000      0.000000
3490     34.890000      0.000000      0.000000
3491     34.900000      0.000000      0.000000
3492     34.910000      0.000000      0.000000
3493     34.920000      0.000000      0.000000
3494     34.930000      0.000000      0.000000
3495     34.940000      0.000000      0.000000
3496     34.950000      0.000000      0.000000
3497     34.960000      0.000000      0.000000
3498     34.970000      0.000000      0.000000
3499     34.980000      0.000000      0.000000
3500     34.990000      0.000000      0.000000
3501     35.000000      0.000000      0.000000
3502     35.010000      0.000000      0.000000
3503     35.020000      0.000000      0.000000
3504     35.030000      0.000000      0.000000
3505     35.040000      0.000000      0.000000
3506     35.050000      0.000000      0.000000
3507     35.060000      0.000000      0.000000
3508     35.070000      0.000000      0.000000
3509     35.080000      0.000000      0.000000
3510     35.090000      0.000000      0.000000
3511     35.100000      0.000000      0.000000
3512     35.110000      0.000000      0.000000
3513     35.120000      0.000000      0.000000
3514     35.130000      0.000000      0.000000
3515     35.140000      0.000000      0.000000
3516     35.150000      0.000000      0.000000
3517     35.160000      0.000000      0.000000
3518     35.170000      0.000000      0.000000
3519     35.180000      0.000000      0.000000
3520     35.190000      0.000000      0.000000
3521     35.200000      0.000000      0.000000
3522     35.210000      0.000000      0.000000
3523     35.220000      0.000000      0.000000
3524     35.230000      0.000000      0.000000
3525     35.240000      0.000000      0.000000
3526     35.250000      0.000000      0.000000
3527     35.260000      0.000000      0.000000
3528     35.270000      0.000000      0.000000
3529     35.280000      0.000000      0.000000
3530     35.290000      0.000000      0.000000
3531     35.300000      0.000000      0.000000
3532     35.310000      0.000000      0.000000
3533     35.320000      0.000000      0.000000
3534     35.330000      0.000000      0.000000
3535     35.340000      0.000000      0.000000
3536     35.350000      0.000000      0.000000
3537     35.360000      0.000000      0.000000
3538     35.370000      0.000000      0.000000
3539     35.380000      0.000000      0.000000
3540     35.390000      0.000000      0.000000
3541     35.400000      0.000000      0.000000
3542     35.410000      0.000000      0.000000
3543     35.420000      0.000000      0.000000
3544     35.430000      0.000000      0.000000
3545     35.440000      0.000000      0.000000
3546     35.450000      0.000000      0.000000
3547     35.460000      0.000000      0.000000
3548     35.470000      0.000000      0.000000
3549     35.480000      0.000000      0.000000
3550     35.490000      0.000000      0.000000
3551     35.500000      0.000000      0.000000
3552     35.510000      0.000000      0.000000
3553     35.520000      0.000000      0.000000
3554     35.530000      0.000000      0.000000
3555     35.540000      0.000000      0.000000
3556     35.550000      0.000000      0.000000
3557     35.560000      0.000000      0.000000
3558     35.570000      0.000000      0.000000
3559     35.580000      0.000000      0.000000
3560     35.590000      0.000000      0.000000
3561     35.600000      0.000000      0.000000
3562     35.610000      0.000000      0.000000
3563     35.620000      0.000000      0.000000
3564     35.630000      0.000000      0.000000
3565     35.640000      0.000000      0.000000
3566     35.650000      0.000000      0.000000
3567     35.660000      0.000000      0.000000
3568     35.670000      0.000000      0.000000
3569     35.680000      0.000000      0.000000
3570     35.690000      0.000000      0.000000
3571     35.700000      0.000000      0.000000
3572     35.710000      0.000000      0.000000
3573     35.720000      0.000000      0.000000
3574     35.730000      0.000000      0.000000
3575     35.740000      0.000000      0.000000
3576     35.750000      0.000000      0.000000
3577     35.760000      0.000000      0.000000
3578     35.770000      0.000000      0.000000
3579     35.780000      0.000000      0.000000
3580     35.790000      0.000000      0.000000
3581     35.800000      0.000000      0.000000
3582     35.810000      0.000000      0.000000
3583     35.820000      0.000000      0.000000
3584     35.830000      0.000000      0.000000
3585     35.840000      0.000000      0.000000
3586     35.850000      0.000000      0.000000
3587     35.860000      0.000000      0.000000
3588     35.870000      0.000000      0.000000
3589     35.880000      0.000000      0.000000
3590     35.890000      0.000000      0.000000
3591     35.900000      0.000000      0.000000
3592     35.910000      0.000000      0.000000
3593     35.920000      0.000000      0.000000
3594     35.930000      0.000000      0.000000
3595     35.940000      0.000000      0.000000
3596     35.950000      0.000000      0.000000
3597     35.960000      0.000000      0.000000
3598     35.970000      0.000000      0.000000
3599     35.980000      0.000000      0.000000
3600     35.990000      0.000000      0.000000
3601     36.000000      0.000000      0.000000
3602     36.010000      0.000000      0.000000
3603     36.020000      0.000000      0.000000
3604     36.030000      0.000000      0.000000
3605     36.040000      0.000000      0.000000
3606     36.050000      0.000000      0.000000
3607     36.060000      0.000000      0.000000
3608     36.070000      0.000000      0.000000
3609     36.080000      0.000000      0.000000
3610     36.090000      0.000000      0.000000
3611     36.100000      0.000000      0.000000
3612     36.110000      0.000000      0.000000
3613     36.120000      0.000000      0.000000
3614     36.130000      0.000000      0.000000
3615     36.140000      0.000000      0.000000
3616     36.150000      0.000000      0.000000
3617     36.160000      0.000000      0.000000
3618     36.170000      0.000000      0.000000
3619     36.180000      0.000000      0.000000
3620     36.190000      0.000000      0.000000
3621     36.200000      0.000000      0.000000
3622     36.210000      0.000000      0.000000
3623     36.220000      0.000000      0.000000
3624     36.230000      0.000000      0.000000
3625     36.240000      0.000000      0.000000
3626     36.250000      0.000000      0.000000
3627     36.260000      0.000000      0.000000
3628     36.270000      0.000000      0.000000
3629     36.280000      0.000000      0.000000
3630     36.290000      0.000000      0.000000
3631     36.300000      0.000000      0.000000
3632     36.310000      0.000000      0.000000
3633     36.320000      0.000000      0.000000
3634     36.330000      0.000000      0.000000
3635     36.340000      0.000000      0.000000
3636     36.350000      0.000000      0.000000
3637     36.360000      0.000000      0.000000
3638     36.370000      0.000000      0.000000
3639     36.380000      0.000000      0.000000
3640     36.390000      0.000000      0.000000
3641     36.400000      0.000000      0.000000
3642     36.410000      0.000000      0.000000
3643     36.420000      0.000000      0.000000
3644     36.430000      0.000000      0.000000
3645     36.440000      0.000000      0.000000
3646     36.450000      0.000000      0.000000
3647     36.460000      0.000000      0.000000
3648     36.470000      0.000000      0.000000
3649     36.480000      0.000000      0.000000
3650     36.490000      0.000000      0.000000
3651     36.500000      0.000000      0.000000
3652     36.510000      0.000000      0.000000
3653     36.520000      0.000000      0.000000
3654     36.530000      0.000000      0.000000
3655     36.540000      0.000000      0.000000
3656     36.550000      0.000000      0.000000
3657     36.560000      0.000000      0.000000
3658     36.570000      0.000000      0.000000
3659     36.580000      0.000000      0.000000
3660     36.590000      0.000000      0.000000
3661     36.600000      0.000000      0.000000
3662     36.610000      0.000000      0.000000
3663     36.620000      0.000000      0.000000
3664     36.630000      0.000000      0.000000
3665     36.640000      0.000000      0.000000
3666     36.650000      0.000000      0.000000
3667     36.660000      0.000000      0.000000
3668     36.670000      0.000000      0.000000
3669     36.680000      0.000000      0.000000
3670     36.690000      0.000000      0.000000
3671     36.700000      0.000000      0.000000
3672     36.710000      0.000000      0.000000
3673     36.720000      0.000000      0.000000
3674     36.730000      0.000000      0.000000
3675     36.740000      0.000000      0.000000
3676     36.750000      0.000000      0.000000
3677     36.760000      0.000000      0.000000
3678     36.770000      0.000000      0.000000
3679     36.780000      0.000000      0.000000
3680     36.790000      0.000000      0.000000
3681     36.800000      0.000000      0.000000
3682     36.810000      0.000000      0.000000
3683     36.820000      0.000000      0.000000
3684     36.830000      0.000000      0.000000
3685     36.840000      0.000000      0.000000
3686     36.850000      0.000000      0.000000
3687     36.860000      0.000000      0.000000
3688     36.870000      0.000000      0.000000
3689     36.880000      0.000000      0.000000
3690     36.890000      0.000000      0.000000
3691     36.900000      0.000000      0.000000
3692     36.910000      0.000000      0.000000
3693     36.920000      0.000000      0.000000
3694     36.930000      0.000000      0.000000
3695     36.940000      0.000000      0.000000
3696     36.950000      0.000000      0.000000
3697     36.960000      0.000000      0.000000
3698     36.970000      0.000000      0.000000
3699     36.980000      0.000000      0.000000
3700     36.990000      0.000000      0.000000
3701     37.000000      0.000000      0.000000
3702     37.010000      0.000000      0.000000
3703     37.020000      0.000000      0.000000
3704     37.030000      0.000000      0.000000
3705     37.040000      0.000000      0.000000
3706     37.050000      0.000000      0.000000
3707     37.060000      0.000000      0.000000
3708     37.070000      0.000000      0.000000
3709     37.080000      0.000000      0.000000
3710     37.090000      0.000000      0.000000
3711     37.100000      0.000000      0.000000
3712     37.110000      0.000000      0.000000
3713     37.120000      0.000000      0.000000
3714     37.130000      0.000000      0.000000
3715     37.140000      0.000000      0.000000
3716     37.150000      0.000000      0.000000
3717     37.160000      0.000000      0.000000
3718     37.170000      0.000000      0.000000
3719     37.180000      0.000000      0.000000
3720     37.190000      0.000000      0.000000
3721     37.200000      0.000000      0.000000
3722     37.210000      0.000000      0.000000
3723     37.220000      0.000000      0.000000
3724     37.230000      0.000000      0.000000
3725     37.240000      0.000000      0.000000
3726     37.250000      0.000000      0.000000
3727     37.260000      0.000000      0.000000
3728     37.270000      0.000000      0.000000
3729     37.280000      0.000000      0.000000
3730     37.290000      0.000000      0.000000
3731     37.300000      0.000000      0.000000
3732     37.310000      0.000000      0.000000
3733     37.320000      0.000000      0.000000
3734     37.330000      0.000000      0.000000
3735     37.340000      0.000000      0.000000
3736     37.350000      0.000000      0.000000
3737     37.360000      0.000000      0.000000
3738     37.370000      0.000000      0.000000
3739     37.380000      0.000000      0.000000
3740     37.390000      0.000000      0.000000
3741     37.400000      0.000000      0.000000
3742     37.410000      0.000000      0.000000
3743     37.420000      0.000000      0.000000
3744     37.430000      0.000000      0.000000
3745     37.440000      0.000000      0.000000
3746     37.450000      0.000000      0.000000
3747     37.460000      0.000000      0.000000
3748     37.470000      0.000000      0.000000
3749     37.480000      0.000000      0.000000
3750     37.490000      0.000000      0.000000
3751     37.500000      0.000000      0.000000
3752     37.510000      0.000000      0.000000
3753     37.520000      0.000000      0.000000
3754     37.530000      0.000000      0.000000
3755     37.540000      0.000000      0.000000
3756     37.550000      0.000000      0.000000
3757     37.560000      0.000000      0.000000
3758     37.570000      0.000000      0.000000
3759     37.580000      0.000000      0.000000
3760     37.590000      0.000000      0.000000
3761     37.600000      0.000000      0.000000
3762     37.610000      0.000000      0.000000
3763     37.620000      0.000000      0.000000
3764     37.630000      0.000000      0.000000
3765     37.640000      0.000000      0.000000
3766     37.650000      0.000000      0.000000
3767     37.660000      0.000000      0.000000
3768     37.670000      0.000000      0.000000
3769     37.680000      0.000000      0.000000
3770     37.690000      0.000000      0.000000
3771     37.700000      0.000000      0.000000
3772     37.710000      0.000000      0.000000
3773     37.720000      0.000000      0.000000
3774     37.730000      0.000000      0.000000
3775     37.740000      0.000000      0.000000
3776     37.750000      0.000000      0.000000
3777     37.760000      0.000000      0.000000
3778     37.770000      0.000000      0.000000
3779     37.780000      0.000000      0.000000
3780     37.790000      0.000000      0.000000
3781     37.800000      0.000000      0.000000
3782     37.810000      0.000000      0.000000
3783     37.820000      0.000000      0.000000
3784     37.830000      0.000000      0.000000
3785     37.840000      0.000000      0.000000
3786     37.850000      0.000000      0.000000
3787     37.860000      0.000000      0.000000
3788     37.870000      0.000000      0.000000
3789     37.880000      0.000000      0.000000
3790     37.890000      0.000000      0.000000
3791     37.900000      0.000000      0.000000
3792     37.910000      0.000000      0.000000
3793     37.920000      0.000000      0.000000
3794     37.930000      0.000000      0.000000
3795     37.940000      0.000000      0.000000
3796     37.950000      0.000000      0.000000
3797     37.960000      0.000000      0.000000
3798     37.970000      0.000000      0.000000
3799     37.980000      0.000000      0.000000
3800     37.990000      0.000000      0.000000
3801     38.000000      0.000000      0.000000
3802     38.010000      0.000000      0.000000
3803     38.020000      0.000000      0.000000
3804     38.030000      0.000000      0.000000
3805     38.040000      0.000000      0.000000
3806     38.050000      0.000000      0.000000
3807     38.060000      0.000000      0.000000
3808     38.070000      0.000000      0.000000
3809     38.080000      0.000000      0.000000
3810     38.090000      0.000000      0.000000
3811     38.100000      0.000000      0.000000
3812     38.110000      0.000000      0.000000
3813     38.120000      0.000000      0.000000
3814     38.130000      0.000000      0.000000
3815     38.140000      0.000000      0.000000
3816     38.150000      0.000000      0.000000
3817     38.160000      0.000000      0.000000
3818     38.170000      0.000000      0.000000
3819     38.180000      0.000000      0.000000
3820     38.190000      0.000000      0.000000
3821     38.200000      0.000000      0.000000
3822     38.210000      0.000000      0.000000
3823     38.220000      0.000000      0.000000
3824     38.230000      0.000000      0.000000
3825     38.240000      0.000000      0.000000
3826     38.250000      0.000000      0.000000
3827     38.260000      0.000000      0.000000
3828     38.270000      0.000000      0.000000
3829     38.280000      0.000000      0.000000
3830     38.290000      0.000000      0.000000
3831     38.300000      0.000000      0.000000
3832     38.310000      0.000000      0.000000
3833     38.320000      0.000000      0.000000
3834     38.330000      0.000000      0.000000
3835     38.340000      0.000000      0.000000
3836     38.350000      0.000000      0.000000
3837     38.360000      0.000000      0.000000
3838     38.370000      0.000000      0.000000
3839     38.380000      0.000000      0.000000
3840     38.390000      0.000000      0.000000
3841     38.400000      0.000000      0.000000
3842     38.410000      0.000000      0.000000
3843     38.420000      0.000000      0.000000
3844     38.430000      0.000000      0.000000
3845     38.440000      0.000000      0.000000
3846     38.450000      0.000000      0.000000
3847     38.460000      0.000000      0.000000
3848     38.470000      0.000000      0.000000
3849     38.480000      0.000000      0.000000
3850     38.490000      0.000000      0.000000
3851     38.500000      0.000000      0.000000
3852     38.510000      0.000000      0.000000
3853     38.520000      0.000000      0.000000
3854     38.530000      0.000000      0.000000
3855     38.540000      0.000000      0.000000
3856     38.550000      0.000000      0.000000
3857     38.560000      0.000000      0.000000
3858     38.570000      0.000000      0.000000
3859     38.580000      0.000000      0.000000
3860     38.590000      0.000000      0.000000
3861     38.600000      0.000000      0.000000
3862     38.610000      0.000000      0.000000
3863     38.620000      0.000000      0.000000
3864     38.630000      0.000000      0.000000
3865     38.640000      0.000000      0.000000
3866     38.650000      0.000000      0.000000
3867     38.660000      0.000000      0.000000
3868     38.670000      0.000000      0.000000
3869     38.680000      0.000000      0.000000
3870     38.690000      0.000000      0.000000
3871     38.700000      0.000000      0.000000
3872     38.710000      0.000000      0.000000
3873     38.720000      0.000000      0.000000
3874     38.730000      0.000000      0.000000
3875     38.740000      0.000000      0.000000
3876     38.750000      0.000000      0.000000
3877     38.760000      0.000000      0.000000
3878     38.770000      0.000000      0.000000
3879     38.780000      0.000000      0.000000
3880     38.790000      0.000000      0.000000
3881     38.800000      0.000000      0.000000
3882     38.810000      0.000000      0.000000
3883     38.820000      0.000000      0.000000
3884     38.830000      0.000000      0.000000
3885     38.840000      0.000000      0.000000
3886     38.850000      0.000000      0.000000
3887     38.860000      0.000000      0.000000
3888     38.870000      0.000000      0.000000
3889     38.880000      0.000000      0.000000
3890     38.890000      0.000000      0.000000
3891     38.900000      0.000000      0.000000
3892     38.910000      0.000000      0.000000
3893     38.920000      0.000000      0.000000
3894     38.930000      0.000000      0.000000
3895     38.940000      0.000000      0.000000
3896     38.950000      0.000000      0.000000
3897     38.960000      0.000000      0.000000
3898     38.970000      0.000000      0.000000
3899     38.980000      0.000000      0.000000
3900     38.990000      0.000000      0.000000
3901     39.000000      0.000000      0.000000
3902     39.010000      0.000000      0.000000
3903     39.020000      0.000000      0.000000
3904     39.030000      0.000000      0.000000
3905     39.040000      0.000000      0.000000
3906     39.050000      0.000000      0.000000
3907     39.060000      0.000000      0.000000
3908     39.070000      0.000000      0.000000
3909     39.080000      0.000000      0.000000
3910     39.090000      0.000000      0.000000
3911     39.100000      0.000000      0.000000
3912     39.110000      0.000000      0.000000
3913     39.120000      0.000000      0.000000
3914     39.130000      0.000000      0.000000
3915     39.140000      0.000000      0.000000
3916     39.150000      0.000000      0.000000
3917     39.160000      0.000000      0.000000
3918     39.170000      0.000000      0.000000
3919     39.180000      0.000000      0.000000
3920     39.190000      0.000000      0.000000
3921     39.200000      0.000000      0.000000
3922     39.210000      0.000000      0.000000
3923     39.220000      0.000000      0.000000
3924     39.230000      0.000000      0.000000
3925     39.240000      0.000000      0.000000
3926     39.250000      0.000000      0.000000
3927     39.260000      0.000000      0.000000
3928     39.270000      0.000000      0.000000
3929     39.280000      0.000000      0.000000
3930     39.290000      0.000000      0.000000
3931     39.300000      0.000000      0.000000
3932     39.310000      0.000000      0.000000
3933     39.320000      0.000000      0.000000
3934     39.330000      0.000000      0.000000
3935     39.340000      0.000000      0.000000
3936     39.350000      0.000000      0.000000
3937     39.360000      0.000000      0.000000
3938     39.370000      0.000000      0.000000
3939     39.380000      0.000000      0.000000
3940     39.390000      0.000000      0.000000
3941     39.400000      0.000000      0.000000
3942     39.410000      0.000000      0.000000
3943     39.420000      0.000000      0.000000
3944     39.430000      0.000000      0.000000
3945     39.440000      0.000000      0.000000
3946     39.450000      0.000000      0.000000
3947     39.460000      0.000000      0.000000
3948     39.470000      0.000000      0.000000
3949     39.480000      0.000000      0.000000
3950     39.490000      0.000000      0.000000
3951     39.500000      0.000000      0.000000
3952     39.510000      0.000000      0.000000
3953     39.520000      0.000000      0.000000
3954     39.530000      0.000000      0.000000
3955     39.540000      0.000000      0.000000
3956     39.550000      0.000000      0.000000
3957     39.560000      0.000000      0.000000
3958     39.570000      0.000000      0.000000
3959     39.580000      0.000000      0.000000
3960     39.590000      0.000000      0.000000
3961     39.600000      0.000000      0.000000
3962     39.610000      0.000000      0.000000
3963     39.620000      0.000000      0.000000
3964     39.630000      0.000000      0.000000
3965     39.640000      0.000000      0.000000
3966     39.650000      0.000000      0.000000
3967     39.660000      0.000000      0.000000
3968     39.670000      0.000000      0.000000
3969     39.680000      0.000000      0.000000
3970     39.690000      0.000000      0.000000
3971     39.700000      0.000000      0.000000
3972     39.710000      0.000000      0.000000
3973     39.720000      0.000000      0.000000
3974     39.730000      0.000000      0.000000
3975     39.740000      0.000000      0.000000
3976     39.750000      0.000000      0.000000
3977     39.760000      0.000000      0.000000
3978     39.770000      0.000000      0.000000
3979     39.780000      0.000000      0.000000
3980     39.790000      0.000000      0.000000
3981     39.800000      0.000000      0.000000
3982     39.810000      0.000000      0.000000
3983     39.820000      0.000000      0.000000
3984     39.830000      0.000000      0.000000
3985     39.840000      0.000000      0.000000
3986     39.850000      0.000000      0.000000
3987     39.860000      0.000000      0.000000
3988     39.870000      0.000000      0.000000
3989     39.880000      0.000000      0.000000
3990     39.890000      0.000000      0.000000
3991     39.900000      0.000000      0.000000
3992     39.910000      0.000000      0.000000
3993     39.920000      0.000000      0.000000
3994     39.930000      0.000000      0.000000
3995     39.940000      0.000000      0.000000
3996     39.950000      0.000000      0.000000
3997     39.960000      0.000000      0.000000
3998     39.970000      0.000000      0.000000
3999     39.980000      0.000000      0.000000
4000     39.990000      0.000000      0.000000
4001     40.000000      0.000000      0.000000
