# Supplementary material for: A Bottom-Up Coarse-Grained Model for Nucleosome–Nucleosome Interactions with Explicit Ions
Source: J Chem Theory Comput. 2022 May 17;18(6):3948–60. doi: 10.1021/acs.jctc.2c00083 (PMC9202350; doi:10.1021/acs.jctc.2c00083)
Supplement: Supplementary file 2 — ct2c00083_si_002.zip [file ct2c00083_si_002.zip › archive/CGMD_NCP-CO/pot_tables/CO_TGLY.table]

CO_TGLY
N 4001

1      0.000001    249.263750     84.989970
2      0.010000    248.413850     87.802080
3      0.020000    247.535830     90.328360
4      0.030000    246.632550     92.531290
5      0.040000    245.707230     94.382840
6      0.050000    244.763400     95.865950
7      0.060000    243.804740     96.975410
8      0.070000    242.834990     97.717930
9      0.080000    241.857810     98.111460
10      0.090000    240.876700     98.183870
11      0.100000    239.894860     97.971110
12      0.110000    238.915150     97.514950
13      0.120000    237.940000     96.860680
14      0.130000    236.971390     96.054740
15      0.140000    236.010840     95.142700
16      0.150000    235.059420     94.167490
17      0.160000    234.117740     93.168030
18      0.170000    233.186060     92.178410
19      0.180000    232.264280     91.227330
20      0.190000    231.352000     90.337980
21      0.200000    230.448620     89.528130
22      0.210000    229.553340     88.810470
23      0.220000    228.665240     88.192970
24      0.230000    227.783310     87.679400
25      0.240000    226.906510     87.269820
26      0.250000    226.033820     86.961070
27      0.260000    225.164200     86.747280
28      0.270000    224.296730     86.620370
29      0.280000    223.430530     86.570470
30      0.290000    222.564820     86.586460
31      0.300000    221.698960     86.656410
32      0.310000    220.832390     86.768020
33      0.320000    219.964710     86.909060
34      0.330000    219.095620     87.067710
35      0.340000    218.224950     87.232930
36      0.350000    217.352620     87.394660
37      0.360000    216.478670     87.544040
38      0.370000    215.603230     87.673470
39      0.380000    214.726500     87.776690
40      0.390000    213.848730     87.848790
41      0.400000    212.970240     87.886120
42      0.410000    212.091380     87.886310
43      0.420000    211.212520     87.848120
44      0.430000    210.334040     87.771420
45      0.440000    209.456320     87.657060
46      0.450000    208.579750     87.506820
47      0.460000    207.704680     87.323270
48      0.470000    206.831450     87.109680
49      0.480000    205.960350     86.869880
50      0.490000    205.091650     86.608100
51      0.500000    204.225570     86.328840
52      0.510000    203.362290     86.036680
53      0.520000    202.501920     85.736130
54      0.530000    201.644560     85.431450
55      0.540000    200.790240     85.126560
56      0.550000    199.938980     84.824930
57      0.560000    199.090730     84.529500
58      0.570000    198.245430     84.242660
59      0.580000    197.403010     83.966260
60      0.590000    196.563340     83.701580
61      0.600000    195.726330     83.449460
62      0.610000    194.891830     83.210270
63      0.620000    194.059730     82.984010
64      0.630000    193.229890     82.770370
65      0.640000    192.402190     82.568790
66      0.650000    191.576500     82.378480
67      0.660000    190.752710     82.198510
68      0.670000    189.930730     82.027820
69      0.680000    189.110450     81.865280
70      0.690000    188.291800     81.709690
71      0.700000    187.474700     81.559830
72      0.710000    186.659100     81.414500
73      0.720000    185.844960     81.272460
74      0.730000    185.032230     81.132560
75      0.740000    184.220910     80.993660
76      0.750000    183.410970     80.854690
77      0.760000    182.602420     80.714640
78      0.770000    181.795280     80.572610
79      0.780000    180.989550     80.427770
80      0.790000    180.185270     80.279400
81      0.800000    179.382480     80.126900
82      0.810000    178.581210     79.969810
83      0.820000    177.781510     79.807800
84      0.830000    176.983430     79.640710
85      0.840000    176.187030     79.468510
86      0.850000    175.392340     79.291360
87      0.860000    174.599430     79.109570
88      0.870000    173.808330     78.923600
89      0.880000    173.019100     78.734030
90      0.890000    172.231760     78.541550
91      0.900000    171.446340     78.346880
92      0.910000    170.662870     78.150790
93      0.920000    169.881360     77.954020
94      0.930000    169.101820     77.757250
95      0.940000    168.324250     77.561070
96      0.950000    167.548640     77.365960
97      0.960000    166.774980     77.172270
98      0.970000    166.003260     76.980210
99      0.980000    165.233460     76.789880
100      0.990000    164.465560     76.601270
101      1.000000    163.699550     76.414260
102      1.010000    162.935400     76.228710
103      1.020000    162.173120     76.044390
104      1.030000    161.412670     75.861120
105      1.040000    160.654060     75.678690
106      1.050000    159.897270     75.496940
107      1.060000    159.142300     75.315760
108      1.070000    158.389150     75.135080
109      1.080000    157.637800     74.954890
110      1.090000    156.888250     74.775220
111      1.100000    156.140490     74.596110
112      1.110000    155.394530     74.417650
113      1.120000    154.650360     74.239880
114      1.130000    153.907960     74.062840
115      1.140000    153.167330     73.886510
116      1.150000    152.428460     73.710840
117      1.160000    151.691360     73.535700
118      1.170000    150.956000     73.360910
119      1.180000    150.222390     73.186270
120      1.190000    149.490530     73.011500
121      1.200000    148.760410     72.836360
122      1.210000    148.032050     72.660560
123      1.220000    147.305440     72.483890
124      1.230000    146.580600     72.306140
125      1.240000    145.857540     72.127190
126      1.250000    145.136270     71.947000
127      1.260000    144.416800     71.765600
128      1.270000    143.699150     71.583100
129      1.280000    142.983310     71.399690
130      1.290000    142.269320     71.215630
131      1.300000    141.557160     71.031190
132      1.310000    140.846850     70.846690
133      1.320000    140.138380     70.662410
134      1.330000    139.431760     70.478600
135      1.340000    138.726970     70.295460
136      1.350000    138.024020     70.113090
137      1.360000    137.322890     69.931550
138      1.370000    136.623570     69.750800
139      1.380000    135.926060     69.570720
140      1.390000    135.230360     69.391140
141      1.400000    134.536440     69.211870
142      1.410000    133.844330     69.032660
143      1.420000    133.154000     68.853310
144      1.430000    132.465470     68.673620
145      1.440000    131.778730     68.493450
146      1.450000    131.093800     68.312700
147      1.460000    130.410670     68.131370
148      1.470000    129.729350     67.949500
149      1.480000    129.049860     67.767220
150      1.490000    128.372190     67.584700
151      1.500000    127.696340     67.402130
152      1.510000    127.022320     67.219750
153      1.520000    126.350120     67.037750
154      1.530000    125.679740     66.856300
155      1.540000    125.011180     66.675530
156      1.550000    124.344430     66.495490
157      1.560000    123.679470     66.316160
158      1.570000    123.016310     66.137460
159      1.580000    122.354930     65.959250
160      1.590000    121.695340     65.781320
161      1.600000    121.037530     65.603440
162      1.610000    120.381490     65.425390
163      1.620000    119.727240     65.246940
164      1.630000    119.074770     65.067900
165      1.640000    118.424090     64.888140
166      1.650000    117.775210     64.707570
167      1.660000    117.128140     64.526210
168      1.670000    116.482870     64.344130
169      1.680000    115.839430     64.161470
170      1.690000    115.197820     63.978430
171      1.700000    114.558030     63.795240
172      1.710000    113.920080     63.612150
173      1.720000    113.283960     63.429380
174      1.730000    112.649670     63.247130
175      1.740000    112.017190     63.065550
176      1.750000    111.386540     62.884710
177      1.760000    110.757690     62.704620
178      1.770000    110.130640     62.525210
179      1.780000    109.505390     62.346340
180      1.790000    108.881930     62.167830
181      1.800000    108.260250     61.989460
182      1.810000    107.640360     61.810990
183      1.820000    107.022250     61.632220
184      1.830000    106.405920     61.452940
185      1.840000    105.791390     61.273030
186      1.850000    105.178660     61.092390
187      1.860000    104.567740     60.911040
188      1.870000    103.958630     60.729040
189      1.880000    103.351340     60.546520
190      1.890000    102.745870     60.363670
191      1.900000    102.142240     60.180700
192      1.910000    101.540430     59.997870
193      1.920000    100.940450     59.815370
194      1.930000    100.342300     59.633410
195      1.940000     99.745960     59.452120
196      1.950000     99.151440     59.271560
197      1.960000     98.558730     59.091740
198      1.970000     97.967810     58.912570
199      1.980000     97.378680     58.733920
200      1.990000     96.791350     58.555600
201      2.000000     96.205790     58.377390
202      2.010000     95.622020     58.199060
203      2.020000     95.040020     58.020380
204      2.030000     94.459820     57.841180
205      2.040000     93.881410     57.661310
206      2.050000     93.304800     57.480700
207      2.060000     92.729990     57.299350
208      2.070000     92.157000     57.117320
209      2.080000     91.585820     56.934750
210      2.090000     91.016470     56.751840
211      2.100000     90.448960     56.568810
212      2.110000     89.883270     56.385890
213      2.120000     89.319410     56.203310
214      2.130000     88.757380     56.021260
215      2.140000     88.197160     55.839880
216      2.150000     87.638760     55.659220
217      2.160000     87.082170     55.479310
218      2.170000     86.527380     55.300050
219      2.180000     85.974380     55.121320
220      2.190000     85.423170     54.942930
221      2.200000     84.873740     54.764660
222      2.210000     84.326090     54.586270
223      2.220000     83.780230     54.407560
224      2.230000     83.236150     54.228320
225      2.240000     82.693870     54.048430
226      2.250000     82.153380     53.867810
227      2.260000     81.614710     53.686460
228      2.270000     81.077840     53.504440
229      2.280000     80.542800     53.321900
230      2.290000     80.009580     53.139010
231      2.300000     79.478190     52.956010
232      2.310000     78.948630     52.773130
233      2.320000     78.420900     52.590580
234      2.330000     77.894990     52.408570
235      2.340000     77.370900     52.227220
236      2.350000     76.848630     52.046600
237      2.360000     76.328170     51.866720
238      2.370000     75.809500     51.687490
239      2.380000     75.292620     51.508780
240      2.390000     74.777540     51.330410
241      2.400000     74.264230     51.152150
242      2.410000     73.752710     50.973780
243      2.420000     73.242970     50.795080
244      2.430000     72.735020     50.615850
245      2.440000     72.228860     50.435960
246      2.450000     71.724500     50.255340
247      2.460000     71.221950     50.073990
248      2.470000     70.721210     49.891970
249      2.480000     70.222290     49.709420
250      2.490000     69.725200     49.526530
251      2.500000     69.229930     49.343520
252      2.510000     68.736500     49.160630
253      2.520000     68.244890     48.978080
254      2.530000     67.755110     48.796050
255      2.540000     67.267150     48.614690
256      2.550000     66.781000     48.434060
257      2.560000     66.296660     48.254170
258      2.570000     65.814120     48.074930
259      2.580000     65.333370     47.896220
260      2.590000     64.854410     47.717840
261      2.600000     64.377230     47.539570
262      2.610000     63.901830     47.361190
263      2.620000     63.428220     47.182480
264      2.630000     62.956400     47.003250
265      2.640000     62.486370     46.823360
266      2.650000     62.018130     46.642740
267      2.660000     61.551700     46.461380
268      2.670000     61.087090     46.279370
269      2.680000     60.624300     46.096820
270      2.690000     60.163330     45.913940
271      2.700000     59.704190     45.730930
272      2.710000     59.246880     45.548050
273      2.720000     58.791400     45.365500
274      2.730000     58.337740     45.183480
275      2.740000     57.885910     45.002130
276      2.750000     57.435890     44.821510
277      2.760000     56.987670     44.641610
278      2.770000     56.541260     44.462380
279      2.780000     56.096630     44.283660
280      2.790000     55.653800     44.105280
281      2.800000     55.212740     43.927020
282      2.810000     54.773470     43.748630
283      2.820000     54.335990     43.569920
284      2.830000     53.900290     43.390690
285      2.840000     53.466380     43.210790
286      2.850000     53.034270     43.030170
287      2.860000     52.603970     42.848810
288      2.870000     52.175480     42.666790
289      2.880000     51.748820     42.484250
290      2.890000     51.323970     42.301360
291      2.900000     50.900960     42.118350
292      2.910000     50.479780     41.935470
293      2.920000     50.060420     41.752920
294      2.930000     49.642890     41.570900
295      2.940000     49.227180     41.389540
296      2.950000     48.813290     41.208920
297      2.960000     48.401200     41.029030
298      2.970000     47.990910     40.849800
299      2.980000     47.582410     40.671080
300      2.990000     47.175700     40.492700
301      3.000000     46.770770     40.314440
302      3.010000     46.367630     40.136060
303      3.020000     45.966270     39.957350
304      3.030000     45.566690     39.778120
305      3.040000     45.168910     39.598240
306      3.050000     44.772930     39.417620
307      3.060000     44.378750     39.236280
308      3.070000     43.986390     39.054260
309      3.080000     43.595850     38.871720
310      3.090000     43.207130     38.688850
311      3.100000     42.820240     38.505850
312      3.110000     42.435180     38.322970
313      3.120000     42.051950     38.140420
314      3.130000     41.670550     37.958410
315      3.140000     41.290970     37.777050
316      3.150000     40.913200     37.596430
317      3.160000     40.537230     37.416540
318      3.170000     40.163070     37.237300
319      3.180000     39.790690     37.058570
320      3.190000     39.420110     36.880180
321      3.200000     39.051310     36.701910
322      3.210000     38.684290     36.523510
323      3.220000     38.319050     36.344780
324      3.230000     37.955600     36.165530
325      3.240000     37.593950     35.985620
326      3.250000     37.234090     35.804980
327      3.260000     36.876040     35.623610
328      3.270000     36.519810     35.441580
329      3.280000     36.165390     35.259010
330      3.290000     35.812800     35.076110
331      3.300000     35.462040     34.893100
332      3.310000     35.113110     34.710200
333      3.320000     34.766010     34.527650
334      3.330000     34.420730     34.345630
335      3.340000     34.077270     34.164270
336      3.350000     33.735630     33.983650
337      3.360000     33.395790     33.803770
338      3.370000     33.057760     33.624550
339      3.380000     32.721510     33.445860
340      3.390000     32.387050     33.267500
341      3.400000     32.054380     33.089260
342      3.410000     31.723480     32.910920
343      3.420000     31.394380     32.732240
344      3.430000     31.067050     32.553050
345      3.440000     30.741520     32.373210
346      3.450000     30.417790     32.192630
347      3.460000     30.095860     32.011330
348      3.470000     29.775750     31.829360
349      3.480000     29.457460     31.646860
350      3.490000     29.140990     31.464020
351      3.500000     28.826350     31.281060
352      3.510000     28.513540     31.098210
353      3.520000     28.202560     30.915690
354      3.530000     27.893400     30.733680
355      3.540000     27.586060     30.552330
356      3.550000     27.280540     30.371700
357      3.560000     26.976820     30.191780
358      3.570000     26.674900     30.012510
359      3.580000     26.374780     29.833740
360      3.590000     26.076440     29.655280
361      3.600000     25.779890     29.476930
362      3.610000     25.485120     29.298440
363      3.620000     25.192130     29.119610
364      3.630000     24.900940     28.940250
365      3.640000     24.611540     28.760220
366      3.650000     24.323930     28.579450
367      3.660000     24.038140     28.397950
368      3.670000     23.754160     28.215780
369      3.680000     23.472000     28.033090
370      3.690000     23.191670     27.850070
371      3.700000     22.913170     27.666960
372      3.710000     22.636500     27.483970
373      3.720000     22.361660     27.301360
374      3.730000     22.088650     27.119300
375      3.740000     21.817450     26.937940
376      3.750000     21.548080     26.757360
377      3.760000     21.280500     26.577550
378      3.770000     21.014730     26.398430
379      3.780000     20.750740     26.219890
380      3.790000     20.488540     26.041720
381      3.800000     20.228130     25.863710
382      3.810000     19.969490     25.685630
383      3.820000     19.712630     25.507250
384      3.830000     19.457560     25.328390
385      3.840000     19.204280     25.148900
386      3.850000     18.952790     24.968690
387      3.860000     18.703100     24.787760
388      3.870000     18.455220     24.606160
389      3.880000     18.209160     24.424010
390      3.890000     17.964920     24.241500
391      3.900000     17.722510     24.058830
392      3.910000     17.481920     23.876220
393      3.920000     17.243160     23.693870
394      3.930000     17.006220     23.511970
395      3.940000     16.771100     23.330630
396      3.950000     16.537790     23.149910
397      3.960000     16.306290     22.969810
398      3.970000     16.076590     22.790230
399      3.980000     15.848690     22.611050
400      3.990000     15.622580     22.432060
401      4.000000     15.398260     22.253060
402      4.010000     15.175730     22.073810
403      4.020000     14.954990     21.894120
404      4.030000     14.736050     21.713810
405      4.040000     14.518910     21.532760
406      4.050000     14.303580     21.350930
407      4.060000     14.090080     21.168330
408      4.070000     13.878390     20.985080
409      4.080000     13.668540     20.801340
410      4.090000     13.460530     20.617350
411      4.100000     13.254350     20.433380
412      4.110000     13.050020     20.249690
413      4.120000     12.847520     20.066560
414      4.130000     12.646860     19.884210
415      4.140000     12.448020     19.702820
416      4.150000     12.250990     19.522490
417      4.160000     12.055760     19.343240
418      4.170000     11.862330     19.165020
419      4.180000     11.670680     18.987700
420      4.190000     11.480800     18.811100
421      4.200000     11.292690     18.634990
422      4.210000     11.106340     18.459130
423      4.220000     10.921750     18.283250
424      4.230000     10.738920     18.107130
425      4.240000     10.557850     17.930580
426      4.250000     10.378540     17.753450
427      4.260000     10.201010     17.575660
428      4.270000     10.025250     17.397170
429      4.280000      9.851280     17.218030
430      4.290000      9.679100     17.038290
431      4.300000      9.508720     16.858070
432      4.310000      9.340130     16.677480
433      4.320000      9.173360     16.496620
434      4.330000      9.008390     16.315550
435      4.340000      8.845240     16.134320
436      4.350000      8.683890     15.952890
437      4.360000      8.524370     15.771180
438      4.370000      8.366650     15.589060
439      4.380000      8.210760     15.406360
440      4.390000      8.056700     15.222880
441      4.400000      7.904470     15.038420
442      4.410000      7.754090     14.852810
443      4.420000      7.605560     14.665900
444      4.430000      7.458900     14.477640
445      4.440000      7.314120     14.288050
446      4.450000      7.171240     14.097270
447      4.460000      7.030270     13.905540
448      4.470000      6.891210     13.713200
449      4.480000      6.754080     13.520720
450      4.490000      6.618880     13.328620
451      4.500000      6.485590     13.137480
452      4.510000      6.354210     12.947890
453      4.520000      6.224740     12.760450
454      4.530000      6.097130     12.575660
455      4.540000      5.971370     12.393990
456      4.550000      5.847430     12.215770
457      4.560000      5.725280     12.041220
458      4.570000      5.604860     11.870440
459      4.580000      5.486160     11.703380
460      4.590000      5.369130     11.539870
461      4.600000      5.253730     11.379630
462      4.610000      5.139930     11.222280
463      4.620000      5.027710     11.067330
464      4.630000      4.917040     10.914240
465      4.640000      4.807890     10.762390
466      4.650000      4.700270     10.611120
467      4.660000      4.594160     10.459730
468      4.670000      4.489560     10.307470
469      4.680000      4.386490     10.153600
470      4.690000      4.284950      9.997340
471      4.700000      4.184980      9.837880
472      4.710000      4.086600      9.674450
473      4.720000      3.989850      9.506220
474      4.730000      3.894790      9.332430
475      4.740000      3.801470      9.152290
476      4.750000      3.709940      8.965080
477      4.760000      3.620290      8.770140
478      4.770000      3.532590      8.566880
479      4.780000      3.446920      8.354860
480      4.790000      3.363370      8.133770
481      4.800000      3.282040      7.903550
482      4.810000      3.203000      7.664350
483      4.820000      3.126360      7.416630
484      4.830000      3.052190      7.161220
485      4.840000      2.980580      6.899280
486      4.850000      2.911590      6.632400
487      4.860000      2.845260      6.362540
488      4.870000      2.781640      6.092070
489      4.880000      2.720720      5.823660
490      4.890000      2.662480      5.560280
491      4.900000      2.606880      5.305070
492      4.910000      2.553830      5.061240
493      4.920000      2.503210      4.832010
494      4.930000      2.454890      4.620430
495      4.940000      2.408690      4.429350
496      4.950000      2.364400      4.261300
497      4.960000      2.321780      4.118420
498      4.970000      2.280600      4.002420
499      4.980000      2.240570      3.914540
500      4.990000      2.201430      3.855530
501      5.000000      2.162870      3.825630
502      5.010000      2.124620      3.824550
503      5.020000      2.086370      3.851470
504      5.030000      2.047860      3.905050
505      5.040000      2.008810      3.983420
506      5.050000      1.968970      4.084190
507      5.060000      1.928130      4.204520
508      5.070000      1.886090      4.341100
509      5.080000      1.842670      4.490290
510      5.090000      1.797770      4.648160
511      5.100000      1.751290      4.810600
512      5.110000      1.703180      4.973470
513      5.120000      1.653450      5.132700
514      5.130000      1.602120      5.284370
515      5.140000      1.549280      5.424910
516      5.150000      1.495030      5.551060
517      5.160000      1.439520      5.660040
518      5.170000      1.382920      5.749530
519      5.180000      1.325420      5.817720
520      5.190000      1.267250      5.863310
521      5.200000      1.208610      5.885490
522      5.210000      1.149760      5.883960
523      5.220000      1.090920      5.858870
524      5.230000      1.032330      5.810870
525      5.240000      0.974220      5.740980
526      5.250000      0.916810      5.650680
527      5.260000      0.860300      5.541770
528      5.270000      0.804890      5.416400
529      5.280000      0.750720      5.276960
530      5.290000      0.697950      5.126040
531      5.300000      0.646690      4.966330
532      5.310000      0.597030      4.800560
533      5.320000      0.549020      4.631380
534      5.330000      0.502710      4.461300
535      5.340000      0.458100      4.292630
536      5.350000      0.415170      4.127410
537      5.360000      0.373900      3.967370
538      5.370000      0.334220      3.813950
539      5.380000      0.296080      3.668250
540      5.390000      0.259400      3.531050
541      5.400000      0.224090      3.402870
542      5.410000      0.190060      3.283950
543      5.420000      0.157220      3.174320
544      5.430000      0.125480      3.073790
545      5.440000      0.094740      2.982040
546      5.450000      0.064920      2.898580
547      5.460000      0.035940      2.822810
548      5.470000      0.007710      2.754070
549      5.480000     -0.019830      2.691610
550      5.490000     -0.046750      2.634640
551      5.500000     -0.073100      2.582380
552      5.510000     -0.098920      2.534020
553      5.520000     -0.124260      2.488760
554      5.530000     -0.149150      2.445860
555      5.540000     -0.173610      2.404600
556      5.550000     -0.197650      2.364340
557      5.560000     -0.221300      2.324470
558      5.570000     -0.244540      2.284480
559      5.580000     -0.267390      2.243910
560      5.590000     -0.289820      2.202400
561      5.600000     -0.311850      2.159630
562      5.610000     -0.333440      2.115380
563      5.620000     -0.354600      2.069500
564      5.630000     -0.375290      2.021900
565      5.640000     -0.395510      1.972570
566      5.650000     -0.415240      1.921570
567      5.660000     -0.434450      1.869010
568      5.670000     -0.453140      1.815070
569      5.680000     -0.471290      1.759980
570      5.690000     -0.488890      1.703970
571      5.700000     -0.505930      1.647350
572      5.710000     -0.522410      1.590390
573      5.720000     -0.538310      1.533370
574      5.730000     -0.553650      1.476580
575      5.740000     -0.568410      1.420240
576      5.750000     -0.582610      1.364550
577      5.760000     -0.596260      1.309680
578      5.770000     -0.609360      1.255740
579      5.780000     -0.621910      1.202820
580      5.790000     -0.633940      1.150940
581      5.800000     -0.645450      1.100120
582      5.810000     -0.656450      1.050350
583      5.820000     -0.666960      1.001580
584      5.830000     -0.676970      0.953780
585      5.840000     -0.686510      0.906900
586      5.850000     -0.695580      0.860910
587      5.860000     -0.704190      0.815780
588      5.870000     -0.712340      0.771480
589      5.880000     -0.720060      0.728000
590      5.890000     -0.727340      0.685360
591      5.900000     -0.734190      0.643550
592      5.910000     -0.740630      0.602590
593      5.920000     -0.746650      0.562490
594      5.930000     -0.752280      0.523260
595      5.940000     -0.757510      0.484910
596      5.950000     -0.762360      0.447410
597      5.960000     -0.766840      0.410760
598      5.970000     -0.770940      0.374920
599      5.980000     -0.774690      0.339830
600      5.990000     -0.778090      0.305460
601      6.000000     -0.781150      0.271740
602      6.010000     -0.783860      0.238610
603      6.020000     -0.786250      0.205990
604      6.030000     -0.788310      0.173840
605      6.040000     -0.790050      0.142090
606      6.050000     -0.791470      0.110700
607      6.060000     -0.792570      0.079620
608      6.070000     -0.793370      0.048840
609      6.080000     -0.793860      0.018330
610      6.090000     -0.794040     -0.011930
611      6.100000     -0.793920     -0.041920
612      6.110000     -0.793500     -0.071670
613      6.120000     -0.792790     -0.101160
614      6.130000     -0.791780     -0.130400
615      6.140000     -0.790470     -0.159410
616      6.150000     -0.788880     -0.188190
617      6.160000     -0.787000     -0.216770
618      6.170000     -0.784830     -0.245170
619      6.180000     -0.782380     -0.273420
620      6.190000     -0.779640     -0.301550
621      6.200000     -0.776630     -0.329580
622      6.210000     -0.773330     -0.357540
623      6.220000     -0.769760     -0.385420
624      6.230000     -0.765900     -0.413220
625      6.240000     -0.761770     -0.440920
626      6.250000     -0.757360     -0.468460
627      6.260000     -0.752680     -0.495790
628      6.270000     -0.747720     -0.522820
629      6.280000     -0.742490     -0.549430
630      6.290000     -0.737000     -0.575500
631      6.300000     -0.731240     -0.600900
632      6.310000     -0.725230     -0.625490
633      6.320000     -0.718980     -0.649130
634      6.330000     -0.712480     -0.671680
635      6.340000     -0.705770     -0.693030
636      6.350000     -0.698840     -0.713060
637      6.360000     -0.691710     -0.731680
638      6.370000     -0.684390     -0.748840
639      6.380000     -0.676900     -0.764480
640      6.390000     -0.669260     -0.778580
641      6.400000     -0.661470     -0.791130
642      6.410000     -0.653560     -0.802160
643      6.420000     -0.645540     -0.811700
644      6.430000     -0.637420     -0.819790
645      6.440000     -0.629220     -0.826510
646      6.450000     -0.620960     -0.831930
647      6.460000     -0.612640     -0.836150
648      6.470000     -0.604280     -0.839270
649      6.480000     -0.595890     -0.841400
650      6.490000     -0.587470     -0.842650
651      6.500000     -0.579040     -0.843130
652      6.510000     -0.570610     -0.842950
653      6.520000     -0.562180     -0.842240
654      6.530000     -0.553760     -0.841080
655      6.540000     -0.545350     -0.839570
656      6.550000     -0.536950     -0.837800
657      6.560000     -0.528580     -0.835820
658      6.570000     -0.520220     -0.833690
659      6.580000     -0.511880     -0.831460
660      6.590000     -0.503570     -0.829140
661      6.600000     -0.495280     -0.826760
662      6.610000     -0.487010     -0.824310
663      6.620000     -0.478770     -0.821780
664      6.630000     -0.470550     -0.819150
665      6.640000     -0.462360     -0.816380
666      6.650000     -0.454190     -0.813430
667      6.660000     -0.446060     -0.810260
668      6.670000     -0.437960     -0.806790
669      6.680000     -0.429890     -0.802980
670      6.690000     -0.421860     -0.798730
671      6.700000     -0.413870     -0.793980
672      6.710000     -0.405930     -0.788650
673      6.720000     -0.398040     -0.782660
674      6.730000     -0.390220     -0.775930
675      6.740000     -0.382460     -0.768390
676      6.750000     -0.374770     -0.759950
677      6.760000     -0.367170     -0.750550
678      6.770000     -0.359670     -0.740140
679      6.780000     -0.352270     -0.728660
680      6.790000     -0.344980     -0.716090
681      6.800000     -0.337820     -0.702400
682      6.810000     -0.330800     -0.687590
683      6.820000     -0.323920     -0.671690
684      6.830000     -0.317200     -0.654740
685      6.840000     -0.310660     -0.636810
686      6.850000     -0.304290     -0.618000
687      6.860000     -0.298110     -0.598440
688      6.870000     -0.292120     -0.578270
689      6.880000     -0.286340     -0.557670
690      6.890000     -0.280760     -0.536810
691      6.900000     -0.275400     -0.515910
692      6.910000     -0.270240     -0.495170
693      6.920000     -0.265290     -0.474770
694      6.930000     -0.260540     -0.454920
695      6.940000     -0.255990     -0.435770
696      6.950000     -0.251630     -0.417500
697      6.960000     -0.247460     -0.400210
698      6.970000     -0.243450     -0.384010
699      6.980000     -0.239610     -0.368960
700      6.990000     -0.235920     -0.355120
701      7.000000     -0.232370     -0.342510
702      7.010000     -0.228950     -0.331110
703      7.020000     -0.225640     -0.320910
704      7.030000     -0.222430     -0.311860
705      7.040000     -0.219310     -0.303900
706      7.050000     -0.216270     -0.296950
707      7.060000     -0.213300     -0.290930
708      7.070000     -0.210390     -0.285750
709      7.080000     -0.207530     -0.281290
710      7.090000     -0.204720     -0.277470
711      7.100000     -0.201950     -0.274150
712      7.110000     -0.199200     -0.271240
713      7.120000     -0.196490     -0.268630
714      7.130000     -0.193810     -0.266210
715      7.140000     -0.191140     -0.263900
716      7.150000     -0.188500     -0.261600
717      7.160000     -0.185890     -0.259240
718      7.170000     -0.183300     -0.256760
719      7.180000     -0.180730     -0.254090
720      7.190000     -0.178190     -0.251210
721      7.200000     -0.175680     -0.248060
722      7.210000     -0.173200     -0.244650
723      7.220000     -0.170750     -0.240940
724      7.230000     -0.168340     -0.236960
725      7.240000     -0.165970     -0.232700
726      7.250000     -0.163640     -0.228200
727      7.260000     -0.161360     -0.223480
728      7.270000     -0.159130     -0.218590
729      7.280000     -0.156940     -0.213580
730      7.290000     -0.154800     -0.208500
731      7.300000     -0.152720     -0.203410
732      7.310000     -0.150690     -0.198370
733      7.320000     -0.148700     -0.193430
734      7.330000     -0.146770     -0.188660
735      7.340000     -0.144880     -0.184100
736      7.350000     -0.143040     -0.179810
737      7.360000     -0.141240     -0.175820
738      7.370000     -0.139480     -0.172150
739      7.380000     -0.137760     -0.168840
740      7.390000     -0.136070     -0.165890
741      7.400000     -0.134410     -0.163320
742      7.410000     -0.132780     -0.161120
743      7.420000     -0.131170     -0.159280
744      7.430000     -0.129580     -0.157790
745      7.440000     -0.128000     -0.156610
746      7.450000     -0.126430     -0.155740
747      7.460000     -0.124880     -0.155120
748      7.470000     -0.123320     -0.154720
749      7.480000     -0.121780     -0.154500
750      7.490000     -0.120230     -0.154410
751      7.500000     -0.118690     -0.154400
752      7.510000     -0.117140     -0.154440
753      7.520000     -0.115600     -0.154460
754      7.530000     -0.114060     -0.154430
755      7.540000     -0.112510     -0.154300
756      7.550000     -0.110970     -0.154030
757      7.560000     -0.109430     -0.153600
758      7.570000     -0.107890     -0.152960
759      7.580000     -0.106360     -0.152100
760      7.590000     -0.104840     -0.151000
761      7.600000     -0.103330     -0.149650
762      7.610000     -0.101830     -0.148030
763      7.620000     -0.100350     -0.146140
764      7.630000     -0.098890     -0.143990
765      7.640000     -0.097450     -0.141590
766      7.650000     -0.096040     -0.138940
767      7.660000     -0.094650     -0.136070
768      7.670000     -0.093290     -0.133000
769      7.680000     -0.091960     -0.129750
770      7.690000     -0.090660     -0.126350
771      7.700000     -0.089400     -0.122830
772      7.710000     -0.088170     -0.119220
773      7.720000     -0.086980     -0.115550
774      7.730000     -0.085820     -0.111840
775      7.740000     -0.084700     -0.108120
776      7.750000     -0.083620     -0.104420
777      7.760000     -0.082580     -0.100740
778      7.770000     -0.081570     -0.097100
779      7.780000     -0.080600     -0.093510
780      7.790000     -0.079660     -0.089980
781      7.800000     -0.078760     -0.086500
782      7.810000     -0.077900     -0.083090
783      7.820000     -0.077070     -0.079740
784      7.830000     -0.076270     -0.076450
785      7.840000     -0.075510     -0.073220
786      7.850000     -0.074770     -0.070050
787      7.860000     -0.074070     -0.066930
788      7.870000     -0.073400     -0.063880
789      7.880000     -0.072760     -0.060890
790      7.890000     -0.072160     -0.057970
791      7.900000     -0.071580     -0.055120
792      7.910000     -0.071020     -0.052340
793      7.920000     -0.070500     -0.049650
794      7.930000     -0.070000     -0.047030
795      7.940000     -0.069530     -0.044510
796      7.950000     -0.069090     -0.042070
797      7.960000     -0.068670     -0.039730
798      7.970000     -0.068270     -0.037480
799      7.980000     -0.067900     -0.035310
800      7.990000     -0.067540     -0.033240
801      8.000000     -0.067210     -0.031250
802      8.010000     -0.066900     -0.029340
803      8.020000     -0.066610     -0.027520
804      8.030000     -0.066330     -0.025770
805      8.040000     -0.066070     -0.024100
806      8.050000     -0.065830     -0.022500
807      8.060000     -0.065610     -0.020970
808      8.070000     -0.065400     -0.019510
809      8.080000     -0.065200     -0.018120
810      8.090000     -0.065020     -0.016810
811      8.100000     -0.064850     -0.015580
812      8.110000     -0.064700     -0.014420
813      8.120000     -0.064550     -0.013340
814      8.130000     -0.064420     -0.012350
815      8.140000     -0.064300     -0.011440
816      8.150000     -0.064180     -0.010620
817      8.160000     -0.064070     -0.009900
818      8.170000     -0.063980     -0.009270
819      8.180000     -0.063880     -0.008730
820      8.190000     -0.063800     -0.008300
821      8.200000     -0.063710     -0.007960
822      8.210000     -0.063630     -0.007730
823      8.220000     -0.063560     -0.007610
824      8.230000     -0.063480     -0.007590
825      8.240000     -0.063400     -0.007680
826      8.250000     -0.063330     -0.007900
827      8.260000     -0.063250     -0.008230
828      8.270000     -0.063170     -0.008690
829      8.280000     -0.063080     -0.009290
830      8.290000     -0.062990     -0.010020
831      8.300000     -0.062890     -0.010910
832      8.310000     -0.062780     -0.011960
833      8.320000     -0.062660     -0.013180
834      8.330000     -0.062530     -0.014570
835      8.340000     -0.062380     -0.016150
836      8.350000     -0.062220     -0.017930
837      8.360000     -0.062040     -0.019920
838      8.370000     -0.061840     -0.022120
839      8.380000     -0.061620     -0.024530
840      8.390000     -0.061370     -0.027170
841      8.400000     -0.061100     -0.030040
842      8.410000     -0.060800     -0.033120
843      8.420000     -0.060470     -0.036420
844      8.430000     -0.060110     -0.039930
845      8.440000     -0.059710     -0.043630
846      8.450000     -0.059270     -0.047490
847      8.460000     -0.058790     -0.051500
848      8.470000     -0.058280     -0.055620
849      8.480000     -0.057720     -0.059830
850      8.490000     -0.057130     -0.064070
851      8.500000     -0.056480     -0.068310
852      8.510000     -0.055800     -0.072520
853      8.520000     -0.055080     -0.076650
854      8.530000     -0.054310     -0.080660
855      8.540000     -0.053500     -0.084520
856      8.550000     -0.052660     -0.088200
857      8.560000     -0.051780     -0.091680
858      8.570000     -0.050860     -0.094930
859      8.580000     -0.049910     -0.097950
860      8.590000     -0.048930     -0.100720
861      8.600000     -0.047920     -0.103240
862      8.610000     -0.046890     -0.105520
863      8.620000     -0.045840     -0.107560
864      8.630000     -0.044760     -0.109380
865      8.640000     -0.043670     -0.110990
866      8.650000     -0.042560     -0.112420
867      8.660000     -0.041430     -0.113670
868      8.670000     -0.040300     -0.114790
869      8.680000     -0.039150     -0.115790
870      8.690000     -0.037990     -0.116710
871      8.700000     -0.036820     -0.117580
872      8.710000     -0.035650     -0.118420
873      8.720000     -0.034460     -0.119270
874      8.730000     -0.033270     -0.120150
875      8.740000     -0.032070     -0.121090
876      8.750000     -0.030860     -0.122120
877      8.760000     -0.029640     -0.123250
878      8.770000     -0.028400     -0.124500
879      8.780000     -0.027160     -0.125880
880      8.790000     -0.025900     -0.127400
881      8.800000     -0.024630     -0.129080
882      8.810000     -0.023340     -0.130890
883      8.820000     -0.022030     -0.132840
884      8.830000     -0.020700     -0.134910
885      8.840000     -0.019350     -0.137090
886      8.850000     -0.017980     -0.139350
887      8.860000     -0.016580     -0.141650
888      8.870000     -0.015170     -0.143960
889      8.880000     -0.013730     -0.146240
890      8.890000     -0.012270     -0.148430
891      8.900000     -0.010780     -0.150500
892      8.910000     -0.009280     -0.152390
893      8.920000     -0.007750     -0.154050
894      8.930000     -0.006210     -0.155440
895      8.940000     -0.004660     -0.156500
896      8.950000     -0.003090     -0.157190
897      8.960000     -0.001520     -0.157490
898      8.970000      0.000050     -0.157360
899      8.980000      0.001630     -0.156770
900      8.990000      0.003200     -0.155720
901      9.000000      0.004750     -0.154190
902      9.010000      0.006290     -0.152170
903      9.020000      0.007820     -0.149690
904      9.030000      0.009310     -0.146760
905      9.040000      0.010780     -0.143390
906      9.050000      0.012210     -0.139630
907      9.060000      0.013610     -0.135510
908      9.070000      0.014970     -0.131080
909      9.080000      0.016280     -0.126390
910      9.090000      0.017540     -0.121500
911      9.100000      0.018760     -0.116470
912      9.110000      0.019920     -0.111360
913      9.120000      0.021030     -0.106230
914      9.130000      0.022100     -0.101140
915      9.140000      0.023110     -0.096130
916      9.150000      0.024070     -0.091250
917      9.160000      0.024980     -0.086540
918      9.170000      0.025850     -0.082030
919      9.180000      0.026670     -0.077720
920      9.190000      0.027440     -0.073650
921      9.200000      0.028180     -0.069800
922      9.210000      0.028880     -0.066190
923      9.220000      0.029540     -0.062790
924      9.230000      0.030170     -0.059600
925      9.240000      0.030760     -0.056590
926      9.250000      0.031330     -0.053740
927      9.260000      0.031870     -0.051010
928      9.270000      0.032380     -0.048390
929      9.280000      0.032860     -0.045820
930      9.290000      0.033320     -0.043280
931      9.300000      0.033750     -0.040720
932      9.310000      0.034160     -0.038110
933      9.320000      0.034540     -0.035410
934      9.330000      0.034900     -0.032570
935      9.340000      0.035220     -0.029570
936      9.350000      0.035520     -0.026370
937      9.360000      0.035780     -0.022940
938      9.370000      0.036010     -0.019250
939      9.380000      0.036200     -0.015280
940      9.390000      0.036360     -0.011020
941      9.400000      0.036470     -0.006450
942      9.410000      0.036530     -0.001580
943      9.420000      0.036550      0.003600
944      9.430000      0.036510      0.009060
945      9.440000      0.036420      0.014800
946      9.450000      0.036270      0.020780
947      9.460000      0.036060      0.026950
948      9.470000      0.035790      0.033270
949      9.480000      0.035460      0.039700
950      9.490000      0.035060      0.046160
951      9.500000      0.034600      0.052590
952      9.510000      0.034080      0.058930
953      9.520000      0.033490      0.065120
954      9.530000      0.032840      0.071090
955      9.540000      0.032130      0.076780
956      9.550000      0.031360      0.082160
957      9.560000      0.030540      0.087170
958      9.570000      0.029660      0.091790
959      9.580000      0.028750      0.095990
960      9.590000      0.027790      0.099750
961      9.600000      0.026790      0.103080
962      9.610000      0.025760      0.105970
963      9.620000      0.024700      0.108450
964      9.630000      0.023610      0.110510
965      9.640000      0.022510      0.112200
966      9.650000      0.021390      0.113540
967      9.660000      0.020250      0.114560
968      9.670000      0.019110      0.115320
969      9.680000      0.017950      0.115850
970      9.690000      0.016790      0.116210
971      9.700000      0.015630      0.116440
972      9.710000      0.014470      0.116590
973      9.720000      0.013300      0.116710
974      9.730000      0.012130      0.116850
975      9.740000      0.010970      0.117050
976      9.750000      0.009800      0.117350
977      9.760000      0.008620      0.117780
978      9.770000      0.007440      0.118380
979      9.780000      0.006260      0.119160
980      9.790000      0.005070      0.120140
981      9.800000      0.003870      0.121330
982      9.810000      0.002650      0.122740
983      9.820000      0.001430      0.124370
984      9.830000      0.000180      0.126190
985      9.840000     -0.001080      0.128210
986      9.850000     -0.002360      0.130390
987      9.860000     -0.003670      0.132700
988      9.870000     -0.004990      0.135120
989      9.880000     -0.006340      0.137600
990      9.890000     -0.007720      0.140100
991      9.900000     -0.009120      0.142570
992      9.910000     -0.010550      0.144970
993      9.920000     -0.012000      0.147250
994      9.930000     -0.013470      0.149370
995      9.940000     -0.014960      0.151280
996      9.950000     -0.016470      0.152950
997      9.960000     -0.018000      0.154340
998      9.970000     -0.019550      0.155420
999      9.980000     -0.021100      0.156170
1000      9.990000     -0.022660      0.156570
1001     10.000000     -0.024230      0.156610
1002     10.010000     -0.025800      0.156260
1003     10.020000     -0.027360      0.155540
1004     10.030000     -0.028910      0.154420
1005     10.040000     -0.030460      0.152920
1006     10.050000     -0.031990      0.151040
1007     10.060000     -0.033500      0.148770
1008     10.070000     -0.034980      0.146130
1009     10.080000     -0.036450      0.143120
1010     10.090000     -0.037880      0.139750
1011     10.100000     -0.039270      0.136030
1012     10.110000     -0.040640      0.131960
1013     10.120000     -0.041950      0.127550
1014     10.130000     -0.043230      0.122810
1015     10.140000     -0.044460      0.117730
1016     10.150000     -0.045640      0.112310
1017     10.160000     -0.046760      0.106560
1018     10.170000     -0.047820      0.100460
1019     10.180000     -0.048830      0.094030
1020     10.190000     -0.049770      0.087250
1021     10.200000     -0.050640      0.080130
1022     10.210000     -0.051440      0.072680
1023     10.220000     -0.052170      0.064900
1024     10.230000     -0.052820      0.056820
1025     10.240000     -0.053390      0.048470
1026     10.250000     -0.053870      0.039880
1027     10.260000     -0.054270      0.031090
1028     10.270000     -0.054580      0.022170
1029     10.280000     -0.054800      0.013170
1030     10.290000     -0.054930      0.004160
1031     10.300000     -0.054980     -0.004770
1032     10.310000     -0.054930     -0.013560
1033     10.320000     -0.054790     -0.022140
1034     10.330000     -0.054570     -0.030420
1035     10.340000     -0.054270     -0.038360
1036     10.350000     -0.053880     -0.045890
1037     10.360000     -0.053430     -0.052960
1038     10.370000     -0.052900     -0.059540
1039     10.380000     -0.052300     -0.065600
1040     10.390000     -0.051640     -0.071130
1041     10.400000     -0.050930     -0.076120
1042     10.410000     -0.050170     -0.080580
1043     10.420000     -0.049370     -0.084510
1044     10.430000     -0.048520     -0.087940
1045     10.440000     -0.047640     -0.090890
1046     10.450000     -0.046730     -0.093390
1047     10.460000     -0.045800     -0.095490
1048     10.470000     -0.044840     -0.097210
1049     10.480000     -0.043870     -0.098610
1050     10.490000     -0.042890     -0.099730
1051     10.500000     -0.041890     -0.100620
1052     10.510000     -0.040880     -0.101310
1053     10.520000     -0.039870     -0.101870
1054     10.530000     -0.038850     -0.102320
1055     10.540000     -0.037830     -0.102700
1056     10.550000     -0.036800     -0.103060
1057     10.560000     -0.035770     -0.103420
1058     10.570000     -0.034740     -0.103800
1059     10.580000     -0.033700     -0.104230
1060     10.590000     -0.032650     -0.104710
1061     10.600000     -0.031610     -0.105260
1062     10.610000     -0.030560     -0.105880
1063     10.620000     -0.029500     -0.106560
1064     10.630000     -0.028430     -0.107300
1065     10.640000     -0.027360     -0.108070
1066     10.650000     -0.026280     -0.108850
1067     10.660000     -0.025190     -0.109630
1068     10.670000     -0.024090     -0.110370
1069     10.680000     -0.022990     -0.111030
1070     10.690000     -0.021880     -0.111570
1071     10.700000     -0.020760     -0.111960
1072     10.710000     -0.019640     -0.112150
1073     10.720000     -0.018520     -0.112100
1074     10.730000     -0.017400     -0.111770
1075     10.740000     -0.016280     -0.111120
1076     10.750000     -0.015170     -0.110110
1077     10.760000     -0.014070     -0.108710
1078     10.770000     -0.012980     -0.106900
1079     10.780000     -0.011910     -0.104660
1080     10.790000     -0.010870     -0.101980
1081     10.800000     -0.009850     -0.098840
1082     10.810000     -0.008860     -0.095260
1083     10.820000     -0.007910     -0.091260
1084     10.830000     -0.006990     -0.086840
1085     10.840000     -0.006130     -0.082050
1086     10.850000     -0.005310     -0.076930
1087     10.860000     -0.004540     -0.071550
1088     10.870000     -0.003820     -0.065950
1089     10.880000     -0.003160     -0.060220
1090     10.890000     -0.002560     -0.054430
1091     10.900000     -0.002010     -0.048670
1092     10.910000     -0.001530     -0.043030
1093     10.920000     -0.001100     -0.037580
1094     10.930000     -0.000720     -0.032420
1095     10.940000     -0.000400     -0.027600
1096     10.950000     -0.000120     -0.023210
1097     10.960000      0.000110     -0.019290
1098     10.970000      0.000300     -0.015890
1099     10.980000      0.000460     -0.013040
1100     10.990000      0.000590     -0.010760
1101     11.000000      0.000700     -0.009060
1102     11.010000      0.000790     -0.007940
1103     11.020000      0.000870     -0.007390
1104     11.030000      0.000940     -0.007370
1105     11.040000      0.001020     -0.007850
1106     11.050000      0.001100     -0.008790
1107     11.060000      0.001180     -0.010130
1108     11.070000      0.001290     -0.011790
1109     11.080000      0.001400     -0.013720
1110     11.090000      0.001540     -0.015820
1111     11.100000      0.001700     -0.018030
1112     11.110000      0.001880     -0.020250
1113     11.120000      0.002080     -0.022410
1114     11.130000      0.002310     -0.024440
1115     11.140000      0.002550     -0.026250
1116     11.150000      0.002810     -0.027790
1117     11.160000      0.003090     -0.029000
1118     11.170000      0.003380     -0.029830
1119     11.180000      0.003680     -0.030250
1120     11.190000      0.003980     -0.030230
1121     11.200000      0.004280     -0.029770
1122     11.210000      0.004580     -0.028840
1123     11.220000      0.004870     -0.027470
1124     11.230000      0.005140     -0.025660
1125     11.240000      0.005400     -0.023450
1126     11.250000      0.005640     -0.020870
1127     11.260000      0.005840     -0.017960
1128     11.270000      0.006020     -0.014780
1129     11.280000      0.006170     -0.011390
1130     11.290000      0.006290     -0.007850
1131     11.300000      0.006360     -0.004240
1132     11.310000      0.006410     -0.000630
1133     11.320000      0.006410      0.002930
1134     11.330000      0.006380      0.006360
1135     11.340000      0.006320      0.009600
1136     11.350000      0.006220      0.012590
1137     11.360000      0.006100      0.015300
1138     11.370000      0.005940      0.017680
1139     11.380000      0.005770      0.019710
1140     11.390000      0.005570      0.021360
1141     11.400000      0.005360      0.022610
1142     11.410000      0.005130      0.023480
1143     11.420000      0.004900      0.023950
1144     11.430000      0.004660      0.024050
1145     11.440000      0.004420      0.023780
1146     11.450000      0.004180      0.023180
1147     11.460000      0.003950      0.022270
1148     11.470000      0.003720      0.021090
1149     11.480000      0.003510      0.019690
1150     11.490000      0.003320      0.018090
1151     11.500000      0.003140      0.016350
1152     11.510000      0.002970      0.014510
1153     11.520000      0.002830      0.012610
1154     11.530000      0.002700      0.010700
1155     11.540000      0.002590      0.008820
1156     11.550000      0.002510      0.006990
1157     11.560000      0.002440      0.005240
1158     11.570000      0.002380      0.003610
1159     11.580000      0.002350      0.002100
1160     11.590000      0.002330      0.000740
1161     11.600000      0.002320     -0.000480
1162     11.610000      0.002320     -0.001540
1163     11.620000      0.002340     -0.002450
1164     11.630000      0.002360     -0.003210
1165     11.640000      0.002400     -0.003840
1166     11.650000      0.002430     -0.004330
1167     11.660000      0.002480     -0.004710
1168     11.670000      0.002520     -0.005000
1169     11.680000      0.002570     -0.005200
1170     11.690000      0.002630     -0.005350
1171     11.700000      0.002680     -0.005460
1172     11.710000      0.002730     -0.005550
1173     11.720000      0.002790     -0.005650
1174     11.730000      0.002850     -0.005770
1175     11.740000      0.002900     -0.005930
1176     11.750000      0.002960     -0.006150
1177     11.760000      0.003020     -0.006440
1178     11.770000      0.003090     -0.006810
1179     11.780000      0.003160     -0.007280
1180     11.790000      0.003230     -0.007840
1181     11.800000      0.003310     -0.008500
1182     11.810000      0.003390     -0.009260
1183     11.820000      0.003490     -0.010120
1184     11.830000      0.003590     -0.011050
1185     11.840000      0.003700     -0.012060
1186     11.850000      0.003820     -0.013120
1187     11.860000      0.003950     -0.014220
1188     11.870000      0.004090     -0.015330
1189     11.880000      0.004250     -0.016420
1190     11.890000      0.004410     -0.017470
1191     11.900000      0.004580     -0.018440
1192     11.910000      0.004770     -0.019300
1193     11.920000      0.004960     -0.020020
1194     11.930000      0.005160     -0.020580
1195     11.940000      0.005370     -0.020940
1196     11.950000      0.005580     -0.021070
1197     11.960000      0.005790     -0.020960
1198     11.970000      0.006000     -0.020590
1199     11.980000      0.006200     -0.019950
1200     11.990000      0.006400     -0.019020
1201     12.000000      0.006590     -0.017810
1202     12.010000      0.006770     -0.016320
1203     12.020000      0.006930     -0.014560
1204     12.030000      0.007080     -0.012550
1205     12.040000      0.007210     -0.010320
1206     12.050000      0.007310     -0.007880
1207     12.060000      0.007390     -0.005290
1208     12.070000      0.007440     -0.002590
1209     12.080000      0.007470      0.000180
1210     12.090000      0.007460      0.002960
1211     12.100000      0.007430      0.005690
1212     12.110000      0.007380      0.008320
1213     12.120000      0.007290      0.010780
1214     12.130000      0.007190      0.013040
1215     12.140000      0.007060      0.015020
1216     12.150000      0.006910      0.016700
1217     12.160000      0.006740      0.018030
1218     12.170000      0.006560      0.018980
1219     12.180000      0.006370      0.019530
1220     12.190000      0.006170      0.019650
1221     12.200000      0.005980      0.019360
1222     12.210000      0.005780      0.018640
1223     12.220000      0.005600      0.017510
1224     12.230000      0.005420      0.015990
1225     12.240000      0.005260      0.014100
1226     12.250000      0.005120      0.011890
1227     12.260000      0.005000      0.009410
1228     12.270000      0.004910      0.006700
1229     12.280000      0.004840      0.003820
1230     12.290000      0.004800      0.000840
1231     12.300000      0.004790     -0.002180
1232     12.310000      0.004820     -0.005160
1233     12.320000      0.004870     -0.008040
1234     12.330000      0.004950     -0.010750
1235     12.340000      0.005060     -0.013250
1236     12.350000      0.005190     -0.015470
1237     12.360000      0.005340     -0.017370
1238     12.370000      0.005520     -0.018910
1239     12.380000      0.005710     -0.020060
1240     12.390000      0.005910     -0.020820
1241     12.400000      0.006110     -0.021160
1242     12.410000      0.006330     -0.021090
1243     12.420000      0.006540     -0.020610
1244     12.430000      0.006740     -0.019760
1245     12.440000      0.006940     -0.018550
1246     12.450000      0.007130     -0.017030
1247     12.460000      0.007300     -0.015230
1248     12.470000      0.007450     -0.013210
1249     12.480000      0.007580     -0.011040
1250     12.490000      0.007690     -0.008760
1251     12.500000      0.007780     -0.006450
1252     12.510000      0.007840     -0.004180
1253     12.520000      0.007890     -0.002010
1254     12.530000      0.007910      0.000000
1255     12.540000      0.007910      0.001790
1256     12.550000      0.007890      0.003300
1257     12.560000      0.007850      0.004490
1258     12.570000      0.007810      0.005330
1259     12.580000      0.007760      0.005790
1260     12.590000      0.007700      0.005840
1261     12.600000      0.007640      0.005480
1262     12.610000      0.007590      0.004710
1263     12.620000      0.007540      0.003540
1264     12.630000      0.007500      0.002000
1265     12.640000      0.007480      0.000100
1266     12.650000      0.007480     -0.002110
1267     12.660000      0.007500     -0.004580
1268     12.670000      0.007550     -0.007260
1269     12.680000      0.007620     -0.010090
1270     12.690000      0.007720     -0.012990
1271     12.700000      0.007850     -0.015900
1272     12.710000      0.008010     -0.018740
1273     12.720000      0.008200     -0.021450
1274     12.730000      0.008410     -0.023950
1275     12.740000      0.008650     -0.026180
1276     12.750000      0.008910     -0.028090
1277     12.760000      0.009190     -0.029620
1278     12.770000      0.009490     -0.030750
1279     12.780000      0.009800     -0.031430
1280     12.790000      0.010110     -0.031650
1281     12.800000      0.010430     -0.031400
1282     12.810000      0.010740     -0.030680
1283     12.820000      0.011050     -0.029500
1284     12.830000      0.011350     -0.027880
1285     12.840000      0.011620     -0.025860
1286     12.850000      0.011880     -0.023470
1287     12.860000      0.012120     -0.020780
1288     12.870000      0.012330     -0.017830
1289     12.880000      0.012500     -0.014700
1290     12.890000      0.012650     -0.011460
1291     12.900000      0.012770     -0.008180
1292     12.910000      0.012850     -0.004940
1293     12.920000      0.012900     -0.001830
1294     12.930000      0.012910      0.001100
1295     12.940000      0.012900      0.003760
1296     12.950000      0.012870      0.006110
1297     12.960000      0.012800      0.008090
1298     12.970000      0.012720      0.009650
1299     12.980000      0.012630      0.010770
1300     12.990000      0.012520      0.011420
1301     13.000000      0.012410      0.011600
1302     13.010000      0.012290      0.011300
1303     13.020000      0.012180      0.010530
1304     13.030000      0.012070      0.009320
1305     13.040000      0.011980      0.007700
1306     13.050000      0.011900      0.005700
1307     13.060000      0.011840      0.003380
1308     13.070000      0.011810      0.000810
1309     13.080000      0.011800     -0.001970
1310     13.090000      0.011820     -0.004870
1311     13.100000      0.011870     -0.007820
1312     13.110000      0.011950     -0.010740
1313     13.120000      0.012060     -0.013560
1314     13.130000      0.012190     -0.016220
1315     13.140000      0.012350     -0.018630
1316     13.150000      0.012540     -0.020740
1317     13.160000      0.012750     -0.022510
1318     13.170000      0.012970     -0.023880
1319     13.180000      0.013210     -0.024830
1320     13.190000      0.013460     -0.025340
1321     13.200000      0.013710     -0.025380
1322     13.210000      0.013970     -0.024960
1323     13.220000      0.014220     -0.024090
1324     13.230000      0.014460     -0.022780
1325     13.240000      0.014690     -0.021060
1326     13.250000      0.014900     -0.018960
1327     13.260000      0.015090     -0.016530
1328     13.270000      0.015250     -0.013810
1329     13.280000      0.015390     -0.010870
1330     13.290000      0.015500     -0.007770
1331     13.300000      0.015580     -0.004570
1332     13.310000      0.015620     -0.001330
1333     13.320000      0.015630      0.001880
1334     13.330000      0.015620      0.005000
1335     13.340000      0.015570      0.007960
1336     13.350000      0.015490      0.010730
1337     13.360000      0.015380      0.013260
1338     13.370000      0.015250      0.015510
1339     13.380000      0.015090      0.017460
1340     13.390000      0.014920      0.019080
1341     13.400000      0.014730      0.020370
1342     13.410000      0.014520      0.021320
1343     13.420000      0.014310      0.021930
1344     13.430000      0.014090      0.022210
1345     13.440000      0.013870      0.022180
1346     13.450000      0.013650      0.021870
1347     13.460000      0.013430      0.021290
1348     13.470000      0.013210      0.020490
1349     13.480000      0.013010      0.019490
1350     13.490000      0.012810      0.018340
1351     13.500000      0.012630      0.017070
1352     13.510000      0.012460      0.015720
1353     13.520000      0.012300      0.014340
1354     13.530000      0.012160      0.012960
1355     13.540000      0.012030      0.011610
1356     13.550000      0.011910      0.010330
1357     13.560000      0.011810      0.009140
1358     13.570000      0.011720      0.008070
1359     13.580000      0.011640      0.007120
1360     13.590000      0.011570      0.006320
1361     13.600000      0.011500      0.005680
1362     13.610000      0.011450      0.005180
1363     13.620000      0.011400      0.004850
1364     13.630000      0.011350      0.004660
1365     13.640000      0.011300      0.004620
1366     13.650000      0.011250      0.004710
1367     13.660000      0.011210      0.004920
1368     13.670000      0.011160      0.005230
1369     13.680000      0.011110      0.005620
1370     13.690000      0.011050      0.006080
1371     13.700000      0.010990      0.006580
1372     13.710000      0.010920      0.007100
1373     13.720000      0.010850      0.007630
1374     13.730000      0.010780      0.008130
1375     13.740000      0.010690      0.008600
1376     13.750000      0.010610      0.009010
1377     13.760000      0.010520      0.009360
1378     13.770000      0.010420      0.009620
1379     13.780000      0.010330      0.009800
1380     13.790000      0.010230      0.009880
1381     13.800000      0.010130      0.009860
1382     13.810000      0.010030      0.009730
1383     13.820000      0.009940      0.009510
1384     13.830000      0.009840      0.009190
1385     13.840000      0.009750      0.008770
1386     13.850000      0.009660      0.008280
1387     13.860000      0.009580      0.007700
1388     13.870000      0.009500      0.007070
1389     13.880000      0.009430      0.006390
1390     13.890000      0.009370      0.005680
1391     13.900000      0.009310      0.004950
1392     13.910000      0.009260      0.004220
1393     13.920000      0.009220      0.003500
1394     13.930000      0.009180      0.002820
1395     13.940000      0.009150      0.002170
1396     13.950000      0.009130      0.001580
1397     13.960000      0.009120      0.001060
1398     13.970000      0.009110      0.000610
1399     13.980000      0.009100      0.000250
1400     13.990000      0.009100     -0.000030
1401     14.000000      0.009100     -0.000210
1402     14.010000      0.009100     -0.000310
1403     14.020000      0.009100     -0.000310
1404     14.030000      0.009110     -0.000230
1405     14.040000      0.009110     -0.000060
1406     14.050000      0.009110      0.000190
1407     14.060000      0.009110      0.000510
1408     14.070000      0.009100      0.000890
1409     14.080000      0.009090      0.001330
1410     14.090000      0.009080      0.001820
1411     14.100000      0.009060      0.002340
1412     14.110000      0.009040      0.002890
1413     14.120000      0.009010      0.003450
1414     14.130000      0.008970      0.004020
1415     14.140000      0.008930      0.004590
1416     14.150000      0.008890      0.005140
1417     14.160000      0.008840      0.005680
1418     14.170000      0.008780      0.006210
1419     14.180000      0.008720      0.006700
1420     14.190000      0.008650      0.007170
1421     14.200000      0.008580      0.007610
1422     14.210000      0.008500      0.008020
1423     14.220000      0.008420      0.008410
1424     14.230000      0.008340      0.008760
1425     14.240000      0.008250      0.009100
1426     14.250000      0.008160      0.009410
1427     14.260000      0.008070      0.009700
1428     14.270000      0.007970      0.009980
1429     14.280000      0.007870      0.010260
1430     14.290000      0.007770      0.010530
1431     14.300000      0.007660      0.010800
1432     14.310000      0.007550      0.011080
1433     14.320000      0.007440      0.011370
1434     14.330000      0.007330      0.011670
1435     14.340000      0.007210      0.012000
1436     14.350000      0.007090      0.012350
1437     14.360000      0.006970      0.012730
1438     14.370000      0.006840      0.013140
1439     14.380000      0.006710      0.013580
1440     14.390000      0.006580      0.014050
1441     14.400000      0.006430      0.014560
1442     14.410000      0.006290      0.015090
1443     14.420000      0.006140      0.015650
1444     14.430000      0.005980      0.016240
1445     14.440000      0.005820      0.016830
1446     14.450000      0.005650      0.017430
1447     14.460000      0.005480      0.018020
1448     14.470000      0.005300      0.018600
1449     14.480000      0.005110      0.019130
1450     14.490000      0.004920      0.019620
1451     14.500000      0.004720      0.020040
1452     14.510000      0.004520      0.020370
1453     14.520000      0.004320      0.020600
1454     14.530000      0.004110      0.020710
1455     14.540000      0.003910      0.020690
1456     14.550000      0.003700      0.020520
1457     14.560000      0.003490      0.020190
1458     14.570000      0.003290      0.019690
1459     14.580000      0.003090      0.019010
1460     14.590000      0.002900      0.018140
1461     14.600000      0.002720      0.017100
1462     14.610000      0.002550      0.015870
1463     14.620000      0.002390      0.014470
1464     14.630000      0.002250      0.012910
1465     14.640000      0.002120      0.011200
1466     14.650000      0.002010      0.009360
1467     14.660000      0.001910      0.007420
1468     14.670000      0.001840      0.005400
1469     14.680000      0.001790      0.003330
1470     14.690000      0.001750      0.001250
1471     14.700000      0.001740     -0.000800
1472     14.710000      0.001750     -0.002800
1473     14.720000      0.001780     -0.004700
1474     14.730000      0.001820     -0.006470
1475     14.740000      0.001890     -0.008080
1476     14.750000      0.001970     -0.009500
1477     14.760000      0.002060     -0.010710
1478     14.770000      0.002170     -0.011690
1479     14.780000      0.002290     -0.012420
1480     14.790000      0.002410     -0.012900
1481     14.800000      0.002540     -0.013120
1482     14.810000      0.002670     -0.013070
1483     14.820000      0.002800     -0.012780
1484     14.830000      0.002930     -0.012240
1485     14.840000      0.003050     -0.011480
1486     14.850000      0.003170     -0.010520
1487     14.860000      0.003270     -0.009380
1488     14.870000      0.003370     -0.008100
1489     14.880000      0.003450     -0.006700
1490     14.890000      0.003510     -0.005230
1491     14.900000      0.003570     -0.003710
1492     14.910000      0.003600     -0.002200
1493     14.920000      0.003630     -0.000720
1494     14.930000      0.003630      0.000690
1495     14.940000      0.003630      0.001990
1496     14.950000      0.003610      0.003160
1497     14.960000      0.003570      0.004170
1498     14.970000      0.003530      0.005000
1499     14.980000      0.003480      0.005630
1500     14.990000      0.003430      0.006060
1501     15.000000      0.003370      0.006280
1502     15.010000      0.003300      0.006290
1503     15.020000      0.003240      0.006090
1504     15.030000      0.003180      0.005700
1505     15.040000      0.003120      0.005130
1506     15.050000      0.003070      0.004410
1507     15.060000      0.003030      0.003550
1508     15.070000      0.002990      0.002590
1509     15.080000      0.002970      0.001560
1510     15.090000      0.002950      0.000490
1511     15.100000      0.002950     -0.000580
1512     15.110000      0.002950     -0.001620
1513     15.120000      0.002970     -0.002580
1514     15.130000      0.002990     -0.003430
1515     15.140000      0.003030     -0.004140
1516     15.150000      0.003070     -0.004680
1517     15.160000      0.003120     -0.005020
1518     15.170000      0.003170     -0.005150
1519     15.180000      0.003220     -0.005050
1520     15.190000      0.003270     -0.004700
1521     15.200000      0.003320     -0.004110
1522     15.210000      0.003360     -0.003270
1523     15.220000      0.003390     -0.002190
1524     15.230000      0.003410     -0.000890
1525     15.240000      0.003420      0.000630
1526     15.250000      0.003410      0.002330
1527     15.260000      0.003390      0.004180
1528     15.270000      0.003350      0.006160
1529     15.280000      0.003290      0.008210
1530     15.290000      0.003200      0.010310
1531     15.300000      0.003100      0.012400
1532     15.310000      0.002980      0.014450
1533     15.320000      0.002830      0.016400
1534     15.330000      0.002670      0.018210
1535     15.340000      0.002490      0.019850
1536     15.350000      0.002290      0.021280
1537     15.360000      0.002080      0.022470
1538     15.370000      0.001850      0.023390
1539     15.380000      0.001620      0.024030
1540     15.390000      0.001380      0.024380
1541     15.400000      0.001130      0.024430
1542     15.410000      0.000890      0.024180
1543     15.420000      0.000650      0.023640
1544     15.430000      0.000410      0.022820
1545     15.440000      0.000180      0.021750
1546     15.450000     -0.000040      0.020440
1547     15.460000     -0.000240      0.018940
1548     15.470000     -0.000430      0.017280
1549     15.480000     -0.000600      0.015500
1550     15.490000     -0.000760      0.013640
1551     15.500000     -0.000890      0.011770
1552     15.510000     -0.001010      0.009910
1553     15.520000     -0.001110      0.008130
1554     15.530000     -0.001190      0.006460
1555     15.540000     -0.001260      0.004950
1556     15.550000     -0.001310      0.003640
1557     15.560000     -0.001340      0.002550
1558     15.570000     -0.001370      0.001720
1559     15.580000     -0.001380      0.001160
1560     15.590000     -0.001400      0.000880
1561     15.600000     -0.001400      0.000890
1562     15.610000     -0.001410      0.001200
1563     15.620000     -0.001430      0.001790
1564     15.630000     -0.001440      0.002640
1565     15.640000     -0.001470      0.003740
1566     15.650000     -0.001510      0.005060
1567     15.660000     -0.001560      0.006560
1568     15.670000     -0.001620      0.008210
1569     15.680000     -0.001710      0.009950
1570     15.690000     -0.001810      0.011740
1571     15.700000     -0.001920      0.013530
1572     15.710000     -0.002060      0.015270
1573     15.720000     -0.002210      0.016910
1574     15.730000     -0.002380      0.018390
1575     15.740000     -0.002560      0.019670
1576     15.750000     -0.002760      0.020720
1577     15.760000     -0.002970      0.021490
1578     15.770000     -0.003180      0.021960
1579     15.780000     -0.003400      0.022110
1580     15.790000     -0.003620      0.021910
1581     15.800000     -0.003840      0.021370
1582     15.810000     -0.004060      0.020480
1583     15.820000     -0.004260      0.019260
1584     15.830000     -0.004450      0.017710
1585     15.840000     -0.004630      0.015860
1586     15.850000     -0.004790      0.013740
1587     15.860000     -0.004930      0.011390
1588     15.870000     -0.005040      0.008860
1589     15.880000     -0.005130      0.006180
1590     15.890000     -0.005190      0.003420
1591     15.900000     -0.005220      0.000630
1592     15.910000     -0.005230     -0.002120
1593     15.920000     -0.005210     -0.004800
1594     15.930000     -0.005160     -0.007340
1595     15.940000     -0.005090     -0.009690
1596     15.950000     -0.004990     -0.011800
1597     15.960000     -0.004870     -0.013650
1598     15.970000     -0.004740     -0.015190
1599     15.980000     -0.004590     -0.016410
1600     15.990000     -0.004420     -0.017290
1601     16.000000     -0.004250     -0.017810
1602     16.010000     -0.004070     -0.017980
1603     16.020000     -0.003890     -0.017810
1604     16.030000     -0.003710     -0.017290
1605     16.040000     -0.003540     -0.016460
1606     16.050000     -0.003370     -0.015340
1607     16.060000     -0.003220     -0.013960
1608     16.070000     -0.003080     -0.012350
1609     16.080000     -0.002960     -0.010550
1610     16.090000     -0.002850     -0.008620
1611     16.100000     -0.002770     -0.006590
1612     16.110000     -0.002700     -0.004500
1613     16.120000     -0.002660     -0.002410
1614     16.130000     -0.002630     -0.000360
1615     16.140000     -0.002630      0.001620
1616     16.150000     -0.002640      0.003480
1617     16.160000     -0.002680      0.005210
1618     16.170000     -0.002730      0.006770
1619     16.180000     -0.002800      0.008140
1620     16.190000     -0.002880      0.009310
1621     16.200000     -0.002970      0.010270
1622     16.210000     -0.003080      0.011020
1623     16.220000     -0.003190      0.011560
1624     16.230000     -0.003300      0.011900
1625     16.240000     -0.003420      0.012030
1626     16.250000     -0.003540      0.011980
1627     16.260000     -0.003660      0.011750
1628     16.270000     -0.003780      0.011380
1629     16.280000     -0.003890      0.010880
1630     16.290000     -0.004000      0.010260
1631     16.300000     -0.004100      0.009570
1632     16.310000     -0.004200      0.008800
1633     16.320000     -0.004290      0.008000
1634     16.330000     -0.004370      0.007180
1635     16.340000     -0.004440      0.006360
1636     16.350000     -0.004500      0.005560
1637     16.360000     -0.004560      0.004800
1638     16.370000     -0.004610      0.004080
1639     16.380000     -0.004650      0.003430
1640     16.390000     -0.004680      0.002830
1641     16.400000     -0.004710      0.002310
1642     16.410000     -0.004730      0.001870
1643     16.420000     -0.004750      0.001500
1644     16.430000     -0.004770      0.001210
1645     16.440000     -0.004780      0.000990
1646     16.450000     -0.004790      0.000850
1647     16.460000     -0.004800      0.000770
1648     16.470000     -0.004800      0.000760
1649     16.480000     -0.004810      0.000800
1650     16.490000     -0.004820      0.000900
1651     16.500000     -0.004830      0.001040
1652     16.510000     -0.004840      0.001220
1653     16.520000     -0.004850      0.001440
1654     16.530000     -0.004870      0.001680
1655     16.540000     -0.004880      0.001940
1656     16.550000     -0.004900      0.002220
1657     16.560000     -0.004920      0.002510
1658     16.570000     -0.004950      0.002810
1659     16.580000     -0.004980      0.003110
1660     16.590000     -0.005010      0.003420
1661     16.600000     -0.005040      0.003730
1662     16.610000     -0.005080      0.004030
1663     16.620000     -0.005120      0.004330
1664     16.630000     -0.005160      0.004620
1665     16.640000     -0.005210      0.004900
1666     16.650000     -0.005260      0.005170
1667     16.660000     -0.005310      0.005420
1668     16.670000     -0.005370      0.005650
1669     16.680000     -0.005420      0.005850
1670     16.690000     -0.005480      0.006020
1671     16.700000     -0.005540      0.006160
1672     16.710000     -0.005600      0.006250
1673     16.720000     -0.005660      0.006300
1674     16.730000     -0.005730      0.006300
1675     16.740000     -0.005790      0.006240
1676     16.750000     -0.005850      0.006120
1677     16.760000     -0.005910      0.005940
1678     16.770000     -0.005970      0.005690
1679     16.780000     -0.006030      0.005380
1680     16.790000     -0.006080      0.004990
1681     16.800000     -0.006130      0.004540
1682     16.810000     -0.006180      0.004020
1683     16.820000     -0.006220      0.003430
1684     16.830000     -0.006250      0.002780
1685     16.840000     -0.006280      0.002080
1686     16.850000     -0.006300      0.001340
1687     16.860000     -0.006320      0.000550
1688     16.870000     -0.006320     -0.000250
1689     16.880000     -0.006320     -0.001070
1690     16.890000     -0.006310     -0.001890
1691     16.900000     -0.006290     -0.002690
1692     16.910000     -0.006260     -0.003470
1693     16.920000     -0.006230     -0.004190
1694     16.930000     -0.006190     -0.004860
1695     16.940000     -0.006140     -0.005460
1696     16.950000     -0.006080     -0.005980
1697     16.960000     -0.006020     -0.006410
1698     16.970000     -0.005960     -0.006740
1699     16.980000     -0.005890     -0.006960
1700     16.990000     -0.005820     -0.007070
1701     17.000000     -0.005750     -0.007070
1702     17.010000     -0.005680     -0.006960
1703     17.020000     -0.005610     -0.006740
1704     17.030000     -0.005540     -0.006420
1705     17.040000     -0.005480     -0.006010
1706     17.050000     -0.005420     -0.005510
1707     17.060000     -0.005360     -0.004930
1708     17.070000     -0.005310     -0.004290
1709     17.080000     -0.005270     -0.003600
1710     17.090000     -0.005240     -0.002890
1711     17.100000     -0.005210     -0.002150
1712     17.110000     -0.005190     -0.001420
1713     17.120000     -0.005170     -0.000700
1714     17.130000     -0.005160     -0.000020
1715     17.140000     -0.005160      0.000620
1716     17.150000     -0.005170      0.001190
1717     17.160000     -0.005180      0.001700
1718     17.170000     -0.005200      0.002120
1719     17.180000     -0.005220      0.002460
1720     17.190000     -0.005240      0.002700
1721     17.200000     -0.005270      0.002850
1722     17.210000     -0.005300      0.002910
1723     17.220000     -0.005330      0.002870
1724     17.230000     -0.005360      0.002740
1725     17.240000     -0.005390      0.002530
1726     17.250000     -0.005410      0.002240
1727     17.260000     -0.005430      0.001870
1728     17.270000     -0.005450      0.001450
1729     17.280000     -0.005470      0.000980
1730     17.290000     -0.005480      0.000470
1731     17.300000     -0.005480     -0.000060
1732     17.310000     -0.005480     -0.000600
1733     17.320000     -0.005470     -0.001140
1734     17.330000     -0.005460     -0.001670
1735     17.340000     -0.005450     -0.002170
1736     17.350000     -0.005420     -0.002640
1737     17.360000     -0.005400     -0.003070
1738     17.370000     -0.005370     -0.003440
1739     17.380000     -0.005330     -0.003760
1740     17.390000     -0.005300     -0.004020
1741     17.400000     -0.005260     -0.004220
1742     17.410000     -0.005210     -0.004360
1743     17.420000     -0.005170     -0.004440
1744     17.430000     -0.005130     -0.004450
1745     17.440000     -0.005080     -0.004410
1746     17.450000     -0.005040     -0.004320
1747     17.460000     -0.004990     -0.004180
1748     17.470000     -0.004950     -0.004000
1749     17.480000     -0.004910     -0.003790
1750     17.490000     -0.004870     -0.003550
1751     17.500000     -0.004840     -0.003290
1752     17.510000     -0.004810     -0.003020
1753     17.520000     -0.004780     -0.002750
1754     17.530000     -0.004750     -0.002490
1755     17.540000     -0.004720     -0.002240
1756     17.550000     -0.004700     -0.002010
1757     17.560000     -0.004680     -0.001800
1758     17.570000     -0.004660     -0.001630
1759     17.580000     -0.004650     -0.001480
1760     17.590000     -0.004630     -0.001380
1761     17.600000     -0.004620     -0.001310
1762     17.610000     -0.004600     -0.001280
1763     17.620000     -0.004590     -0.001300
1764     17.630000     -0.004580     -0.001350
1765     17.640000     -0.004560     -0.001450
1766     17.650000     -0.004550     -0.001590
1767     17.660000     -0.004530     -0.001760
1768     17.670000     -0.004520     -0.001970
1769     17.680000     -0.004500     -0.002210
1770     17.690000     -0.004470     -0.002490
1771     17.700000     -0.004450     -0.002790
1772     17.710000     -0.004420     -0.003120
1773     17.720000     -0.004390     -0.003480
1774     17.730000     -0.004360     -0.003860
1775     17.740000     -0.004320     -0.004250
1776     17.750000     -0.004280     -0.004670
1777     17.760000     -0.004230     -0.005100
1778     17.770000     -0.004180     -0.005550
1779     17.780000     -0.004120     -0.006010
1780     17.790000     -0.004060     -0.006480
1781     17.800000     -0.004000     -0.006960
1782     17.810000     -0.003930     -0.007450
1783     17.820000     -0.003850     -0.007950
1784     17.830000     -0.003770     -0.008440
1785     17.840000     -0.003690     -0.008940
1786     17.850000     -0.003600     -0.009430
1787     17.860000     -0.003510     -0.009900
1788     17.870000     -0.003410     -0.010360
1789     17.880000     -0.003300     -0.010790
1790     17.890000     -0.003190     -0.011180
1791     17.900000     -0.003080     -0.011530
1792     17.910000     -0.002970     -0.011820
1793     17.920000     -0.002850     -0.012050
1794     17.930000     -0.002730     -0.012200
1795     17.940000     -0.002610     -0.012270
1796     17.950000     -0.002480     -0.012260
1797     17.960000     -0.002360     -0.012150
1798     17.970000     -0.002240     -0.011940
1799     17.980000     -0.002120     -0.011620
1800     17.990000     -0.002000     -0.011200
1801     18.000000     -0.001890     -0.010670
1802     18.010000     -0.001790     -0.010040
1803     18.020000     -0.001690     -0.009310
1804     18.030000     -0.001590     -0.008480
1805     18.040000     -0.001510     -0.007560
1806     18.050000     -0.001430     -0.006570
1807     18.060000     -0.001370     -0.005520
1808     18.070000     -0.001310     -0.004420
1809     18.080000     -0.001270     -0.003290
1810     18.090000     -0.001230     -0.002150
1811     18.100000     -0.001210     -0.001020
1812     18.110000     -0.001200      0.000080
1813     18.120000     -0.001200      0.001130
1814     18.130000     -0.001210      0.002110
1815     18.140000     -0.001240      0.003010
1816     18.150000     -0.001270      0.003810
1817     18.160000     -0.001300      0.004500
1818     18.170000     -0.001350      0.005060
1819     18.180000     -0.001400      0.005490
1820     18.190000     -0.001450      0.005780
1821     18.200000     -0.001510      0.005930
1822     18.210000     -0.001570      0.005940
1823     18.220000     -0.001630      0.005820
1824     18.230000     -0.001690      0.005570
1825     18.240000     -0.001740      0.005200
1826     18.250000     -0.001800      0.004720
1827     18.260000     -0.001840      0.004150
1828     18.270000     -0.001890      0.003500
1829     18.280000     -0.001920      0.002800
1830     18.290000     -0.001950      0.002060
1831     18.300000     -0.001970      0.001300
1832     18.310000     -0.001980      0.000550
1833     18.320000     -0.001990     -0.000180
1834     18.330000     -0.001990     -0.000860
1835     18.340000     -0.001980     -0.001480
1836     18.350000     -0.001960     -0.002020
1837     18.360000     -0.001940     -0.002460
1838     18.370000     -0.001920     -0.002800
1839     18.380000     -0.001890     -0.003020
1840     18.390000     -0.001860     -0.003110
1841     18.400000     -0.001830     -0.003090
1842     18.410000     -0.001800     -0.002930
1843     18.420000     -0.001770     -0.002660
1844     18.430000     -0.001740     -0.002260
1845     18.440000     -0.001720     -0.001760
1846     18.450000     -0.001700     -0.001150
1847     18.460000     -0.001690     -0.000460
1848     18.470000     -0.001680      0.000300
1849     18.480000     -0.001690      0.001120
1850     18.490000     -0.001700      0.001970
1851     18.500000     -0.001720      0.002840
1852     18.510000     -0.001750      0.003700
1853     18.520000     -0.001780      0.004540
1854     18.530000     -0.001830      0.005340
1855     18.540000     -0.001880      0.006090
1856     18.550000     -0.001940      0.006760
1857     18.560000     -0.002010      0.007340
1858     18.570000     -0.002080      0.007820
1859     18.580000     -0.002160      0.008190
1860     18.590000     -0.002240      0.008450
1861     18.600000     -0.002330      0.008600
1862     18.610000     -0.002420      0.008620
1863     18.620000     -0.002500      0.008530
1864     18.630000     -0.002590      0.008330
1865     18.640000     -0.002670      0.008010
1866     18.650000     -0.002750      0.007590
1867     18.660000     -0.002830      0.007090
1868     18.670000     -0.002900      0.006490
1869     18.680000     -0.002960      0.005830
1870     18.690000     -0.003020      0.005120
1871     18.700000     -0.003070      0.004350
1872     18.710000     -0.003110      0.003560
1873     18.720000     -0.003150      0.002750
1874     18.730000     -0.003180      0.001940
1875     18.740000     -0.003200      0.001140
1876     18.750000     -0.003210      0.000350
1877     18.760000     -0.003210     -0.000410
1878     18.770000     -0.003210     -0.001130
1879     18.780000     -0.003200     -0.001820
1880     18.790000     -0.003180     -0.002460
1881     18.800000     -0.003150     -0.003060
1882     18.810000     -0.003120     -0.003610
1883     18.820000     -0.003090     -0.004110
1884     18.830000     -0.003050     -0.004560
1885     18.840000     -0.003000     -0.004960
1886     18.850000     -0.002950     -0.005320
1887     18.860000     -0.002900     -0.005630
1888     18.870000     -0.002840     -0.005910
1889     18.880000     -0.002780     -0.006140
1890     18.890000     -0.002720     -0.006340
1891     18.900000     -0.002660     -0.006510
1892     18.910000     -0.002590     -0.006640
1893     18.920000     -0.002530     -0.006750
1894     18.930000     -0.002460     -0.006840
1895     18.940000     -0.002390     -0.006900
1896     18.950000     -0.002320     -0.006940
1897     18.960000     -0.002250     -0.006960
1898     18.970000     -0.002180     -0.006960
1899     18.980000     -0.002110     -0.006950
1900     18.990000     -0.002040     -0.006930
1901     19.000000     -0.001970     -0.006890
1902     19.010000     -0.001910     -0.006840
1903     19.020000     -0.001840     -0.006770
1904     19.030000     -0.001770     -0.006700
1905     19.040000     -0.001700     -0.006610
1906     19.050000     -0.001640     -0.006520
1907     19.060000     -0.001570     -0.006410
1908     19.070000     -0.001510     -0.006300
1909     19.080000     -0.001440     -0.006180
1910     19.090000     -0.001380     -0.006060
1911     19.100000     -0.001320     -0.005920
1912     19.110000     -0.001260     -0.005790
1913     19.120000     -0.001200     -0.005650
1914     19.130000     -0.001150     -0.005500
1915     19.140000     -0.001090     -0.005360
1916     19.150000     -0.001040     -0.005210
1917     19.160000     -0.000990     -0.005060
1918     19.170000     -0.000940     -0.004910
1919     19.180000     -0.000890     -0.004750
1920     19.190000     -0.000840     -0.004600
1921     19.200000     -0.000790     -0.004440
1922     19.210000     -0.000750     -0.004280
1923     19.220000     -0.000710     -0.004120
1924     19.230000     -0.000670     -0.003960
1925     19.240000     -0.000630     -0.003790
1926     19.250000     -0.000590     -0.003630
1927     19.260000     -0.000550     -0.003460
1928     19.270000     -0.000520     -0.003290
1929     19.280000     -0.000480     -0.003120
1930     19.290000     -0.000450     -0.002950
1931     19.300000     -0.000420     -0.002780
1932     19.310000     -0.000400     -0.002610
1933     19.320000     -0.000370     -0.002440
1934     19.330000     -0.000350     -0.002280
1935     19.340000     -0.000320     -0.002110
1936     19.350000     -0.000300     -0.001950
1937     19.360000     -0.000280     -0.001790
1938     19.370000     -0.000260     -0.001630
1939     19.380000     -0.000250     -0.001470
1940     19.390000     -0.000230     -0.001320
1941     19.400000     -0.000220     -0.001170
1942     19.410000     -0.000210     -0.001020
1943     19.420000     -0.000200     -0.000880
1944     19.430000     -0.000190     -0.000740
1945     19.440000     -0.000180     -0.000610
1946     19.450000     -0.000180     -0.000480
1947     19.460000     -0.000170     -0.000350
1948     19.470000     -0.000170     -0.000240
1949     19.480000     -0.000170     -0.000130
1950     19.490000     -0.000160     -0.000030
1951     19.500000     -0.000160      0.000060
1952     19.510000     -0.000160      0.000130
1953     19.520000     -0.000170      0.000200
1954     19.530000     -0.000170      0.000250
1955     19.540000     -0.000170      0.000280
1956     19.550000     -0.000170      0.000290
1957     19.560000     -0.000180      0.000290
1958     19.570000     -0.000180      0.000270
1959     19.580000     -0.000180      0.000230
1960     19.590000     -0.000180      0.000180
1961     19.600000     -0.000190      0.000100
1962     19.610000     -0.000190      0.000010
1963     19.620000     -0.000190     -0.000090
1964     19.630000     -0.000190     -0.000200
1965     19.640000     -0.000180     -0.000330
1966     19.650000     -0.000180     -0.000460
1967     19.660000     -0.000180     -0.000580
1968     19.670000     -0.000170     -0.000710
1969     19.680000     -0.000160     -0.000820
1970     19.690000     -0.000150     -0.000910
1971     19.700000     -0.000150     -0.000980
1972     19.710000     -0.000140     -0.001020
1973     19.720000     -0.000130     -0.001030
1974     19.730000     -0.000120     -0.000980
1975     19.740000     -0.000110     -0.000890
1976     19.750000     -0.000100     -0.000740
1977     19.760000     -0.000090     -0.000530
1978     19.770000     -0.000080     -0.000260
1979     19.780000     -0.000080      0.000090
1980     19.790000     -0.000080      0.000500
1981     19.800000     -0.000090      0.000990
1982     19.810000     -0.000100      0.001540
1983     19.820000     -0.000110      0.002170
1984     19.830000     -0.000130      0.002860
1985     19.840000     -0.000160      0.003610
1986     19.850000     -0.000200      0.004420
1987     19.860000     -0.000240      0.005280
1988     19.870000     -0.000300      0.006170
1989     19.880000     -0.000360      0.007090
1990     19.890000     -0.000430      0.008020
1991     19.900000     -0.000510      0.008950
1992     19.910000     -0.000600      0.009880
1993     19.920000     -0.000700      0.010790
1994     19.930000     -0.000800      0.011660
1995     19.940000     -0.000920      0.012480
1996     19.950000     -0.001050      0.013260
1997     19.960000     -0.001180      0.013970
1998     19.970000     -0.001320      0.014610
1999     19.980000     -0.001460      0.015180
2000     19.990000     -0.001620      0.015660
2001     20.000000     -0.001770      0.016070
2002     20.010000     -0.001930      0.016400
2003     20.020000     -0.002100      0.016640
2004     20.030000     -0.002260      0.016800
2005     20.040000     -0.002430      0.016870
2006     20.050000     -0.002600      0.016870
2007     20.060000     -0.002770      0.016800
2008     20.070000     -0.002940      0.016650
2009     20.080000     -0.003100      0.016430
2010     20.090000     -0.003270      0.016150
2011     20.100000     -0.003430      0.015800
2012     20.110000     -0.003590      0.015400
2013     20.120000     -0.003740      0.014950
2014     20.130000     -0.003890      0.014440
2015     20.140000     -0.004040      0.013890
2016     20.150000     -0.004170      0.013290
2017     20.160000     -0.004310      0.012650
2018     20.170000     -0.004430      0.011960
2019     20.180000     -0.004550      0.011240
2020     20.190000     -0.004670      0.010470
2021     20.200000     -0.004770      0.009670
2022     20.210000     -0.004870      0.008820
2023     20.220000     -0.004960      0.007950
2024     20.230000     -0.005030      0.007040
2025     20.240000     -0.005110      0.006100
2026     20.250000     -0.005170      0.005140
2027     20.260000     -0.005220      0.004160
2028     20.270000     -0.005260      0.003160
2029     20.280000     -0.005290      0.002170
2030     20.290000     -0.005310      0.001170
2031     20.300000     -0.005320      0.000190
2032     20.310000     -0.005330     -0.000770
2033     20.320000     -0.005320     -0.001700
2034     20.330000     -0.005300     -0.002590
2035     20.340000     -0.005280     -0.003430
2036     20.350000     -0.005240     -0.004230
2037     20.360000     -0.005200     -0.004960
2038     20.370000     -0.005150     -0.005630
2039     20.380000     -0.005090     -0.006240
2040     20.390000     -0.005030     -0.006770
2041     20.400000     -0.004960     -0.007230
2042     20.410000     -0.004890     -0.007630
2043     20.420000     -0.004810     -0.007950
2044     20.430000     -0.004740     -0.008200
2045     20.440000     -0.004650     -0.008390
2046     20.450000     -0.004570     -0.008510
2047     20.460000     -0.004480     -0.008560
2048     20.470000     -0.004400     -0.008560
2049     20.480000     -0.004310     -0.008500
2050     20.490000     -0.004230     -0.008390
2051     20.500000     -0.004140     -0.008230
2052     20.510000     -0.004060     -0.008020
2053     20.520000     -0.003980     -0.007770
2054     20.530000     -0.003900     -0.007490
2055     20.540000     -0.003830     -0.007160
2056     20.550000     -0.003760     -0.006800
2057     20.560000     -0.003690     -0.006400
2058     20.570000     -0.003630     -0.005980
2059     20.580000     -0.003570     -0.005520
2060     20.590000     -0.003510     -0.005040
2061     20.600000     -0.003460     -0.004520
2062     20.610000     -0.003410     -0.003980
2063     20.620000     -0.003370     -0.003420
2064     20.630000     -0.003340     -0.002830
2065     20.640000     -0.003310     -0.002230
2066     20.650000     -0.003290     -0.001610
2067     20.660000     -0.003270     -0.000980
2068     20.670000     -0.003260     -0.000340
2069     20.680000     -0.003260      0.000300
2070     20.690000     -0.003260      0.000930
2071     20.700000     -0.003270      0.001560
2072     20.710000     -0.003290      0.002160
2073     20.720000     -0.003310      0.002730
2074     20.730000     -0.003340      0.003280
2075     20.740000     -0.003370      0.003780
2076     20.750000     -0.003410      0.004240
2077     20.760000     -0.003450      0.004660
2078     20.770000     -0.003500      0.005020
2079     20.780000     -0.003550      0.005330
2080     20.790000     -0.003600      0.005580
2081     20.800000     -0.003660      0.005780
2082     20.810000     -0.003710      0.005920
2083     20.820000     -0.003770      0.006000
2084     20.830000     -0.003830      0.006020
2085     20.840000     -0.003890      0.005990
2086     20.850000     -0.003950      0.005910
2087     20.860000     -0.004010      0.005780
2088     20.870000     -0.004070      0.005600
2089     20.880000     -0.004130      0.005380
2090     20.890000     -0.004180      0.005130
2091     20.900000     -0.004230      0.004840
2092     20.910000     -0.004280      0.004520
2093     20.920000     -0.004330      0.004170
2094     20.930000     -0.004370      0.003800
2095     20.940000     -0.004400      0.003410
2096     20.950000     -0.004440      0.003000
2097     20.960000     -0.004470      0.002570
2098     20.970000     -0.004490      0.002130
2099     20.980000     -0.004520      0.001680
2100     20.990000     -0.004530      0.001220
2101     21.000000     -0.004550      0.000750
2102     21.010000     -0.004550      0.000270
2103     21.020000     -0.004560     -0.000220
2104     21.030000     -0.004550     -0.000710
2105     21.040000     -0.004550     -0.001210
2106     21.050000     -0.004530     -0.001710
2107     21.060000     -0.004520     -0.002210
2108     21.070000     -0.004490     -0.002720
2109     21.080000     -0.004470     -0.003210
2110     21.090000     -0.004440     -0.003700
2111     21.100000     -0.004400     -0.004170
2112     21.110000     -0.004360     -0.004630
2113     21.120000     -0.004310     -0.005070
2114     21.130000     -0.004260     -0.005490
2115     21.140000     -0.004200     -0.005870
2116     21.150000     -0.004150     -0.006230
2117     21.160000     -0.004080     -0.006550
2118     21.170000     -0.004020     -0.006840
2119     21.180000     -0.003950     -0.007090
2120     21.190000     -0.003880     -0.007300
2121     21.200000     -0.003810     -0.007480
2122     21.210000     -0.003730     -0.007610
2123     21.220000     -0.003660     -0.007700
2124     21.230000     -0.003580     -0.007760
2125     21.240000     -0.003500     -0.007770
2126     21.250000     -0.003420     -0.007740
2127     21.260000     -0.003350     -0.007680
2128     21.270000     -0.003270     -0.007570
2129     21.280000     -0.003190     -0.007430
2130     21.290000     -0.003120     -0.007250
2131     21.300000     -0.003050     -0.007040
2132     21.310000     -0.002980     -0.006790
2133     21.320000     -0.002910     -0.006500
2134     21.330000     -0.002840     -0.006180
2135     21.340000     -0.002780     -0.005820
2136     21.350000     -0.002720     -0.005430
2137     21.360000     -0.002670     -0.005010
2138     21.370000     -0.002620     -0.004540
2139     21.380000     -0.002570     -0.004050
2140     21.390000     -0.002530     -0.003520
2141     21.400000     -0.002500     -0.002950
2142     21.410000     -0.002470     -0.002360
2143     21.420000     -0.002440     -0.001730
2144     21.430000     -0.002430     -0.001080
2145     21.440000     -0.002420     -0.000410
2146     21.450000     -0.002410      0.000270
2147     21.460000     -0.002410      0.000970
2148     21.470000     -0.002420      0.001660
2149     21.480000     -0.002440      0.002340
2150     21.490000     -0.002460      0.003010
2151     21.500000     -0.002490      0.003640
2152     21.510000     -0.002530      0.004240
2153     21.520000     -0.002570      0.004780
2154     21.530000     -0.002620      0.005270
2155     21.540000     -0.002670      0.005680
2156     21.550000     -0.002730      0.006010
2157     21.560000     -0.002790      0.006260
2158     21.570000     -0.002850      0.006420
2159     21.580000     -0.002920      0.006480
2160     21.590000     -0.002980      0.006430
2161     21.600000     -0.003050      0.006290
2162     21.610000     -0.003110      0.006050
2163     21.620000     -0.003170      0.005710
2164     21.630000     -0.003230      0.005280
2165     21.640000     -0.003280      0.004760
2166     21.650000     -0.003330      0.004160
2167     21.660000     -0.003370      0.003490
2168     21.670000     -0.003400      0.002760
2169     21.680000     -0.003430      0.001990
2170     21.690000     -0.003450      0.001190
2171     21.700000     -0.003460      0.000370
2172     21.710000     -0.003470     -0.000450
2173     21.720000     -0.003460     -0.001260
2174     21.730000     -0.003450     -0.002050
2175     21.740000     -0.003430     -0.002800
2176     21.750000     -0.003400     -0.003500
2177     21.760000     -0.003370     -0.004140
2178     21.770000     -0.003330     -0.004720
2179     21.780000     -0.003280     -0.005220
2180     21.790000     -0.003230     -0.005660
2181     21.800000     -0.003170     -0.006010
2182     21.810000     -0.003110     -0.006280
2183     21.820000     -0.003050     -0.006480
2184     21.830000     -0.002980     -0.006610
2185     21.840000     -0.002920     -0.006660
2186     21.850000     -0.002850     -0.006650
2187     21.860000     -0.002780     -0.006580
2188     21.870000     -0.002720     -0.006460
2189     21.880000     -0.002650     -0.006290
2190     21.890000     -0.002590     -0.006090
2191     21.900000     -0.002530     -0.005870
2192     21.910000     -0.002470     -0.005630
2193     21.920000     -0.002410     -0.005380
2194     21.930000     -0.002360     -0.005130
2195     21.940000     -0.002310     -0.004890
2196     21.950000     -0.002260     -0.004670
2197     21.960000     -0.002210     -0.004470
2198     21.970000     -0.002170     -0.004300
2199     21.980000     -0.002120     -0.004160
2200     21.990000     -0.002080     -0.004040
2201     22.000000     -0.002040     -0.003970
2202     22.010000     -0.002000     -0.003920
2203     22.020000     -0.001960     -0.003910
2204     22.030000     -0.001920     -0.003930
2205     22.040000     -0.001890     -0.003970
2206     22.050000     -0.001850     -0.004030
2207     22.060000     -0.001810     -0.004110
2208     22.070000     -0.001760     -0.004190
2209     22.080000     -0.001720     -0.004280
2210     22.090000     -0.001680     -0.004350
2211     22.100000     -0.001640     -0.004400
2212     22.110000     -0.001590     -0.004430
2213     22.120000     -0.001550     -0.004420
2214     22.130000     -0.001500     -0.004360
2215     22.140000     -0.001460     -0.004250
2216     22.150000     -0.001420     -0.004080
2217     22.160000     -0.001380     -0.003840
2218     22.170000     -0.001340     -0.003530
2219     22.180000     -0.001300     -0.003140
2220     22.190000     -0.001270     -0.002680
2221     22.200000     -0.001240     -0.002130
2222     22.210000     -0.001220     -0.001500
2223     22.220000     -0.001210     -0.000800
2224     22.230000     -0.001200     -0.000040
2225     22.240000     -0.001200      0.000790
2226     22.250000     -0.001210      0.001680
2227     22.260000     -0.001220      0.002600
2228     22.270000     -0.001250      0.003540
2229     22.280000     -0.001290      0.004500
2230     22.290000     -0.001330      0.005440
2231     22.300000     -0.001390      0.006360
2232     22.310000     -0.001450      0.007220
2233     22.320000     -0.001520      0.008030
2234     22.330000     -0.001600      0.008750
2235     22.340000     -0.001690      0.009370
2236     22.350000     -0.001780      0.009870
2237     22.360000     -0.001880      0.010250
2238     22.370000     -0.001980      0.010480
2239     22.380000     -0.002090      0.010570
2240     22.390000     -0.002190      0.010500
2241     22.400000     -0.002300      0.010280
2242     22.410000     -0.002400      0.009910
2243     22.420000     -0.002500      0.009380
2244     22.430000     -0.002590      0.008710
2245     22.440000     -0.002680      0.007900
2246     22.450000     -0.002760      0.006970
2247     22.460000     -0.002830      0.005930
2248     22.470000     -0.002890      0.004790
2249     22.480000     -0.002940      0.003590
2250     22.490000     -0.002970      0.002330
2251     22.500000     -0.003000      0.001050
2252     22.510000     -0.003010     -0.000240
2253     22.520000     -0.003010     -0.001520
2254     22.530000     -0.002990     -0.002760
2255     22.540000     -0.002960     -0.003940
2256     22.550000     -0.002920     -0.005060
2257     22.560000     -0.002870     -0.006080
2258     22.570000     -0.002810     -0.007010
2259     22.580000     -0.002740     -0.007820
2260     22.590000     -0.002660     -0.008520
2261     22.600000     -0.002580     -0.009100
2262     22.610000     -0.002490     -0.009560
2263     22.620000     -0.002390     -0.009900
2264     22.630000     -0.002290     -0.010110
2265     22.640000     -0.002190     -0.010220
2266     22.650000     -0.002090     -0.010210
2267     22.660000     -0.001990     -0.010110
2268     22.670000     -0.001890     -0.009910
2269     22.680000     -0.001790     -0.009630
2270     22.690000     -0.001690     -0.009270
2271     22.700000     -0.001600     -0.008850
2272     22.710000     -0.001510     -0.008390
2273     22.720000     -0.001430     -0.007880
2274     22.730000     -0.001350     -0.007340
2275     22.740000     -0.001270     -0.006780
2276     22.750000     -0.001210     -0.006200
2277     22.760000     -0.001140     -0.005610
2278     22.770000     -0.001090     -0.005030
2279     22.780000     -0.001040     -0.004440
2280     22.790000     -0.000990     -0.003860
2281     22.800000     -0.000950     -0.003290
2282     22.810000     -0.000920     -0.002730
2283     22.820000     -0.000890     -0.002180
2284     22.830000     -0.000870     -0.001630
2285     22.840000     -0.000860     -0.001110
2286     22.850000     -0.000840     -0.000590
2287     22.860000     -0.000840     -0.000080
2288     22.870000     -0.000840      0.000410
2289     22.880000     -0.000840      0.000890
2290     22.890000     -0.000850      0.001350
2291     22.900000     -0.000860      0.001800
2292     22.910000     -0.000880      0.002240
2293     22.920000     -0.000910      0.002670
2294     22.930000     -0.000930      0.003070
2295     22.940000     -0.000960      0.003470
2296     22.950000     -0.001000      0.003840
2297     22.960000     -0.001040      0.004200
2298     22.970000     -0.001080      0.004550
2299     22.980000     -0.001120      0.004870
2300     22.990000     -0.001170      0.005190
2301     23.000000     -0.001220      0.005480
2302     23.010000     -0.001280      0.005760
2303     23.020000     -0.001340      0.006020
2304     23.030000     -0.001400      0.006260
2305     23.040000     -0.001460      0.006480
2306     23.050000     -0.001520      0.006680
2307     23.060000     -0.001590      0.006860
2308     23.070000     -0.001660      0.007020
2309     23.080000     -0.001730      0.007150
2310     23.090000     -0.001800      0.007250
2311     23.100000     -0.001870      0.007320
2312     23.110000     -0.001950      0.007360
2313     23.120000     -0.002020      0.007360
2314     23.130000     -0.002090      0.007310
2315     23.140000     -0.002170      0.007230
2316     23.150000     -0.002240      0.007100
2317     23.160000     -0.002310      0.006920
2318     23.170000     -0.002380      0.006690
2319     23.180000     -0.002450      0.006410
2320     23.190000     -0.002510      0.006070
2321     23.200000     -0.002570      0.005690
2322     23.210000     -0.002630      0.005260
2323     23.220000     -0.002680      0.004770
2324     23.230000     -0.002730      0.004250
2325     23.240000     -0.002770      0.003680
2326     23.250000     -0.002810      0.003080
2327     23.260000     -0.002840      0.002450
2328     23.270000     -0.002860      0.001800
2329     23.280000     -0.002880      0.001140
2330     23.290000     -0.002890      0.000480
2331     23.300000     -0.002900     -0.000170
2332     23.310000     -0.002890     -0.000800
2333     23.320000     -0.002890     -0.001390
2334     23.330000     -0.002870     -0.001950
2335     23.340000     -0.002850     -0.002450
2336     23.350000     -0.002830     -0.002900
2337     23.360000     -0.002800     -0.003280
2338     23.370000     -0.002770     -0.003590
2339     23.380000     -0.002730     -0.003830
2340     23.390000     -0.002690     -0.003990
2341     23.400000     -0.002650     -0.004060
2342     23.410000     -0.002610     -0.004060
2343     23.420000     -0.002570     -0.003990
2344     23.430000     -0.002530     -0.003840
2345     23.440000     -0.002490     -0.003620
2346     23.450000     -0.002460     -0.003340
2347     23.460000     -0.002420     -0.003000
2348     23.470000     -0.002390     -0.002630
2349     23.480000     -0.002370     -0.002220
2350     23.490000     -0.002350     -0.001780
2351     23.500000     -0.002330     -0.001330
2352     23.510000     -0.002310     -0.000890
2353     23.520000     -0.002310     -0.000450
2354     23.530000     -0.002300     -0.000040
2355     23.540000     -0.002300      0.000340
2356     23.550000     -0.002300      0.000690
2357     23.560000     -0.002310      0.000980
2358     23.570000     -0.002320      0.001210
2359     23.580000     -0.002330      0.001390
2360     23.590000     -0.002350      0.001500
2361     23.600000     -0.002360      0.001550
2362     23.610000     -0.002380      0.001530
2363     23.620000     -0.002390      0.001440
2364     23.630000     -0.002410      0.001290
2365     23.640000     -0.002420      0.001080
2366     23.650000     -0.002430      0.000820
2367     23.660000     -0.002440      0.000510
2368     23.670000     -0.002440      0.000150
2369     23.680000     -0.002450     -0.000230
2370     23.690000     -0.002440     -0.000650
2371     23.700000     -0.002440     -0.001080
2372     23.710000     -0.002430     -0.001510
2373     23.720000     -0.002410     -0.001950
2374     23.730000     -0.002390     -0.002370
2375     23.740000     -0.002370     -0.002780
2376     23.750000     -0.002340     -0.003160
2377     23.760000     -0.002310     -0.003510
2378     23.770000     -0.002270     -0.003830
2379     23.780000     -0.002230     -0.004100
2380     23.790000     -0.002190     -0.004340
2381     23.800000     -0.002150     -0.004520
2382     23.810000     -0.002100     -0.004660
2383     23.820000     -0.002060     -0.004760
2384     23.830000     -0.002010     -0.004810
2385     23.840000     -0.001960     -0.004820
2386     23.850000     -0.001910     -0.004790
2387     23.860000     -0.001870     -0.004720
2388     23.870000     -0.001820     -0.004620
2389     23.880000     -0.001770     -0.004480
2390     23.890000     -0.001730     -0.004330
2391     23.900000     -0.001680     -0.004150
2392     23.910000     -0.001640     -0.003950
2393     23.920000     -0.001600     -0.003740
2394     23.930000     -0.001570     -0.003520
2395     23.940000     -0.001530     -0.003300
2396     23.950000     -0.001500     -0.003070
2397     23.960000     -0.001470     -0.002850
2398     23.970000     -0.001440     -0.002630
2399     23.980000     -0.001410     -0.002410
2400     23.990000     -0.001390     -0.002200
2401     24.000000     -0.001370     -0.001990
2402     24.010000     -0.001350     -0.001800
2403     24.020000     -0.001330     -0.001610
2404     24.030000     -0.001310     -0.001430
2405     24.040000     -0.001300     -0.001250
2406     24.050000     -0.001290     -0.001080
2407     24.060000     -0.001280     -0.000910
2408     24.070000     -0.001270     -0.000740
2409     24.080000     -0.001260     -0.000580
2410     24.090000     -0.001250     -0.000410
2411     24.100000     -0.001250     -0.000250
2412     24.110000     -0.001250     -0.000080
2413     24.120000     -0.001250      0.000100
2414     24.130000     -0.001250      0.000280
2415     24.140000     -0.001250      0.000470
2416     24.150000     -0.001250      0.000670
2417     24.160000     -0.001260      0.000870
2418     24.170000     -0.001270      0.001090
2419     24.180000     -0.001280      0.001320
2420     24.190000     -0.001290      0.001560
2421     24.200000     -0.001310      0.001820
2422     24.210000     -0.001330      0.002080
2423     24.220000     -0.001350      0.002350
2424     24.230000     -0.001370      0.002630
2425     24.240000     -0.001400      0.002910
2426     24.250000     -0.001430      0.003200
2427     24.260000     -0.001460      0.003480
2428     24.270000     -0.001490      0.003760
2429     24.280000     -0.001530      0.004020
2430     24.290000     -0.001570      0.004270
2431     24.300000     -0.001610      0.004490
2432     24.310000     -0.001660      0.004680
2433     24.320000     -0.001710      0.004830
2434     24.330000     -0.001750      0.004940
2435     24.340000     -0.001800      0.005000
2436     24.350000     -0.001850      0.005010
2437     24.360000     -0.001900      0.004960
2438     24.370000     -0.001950      0.004840
2439     24.380000     -0.002000      0.004670
2440     24.390000     -0.002050      0.004430
2441     24.400000     -0.002090      0.004130
2442     24.410000     -0.002130      0.003770
2443     24.420000     -0.002170      0.003350
2444     24.430000     -0.002210      0.002870
2445     24.440000     -0.002230      0.002350
2446     24.450000     -0.002260      0.001790
2447     24.460000     -0.002280      0.001210
2448     24.470000     -0.002290      0.000620
2449     24.480000     -0.002290      0.000020
2450     24.490000     -0.002290     -0.000570
2451     24.500000     -0.002290     -0.001120
2452     24.510000     -0.002280     -0.001630
2453     24.520000     -0.002260     -0.002070
2454     24.530000     -0.002240     -0.002440
2455     24.540000     -0.002220     -0.002720
2456     24.550000     -0.002190     -0.002900
2457     24.560000     -0.002160     -0.002970
2458     24.570000     -0.002130     -0.002910
2459     24.580000     -0.002100     -0.002730
2460     24.590000     -0.002070     -0.002420
2461     24.600000     -0.002050     -0.001980
2462     24.610000     -0.002030     -0.001410
2463     24.620000     -0.002020     -0.000720
2464     24.630000     -0.002010      0.000080
2465     24.640000     -0.002010      0.000980
2466     24.650000     -0.002020      0.001960
2467     24.660000     -0.002040      0.003010
2468     24.670000     -0.002070      0.004090
2469     24.680000     -0.002110      0.005190
2470     24.690000     -0.002160      0.006270
2471     24.700000     -0.002220      0.007310
2472     24.710000     -0.002300      0.008280
2473     24.720000     -0.002380      0.009150
2474     24.730000     -0.002470      0.009880
2475     24.740000     -0.002570      0.010460
2476     24.750000     -0.002670      0.010860
2477     24.760000     -0.002780      0.011060
2478     24.770000     -0.002890      0.011030
2479     24.780000     -0.003000      0.010780
2480     24.790000     -0.003110      0.010290
2481     24.800000     -0.003210      0.009560
2482     24.810000     -0.003310      0.008590
2483     24.820000     -0.003400      0.007390
2484     24.830000     -0.003470      0.005970
2485     24.840000     -0.003530      0.004350
2486     24.850000     -0.003570      0.002540
2487     24.860000     -0.003600      0.000590
2488     24.870000     -0.003600     -0.001490
2489     24.880000     -0.003590     -0.003640
2490     24.890000     -0.003550     -0.005840
2491     24.900000     -0.003500     -0.008040
2492     24.910000     -0.003410     -0.010200
2493     24.920000     -0.003310     -0.012270
2494     24.930000     -0.003190     -0.014220
2495     24.940000     -0.003050     -0.016010
2496     24.950000     -0.002890     -0.017610
2497     24.960000     -0.002710     -0.018980
2498     24.970000     -0.002520     -0.020110
2499     24.980000     -0.002320     -0.020970
2500     24.990000     -0.002110     -0.021560
2501     25.000000     -0.001900     -0.021860
2502     25.010000      0.000000      0.000000
2503     25.020000      0.000000      0.000000
2504     25.030000      0.000000      0.000000
2505     25.040000      0.000000      0.000000
2506     25.050000      0.000000      0.000000
2507     25.060000      0.000000      0.000000
2508     25.070000      0.000000      0.000000
2509     25.080000      0.000000      0.000000
2510     25.090000      0.000000      0.000000
2511     25.100000      0.000000      0.000000
2512     25.110000      0.000000      0.000000
2513     25.120000      0.000000      0.000000
2514     25.130000      0.000000      0.000000
2515     25.140000      0.000000      0.000000
2516     25.150000      0.000000      0.000000
2517     25.160000      0.000000      0.000000
2518     25.170000      0.000000      0.000000
2519     25.180000      0.000000      0.000000
2520     25.190000      0.000000      0.000000
2521     25.200000      0.000000      0.000000
2522     25.210000      0.000000      0.000000
2523     25.220000      0.000000      0.000000
2524     25.230000      0.000000      0.000000
2525     25.240000      0.000000      0.000000
2526     25.250000      0.000000      0.000000
2527     25.260000      0.000000      0.000000
2528     25.270000      0.000000      0.000000
2529     25.280000      0.000000      0.000000
2530     25.290000      0.000000      0.000000
2531     25.300000      0.000000      0.000000
2532     25.310000      0.000000      0.000000
2533     25.320000      0.000000      0.000000
2534     25.330000      0.000000      0.000000
2535     25.340000      0.000000      0.000000
2536     25.350000      0.000000      0.000000
2537     25.360000      0.000000      0.000000
2538     25.370000      0.000000      0.000000
2539     25.380000      0.000000      0.000000
2540     25.390000      0.000000      0.000000
2541     25.400000      0.000000      0.000000
2542     25.410000      0.000000      0.000000
2543     25.420000      0.000000      0.000000
2544     25.430000      0.000000      0.000000
2545     25.440000      0.000000      0.000000
2546     25.450000      0.000000      0.000000
2547     25.460000      0.000000      0.000000
2548     25.470000      0.000000      0.000000
2549     25.480000      0.000000      0.000000
2550     25.490000      0.000000      0.000000
2551     25.500000      0.000000      0.000000
2552     25.510000      0.000000      0.000000
2553     25.520000      0.000000      0.000000
2554     25.530000      0.000000      0.000000
2555     25.540000      0.000000      0.000000
2556     25.550000      0.000000      0.000000
2557     25.560000      0.000000      0.000000
2558     25.570000      0.000000      0.000000
2559     25.580000      0.000000      0.000000
2560     25.590000      0.000000      0.000000
2561     25.600000      0.000000      0.000000
2562     25.610000      0.000000      0.000000
2563     25.620000      0.000000      0.000000
2564     25.630000      0.000000      0.000000
2565     25.640000      0.000000      0.000000
2566     25.650000      0.000000      0.000000
2567     25.660000      0.000000      0.000000
2568     25.670000      0.000000      0.000000
2569     25.680000      0.000000      0.000000
2570     25.690000      0.000000      0.000000
2571     25.700000      0.000000      0.000000
2572     25.710000      0.000000      0.000000
2573     25.720000      0.000000      0.000000
2574     25.730000      0.000000      0.000000
2575     25.740000      0.000000      0.000000
2576     25.750000      0.000000      0.000000
2577     25.760000      0.000000      0.000000
2578     25.770000      0.000000      0.000000
2579     25.780000      0.000000      0.000000
2580     25.790000      0.000000      0.000000
2581     25.800000      0.000000      0.000000
2582     25.810000      0.000000      0.000000
2583     25.820000      0.000000      0.000000
2584     25.830000      0.000000      0.000000
2585     25.840000      0.000000      0.000000
2586     25.850000      0.000000      0.000000
2587     25.860000      0.000000      0.000000
2588     25.870000      0.000000      0.000000
2589     25.880000      0.000000      0.000000
2590     25.890000      0.000000      0.000000
2591     25.900000      0.000000      0.000000
2592     25.910000      0.000000      0.000000
2593     25.920000      0.000000      0.000000
2594     25.930000      0.000000      0.000000
2595     25.940000      0.000000      0.000000
2596     25.950000      0.000000      0.000000
2597     25.960000      0.000000      0.000000
2598     25.970000      0.000000      0.000000
2599     25.980000      0.000000      0.000000
2600     25.990000      0.000000      0.000000
2601     26.000000      0.000000      0.000000
2602     26.010000      0.000000      0.000000
2603     26.020000      0.000000      0.000000
2604     26.030000      0.000000      0.000000
2605     26.040000      0.000000      0.000000
2606     26.050000      0.000000      0.000000
2607     26.060000      0.000000      0.000000
2608     26.070000      0.000000      0.000000
2609     26.080000      0.000000      0.000000
2610     26.090000      0.000000      0.000000
2611     26.100000      0.000000      0.000000
2612     26.110000      0.000000      0.000000
2613     26.120000      0.000000      0.000000
2614     26.130000      0.000000      0.000000
2615     26.140000      0.000000      0.000000
2616     26.150000      0.000000      0.000000
2617     26.160000      0.000000      0.000000
2618     26.170000      0.000000      0.000000
2619     26.180000      0.000000      0.000000
2620     26.190000      0.000000      0.000000
2621     26.200000      0.000000      0.000000
2622     26.210000      0.000000      0.000000
2623     26.220000      0.000000      0.000000
2624     26.230000      0.000000      0.000000
2625     26.240000      0.000000      0.000000
2626     26.250000      0.000000      0.000000
2627     26.260000      0.000000      0.000000
2628     26.270000      0.000000      0.000000
2629     26.280000      0.000000      0.000000
2630     26.290000      0.000000      0.000000
2631     26.300000      0.000000      0.000000
2632     26.310000      0.000000      0.000000
2633     26.320000      0.000000      0.000000
2634     26.330000      0.000000      0.000000
2635     26.340000      0.000000      0.000000
2636     26.350000      0.000000      0.000000
2637     26.360000      0.000000      0.000000
2638     26.370000      0.000000      0.000000
2639     26.380000      0.000000      0.000000
2640     26.390000      0.000000      0.000000
2641     26.400000      0.000000      0.000000
2642     26.410000      0.000000      0.000000
2643     26.420000      0.000000      0.000000
2644     26.430000      0.000000      0.000000
2645     26.440000      0.000000      0.000000
2646     26.450000      0.000000      0.000000
2647     26.460000      0.000000      0.000000
2648     26.470000      0.000000      0.000000
2649     26.480000      0.000000      0.000000
2650     26.490000      0.000000      0.000000
2651     26.500000      0.000000      0.000000
2652     26.510000      0.000000      0.000000
2653     26.520000      0.000000      0.000000
2654     26.530000      0.000000      0.000000
2655     26.540000      0.000000      0.000000
2656     26.550000      0.000000      0.000000
2657     26.560000      0.000000      0.000000
2658     26.570000      0.000000      0.000000
2659     26.580000      0.000000      0.000000
2660     26.590000      0.000000      0.000000
2661     26.600000      0.000000      0.000000
2662     26.610000      0.000000      0.000000
2663     26.620000      0.000000      0.000000
2664     26.630000      0.000000      0.000000
2665     26.640000      0.000000      0.000000
2666     26.650000      0.000000      0.000000
2667     26.660000      0.000000      0.000000
2668     26.670000      0.000000      0.000000
2669     26.680000      0.000000      0.000000
2670     26.690000      0.000000      0.000000
2671     26.700000      0.000000      0.000000
2672     26.710000      0.000000      0.000000
2673     26.720000      0.000000      0.000000
2674     26.730000      0.000000      0.000000
2675     26.740000      0.000000      0.000000
2676     26.750000      0.000000      0.000000
2677     26.760000      0.000000      0.000000
2678     26.770000      0.000000      0.000000
2679     26.780000      0.000000      0.000000
2680     26.790000      0.000000      0.000000
2681     26.800000      0.000000      0.000000
2682     26.810000      0.000000      0.000000
2683     26.820000      0.000000      0.000000
2684     26.830000      0.000000      0.000000
2685     26.840000      0.000000      0.000000
2686     26.850000      0.000000      0.000000
2687     26.860000      0.000000      0.000000
2688     26.870000      0.000000      0.000000
2689     26.880000      0.000000      0.000000
2690     26.890000      0.000000      0.000000
2691     26.900000      0.000000      0.000000
2692     26.910000      0.000000      0.000000
2693     26.920000      0.000000      0.000000
2694     26.930000      0.000000      0.000000
2695     26.940000      0.000000      0.000000
2696     26.950000      0.000000      0.000000
2697     26.960000      0.000000      0.000000
2698     26.970000      0.000000      0.000000
2699     26.980000      0.000000      0.000000
2700     26.990000      0.000000      0.000000
2701     27.000000      0.000000      0.000000
2702     27.010000      0.000000      0.000000
2703     27.020000      0.000000      0.000000
2704     27.030000      0.000000      0.000000
2705     27.040000      0.000000      0.000000
2706     27.050000      0.000000      0.000000
2707     27.060000      0.000000      0.000000
2708     27.070000      0.000000      0.000000
2709     27.080000      0.000000      0.000000
2710     27.090000      0.000000      0.000000
2711     27.100000      0.000000      0.000000
2712     27.110000      0.000000      0.000000
2713     27.120000      0.000000      0.000000
2714     27.130000      0.000000      0.000000
2715     27.140000      0.000000      0.000000
2716     27.150000      0.000000      0.000000
2717     27.160000      0.000000      0.000000
2718     27.170000      0.000000      0.000000
2719     27.180000      0.000000      0.000000
2720     27.190000      0.000000      0.000000
2721     27.200000      0.000000      0.000000
2722     27.210000      0.000000      0.000000
2723     27.220000      0.000000      0.000000
2724     27.230000      0.000000      0.000000
2725     27.240000      0.000000      0.000000
2726     27.250000      0.000000      0.000000
2727     27.260000      0.000000      0.000000
2728     27.270000      0.000000      0.000000
2729     27.280000      0.000000      0.000000
2730     27.290000      0.000000      0.000000
2731     27.300000      0.000000      0.000000
2732     27.310000      0.000000      0.000000
2733     27.320000      0.000000      0.000000
2734     27.330000      0.000000      0.000000
2735     27.340000      0.000000      0.000000
2736     27.350000      0.000000      0.000000
2737     27.360000      0.000000      0.000000
2738     27.370000      0.000000      0.000000
2739     27.380000      0.000000      0.000000
2740     27.390000      0.000000      0.000000
2741     27.400000      0.000000      0.000000
2742     27.410000      0.000000      0.000000
2743     27.420000      0.000000      0.000000
2744     27.430000      0.000000      0.000000
2745     27.440000      0.000000      0.000000
2746     27.450000      0.000000      0.000000
2747     27.460000      0.000000      0.000000
2748     27.470000      0.000000      0.000000
2749     27.480000      0.000000      0.000000
2750     27.490000      0.000000      0.000000
2751     27.500000      0.000000      0.000000
2752     27.510000      0.000000      0.000000
2753     27.520000      0.000000      0.000000
2754     27.530000      0.000000      0.000000
2755     27.540000      0.000000      0.000000
2756     27.550000      0.000000      0.000000
2757     27.560000      0.000000      0.000000
2758     27.570000      0.000000      0.000000
2759     27.580000      0.000000      0.000000
2760     27.590000      0.000000      0.000000
2761     27.600000      0.000000      0.000000
2762     27.610000      0.000000      0.000000
2763     27.620000      0.000000      0.000000
2764     27.630000      0.000000      0.000000
2765     27.640000      0.000000      0.000000
2766     27.650000      0.000000      0.000000
2767     27.660000      0.000000      0.000000
2768     27.670000      0.000000      0.000000
2769     27.680000      0.000000      0.000000
2770     27.690000      0.000000      0.000000
2771     27.700000      0.000000      0.000000
2772     27.710000      0.000000      0.000000
2773     27.720000      0.000000      0.000000
2774     27.730000      0.000000      0.000000
2775     27.740000      0.000000      0.000000
2776     27.750000      0.000000      0.000000
2777     27.760000      0.000000      0.000000
2778     27.770000      0.000000      0.000000
2779     27.780000      0.000000      0.000000
2780     27.790000      0.000000      0.000000
2781     27.800000      0.000000      0.000000
2782     27.810000      0.000000      0.000000
2783     27.820000      0.000000      0.000000
2784     27.830000      0.000000      0.000000
2785     27.840000      0.000000      0.000000
2786     27.850000      0.000000      0.000000
2787     27.860000      0.000000      0.000000
2788     27.870000      0.000000      0.000000
2789     27.880000      0.000000      0.000000
2790     27.890000      0.000000      0.000000
2791     27.900000      0.000000      0.000000
2792     27.910000      0.000000      0.000000
2793     27.920000      0.000000      0.000000
2794     27.930000      0.000000      0.000000
2795     27.940000      0.000000      0.000000
2796     27.950000      0.000000      0.000000
2797     27.960000      0.000000      0.000000
2798     27.970000      0.000000      0.000000
2799     27.980000      0.000000      0.000000
2800     27.990000      0.000000      0.000000
2801     28.000000      0.000000      0.000000
2802     28.010000      0.000000      0.000000
2803     28.020000      0.000000      0.000000
2804     28.030000      0.000000      0.000000
2805     28.040000      0.000000      0.000000
2806     28.050000      0.000000      0.000000
2807     28.060000      0.000000      0.000000
2808     28.070000      0.000000      0.000000
2809     28.080000      0.000000      0.000000
2810     28.090000      0.000000      0.000000
2811     28.100000      0.000000      0.000000
2812     28.110000      0.000000      0.000000
2813     28.120000      0.000000      0.000000
2814     28.130000      0.000000      0.000000
2815     28.140000      0.000000      0.000000
2816     28.150000      0.000000      0.000000
2817     28.160000      0.000000      0.000000
2818     28.170000      0.000000      0.000000
2819     28.180000      0.000000      0.000000
2820     28.190000      0.000000      0.000000
2821     28.200000      0.000000      0.000000
2822     28.210000      0.000000      0.000000
2823     28.220000      0.000000      0.000000
2824     28.230000      0.000000      0.000000
2825     28.240000      0.000000      0.000000
2826     28.250000      0.000000      0.000000
2827     28.260000      0.000000      0.000000
2828     28.270000      0.000000      0.000000
2829     28.280000      0.000000      0.000000
2830     28.290000      0.000000      0.000000
2831     28.300000      0.000000      0.000000
2832     28.310000      0.000000      0.000000
2833     28.320000      0.000000      0.000000
2834     28.330000      0.000000      0.000000
2835     28.340000      0.000000      0.000000
2836     28.350000      0.000000      0.000000
2837     28.360000      0.000000      0.000000
2838     28.370000      0.000000      0.000000
2839     28.380000      0.000000      0.000000
2840     28.390000      0.000000      0.000000
2841     28.400000      0.000000      0.000000
2842     28.410000      0.000000      0.000000
2843     28.420000      0.000000      0.000000
2844     28.430000      0.000000      0.000000
2845     28.440000      0.000000      0.000000
2846     28.450000      0.000000      0.000000
2847     28.460000      0.000000      0.000000
2848     28.470000      0.000000      0.000000
2849     28.480000      0.000000      0.000000
2850     28.490000      0.000000      0.000000
2851     28.500000      0.000000      0.000000
2852     28.510000      0.000000      0.000000
2853     28.520000      0.000000      0.000000
2854     28.530000      0.000000      0.000000
2855     28.540000      0.000000      0.000000
2856     28.550000      0.000000      0.000000
2857     28.560000      0.000000      0.000000
2858     28.570000      0.000000      0.000000
2859     28.580000      0.000000      0.000000
2860     28.590000      0.000000      0.000000
2861     28.600000      0.000000      0.000000
2862     28.610000      0.000000      0.000000
2863     28.620000      0.000000      0.000000
2864     28.630000      0.000000      0.000000
2865     28.640000      0.000000      0.000000
2866     28.650000      0.000000      0.000000
2867     28.660000      0.000000      0.000000
2868     28.670000      0.000000      0.000000
2869     28.680000      0.000000      0.000000
2870     28.690000      0.000000      0.000000
2871     28.700000      0.000000      0.000000
2872     28.710000      0.000000      0.000000
2873     28.720000      0.000000      0.000000
2874     28.730000      0.000000      0.000000
2875     28.740000      0.000000      0.000000
2876     28.750000      0.000000      0.000000
2877     28.760000      0.000000      0.000000
2878     28.770000      0.000000      0.000000
2879     28.780000      0.000000      0.000000
2880     28.790000      0.000000      0.000000
2881     28.800000      0.000000      0.000000
2882     28.810000      0.000000      0.000000
2883     28.820000      0.000000      0.000000
2884     28.830000      0.000000      0.000000
2885     28.840000      0.000000      0.000000
2886     28.850000      0.000000      0.000000
2887     28.860000      0.000000      0.000000
2888     28.870000      0.000000      0.000000
2889     28.880000      0.000000      0.000000
2890     28.890000      0.000000      0.000000
2891     28.900000      0.000000      0.000000
2892     28.910000      0.000000      0.000000
2893     28.920000      0.000000      0.000000
2894     28.930000      0.000000      0.000000
2895     28.940000      0.000000      0.000000
2896     28.950000      0.000000      0.000000
2897     28.960000      0.000000      0.000000
2898     28.970000      0.000000      0.000000
2899     28.980000      0.000000      0.000000
2900     28.990000      0.000000      0.000000
2901     29.000000      0.000000      0.000000
2902     29.010000      0.000000      0.000000
2903     29.020000      0.000000      0.000000
2904     29.030000      0.000000      0.000000
2905     29.040000      0.000000      0.000000
2906     29.050000      0.000000      0.000000
2907     29.060000      0.000000      0.000000
2908     29.070000      0.000000      0.000000
2909     29.080000      0.000000      0.000000
2910     29.090000      0.000000      0.000000
2911     29.100000      0.000000      0.000000
2912     29.110000      0.000000      0.000000
2913     29.120000      0.000000      0.000000
2914     29.130000      0.000000      0.000000
2915     29.140000      0.000000      0.000000
2916     29.150000      0.000000      0.000000
2917     29.160000      0.000000      0.000000
2918     29.170000      0.000000      0.000000
2919     29.180000      0.000000      0.000000
2920     29.190000      0.000000      0.000000
2921     29.200000      0.000000      0.000000
2922     29.210000      0.000000      0.000000
2923     29.220000      0.000000      0.000000
2924     29.230000      0.000000      0.000000
2925     29.240000      0.000000      0.000000
2926     29.250000      0.000000      0.000000
2927     29.260000      0.000000      0.000000
2928     29.270000      0.000000      0.000000
2929     29.280000      0.000000      0.000000
2930     29.290000      0.000000      0.000000
2931     29.300000      0.000000      0.000000
2932     29.310000      0.000000      0.000000
2933     29.320000      0.000000      0.000000
2934     29.330000      0.000000      0.000000
2935     29.340000      0.000000      0.000000
2936     29.350000      0.000000      0.000000
2937     29.360000      0.000000      0.000000
2938     29.370000      0.000000      0.000000
2939     29.380000      0.000000      0.000000
2940     29.390000      0.000000      0.000000
2941     29.400000      0.000000      0.000000
2942     29.410000      0.000000      0.000000
2943     29.420000      0.000000      0.000000
2944     29.430000      0.000000      0.000000
2945     29.440000      0.000000      0.000000
2946     29.450000      0.000000      0.000000
2947     29.460000      0.000000      0.000000
2948     29.470000      0.000000      0.000000
2949     29.480000      0.000000      0.000000
2950     29.490000      0.000000      0.000000
2951     29.500000      0.000000      0.000000
2952     29.510000      0.000000      0.000000
2953     29.520000      0.000000      0.000000
2954     29.530000      0.000000      0.000000
2955     29.540000      0.000000      0.000000
2956     29.550000      0.000000      0.000000
2957     29.560000      0.000000      0.000000
2958     29.570000      0.000000      0.000000
2959     29.580000      0.000000      0.000000
2960     29.590000      0.000000      0.000000
2961     29.600000      0.000000      0.000000
2962     29.610000      0.000000      0.000000
2963     29.620000      0.000000      0.000000
2964     29.630000      0.000000      0.000000
2965     29.640000      0.000000      0.000000
2966     29.650000      0.000000      0.000000
2967     29.660000      0.000000      0.000000
2968     29.670000      0.000000      0.000000
2969     29.680000      0.000000      0.000000
2970     29.690000      0.000000      0.000000
2971     29.700000      0.000000      0.000000
2972     29.710000      0.000000      0.000000
2973     29.720000      0.000000      0.000000
2974     29.730000      0.000000      0.000000
2975     29.740000      0.000000      0.000000
2976     29.750000      0.000000      0.000000
2977     29.760000      0.000000      0.000000
2978     29.770000      0.000000      0.000000
2979     29.780000      0.000000      0.000000
2980     29.790000      0.000000      0.000000
2981     29.800000      0.000000      0.000000
2982     29.810000      0.000000      0.000000
2983     29.820000      0.000000      0.000000
2984     29.830000      0.000000      0.000000
2985     29.840000      0.000000      0.000000
2986     29.850000      0.000000      0.000000
2987     29.860000      0.000000      0.000000
2988     29.870000      0.000000      0.000000
2989     29.880000      0.000000      0.000000
2990     29.890000      0.000000      0.000000
2991     29.900000      0.000000      0.000000
2992     29.910000      0.000000      0.000000
2993     29.920000      0.000000      0.000000
2994     29.930000      0.000000      0.000000
2995     29.940000      0.000000      0.000000
2996     29.950000      0.000000      0.000000
2997     29.960000      0.000000      0.000000
2998     29.970000      0.000000      0.000000
2999     29.980000      0.000000      0.000000
3000     29.990000      0.000000      0.000000
3001     30.000000      0.000000      0.000000
3002     30.010000      0.000000      0.000000
3003     30.020000      0.000000      0.000000
3004     30.030000      0.000000      0.000000
3005     30.040000      0.000000      0.000000
3006     30.050000      0.000000      0.000000
3007     30.060000      0.000000      0.000000
3008     30.070000      0.000000      0.000000
3009     30.080000      0.000000      0.000000
3010     30.090000      0.000000      0.000000
3011     30.100000      0.000000      0.000000
3012     30.110000      0.000000      0.000000
3013     30.120000      0.000000      0.000000
3014     30.130000      0.000000      0.000000
3015     30.140000      0.000000      0.000000
3016     30.150000      0.000000      0.000000
3017     30.160000      0.000000      0.000000
3018     30.170000      0.000000      0.000000
3019     30.180000      0.000000      0.000000
3020     30.190000      0.000000      0.000000
3021     30.200000      0.000000      0.000000
3022     30.210000      0.000000      0.000000
3023     30.220000      0.000000      0.000000
3024     30.230000      0.000000      0.000000
3025     30.240000      0.000000      0.000000
3026     30.250000      0.000000      0.000000
3027     30.260000      0.000000      0.000000
3028     30.270000      0.000000      0.000000
3029     30.280000      0.000000      0.000000
3030     30.290000      0.000000      0.000000
3031     30.300000      0.000000      0.000000
3032     30.310000      0.000000      0.000000
3033     30.320000      0.000000      0.000000
3034     30.330000      0.000000      0.000000
3035     30.340000      0.000000      0.000000
3036     30.350000      0.000000      0.000000
3037     30.360000      0.000000      0.000000
3038     30.370000      0.000000      0.000000
3039     30.380000      0.000000      0.000000
3040     30.390000      0.000000      0.000000
3041     30.400000      0.000000      0.000000
3042     30.410000      0.000000      0.000000
3043     30.420000      0.000000      0.000000
3044     30.430000      0.000000      0.000000
3045     30.440000      0.000000      0.000000
3046     30.450000      0.000000      0.000000
3047     30.460000      0.000000      0.000000
3048     30.470000      0.000000      0.000000
3049     30.480000      0.000000      0.000000
3050     30.490000      0.000000      0.000000
3051     30.500000      0.000000      0.000000
3052     30.510000      0.000000      0.000000
3053     30.520000      0.000000      0.000000
3054     30.530000      0.000000      0.000000
3055     30.540000      0.000000      0.000000
3056     30.550000      0.000000      0.000000
3057     30.560000      0.000000      0.000000
3058     30.570000      0.000000      0.000000
3059     30.580000      0.000000      0.000000
3060     30.590000      0.000000      0.000000
3061     30.600000      0.000000      0.000000
3062     30.610000      0.000000      0.000000
3063     30.620000      0.000000      0.000000
3064     30.630000      0.000000      0.000000
3065     30.640000      0.000000      0.000000
3066     30.650000      0.000000      0.000000
3067     30.660000      0.000000      0.000000
3068     30.670000      0.000000      0.000000
3069     30.680000      0.000000      0.000000
3070     30.690000      0.000000      0.000000
3071     30.700000      0.000000      0.000000
3072     30.710000      0.000000      0.000000
3073     30.720000      0.000000      0.000000
3074     30.730000      0.000000      0.000000
3075     30.740000      0.000000      0.000000
3076     30.750000      0.000000      0.000000
3077     30.760000      0.000000      0.000000
3078     30.770000      0.000000      0.000000
3079     30.780000      0.000000      0.000000
3080     30.790000      0.000000      0.000000
3081     30.800000      0.000000      0.000000
3082     30.810000      0.000000      0.000000
3083     30.820000      0.000000      0.000000
3084     30.830000      0.000000      0.000000
3085     30.840000      0.000000      0.000000
3086     30.850000      0.000000      0.000000
3087     30.860000      0.000000      0.000000
3088     30.870000      0.000000      0.000000
3089     30.880000      0.000000      0.000000
3090     30.890000      0.000000      0.000000
3091     30.900000      0.000000      0.000000
3092     30.910000      0.000000      0.000000
3093     30.920000      0.000000      0.000000
3094     30.930000      0.000000      0.000000
3095     30.940000      0.000000      0.000000
3096     30.950000      0.000000      0.000000
3097     30.960000      0.000000      0.000000
3098     30.970000      0.000000      0.000000
3099     30.980000      0.000000      0.000000
3100     30.990000      0.000000      0.000000
3101     31.000000      0.000000      0.000000
3102     31.010000      0.000000      0.000000
3103     31.020000      0.000000      0.000000
3104     31.030000      0.000000      0.000000
3105     31.040000      0.000000      0.000000
3106     31.050000      0.000000      0.000000
3107     31.060000      0.000000      0.000000
3108     31.070000      0.000000      0.000000
3109     31.080000      0.000000      0.000000
3110     31.090000      0.000000      0.000000
3111     31.100000      0.000000      0.000000
3112     31.110000      0.000000      0.000000
3113     31.120000      0.000000      0.000000
3114     31.130000      0.000000      0.000000
3115     31.140000      0.000000      0.000000
3116     31.150000      0.000000      0.000000
3117     31.160000      0.000000      0.000000
3118     31.170000      0.000000      0.000000
3119     31.180000      0.000000      0.000000
3120     31.190000      0.000000      0.000000
3121     31.200000      0.000000      0.000000
3122     31.210000      0.000000      0.000000
3123     31.220000      0.000000      0.000000
3124     31.230000      0.000000      0.000000
3125     31.240000      0.000000      0.000000
3126     31.250000      0.000000      0.000000
3127     31.260000      0.000000      0.000000
3128     31.270000      0.000000      0.000000
3129     31.280000      0.000000      0.000000
3130     31.290000      0.000000      0.000000
3131     31.300000      0.000000      0.000000
3132     31.310000      0.000000      0.000000
3133     31.320000      0.000000      0.000000
3134     31.330000      0.000000      0.000000
3135     31.340000      0.000000      0.000000
3136     31.350000      0.000000      0.000000
3137     31.360000      0.000000      0.000000
3138     31.370000      0.000000      0.000000
3139     31.380000      0.000000      0.000000
3140     31.390000      0.000000      0.000000
3141     31.400000      0.000000      0.000000
3142     31.410000      0.000000      0.000000
3143     31.420000      0.000000      0.000000
3144     31.430000      0.000000      0.000000
3145     31.440000      0.000000      0.000000
3146     31.450000      0.000000      0.000000
3147     31.460000      0.000000      0.000000
3148     31.470000      0.000000      0.000000
3149     31.480000      0.000000      0.000000
3150     31.490000      0.000000      0.000000
3151     31.500000      0.000000      0.000000
3152     31.510000      0.000000      0.000000
3153     31.520000      0.000000      0.000000
3154     31.530000      0.000000      0.000000
3155     31.540000      0.000000      0.000000
3156     31.550000      0.000000      0.000000
3157     31.560000      0.000000      0.000000
3158     31.570000      0.000000      0.000000
3159     31.580000      0.000000      0.000000
3160     31.590000      0.000000      0.000000
3161     31.600000      0.000000      0.000000
3162     31.610000      0.000000      0.000000
3163     31.620000      0.000000      0.000000
3164     31.630000      0.000000      0.000000
3165     31.640000      0.000000      0.000000
3166     31.650000      0.000000      0.000000
3167     31.660000      0.000000      0.000000
3168     31.670000      0.000000      0.000000
3169     31.680000      0.000000      0.000000
3170     31.690000      0.000000      0.000000
3171     31.700000      0.000000      0.000000
3172     31.710000      0.000000      0.000000
3173     31.720000      0.000000      0.000000
3174     31.730000      0.000000      0.000000
3175     31.740000      0.000000      0.000000
3176     31.750000      0.000000      0.000000
3177     31.760000      0.000000      0.000000
3178     31.770000      0.000000      0.000000
3179     31.780000      0.000000      0.000000
3180     31.790000      0.000000      0.000000
3181     31.800000      0.000000      0.000000
3182     31.810000      0.000000      0.000000
3183     31.820000      0.000000      0.000000
3184     31.830000      0.000000      0.000000
3185     31.840000      0.000000      0.000000
3186     31.850000      0.000000      0.000000
3187     31.860000      0.000000      0.000000
3188     31.870000      0.000000      0.000000
3189     31.880000      0.000000      0.000000
3190     31.890000      0.000000      0.000000
3191     31.900000      0.000000      0.000000
3192     31.910000      0.000000      0.000000
3193     31.920000      0.000000      0.000000
3194     31.930000      0.000000      0.000000
3195     31.940000      0.000000      0.000000
3196     31.950000      0.000000      0.000000
3197     31.960000      0.000000      0.000000
3198     31.970000      0.000000      0.000000
3199     31.980000      0.000000      0.000000
3200     31.990000      0.000000      0.000000
3201     32.000000      0.000000      0.000000
3202     32.010000      0.000000      0.000000
3203     32.020000      0.000000      0.000000
3204     32.030000      0.000000      0.000000
3205     32.040000      0.000000      0.000000
3206     32.050000      0.000000      0.000000
3207     32.060000      0.000000      0.000000
3208     32.070000      0.000000      0.000000
3209     32.080000      0.000000      0.000000
3210     32.090000      0.000000      0.000000
3211     32.100000      0.000000      0.000000
3212     32.110000      0.000000      0.000000
3213     32.120000      0.000000      0.000000
3214     32.130000      0.000000      0.000000
3215     32.140000      0.000000      0.000000
3216     32.150000      0.000000      0.000000
3217     32.160000      0.000000      0.000000
3218     32.170000      0.000000      0.000000
3219     32.180000      0.000000      0.000000
3220     32.190000      0.000000      0.000000
3221     32.200000      0.000000      0.000000
3222     32.210000      0.000000      0.000000
3223     32.220000      0.000000      0.000000
3224     32.230000      0.000000      0.000000
3225     32.240000      0.000000      0.000000
3226     32.250000      0.000000      0.000000
3227     32.260000      0.000000      0.000000
3228     32.270000      0.000000      0.000000
3229     32.280000      0.000000      0.000000
3230     32.290000      0.000000      0.000000
3231     32.300000      0.000000      0.000000
3232     32.310000      0.000000      0.000000
3233     32.320000      0.000000      0.000000
3234     32.330000      0.000000      0.000000
3235     32.340000      0.000000      0.000000
3236     32.350000      0.000000      0.000000
3237     32.360000      0.000000      0.000000
3238     32.370000      0.000000      0.000000
3239     32.380000      0.000000      0.000000
3240     32.390000      0.000000      0.000000
3241     32.400000      0.000000      0.000000
3242     32.410000      0.000000      0.000000
3243     32.420000      0.000000      0.000000
3244     32.430000      0.000000      0.000000
3245     32.440000      0.000000      0.000000
3246     32.450000      0.000000      0.000000
3247     32.460000      0.000000      0.000000
3248     32.470000      0.000000      0.000000
3249     32.480000      0.000000      0.000000
3250     32.490000      0.000000      0.000000
3251     32.500000      0.000000      0.000000
3252     32.510000      0.000000      0.000000
3253     32.520000      0.000000      0.000000
3254     32.530000      0.000000      0.000000
3255     32.540000      0.000000      0.000000
3256     32.550000      0.000000      0.000000
3257     32.560000      0.000000      0.000000
3258     32.570000      0.000000      0.000000
3259     32.580000      0.000000      0.000000
3260     32.590000      0.000000      0.000000
3261     32.600000      0.000000      0.000000
3262     32.610000      0.000000      0.000000
3263     32.620000      0.000000      0.000000
3264     32.630000      0.000000      0.000000
3265     32.640000      0.000000      0.000000
3266     32.650000      0.000000      0.000000
3267     32.660000      0.000000      0.000000
3268     32.670000      0.000000      0.000000
3269     32.680000      0.000000      0.000000
3270     32.690000      0.000000      0.000000
3271     32.700000      0.000000      0.000000
3272     32.710000      0.000000      0.000000
3273     32.720000      0.000000      0.000000
3274     32.730000      0.000000      0.000000
3275     32.740000      0.000000      0.000000
3276     32.750000      0.000000      0.000000
3277     32.760000      0.000000      0.000000
3278     32.770000      0.000000      0.000000
3279     32.780000      0.000000      0.000000
3280     32.790000      0.000000      0.000000
3281     32.800000      0.000000      0.000000
3282     32.810000      0.000000      0.000000
3283     32.820000      0.000000      0.000000
3284     32.830000      0.000000      0.000000
3285     32.840000      0.000000      0.000000
3286     32.850000      0.000000      0.000000
3287     32.860000      0.000000      0.000000
3288     32.870000      0.000000      0.000000
3289     32.880000      0.000000      0.000000
3290     32.890000      0.000000      0.000000
3291     32.900000      0.000000      0.000000
3292     32.910000      0.000000      0.000000
3293     32.920000      0.000000      0.000000
3294     32.930000      0.000000      0.000000
3295     32.940000      0.000000      0.000000
3296     32.950000      0.000000      0.000000
3297     32.960000      0.000000      0.000000
3298     32.970000      0.000000      0.000000
3299     32.980000      0.000000      0.000000
3300     32.990000      0.000000      0.000000
3301     33.000000      0.000000      0.000000
3302     33.010000      0.000000      0.000000
3303     33.020000      0.000000      0.000000
3304     33.030000      0.000000      0.000000
3305     33.040000      0.000000      0.000000
3306     33.050000      0.000000      0.000000
3307     33.060000      0.000000      0.000000
3308     33.070000      0.000000      0.000000
3309     33.080000      0.000000      0.000000
3310     33.090000      0.000000      0.000000
3311     33.100000      0.000000      0.000000
3312     33.110000      0.000000      0.000000
3313     33.120000      0.000000      0.000000
3314     33.130000      0.000000      0.000000
3315     33.140000      0.000000      0.000000
3316     33.150000      0.000000      0.000000
3317     33.160000      0.000000      0.000000
3318     33.170000      0.000000      0.000000
3319     33.180000      0.000000      0.000000
3320     33.190000      0.000000      0.000000
3321     33.200000      0.000000      0.000000
3322     33.210000      0.000000      0.000000
3323     33.220000      0.000000      0.000000
3324     33.230000      0.000000      0.000000
3325     33.240000      0.000000      0.000000
3326     33.250000      0.000000      0.000000
3327     33.260000      0.000000      0.000000
3328     33.270000      0.000000      0.000000
3329     33.280000      0.000000      0.000000
3330     33.290000      0.000000      0.000000
3331     33.300000      0.000000      0.000000
3332     33.310000      0.000000      0.000000
3333     33.320000      0.000000      0.000000
3334     33.330000      0.000000      0.000000
3335     33.340000      0.000000      0.000000
3336     33.350000      0.000000      0.000000
3337     33.360000      0.000000      0.000000
3338     33.370000      0.000000      0.000000
3339     33.380000      0.000000      0.000000
3340     33.390000      0.000000      0.000000
3341     33.400000      0.000000      0.000000
3342     33.410000      0.000000      0.000000
3343     33.420000      0.000000      0.000000
3344     33.430000      0.000000      0.000000
3345     33.440000      0.000000      0.000000
3346     33.450000      0.000000      0.000000
3347     33.460000      0.000000      0.000000
3348     33.470000      0.000000      0.000000
3349     33.480000      0.000000      0.000000
3350     33.490000      0.000000      0.000000
3351     33.500000      0.000000      0.000000
3352     33.510000      0.000000      0.000000
3353     33.520000      0.000000      0.000000
3354     33.530000      0.000000      0.000000
3355     33.540000      0.000000      0.000000
3356     33.550000      0.000000      0.000000
3357     33.560000      0.000000      0.000000
3358     33.570000      0.000000      0.000000
3359     33.580000      0.000000      0.000000
3360     33.590000      0.000000      0.000000
3361     33.600000      0.000000      0.000000
3362     33.610000      0.000000      0.000000
3363     33.620000      0.000000      0.000000
3364     33.630000      0.000000      0.000000
3365     33.640000      0.000000      0.000000
3366     33.650000      0.000000      0.000000
3367     33.660000      0.000000      0.000000
3368     33.670000      0.000000      0.000000
3369     33.680000      0.000000      0.000000
3370     33.690000      0.000000      0.000000
3371     33.700000      0.000000      0.000000
3372     33.710000      0.000000      0.000000
3373     33.720000      0.000000      0.000000
3374     33.730000      0.000000      0.000000
3375     33.740000      0.000000      0.000000
3376     33.750000      0.000000      0.000000
3377     33.760000      0.000000      0.000000
3378     33.770000      0.000000      0.000000
3379     33.780000      0.000000      0.000000
3380     33.790000      0.000000      0.000000
3381     33.800000      0.000000      0.000000
3382     33.810000      0.000000      0.000000
3383     33.820000      0.000000      0.000000
3384     33.830000      0.000000      0.000000
3385     33.840000      0.000000      0.000000
3386     33.850000      0.000000      0.000000
3387     33.860000      0.000000      0.000000
3388     33.870000      0.000000      0.000000
3389     33.880000      0.000000      0.000000
3390     33.890000      0.000000      0.000000
3391     33.900000      0.000000      0.000000
3392     33.910000      0.000000      0.000000
3393     33.920000      0.000000      0.000000
3394     33.930000      0.000000      0.000000
3395     33.940000      0.000000      0.000000
3396     33.950000      0.000000      0.000000
3397     33.960000      0.000000      0.000000
3398     33.970000      0.000000      0.000000
3399     33.980000      0.000000      0.000000
3400     33.990000      0.000000      0.000000
3401     34.000000      0.000000      0.000000
3402     34.010000      0.000000      0.000000
3403     34.020000      0.000000      0.000000
3404     34.030000      0.000000      0.000000
3405     34.040000      0.000000      0.000000
3406     34.050000      0.000000      0.000000
3407     34.060000      0.000000      0.000000
3408     34.070000      0.000000      0.000000
3409     34.080000      0.000000      0.000000
3410     34.090000      0.000000      0.000000
3411     34.100000      0.000000      0.000000
3412     34.110000      0.000000      0.000000
3413     34.120000      0.000000      0.000000
3414     34.130000      0.000000      0.000000
3415     34.140000      0.000000      0.000000
3416     34.150000      0.000000      0.000000
3417     34.160000      0.000000      0.000000
3418     34.170000      0.000000      0.000000
3419     34.180000      0.000000      0.000000
3420     34.190000      0.000000      0.000000
3421     34.200000      0.000000      0.000000
3422     34.210000      0.000000      0.000000
3423     34.220000      0.000000      0.000000
3424     34.230000      0.000000      0.000000
3425     34.240000      0.000000      0.000000
3426     34.250000      0.000000      0.000000
3427     34.260000      0.000000      0.000000
3428     34.270000      0.000000      0.000000
3429     34.280000      0.000000      0.000000
3430     34.290000      0.000000      0.000000
3431     34.300000      0.000000      0.000000
3432     34.310000      0.000000      0.000000
3433     34.320000      0.000000      0.000000
3434     34.330000      0.000000      0.000000
3435     34.340000      0.000000      0.000000
3436     34.350000      0.000000      0.000000
3437     34.360000      0.000000      0.000000
3438     34.370000      0.000000      0.000000
3439     34.380000      0.000000      0.000000
3440     34.390000      0.000000      0.000000
3441     34.400000      0.000000      0.000000
3442     34.410000      0.000000      0.000000
3443     34.420000      0.000000      0.000000
3444     34.430000      0.000000      0.000000
3445     34.440000      0.000000      0.000000
3446     34.450000      0.000000      0.000000
3447     34.460000      0.000000      0.000000
3448     34.470000      0.000000      0.000000
3449     34.480000      0.000000      0.000000
3450     34.490000      0.000000      0.000000
3451     34.500000      0.000000      0.000000
3452     34.510000      0.000000      0.000000
3453     34.520000      0.000000      0.000000
3454     34.530000      0.000000      0.000000
3455     34.540000      0.000000      0.000000
3456     34.550000      0.000000      0.000000
3457     34.560000      0.000000      0.000000
3458     34.570000      0.000000      0.000000
3459     34.580000      0.000000      0.000000
3460     34.590000      0.000000      0.000000
3461     34.600000      0.000000      0.000000
3462     34.610000      0.000000      0.000000
3463     34.620000      0.000000      0.000000
3464     34.630000      0.000000      0.000000
3465     34.640000      0.000000      0.000000
3466     34.650000      0.000000      0.000000
3467     34.660000      0.000000      0.000000
3468     34.670000      0.000000      0.000000
3469     34.680000      0.000000      0.000000
3470     34.690000      0.000000      0.000000
3471     34.700000      0.000000      0.000000
3472     34.710000      0.000000      0.000000
3473     34.720000      0.000000      0.000000
3474     34.730000      0.000000      0.000000
3475     34.740000      0.000000      0.000000
3476     34.750000      0.000000      0.000000
3477     34.760000      0.000000      0.000000
3478     34.770000      0.000000      0.000000
3479     34.780000      0.000000      0.000000
3480     34.790000      0.000000      0.000000
3481     34.800000      0.000000      0.000000
3482     34.810000      0.000000      0.000000
3483     34.820000      0.000000      0.000000
3484     34.830000      0.000000      0.000000
3485     34.840000      0.000000      0.000000
3486     34.850000      0.000000      0.000000
3487     34.860000      0.000000      0.000000
3488     34.870000      0.000000      0.000000
3489     34.880000      0.000000      0.000000
3490     34.890000      0.000000      0.000000
3491     34.900000      0.000000      0.000000
3492     34.910000      0.000000      0.000000
3493     34.920000      0.000000      0.000000
3494     34.930000      0.000000      0.000000
3495     34.940000      0.000000      0.000000
3496     34.950000      0.000000      0.000000
3497     34.960000      0.000000      0.000000
3498     34.970000      0.000000      0.000000
3499     34.980000      0.000000      0.000000
3500     34.990000      0.000000      0.000000
3501     35.000000      0.000000      0.000000
3502     35.010000      0.000000      0.000000
3503     35.020000      0.000000      0.000000
3504     35.030000      0.000000      0.000000
3505     35.040000      0.000000      0.000000
3506     35.050000      0.000000      0.000000
3507     35.060000      0.000000      0.000000
3508     35.070000      0.000000      0.000000
3509     35.080000      0.000000      0.000000
3510     35.090000      0.000000      0.000000
3511     35.100000      0.000000      0.000000
3512     35.110000      0.000000      0.000000
3513     35.120000      0.000000      0.000000
3514     35.130000      0.000000      0.000000
3515     35.140000      0.000000      0.000000
3516     35.150000      0.000000      0.000000
3517     35.160000      0.000000      0.000000
3518     35.170000      0.000000      0.000000
3519     35.180000      0.000000      0.000000
3520     35.190000      0.000000      0.000000
3521     35.200000      0.000000      0.000000
3522     35.210000      0.000000      0.000000
3523     35.220000      0.000000      0.000000
3524     35.230000      0.000000      0.000000
3525     35.240000      0.000000      0.000000
3526     35.250000      0.000000      0.000000
3527     35.260000      0.000000      0.000000
3528     35.270000      0.000000      0.000000
3529     35.280000      0.000000      0.000000
3530     35.290000      0.000000      0.000000
3531     35.300000      0.000000      0.000000
3532     35.310000      0.000000      0.000000
3533     35.320000      0.000000      0.000000
3534     35.330000      0.000000      0.000000
3535     35.340000      0.000000      0.000000
3536     35.350000      0.000000      0.000000
3537     35.360000      0.000000      0.000000
3538     35.370000      0.000000      0.000000
3539     35.380000      0.000000      0.000000
3540     35.390000      0.000000      0.000000
3541     35.400000      0.000000      0.000000
3542     35.410000      0.000000      0.000000
3543     35.420000      0.000000      0.000000
3544     35.430000      0.000000      0.000000
3545     35.440000      0.000000      0.000000
3546     35.450000      0.000000      0.000000
3547     35.460000      0.000000      0.000000
3548     35.470000      0.000000      0.000000
3549     35.480000      0.000000      0.000000
3550     35.490000      0.000000      0.000000
3551     35.500000      0.000000      0.000000
3552     35.510000      0.000000      0.000000
3553     35.520000      0.000000      0.000000
3554     35.530000      0.000000      0.000000
3555     35.540000      0.000000      0.000000
3556     35.550000      0.000000      0.000000
3557     35.560000      0.000000      0.000000
3558     35.570000      0.000000      0.000000
3559     35.580000      0.000000      0.000000
3560     35.590000      0.000000      0.000000
3561     35.600000      0.000000      0.000000
3562     35.610000      0.000000      0.000000
3563     35.620000      0.000000      0.000000
3564     35.630000      0.000000      0.000000
3565     35.640000      0.000000      0.000000
3566     35.650000      0.000000      0.000000
3567     35.660000      0.000000      0.000000
3568     35.670000      0.000000      0.000000
3569     35.680000      0.000000      0.000000
3570     35.690000      0.000000      0.000000
3571     35.700000      0.000000      0.000000
3572     35.710000      0.000000      0.000000
3573     35.720000      0.000000      0.000000
3574     35.730000      0.000000      0.000000
3575     35.740000      0.000000      0.000000
3576     35.750000      0.000000      0.000000
3577     35.760000      0.000000      0.000000
3578     35.770000      0.000000      0.000000
3579     35.780000      0.000000      0.000000
3580     35.790000      0.000000      0.000000
3581     35.800000      0.000000      0.000000
3582     35.810000      0.000000      0.000000
3583     35.820000      0.000000      0.000000
3584     35.830000      0.000000      0.000000
3585     35.840000      0.000000      0.000000
3586     35.850000      0.000000      0.000000
3587     35.860000      0.000000      0.000000
3588     35.870000      0.000000      0.000000
3589     35.880000      0.000000      0.000000
3590     35.890000      0.000000      0.000000
3591     35.900000      0.000000      0.000000
3592     35.910000      0.000000      0.000000
3593     35.920000      0.000000      0.000000
3594     35.930000      0.000000      0.000000
3595     35.940000      0.000000      0.000000
3596     35.950000      0.000000      0.000000
3597     35.960000      0.000000      0.000000
3598     35.970000      0.000000      0.000000
3599     35.980000      0.000000      0.000000
3600     35.990000      0.000000      0.000000
3601     36.000000      0.000000      0.000000
3602     36.010000      0.000000      0.000000
3603     36.020000      0.000000      0.000000
3604     36.030000      0.000000      0.000000
3605     36.040000      0.000000      0.000000
3606     36.050000      0.000000      0.000000
3607     36.060000      0.000000      0.000000
3608     36.070000      0.000000      0.000000
3609     36.080000      0.000000      0.000000
3610     36.090000      0.000000      0.000000
3611     36.100000      0.000000      0.000000
3612     36.110000      0.000000      0.000000
3613     36.120000      0.000000      0.000000
3614     36.130000      0.000000      0.000000
3615     36.140000      0.000000      0.000000
3616     36.150000      0.000000      0.000000
3617     36.160000      0.000000      0.000000
3618     36.170000      0.000000      0.000000
3619     36.180000      0.000000      0.000000
3620     36.190000      0.000000      0.000000
3621     36.200000      0.000000      0.000000
3622     36.210000      0.000000      0.000000
3623     36.220000      0.000000      0.000000
3624     36.230000      0.000000      0.000000
3625     36.240000      0.000000      0.000000
3626     36.250000      0.000000      0.000000
3627     36.260000      0.000000      0.000000
3628     36.270000      0.000000      0.000000
3629     36.280000      0.000000      0.000000
3630     36.290000      0.000000      0.000000
3631     36.300000      0.000000      0.000000
3632     36.310000      0.000000      0.000000
3633     36.320000      0.000000      0.000000
3634     36.330000      0.000000      0.000000
3635     36.340000      0.000000      0.000000
3636     36.350000      0.000000      0.000000
3637     36.360000      0.000000      0.000000
3638     36.370000      0.000000      0.000000
3639     36.380000      0.000000      0.000000
3640     36.390000      0.000000      0.000000
3641     36.400000      0.000000      0.000000
3642     36.410000      0.000000      0.000000
3643     36.420000      0.000000      0.000000
3644     36.430000      0.000000      0.000000
3645     36.440000      0.000000      0.000000
3646     36.450000      0.000000      0.000000
3647     36.460000      0.000000      0.000000
3648     36.470000      0.000000      0.000000
3649     36.480000      0.000000      0.000000
3650     36.490000      0.000000      0.000000
3651     36.500000      0.000000      0.000000
3652     36.510000      0.000000      0.000000
3653     36.520000      0.000000      0.000000
3654     36.530000      0.000000      0.000000
3655     36.540000      0.000000      0.000000
3656     36.550000      0.000000      0.000000
3657     36.560000      0.000000      0.000000
3658     36.570000      0.000000      0.000000
3659     36.580000      0.000000      0.000000
3660     36.590000      0.000000      0.000000
3661     36.600000      0.000000      0.000000
3662     36.610000      0.000000      0.000000
3663     36.620000      0.000000      0.000000
3664     36.630000      0.000000      0.000000
3665     36.640000      0.000000      0.000000
3666     36.650000      0.000000      0.000000
3667     36.660000      0.000000      0.000000
3668     36.670000      0.000000      0.000000
3669     36.680000      0.000000      0.000000
3670     36.690000      0.000000      0.000000
3671     36.700000      0.000000      0.000000
3672     36.710000      0.000000      0.000000
3673     36.720000      0.000000      0.000000
3674     36.730000      0.000000      0.000000
3675     36.740000      0.000000      0.000000
3676     36.750000      0.000000      0.000000
3677     36.760000      0.000000      0.000000
3678     36.770000      0.000000      0.000000
3679     36.780000      0.000000      0.000000
3680     36.790000      0.000000      0.000000
3681     36.800000      0.000000      0.000000
3682     36.810000      0.000000      0.000000
3683     36.820000      0.000000      0.000000
3684     36.830000      0.000000      0.000000
3685     36.840000      0.000000      0.000000
3686     36.850000      0.000000      0.000000
3687     36.860000      0.000000      0.000000
3688     36.870000      0.000000      0.000000
3689     36.880000      0.000000      0.000000
3690     36.890000      0.000000      0.000000
3691     36.900000      0.000000      0.000000
3692     36.910000      0.000000      0.000000
3693     36.920000      0.000000      0.000000
3694     36.930000      0.000000      0.000000
3695     36.940000      0.000000      0.000000
3696     36.950000      0.000000      0.000000
3697     36.960000      0.000000      0.000000
3698     36.970000      0.000000      0.000000
3699     36.980000      0.000000      0.000000
3700     36.990000      0.000000      0.000000
3701     37.000000      0.000000      0.000000
3702     37.010000      0.000000      0.000000
3703     37.020000      0.000000      0.000000
3704     37.030000      0.000000      0.000000
3705     37.040000      0.000000      0.000000
3706     37.050000      0.000000      0.000000
3707     37.060000      0.000000      0.000000
3708     37.070000      0.000000      0.000000
3709     37.080000      0.000000      0.000000
3710     37.090000      0.000000      0.000000
3711     37.100000      0.000000      0.000000
3712     37.110000      0.000000      0.000000
3713     37.120000      0.000000      0.000000
3714     37.130000      0.000000      0.000000
3715     37.140000      0.000000      0.000000
3716     37.150000      0.000000      0.000000
3717     37.160000      0.000000      0.000000
3718     37.170000      0.000000      0.000000
3719     37.180000      0.000000      0.000000
3720     37.190000      0.000000      0.000000
3721     37.200000      0.000000      0.000000
3722     37.210000      0.000000      0.000000
3723     37.220000      0.000000      0.000000
3724     37.230000      0.000000      0.000000
3725     37.240000      0.000000      0.000000
3726     37.250000      0.000000      0.000000
3727     37.260000      0.000000      0.000000
3728     37.270000      0.000000      0.000000
3729     37.280000      0.000000      0.000000
3730     37.290000      0.000000      0.000000
3731     37.300000      0.000000      0.000000
3732     37.310000      0.000000      0.000000
3733     37.320000      0.000000      0.000000
3734     37.330000      0.000000      0.000000
3735     37.340000      0.000000      0.000000
3736     37.350000      0.000000      0.000000
3737     37.360000      0.000000      0.000000
3738     37.370000      0.000000      0.000000
3739     37.380000      0.000000      0.000000
3740     37.390000      0.000000      0.000000
3741     37.400000      0.000000      0.000000
3742     37.410000      0.000000      0.000000
3743     37.420000      0.000000      0.000000
3744     37.430000      0.000000      0.000000
3745     37.440000      0.000000      0.000000
3746     37.450000      0.000000      0.000000
3747     37.460000      0.000000      0.000000
3748     37.470000      0.000000      0.000000
3749     37.480000      0.000000      0.000000
3750     37.490000      0.000000      0.000000
3751     37.500000      0.000000      0.000000
3752     37.510000      0.000000      0.000000
3753     37.520000      0.000000      0.000000
3754     37.530000      0.000000      0.000000
3755     37.540000      0.000000      0.000000
3756     37.550000      0.000000      0.000000
3757     37.560000      0.000000      0.000000
3758     37.570000      0.000000      0.000000
3759     37.580000      0.000000      0.000000
3760     37.590000      0.000000      0.000000
3761     37.600000      0.000000      0.000000
3762     37.610000      0.000000      0.000000
3763     37.620000      0.000000      0.000000
3764     37.630000      0.000000      0.000000
3765     37.640000      0.000000      0.000000
3766     37.650000      0.000000      0.000000
3767     37.660000      0.000000      0.000000
3768     37.670000      0.000000      0.000000
3769     37.680000      0.000000      0.000000
3770     37.690000      0.000000      0.000000
3771     37.700000      0.000000      0.000000
3772     37.710000      0.000000      0.000000
3773     37.720000      0.000000      0.000000
3774     37.730000      0.000000      0.000000
3775     37.740000      0.000000      0.000000
3776     37.750000      0.000000      0.000000
3777     37.760000      0.000000      0.000000
3778     37.770000      0.000000      0.000000
3779     37.780000      0.000000      0.000000
3780     37.790000      0.000000      0.000000
3781     37.800000      0.000000      0.000000
3782     37.810000      0.000000      0.000000
3783     37.820000      0.000000      0.000000
3784     37.830000      0.000000      0.000000
3785     37.840000      0.000000      0.000000
3786     37.850000      0.000000      0.000000
3787     37.860000      0.000000      0.000000
3788     37.870000      0.000000      0.000000
3789     37.880000      0.000000      0.000000
3790     37.890000      0.000000      0.000000
3791     37.900000      0.000000      0.000000
3792     37.910000      0.000000      0.000000
3793     37.920000      0.000000      0.000000
3794     37.930000      0.000000      0.000000
3795     37.940000      0.000000      0.000000
3796     37.950000      0.000000      0.000000
3797     37.960000      0.000000      0.000000
3798     37.970000      0.000000      0.000000
3799     37.980000      0.000000      0.000000
3800     37.990000      0.000000      0.000000
3801     38.000000      0.000000      0.000000
3802     38.010000      0.000000      0.000000
3803     38.020000      0.000000      0.000000
3804     38.030000      0.000000      0.000000
3805     38.040000      0.000000      0.000000
3806     38.050000      0.000000      0.000000
3807     38.060000      0.000000      0.000000
3808     38.070000      0.000000      0.000000
3809     38.080000      0.000000      0.000000
3810     38.090000      0.000000      0.000000
3811     38.100000      0.000000      0.000000
3812     38.110000      0.000000      0.000000
3813     38.120000      0.000000      0.000000
3814     38.130000      0.000000      0.000000
3815     38.140000      0.000000      0.000000
3816     38.150000      0.000000      0.000000
3817     38.160000      0.000000      0.000000
3818     38.170000      0.000000      0.000000
3819     38.180000      0.000000      0.000000
3820     38.190000      0.000000      0.000000
3821     38.200000      0.000000      0.000000
3822     38.210000      0.000000      0.000000
3823     38.220000      0.000000      0.000000
3824     38.230000      0.000000      0.000000
3825     38.240000      0.000000      0.000000
3826     38.250000      0.000000      0.000000
3827     38.260000      0.000000      0.000000
3828     38.270000      0.000000      0.000000
3829     38.280000      0.000000      0.000000
3830     38.290000      0.000000      0.000000
3831     38.300000      0.000000      0.000000
3832     38.310000      0.000000      0.000000
3833     38.320000      0.000000      0.000000
3834     38.330000      0.000000      0.000000
3835     38.340000      0.000000      0.000000
3836     38.350000      0.000000      0.000000
3837     38.360000      0.000000      0.000000
3838     38.370000      0.000000      0.000000
3839     38.380000      0.000000      0.000000
3840     38.390000      0.000000      0.000000
3841     38.400000      0.000000      0.000000
3842     38.410000      0.000000      0.000000
3843     38.420000      0.000000      0.000000
3844     38.430000      0.000000      0.000000
3845     38.440000      0.000000      0.000000
3846     38.450000      0.000000      0.000000
3847     38.460000      0.000000      0.000000
3848     38.470000      0.000000      0.000000
3849     38.480000      0.000000      0.000000
3850     38.490000      0.000000      0.000000
3851     38.500000      0.000000      0.000000
3852     38.510000      0.000000      0.000000
3853     38.520000      0.000000      0.000000
3854     38.530000      0.000000      0.000000
3855     38.540000      0.000000      0.000000
3856     38.550000      0.000000      0.000000
3857     38.560000      0.000000      0.000000
3858     38.570000      0.000000      0.000000
3859     38.580000      0.000000      0.000000
3860     38.590000      0.000000      0.000000
3861     38.600000      0.000000      0.000000
3862     38.610000      0.000000      0.000000
3863     38.620000      0.000000      0.000000
3864     38.630000      0.000000      0.000000
3865     38.640000      0.000000      0.000000
3866     38.650000      0.000000      0.000000
3867     38.660000      0.000000      0.000000
3868     38.670000      0.000000      0.000000
3869     38.680000      0.000000      0.000000
3870     38.690000      0.000000      0.000000
3871     38.700000      0.000000      0.000000
3872     38.710000      0.000000      0.000000
3873     38.720000      0.000000      0.000000
3874     38.730000      0.000000      0.000000
3875     38.740000      0.000000      0.000000
3876     38.750000      0.000000      0.000000
3877     38.760000      0.000000      0.000000
3878     38.770000      0.000000      0.000000
3879     38.780000      0.000000      0.000000
3880     38.790000      0.000000      0.000000
3881     38.800000      0.000000      0.000000
3882     38.810000      0.000000      0.000000
3883     38.820000      0.000000      0.000000
3884     38.830000      0.000000      0.000000
3885     38.840000      0.000000      0.000000
3886     38.850000      0.000000      0.000000
3887     38.860000      0.000000      0.000000
3888     38.870000      0.000000      0.000000
3889     38.880000      0.000000      0.000000
3890     38.890000      0.000000      0.000000
3891     38.900000      0.000000      0.000000
3892     38.910000      0.000000      0.000000
3893     38.920000      0.000000      0.000000
3894     38.930000      0.000000      0.000000
3895     38.940000      0.000000      0.000000
3896     38.950000      0.000000      0.000000
3897     38.960000      0.000000      0.000000
3898     38.970000      0.000000      0.000000
3899     38.980000      0.000000      0.000000
3900     38.990000      0.000000      0.000000
3901     39.000000      0.000000      0.000000
3902     39.010000      0.000000      0.000000
3903     39.020000      0.000000      0.000000
3904     39.030000      0.000000      0.000000
3905     39.040000      0.000000      0.000000
3906     39.050000      0.000000      0.000000
3907     39.060000      0.000000      0.000000
3908     39.070000      0.000000      0.000000
3909     39.080000      0.000000      0.000000
3910     39.090000      0.000000      0.000000
3911     39.100000      0.000000      0.000000
3912     39.110000      0.000000      0.000000
3913     39.120000      0.000000      0.000000
3914     39.130000      0.000000      0.000000
3915     39.140000      0.000000      0.000000
3916     39.150000      0.000000      0.000000
3917     39.160000      0.000000      0.000000
3918     39.170000      0.000000      0.000000
3919     39.180000      0.000000      0.000000
3920     39.190000      0.000000      0.000000
3921     39.200000      0.000000      0.000000
3922     39.210000      0.000000      0.000000
3923     39.220000      0.000000      0.000000
3924     39.230000      0.000000      0.000000
3925     39.240000      0.000000      0.000000
3926     39.250000      0.000000      0.000000
3927     39.260000      0.000000      0.000000
3928     39.270000      0.000000      0.000000
3929     39.280000      0.000000      0.000000
3930     39.290000      0.000000      0.000000
3931     39.300000      0.000000      0.000000
3932     39.310000      0.000000      0.000000
3933     39.320000      0.000000      0.000000
3934     39.330000      0.000000      0.000000
3935     39.340000      0.000000      0.000000
3936     39.350000      0.000000      0.000000
3937     39.360000      0.000000      0.000000
3938     39.370000      0.000000      0.000000
3939     39.380000      0.000000      0.000000
3940     39.390000      0.000000      0.000000
3941     39.400000      0.000000      0.000000
3942     39.410000      0.000000      0.000000
3943     39.420000      0.000000      0.000000
3944     39.430000      0.000000      0.000000
3945     39.440000      0.000000      0.000000
3946     39.450000      0.000000      0.000000
3947     39.460000      0.000000      0.000000
3948     39.470000      0.000000      0.000000
3949     39.480000      0.000000      0.000000
3950     39.490000      0.000000      0.000000
3951     39.500000      0.000000      0.000000
3952     39.510000      0.000000      0.000000
3953     39.520000      0.000000      0.000000
3954     39.530000      0.000000      0.000000
3955     39.540000      0.000000      0.000000
3956     39.550000      0.000000      0.000000
3957     39.560000      0.000000      0.000000
3958     39.570000      0.000000      0.000000
3959     39.580000      0.000000      0.000000
3960     39.590000      0.000000      0.000000
3961     39.600000      0.000000      0.000000
3962     39.610000      0.000000      0.000000
3963     39.620000      0.000000      0.000000
3964     39.630000      0.000000      0.000000
3965     39.640000      0.000000      0.000000
3966     39.650000      0.000000      0.000000
3967     39.660000      0.000000      0.000000
3968     39.670000      0.000000      0.000000
3969     39.680000      0.000000      0.000000
3970     39.690000      0.000000      0.000000
3971     39.700000      0.000000      0.000000
3972     39.710000      0.000000      0.000000
3973     39.720000      0.000000      0.000000
3974     39.730000      0.000000      0.000000
3975     39.740000      0.000000      0.000000
3976     39.750000      0.000000      0.000000
3977     39.760000      0.000000      0.000000
3978     39.770000      0.000000      0.000000
3979     39.780000      0.000000      0.000000
3980     39.790000      0.000000      0.000000
3981     39.800000      0.000000      0.000000
3982     39.810000      0.000000      0.000000
3983     39.820000      0.000000      0.000000
3984     39.830000      0.000000      0.000000
3985     39.840000      0.000000      0.000000
3986     39.850000      0.000000      0.000000
3987     39.860000      0.000000      0.000000
3988     39.870000      0.000000      0.000000
3989     39.880000      0.000000      0.000000
3990     39.890000      0.000000      0.000000
3991     39.900000      0.000000      0.000000
3992     39.910000      0.000000      0.000000
3993     39.920000      0.000000      0.000000
3994     39.930000      0.000000      0.000000
3995     39.940000      0.000000      0.000000
3996     39.950000      0.000000      0.000000
3997     39.960000      0.000000      0.000000
3998     39.970000      0.000000      0.000000
3999     39.980000      0.000000      0.000000
4000     39.990000      0.000000      0.000000
4001     40.000000      0.000000      0.000000
