# Supplementary material for: A Bottom-Up Coarse-Grained Model for Nucleosome–Nucleosome Interactions with Explicit Ions
Source: J Chem Theory Comput. 2022 May 17;18(6):3948–60. doi: 10.1021/acs.jctc.2c00083 (PMC9202350; doi:10.1021/acs.jctc.2c00083)
Supplement: Supplementary file 2 — ct2c00083_si_002.zip [file ct2c00083_si_002.zip › archive/CGMD_NCP-CO/pot_tables/CGLY_CL.table]

CGLY_CL
N 4001

1      0.000001    112.207870     56.050600
2      0.010000    111.647360     57.935260
3      0.020000    111.068010     59.621800
4      0.030000    110.471790     61.084550
5      0.040000    109.860950     62.304380
6      0.050000    109.237900     63.269730
7      0.060000    108.605210     63.977180
8      0.070000    107.965430     64.431520
9      0.080000    107.321120     64.645260
10      0.090000    106.674670     64.637770
11      0.100000    106.028290     64.433910
12      0.110000    105.383950     64.062570
13      0.120000    104.743320     63.555010
14      0.130000    104.107770     62.943290
15      0.140000    103.478340     62.258830
16      0.150000    102.855750     61.531190
17      0.160000    102.240440     60.787150
18      0.170000    101.632570     60.050150
19      0.180000    101.032070     59.339890
20      0.190000    100.438670     58.672250
21      0.200000     99.851950     58.059390
22      0.210000     99.271350     57.509950
23      0.220000     98.696250     57.029350
24      0.230000     98.125960     56.620110
25      0.240000     97.559760     56.282230
26      0.250000     96.996940     56.013500
27      0.260000     96.436800     55.809880
28      0.270000     95.878700     55.665820
29      0.280000     95.322040     55.574590
30      0.290000     94.766300     55.528580
31      0.300000     94.211010     55.519650
32      0.310000     93.655820     55.539420
33      0.320000     93.100420     55.579540
34      0.330000     92.544630     55.631940
35      0.340000     91.988310     55.689070
36      0.350000     91.431420     55.744040
37      0.360000     90.873980     55.790730
38      0.370000     90.316070     55.823890
39      0.380000     89.757830     55.839190
40      0.390000     89.199440     55.833180
41      0.400000     88.641110     55.803280
42      0.410000     88.083070     55.747790
43      0.420000     87.525600     55.665790
44      0.430000     86.968940     55.557120
45      0.440000     86.413370     55.422330
46      0.450000     85.859140     55.262620
47      0.460000     85.306520     55.079760
48      0.470000     84.755720     54.876020
49      0.480000     84.206960     54.654060
50      0.490000     83.660420     54.416880
51      0.500000     83.116250     54.167640
52      0.510000     82.574570     53.909550
53      0.520000     82.035480     53.645780
54      0.530000     81.499020     53.379350
55      0.540000     80.965230     53.112980
56      0.550000     80.434100     52.849090
57      0.560000     79.905610     52.589690
58      0.570000     79.379710     52.336410
59      0.580000     78.856340     52.090470
60      0.590000     78.335440     51.852720
61      0.600000     77.816910     51.623630
62      0.610000     77.300680     51.403410
63      0.620000     76.786640     51.191990
64      0.630000     76.274720     50.989090
65      0.640000     75.764830     50.794270
66      0.650000     75.256890     50.606990
67      0.660000     74.750820     50.426580
68      0.670000     74.246550     50.252360
69      0.680000     73.744030     50.083570
70      0.690000     73.243190     49.919470
71      0.700000     72.744000     49.759270
72      0.710000     72.246410     49.602210
73      0.720000     71.750380     49.447540
74      0.730000     71.255910     49.294500
75      0.740000     70.762960     49.142350
76      0.750000     70.271540     48.990390
77      0.760000     69.781640     48.837920
78      0.770000     69.293260     48.684290
79      0.780000     68.806410     48.528880
80      0.790000     68.321130     48.371160
81      0.800000     67.837410     48.210630
82      0.810000     67.355310     48.046910
83      0.820000     66.874840     47.879700
84      0.830000     66.396040     47.708820
85      0.840000     65.918950     47.534220
86      0.850000     65.443610     47.356000
87      0.860000     64.970050     47.174350
88      0.870000     64.498310     46.989610
89      0.880000     64.028410     46.802230
90      0.890000     63.560390     46.612740
91      0.900000     63.094260     46.421710
92      0.910000     62.630040     46.229730
93      0.920000     62.167750     46.037400
94      0.930000     61.707370     45.845230
95      0.940000     61.248920     45.653670
96      0.950000     60.792380     45.463080
97      0.960000     60.337750     45.273690
98      0.970000     59.885020     45.085630
99      0.980000     59.434160     44.898920
100      0.990000     58.985170     44.713500
101      1.000000     58.538040     44.529220
102      1.010000     58.092740     44.345900
103      1.020000     57.649290     44.163330
104      1.030000     57.207650     43.981310
105      1.040000     56.767840     43.799670
106      1.050000     56.329840     43.618260
107      1.060000     55.893660     43.437020
108      1.070000     55.459290     43.255910
109      1.080000     55.026730     43.074980
110      1.090000     54.595980     42.894300
111      1.100000     54.167040     42.713970
112      1.110000     53.739900     42.534120
113      1.120000     53.314560     42.354850
114      1.130000     52.891010     42.176250
115      1.140000     52.469250     41.998360
116      1.150000     52.049260     41.821140
117      1.160000     51.631050     41.644530
118      1.170000     51.214610     41.468360
119      1.180000     50.799920     41.292460
120      1.190000     50.387000     41.116580
121      1.200000     49.975830     40.940470
122      1.210000     49.566430     40.763890
123      1.220000     49.158790     40.586590
124      1.230000     48.752920     40.408400
125      1.240000     48.348840     40.229180
126      1.250000     47.946550     40.048880
127      1.260000     47.546060     39.867510
128      1.270000     47.147380     39.685170
129      1.280000     46.750530     39.502050
130      1.290000     46.355510     39.318370
131      1.300000     45.962330     39.134400
132      1.310000     45.570980     38.950410
133      1.320000     45.181480     38.766680
134      1.330000     44.793810     38.583430
135      1.340000     44.407980     38.400850
136      1.350000     44.023970     38.219020
137      1.360000     43.641780     38.037990
138      1.370000     43.261400     37.857690
139      1.380000     42.882820     37.678020
140      1.390000     42.506040     37.498790
141      1.400000     42.131050     37.319790
142      1.410000     41.757860     37.140810
143      1.420000     41.386450     36.961610
144      1.430000     41.016830     36.782010
145      1.440000     40.649010     36.601870
146      1.450000     40.282990     36.421110
147      1.460000     39.918780     36.239710
148      1.470000     39.556380     36.057730
149      1.480000     39.195810     35.875310
150      1.490000     38.837050     35.692620
151      1.500000     38.480130     35.509870
152      1.510000     38.125030     35.327280
153      1.520000     37.771760     35.145080
154      1.530000     37.420310     34.963440
155      1.540000     37.070670     34.782480
156      1.550000     36.722850     34.602280
157      1.560000     36.376820     34.422810
158      1.570000     36.032600     34.243990
159      1.580000     35.690160     34.065690
160      1.590000     35.349500     33.887710
161      1.600000     35.010620     33.709820
162      1.610000     34.673520     33.531790
163      1.620000     34.338210     33.353390
164      1.630000     34.004670     33.174440
165      1.640000     33.672930     32.994800
166      1.650000     33.342980     32.814380
167      1.660000     33.014840     32.633190
168      1.670000     32.688500     32.451290
169      1.680000     32.363990     32.268830
170      1.690000     32.041300     32.085980
171      1.700000     31.720440     31.902980
172      1.710000     31.401410     31.720060
173      1.720000     31.084210     31.537430
174      1.730000     30.768840     31.355300
175      1.740000     30.455290     31.173800
176      1.750000     30.143550     30.992990
177      1.760000     29.833620     30.812880
178      1.770000     29.525490     30.633390
179      1.780000     29.219150     30.454380
180      1.790000     28.914610     30.275670
181      1.800000     28.611850     30.097040
182      1.810000     28.310880     29.918260
183      1.820000     28.011700     29.739120
184      1.830000     27.714310     29.559420
185      1.840000     27.418720     29.379050
186      1.850000     27.124920     29.197940
187      1.860000     26.832950     29.016090
188      1.870000     26.542780     28.833580
189      1.880000     26.254450     28.650580
190      1.890000     25.967940     28.467270
191      1.900000     25.683270     28.283900
192      1.910000     25.400430     28.100730
193      1.920000     25.119420     27.917980
194      1.930000     24.840240     27.735870
195      1.940000     24.562890     27.554540
196      1.950000     24.287340     27.374080
197      1.960000     24.013600     27.194490
198      1.970000     23.741650     27.015710
199      1.980000     23.471500     26.837600
200      1.990000     23.203120     26.659980
201      2.000000     22.936520     26.482620
202      2.010000     22.671700     26.305280
203      2.020000     22.408640     26.127730
204      2.030000     22.147370     25.949770
205      2.040000     21.887870     25.771230
206      2.050000     21.630160     25.592010
207      2.060000     21.374240     25.412080
208      2.070000     21.120110     25.231460
209      2.080000     20.867800     25.050260
210      2.090000     20.617300     24.868620
211      2.100000     20.368610     24.686710
212      2.110000     20.121740     24.504710
213      2.120000     19.876700     24.322810
214      2.130000     19.633470     24.141150
215      2.140000     19.392060     23.959820
216      2.150000     19.152460     23.778850
217      2.160000     18.914670     23.598220
218      2.170000     18.678690     23.417820
219      2.180000     18.444510     23.237500
220      2.190000     18.212140     23.057080
221      2.200000     17.981560     22.876330
222      2.210000     17.752800     22.695060
223      2.220000     17.525850     22.513070
224      2.230000     17.300720     22.330230
225      2.240000     17.077420     22.146460
226      2.250000     16.855950     21.961780
227      2.260000     16.636340     21.776270
228      2.270000     16.418570     21.590130
229      2.280000     16.202670     21.403610
230      2.290000     15.988640     21.217030
231      2.300000     15.776460     21.030770
232      2.310000     15.566160     20.845210
233      2.320000     15.357700     20.660700
234      2.330000     15.151100     20.477570
235      2.340000     14.946320     20.296090
236      2.350000     14.743360     20.116440
237      2.360000     14.542200     19.938690
238      2.370000     14.342810     19.762850
239      2.380000     14.145180     19.588800
240      2.390000     13.949290     19.416380
241      2.400000     13.755130     19.245340
242      2.410000     13.562680     19.075380
243      2.420000     13.371920     18.906180
244      2.430000     13.182860     18.737410
245      2.440000     12.995490     18.568740
246      2.450000     12.809800     18.399850
247      2.460000     12.625800     18.230460
248      2.470000     12.443500     18.060320
249      2.480000     12.262890     17.889210
250      2.490000     12.084000     17.716930
251      2.500000     11.906830     17.543290
252      2.510000     11.731400     17.368110
253      2.520000     11.557720     17.191210
254      2.530000     11.385810     17.012380
255      2.540000     11.215680     16.831410
256      2.550000     11.047370     16.648050
257      2.560000     10.880890     16.462020
258      2.570000     10.716270     16.273080
259      2.580000     10.553540     16.080950
260      2.590000     10.392730     15.885430
261      2.600000     10.233870     15.686350
262      2.610000     10.077010     15.483670
263      2.620000      9.922170     15.277470
264      2.630000      9.769400     15.067960
265      2.640000      9.618720     14.855570
266      2.650000      9.470160     14.640910
267      2.660000      9.323750     14.424800
268      2.670000      9.179500     14.208250
269      2.680000      9.037420     13.992440
270      2.690000      8.897500     13.778710
271      2.700000      8.759710     13.568460
272      2.710000      8.624030     13.363150
273      2.720000      8.490390     13.164180
274      2.730000      8.358750     12.972880
275      2.740000      8.229020     12.790440
276      2.750000      8.101120     12.617830
277      2.760000      7.974940     12.455800
278      2.770000      7.850380     12.304830
279      2.780000      7.727340     12.165120
280      2.790000      7.605680     12.036550
281      2.800000      7.485320     11.918680
282      2.810000      7.366130     11.810780
283      2.820000      7.248020     11.711760
284      2.830000      7.130910     11.620210
285      2.840000      7.014700     11.534400
286      2.850000      6.899360     11.452270
287      2.860000      6.784840     11.371480
288      2.870000      6.671120     11.289360
289      2.880000      6.558230     11.203060
290      2.890000      6.446200     11.109500
291      2.900000      6.335100     11.005490
292      2.910000      6.225050     10.887790
293      2.920000      6.116170     10.753180
294      2.930000      6.008640     10.598580
295      2.940000      5.902650     10.421070
296      2.950000      5.798440     10.218070
297      2.960000      5.696260      9.987360
298      2.970000      5.596390      9.727200
299      2.980000      5.499120      9.436430
300      2.990000      5.404750      9.114540
301      3.000000      5.313610      8.761810
302      3.010000      5.225990      8.379380
303      3.020000      5.142190      7.969390
304      3.030000      5.062500      7.535020
305      3.040000      4.987150      7.080610
306      3.050000      4.916340      6.611660
307      3.060000      4.850230      6.134850
308      3.070000      4.788880      5.657930
309      3.080000      4.732300      5.189630
310      3.090000      4.680400      4.739450
311      3.100000      4.633010      4.317410
312      3.110000      4.589830      3.933780
313      3.120000      4.550500      3.598760
314      3.130000      4.514510      3.322140
315      3.140000      4.481290      3.113080
316      3.150000      4.450160      2.979770
317      3.160000      4.420360      2.929220
318      3.170000      4.391070      2.967100
319      3.180000      4.361400      3.097520
320      3.190000      4.330420      3.322930
321      3.200000      4.297190      3.643950
322      3.210000      4.260750      4.059320
323      3.220000      4.220160      4.565700
324      3.230000      4.174500      5.157670
325      3.240000      4.122930      5.827630
326      3.250000      4.064650      6.565810
327      3.260000      3.998990      7.360360
328      3.270000      3.925390      8.197510
329      3.280000      3.843410      9.061840
330      3.290000      3.752790      9.936640
331      3.300000      3.653430     10.804380
332      3.310000      3.545380     11.647210
333      3.320000      3.428910     12.447520
334      3.330000      3.304440     13.188420
335      3.340000      3.172550     13.854280
336      3.350000      3.034010     14.431070
337      3.360000      2.889700     14.906730
338      3.370000      2.740630     15.271330
339      3.380000      2.587920     15.517310
340      3.390000      2.432740     15.639460
341      3.400000      2.276350     15.635050
342      3.410000      2.120000     15.503760
343      3.420000      1.964960     15.247750
344      3.430000      1.812480     14.871550
345      3.440000      1.663770     14.382060
346      3.450000      1.519950     13.788420
347      3.460000      1.382060     13.101840
348      3.470000      1.251050     12.335430
349      3.480000      1.127690     11.503820
350      3.490000      1.012650     10.622800
351      3.500000      0.906430      9.708840
352      3.510000      0.809340      8.778620
353      3.520000      0.721550      7.848490
354      3.530000      0.643070      6.933960
355      3.540000      0.573730      6.049330
356      3.550000      0.513230      5.207300
357      3.560000      0.461160      4.418750
358      3.570000      0.416970      3.692580
359      3.580000      0.380050      3.035700
360      3.590000      0.349690      2.452990
361      3.600000      0.325160      1.947450
362      3.610000      0.305690      1.520250
363      3.620000      0.290480      1.170920
364      3.630000      0.278770      0.897440
365      3.640000      0.269800      0.696420
366      3.650000      0.262840      0.563230
367      3.660000      0.257200      0.492200
368      3.670000      0.252280      0.476710
369      3.680000      0.247510      0.509480
370      3.690000      0.242420      0.582700
371      3.700000      0.236590      0.688280
372      3.710000      0.229710      0.818110
373      3.720000      0.221530      0.964230
374      3.730000      0.211890      1.119090
375      3.740000      0.200690      1.275670
376      3.750000      0.187940      1.427690
377      3.760000      0.173660      1.569660
378      3.770000      0.157960      1.696960
379      3.780000      0.141000      1.805840
380      3.790000      0.122940      1.893430
381      3.800000      0.104000      1.957700
382      3.810000      0.084430      1.997410
383      3.820000      0.064450      2.012040
384      3.830000      0.044330      2.001780
385      3.840000      0.024310      1.967410
386      3.850000      0.004640      1.910270
387      3.860000     -0.014460      1.832210
388      3.870000     -0.032790      1.735460
389      3.880000     -0.050140      1.622620
390      3.890000     -0.066370      1.496490
391      3.900000     -0.081330      1.360050
392      3.910000     -0.094930      1.216310
393      3.920000     -0.107100      1.068240
394      3.930000     -0.117780      0.918640
395      3.940000     -0.126960      0.770110
396      3.950000     -0.134670      0.624990
397      3.960000     -0.140920      0.485250
398      3.970000     -0.145770      0.352570
399      3.980000     -0.149290      0.228240
400      3.990000     -0.151580      0.113240
401      4.000000     -0.152710      0.008220
402      4.010000     -0.152790     -0.086480
403      4.020000     -0.151930     -0.170750
404      4.030000     -0.150220     -0.244750
405      4.040000     -0.147770     -0.308820
406      4.050000     -0.144680     -0.363480
407      4.060000     -0.141050     -0.409410
408      4.070000     -0.136950     -0.447390
409      4.080000     -0.132480     -0.478320
410      4.090000     -0.127700     -0.503130
411      4.100000     -0.122670     -0.522800
412      4.110000     -0.117440     -0.538320
413      4.120000     -0.112050     -0.550650
414      4.130000     -0.106550     -0.560720
415      4.140000     -0.100940     -0.569380
416      4.150000     -0.095250     -0.577400
417      4.160000     -0.089470     -0.585470
418      4.170000     -0.083620     -0.594170
419      4.180000     -0.077680     -0.603980
420      4.190000     -0.071640     -0.615260
421      4.200000     -0.065480     -0.628290
422      4.210000     -0.059200     -0.643230
423      4.220000     -0.052770     -0.660150
424      4.230000     -0.046170     -0.679030
425      4.240000     -0.039380     -0.699760
426      4.250000     -0.032380     -0.722140
427      4.260000     -0.025160     -0.745920
428      4.270000     -0.017700     -0.770760
429      4.280000     -0.009990     -0.796270
430      4.290000     -0.002030     -0.822030
431      4.300000      0.006190     -0.847560
432      4.310000      0.014670     -0.872410
433      4.320000      0.023390     -0.896110
434      4.330000      0.032350     -0.918190
435      4.340000      0.041530     -0.938240
436      4.350000      0.050920     -0.955880
437      4.360000      0.060480     -0.970770
438      4.370000      0.070180     -0.982640
439      4.380000      0.080010     -0.991270
440      4.390000      0.089920     -0.996510
441      4.400000      0.099890     -0.998260
442      4.410000      0.109870     -0.996480
443      4.420000      0.119840     -0.991210
444      4.430000      0.129750     -0.982540
445      4.440000      0.139570     -0.970600
446      4.450000      0.149280     -0.955600
447      4.460000      0.158830     -0.937780
448      4.470000      0.168210     -0.917460
449      4.480000      0.177390     -0.894940
450      4.490000      0.186340     -0.870610
451      4.500000      0.195040     -0.844820
452      4.510000      0.203490     -0.817960
453      4.520000      0.211670     -0.790390
454      4.530000      0.219570     -0.762460
455      4.540000      0.227200     -0.734480
456      4.550000      0.234540     -0.706730
457      4.560000      0.241610     -0.679450
458      4.570000      0.248410     -0.652820
459      4.580000      0.254930     -0.626980
460      4.590000      0.261200     -0.602040
461      4.600000      0.267220     -0.578070
462      4.610000      0.273000     -0.555090
463      4.620000      0.278560     -0.533120
464      4.630000      0.283890     -0.512130
465      4.640000      0.289010     -0.492100
466      4.650000      0.293930     -0.473000
467      4.660000      0.298660     -0.454770
468      4.670000      0.303210     -0.437370
469      4.680000      0.307580     -0.420750
470      4.690000      0.311790     -0.404870
471      4.700000      0.315840     -0.389680
472      4.710000      0.319730     -0.375130
473      4.720000      0.323480     -0.361190
474      4.730000      0.327100     -0.347800
475      4.740000      0.330570     -0.334920
476      4.750000      0.333920     -0.322530
477      4.760000      0.337150     -0.310560
478      4.770000      0.340250     -0.298970
479      4.780000      0.343240     -0.287720
480      4.790000      0.346120     -0.276770
481      4.800000      0.348890     -0.266070
482      4.810000      0.351550     -0.255570
483      4.820000      0.354110     -0.245220
484      4.830000      0.356560     -0.235000
485      4.840000      0.358910     -0.224850
486      4.850000      0.361160     -0.214740
487      4.860000      0.363300     -0.204630
488      4.870000      0.365350     -0.194490
489      4.880000      0.367290     -0.184300
490      4.890000      0.369140     -0.174020
491      4.900000      0.370880     -0.163630
492      4.910000      0.372510     -0.153090
493      4.920000      0.374050     -0.142390
494      4.930000      0.375470     -0.131490
495      4.940000      0.376780     -0.120380
496      4.950000      0.377990     -0.109010
497      4.960000      0.379080     -0.097370
498      4.970000      0.380050     -0.085410
499      4.980000      0.380910     -0.073120
500      4.990000      0.381640     -0.060480
501      5.000000      0.382240     -0.047450
502      5.010000      0.382720     -0.034040
503      5.020000      0.383060     -0.020240
504      5.030000      0.383260     -0.006050
505      5.040000      0.383320      0.008500
506      5.050000      0.383230      0.023380
507      5.060000      0.383000      0.038530
508      5.070000      0.382620      0.053910
509      5.080000      0.382080      0.069430
510      5.090000      0.381380      0.085010
511      5.100000      0.380530      0.100570
512      5.110000      0.379530      0.116010
513      5.120000      0.378370      0.131240
514      5.130000      0.377050      0.146190
515      5.140000      0.375590      0.160760
516      5.150000      0.373980      0.174910
517      5.160000      0.372240      0.188570
518      5.170000      0.370350      0.201700
519      5.180000      0.368330      0.214270
520      5.190000      0.366190      0.226280
521      5.200000      0.363930      0.237700
522      5.210000      0.361550      0.248540
523      5.220000      0.359060      0.258800
524      5.230000      0.356480      0.268490
525      5.240000      0.353790      0.277630
526      5.250000      0.351020      0.286210
527      5.260000      0.348150      0.294240
528      5.270000      0.345210      0.301730
529      5.280000      0.342190      0.308680
530      5.290000      0.339110      0.315090
531      5.300000      0.335960      0.320940
532      5.310000      0.332750      0.326240
533      5.320000      0.329480      0.330980
534      5.330000      0.326170      0.335140
535      5.340000      0.322820      0.338710
536      5.350000      0.319440      0.341690
537      5.360000      0.316020      0.344070
538      5.370000      0.312580      0.345830
539      5.380000      0.309120      0.346990
540      5.390000      0.305650      0.347550
541      5.400000      0.302170      0.347500
542      5.410000      0.298700      0.346860
543      5.420000      0.295230      0.345650
544      5.430000      0.291770      0.343880
545      5.440000      0.288340      0.341570
546      5.450000      0.284920      0.338760
547      5.460000      0.281530      0.335490
548      5.470000      0.278180      0.331790
549      5.480000      0.274860      0.327700
550      5.490000      0.271580      0.323270
551      5.500000      0.268350      0.318550
552      5.510000      0.265160      0.313590
553      5.520000      0.262030      0.308420
554      5.530000      0.258940      0.303090
555      5.540000      0.255910      0.297640
556      5.550000      0.252940      0.292100
557      5.560000      0.250020      0.286500
558      5.570000      0.247150      0.280860
559      5.580000      0.244340      0.275190
560      5.590000      0.241590      0.269520
561      5.600000      0.238900      0.263850
562      5.610000      0.236260      0.258200
563      5.620000      0.233670      0.252580
564      5.630000      0.231150      0.247010
565      5.640000      0.228680      0.241500
566      5.650000      0.226260      0.236070
567      5.660000      0.223900      0.230760
568      5.670000      0.221600      0.225590
569      5.680000      0.219340      0.220610
570      5.690000      0.217130      0.215860
571      5.700000      0.214970      0.211380
572      5.710000      0.212860      0.207220
573      5.720000      0.210790      0.203420
574      5.730000      0.208750      0.200040
575      5.740000      0.206750      0.197110
576      5.750000      0.204780      0.194680
577      5.760000      0.202840      0.192770
578      5.770000      0.200910      0.191420
579      5.780000      0.198990      0.190640
580      5.790000      0.197090      0.190450
581      5.800000      0.195180      0.190850
582      5.810000      0.193270      0.191830
583      5.820000      0.191360      0.193400
584      5.830000      0.189420      0.195520
585      5.840000      0.187470      0.198180
586      5.850000      0.185490      0.201340
587      5.860000      0.183470      0.204950
588      5.870000      0.181420      0.208960
589      5.880000      0.179330      0.213320
590      5.890000      0.177200      0.217980
591      5.900000      0.175020      0.222860
592      5.910000      0.172790      0.227910
593      5.920000      0.170510      0.233070
594      5.930000      0.168180      0.238290
595      5.940000      0.165800      0.243500
596      5.950000      0.163360      0.248670
597      5.960000      0.160880      0.253750
598      5.970000      0.158340      0.258730
599      5.980000      0.155750      0.263570
600      5.990000      0.153120      0.268250
601      6.000000      0.150430      0.272770
602      6.010000      0.147710      0.277110
603      6.020000      0.144940      0.281270
604      6.030000      0.142120      0.285250
605      6.040000      0.139270      0.289050
606      6.050000      0.136380      0.292660
607      6.060000      0.133450      0.296070
608      6.070000      0.130490      0.299290
609      6.080000      0.127500      0.302310
610      6.090000      0.124480      0.305120
611      6.100000      0.121430      0.307710
612      6.110000      0.118350      0.310060
613      6.120000      0.115250      0.312180
614      6.130000      0.112130      0.314040
615      6.140000      0.108990      0.315640
616      6.150000      0.105830      0.316970
617      6.160000      0.102660      0.318010
618      6.170000      0.099480      0.318750
619      6.180000      0.096290      0.319200
620      6.190000      0.093100      0.319340
621      6.200000      0.089910      0.319170
622      6.210000      0.086710      0.318680
623      6.220000      0.083530      0.317860
624      6.230000      0.080350      0.316710
625      6.240000      0.077180      0.315220
626      6.250000      0.074030      0.313400
627      6.260000      0.070900      0.311220
628      6.270000      0.067780      0.308690
629      6.280000      0.064700      0.305790
630      6.290000      0.061640      0.302510
631      6.300000      0.058610      0.298840
632      6.310000      0.055630      0.294780
633      6.320000      0.052680      0.290290
634      6.330000      0.049770      0.285380
635      6.340000      0.046920      0.280020
636      6.350000      0.044120      0.274190
637      6.360000      0.041380      0.267880
638      6.370000      0.038700      0.261080
639      6.380000      0.036090      0.253760
640      6.390000      0.033550      0.245930
641      6.400000      0.031090      0.237560
642      6.410000      0.028720      0.228680
643      6.420000      0.026430      0.219290
644      6.430000      0.024240      0.209400
645      6.440000      0.022140      0.199050
646      6.450000      0.020150      0.188290
647      6.460000      0.018270      0.177160
648      6.470000      0.016500      0.165730
649      6.480000      0.014840      0.154070
650      6.490000      0.013300      0.142280
651      6.500000      0.011880      0.130430
652      6.510000      0.010570      0.118620
653      6.520000      0.009390      0.106920
654      6.530000      0.008320      0.095430
655      6.540000      0.007360      0.084220
656      6.550000      0.006520      0.073340
657      6.560000      0.005790      0.062850
658      6.570000      0.005160      0.052790
659      6.580000      0.004630      0.043190
660      6.590000      0.004200      0.034050
661      6.600000      0.003860      0.025380
662      6.610000      0.003600      0.017170
663      6.620000      0.003430      0.009410
664      6.630000      0.003340      0.002080
665      6.640000      0.003320     -0.004870
666      6.650000      0.003370     -0.011470
667      6.660000      0.003480     -0.017750
668      6.670000      0.003660     -0.023750
669      6.680000      0.003900     -0.029530
670      6.690000      0.004190     -0.035130
671      6.700000      0.004540     -0.040600
672      6.710000      0.004950     -0.045980
673      6.720000      0.005410     -0.051320
674      6.730000      0.005920     -0.056660
675      6.740000      0.006490     -0.062050
676      6.750000      0.007110     -0.067520
677      6.760000      0.007780     -0.073110
678      6.770000      0.008520     -0.078850
679      6.780000      0.009300     -0.084770
680      6.790000      0.010150     -0.090880
681      6.800000      0.011060     -0.097190
682      6.810000      0.012030     -0.103710
683      6.820000      0.013070     -0.110430
684      6.830000      0.014170     -0.117330
685      6.840000      0.015350     -0.124390
686      6.850000      0.016590     -0.131550
687      6.860000      0.017910     -0.138780
688      6.870000      0.019290     -0.146000
689      6.880000      0.020750     -0.153140
690      6.890000      0.022290     -0.160130
691      6.900000      0.023890     -0.166880
692      6.910000      0.025560     -0.173300
693      6.920000      0.027290     -0.179300
694      6.930000      0.029080     -0.184800
695      6.940000      0.030930     -0.189720
696      6.950000      0.032830     -0.193990
697      6.960000      0.034770     -0.197540
698      6.970000      0.036740     -0.200340
699      6.980000      0.038750     -0.202340
700      6.990000      0.040770     -0.203530
701      7.000000      0.042800     -0.203890
702      7.010000      0.044840     -0.203430
703      7.020000      0.046880     -0.202170
704      7.030000      0.048900     -0.200130
705      7.040000      0.050900     -0.197370
706      7.050000      0.052870     -0.193950
707      7.060000      0.054810     -0.189940
708      7.070000      0.056710     -0.185420
709      7.080000      0.058570     -0.180480
710      7.090000      0.060370     -0.175230
711      7.100000      0.062130     -0.169770
712      7.110000      0.063820     -0.164200
713      7.120000      0.065460     -0.158620
714      7.130000      0.067050     -0.153140
715      7.140000      0.068580     -0.147840
716      7.150000      0.070060     -0.142800
717      7.160000      0.071490     -0.138090
718      7.170000      0.072870     -0.133760
719      7.180000      0.074210     -0.129860
720      7.190000      0.075510     -0.126400
721      7.200000      0.076770     -0.123400
722      7.210000      0.078000     -0.120860
723      7.220000      0.079210     -0.118780
724      7.230000      0.080400     -0.117120
725      7.240000      0.081570     -0.115860
726      7.250000      0.082730     -0.114950
727      7.260000      0.083880     -0.114330
728      7.270000      0.085020     -0.113960
729      7.280000      0.086160     -0.113750
730      7.290000      0.087300     -0.113640
731      7.300000      0.088440     -0.113550
732      7.310000      0.089570     -0.113410
733      7.320000      0.090710     -0.113140
734      7.330000      0.091840     -0.112670
735      7.340000      0.092960     -0.111930
736      7.350000      0.094080     -0.110860
737      7.360000      0.095190     -0.109390
738      7.370000      0.096290     -0.107490
739      7.380000      0.097360     -0.105120
740      7.390000      0.098410     -0.102240
741      7.400000      0.099430     -0.098840
742      7.410000      0.100420     -0.094910
743      7.420000      0.101370     -0.090450
744      7.430000      0.102280     -0.085470
745      7.440000      0.103130     -0.080000
746      7.450000      0.103930     -0.074080
747      7.460000      0.104670     -0.067750
748      7.470000      0.105350     -0.061060
749      7.480000      0.105960     -0.054080
750      7.490000      0.106500     -0.046870
751      7.500000      0.106970     -0.039520
752      7.510000      0.107360     -0.032090
753      7.520000      0.107690     -0.024660
754      7.530000      0.107930     -0.017290
755      7.540000      0.108100     -0.010040
756      7.550000      0.108210     -0.002980
757      7.560000      0.108240      0.003850
758      7.570000      0.108200      0.010420
759      7.580000      0.108090      0.016700
760      7.590000      0.107930      0.022660
761      7.600000      0.107700      0.028310
762      7.610000      0.107420      0.033620
763      7.620000      0.107080      0.038610
764      7.630000      0.106690      0.043280
765      7.640000      0.106260      0.047630
766      7.650000      0.105780      0.051680
767      7.660000      0.105270      0.055430
768      7.670000      0.104710      0.058900
769      7.680000      0.104120      0.062100
770      7.690000      0.103500      0.065040
771      7.700000      0.102850      0.067720
772      7.710000      0.102180      0.070160
773      7.720000      0.101470      0.072380
774      7.730000      0.100750      0.074360
775      7.740000      0.100010      0.076130
776      7.750000      0.099250      0.077690
777      7.760000      0.098470      0.079040
778      7.770000      0.097680      0.080190
779      7.780000      0.096880      0.081150
780      7.790000      0.096060      0.081930
781      7.800000      0.095250      0.082530
782      7.810000      0.094420      0.082960
783      7.820000      0.093590      0.083220
784      7.830000      0.092760      0.083330
785      7.840000      0.091930      0.083300
786      7.850000      0.091090      0.083130
787      7.860000      0.090260      0.082830
788      7.870000      0.089430      0.082420
789      7.880000      0.088610      0.081910
790      7.890000      0.087790      0.081320
791      7.900000      0.086980      0.080650
792      7.910000      0.086170      0.079920
793      7.920000      0.085370      0.079140
794      7.930000      0.084580      0.078320
795      7.940000      0.083800      0.077480
796      7.950000      0.083020      0.076620
797      7.960000      0.082250      0.075750
798      7.970000      0.081500      0.074880
799      7.980000      0.080750      0.074020
800      7.990000      0.080010      0.073160
801      8.000000      0.079280      0.072310
802      8.010000      0.078550      0.071480
803      8.020000      0.077840      0.070670
804      8.030000      0.077130      0.069890
805      8.040000      0.076430      0.069130
806      8.050000      0.075740      0.068400
807      8.060000      0.075060      0.067720
808      8.070000      0.074380      0.067070
809      8.080000      0.073710      0.066480
810      8.090000      0.073040      0.065950
811      8.100000      0.072390      0.065490
812      8.110000      0.071730      0.065110
813      8.120000      0.071080      0.064810
814      8.130000      0.070430      0.064600
815      8.140000      0.069790      0.064500
816      8.150000      0.069140      0.064510
817      8.160000      0.068500      0.064640
818      8.170000      0.067850      0.064880
819      8.180000      0.067200      0.065250
820      8.190000      0.066550      0.065740
821      8.200000      0.065890      0.066350
822      8.210000      0.065230      0.067080
823      8.220000      0.064560      0.067920
824      8.230000      0.063880      0.068870
825      8.240000      0.063190      0.069900
826      8.250000      0.062490      0.071000
827      8.260000      0.061780      0.072160
828      8.270000      0.061060      0.073340
829      8.280000      0.060320      0.074530
830      8.290000      0.059580      0.075700
831      8.300000      0.058820      0.076820
832      8.310000      0.058050      0.077860
833      8.320000      0.057270      0.078790
834      8.330000      0.056490      0.079590
835      8.340000      0.055690      0.080220
836      8.350000      0.054890      0.080680
837      8.360000      0.054080      0.080920
838      8.370000      0.053270      0.080950
839      8.380000      0.052460      0.080740
840      8.390000      0.051660      0.080280
841      8.400000      0.050850      0.079580
842      8.410000      0.050060      0.078630
843      8.420000      0.049270      0.077440
844      8.430000      0.048500      0.076020
845      8.440000      0.047740      0.074370
846      8.450000      0.046990      0.072520
847      8.460000      0.046270      0.070500
848      8.470000      0.045560      0.068320
849      8.480000      0.044880      0.066020
850      8.490000      0.044220      0.063630
851      8.500000      0.043580      0.061180
852      8.510000      0.042970      0.058710
853      8.520000      0.042380      0.056250
854      8.530000      0.041820      0.053830
855      8.540000      0.041280      0.051490
856      8.550000      0.040770      0.049250
857      8.560000      0.040280      0.047120
858      8.570000      0.039800      0.045140
859      8.580000      0.039350      0.043310
860      8.590000      0.038920      0.041640
861      8.600000      0.038500      0.040130
862      8.610000      0.038100      0.038800
863      8.620000      0.037710      0.037630
864      8.630000      0.037340      0.036630
865      8.640000      0.036970      0.035780
866      8.650000      0.036610      0.035080
867      8.660000      0.036260      0.034520
868      8.670000      0.035920      0.034080
869      8.680000      0.035580      0.033750
870      8.690000      0.035240      0.033520
871      8.700000      0.034900      0.033360
872      8.710000      0.034570      0.033270
873      8.720000      0.034240      0.033230
874      8.730000      0.033910      0.033220
875      8.740000      0.033570      0.033240
876      8.750000      0.033240      0.033270
877      8.760000      0.032910      0.033300
878      8.770000      0.032580      0.033310
879      8.780000      0.032240      0.033310
880      8.790000      0.031910      0.033280
881      8.800000      0.031580      0.033220
882      8.810000      0.031240      0.033120
883      8.820000      0.030910      0.032980
884      8.830000      0.030580      0.032800
885      8.840000      0.030260      0.032560
886      8.850000      0.029930      0.032270
887      8.860000      0.029610      0.031930
888      8.870000      0.029290      0.031520
889      8.880000      0.028970      0.031050
890      8.890000      0.028660      0.030510
891      8.900000      0.028360      0.029910
892      8.910000      0.028060      0.029220
893      8.920000      0.027770      0.028460
894      8.930000      0.027480      0.027610
895      8.940000      0.027200      0.026670
896      8.950000      0.026940      0.025640
897      8.960000      0.026680      0.024520
898      8.970000      0.026440      0.023290
899      8.980000      0.026200      0.021960
900      8.990000      0.025980      0.020530
901      9.000000      0.025780      0.019000
902      9.010000      0.025590      0.017360
903      9.020000      0.025420      0.015630
904      9.030000      0.025260      0.013810
905      9.040000      0.025120      0.011910
906      9.050000      0.025000      0.009940
907      9.060000      0.024900      0.007920
908      9.070000      0.024820      0.005860
909      9.080000      0.024760      0.003790
910      9.090000      0.024730      0.001730
911      9.100000      0.024710     -0.000300
912      9.110000      0.024710     -0.002280
913      9.120000      0.024730     -0.004170
914      9.130000      0.024780     -0.005960
915      9.140000      0.024840     -0.007630
916      9.150000      0.024910     -0.009160
917      9.160000      0.025000     -0.010530
918      9.170000      0.025110     -0.011720
919      9.180000      0.025230     -0.012740
920      9.190000      0.025350     -0.013560
921      9.200000      0.025490     -0.014200
922      9.210000      0.025630     -0.014640
923      9.220000      0.025780     -0.014900
924      9.230000      0.025930     -0.014970
925      9.240000      0.026080     -0.014870
926      9.250000      0.026230     -0.014610
927      9.260000      0.026370     -0.014200
928      9.270000      0.026510     -0.013650
929      9.280000      0.026650     -0.012990
930      9.290000      0.026780     -0.012220
931      9.300000      0.026900     -0.011380
932      9.310000      0.027020     -0.010470
933      9.320000      0.027120     -0.009520
934      9.330000      0.027220     -0.008540
935      9.340000      0.027300     -0.007550
936      9.350000      0.027380     -0.006560
937      9.360000      0.027440     -0.005590
938      9.370000      0.027500     -0.004650
939      9.380000      0.027540     -0.003730
940      9.390000      0.027580     -0.002860
941      9.400000      0.027610     -0.002030
942      9.410000      0.027630     -0.001240
943      9.420000      0.027640     -0.000510
944      9.430000      0.027650      0.000180
945      9.440000      0.027650      0.000810
946      9.450000      0.027640      0.001400
947      9.460000      0.027620      0.001930
948      9.470000      0.027610      0.002420
949      9.480000      0.027580      0.002850
950      9.490000      0.027550      0.003240
951      9.500000      0.027520      0.003580
952      9.510000      0.027480      0.003870
953      9.520000      0.027450      0.004110
954      9.530000      0.027400      0.004310
955      9.540000      0.027360      0.004450
956      9.550000      0.027320      0.004550
957      9.560000      0.027270      0.004600
958      9.570000      0.027230      0.004600
959      9.580000      0.027180      0.004550
960      9.590000      0.027130      0.004460
961      9.600000      0.027090      0.004330
962      9.610000      0.027050      0.004150
963      9.620000      0.027000      0.003940
964      9.630000      0.026970      0.003700
965      9.640000      0.026930      0.003430
966      9.650000      0.026890      0.003140
967      9.660000      0.026860      0.002850
968      9.670000      0.026830      0.002540
969      9.680000      0.026810      0.002250
970      9.690000      0.026790      0.001970
971      9.700000      0.026770      0.001720
972      9.710000      0.026750      0.001510
973      9.720000      0.026730      0.001350
974      9.730000      0.026720      0.001260
975      9.740000      0.026710      0.001230
976      9.750000      0.026700      0.001280
977      9.760000      0.026680      0.001420
978      9.770000      0.026670      0.001660
979      9.780000      0.026650      0.001990
980      9.790000      0.026630      0.002420
981      9.800000      0.026610      0.002960
982      9.810000      0.026580      0.003590
983      9.820000      0.026540      0.004330
984      9.830000      0.026500      0.005150
985      9.840000      0.026450      0.006060
986      9.850000      0.026390      0.007040
987      9.860000      0.026320      0.008080
988      9.870000      0.026240      0.009160
989      9.880000      0.026140      0.010270
990      9.890000      0.026040      0.011380
991      9.900000      0.025930      0.012480
992      9.910000      0.025800      0.013550
993      9.920000      0.025670      0.014560
994      9.930000      0.025520      0.015510
995      9.940000      0.025370      0.016360
996      9.950000      0.025200      0.017110
997      9.960000      0.025030      0.017740
998      9.970000      0.024850      0.018250
999      9.980000      0.024670      0.018610
1000      9.990000      0.024490      0.018840
1001     10.000000      0.024300      0.018920
1002     10.010000      0.024110      0.018860
1003     10.020000      0.023920      0.018670
1004     10.030000      0.023730      0.018340
1005     10.040000      0.023550      0.017900
1006     10.050000      0.023370      0.017360
1007     10.060000      0.023200      0.016720
1008     10.070000      0.023030      0.016020
1009     10.080000      0.022870      0.015280
1010     10.090000      0.022720      0.014510
1011     10.100000      0.022570      0.013740
1012     10.110000      0.022430      0.013000
1013     10.120000      0.022300      0.012310
1014     10.130000      0.022180      0.011690
1015     10.140000      0.022060      0.011170
1016     10.150000      0.021950      0.010770
1017     10.160000      0.021850      0.010490
1018     10.170000      0.021740      0.010360
1019     10.180000      0.021640      0.010390
1020     10.190000      0.021530      0.010570
1021     10.200000      0.021430      0.010920
1022     10.210000      0.021320      0.011440
1023     10.220000      0.021200      0.012110
1024     10.230000      0.021080      0.012930
1025     10.240000      0.020950      0.013880
1026     10.250000      0.020810      0.014960
1027     10.260000      0.020660      0.016120
1028     10.270000      0.020500      0.017370
1029     10.280000      0.020330      0.018650
1030     10.290000      0.020140      0.019950
1031     10.300000      0.019940      0.021230
1032     10.310000      0.019730      0.022470
1033     10.320000      0.019510      0.023620
1034     10.330000      0.019270      0.024670
1035     10.340000      0.019020      0.025570
1036     10.350000      0.018770      0.026320
1037     10.360000      0.018500      0.026880
1038     10.370000      0.018240      0.027230
1039     10.380000      0.017960      0.027380
1040     10.390000      0.017690      0.027300
1041     10.400000      0.017420      0.026990
1042     10.410000      0.017150      0.026460
1043     10.420000      0.016880      0.025720
1044     10.430000      0.016630      0.024760
1045     10.440000      0.016380      0.023630
1046     10.450000      0.016140      0.022320
1047     10.460000      0.015920      0.020880
1048     10.470000      0.015710      0.019330
1049     10.480000      0.015520      0.017710
1050     10.490000      0.015340      0.016060
1051     10.500000      0.015180      0.014420
1052     10.510000      0.015030      0.012820
1053     10.520000      0.014910      0.011310
1054     10.530000      0.014790      0.009930
1055     10.540000      0.014690      0.008710
1056     10.550000      0.014610      0.007690
1057     10.560000      0.014530      0.006890
1058     10.570000      0.014460      0.006330
1059     10.580000      0.014400      0.006020
1060     10.590000      0.014340      0.005990
1061     10.600000      0.014280      0.006240
1062     10.610000      0.014210      0.006760
1063     10.620000      0.014150      0.007540
1064     10.630000      0.014070      0.008570
1065     10.640000      0.013990      0.009840
1066     10.650000      0.013890      0.011310
1067     10.660000      0.013770      0.012940
1068     10.670000      0.013650      0.014710
1069     10.680000      0.013500      0.016570
1070     10.690000      0.013330      0.018480
1071     10.700000      0.013150      0.020380
1072     10.710000      0.012940      0.022220
1073     10.720000      0.012720      0.023970
1074     10.730000      0.012480      0.025560
1075     10.740000      0.012230      0.026970
1076     10.750000      0.011960      0.028140
1077     10.760000      0.011680      0.029050
1078     10.770000      0.011380      0.029680
1079     10.780000      0.011090      0.029990
1080     10.790000      0.010790      0.029970
1081     10.800000      0.010490      0.029630
1082     10.810000      0.010190      0.028950
1083     10.820000      0.009900      0.027950
1084     10.830000      0.009620      0.026640
1085     10.840000      0.009360      0.025040
1086     10.850000      0.009110      0.023170
1087     10.860000      0.008870      0.021090
1088     10.870000      0.008660      0.018810
1089     10.880000      0.008480      0.016400
1090     10.890000      0.008310      0.013890
1091     10.900000      0.008170      0.011350
1092     10.910000      0.008060      0.008810
1093     10.920000      0.007970      0.006340
1094     10.930000      0.007910      0.003980
1095     10.940000      0.007870      0.001780
1096     10.950000      0.007850     -0.000230
1097     10.960000      0.007850     -0.002000
1098     10.970000      0.007870     -0.003520
1099     10.980000      0.007910     -0.004750
1100     10.990000      0.007950     -0.005700
1101     11.000000      0.008010     -0.006340
1102     11.010000      0.008080     -0.006670
1103     11.020000      0.008140     -0.006710
1104     11.030000      0.008210     -0.006470
1105     11.040000      0.008270     -0.005960
1106     11.050000      0.008330     -0.005200
1107     11.060000      0.008390     -0.004240
1108     11.070000      0.008430     -0.003090
1109     11.080000      0.008460     -0.001810
1110     11.090000      0.008480     -0.000440
1111     11.100000      0.008480      0.001000
1112     11.110000      0.008470      0.002440
1113     11.120000      0.008450      0.003850
1114     11.130000      0.008410      0.005180
1115     11.140000      0.008360      0.006400
1116     11.150000      0.008290      0.007470
1117     11.160000      0.008220      0.008360
1118     11.170000      0.008130      0.009060
1119     11.180000      0.008040      0.009530
1120     11.190000      0.007950      0.009770
1121     11.200000      0.007850      0.009770
1122     11.210000      0.007750      0.009520
1123     11.220000      0.007660      0.009040
1124     11.230000      0.007570      0.008330
1125     11.240000      0.007480      0.007400
1126     11.250000      0.007410      0.006270
1127     11.260000      0.007350      0.004980
1128     11.270000      0.007300      0.003540
1129     11.280000      0.007260      0.002000
1130     11.290000      0.007240      0.000380
1131     11.300000      0.007240     -0.001280
1132     11.310000      0.007250     -0.002940
1133     11.320000      0.007280     -0.004560
1134     11.330000      0.007330     -0.006110
1135     11.340000      0.007390     -0.007550
1136     11.350000      0.007460     -0.008870
1137     11.360000      0.007550     -0.010020
1138     11.370000      0.007650     -0.010990
1139     11.380000      0.007760     -0.011770
1140     11.390000      0.007880     -0.012340
1141     11.400000      0.008000     -0.012690
1142     11.410000      0.008130     -0.012830
1143     11.420000      0.008260     -0.012750
1144     11.430000      0.008390     -0.012460
1145     11.440000      0.008510     -0.011970
1146     11.450000      0.008630     -0.011300
1147     11.460000      0.008740     -0.010460
1148     11.470000      0.008850     -0.009470
1149     11.480000      0.008940     -0.008350
1150     11.490000      0.009030     -0.007130
1151     11.500000      0.009100     -0.005840
1152     11.510000      0.009160     -0.004490
1153     11.520000      0.009200     -0.003110
1154     11.530000      0.009230     -0.001730
1155     11.540000      0.009250     -0.000370
1156     11.550000      0.009250      0.000950
1157     11.560000      0.009240      0.002220
1158     11.570000      0.009220      0.003420
1159     11.580000      0.009190      0.004540
1160     11.590000      0.009140      0.005570
1161     11.600000      0.009090      0.006520
1162     11.610000      0.009020      0.007370
1163     11.620000      0.008950      0.008120
1164     11.630000      0.008870      0.008780
1165     11.640000      0.008780      0.009350
1166     11.650000      0.008680      0.009830
1167     11.660000      0.008590      0.010240
1168     11.670000      0.008480      0.010560
1169     11.680000      0.008380      0.010820
1170     11.690000      0.008270      0.011020
1171     11.700000      0.008160      0.011160
1172     11.710000      0.008050      0.011250
1173     11.720000      0.007940      0.011310
1174     11.730000      0.007820      0.011330
1175     11.740000      0.007710      0.011320
1176     11.750000      0.007600      0.011290
1177     11.760000      0.007480      0.011240
1178     11.770000      0.007370      0.011180
1179     11.780000      0.007260      0.011100
1180     11.790000      0.007150      0.011020
1181     11.800000      0.007040      0.010930
1182     11.810000      0.006930      0.010840
1183     11.820000      0.006820      0.010740
1184     11.830000      0.006710      0.010630
1185     11.840000      0.006610      0.010510
1186     11.850000      0.006500      0.010390
1187     11.860000      0.006400      0.010260
1188     11.870000      0.006290      0.010110
1189     11.880000      0.006190      0.009950
1190     11.890000      0.006090      0.009760
1191     11.900000      0.006000      0.009560
1192     11.910000      0.005900      0.009330
1193     11.920000      0.005810      0.009070
1194     11.930000      0.005720      0.008780
1195     11.940000      0.005630      0.008450
1196     11.950000      0.005540      0.008080
1197     11.960000      0.005460      0.007670
1198     11.970000      0.005390      0.007210
1199     11.980000      0.005320      0.006710
1200     11.990000      0.005250      0.006160
1201     12.000000      0.005190      0.005570
1202     12.010000      0.005130      0.004920
1203     12.020000      0.005080      0.004240
1204     12.030000      0.005040      0.003510
1205     12.040000      0.005000      0.002750
1206     12.050000      0.004980      0.001950
1207     12.060000      0.004960      0.001140
1208     12.070000      0.004950      0.000310
1209     12.080000      0.004940     -0.000530
1210     12.090000      0.004950     -0.001360
1211     12.100000      0.004960     -0.002160
1212     12.110000      0.004980     -0.002940
1213     12.120000      0.005010     -0.003680
1214     12.130000      0.005050     -0.004360
1215     12.140000      0.005090     -0.004990
1216     12.150000      0.005140     -0.005530
1217     12.160000      0.005200     -0.006000
1218     12.170000      0.005260     -0.006380
1219     12.180000      0.005320     -0.006670
1220     12.190000      0.005390     -0.006870
1221     12.200000      0.005460     -0.006970
1222     12.210000      0.005530     -0.006970
1223     12.220000      0.005600     -0.006890
1224     12.230000      0.005670     -0.006710
1225     12.240000      0.005730     -0.006450
1226     12.250000      0.005800     -0.006120
1227     12.260000      0.005860     -0.005720
1228     12.270000      0.005920     -0.005270
1229     12.280000      0.005970     -0.004770
1230     12.290000      0.006020     -0.004240
1231     12.300000      0.006060     -0.003690
1232     12.310000      0.006100     -0.003140
1233     12.320000      0.006130     -0.002600
1234     12.330000      0.006150     -0.002070
1235     12.340000      0.006170     -0.001580
1236     12.350000      0.006190     -0.001130
1237     12.360000      0.006200     -0.000730
1238     12.370000      0.006210     -0.000390
1239     12.380000      0.006210     -0.000110
1240     12.390000      0.006210      0.000100
1241     12.400000      0.006210      0.000250
1242     12.410000      0.006210      0.000320
1243     12.420000      0.006210      0.000320
1244     12.430000      0.006200      0.000260
1245     12.440000      0.006200      0.000130
1246     12.450000      0.006200     -0.000050
1247     12.460000      0.006200     -0.000280
1248     12.470000      0.006200     -0.000550
1249     12.480000      0.006210     -0.000860
1250     12.490000      0.006220     -0.001200
1251     12.500000      0.006230     -0.001550
1252     12.510000      0.006240     -0.001900
1253     12.520000      0.006260     -0.002260
1254     12.530000      0.006290     -0.002590
1255     12.540000      0.006310     -0.002910
1256     12.550000      0.006340     -0.003200
1257     12.560000      0.006370     -0.003450
1258     12.570000      0.006410     -0.003670
1259     12.580000      0.006440     -0.003840
1260     12.590000      0.006480     -0.003960
1261     12.600000      0.006520     -0.004030
1262     12.610000      0.006560     -0.004060
1263     12.620000      0.006600     -0.004040
1264     12.630000      0.006640     -0.003980
1265     12.640000      0.006680     -0.003870
1266     12.650000      0.006720     -0.003730
1267     12.660000      0.006760     -0.003570
1268     12.670000      0.006790     -0.003380
1269     12.680000      0.006830     -0.003170
1270     12.690000      0.006860     -0.002960
1271     12.700000      0.006890     -0.002760
1272     12.710000      0.006920     -0.002570
1273     12.720000      0.006940     -0.002400
1274     12.730000      0.006970     -0.002270
1275     12.740000      0.006990     -0.002170
1276     12.750000      0.007010     -0.002120
1277     12.760000      0.007030     -0.002120
1278     12.770000      0.007050     -0.002180
1279     12.780000      0.007080     -0.002310
1280     12.790000      0.007100     -0.002490
1281     12.800000      0.007120     -0.002750
1282     12.810000      0.007150     -0.003060
1283     12.820000      0.007180     -0.003440
1284     12.830000      0.007220     -0.003870
1285     12.840000      0.007250     -0.004350
1286     12.850000      0.007300     -0.004870
1287     12.860000      0.007350     -0.005430
1288     12.870000      0.007400     -0.006010
1289     12.880000      0.007460     -0.006590
1290     12.890000      0.007530     -0.007170
1291     12.900000      0.007600     -0.007720
1292     12.910000      0.007680     -0.008240
1293     12.920000      0.007760     -0.008720
1294     12.930000      0.007850     -0.009120
1295     12.940000      0.007940     -0.009450
1296     12.950000      0.008030     -0.009680
1297     12.960000      0.008130     -0.009820
1298     12.970000      0.008230     -0.009850
1299     12.980000      0.008320     -0.009770
1300     12.990000      0.008420     -0.009560
1301     13.000000      0.008520     -0.009240
1302     13.010000      0.008610     -0.008800
1303     13.020000      0.008700     -0.008250
1304     13.030000      0.008780     -0.007590
1305     13.040000      0.008860     -0.006830
1306     13.050000      0.008930     -0.005990
1307     13.060000      0.008990     -0.005080
1308     13.070000      0.009040     -0.004120
1309     13.080000      0.009080     -0.003120
1310     13.090000      0.009110     -0.002120
1311     13.100000      0.009130     -0.001120
1312     13.110000      0.009140     -0.000160
1313     13.120000      0.009140      0.000740
1314     13.130000      0.009140      0.001570
1315     13.140000      0.009120      0.002300
1316     13.150000      0.009100      0.002920
1317     13.160000      0.009070      0.003400
1318     13.170000      0.009030      0.003750
1319     13.180000      0.009000      0.003940
1320     13.190000      0.008960      0.003980
1321     13.200000      0.008920      0.003850
1322     13.210000      0.008880      0.003570
1323     13.220000      0.008840      0.003140
1324     13.230000      0.008810      0.002560
1325     13.240000      0.008790      0.001860
1326     13.250000      0.008770      0.001030
1327     13.260000      0.008760      0.000110
1328     13.270000      0.008760     -0.000890
1329     13.280000      0.008760     -0.001930
1330     13.290000      0.008780     -0.003000
1331     13.300000      0.008810     -0.004070
1332     13.310000      0.008850     -0.005100
1333     13.320000      0.008910     -0.006070
1334     13.330000      0.008970     -0.006960
1335     13.340000      0.009040     -0.007730
1336     13.350000      0.009110     -0.008360
1337     13.360000      0.009200     -0.008850
1338     13.370000      0.009290     -0.009160
1339     13.380000      0.009380     -0.009290
1340     13.390000      0.009470     -0.009230
1341     13.400000      0.009560     -0.008980
1342     13.410000      0.009650     -0.008530
1343     13.420000      0.009740     -0.007900
1344     13.430000      0.009820     -0.007090
1345     13.440000      0.009890     -0.006110
1346     13.450000      0.009950     -0.004990
1347     13.460000      0.010000     -0.003740
1348     13.470000      0.010040     -0.002390
1349     13.480000      0.010060     -0.000970
1350     13.490000      0.010070      0.000490
1351     13.500000      0.010060      0.001960
1352     13.510000      0.010040      0.003410
1353     13.520000      0.010010      0.004800
1354     13.530000      0.009960      0.006100
1355     13.540000      0.009900      0.007290
1356     13.550000      0.009830      0.008340
1357     13.560000      0.009750      0.009230
1358     13.570000      0.009650      0.009940
1359     13.580000      0.009550      0.010450
1360     13.590000      0.009450      0.010760
1361     13.600000      0.009340      0.010860
1362     13.610000      0.009230      0.010760
1363     13.620000      0.009130      0.010460
1364     13.630000      0.009020      0.009960
1365     13.640000      0.008920      0.009280
1366     13.650000      0.008830      0.008430
1367     13.660000      0.008740      0.007450
1368     13.670000      0.008670      0.006340
1369     13.680000      0.008610      0.005150
1370     13.690000      0.008550      0.003890
1371     13.700000      0.008520      0.002610
1372     13.710000      0.008490      0.001330
1373     13.720000      0.008480      0.000080
1374     13.730000      0.008480     -0.001110
1375     13.740000      0.008490     -0.002210
1376     13.750000      0.008510     -0.003190
1377     13.760000      0.008540     -0.004040
1378     13.770000      0.008580     -0.004740
1379     13.780000      0.008630     -0.005280
1380     13.790000      0.008680     -0.005640
1381     13.800000      0.008740     -0.005820
1382     13.810000      0.008800     -0.005820
1383     13.820000      0.008850     -0.005650
1384     13.830000      0.008910     -0.005300
1385     13.840000      0.008960     -0.004810
1386     13.850000      0.009010     -0.004170
1387     13.860000      0.009050     -0.003400
1388     13.870000      0.009090     -0.002540
1389     13.880000      0.009110     -0.001600
1390     13.890000      0.009130     -0.000610
1391     13.900000      0.009130      0.000410
1392     13.910000      0.009130      0.001420
1393     13.920000      0.009120      0.002400
1394     13.930000      0.009090      0.003320
1395     13.940000      0.009060      0.004170
1396     13.950000      0.009020      0.004900
1397     13.960000      0.008970      0.005520
1398     13.970000      0.008910      0.005990
1399     13.980000      0.008850      0.006320
1400     13.990000      0.008790      0.006490
1401     14.000000      0.008730      0.006490
1402     14.010000      0.008660      0.006330
1403     14.020000      0.008600      0.006010
1404     14.030000      0.008540      0.005530
1405     14.040000      0.008480      0.004900
1406     14.050000      0.008430      0.004140
1407     14.060000      0.008390      0.003260
1408     14.070000      0.008360      0.002270
1409     14.080000      0.008340      0.001210
1410     14.090000      0.008320      0.000080
1411     14.100000      0.008320     -0.001080
1412     14.110000      0.008330     -0.002260
1413     14.120000      0.008360     -0.003420
1414     14.130000      0.008390     -0.004560
1415     14.140000      0.008440     -0.005640
1416     14.150000      0.008490     -0.006660
1417     14.160000      0.008560     -0.007580
1418     14.170000      0.008630     -0.008420
1419     14.180000      0.008720     -0.009140
1420     14.190000      0.008810     -0.009740
1421     14.200000      0.008910     -0.010230
1422     14.210000      0.009010     -0.010590
1423     14.220000      0.009120     -0.010830
1424     14.230000      0.009220     -0.010950
1425     14.240000      0.009330     -0.010940
1426     14.250000      0.009440     -0.010820
1427     14.260000      0.009550     -0.010600
1428     14.270000      0.009660     -0.010280
1429     14.280000      0.009760     -0.009860
1430     14.290000      0.009860     -0.009370
1431     14.300000      0.009950     -0.008800
1432     14.310000      0.010040     -0.008170
1433     14.320000      0.010120     -0.007490
1434     14.330000      0.010200     -0.006770
1435     14.340000      0.010270     -0.006010
1436     14.350000      0.010330     -0.005230
1437     14.360000      0.010380     -0.004420
1438     14.370000      0.010420     -0.003600
1439     14.380000      0.010460     -0.002760
1440     14.390000      0.010490     -0.001920
1441     14.400000      0.010500     -0.001070
1442     14.410000      0.010510     -0.000210
1443     14.420000      0.010520      0.000630
1444     14.430000      0.010510      0.001480
1445     14.440000      0.010500      0.002310
1446     14.450000      0.010470      0.003130
1447     14.460000      0.010440      0.003940
1448     14.470000      0.010400      0.004710
1449     14.480000      0.010360      0.005450
1450     14.490000      0.010300      0.006150
1451     14.500000      0.010240      0.006790
1452     14.510000      0.010170      0.007380
1453     14.520000      0.010100      0.007890
1454     14.530000      0.010020      0.008330
1455     14.540000      0.009940      0.008680
1456     14.550000      0.009850      0.008940
1457     14.560000      0.009760      0.009110
1458     14.570000      0.009670      0.009160
1459     14.580000      0.009580      0.009120
1460     14.590000      0.009490      0.008960
1461     14.600000      0.009400      0.008700
1462     14.610000      0.009310      0.008330
1463     14.620000      0.009230      0.007860
1464     14.630000      0.009150      0.007300
1465     14.640000      0.009070      0.006650
1466     14.650000      0.009010      0.005930
1467     14.660000      0.008950      0.005150
1468     14.670000      0.008900      0.004330
1469     14.680000      0.008850      0.003480
1470     14.690000      0.008820      0.002630
1471     14.700000      0.008790      0.001780
1472     14.710000      0.008770      0.000970
1473     14.720000      0.008760      0.000220
1474     14.730000      0.008760     -0.000470
1475     14.740000      0.008770     -0.001070
1476     14.750000      0.008780     -0.001570
1477     14.760000      0.008790     -0.001940
1478     14.770000      0.008810     -0.002190
1479     14.780000      0.008830     -0.002300
1480     14.790000      0.008860     -0.002280
1481     14.800000      0.008880     -0.002100
1482     14.810000      0.008900     -0.001790
1483     14.820000      0.008920     -0.001330
1484     14.830000      0.008930     -0.000750
1485     14.840000      0.008940     -0.000040
1486     14.850000      0.008940      0.000770
1487     14.860000      0.008930      0.001670
1488     14.870000      0.008920      0.002650
1489     14.880000      0.008890      0.003670
1490     14.890000      0.008850      0.004720
1491     14.900000      0.008810      0.005760
1492     14.910000      0.008750      0.006790
1493     14.920000      0.008680      0.007760
1494     14.930000      0.008600      0.008670
1495     14.940000      0.008520      0.009480
1496     14.950000      0.008420      0.010170
1497     14.960000      0.008320      0.010730
1498     14.970000      0.008210      0.011150
1499     14.980000      0.008100      0.011420
1500     14.990000      0.007990      0.011520
1501     15.000000      0.007870      0.011460
1502     15.010000      0.007760      0.011240
1503     15.020000      0.007640      0.010850
1504     15.030000      0.007540      0.010310
1505     15.040000      0.007430      0.009630
1506     15.050000      0.007340      0.008810
1507     15.060000      0.007250      0.007890
1508     15.070000      0.007170      0.006870
1509     15.080000      0.007100      0.005790
1510     15.090000      0.007040      0.004660
1511     15.100000      0.007000      0.003510
1512     15.110000      0.006960      0.002380
1513     15.120000      0.006940      0.001270
1514     15.130000      0.006920      0.000220
1515     15.140000      0.006920     -0.000750
1516     15.150000      0.006930     -0.001620
1517     15.160000      0.006950     -0.002370
1518     15.170000      0.006970     -0.002990
1519     15.180000      0.007000     -0.003460
1520     15.190000      0.007030     -0.003790
1521     15.200000      0.007070     -0.003960
1522     15.210000      0.007110     -0.003970
1523     15.220000      0.007150     -0.003830
1524     15.230000      0.007190     -0.003550
1525     15.240000      0.007230     -0.003120
1526     15.250000      0.007260     -0.002570
1527     15.260000      0.007280     -0.001910
1528     15.270000      0.007300     -0.001150
1529     15.280000      0.007310     -0.000310
1530     15.290000      0.007320      0.000590
1531     15.300000      0.007310      0.001520
1532     15.310000      0.007290      0.002460
1533     15.320000      0.007270      0.003400
1534     15.330000      0.007240      0.004310
1535     15.340000      0.007190      0.005180
1536     15.350000      0.007140      0.005980
1537     15.360000      0.007080      0.006710
1538     15.370000      0.007010      0.007350
1539     15.380000      0.006940      0.007890
1540     15.390000      0.006860      0.008320
1541     15.400000      0.006780      0.008650
1542     15.410000      0.006690      0.008860
1543     15.420000      0.006600      0.008970
1544     15.430000      0.006510      0.008960
1545     15.440000      0.006420      0.008850
1546     15.450000      0.006340      0.008650
1547     15.460000      0.006250      0.008360
1548     15.470000      0.006170      0.007980
1549     15.480000      0.006090      0.007540
1550     15.490000      0.006010      0.007040
1551     15.500000      0.005940      0.006490
1552     15.510000      0.005870      0.005910
1553     15.520000      0.005820      0.005310
1554     15.530000      0.005760      0.004690
1555     15.540000      0.005720      0.004080
1556     15.550000      0.005680      0.003470
1557     15.560000      0.005640      0.002870
1558     15.570000      0.005610      0.002300
1559     15.580000      0.005590      0.001760
1560     15.590000      0.005570      0.001240
1561     15.600000      0.005560      0.000760
1562     15.610000      0.005550      0.000310
1563     15.620000      0.005550     -0.000090
1564     15.630000      0.005550     -0.000470
1565     15.640000      0.005550     -0.000800
1566     15.650000      0.005560     -0.001100
1567     15.660000      0.005570     -0.001360
1568     15.670000      0.005590     -0.001590
1569     15.680000      0.005600     -0.001780
1570     15.690000      0.005620     -0.001950
1571     15.700000      0.005640     -0.002080
1572     15.710000      0.005660     -0.002170
1573     15.720000      0.005680     -0.002240
1574     15.730000      0.005700     -0.002290
1575     15.740000      0.005730     -0.002300
1576     15.750000      0.005750     -0.002280
1577     15.760000      0.005770     -0.002240
1578     15.770000      0.005800     -0.002180
1579     15.780000      0.005820     -0.002080
1580     15.790000      0.005840     -0.001970
1581     15.800000      0.005860     -0.001820
1582     15.810000      0.005880     -0.001660
1583     15.820000      0.005890     -0.001470
1584     15.830000      0.005910     -0.001270
1585     15.840000      0.005920     -0.001040
1586     15.850000      0.005930     -0.000800
1587     15.860000      0.005940     -0.000550
1588     15.870000      0.005940     -0.000290
1589     15.880000      0.005950     -0.000020
1590     15.890000      0.005950      0.000260
1591     15.900000      0.005940      0.000530
1592     15.910000      0.005940      0.000790
1593     15.920000      0.005930      0.001050
1594     15.930000      0.005920      0.001300
1595     15.940000      0.005910      0.001530
1596     15.950000      0.005890      0.001740
1597     15.960000      0.005870      0.001930
1598     15.970000      0.005860      0.002100
1599     15.980000      0.005830      0.002240
1600     15.990000      0.005810      0.002350
1601     16.000000      0.005790      0.002440
1602     16.010000      0.005760      0.002500
1603     16.020000      0.005740      0.002540
1604     16.030000      0.005710      0.002550
1605     16.040000      0.005690      0.002540
1606     16.050000      0.005660      0.002500
1607     16.060000      0.005640      0.002440
1608     16.070000      0.005610      0.002370
1609     16.080000      0.005590      0.002270
1610     16.090000      0.005570      0.002170
1611     16.100000      0.005550      0.002050
1612     16.110000      0.005530      0.001920
1613     16.120000      0.005510      0.001790
1614     16.130000      0.005490      0.001650
1615     16.140000      0.005470      0.001510
1616     16.150000      0.005460      0.001370
1617     16.160000      0.005440      0.001230
1618     16.170000      0.005430      0.001100
1619     16.180000      0.005420      0.000970
1620     16.190000      0.005410      0.000840
1621     16.200000      0.005400      0.000720
1622     16.210000      0.005390      0.000610
1623     16.220000      0.005390      0.000500
1624     16.230000      0.005380      0.000390
1625     16.240000      0.005380      0.000290
1626     16.250000      0.005380      0.000200
1627     16.260000      0.005370      0.000100
1628     16.270000      0.005370      0.000010
1629     16.280000      0.005370     -0.000080
1630     16.290000      0.005370     -0.000170
1631     16.300000      0.005380     -0.000260
1632     16.310000      0.005380     -0.000350
1633     16.320000      0.005380     -0.000440
1634     16.330000      0.005390     -0.000540
1635     16.340000      0.005390     -0.000640
1636     16.350000      0.005400     -0.000740
1637     16.360000      0.005410     -0.000850
1638     16.370000      0.005410     -0.000970
1639     16.380000      0.005420     -0.001090
1640     16.390000      0.005430     -0.001210
1641     16.400000      0.005450     -0.001350
1642     16.410000      0.005460     -0.001480
1643     16.420000      0.005470     -0.001620
1644     16.430000      0.005490     -0.001770
1645     16.440000      0.005510     -0.001910
1646     16.450000      0.005530     -0.002050
1647     16.460000      0.005550     -0.002180
1648     16.470000      0.005570     -0.002310
1649     16.480000      0.005590     -0.002420
1650     16.490000      0.005620     -0.002520
1651     16.500000      0.005640     -0.002590
1652     16.510000      0.005670     -0.002640
1653     16.520000      0.005690     -0.002660
1654     16.530000      0.005720     -0.002650
1655     16.540000      0.005750     -0.002590
1656     16.550000      0.005770     -0.002500
1657     16.560000      0.005800     -0.002350
1658     16.570000      0.005820     -0.002160
1659     16.580000      0.005840     -0.001920
1660     16.590000      0.005860     -0.001630
1661     16.600000      0.005880     -0.001280
1662     16.610000      0.005890     -0.000890
1663     16.620000      0.005900     -0.000450
1664     16.630000      0.005910      0.000030
1665     16.640000      0.005910      0.000550
1666     16.650000      0.005900      0.001100
1667     16.660000      0.005890      0.001680
1668     16.670000      0.005870      0.002270
1669     16.680000      0.005850      0.002860
1670     16.690000      0.005820      0.003450
1671     16.700000      0.005790      0.004020
1672     16.710000      0.005750      0.004560
1673     16.720000      0.005700      0.005050
1674     16.730000      0.005650      0.005490
1675     16.740000      0.005590      0.005860
1676     16.750000      0.005540      0.006160
1677     16.760000      0.005470      0.006370
1678     16.770000      0.005410      0.006500
1679     16.780000      0.005350      0.006530
1680     16.790000      0.005280      0.006460
1681     16.800000      0.005220      0.006290
1682     16.810000      0.005150      0.006010
1683     16.820000      0.005090      0.005640
1684     16.830000      0.005040      0.005180
1685     16.840000      0.004980      0.004630
1686     16.850000      0.004940      0.003990
1687     16.860000      0.004900      0.003290
1688     16.870000      0.004870      0.002530
1689     16.880000      0.004840      0.001710
1690     16.890000      0.004820      0.000870
1691     16.900000      0.004810      0.000000
1692     16.910000      0.004810     -0.000870
1693     16.920000      0.004820     -0.001730
1694     16.930000      0.004840     -0.002570
1695     16.940000      0.004870     -0.003380
1696     16.950000      0.004900     -0.004140
1697     16.960000      0.004940     -0.004850
1698     16.970000      0.004990     -0.005490
1699     16.980000      0.005050     -0.006070
1700     16.990000      0.005110     -0.006570
1701     17.000000      0.005170     -0.007000
1702     17.010000      0.005240     -0.007350
1703     17.020000      0.005310     -0.007620
1704     17.030000      0.005390     -0.007820
1705     17.040000      0.005470     -0.007940
1706     17.050000      0.005550     -0.007990
1707     17.060000      0.005630     -0.007980
1708     17.070000      0.005710     -0.007900
1709     17.080000      0.005790     -0.007770
1710     17.090000      0.005870     -0.007590
1711     17.100000      0.005940     -0.007360
1712     17.110000      0.006010     -0.007090
1713     17.120000      0.006090     -0.006790
1714     17.130000      0.006150     -0.006460
1715     17.140000      0.006220     -0.006100
1716     17.150000      0.006280     -0.005730
1717     17.160000      0.006340     -0.005330
1718     17.170000      0.006390     -0.004930
1719     17.180000      0.006440     -0.004510
1720     17.190000      0.006480     -0.004080
1721     17.200000      0.006520     -0.003640
1722     17.210000      0.006560     -0.003200
1723     17.220000      0.006590     -0.002750
1724     17.230000      0.006620     -0.002290
1725     17.240000      0.006640     -0.001830
1726     17.250000      0.006660     -0.001360
1727     17.260000      0.006680     -0.000900
1728     17.270000      0.006680     -0.000430
1729     17.280000      0.006690      0.000040
1730     17.290000      0.006690      0.000500
1731     17.300000      0.006680      0.000960
1732     17.310000      0.006670      0.001410
1733     17.320000      0.006660      0.001850
1734     17.330000      0.006640      0.002270
1735     17.340000      0.006620      0.002690
1736     17.350000      0.006590      0.003090
1737     17.360000      0.006560      0.003470
1738     17.370000      0.006530      0.003830
1739     17.380000      0.006490      0.004180
1740     17.390000      0.006450      0.004500
1741     17.400000      0.006400      0.004810
1742     17.410000      0.006350      0.005100
1743     17.420000      0.006300      0.005370
1744     17.430000      0.006250      0.005620
1745     17.440000      0.006190      0.005850
1746     17.450000      0.006130      0.006060
1747     17.460000      0.006070      0.006260
1748     17.470000      0.006010      0.006430
1749     17.480000      0.005950      0.006580
1750     17.490000      0.005880      0.006710
1751     17.500000      0.005810      0.006810
1752     17.510000      0.005740      0.006900
1753     17.520000      0.005680      0.006950
1754     17.530000      0.005610      0.006990
1755     17.540000      0.005540      0.006990
1756     17.550000      0.005470      0.006970
1757     17.560000      0.005400      0.006920
1758     17.570000      0.005330      0.006840
1759     17.580000      0.005260      0.006730
1760     17.590000      0.005190      0.006590
1761     17.600000      0.005130      0.006430
1762     17.610000      0.005060      0.006230
1763     17.620000      0.005000      0.006010
1764     17.630000      0.004940      0.005760
1765     17.640000      0.004880      0.005490
1766     17.650000      0.004830      0.005200
1767     17.660000      0.004770      0.004890
1768     17.670000      0.004730      0.004570
1769     17.680000      0.004680      0.004240
1770     17.690000      0.004640      0.003900
1771     17.700000      0.004600      0.003570
1772     17.710000      0.004560      0.003240
1773     17.720000      0.004530      0.002920
1774     17.730000      0.004500      0.002620
1775     17.740000      0.004480      0.002340
1776     17.750000      0.004450      0.002080
1777     17.760000      0.004430      0.001850
1778     17.770000      0.004410      0.001640
1779     17.780000      0.004400      0.001470
1780     17.790000      0.004380      0.001330
1781     17.800000      0.004370      0.001230
1782     17.810000      0.004360      0.001150
1783     17.820000      0.004340      0.001110
1784     17.830000      0.004330      0.001100
1785     17.840000      0.004320      0.001110
1786     17.850000      0.004310      0.001150
1787     17.860000      0.004300      0.001210
1788     17.870000      0.004290      0.001290
1789     17.880000      0.004270      0.001370
1790     17.890000      0.004260      0.001470
1791     17.900000      0.004250      0.001560
1792     17.910000      0.004230      0.001660
1793     17.920000      0.004210      0.001740
1794     17.930000      0.004200      0.001810
1795     17.940000      0.004180      0.001860
1796     17.950000      0.004160      0.001890
1797     17.960000      0.004140      0.001890
1798     17.970000      0.004120      0.001870
1799     17.980000      0.004100      0.001810
1800     17.990000      0.004090      0.001720
1801     18.000000      0.004070      0.001600
1802     18.010000      0.004050      0.001440
1803     18.020000      0.004040      0.001250
1804     18.030000      0.004030      0.001030
1805     18.040000      0.004010      0.000780
1806     18.050000      0.004010      0.000510
1807     18.060000      0.004000      0.000210
1808     18.070000      0.004000     -0.000100
1809     18.080000      0.004000     -0.000420
1810     18.090000      0.004010     -0.000750
1811     18.100000      0.004010     -0.001070
1812     18.110000      0.004020     -0.001390
1813     18.120000      0.004040     -0.001690
1814     18.130000      0.004050     -0.001980
1815     18.140000      0.004070     -0.002230
1816     18.150000      0.004100     -0.002460
1817     18.160000      0.004120     -0.002650
1818     18.170000      0.004150     -0.002800
1819     18.180000      0.004180     -0.002910
1820     18.190000      0.004200     -0.002980
1821     18.200000      0.004230     -0.003000
1822     18.210000      0.004260     -0.002980
1823     18.220000      0.004290     -0.002910
1824     18.230000      0.004320     -0.002800
1825     18.240000      0.004350     -0.002640
1826     18.250000      0.004380     -0.002450
1827     18.260000      0.004400     -0.002220
1828     18.270000      0.004420     -0.001960
1829     18.280000      0.004440     -0.001660
1830     18.290000      0.004460     -0.001350
1831     18.300000      0.004470     -0.001010
1832     18.310000      0.004480     -0.000660
1833     18.320000      0.004490     -0.000300
1834     18.330000      0.004490      0.000070
1835     18.340000      0.004490      0.000440
1836     18.350000      0.004490      0.000810
1837     18.360000      0.004480      0.001180
1838     18.370000      0.004470      0.001540
1839     18.380000      0.004450      0.001890
1840     18.390000      0.004430      0.002230
1841     18.400000      0.004410      0.002560
1842     18.410000      0.004390      0.002890
1843     18.420000      0.004360      0.003190
1844     18.430000      0.004330      0.003490
1845     18.440000      0.004290      0.003780
1846     18.450000      0.004250      0.004050
1847     18.460000      0.004210      0.004310
1848     18.470000      0.004170      0.004550
1849     18.480000      0.004120      0.004780
1850     18.490000      0.004080      0.005000
1851     18.500000      0.004030      0.005210
1852     18.510000      0.003970      0.005390
1853     18.520000      0.003920      0.005560
1854     18.530000      0.003860      0.005710
1855     18.540000      0.003810      0.005850
1856     18.550000      0.003750      0.005960
1857     18.560000      0.003690      0.006060
1858     18.570000      0.003630      0.006140
1859     18.580000      0.003570      0.006190
1860     18.590000      0.003510      0.006230
1861     18.600000      0.003440      0.006250
1862     18.610000      0.003380      0.006240
1863     18.620000      0.003320      0.006220
1864     18.630000      0.003260      0.006180
1865     18.640000      0.003190      0.006120
1866     18.650000      0.003130      0.006050
1867     18.660000      0.003070      0.005950
1868     18.670000      0.003010      0.005850
1869     18.680000      0.002950      0.005730
1870     18.690000      0.002900      0.005600
1871     18.700000      0.002840      0.005460
1872     18.710000      0.002790      0.005310
1873     18.720000      0.002730      0.005160
1874     18.730000      0.002680      0.005000
1875     18.740000      0.002630      0.004830
1876     18.750000      0.002580      0.004660
1877     18.760000      0.002540      0.004490
1878     18.770000      0.002490      0.004320
1879     18.780000      0.002450      0.004140
1880     18.790000      0.002410      0.003960
1881     18.800000      0.002370      0.003790
1882     18.810000      0.002330      0.003610
1883     18.820000      0.002290      0.003420
1884     18.830000      0.002260      0.003240
1885     18.840000      0.002230      0.003050
1886     18.850000      0.002200      0.002860
1887     18.860000      0.002170      0.002660
1888     18.870000      0.002140      0.002460
1889     18.880000      0.002120      0.002260
1890     18.890000      0.002090      0.002050
1891     18.900000      0.002070      0.001830
1892     18.910000      0.002060      0.001610
1893     18.920000      0.002040      0.001380
1894     18.930000      0.002030      0.001140
1895     18.940000      0.002010      0.000900
1896     18.950000      0.002010      0.000640
1897     18.960000      0.002000      0.000380
1898     18.970000      0.001990      0.000110
1899     18.980000      0.001990     -0.000170
1900     18.990000      0.002000     -0.000460
1901     19.000000      0.002000     -0.000760
1902     19.010000      0.002010     -0.001060
1903     19.020000      0.002020     -0.001370
1904     19.030000      0.002030     -0.001680
1905     19.040000      0.002050     -0.002000
1906     19.050000      0.002070     -0.002310
1907     19.060000      0.002090     -0.002620
1908     19.070000      0.002120     -0.002920
1909     19.080000      0.002150     -0.003200
1910     19.090000      0.002180     -0.003450
1911     19.100000      0.002210     -0.003680
1912     19.110000      0.002250     -0.003880
1913     19.120000      0.002290     -0.004030
1914     19.130000      0.002330     -0.004140
1915     19.140000      0.002370     -0.004190
1916     19.150000      0.002410     -0.004190
1917     19.160000      0.002460     -0.004120
1918     19.170000      0.002500     -0.003990
1919     19.180000      0.002540     -0.003790
1920     19.190000      0.002570     -0.003520
1921     19.200000      0.002610     -0.003180
1922     19.210000      0.002640     -0.002770
1923     19.220000      0.002670     -0.002290
1924     19.230000      0.002690     -0.001750
1925     19.240000      0.002710     -0.001150
1926     19.250000      0.002720     -0.000510
1927     19.260000      0.002730      0.000180
1928     19.270000      0.002720      0.000890
1929     19.280000      0.002720      0.001630
1930     19.290000      0.002700      0.002370
1931     19.300000      0.002680      0.003100
1932     19.310000      0.002640      0.003810
1933     19.320000      0.002610      0.004480
1934     19.330000      0.002560      0.005110
1935     19.340000      0.002510      0.005670
1936     19.350000      0.002450      0.006170
1937     19.360000      0.002390      0.006580
1938     19.370000      0.002330      0.006910
1939     19.380000      0.002260      0.007150
1940     19.390000      0.002190      0.007290
1941     19.400000      0.002110      0.007330
1942     19.410000      0.002040      0.007280
1943     19.420000      0.001970      0.007130
1944     19.430000      0.001900      0.006890
1945     19.440000      0.001830      0.006560
1946     19.450000      0.001760      0.006150
1947     19.460000      0.001700      0.005680
1948     19.470000      0.001640      0.005140
1949     19.480000      0.001590      0.004560
1950     19.490000      0.001550      0.003950
1951     19.500000      0.001510      0.003320
1952     19.510000      0.001470      0.002680
1953     19.520000      0.001450      0.002040
1954     19.530000      0.001430      0.001430
1955     19.540000      0.001410      0.000850
1956     19.550000      0.001400      0.000310
1957     19.560000      0.001400     -0.000170
1958     19.570000      0.001400     -0.000600
1959     19.580000      0.001410     -0.000960
1960     19.590000      0.001420     -0.001260
1961     19.600000      0.001430     -0.001480
1962     19.610000      0.001440     -0.001640
1963     19.620000      0.001460     -0.001720
1964     19.630000      0.001480     -0.001730
1965     19.640000      0.001500     -0.001680
1966     19.650000      0.001510     -0.001570
1967     19.660000      0.001530     -0.001410
1968     19.670000      0.001540     -0.001210
1969     19.680000      0.001550     -0.000960
1970     19.690000      0.001560     -0.000690
1971     19.700000      0.001570     -0.000400
1972     19.710000      0.001570     -0.000100
1973     19.720000      0.001580      0.000200
1974     19.730000      0.001570      0.000500
1975     19.740000      0.001570      0.000770
1976     19.750000      0.001560      0.001030
1977     19.760000      0.001550      0.001250
1978     19.770000      0.001540      0.001440
1979     19.780000      0.001520      0.001590
1980     19.790000      0.001510      0.001690
1981     19.800000      0.001490      0.001760
1982     19.810000      0.001470      0.001780
1983     19.820000      0.001460      0.001750
1984     19.830000      0.001440      0.001680
1985     19.840000      0.001420      0.001570
1986     19.850000      0.001410      0.001420
1987     19.860000      0.001390      0.001240
1988     19.870000      0.001380      0.001030
1989     19.880000      0.001370      0.000800
1990     19.890000      0.001360      0.000550
1991     19.900000      0.001350      0.000300
1992     19.910000      0.001350      0.000030
1993     19.920000      0.001350     -0.000230
1994     19.930000      0.001350     -0.000480
1995     19.940000      0.001360     -0.000730
1996     19.950000      0.001370     -0.000950
1997     19.960000      0.001380     -0.001150
1998     19.970000      0.001390     -0.001330
1999     19.980000      0.001400     -0.001470
2000     19.990000      0.001410     -0.001590
2001     20.000000      0.001430     -0.001670
2002     20.010000      0.001450     -0.001720
2003     20.020000      0.001460     -0.001740
2004     20.030000      0.001480     -0.001720
2005     20.040000      0.001500     -0.001670
2006     20.050000      0.001520     -0.001600
2007     20.060000      0.001530     -0.001490
2008     20.070000      0.001550     -0.001360
2009     20.080000      0.001560     -0.001200
2010     20.090000      0.001570     -0.001020
2011     20.100000      0.001580     -0.000830
2012     20.110000      0.001590     -0.000620
2013     20.120000      0.001600     -0.000400
2014     20.130000      0.001600     -0.000170
2015     20.140000      0.001600      0.000070
2016     20.150000      0.001600      0.000310
2017     20.160000      0.001600      0.000560
2018     20.170000      0.001590      0.000800
2019     20.180000      0.001590      0.001050
2020     20.190000      0.001570      0.001290
2021     20.200000      0.001560      0.001540
2022     20.210000      0.001550      0.001770
2023     20.220000      0.001530      0.002000
2024     20.230000      0.001510      0.002230
2025     20.240000      0.001490      0.002450
2026     20.250000      0.001460      0.002650
2027     20.260000      0.001440      0.002850
2028     20.270000      0.001410      0.003030
2029     20.280000      0.001380      0.003190
2030     20.290000      0.001340      0.003330
2031     20.300000      0.001310      0.003450
2032     20.310000      0.001280      0.003540
2033     20.320000      0.001240      0.003600
2034     20.330000      0.001210      0.003630
2035     20.340000      0.001170      0.003620
2036     20.350000      0.001130      0.003570
2037     20.360000      0.001100      0.003480
2038     20.370000      0.001060      0.003350
2039     20.380000      0.001030      0.003170
2040     20.390000      0.001000      0.002950
2041     20.400000      0.000970      0.002680
2042     20.410000      0.000940      0.002360
2043     20.420000      0.000920      0.002010
2044     20.430000      0.000900      0.001610
2045     20.440000      0.000880      0.001180
2046     20.450000      0.000870      0.000720
2047     20.460000      0.000860      0.000240
2048     20.470000      0.000860     -0.000260
2049     20.480000      0.000860     -0.000770
2050     20.490000      0.000870     -0.001280
2051     20.500000      0.000880     -0.001790
2052     20.510000      0.000900     -0.002270
2053     20.520000      0.000920     -0.002730
2054     20.530000      0.000950     -0.003150
2055     20.540000      0.000980     -0.003530
2056     20.550000      0.001020     -0.003850
2057     20.560000      0.001060     -0.004120
2058     20.570000      0.001100     -0.004320
2059     20.580000      0.001140     -0.004460
2060     20.590000      0.001190     -0.004530
2061     20.600000      0.001230     -0.004530
2062     20.610000      0.001280     -0.004460
2063     20.620000      0.001320     -0.004310
2064     20.630000      0.001360     -0.004100
2065     20.640000      0.001400     -0.003830
2066     20.650000      0.001440     -0.003490
2067     20.660000      0.001480     -0.003110
2068     20.670000      0.001510     -0.002670
2069     20.680000      0.001540     -0.002200
2070     20.690000      0.001560     -0.001700
2071     20.700000      0.001570     -0.001180
2072     20.710000      0.001590     -0.000640
2073     20.720000      0.001590     -0.000100
2074     20.730000      0.001590      0.000430
2075     20.740000      0.001590      0.000950
2076     20.750000      0.001580      0.001450
2077     20.760000      0.001570      0.001930
2078     20.770000      0.001550      0.002380
2079     20.780000      0.001520      0.002790
2080     20.790000      0.001490      0.003170
2081     20.800000      0.001460      0.003510
2082     20.810000      0.001430      0.003800
2083     20.820000      0.001390      0.004060
2084     20.830000      0.001350      0.004270
2085     20.840000      0.001310      0.004450
2086     20.850000      0.001260      0.004580
2087     20.860000      0.001220      0.004670
2088     20.870000      0.001170      0.004720
2089     20.880000      0.001120      0.004730
2090     20.890000      0.001070      0.004700
2091     20.900000      0.001030      0.004640
2092     20.910000      0.000980      0.004530
2093     20.920000      0.000940      0.004390
2094     20.930000      0.000890      0.004210
2095     20.940000      0.000850      0.004000
2096     20.950000      0.000810      0.003740
2097     20.960000      0.000770      0.003450
2098     20.970000      0.000740      0.003130
2099     20.980000      0.000710      0.002770
2100     20.990000      0.000680      0.002370
2101     21.000000      0.000660      0.001930
2102     21.010000      0.000640      0.001460
2103     21.020000      0.000620      0.000960
2104     21.030000      0.000610      0.000420
2105     21.040000      0.000610     -0.000140
2106     21.050000      0.000610     -0.000730
2107     21.060000      0.000620     -0.001340
2108     21.070000      0.000630     -0.001970
2109     21.080000      0.000650     -0.002610
2110     21.090000      0.000680     -0.003250
2111     21.100000      0.000710     -0.003890
2112     21.110000      0.000750     -0.004520
2113     21.120000      0.000790     -0.005140
2114     21.130000      0.000840     -0.005730
2115     21.140000      0.000900     -0.006300
2116     21.150000      0.000960     -0.006840
2117     21.160000      0.001030     -0.007340
2118     21.170000      0.001110     -0.007800
2119     21.180000      0.001180     -0.008220
2120     21.190000      0.001270     -0.008600
2121     21.200000      0.001350     -0.008930
2122     21.210000      0.001440     -0.009220
2123     21.220000      0.001530     -0.009460
2124     21.230000      0.001630     -0.009660
2125     21.240000      0.001720     -0.009810
2126     21.250000      0.001820     -0.009920
2127     21.260000      0.001920     -0.010000
2128     21.270000      0.002020     -0.010030
2129     21.280000      0.002120     -0.010030
2130     21.290000      0.002220     -0.009990
2131     21.300000      0.002320     -0.009930
2132     21.310000      0.002420     -0.009830
2133     21.320000      0.002520     -0.009710
2134     21.330000      0.002620     -0.009570
2135     21.340000      0.002710     -0.009400
2136     21.350000      0.002810     -0.009200
2137     21.360000      0.002900     -0.008990
2138     21.370000      0.002990     -0.008760
2139     21.380000      0.003080     -0.008510
2140     21.390000      0.003160     -0.008240
2141     21.400000      0.003240     -0.007960
2142     21.410000      0.003320     -0.007650
2143     21.420000      0.003400     -0.007340
2144     21.430000      0.003470     -0.007010
2145     21.440000      0.003540     -0.006660
2146     21.450000      0.003610     -0.006310
2147     21.460000      0.003670     -0.005950
2148     21.470000      0.003730     -0.005580
2149     21.480000      0.003790     -0.005220
2150     21.490000      0.003840     -0.004850
2151     21.500000      0.003890     -0.004490
2152     21.510000      0.003930     -0.004140
2153     21.520000      0.003980     -0.003800
2154     21.530000      0.004010     -0.003470
2155     21.540000      0.004050     -0.003170
2156     21.550000      0.004080     -0.002880
2157     21.560000      0.004110     -0.002620
2158     21.570000      0.004130     -0.002390
2159     21.580000      0.004160     -0.002180
2160     21.590000      0.004180     -0.002000
2161     21.600000      0.004200     -0.001860
2162     21.610000      0.004220     -0.001730
2163     21.620000      0.004240     -0.001640
2164     21.630000      0.004250     -0.001580
2165     21.640000      0.004270     -0.001540
2166     21.650000      0.004280     -0.001530
2167     21.660000      0.004300     -0.001540
2168     21.670000      0.004310     -0.001580
2169     21.680000      0.004330     -0.001630
2170     21.690000      0.004350     -0.001700
2171     21.700000      0.004360     -0.001790
2172     21.710000      0.004380     -0.001900
2173     21.720000      0.004400     -0.002010
2174     21.730000      0.004420     -0.002140
2175     21.740000      0.004440     -0.002270
2176     21.750000      0.004470     -0.002410
2177     21.760000      0.004490     -0.002560
2178     21.770000      0.004510     -0.002710
2179     21.780000      0.004540     -0.002870
2180     21.790000      0.004570     -0.003030
2181     21.800000      0.004600     -0.003190
2182     21.810000      0.004630     -0.003360
2183     21.820000      0.004670     -0.003530
2184     21.830000      0.004700     -0.003700
2185     21.840000      0.004740     -0.003880
2186     21.850000      0.004780     -0.004050
2187     21.860000      0.004820     -0.004230
2188     21.870000      0.004860     -0.004410
2189     21.880000      0.004900     -0.004600
2190     21.890000      0.004950     -0.004780
2191     21.900000      0.005000     -0.004960
2192     21.910000      0.005050     -0.005140
2193     21.920000      0.005100     -0.005330
2194     21.930000      0.005150     -0.005510
2195     21.940000      0.005210     -0.005690
2196     21.950000      0.005260     -0.005860
2197     21.960000      0.005320     -0.006040
2198     21.970000      0.005380     -0.006210
2199     21.980000      0.005450     -0.006390
2200     21.990000      0.005510     -0.006560
2201     22.000000      0.005580     -0.006730
2202     22.010000      0.005640     -0.006890
2203     22.020000      0.005710     -0.007060
2204     22.030000      0.005780     -0.007220
2205     22.040000      0.005850     -0.007380
2206     22.050000      0.005930     -0.007530
2207     22.060000      0.006000     -0.007680
2208     22.070000      0.006080     -0.007830
2209     22.080000      0.006160     -0.007970
2210     22.090000      0.006240     -0.008110
2211     22.100000      0.006320     -0.008240
2212     22.110000      0.006400     -0.008360
2213     22.120000      0.006490     -0.008470
2214     22.130000      0.006570     -0.008560
2215     22.140000      0.006660     -0.008650
2216     22.150000      0.006740     -0.008720
2217     22.160000      0.006830     -0.008780
2218     22.170000      0.006920     -0.008830
2219     22.180000      0.007010     -0.008860
2220     22.190000      0.007090     -0.008880
2221     22.200000      0.007180     -0.008880
2222     22.210000      0.007270     -0.008870
2223     22.220000      0.007360     -0.008850
2224     22.230000      0.007450     -0.008810
2225     22.240000      0.007540     -0.008760
2226     22.250000      0.007620     -0.008700
2227     22.260000      0.007710     -0.008630
2228     22.270000      0.007800     -0.008560
2229     22.280000      0.007880     -0.008480
2230     22.290000      0.007970     -0.008400
2231     22.300000      0.008050     -0.008320
2232     22.310000      0.008140     -0.008240
2233     22.320000      0.008220     -0.008170
2234     22.330000      0.008300     -0.008110
2235     22.340000      0.008380     -0.008050
2236     22.350000      0.008460     -0.008010
2237     22.360000      0.008540     -0.007980
2238     22.370000      0.008620     -0.007960
2239     22.380000      0.008700     -0.007960
2240     22.390000      0.008780     -0.007970
2241     22.400000      0.008860     -0.008000
2242     22.410000      0.008940     -0.008040
2243     22.420000      0.009020     -0.008090
2244     22.430000      0.009100     -0.008150
2245     22.440000      0.009180     -0.008230
2246     22.450000      0.009270     -0.008300
2247     22.460000      0.009350     -0.008380
2248     22.470000      0.009430     -0.008450
2249     22.480000      0.009520     -0.008520
2250     22.490000      0.009600     -0.008570
2251     22.500000      0.009690     -0.008610
2252     22.510000      0.009770     -0.008630
2253     22.520000      0.009860     -0.008610
2254     22.530000      0.009950     -0.008570
2255     22.540000      0.010030     -0.008480
2256     22.550000      0.010120     -0.008360
2257     22.560000      0.010200     -0.008180
2258     22.570000      0.010280     -0.007960
2259     22.580000      0.010360     -0.007690
2260     22.590000      0.010440     -0.007370
2261     22.600000      0.010510     -0.006990
2262     22.610000      0.010580     -0.006560
2263     22.620000      0.010650     -0.006090
2264     22.630000      0.010710     -0.005570
2265     22.640000      0.010760     -0.005010
2266     22.650000      0.010810     -0.004420
2267     22.660000      0.010860     -0.003810
2268     22.670000      0.010900     -0.003180
2269     22.680000      0.010930     -0.002560
2270     22.690000      0.010950     -0.001940
2271     22.700000      0.010970     -0.001340
2272     22.710000      0.010990     -0.000780
2273     22.720000      0.010990     -0.000260
2274     22.730000      0.011000      0.000190
2275     22.740000      0.011000      0.000570
2276     22.750000      0.010990      0.000870
2277     22.760000      0.010980      0.001080
2278     22.770000      0.010970      0.001190
2279     22.780000      0.010960      0.001200
2280     22.790000      0.010950      0.001100
2281     22.800000      0.010930      0.000900
2282     22.810000      0.010930      0.000590
2283     22.820000      0.010920      0.000170
2284     22.830000      0.010920     -0.000350
2285     22.840000      0.010920     -0.000950
2286     22.850000      0.010930     -0.001640
2287     22.860000      0.010950     -0.002400
2288     22.870000      0.010970     -0.003220
2289     22.880000      0.011000     -0.004070
2290     22.890000      0.011040     -0.004960
2291     22.900000      0.011090     -0.005840
2292     22.910000      0.011150     -0.006720
2293     22.920000      0.011220     -0.007580
2294     22.930000      0.011300     -0.008390
2295     22.940000      0.011380     -0.009140
2296     22.950000      0.011470     -0.009810
2297     22.960000      0.011570     -0.010410
2298     22.970000      0.011670     -0.010910
2299     22.980000      0.011780     -0.011310
2300     22.990000      0.011900     -0.011600
2301     23.000000      0.012010     -0.011780
2302     23.010000      0.012130     -0.011850
2303     23.020000      0.012250     -0.011820
2304     23.030000      0.012370     -0.011680
2305     23.040000      0.012480     -0.011440
2306     23.050000      0.012600     -0.011110
2307     23.060000      0.012710     -0.010690
2308     23.070000      0.012810     -0.010210
2309     23.080000      0.012920     -0.009660
2310     23.090000      0.013010     -0.009060
2311     23.100000      0.013100     -0.008430
2312     23.110000      0.013190     -0.007780
2313     23.120000      0.013270     -0.007120
2314     23.130000      0.013340     -0.006470
2315     23.140000      0.013400     -0.005830
2316     23.150000      0.013460     -0.005220
2317     23.160000      0.013510     -0.004640
2318     23.170000      0.013560     -0.004110
2319     23.180000      0.013600     -0.003620
2320     23.190000      0.013640     -0.003190
2321     23.200000      0.013670     -0.002810
2322     23.210000      0.013700     -0.002490
2323     23.220000      0.013720     -0.002230
2324     23.230000      0.013740     -0.002020
2325     23.240000      0.013760     -0.001860
2326     23.250000      0.013780     -0.001760
2327     23.260000      0.013800     -0.001710
2328     23.270000      0.013820     -0.001690
2329     23.280000      0.013830     -0.001720
2330     23.290000      0.013850     -0.001780
2331     23.300000      0.013870     -0.001880
2332     23.310000      0.013890     -0.001990
2333     23.320000      0.013910     -0.002130
2334     23.330000      0.013930     -0.002280
2335     23.340000      0.013950     -0.002440
2336     23.350000      0.013980     -0.002610
2337     23.360000      0.014000     -0.002780
2338     23.370000      0.014030     -0.002950
2339     23.380000      0.014060     -0.003130
2340     23.390000      0.014090     -0.003290
2341     23.400000      0.014120     -0.003460
2342     23.410000      0.014160     -0.003620
2343     23.420000      0.014190     -0.003770
2344     23.430000      0.014230     -0.003910
2345     23.440000      0.014270     -0.004050
2346     23.450000      0.014310     -0.004180
2347     23.460000      0.014350     -0.004300
2348     23.470000      0.014400     -0.004410
2349     23.480000      0.014440     -0.004520
2350     23.490000      0.014490     -0.004620
2351     23.500000      0.014530     -0.004710
2352     23.510000      0.014580     -0.004780
2353     23.520000      0.014630     -0.004860
2354     23.530000      0.014680     -0.004920
2355     23.540000      0.014730     -0.004970
2356     23.550000      0.014770     -0.005010
2357     23.560000      0.014820     -0.005050
2358     23.570000      0.014880     -0.005070
2359     23.580000      0.014930     -0.005090
2360     23.590000      0.014980     -0.005090
2361     23.600000      0.015030     -0.005090
2362     23.610000      0.015080     -0.005080
2363     23.620000      0.015130     -0.005060
2364     23.630000      0.015180     -0.005030
2365     23.640000      0.015230     -0.004990
2366     23.650000      0.015280     -0.004950
2367     23.660000      0.015330     -0.004910
2368     23.670000      0.015380     -0.004850
2369     23.680000      0.015430     -0.004800
2370     23.690000      0.015480     -0.004740
2371     23.700000      0.015520     -0.004690
2372     23.710000      0.015570     -0.004630
2373     23.720000      0.015620     -0.004570
2374     23.730000      0.015660     -0.004520
2375     23.740000      0.015710     -0.004480
2376     23.750000      0.015750     -0.004430
2377     23.760000      0.015800     -0.004400
2378     23.770000      0.015840     -0.004370
2379     23.780000      0.015880     -0.004340
2380     23.790000      0.015930     -0.004330
2381     23.800000      0.015970     -0.004320
2382     23.810000      0.016010     -0.004320
2383     23.820000      0.016060     -0.004330
2384     23.830000      0.016100     -0.004340
2385     23.840000      0.016140     -0.004360
2386     23.850000      0.016190     -0.004390
2387     23.860000      0.016230     -0.004420
2388     23.870000      0.016280     -0.004460
2389     23.880000      0.016320     -0.004510
2390     23.890000      0.016360     -0.004550
2391     23.900000      0.016410     -0.004600
2392     23.910000      0.016460     -0.004650
2393     23.920000      0.016500     -0.004690
2394     23.930000      0.016550     -0.004740
2395     23.940000      0.016600     -0.004790
2396     23.950000      0.016650     -0.004830
2397     23.960000      0.016690     -0.004870
2398     23.970000      0.016740     -0.004900
2399     23.980000      0.016790     -0.004930
2400     23.990000      0.016840     -0.004960
2401     24.000000      0.016890     -0.004980
2402     24.010000      0.016940     -0.005000
2403     24.020000      0.016990     -0.005010
2404     24.030000      0.017040     -0.005020
2405     24.040000      0.017090     -0.005030
2406     24.050000      0.017140     -0.005030
2407     24.060000      0.017190     -0.005030
2408     24.070000      0.017240     -0.005030
2409     24.080000      0.017290     -0.005040
2410     24.090000      0.017340     -0.005040
2411     24.100000      0.017390     -0.005040
2412     24.110000      0.017440     -0.005050
2413     24.120000      0.017490     -0.005060
2414     24.130000      0.017540     -0.005080
2415     24.140000      0.017590     -0.005100
2416     24.150000      0.017650     -0.005130
2417     24.160000      0.017700     -0.005170
2418     24.170000      0.017750     -0.005220
2419     24.180000      0.017800     -0.005270
2420     24.190000      0.017850     -0.005330
2421     24.200000      0.017910     -0.005390
2422     24.210000      0.017960     -0.005460
2423     24.220000      0.018020     -0.005530
2424     24.230000      0.018070     -0.005610
2425     24.240000      0.018130     -0.005680
2426     24.250000      0.018180     -0.005740
2427     24.260000      0.018240     -0.005800
2428     24.270000      0.018300     -0.005840
2429     24.280000      0.018360     -0.005860
2430     24.290000      0.018420     -0.005850
2431     24.300000      0.018470     -0.005810
2432     24.310000      0.018530     -0.005730
2433     24.320000      0.018590     -0.005610
2434     24.330000      0.018650     -0.005440
2435     24.340000      0.018700     -0.005220
2436     24.350000      0.018750     -0.004930
2437     24.360000      0.018800     -0.004580
2438     24.370000      0.018850     -0.004170
2439     24.380000      0.018890     -0.003690
2440     24.390000      0.018930     -0.003140
2441     24.400000      0.018960     -0.002540
2442     24.410000      0.018980     -0.001870
2443     24.420000      0.019000     -0.001150
2444     24.430000      0.019010     -0.000390
2445     24.440000      0.019020      0.000390
2446     24.450000      0.019010      0.001190
2447     24.460000      0.019000      0.001980
2448     24.470000      0.018980      0.002730
2449     24.480000      0.018950      0.003440
2450     24.490000      0.018920      0.004070
2451     24.500000      0.018880      0.004590
2452     24.510000      0.018830      0.004970
2453     24.520000      0.018780      0.005200
2454     24.530000      0.018730      0.005230
2455     24.540000      0.018680      0.005050
2456     24.550000      0.018630      0.004630
2457     24.560000      0.018580      0.003970
2458     24.570000      0.018540      0.003040
2459     24.580000      0.018510      0.001830
2460     24.590000      0.018490      0.000350
2461     24.600000      0.018490     -0.001390
2462     24.610000      0.018500     -0.003400
2463     24.620000      0.018540     -0.005630
2464     24.630000      0.018590     -0.008070
2465     24.640000      0.018680     -0.010660
2466     24.650000      0.018780     -0.013370
2467     24.660000      0.018920     -0.016120
2468     24.670000      0.019080     -0.018850
2469     24.680000      0.019270     -0.021470
2470     24.690000      0.019480     -0.023910
2471     24.700000      0.019720     -0.026070
2472     24.710000      0.019980     -0.027860
2473     24.720000      0.020260     -0.029190
2474     24.730000      0.020550     -0.029970
2475     24.740000      0.020850     -0.030120
2476     24.750000      0.021150     -0.029560
2477     24.760000      0.021450     -0.028230
2478     24.770000      0.021730     -0.026080
2479     24.780000      0.021990     -0.023070
2480     24.790000      0.022220     -0.019170
2481     24.800000      0.022410     -0.014390
2482     24.810000      0.022560     -0.008730
2483     24.820000      0.022640     -0.002230
2484     24.830000      0.022670      0.005060
2485     24.840000      0.022620      0.013060
2486     24.850000      0.022480      0.021680
2487     24.860000      0.022270      0.030800
2488     24.870000      0.021960      0.040280
2489     24.880000      0.021560      0.049960
2490     24.890000      0.021060      0.059680
2491     24.900000      0.020460      0.069260
2492     24.910000      0.019770      0.078530
2493     24.920000      0.018980      0.087290
2494     24.930000      0.018110      0.095390
2495     24.940000      0.017160      0.102660
2496     24.950000      0.016130      0.108960
2497     24.960000      0.015040      0.114180
2498     24.970000      0.013900      0.118200
2499     24.980000      0.012720      0.120960
2500     24.990000      0.011510      0.122410
2501     25.000000      0.010280      0.122510
2502     25.010000      0.000000      0.000000
2503     25.020000      0.000000      0.000000
2504     25.030000      0.000000      0.000000
2505     25.040000      0.000000      0.000000
2506     25.050000      0.000000      0.000000
2507     25.060000      0.000000      0.000000
2508     25.070000      0.000000      0.000000
2509     25.080000      0.000000      0.000000
2510     25.090000      0.000000      0.000000
2511     25.100000      0.000000      0.000000
2512     25.110000      0.000000      0.000000
2513     25.120000      0.000000      0.000000
2514     25.130000      0.000000      0.000000
2515     25.140000      0.000000      0.000000
2516     25.150000      0.000000      0.000000
2517     25.160000      0.000000      0.000000
2518     25.170000      0.000000      0.000000
2519     25.180000      0.000000      0.000000
2520     25.190000      0.000000      0.000000
2521     25.200000      0.000000      0.000000
2522     25.210000      0.000000      0.000000
2523     25.220000      0.000000      0.000000
2524     25.230000      0.000000      0.000000
2525     25.240000      0.000000      0.000000
2526     25.250000      0.000000      0.000000
2527     25.260000      0.000000      0.000000
2528     25.270000      0.000000      0.000000
2529     25.280000      0.000000      0.000000
2530     25.290000      0.000000      0.000000
2531     25.300000      0.000000      0.000000
2532     25.310000      0.000000      0.000000
2533     25.320000      0.000000      0.000000
2534     25.330000      0.000000      0.000000
2535     25.340000      0.000000      0.000000
2536     25.350000      0.000000      0.000000
2537     25.360000      0.000000      0.000000
2538     25.370000      0.000000      0.000000
2539     25.380000      0.000000      0.000000
2540     25.390000      0.000000      0.000000
2541     25.400000      0.000000      0.000000
2542     25.410000      0.000000      0.000000
2543     25.420000      0.000000      0.000000
2544     25.430000      0.000000      0.000000
2545     25.440000      0.000000      0.000000
2546     25.450000      0.000000      0.000000
2547     25.460000      0.000000      0.000000
2548     25.470000      0.000000      0.000000
2549     25.480000      0.000000      0.000000
2550     25.490000      0.000000      0.000000
2551     25.500000      0.000000      0.000000
2552     25.510000      0.000000      0.000000
2553     25.520000      0.000000      0.000000
2554     25.530000      0.000000      0.000000
2555     25.540000      0.000000      0.000000
2556     25.550000      0.000000      0.000000
2557     25.560000      0.000000      0.000000
2558     25.570000      0.000000      0.000000
2559     25.580000      0.000000      0.000000
2560     25.590000      0.000000      0.000000
2561     25.600000      0.000000      0.000000
2562     25.610000      0.000000      0.000000
2563     25.620000      0.000000      0.000000
2564     25.630000      0.000000      0.000000
2565     25.640000      0.000000      0.000000
2566     25.650000      0.000000      0.000000
2567     25.660000      0.000000      0.000000
2568     25.670000      0.000000      0.000000
2569     25.680000      0.000000      0.000000
2570     25.690000      0.000000      0.000000
2571     25.700000      0.000000      0.000000
2572     25.710000      0.000000      0.000000
2573     25.720000      0.000000      0.000000
2574     25.730000      0.000000      0.000000
2575     25.740000      0.000000      0.000000
2576     25.750000      0.000000      0.000000
2577     25.760000      0.000000      0.000000
2578     25.770000      0.000000      0.000000
2579     25.780000      0.000000      0.000000
2580     25.790000      0.000000      0.000000
2581     25.800000      0.000000      0.000000
2582     25.810000      0.000000      0.000000
2583     25.820000      0.000000      0.000000
2584     25.830000      0.000000      0.000000
2585     25.840000      0.000000      0.000000
2586     25.850000      0.000000      0.000000
2587     25.860000      0.000000      0.000000
2588     25.870000      0.000000      0.000000
2589     25.880000      0.000000      0.000000
2590     25.890000      0.000000      0.000000
2591     25.900000      0.000000      0.000000
2592     25.910000      0.000000      0.000000
2593     25.920000      0.000000      0.000000
2594     25.930000      0.000000      0.000000
2595     25.940000      0.000000      0.000000
2596     25.950000      0.000000      0.000000
2597     25.960000      0.000000      0.000000
2598     25.970000      0.000000      0.000000
2599     25.980000      0.000000      0.000000
2600     25.990000      0.000000      0.000000
2601     26.000000      0.000000      0.000000
2602     26.010000      0.000000      0.000000
2603     26.020000      0.000000      0.000000
2604     26.030000      0.000000      0.000000
2605     26.040000      0.000000      0.000000
2606     26.050000      0.000000      0.000000
2607     26.060000      0.000000      0.000000
2608     26.070000      0.000000      0.000000
2609     26.080000      0.000000      0.000000
2610     26.090000      0.000000      0.000000
2611     26.100000      0.000000      0.000000
2612     26.110000      0.000000      0.000000
2613     26.120000      0.000000      0.000000
2614     26.130000      0.000000      0.000000
2615     26.140000      0.000000      0.000000
2616     26.150000      0.000000      0.000000
2617     26.160000      0.000000      0.000000
2618     26.170000      0.000000      0.000000
2619     26.180000      0.000000      0.000000
2620     26.190000      0.000000      0.000000
2621     26.200000      0.000000      0.000000
2622     26.210000      0.000000      0.000000
2623     26.220000      0.000000      0.000000
2624     26.230000      0.000000      0.000000
2625     26.240000      0.000000      0.000000
2626     26.250000      0.000000      0.000000
2627     26.260000      0.000000      0.000000
2628     26.270000      0.000000      0.000000
2629     26.280000      0.000000      0.000000
2630     26.290000      0.000000      0.000000
2631     26.300000      0.000000      0.000000
2632     26.310000      0.000000      0.000000
2633     26.320000      0.000000      0.000000
2634     26.330000      0.000000      0.000000
2635     26.340000      0.000000      0.000000
2636     26.350000      0.000000      0.000000
2637     26.360000      0.000000      0.000000
2638     26.370000      0.000000      0.000000
2639     26.380000      0.000000      0.000000
2640     26.390000      0.000000      0.000000
2641     26.400000      0.000000      0.000000
2642     26.410000      0.000000      0.000000
2643     26.420000      0.000000      0.000000
2644     26.430000      0.000000      0.000000
2645     26.440000      0.000000      0.000000
2646     26.450000      0.000000      0.000000
2647     26.460000      0.000000      0.000000
2648     26.470000      0.000000      0.000000
2649     26.480000      0.000000      0.000000
2650     26.490000      0.000000      0.000000
2651     26.500000      0.000000      0.000000
2652     26.510000      0.000000      0.000000
2653     26.520000      0.000000      0.000000
2654     26.530000      0.000000      0.000000
2655     26.540000      0.000000      0.000000
2656     26.550000      0.000000      0.000000
2657     26.560000      0.000000      0.000000
2658     26.570000      0.000000      0.000000
2659     26.580000      0.000000      0.000000
2660     26.590000      0.000000      0.000000
2661     26.600000      0.000000      0.000000
2662     26.610000      0.000000      0.000000
2663     26.620000      0.000000      0.000000
2664     26.630000      0.000000      0.000000
2665     26.640000      0.000000      0.000000
2666     26.650000      0.000000      0.000000
2667     26.660000      0.000000      0.000000
2668     26.670000      0.000000      0.000000
2669     26.680000      0.000000      0.000000
2670     26.690000      0.000000      0.000000
2671     26.700000      0.000000      0.000000
2672     26.710000      0.000000      0.000000
2673     26.720000      0.000000      0.000000
2674     26.730000      0.000000      0.000000
2675     26.740000      0.000000      0.000000
2676     26.750000      0.000000      0.000000
2677     26.760000      0.000000      0.000000
2678     26.770000      0.000000      0.000000
2679     26.780000      0.000000      0.000000
2680     26.790000      0.000000      0.000000
2681     26.800000      0.000000      0.000000
2682     26.810000      0.000000      0.000000
2683     26.820000      0.000000      0.000000
2684     26.830000      0.000000      0.000000
2685     26.840000      0.000000      0.000000
2686     26.850000      0.000000      0.000000
2687     26.860000      0.000000      0.000000
2688     26.870000      0.000000      0.000000
2689     26.880000      0.000000      0.000000
2690     26.890000      0.000000      0.000000
2691     26.900000      0.000000      0.000000
2692     26.910000      0.000000      0.000000
2693     26.920000      0.000000      0.000000
2694     26.930000      0.000000      0.000000
2695     26.940000      0.000000      0.000000
2696     26.950000      0.000000      0.000000
2697     26.960000      0.000000      0.000000
2698     26.970000      0.000000      0.000000
2699     26.980000      0.000000      0.000000
2700     26.990000      0.000000      0.000000
2701     27.000000      0.000000      0.000000
2702     27.010000      0.000000      0.000000
2703     27.020000      0.000000      0.000000
2704     27.030000      0.000000      0.000000
2705     27.040000      0.000000      0.000000
2706     27.050000      0.000000      0.000000
2707     27.060000      0.000000      0.000000
2708     27.070000      0.000000      0.000000
2709     27.080000      0.000000      0.000000
2710     27.090000      0.000000      0.000000
2711     27.100000      0.000000      0.000000
2712     27.110000      0.000000      0.000000
2713     27.120000      0.000000      0.000000
2714     27.130000      0.000000      0.000000
2715     27.140000      0.000000      0.000000
2716     27.150000      0.000000      0.000000
2717     27.160000      0.000000      0.000000
2718     27.170000      0.000000      0.000000
2719     27.180000      0.000000      0.000000
2720     27.190000      0.000000      0.000000
2721     27.200000      0.000000      0.000000
2722     27.210000      0.000000      0.000000
2723     27.220000      0.000000      0.000000
2724     27.230000      0.000000      0.000000
2725     27.240000      0.000000      0.000000
2726     27.250000      0.000000      0.000000
2727     27.260000      0.000000      0.000000
2728     27.270000      0.000000      0.000000
2729     27.280000      0.000000      0.000000
2730     27.290000      0.000000      0.000000
2731     27.300000      0.000000      0.000000
2732     27.310000      0.000000      0.000000
2733     27.320000      0.000000      0.000000
2734     27.330000      0.000000      0.000000
2735     27.340000      0.000000      0.000000
2736     27.350000      0.000000      0.000000
2737     27.360000      0.000000      0.000000
2738     27.370000      0.000000      0.000000
2739     27.380000      0.000000      0.000000
2740     27.390000      0.000000      0.000000
2741     27.400000      0.000000      0.000000
2742     27.410000      0.000000      0.000000
2743     27.420000      0.000000      0.000000
2744     27.430000      0.000000      0.000000
2745     27.440000      0.000000      0.000000
2746     27.450000      0.000000      0.000000
2747     27.460000      0.000000      0.000000
2748     27.470000      0.000000      0.000000
2749     27.480000      0.000000      0.000000
2750     27.490000      0.000000      0.000000
2751     27.500000      0.000000      0.000000
2752     27.510000      0.000000      0.000000
2753     27.520000      0.000000      0.000000
2754     27.530000      0.000000      0.000000
2755     27.540000      0.000000      0.000000
2756     27.550000      0.000000      0.000000
2757     27.560000      0.000000      0.000000
2758     27.570000      0.000000      0.000000
2759     27.580000      0.000000      0.000000
2760     27.590000      0.000000      0.000000
2761     27.600000      0.000000      0.000000
2762     27.610000      0.000000      0.000000
2763     27.620000      0.000000      0.000000
2764     27.630000      0.000000      0.000000
2765     27.640000      0.000000      0.000000
2766     27.650000      0.000000      0.000000
2767     27.660000      0.000000      0.000000
2768     27.670000      0.000000      0.000000
2769     27.680000      0.000000      0.000000
2770     27.690000      0.000000      0.000000
2771     27.700000      0.000000      0.000000
2772     27.710000      0.000000      0.000000
2773     27.720000      0.000000      0.000000
2774     27.730000      0.000000      0.000000
2775     27.740000      0.000000      0.000000
2776     27.750000      0.000000      0.000000
2777     27.760000      0.000000      0.000000
2778     27.770000      0.000000      0.000000
2779     27.780000      0.000000      0.000000
2780     27.790000      0.000000      0.000000
2781     27.800000      0.000000      0.000000
2782     27.810000      0.000000      0.000000
2783     27.820000      0.000000      0.000000
2784     27.830000      0.000000      0.000000
2785     27.840000      0.000000      0.000000
2786     27.850000      0.000000      0.000000
2787     27.860000      0.000000      0.000000
2788     27.870000      0.000000      0.000000
2789     27.880000      0.000000      0.000000
2790     27.890000      0.000000      0.000000
2791     27.900000      0.000000      0.000000
2792     27.910000      0.000000      0.000000
2793     27.920000      0.000000      0.000000
2794     27.930000      0.000000      0.000000
2795     27.940000      0.000000      0.000000
2796     27.950000      0.000000      0.000000
2797     27.960000      0.000000      0.000000
2798     27.970000      0.000000      0.000000
2799     27.980000      0.000000      0.000000
2800     27.990000      0.000000      0.000000
2801     28.000000      0.000000      0.000000
2802     28.010000      0.000000      0.000000
2803     28.020000      0.000000      0.000000
2804     28.030000      0.000000      0.000000
2805     28.040000      0.000000      0.000000
2806     28.050000      0.000000      0.000000
2807     28.060000      0.000000      0.000000
2808     28.070000      0.000000      0.000000
2809     28.080000      0.000000      0.000000
2810     28.090000      0.000000      0.000000
2811     28.100000      0.000000      0.000000
2812     28.110000      0.000000      0.000000
2813     28.120000      0.000000      0.000000
2814     28.130000      0.000000      0.000000
2815     28.140000      0.000000      0.000000
2816     28.150000      0.000000      0.000000
2817     28.160000      0.000000      0.000000
2818     28.170000      0.000000      0.000000
2819     28.180000      0.000000      0.000000
2820     28.190000      0.000000      0.000000
2821     28.200000      0.000000      0.000000
2822     28.210000      0.000000      0.000000
2823     28.220000      0.000000      0.000000
2824     28.230000      0.000000      0.000000
2825     28.240000      0.000000      0.000000
2826     28.250000      0.000000      0.000000
2827     28.260000      0.000000      0.000000
2828     28.270000      0.000000      0.000000
2829     28.280000      0.000000      0.000000
2830     28.290000      0.000000      0.000000
2831     28.300000      0.000000      0.000000
2832     28.310000      0.000000      0.000000
2833     28.320000      0.000000      0.000000
2834     28.330000      0.000000      0.000000
2835     28.340000      0.000000      0.000000
2836     28.350000      0.000000      0.000000
2837     28.360000      0.000000      0.000000
2838     28.370000      0.000000      0.000000
2839     28.380000      0.000000      0.000000
2840     28.390000      0.000000      0.000000
2841     28.400000      0.000000      0.000000
2842     28.410000      0.000000      0.000000
2843     28.420000      0.000000      0.000000
2844     28.430000      0.000000      0.000000
2845     28.440000      0.000000      0.000000
2846     28.450000      0.000000      0.000000
2847     28.460000      0.000000      0.000000
2848     28.470000      0.000000      0.000000
2849     28.480000      0.000000      0.000000
2850     28.490000      0.000000      0.000000
2851     28.500000      0.000000      0.000000
2852     28.510000      0.000000      0.000000
2853     28.520000      0.000000      0.000000
2854     28.530000      0.000000      0.000000
2855     28.540000      0.000000      0.000000
2856     28.550000      0.000000      0.000000
2857     28.560000      0.000000      0.000000
2858     28.570000      0.000000      0.000000
2859     28.580000      0.000000      0.000000
2860     28.590000      0.000000      0.000000
2861     28.600000      0.000000      0.000000
2862     28.610000      0.000000      0.000000
2863     28.620000      0.000000      0.000000
2864     28.630000      0.000000      0.000000
2865     28.640000      0.000000      0.000000
2866     28.650000      0.000000      0.000000
2867     28.660000      0.000000      0.000000
2868     28.670000      0.000000      0.000000
2869     28.680000      0.000000      0.000000
2870     28.690000      0.000000      0.000000
2871     28.700000      0.000000      0.000000
2872     28.710000      0.000000      0.000000
2873     28.720000      0.000000      0.000000
2874     28.730000      0.000000      0.000000
2875     28.740000      0.000000      0.000000
2876     28.750000      0.000000      0.000000
2877     28.760000      0.000000      0.000000
2878     28.770000      0.000000      0.000000
2879     28.780000      0.000000      0.000000
2880     28.790000      0.000000      0.000000
2881     28.800000      0.000000      0.000000
2882     28.810000      0.000000      0.000000
2883     28.820000      0.000000      0.000000
2884     28.830000      0.000000      0.000000
2885     28.840000      0.000000      0.000000
2886     28.850000      0.000000      0.000000
2887     28.860000      0.000000      0.000000
2888     28.870000      0.000000      0.000000
2889     28.880000      0.000000      0.000000
2890     28.890000      0.000000      0.000000
2891     28.900000      0.000000      0.000000
2892     28.910000      0.000000      0.000000
2893     28.920000      0.000000      0.000000
2894     28.930000      0.000000      0.000000
2895     28.940000      0.000000      0.000000
2896     28.950000      0.000000      0.000000
2897     28.960000      0.000000      0.000000
2898     28.970000      0.000000      0.000000
2899     28.980000      0.000000      0.000000
2900     28.990000      0.000000      0.000000
2901     29.000000      0.000000      0.000000
2902     29.010000      0.000000      0.000000
2903     29.020000      0.000000      0.000000
2904     29.030000      0.000000      0.000000
2905     29.040000      0.000000      0.000000
2906     29.050000      0.000000      0.000000
2907     29.060000      0.000000      0.000000
2908     29.070000      0.000000      0.000000
2909     29.080000      0.000000      0.000000
2910     29.090000      0.000000      0.000000
2911     29.100000      0.000000      0.000000
2912     29.110000      0.000000      0.000000
2913     29.120000      0.000000      0.000000
2914     29.130000      0.000000      0.000000
2915     29.140000      0.000000      0.000000
2916     29.150000      0.000000      0.000000
2917     29.160000      0.000000      0.000000
2918     29.170000      0.000000      0.000000
2919     29.180000      0.000000      0.000000
2920     29.190000      0.000000      0.000000
2921     29.200000      0.000000      0.000000
2922     29.210000      0.000000      0.000000
2923     29.220000      0.000000      0.000000
2924     29.230000      0.000000      0.000000
2925     29.240000      0.000000      0.000000
2926     29.250000      0.000000      0.000000
2927     29.260000      0.000000      0.000000
2928     29.270000      0.000000      0.000000
2929     29.280000      0.000000      0.000000
2930     29.290000      0.000000      0.000000
2931     29.300000      0.000000      0.000000
2932     29.310000      0.000000      0.000000
2933     29.320000      0.000000      0.000000
2934     29.330000      0.000000      0.000000
2935     29.340000      0.000000      0.000000
2936     29.350000      0.000000      0.000000
2937     29.360000      0.000000      0.000000
2938     29.370000      0.000000      0.000000
2939     29.380000      0.000000      0.000000
2940     29.390000      0.000000      0.000000
2941     29.400000      0.000000      0.000000
2942     29.410000      0.000000      0.000000
2943     29.420000      0.000000      0.000000
2944     29.430000      0.000000      0.000000
2945     29.440000      0.000000      0.000000
2946     29.450000      0.000000      0.000000
2947     29.460000      0.000000      0.000000
2948     29.470000      0.000000      0.000000
2949     29.480000      0.000000      0.000000
2950     29.490000      0.000000      0.000000
2951     29.500000      0.000000      0.000000
2952     29.510000      0.000000      0.000000
2953     29.520000      0.000000      0.000000
2954     29.530000      0.000000      0.000000
2955     29.540000      0.000000      0.000000
2956     29.550000      0.000000      0.000000
2957     29.560000      0.000000      0.000000
2958     29.570000      0.000000      0.000000
2959     29.580000      0.000000      0.000000
2960     29.590000      0.000000      0.000000
2961     29.600000      0.000000      0.000000
2962     29.610000      0.000000      0.000000
2963     29.620000      0.000000      0.000000
2964     29.630000      0.000000      0.000000
2965     29.640000      0.000000      0.000000
2966     29.650000      0.000000      0.000000
2967     29.660000      0.000000      0.000000
2968     29.670000      0.000000      0.000000
2969     29.680000      0.000000      0.000000
2970     29.690000      0.000000      0.000000
2971     29.700000      0.000000      0.000000
2972     29.710000      0.000000      0.000000
2973     29.720000      0.000000      0.000000
2974     29.730000      0.000000      0.000000
2975     29.740000      0.000000      0.000000
2976     29.750000      0.000000      0.000000
2977     29.760000      0.000000      0.000000
2978     29.770000      0.000000      0.000000
2979     29.780000      0.000000      0.000000
2980     29.790000      0.000000      0.000000
2981     29.800000      0.000000      0.000000
2982     29.810000      0.000000      0.000000
2983     29.820000      0.000000      0.000000
2984     29.830000      0.000000      0.000000
2985     29.840000      0.000000      0.000000
2986     29.850000      0.000000      0.000000
2987     29.860000      0.000000      0.000000
2988     29.870000      0.000000      0.000000
2989     29.880000      0.000000      0.000000
2990     29.890000      0.000000      0.000000
2991     29.900000      0.000000      0.000000
2992     29.910000      0.000000      0.000000
2993     29.920000      0.000000      0.000000
2994     29.930000      0.000000      0.000000
2995     29.940000      0.000000      0.000000
2996     29.950000      0.000000      0.000000
2997     29.960000      0.000000      0.000000
2998     29.970000      0.000000      0.000000
2999     29.980000      0.000000      0.000000
3000     29.990000      0.000000      0.000000
3001     30.000000      0.000000      0.000000
3002     30.010000      0.000000      0.000000
3003     30.020000      0.000000      0.000000
3004     30.030000      0.000000      0.000000
3005     30.040000      0.000000      0.000000
3006     30.050000      0.000000      0.000000
3007     30.060000      0.000000      0.000000
3008     30.070000      0.000000      0.000000
3009     30.080000      0.000000      0.000000
3010     30.090000      0.000000      0.000000
3011     30.100000      0.000000      0.000000
3012     30.110000      0.000000      0.000000
3013     30.120000      0.000000      0.000000
3014     30.130000      0.000000      0.000000
3015     30.140000      0.000000      0.000000
3016     30.150000      0.000000      0.000000
3017     30.160000      0.000000      0.000000
3018     30.170000      0.000000      0.000000
3019     30.180000      0.000000      0.000000
3020     30.190000      0.000000      0.000000
3021     30.200000      0.000000      0.000000
3022     30.210000      0.000000      0.000000
3023     30.220000      0.000000      0.000000
3024     30.230000      0.000000      0.000000
3025     30.240000      0.000000      0.000000
3026     30.250000      0.000000      0.000000
3027     30.260000      0.000000      0.000000
3028     30.270000      0.000000      0.000000
3029     30.280000      0.000000      0.000000
3030     30.290000      0.000000      0.000000
3031     30.300000      0.000000      0.000000
3032     30.310000      0.000000      0.000000
3033     30.320000      0.000000      0.000000
3034     30.330000      0.000000      0.000000
3035     30.340000      0.000000      0.000000
3036     30.350000      0.000000      0.000000
3037     30.360000      0.000000      0.000000
3038     30.370000      0.000000      0.000000
3039     30.380000      0.000000      0.000000
3040     30.390000      0.000000      0.000000
3041     30.400000      0.000000      0.000000
3042     30.410000      0.000000      0.000000
3043     30.420000      0.000000      0.000000
3044     30.430000      0.000000      0.000000
3045     30.440000      0.000000      0.000000
3046     30.450000      0.000000      0.000000
3047     30.460000      0.000000      0.000000
3048     30.470000      0.000000      0.000000
3049     30.480000      0.000000      0.000000
3050     30.490000      0.000000      0.000000
3051     30.500000      0.000000      0.000000
3052     30.510000      0.000000      0.000000
3053     30.520000      0.000000      0.000000
3054     30.530000      0.000000      0.000000
3055     30.540000      0.000000      0.000000
3056     30.550000      0.000000      0.000000
3057     30.560000      0.000000      0.000000
3058     30.570000      0.000000      0.000000
3059     30.580000      0.000000      0.000000
3060     30.590000      0.000000      0.000000
3061     30.600000      0.000000      0.000000
3062     30.610000      0.000000      0.000000
3063     30.620000      0.000000      0.000000
3064     30.630000      0.000000      0.000000
3065     30.640000      0.000000      0.000000
3066     30.650000      0.000000      0.000000
3067     30.660000      0.000000      0.000000
3068     30.670000      0.000000      0.000000
3069     30.680000      0.000000      0.000000
3070     30.690000      0.000000      0.000000
3071     30.700000      0.000000      0.000000
3072     30.710000      0.000000      0.000000
3073     30.720000      0.000000      0.000000
3074     30.730000      0.000000      0.000000
3075     30.740000      0.000000      0.000000
3076     30.750000      0.000000      0.000000
3077     30.760000      0.000000      0.000000
3078     30.770000      0.000000      0.000000
3079     30.780000      0.000000      0.000000
3080     30.790000      0.000000      0.000000
3081     30.800000      0.000000      0.000000
3082     30.810000      0.000000      0.000000
3083     30.820000      0.000000      0.000000
3084     30.830000      0.000000      0.000000
3085     30.840000      0.000000      0.000000
3086     30.850000      0.000000      0.000000
3087     30.860000      0.000000      0.000000
3088     30.870000      0.000000      0.000000
3089     30.880000      0.000000      0.000000
3090     30.890000      0.000000      0.000000
3091     30.900000      0.000000      0.000000
3092     30.910000      0.000000      0.000000
3093     30.920000      0.000000      0.000000
3094     30.930000      0.000000      0.000000
3095     30.940000      0.000000      0.000000
3096     30.950000      0.000000      0.000000
3097     30.960000      0.000000      0.000000
3098     30.970000      0.000000      0.000000
3099     30.980000      0.000000      0.000000
3100     30.990000      0.000000      0.000000
3101     31.000000      0.000000      0.000000
3102     31.010000      0.000000      0.000000
3103     31.020000      0.000000      0.000000
3104     31.030000      0.000000      0.000000
3105     31.040000      0.000000      0.000000
3106     31.050000      0.000000      0.000000
3107     31.060000      0.000000      0.000000
3108     31.070000      0.000000      0.000000
3109     31.080000      0.000000      0.000000
3110     31.090000      0.000000      0.000000
3111     31.100000      0.000000      0.000000
3112     31.110000      0.000000      0.000000
3113     31.120000      0.000000      0.000000
3114     31.130000      0.000000      0.000000
3115     31.140000      0.000000      0.000000
3116     31.150000      0.000000      0.000000
3117     31.160000      0.000000      0.000000
3118     31.170000      0.000000      0.000000
3119     31.180000      0.000000      0.000000
3120     31.190000      0.000000      0.000000
3121     31.200000      0.000000      0.000000
3122     31.210000      0.000000      0.000000
3123     31.220000      0.000000      0.000000
3124     31.230000      0.000000      0.000000
3125     31.240000      0.000000      0.000000
3126     31.250000      0.000000      0.000000
3127     31.260000      0.000000      0.000000
3128     31.270000      0.000000      0.000000
3129     31.280000      0.000000      0.000000
3130     31.290000      0.000000      0.000000
3131     31.300000      0.000000      0.000000
3132     31.310000      0.000000      0.000000
3133     31.320000      0.000000      0.000000
3134     31.330000      0.000000      0.000000
3135     31.340000      0.000000      0.000000
3136     31.350000      0.000000      0.000000
3137     31.360000      0.000000      0.000000
3138     31.370000      0.000000      0.000000
3139     31.380000      0.000000      0.000000
3140     31.390000      0.000000      0.000000
3141     31.400000      0.000000      0.000000
3142     31.410000      0.000000      0.000000
3143     31.420000      0.000000      0.000000
3144     31.430000      0.000000      0.000000
3145     31.440000      0.000000      0.000000
3146     31.450000      0.000000      0.000000
3147     31.460000      0.000000      0.000000
3148     31.470000      0.000000      0.000000
3149     31.480000      0.000000      0.000000
3150     31.490000      0.000000      0.000000
3151     31.500000      0.000000      0.000000
3152     31.510000      0.000000      0.000000
3153     31.520000      0.000000      0.000000
3154     31.530000      0.000000      0.000000
3155     31.540000      0.000000      0.000000
3156     31.550000      0.000000      0.000000
3157     31.560000      0.000000      0.000000
3158     31.570000      0.000000      0.000000
3159     31.580000      0.000000      0.000000
3160     31.590000      0.000000      0.000000
3161     31.600000      0.000000      0.000000
3162     31.610000      0.000000      0.000000
3163     31.620000      0.000000      0.000000
3164     31.630000      0.000000      0.000000
3165     31.640000      0.000000      0.000000
3166     31.650000      0.000000      0.000000
3167     31.660000      0.000000      0.000000
3168     31.670000      0.000000      0.000000
3169     31.680000      0.000000      0.000000
3170     31.690000      0.000000      0.000000
3171     31.700000      0.000000      0.000000
3172     31.710000      0.000000      0.000000
3173     31.720000      0.000000      0.000000
3174     31.730000      0.000000      0.000000
3175     31.740000      0.000000      0.000000
3176     31.750000      0.000000      0.000000
3177     31.760000      0.000000      0.000000
3178     31.770000      0.000000      0.000000
3179     31.780000      0.000000      0.000000
3180     31.790000      0.000000      0.000000
3181     31.800000      0.000000      0.000000
3182     31.810000      0.000000      0.000000
3183     31.820000      0.000000      0.000000
3184     31.830000      0.000000      0.000000
3185     31.840000      0.000000      0.000000
3186     31.850000      0.000000      0.000000
3187     31.860000      0.000000      0.000000
3188     31.870000      0.000000      0.000000
3189     31.880000      0.000000      0.000000
3190     31.890000      0.000000      0.000000
3191     31.900000      0.000000      0.000000
3192     31.910000      0.000000      0.000000
3193     31.920000      0.000000      0.000000
3194     31.930000      0.000000      0.000000
3195     31.940000      0.000000      0.000000
3196     31.950000      0.000000      0.000000
3197     31.960000      0.000000      0.000000
3198     31.970000      0.000000      0.000000
3199     31.980000      0.000000      0.000000
3200     31.990000      0.000000      0.000000
3201     32.000000      0.000000      0.000000
3202     32.010000      0.000000      0.000000
3203     32.020000      0.000000      0.000000
3204     32.030000      0.000000      0.000000
3205     32.040000      0.000000      0.000000
3206     32.050000      0.000000      0.000000
3207     32.060000      0.000000      0.000000
3208     32.070000      0.000000      0.000000
3209     32.080000      0.000000      0.000000
3210     32.090000      0.000000      0.000000
3211     32.100000      0.000000      0.000000
3212     32.110000      0.000000      0.000000
3213     32.120000      0.000000      0.000000
3214     32.130000      0.000000      0.000000
3215     32.140000      0.000000      0.000000
3216     32.150000      0.000000      0.000000
3217     32.160000      0.000000      0.000000
3218     32.170000      0.000000      0.000000
3219     32.180000      0.000000      0.000000
3220     32.190000      0.000000      0.000000
3221     32.200000      0.000000      0.000000
3222     32.210000      0.000000      0.000000
3223     32.220000      0.000000      0.000000
3224     32.230000      0.000000      0.000000
3225     32.240000      0.000000      0.000000
3226     32.250000      0.000000      0.000000
3227     32.260000      0.000000      0.000000
3228     32.270000      0.000000      0.000000
3229     32.280000      0.000000      0.000000
3230     32.290000      0.000000      0.000000
3231     32.300000      0.000000      0.000000
3232     32.310000      0.000000      0.000000
3233     32.320000      0.000000      0.000000
3234     32.330000      0.000000      0.000000
3235     32.340000      0.000000      0.000000
3236     32.350000      0.000000      0.000000
3237     32.360000      0.000000      0.000000
3238     32.370000      0.000000      0.000000
3239     32.380000      0.000000      0.000000
3240     32.390000      0.000000      0.000000
3241     32.400000      0.000000      0.000000
3242     32.410000      0.000000      0.000000
3243     32.420000      0.000000      0.000000
3244     32.430000      0.000000      0.000000
3245     32.440000      0.000000      0.000000
3246     32.450000      0.000000      0.000000
3247     32.460000      0.000000      0.000000
3248     32.470000      0.000000      0.000000
3249     32.480000      0.000000      0.000000
3250     32.490000      0.000000      0.000000
3251     32.500000      0.000000      0.000000
3252     32.510000      0.000000      0.000000
3253     32.520000      0.000000      0.000000
3254     32.530000      0.000000      0.000000
3255     32.540000      0.000000      0.000000
3256     32.550000      0.000000      0.000000
3257     32.560000      0.000000      0.000000
3258     32.570000      0.000000      0.000000
3259     32.580000      0.000000      0.000000
3260     32.590000      0.000000      0.000000
3261     32.600000      0.000000      0.000000
3262     32.610000      0.000000      0.000000
3263     32.620000      0.000000      0.000000
3264     32.630000      0.000000      0.000000
3265     32.640000      0.000000      0.000000
3266     32.650000      0.000000      0.000000
3267     32.660000      0.000000      0.000000
3268     32.670000      0.000000      0.000000
3269     32.680000      0.000000      0.000000
3270     32.690000      0.000000      0.000000
3271     32.700000      0.000000      0.000000
3272     32.710000      0.000000      0.000000
3273     32.720000      0.000000      0.000000
3274     32.730000      0.000000      0.000000
3275     32.740000      0.000000      0.000000
3276     32.750000      0.000000      0.000000
3277     32.760000      0.000000      0.000000
3278     32.770000      0.000000      0.000000
3279     32.780000      0.000000      0.000000
3280     32.790000      0.000000      0.000000
3281     32.800000      0.000000      0.000000
3282     32.810000      0.000000      0.000000
3283     32.820000      0.000000      0.000000
3284     32.830000      0.000000      0.000000
3285     32.840000      0.000000      0.000000
3286     32.850000      0.000000      0.000000
3287     32.860000      0.000000      0.000000
3288     32.870000      0.000000      0.000000
3289     32.880000      0.000000      0.000000
3290     32.890000      0.000000      0.000000
3291     32.900000      0.000000      0.000000
3292     32.910000      0.000000      0.000000
3293     32.920000      0.000000      0.000000
3294     32.930000      0.000000      0.000000
3295     32.940000      0.000000      0.000000
3296     32.950000      0.000000      0.000000
3297     32.960000      0.000000      0.000000
3298     32.970000      0.000000      0.000000
3299     32.980000      0.000000      0.000000
3300     32.990000      0.000000      0.000000
3301     33.000000      0.000000      0.000000
3302     33.010000      0.000000      0.000000
3303     33.020000      0.000000      0.000000
3304     33.030000      0.000000      0.000000
3305     33.040000      0.000000      0.000000
3306     33.050000      0.000000      0.000000
3307     33.060000      0.000000      0.000000
3308     33.070000      0.000000      0.000000
3309     33.080000      0.000000      0.000000
3310     33.090000      0.000000      0.000000
3311     33.100000      0.000000      0.000000
3312     33.110000      0.000000      0.000000
3313     33.120000      0.000000      0.000000
3314     33.130000      0.000000      0.000000
3315     33.140000      0.000000      0.000000
3316     33.150000      0.000000      0.000000
3317     33.160000      0.000000      0.000000
3318     33.170000      0.000000      0.000000
3319     33.180000      0.000000      0.000000
3320     33.190000      0.000000      0.000000
3321     33.200000      0.000000      0.000000
3322     33.210000      0.000000      0.000000
3323     33.220000      0.000000      0.000000
3324     33.230000      0.000000      0.000000
3325     33.240000      0.000000      0.000000
3326     33.250000      0.000000      0.000000
3327     33.260000      0.000000      0.000000
3328     33.270000      0.000000      0.000000
3329     33.280000      0.000000      0.000000
3330     33.290000      0.000000      0.000000
3331     33.300000      0.000000      0.000000
3332     33.310000      0.000000      0.000000
3333     33.320000      0.000000      0.000000
3334     33.330000      0.000000      0.000000
3335     33.340000      0.000000      0.000000
3336     33.350000      0.000000      0.000000
3337     33.360000      0.000000      0.000000
3338     33.370000      0.000000      0.000000
3339     33.380000      0.000000      0.000000
3340     33.390000      0.000000      0.000000
3341     33.400000      0.000000      0.000000
3342     33.410000      0.000000      0.000000
3343     33.420000      0.000000      0.000000
3344     33.430000      0.000000      0.000000
3345     33.440000      0.000000      0.000000
3346     33.450000      0.000000      0.000000
3347     33.460000      0.000000      0.000000
3348     33.470000      0.000000      0.000000
3349     33.480000      0.000000      0.000000
3350     33.490000      0.000000      0.000000
3351     33.500000      0.000000      0.000000
3352     33.510000      0.000000      0.000000
3353     33.520000      0.000000      0.000000
3354     33.530000      0.000000      0.000000
3355     33.540000      0.000000      0.000000
3356     33.550000      0.000000      0.000000
3357     33.560000      0.000000      0.000000
3358     33.570000      0.000000      0.000000
3359     33.580000      0.000000      0.000000
3360     33.590000      0.000000      0.000000
3361     33.600000      0.000000      0.000000
3362     33.610000      0.000000      0.000000
3363     33.620000      0.000000      0.000000
3364     33.630000      0.000000      0.000000
3365     33.640000      0.000000      0.000000
3366     33.650000      0.000000      0.000000
3367     33.660000      0.000000      0.000000
3368     33.670000      0.000000      0.000000
3369     33.680000      0.000000      0.000000
3370     33.690000      0.000000      0.000000
3371     33.700000      0.000000      0.000000
3372     33.710000      0.000000      0.000000
3373     33.720000      0.000000      0.000000
3374     33.730000      0.000000      0.000000
3375     33.740000      0.000000      0.000000
3376     33.750000      0.000000      0.000000
3377     33.760000      0.000000      0.000000
3378     33.770000      0.000000      0.000000
3379     33.780000      0.000000      0.000000
3380     33.790000      0.000000      0.000000
3381     33.800000      0.000000      0.000000
3382     33.810000      0.000000      0.000000
3383     33.820000      0.000000      0.000000
3384     33.830000      0.000000      0.000000
3385     33.840000      0.000000      0.000000
3386     33.850000      0.000000      0.000000
3387     33.860000      0.000000      0.000000
3388     33.870000      0.000000      0.000000
3389     33.880000      0.000000      0.000000
3390     33.890000      0.000000      0.000000
3391     33.900000      0.000000      0.000000
3392     33.910000      0.000000      0.000000
3393     33.920000      0.000000      0.000000
3394     33.930000      0.000000      0.000000
3395     33.940000      0.000000      0.000000
3396     33.950000      0.000000      0.000000
3397     33.960000      0.000000      0.000000
3398     33.970000      0.000000      0.000000
3399     33.980000      0.000000      0.000000
3400     33.990000      0.000000      0.000000
3401     34.000000      0.000000      0.000000
3402     34.010000      0.000000      0.000000
3403     34.020000      0.000000      0.000000
3404     34.030000      0.000000      0.000000
3405     34.040000      0.000000      0.000000
3406     34.050000      0.000000      0.000000
3407     34.060000      0.000000      0.000000
3408     34.070000      0.000000      0.000000
3409     34.080000      0.000000      0.000000
3410     34.090000      0.000000      0.000000
3411     34.100000      0.000000      0.000000
3412     34.110000      0.000000      0.000000
3413     34.120000      0.000000      0.000000
3414     34.130000      0.000000      0.000000
3415     34.140000      0.000000      0.000000
3416     34.150000      0.000000      0.000000
3417     34.160000      0.000000      0.000000
3418     34.170000      0.000000      0.000000
3419     34.180000      0.000000      0.000000
3420     34.190000      0.000000      0.000000
3421     34.200000      0.000000      0.000000
3422     34.210000      0.000000      0.000000
3423     34.220000      0.000000      0.000000
3424     34.230000      0.000000      0.000000
3425     34.240000      0.000000      0.000000
3426     34.250000      0.000000      0.000000
3427     34.260000      0.000000      0.000000
3428     34.270000      0.000000      0.000000
3429     34.280000      0.000000      0.000000
3430     34.290000      0.000000      0.000000
3431     34.300000      0.000000      0.000000
3432     34.310000      0.000000      0.000000
3433     34.320000      0.000000      0.000000
3434     34.330000      0.000000      0.000000
3435     34.340000      0.000000      0.000000
3436     34.350000      0.000000      0.000000
3437     34.360000      0.000000      0.000000
3438     34.370000      0.000000      0.000000
3439     34.380000      0.000000      0.000000
3440     34.390000      0.000000      0.000000
3441     34.400000      0.000000      0.000000
3442     34.410000      0.000000      0.000000
3443     34.420000      0.000000      0.000000
3444     34.430000      0.000000      0.000000
3445     34.440000      0.000000      0.000000
3446     34.450000      0.000000      0.000000
3447     34.460000      0.000000      0.000000
3448     34.470000      0.000000      0.000000
3449     34.480000      0.000000      0.000000
3450     34.490000      0.000000      0.000000
3451     34.500000      0.000000      0.000000
3452     34.510000      0.000000      0.000000
3453     34.520000      0.000000      0.000000
3454     34.530000      0.000000      0.000000
3455     34.540000      0.000000      0.000000
3456     34.550000      0.000000      0.000000
3457     34.560000      0.000000      0.000000
3458     34.570000      0.000000      0.000000
3459     34.580000      0.000000      0.000000
3460     34.590000      0.000000      0.000000
3461     34.600000      0.000000      0.000000
3462     34.610000      0.000000      0.000000
3463     34.620000      0.000000      0.000000
3464     34.630000      0.000000      0.000000
3465     34.640000      0.000000      0.000000
3466     34.650000      0.000000      0.000000
3467     34.660000      0.000000      0.000000
3468     34.670000      0.000000      0.000000
3469     34.680000      0.000000      0.000000
3470     34.690000      0.000000      0.000000
3471     34.700000      0.000000      0.000000
3472     34.710000      0.000000      0.000000
3473     34.720000      0.000000      0.000000
3474     34.730000      0.000000      0.000000
3475     34.740000      0.000000      0.000000
3476     34.750000      0.000000      0.000000
3477     34.760000      0.000000      0.000000
3478     34.770000      0.000000      0.000000
3479     34.780000      0.000000      0.000000
3480     34.790000      0.000000      0.000000
3481     34.800000      0.000000      0.000000
3482     34.810000      0.000000      0.000000
3483     34.820000      0.000000      0.000000
3484     34.830000      0.000000      0.000000
3485     34.840000      0.000000      0.000000
3486     34.850000      0.000000      0.000000
3487     34.860000      0.000000      0.000000
3488     34.870000      0.000000      0.000000
3489     34.880000      0.000000      0.000000
3490     34.890000      0.000000      0.000000
3491     34.900000      0.000000      0.000000
3492     34.910000      0.000000      0.000000
3493     34.920000      0.000000      0.000000
3494     34.930000      0.000000      0.000000
3495     34.940000      0.000000      0.000000
3496     34.950000      0.000000      0.000000
3497     34.960000      0.000000      0.000000
3498     34.970000      0.000000      0.000000
3499     34.980000      0.000000      0.000000
3500     34.990000      0.000000      0.000000
3501     35.000000      0.000000      0.000000
3502     35.010000      0.000000      0.000000
3503     35.020000      0.000000      0.000000
3504     35.030000      0.000000      0.000000
3505     35.040000      0.000000      0.000000
3506     35.050000      0.000000      0.000000
3507     35.060000      0.000000      0.000000
3508     35.070000      0.000000      0.000000
3509     35.080000      0.000000      0.000000
3510     35.090000      0.000000      0.000000
3511     35.100000      0.000000      0.000000
3512     35.110000      0.000000      0.000000
3513     35.120000      0.000000      0.000000
3514     35.130000      0.000000      0.000000
3515     35.140000      0.000000      0.000000
3516     35.150000      0.000000      0.000000
3517     35.160000      0.000000      0.000000
3518     35.170000      0.000000      0.000000
3519     35.180000      0.000000      0.000000
3520     35.190000      0.000000      0.000000
3521     35.200000      0.000000      0.000000
3522     35.210000      0.000000      0.000000
3523     35.220000      0.000000      0.000000
3524     35.230000      0.000000      0.000000
3525     35.240000      0.000000      0.000000
3526     35.250000      0.000000      0.000000
3527     35.260000      0.000000      0.000000
3528     35.270000      0.000000      0.000000
3529     35.280000      0.000000      0.000000
3530     35.290000      0.000000      0.000000
3531     35.300000      0.000000      0.000000
3532     35.310000      0.000000      0.000000
3533     35.320000      0.000000      0.000000
3534     35.330000      0.000000      0.000000
3535     35.340000      0.000000      0.000000
3536     35.350000      0.000000      0.000000
3537     35.360000      0.000000      0.000000
3538     35.370000      0.000000      0.000000
3539     35.380000      0.000000      0.000000
3540     35.390000      0.000000      0.000000
3541     35.400000      0.000000      0.000000
3542     35.410000      0.000000      0.000000
3543     35.420000      0.000000      0.000000
3544     35.430000      0.000000      0.000000
3545     35.440000      0.000000      0.000000
3546     35.450000      0.000000      0.000000
3547     35.460000      0.000000      0.000000
3548     35.470000      0.000000      0.000000
3549     35.480000      0.000000      0.000000
3550     35.490000      0.000000      0.000000
3551     35.500000      0.000000      0.000000
3552     35.510000      0.000000      0.000000
3553     35.520000      0.000000      0.000000
3554     35.530000      0.000000      0.000000
3555     35.540000      0.000000      0.000000
3556     35.550000      0.000000      0.000000
3557     35.560000      0.000000      0.000000
3558     35.570000      0.000000      0.000000
3559     35.580000      0.000000      0.000000
3560     35.590000      0.000000      0.000000
3561     35.600000      0.000000      0.000000
3562     35.610000      0.000000      0.000000
3563     35.620000      0.000000      0.000000
3564     35.630000      0.000000      0.000000
3565     35.640000      0.000000      0.000000
3566     35.650000      0.000000      0.000000
3567     35.660000      0.000000      0.000000
3568     35.670000      0.000000      0.000000
3569     35.680000      0.000000      0.000000
3570     35.690000      0.000000      0.000000
3571     35.700000      0.000000      0.000000
3572     35.710000      0.000000      0.000000
3573     35.720000      0.000000      0.000000
3574     35.730000      0.000000      0.000000
3575     35.740000      0.000000      0.000000
3576     35.750000      0.000000      0.000000
3577     35.760000      0.000000      0.000000
3578     35.770000      0.000000      0.000000
3579     35.780000      0.000000      0.000000
3580     35.790000      0.000000      0.000000
3581     35.800000      0.000000      0.000000
3582     35.810000      0.000000      0.000000
3583     35.820000      0.000000      0.000000
3584     35.830000      0.000000      0.000000
3585     35.840000      0.000000      0.000000
3586     35.850000      0.000000      0.000000
3587     35.860000      0.000000      0.000000
3588     35.870000      0.000000      0.000000
3589     35.880000      0.000000      0.000000
3590     35.890000      0.000000      0.000000
3591     35.900000      0.000000      0.000000
3592     35.910000      0.000000      0.000000
3593     35.920000      0.000000      0.000000
3594     35.930000      0.000000      0.000000
3595     35.940000      0.000000      0.000000
3596     35.950000      0.000000      0.000000
3597     35.960000      0.000000      0.000000
3598     35.970000      0.000000      0.000000
3599     35.980000      0.000000      0.000000
3600     35.990000      0.000000      0.000000
3601     36.000000      0.000000      0.000000
3602     36.010000      0.000000      0.000000
3603     36.020000      0.000000      0.000000
3604     36.030000      0.000000      0.000000
3605     36.040000      0.000000      0.000000
3606     36.050000      0.000000      0.000000
3607     36.060000      0.000000      0.000000
3608     36.070000      0.000000      0.000000
3609     36.080000      0.000000      0.000000
3610     36.090000      0.000000      0.000000
3611     36.100000      0.000000      0.000000
3612     36.110000      0.000000      0.000000
3613     36.120000      0.000000      0.000000
3614     36.130000      0.000000      0.000000
3615     36.140000      0.000000      0.000000
3616     36.150000      0.000000      0.000000
3617     36.160000      0.000000      0.000000
3618     36.170000      0.000000      0.000000
3619     36.180000      0.000000      0.000000
3620     36.190000      0.000000      0.000000
3621     36.200000      0.000000      0.000000
3622     36.210000      0.000000      0.000000
3623     36.220000      0.000000      0.000000
3624     36.230000      0.000000      0.000000
3625     36.240000      0.000000      0.000000
3626     36.250000      0.000000      0.000000
3627     36.260000      0.000000      0.000000
3628     36.270000      0.000000      0.000000
3629     36.280000      0.000000      0.000000
3630     36.290000      0.000000      0.000000
3631     36.300000      0.000000      0.000000
3632     36.310000      0.000000      0.000000
3633     36.320000      0.000000      0.000000
3634     36.330000      0.000000      0.000000
3635     36.340000      0.000000      0.000000
3636     36.350000      0.000000      0.000000
3637     36.360000      0.000000      0.000000
3638     36.370000      0.000000      0.000000
3639     36.380000      0.000000      0.000000
3640     36.390000      0.000000      0.000000
3641     36.400000      0.000000      0.000000
3642     36.410000      0.000000      0.000000
3643     36.420000      0.000000      0.000000
3644     36.430000      0.000000      0.000000
3645     36.440000      0.000000      0.000000
3646     36.450000      0.000000      0.000000
3647     36.460000      0.000000      0.000000
3648     36.470000      0.000000      0.000000
3649     36.480000      0.000000      0.000000
3650     36.490000      0.000000      0.000000
3651     36.500000      0.000000      0.000000
3652     36.510000      0.000000      0.000000
3653     36.520000      0.000000      0.000000
3654     36.530000      0.000000      0.000000
3655     36.540000      0.000000      0.000000
3656     36.550000      0.000000      0.000000
3657     36.560000      0.000000      0.000000
3658     36.570000      0.000000      0.000000
3659     36.580000      0.000000      0.000000
3660     36.590000      0.000000      0.000000
3661     36.600000      0.000000      0.000000
3662     36.610000      0.000000      0.000000
3663     36.620000      0.000000      0.000000
3664     36.630000      0.000000      0.000000
3665     36.640000      0.000000      0.000000
3666     36.650000      0.000000      0.000000
3667     36.660000      0.000000      0.000000
3668     36.670000      0.000000      0.000000
3669     36.680000      0.000000      0.000000
3670     36.690000      0.000000      0.000000
3671     36.700000      0.000000      0.000000
3672     36.710000      0.000000      0.000000
3673     36.720000      0.000000      0.000000
3674     36.730000      0.000000      0.000000
3675     36.740000      0.000000      0.000000
3676     36.750000      0.000000      0.000000
3677     36.760000      0.000000      0.000000
3678     36.770000      0.000000      0.000000
3679     36.780000      0.000000      0.000000
3680     36.790000      0.000000      0.000000
3681     36.800000      0.000000      0.000000
3682     36.810000      0.000000      0.000000
3683     36.820000      0.000000      0.000000
3684     36.830000      0.000000      0.000000
3685     36.840000      0.000000      0.000000
3686     36.850000      0.000000      0.000000
3687     36.860000      0.000000      0.000000
3688     36.870000      0.000000      0.000000
3689     36.880000      0.000000      0.000000
3690     36.890000      0.000000      0.000000
3691     36.900000      0.000000      0.000000
3692     36.910000      0.000000      0.000000
3693     36.920000      0.000000      0.000000
3694     36.930000      0.000000      0.000000
3695     36.940000      0.000000      0.000000
3696     36.950000      0.000000      0.000000
3697     36.960000      0.000000      0.000000
3698     36.970000      0.000000      0.000000
3699     36.980000      0.000000      0.000000
3700     36.990000      0.000000      0.000000
3701     37.000000      0.000000      0.000000
3702     37.010000      0.000000      0.000000
3703     37.020000      0.000000      0.000000
3704     37.030000      0.000000      0.000000
3705     37.040000      0.000000      0.000000
3706     37.050000      0.000000      0.000000
3707     37.060000      0.000000      0.000000
3708     37.070000      0.000000      0.000000
3709     37.080000      0.000000      0.000000
3710     37.090000      0.000000      0.000000
3711     37.100000      0.000000      0.000000
3712     37.110000      0.000000      0.000000
3713     37.120000      0.000000      0.000000
3714     37.130000      0.000000      0.000000
3715     37.140000      0.000000      0.000000
3716     37.150000      0.000000      0.000000
3717     37.160000      0.000000      0.000000
3718     37.170000      0.000000      0.000000
3719     37.180000      0.000000      0.000000
3720     37.190000      0.000000      0.000000
3721     37.200000      0.000000      0.000000
3722     37.210000      0.000000      0.000000
3723     37.220000      0.000000      0.000000
3724     37.230000      0.000000      0.000000
3725     37.240000      0.000000      0.000000
3726     37.250000      0.000000      0.000000
3727     37.260000      0.000000      0.000000
3728     37.270000      0.000000      0.000000
3729     37.280000      0.000000      0.000000
3730     37.290000      0.000000      0.000000
3731     37.300000      0.000000      0.000000
3732     37.310000      0.000000      0.000000
3733     37.320000      0.000000      0.000000
3734     37.330000      0.000000      0.000000
3735     37.340000      0.000000      0.000000
3736     37.350000      0.000000      0.000000
3737     37.360000      0.000000      0.000000
3738     37.370000      0.000000      0.000000
3739     37.380000      0.000000      0.000000
3740     37.390000      0.000000      0.000000
3741     37.400000      0.000000      0.000000
3742     37.410000      0.000000      0.000000
3743     37.420000      0.000000      0.000000
3744     37.430000      0.000000      0.000000
3745     37.440000      0.000000      0.000000
3746     37.450000      0.000000      0.000000
3747     37.460000      0.000000      0.000000
3748     37.470000      0.000000      0.000000
3749     37.480000      0.000000      0.000000
3750     37.490000      0.000000      0.000000
3751     37.500000      0.000000      0.000000
3752     37.510000      0.000000      0.000000
3753     37.520000      0.000000      0.000000
3754     37.530000      0.000000      0.000000
3755     37.540000      0.000000      0.000000
3756     37.550000      0.000000      0.000000
3757     37.560000      0.000000      0.000000
3758     37.570000      0.000000      0.000000
3759     37.580000      0.000000      0.000000
3760     37.590000      0.000000      0.000000
3761     37.600000      0.000000      0.000000
3762     37.610000      0.000000      0.000000
3763     37.620000      0.000000      0.000000
3764     37.630000      0.000000      0.000000
3765     37.640000      0.000000      0.000000
3766     37.650000      0.000000      0.000000
3767     37.660000      0.000000      0.000000
3768     37.670000      0.000000      0.000000
3769     37.680000      0.000000      0.000000
3770     37.690000      0.000000      0.000000
3771     37.700000      0.000000      0.000000
3772     37.710000      0.000000      0.000000
3773     37.720000      0.000000      0.000000
3774     37.730000      0.000000      0.000000
3775     37.740000      0.000000      0.000000
3776     37.750000      0.000000      0.000000
3777     37.760000      0.000000      0.000000
3778     37.770000      0.000000      0.000000
3779     37.780000      0.000000      0.000000
3780     37.790000      0.000000      0.000000
3781     37.800000      0.000000      0.000000
3782     37.810000      0.000000      0.000000
3783     37.820000      0.000000      0.000000
3784     37.830000      0.000000      0.000000
3785     37.840000      0.000000      0.000000
3786     37.850000      0.000000      0.000000
3787     37.860000      0.000000      0.000000
3788     37.870000      0.000000      0.000000
3789     37.880000      0.000000      0.000000
3790     37.890000      0.000000      0.000000
3791     37.900000      0.000000      0.000000
3792     37.910000      0.000000      0.000000
3793     37.920000      0.000000      0.000000
3794     37.930000      0.000000      0.000000
3795     37.940000      0.000000      0.000000
3796     37.950000      0.000000      0.000000
3797     37.960000      0.000000      0.000000
3798     37.970000      0.000000      0.000000
3799     37.980000      0.000000      0.000000
3800     37.990000      0.000000      0.000000
3801     38.000000      0.000000      0.000000
3802     38.010000      0.000000      0.000000
3803     38.020000      0.000000      0.000000
3804     38.030000      0.000000      0.000000
3805     38.040000      0.000000      0.000000
3806     38.050000      0.000000      0.000000
3807     38.060000      0.000000      0.000000
3808     38.070000      0.000000      0.000000
3809     38.080000      0.000000      0.000000
3810     38.090000      0.000000      0.000000
3811     38.100000      0.000000      0.000000
3812     38.110000      0.000000      0.000000
3813     38.120000      0.000000      0.000000
3814     38.130000      0.000000      0.000000
3815     38.140000      0.000000      0.000000
3816     38.150000      0.000000      0.000000
3817     38.160000      0.000000      0.000000
3818     38.170000      0.000000      0.000000
3819     38.180000      0.000000      0.000000
3820     38.190000      0.000000      0.000000
3821     38.200000      0.000000      0.000000
3822     38.210000      0.000000      0.000000
3823     38.220000      0.000000      0.000000
3824     38.230000      0.000000      0.000000
3825     38.240000      0.000000      0.000000
3826     38.250000      0.000000      0.000000
3827     38.260000      0.000000      0.000000
3828     38.270000      0.000000      0.000000
3829     38.280000      0.000000      0.000000
3830     38.290000      0.000000      0.000000
3831     38.300000      0.000000      0.000000
3832     38.310000      0.000000      0.000000
3833     38.320000      0.000000      0.000000
3834     38.330000      0.000000      0.000000
3835     38.340000      0.000000      0.000000
3836     38.350000      0.000000      0.000000
3837     38.360000      0.000000      0.000000
3838     38.370000      0.000000      0.000000
3839     38.380000      0.000000      0.000000
3840     38.390000      0.000000      0.000000
3841     38.400000      0.000000      0.000000
3842     38.410000      0.000000      0.000000
3843     38.420000      0.000000      0.000000
3844     38.430000      0.000000      0.000000
3845     38.440000      0.000000      0.000000
3846     38.450000      0.000000      0.000000
3847     38.460000      0.000000      0.000000
3848     38.470000      0.000000      0.000000
3849     38.480000      0.000000      0.000000
3850     38.490000      0.000000      0.000000
3851     38.500000      0.000000      0.000000
3852     38.510000      0.000000      0.000000
3853     38.520000      0.000000      0.000000
3854     38.530000      0.000000      0.000000
3855     38.540000      0.000000      0.000000
3856     38.550000      0.000000      0.000000
3857     38.560000      0.000000      0.000000
3858     38.570000      0.000000      0.000000
3859     38.580000      0.000000      0.000000
3860     38.590000      0.000000      0.000000
3861     38.600000      0.000000      0.000000
3862     38.610000      0.000000      0.000000
3863     38.620000      0.000000      0.000000
3864     38.630000      0.000000      0.000000
3865     38.640000      0.000000      0.000000
3866     38.650000      0.000000      0.000000
3867     38.660000      0.000000      0.000000
3868     38.670000      0.000000      0.000000
3869     38.680000      0.000000      0.000000
3870     38.690000      0.000000      0.000000
3871     38.700000      0.000000      0.000000
3872     38.710000      0.000000      0.000000
3873     38.720000      0.000000      0.000000
3874     38.730000      0.000000      0.000000
3875     38.740000      0.000000      0.000000
3876     38.750000      0.000000      0.000000
3877     38.760000      0.000000      0.000000
3878     38.770000      0.000000      0.000000
3879     38.780000      0.000000      0.000000
3880     38.790000      0.000000      0.000000
3881     38.800000      0.000000      0.000000
3882     38.810000      0.000000      0.000000
3883     38.820000      0.000000      0.000000
3884     38.830000      0.000000      0.000000
3885     38.840000      0.000000      0.000000
3886     38.850000      0.000000      0.000000
3887     38.860000      0.000000      0.000000
3888     38.870000      0.000000      0.000000
3889     38.880000      0.000000      0.000000
3890     38.890000      0.000000      0.000000
3891     38.900000      0.000000      0.000000
3892     38.910000      0.000000      0.000000
3893     38.920000      0.000000      0.000000
3894     38.930000      0.000000      0.000000
3895     38.940000      0.000000      0.000000
3896     38.950000      0.000000      0.000000
3897     38.960000      0.000000      0.000000
3898     38.970000      0.000000      0.000000
3899     38.980000      0.000000      0.000000
3900     38.990000      0.000000      0.000000
3901     39.000000      0.000000      0.000000
3902     39.010000      0.000000      0.000000
3903     39.020000      0.000000      0.000000
3904     39.030000      0.000000      0.000000
3905     39.040000      0.000000      0.000000
3906     39.050000      0.000000      0.000000
3907     39.060000      0.000000      0.000000
3908     39.070000      0.000000      0.000000
3909     39.080000      0.000000      0.000000
3910     39.090000      0.000000      0.000000
3911     39.100000      0.000000      0.000000
3912     39.110000      0.000000      0.000000
3913     39.120000      0.000000      0.000000
3914     39.130000      0.000000      0.000000
3915     39.140000      0.000000      0.000000
3916     39.150000      0.000000      0.000000
3917     39.160000      0.000000      0.000000
3918     39.170000      0.000000      0.000000
3919     39.180000      0.000000      0.000000
3920     39.190000      0.000000      0.000000
3921     39.200000      0.000000      0.000000
3922     39.210000      0.000000      0.000000
3923     39.220000      0.000000      0.000000
3924     39.230000      0.000000      0.000000
3925     39.240000      0.000000      0.000000
3926     39.250000      0.000000      0.000000
3927     39.260000      0.000000      0.000000
3928     39.270000      0.000000      0.000000
3929     39.280000      0.000000      0.000000
3930     39.290000      0.000000      0.000000
3931     39.300000      0.000000      0.000000
3932     39.310000      0.000000      0.000000
3933     39.320000      0.000000      0.000000
3934     39.330000      0.000000      0.000000
3935     39.340000      0.000000      0.000000
3936     39.350000      0.000000      0.000000
3937     39.360000      0.000000      0.000000
3938     39.370000      0.000000      0.000000
3939     39.380000      0.000000      0.000000
3940     39.390000      0.000000      0.000000
3941     39.400000      0.000000      0.000000
3942     39.410000      0.000000      0.000000
3943     39.420000      0.000000      0.000000
3944     39.430000      0.000000      0.000000
3945     39.440000      0.000000      0.000000
3946     39.450000      0.000000      0.000000
3947     39.460000      0.000000      0.000000
3948     39.470000      0.000000      0.000000
3949     39.480000      0.000000      0.000000
3950     39.490000      0.000000      0.000000
3951     39.500000      0.000000      0.000000
3952     39.510000      0.000000      0.000000
3953     39.520000      0.000000      0.000000
3954     39.530000      0.000000      0.000000
3955     39.540000      0.000000      0.000000
3956     39.550000      0.000000      0.000000
3957     39.560000      0.000000      0.000000
3958     39.570000      0.000000      0.000000
3959     39.580000      0.000000      0.000000
3960     39.590000      0.000000      0.000000
3961     39.600000      0.000000      0.000000
3962     39.610000      0.000000      0.000000
3963     39.620000      0.000000      0.000000
3964     39.630000      0.000000      0.000000
3965     39.640000      0.000000      0.000000
3966     39.650000      0.000000      0.000000
3967     39.660000      0.000000      0.000000
3968     39.670000      0.000000      0.000000
3969     39.680000      0.000000      0.000000
3970     39.690000      0.000000      0.000000
3971     39.700000      0.000000      0.000000
3972     39.710000      0.000000      0.000000
3973     39.720000      0.000000      0.000000
3974     39.730000      0.000000      0.000000
3975     39.740000      0.000000      0.000000
3976     39.750000      0.000000      0.000000
3977     39.760000      0.000000      0.000000
3978     39.770000      0.000000      0.000000
3979     39.780000      0.000000      0.000000
3980     39.790000      0.000000      0.000000
3981     39.800000      0.000000      0.000000
3982     39.810000      0.000000      0.000000
3983     39.820000      0.000000      0.000000
3984     39.830000      0.000000      0.000000
3985     39.840000      0.000000      0.000000
3986     39.850000      0.000000      0.000000
3987     39.860000      0.000000      0.000000
3988     39.870000      0.000000      0.000000
3989     39.880000      0.000000      0.000000
3990     39.890000      0.000000      0.000000
3991     39.900000      0.000000      0.000000
3992     39.910000      0.000000      0.000000
3993     39.920000      0.000000      0.000000
3994     39.930000      0.000000      0.000000
3995     39.940000      0.000000      0.000000
3996     39.950000      0.000000      0.000000
3997     39.960000      0.000000      0.000000
3998     39.970000      0.000000      0.000000
3999     39.980000      0.000000      0.000000
4000     39.990000      0.000000      0.000000
4001     40.000000      0.000000      0.000000
