# Supplementary material for: A Bottom-Up Coarse-Grained Model for Nucleosome–Nucleosome Interactions with Explicit Ions
Source: J Chem Theory Comput. 2022 May 17;18(6):3948–60. doi: 10.1021/acs.jctc.2c00083 (PMC9202350; doi:10.1021/acs.jctc.2c00083)
Supplement: Supplementary file 2 — ct2c00083_si_002.zip [file ct2c00083_si_002.zip › archive/CGMD_NCP-CO/system.xmol]

2172 
1NCP system
 1     56.95800   146.36500    52.10200
 2     49.16200   148.59000    60.52800
 2     55.99700   144.81600    46.54700
 1     55.17400   141.30100    57.15400
 2     46.61400   142.92800    57.89600
 2     60.53900   140.66700    49.59300
 2     46.69600   137.18000    55.09000
 2     61.97900   135.76200    53.91400
 1     55.10200   135.73700    61.51900
 2     49.07900   131.62300    56.58800
 2     63.52600   136.86300    60.40200
 2     54.00700   127.31400    59.17800
 2     63.05900   136.87600    66.79600
 1     53.39600   132.97200    67.89600
 2     57.70800   125.69000    64.53000
 2     58.59100   139.50400    70.90300
 2     58.47000   125.87900    71.00900
 2     51.75500   140.63600    71.91200
 1     48.49800   129.99200    71.84300
 2     55.16000   126.44100    76.36300
 2     45.80400   138.51600    71.29200
 2     50.59900   129.08000    80.81600
 2     40.67700   135.10400    69.52200
 1     43.73900   124.90600    73.97900
 2     44.06900   128.93200    82.34900
 2     38.69200   128.96000    67.32400
 2     38.65000   125.51300    80.49900
 2     40.66100   122.52100    66.14600
 1     44.06600   117.11700    74.34700
 2     36.90500   119.61300    78.92300
 2     43.87800   117.89000    65.56600
 2     35.44100   113.80500    75.73100
 2     49.45900   114.21800    67.37400
 1     44.93100   110.01600    76.27900
 2     37.86600   108.70100    70.92000
 2     53.09800   112.47100    73.17200
 2     42.70700   104.37400    69.30700
 2     54.00900   109.35600    79.18500
 1     45.30400   103.45700    78.89200
 2     49.32000   102.21400    70.70400
 2     49.95200   109.03000    84.47400
 2     53.44800    99.65000    75.02200
 2     45.60000   105.22800    87.78900
 1     45.78000    97.02700    80.16400
 2     55.22600    98.87200    81.61800
 2     40.09900   101.25500    86.15100
 2     51.90300    96.48200    86.80000
 2     36.78400    96.67300    82.15800
 1     45.14000    89.87300    80.84900
 2     47.95300    91.54300    89.31400
 2     37.49500    93.04700    76.54900
 2     44.43100    86.61000    89.36500
 2     39.48900    87.22200    74.17900
 1     47.08800    82.60800    80.43100
 2     42.07300    81.39000    87.63100
 2     44.26700    83.21000    72.36400
 2     42.11400    75.72000    83.33300
 2     50.29500    80.37300    71.99600
 1     53.65000    78.76500    82.22300
 2     47.06300    71.96800    82.09500
 2     55.91800    82.07300    74.75700
 2     52.58900    70.01900    80.11100
 2     61.19200    83.85800    78.93200
 1     58.85000    75.57800    85.04700
 2     58.65700    70.58800    77.65300
 2     61.92900    84.08300    86.10600
 2     64.11100    74.38000    76.71200
 2     61.55000    81.01100    91.67100
 1     63.74000    71.45600    86.37000
 2     68.82500    76.36800    80.76700
 2     58.33200    75.09500    93.66400
 2     70.40800    78.29300    87.25500
 2     60.50000    68.92700    93.97800
 1     69.14700    67.75200    87.80400
 2     70.90100    74.95100    93.25400
 2     62.44100    63.56000    90.27500
 2     73.42500    69.32800    95.41100
 2     65.57500    59.72500    86.27900
 1     75.63600    65.17000    86.12700
 2     76.04800    63.81500    94.93300
 2     69.45700    61.08400    81.09100
 2     80.77600    60.59800    92.06600
 2     74.27500    62.54700    77.32700
 1     83.09900    65.32800    84.39600
 2     84.36500    56.39200    87.76500
 2     78.52700    67.53800    76.67000
 2     87.33600    57.62700    81.58600
 2     81.46900    72.85900    79.94700
 1     89.41300    66.36400    84.58500
 2     88.24500    62.33100    76.61500
 2     84.86500    75.00800    84.88500
 2     91.40100    67.94000    75.75100
 2     88.23700    73.38600    90.43800
 1     95.44500    69.17200    83.25500
 2     91.83800    74.60800    76.76600
 2     93.78900    70.49800    92.99900
 2     95.92700    77.92600    81.31600
 2     97.96000    65.78700    90.95800
 1    102.46000    70.64800    82.41900
 2     99.97500    78.36400    86.69500
 2    103.55400    64.46500    88.38300
 2    105.81500    75.58300    89.02100
 2    106.48000    63.07300    82.22300
 1    107.88500    73.04600    79.28700
 2    111.29300    72.29500    88.27900
 2    108.26000    64.75100    75.76000
 2    116.10500    72.32700    83.67800
 2    106.20600    69.67200    71.39400
 1    111.63300    77.61700    76.44100
 2    117.85100    70.77900    77.52800
 2    105.00600    75.83800    69.65500
 2    118.58500    73.91400    71.91500
 2    105.25500    81.98300    71.55500
 1    115.99500    82.79500    74.05500
 2    118.86600    78.20100    67.04900
 2    107.08900    86.13000    76.22800
 2    114.59200    83.08200    64.53400
 2    112.26400    88.69500    80.15500
 1    119.80400    87.77600    71.91700
 2    113.26000    89.24500    65.65600
 2    118.94800    87.91500    81.12800
 2    114.82700    95.08900    69.48100
 2    125.23300    86.55500    79.19600
 1    124.99000    92.62500    69.98000
 2    119.45500    98.75400    72.97100
 2    130.03600    89.17300    76.16000
 2    125.38200   100.36000    74.28800
 2    132.96800    88.27400    70.23800
 1    127.46200    96.41600    64.53000
 2    131.41300   101.64500    71.56800
 2    131.59900    88.58700    63.33600
 2    133.79500   103.30500    66.08600
 2    129.17000    89.92900    57.71900
 1    126.62000   101.18200    59.01200
 2    135.73100   103.14800    59.88200
 2    123.67200    93.55400    55.27000
 2    133.10600   102.61500    53.42500
 2    119.58200    98.24100    54.76000
 1    124.47100   106.49600    56.10100
 2    128.71100   102.25200    48.54500
 2    116.12500   103.21100    57.89700
 2    123.41300   105.41000    46.74900
 2    118.27500   108.34200    62.35900
 1    123.61300   112.62700    53.38700
 2    118.18300   108.33000    47.54700
 2    123.66000   112.59100    62.97300
 2    114.50200   111.38000    52.40000
 2    126.36300   118.09500    60.41100
 1    121.01600   118.26800    50.97900
 2    114.79900   115.91000    57.44300
 2    129.51600   119.75000    54.16700
 2    116.97900   122.44300    58.09500
 2    128.73800   122.29800    47.81400
 1    117.64600   123.67800    47.63200
 2    117.17900   127.64300    55.50800
 2    124.96000   122.19700    42.50000
 2    116.82200   131.94100    50.92700
 2    118.97300   120.66500    39.36200
 1    111.30200   126.96900    44.76700
 2    115.59500   134.76100    45.29000
 2    113.26000   120.63400    37.86600
 2    112.00500   135.46400    40.03300
 2    107.06700   119.77100    40.89800
 1    105.70400   130.04400    43.77100
 2    109.09800   132.10400    35.00500
 2    103.65200   121.31600    46.31400
 2    103.24300   128.50100    35.14200
 2    102.69700   125.99200    51.05900
 1     99.50200   132.45400    43.13700
 2     98.39700   124.44500    38.52100
 2    100.13700   132.11000    52.45900
 2     93.94300   125.11500    43.29400
 2    100.54900   138.54000    50.06100
 1     92.82900   135.51300    42.94300
 2     91.31200   128.65700    48.15300
 2     98.29600   142.74400    44.43900
 2     87.16700   133.74700    50.19500
 2     94.67800   143.72000    39.48400
 1     86.87300   136.09700    39.84400
 2     84.11400   139.48800    48.37400
 2     91.98800   141.32300    34.27700
 2     80.79700   142.14700    43.90500
 2     89.41600   135.85000    31.54700
 1     80.37800   134.29700    37.47300
 2     77.74400   142.36700    38.91800
 2     86.60500   129.60400    32.35600
 2     75.81500   140.80500    32.48000
 2     81.83100   125.36700    34.43800
 1     73.54300   132.65300    38.18400
 2     71.51200   136.45300    30.62500
 2     77.07700   124.05300    38.70100
 2     69.92900   129.89000    29.27900
 2     74.66800   126.77300    44.61500
 1     66.93500   131.32800    38.13900
 2     69.62000   123.71100    33.09700
 2     71.30800   132.86500    46.29900
 2     66.10800   122.10100    38.13200
 2     66.05200   135.99500    46.48500
 1     60.78200   130.17200    40.08000
 2     64.51500   123.75900    44.79100
 2     60.96500   138.80600    43.28200
 2     61.47100   127.35400    49.36300
 2     57.58100   138.26300    37.67000
 1     54.18700   127.77100    41.13300
 2     55.28600   130.33800    50.11600
 2     53.32000   134.52000    34.46400
 2     48.71400   130.52700    48.37100
 2     52.13300   127.91700    32.51600
 1     49.19500   122.76400    41.95800
 2     43.26200   128.62200    45.12300
 2     51.61000   122.19200    32.58900
 2     39.63400   124.42800    41.14000
 2     53.93900   117.36500    36.67800
 1     45.41000   117.13500    44.62800
 2     39.08500   118.15100    38.92400
 2     53.70100   113.43700    41.48500
 2     42.09700   111.83200    37.36700
 2     52.58100   114.40000    48.24300
 1     43.06800   111.34800    47.70100
 2     45.14500   107.37500    40.37300
 2     49.48100   114.77600    54.31800
 2     49.42300   105.47900    45.42400
 2     42.62400   115.41100    55.40800
 1     40.56900   106.12300    51.04300
 2     49.12400   104.28900    52.40800
 2     37.23200   113.03000    55.87600
 2     45.41500   102.89100    57.27800
 2     32.17900   109.75600    52.99000
 1     37.59300   100.24500    52.19000
 2     41.02900   100.91000    60.51600
 2     30.20100   105.19500    48.67400
 2     37.37100    95.87700    60.57600
 2     32.64500   100.48300    44.51700
 1     38.49800    92.56000    50.75000
 2     32.66900    91.50400    57.61300
 2     38.22100    96.49100    42.65700
 2     31.58000    86.64900    53.39400
 2     41.76300    91.99300    41.60700
 1     42.15100    86.48000    51.35000
 2     34.59000    82.10600    51.22800
 2     47.33100    90.32100    44.71300
 2     39.26000    78.51200    47.40700
 2     51.02300    89.86900    50.32600
 1     45.28700    82.32000    55.53600
 2     45.70600    77.87200    47.60200
 2     49.66800    89.82800    56.85300
 2     52.09200    79.20200    49.20900
 2     46.86700    87.88500    62.83500
 1     48.00200    76.87200    58.94300
 2     55.32300    79.27200    54.89600
 2     43.87400    81.99600    65.37300
 2     56.56300    79.37200    61.62200
 2     41.46100    75.55400    64.85000
 1     49.99500    70.18500    61.19900
 2     55.37800    75.04000    66.66500
 2     41.15100    69.46300    62.27500
 2     51.53300    70.22000    69.94700
 2     43.97200    65.17800    58.06200
 1     54.28200    64.52500    60.83300
 2     51.38500    63.66800    69.37300
 2     47.93800    62.23700    54.08400
 2     54.22100    58.74000    68.08400
 2     54.22800    62.92600    51.75100
 1     61.06000    61.88400    62.01700
 2     57.93500    53.99400    64.39600
 2     60.64600    65.76100    52.91900
 2     62.06700    52.62400    59.11700
 2     64.92400    68.58900    57.25200
 1     67.98200    58.56900    63.53700
 2     68.43000    51.96600    58.29000
 2     69.25500    68.68600    62.04500
 2     71.92500    56.74400    54.77900
 2     69.50800    65.46600    68.10100
 1     74.09700    56.66500    65.15700
 2     75.77800    61.98000    57.76200
 2     70.75400    60.64000    72.56000
 2     79.71300    63.39300    62.30900
 2     72.64300    54.25700    73.40300
 1     80.69900    54.56100    65.95200
 2     82.45300    62.91300    68.80300
 2     75.34000    48.43000    70.55000
 2     85.92100    58.63800    72.66200
 2     79.10000    45.73700    66.40000
 1     86.71800    52.68100    63.67500
 2     89.42600    52.70000    72.46300
 2     82.53300    45.23400    60.56500
 2     92.89800    48.65300    69.57600
 2     84.04100    49.41900    55.92400
 1     93.06400    54.11600    60.98500
 2     95.79200    45.88500    64.15600
 2     86.09200    56.34500    54.60500
 2     99.51800    47.55200    59.31600
 2     90.66900    60.51000    54.78500
 1     99.52000    57.29000    60.62500
 2    101.64300    51.29100    53.96500
 2     92.90500    64.31100    59.75500
 2    101.51100    58.08700    51.89100
 2     97.21900    65.66000    64.34800
 1    104.71500    62.23000    59.66600
 2     99.80700    64.92700    52.51600
 2    101.53800    62.37200    68.72600
 2    101.43300    70.36400    56.12700
 2    107.96800    61.41500    68.65100
 1    110.67900    65.38800    57.70500
 2    106.43700    72.97300    60.07700
 2    112.20500    58.84100    64.13200
 2    112.66000    73.78500    60.35500
 2    116.18800    57.97700    58.29800
 1    115.92100    67.36300    52.57700
 2    118.74600    73.04600    58.57700
 2    116.21000    58.87600    51.98000
 2    123.62400    70.76300    55.16500
 2    113.73600    62.03400    46.30200
 1    117.65700    71.84000    46.55000
 2    125.64800    70.54000    49.64000
 2    111.99400    66.30200    42.63600
 2    125.71100    71.28300    42.74800
 2    109.74100    71.93500    42.18600
 1    118.09000    78.38000    43.42700
 2    122.95000    73.61000    37.28800
 2    108.81400    77.96100    43.42300
 2    120.01300    77.49500    34.37500
 2    111.02500    82.88800    47.54500
 1    120.22700    84.69500    41.27900
 2    114.84000    82.68300    34.08200
 2    117.34100    85.03700    49.98400
 2    112.44600    88.10300    36.99000
 2    124.24100    86.94900    48.93100
 1    122.69500    90.58900    38.43000
 2    114.72600    94.02000    38.75700
 2    128.66800    90.35300    46.09300
 2    118.43400    98.50900    42.63800
 2    130.96100    88.88400    39.68800
 1    124.06500    95.79200    33.32100
 2    123.14900   102.54600    39.41800
 2    129.40500    88.17700    32.64200
 2    126.22600   104.50900    34.35200
 2    127.67300    90.00200    26.90700
 1    122.75600   100.20200    27.33800
 2    130.40900   104.63300    28.70500
 2    122.89200    91.43900    22.67700
 2    129.33400   106.92300    22.87700
 2    116.86700    94.33200    23.46500
 1    119.12800   106.28800    24.55800
 2    124.65000   108.52100    17.90500
 2    113.87200   100.31100    23.33500
 2    118.63300   108.54500    16.01700
 2    111.13700   103.63400    28.17100
 1    115.46800   112.24800    25.01700
 2    112.64500   110.45800    17.32200
 2    111.87000   108.92900    32.54600
 2    107.48200   112.72800    21.16700
 2    116.17800   113.97400    33.77100
 1    114.28300   119.15000    25.11600
 2    105.87500   116.58200    26.34500
 2    119.84300   119.52900    32.84100
 2    107.71000   121.77000    30.52800
 2    122.71200   121.22700    27.12000
 1    114.12600   126.05500    22.69600
 2    110.23200   128.00600    30.27200
 2    122.87100   125.46500    22.27200
 2    114.87300   133.00800    29.34400
 2    120.19300   126.07600    16.12500
 1    113.97000   132.96000    20.27700
 2    119.51400   138.00900    28.41600
 2    113.77900   127.39000    13.50400
 9    120.94500   117.99900    16.56500
 10    119.19200   122.19200    15.09200
 8    123.39900   122.88700    17.91500
 10    125.09200   127.70500    18.86700
 8    128.33200   123.65200    17.53400
 8    127.36000   126.20900    22.51900
 9    126.33700   122.59500    23.88900
 10    125.65400   121.64300    29.34400
 10    126.65400   116.44000    25.34900
 8    128.45800   119.80200    21.62800
 8    131.38900   121.11600    24.60400
 12    131.04300   117.57700    26.43000
 12    129.86500   116.84700    29.25900
 10    126.05900   114.62000    31.60400
 9    126.53300   118.48100    34.41000
 9    124.87200   115.84400    35.46700
 10    128.44900   116.34900    39.22700
 10    129.66100   110.07400    37.01800
 8    128.37600   109.67100    41.97000
 9    132.54800   107.63500    43.56600
 9    130.94000   103.00500    43.66300
 8    129.74500   101.86600    40.19800
 10    126.70600   104.34100    42.41700
 9    124.60900   107.08000    39.04500
 9    124.32300   110.42700    37.88700
 10    122.92500   111.09500    41.39900
 10    119.46800   116.49900    38.23500
 8    124.49500   118.79700    39.25600
 9    125.47700   122.03600    38.25700
 9    127.62400   123.73600    36.29500
 9    131.27600   124.69700    38.75500
 8    132.79900   126.74700    36.07600
 12    131.00900   129.24200    33.48700
 12    128.18700   129.39300    33.95200
 9    124.49400   128.14000    34.27300
 10    125.62400   128.75900    29.91300
 10    120.09400   127.73200    27.83600
 9    118.82100   126.71000    32.21200
 8    115.23800   122.09000    30.95700
 10    115.54900   125.43300    35.46000
 9    111.25500   120.05000    33.52000
 10    106.78500   125.82200    33.46200
 9    105.61200   124.19000    38.03300
 7    103.71700   119.96900    38.00800
 3    105.71800   118.98100    35.03100
 4    108.05100   116.74100    37.91800
 4    104.52800   115.47100    39.92000
 4    102.47400   113.49400    36.86200
 5    108.00300   113.35900    35.42700
 6    107.00400   112.64500    41.74100
 4    102.34100   110.11200    40.69400
 5    103.10400   108.52100    35.85800
 5    109.88300   106.83900    41.64200
 4    106.99000   107.01200    44.23400
 3    101.20700   104.67700    41.54000
 5    105.90000   100.60400    38.75900
 3    107.18200   101.09800    43.46500
 3    105.91500    97.87900    45.74600
 6    109.78400    98.81100    48.08700
 4    108.07600   100.23000    52.78700
 4    107.56600   104.76300    51.41500
 4    107.72100   103.52500    56.17800
 5    113.27400   106.34000    57.41200
 5    113.78500   100.22200    58.94400
 4    115.43700   103.31800    63.61800
 4    112.31300   105.88200    63.04100
 4    107.41800   102.89200    62.76000
 3    112.15800   100.26700    66.04900
 5    113.17800   105.69100    67.19400
 4    106.69200   105.81100    66.76800
 4    106.16400   101.44300    68.20500
 5    110.23500   100.14300    71.93400
 6    107.06600   106.95500    72.02200
 4    102.79000   104.77700    71.01800
 4    103.30700   101.06900    73.49700
 3    105.35700   102.49500    77.65800
 6    101.48300   104.85800    77.27300
 4     98.67500   101.32100    75.62800
 5    101.24100    96.96800    78.99100
 3    105.58800    98.69200    80.97200
 6    108.86600    95.79100    79.57900
 4    105.92100    95.72800    75.61900
 5    110.30100    92.90900    75.74000
 4    108.30900    95.29400    70.44500
 3    108.99500    90.15400    67.37800
 3    110.70700    92.59700    63.51900
 3    107.34200    90.99200    62.36400
 4    105.09000    93.43700    64.02200
 4    107.26200    96.62900    63.51600
 4    107.82600    95.63600    58.45500
 4    103.05200    95.20100    59.90200
 4    102.49000    98.31800    62.55700
 3    106.45800    99.88700    58.97000
 6    103.67000    96.84700    55.34100
 4     99.52900    99.25100    57.63600
 3    100.59300   102.64300    58.35700
 6    102.23900   102.43200    53.27200
 4     97.90000   101.42600    53.53700
 4     94.82700   104.96400    57.08000
 4     98.13900   107.18500    55.03900
 4     98.08500   105.41800    50.28800
 4     93.94700   105.20600    50.64800
 4     93.71800   108.90500    53.18400
 4     96.90100   110.85500    50.66100
 6     92.89400   107.01400    46.32200
 6     89.95400   108.59100    49.39000
 3     92.05300   113.27700    49.64100
 3     92.74600   112.59400    44.72500
 4     88.85000   111.73500    44.31300
 3     87.80400   114.86700    47.92400
 4     89.99300   118.04000    45.73800
 4     89.32500   117.17100    41.82300
 3     83.68500   116.79700    43.80100
 4     85.90900   121.02000    45.00300
 5     85.77800   123.32500    40.87200
 5     90.59600   122.24100    45.50800
 4     94.53600   120.34500    42.17500
 3     95.91700   121.86500    45.88200
 4     95.59300   118.12800    48.65600
 4     93.74200   121.83600    51.17300
 4     92.89500   119.97400    55.11300
 5     88.41900   121.15800    54.74400
 6     89.98300   117.60300    50.77200
 4     91.80500   114.85700    54.72300
 3     88.42300   116.01800    57.27200
 4     84.87300   114.71900    52.51800
 4     87.59200   111.26100    53.32800
 5     88.90200   111.51200    58.60900
 5     81.11300   112.35100    57.26000
 4     82.10000   109.86900    53.23200
 5     85.67400   105.55200    53.51000
 7     83.20300   106.87300    59.08900
 6     87.08300   107.10100    60.51400
 5     86.43400   111.43500    62.64000
 4     81.44500   114.11500    61.49700
 8    134.61800   117.59700    52.33200
 12    135.95100   120.32800    51.10600
 10    137.71500   121.87200    48.30800
 12    139.52100   123.10700    53.54200
 10    140.39500   121.81500    57.01700
 12    137.47000   125.79900    56.94100
 12    135.98600   128.34100    55.78400
 10    132.47800   130.79500    54.02000
 12    133.56000   127.69700    50.95800
 9    136.13800   126.37800    48.46800
 12    132.76000   122.76000    49.23800
 10    133.33000   124.11500    52.59000
 12    128.92900   124.02600    54.57000
 12    126.50400   123.80100    56.70700
 9    125.02500   122.45900    59.51900
 10    122.14900   120.28200    57.68900
 10    124.23700   119.70000    63.60500
 8    117.92700   116.93100    63.63700
 10    115.46700   121.65000    67.03600
 10    117.65200   117.71100    71.41600
 9    112.60400   120.00500    70.80200
 9    109.05200   119.17100    68.05800
 10    112.15200   117.88700    65.30600
 11    112.57900   111.61800    65.59200
 3    109.93600   109.20500    66.76700
 4    105.66900   111.36300    64.39900
 3    108.73700   114.91300    63.26800
 7    110.88300   110.48500    61.09900
 4    108.03300   109.93000    59.05800
 3    110.40300   112.41700    56.12700
 5    108.37100   117.42800    54.44500
 4    109.96600   114.04500    51.86600
 4    107.60100   110.75700    53.08700
 4    104.27800   112.90000    54.05100
 5    105.93500   115.52700    48.80700
 5    108.30600   109.77300    49.38400
 4    102.62800   108.46600    51.44700
 4    100.84600   111.31200    48.31800
 5    103.12900   112.64100    44.70700
 5    102.56800   104.64300    46.63100
 7     97.84800   108.07700    45.95400
 7     97.80000   110.77000    43.62900
 4     98.56700   113.79800    45.28500
 5     99.47100   117.40000    40.37300
 5     99.81400   121.71800    44.33400
 4    101.04600   118.43300    48.94200
 3     99.22200   121.62800    51.22100
 7    101.52700   122.61500    53.86200
 4     98.45600   122.94700    55.83800
 4     98.68600   118.05300    54.42600
 4    103.34200   118.25600    55.25200
 6     99.87600   120.01100    61.27300
 6     96.57000   117.43700    59.41500
 3     99.83000   113.29700    58.08900
 5    103.02800   115.04700    61.36100
 7     97.64200   112.74300    63.40000
 4     95.90300   110.80300    60.66900
 4    100.02400   107.94800    61.72500
 5     99.46000   109.83100    67.07400
 4     94.95500   108.01700    65.96200
 4     95.89100   103.60600    62.21600
 4     99.91500   103.46300    65.25300
 6     97.16500   105.18800    69.53600
 3     93.50600   102.37400    67.73600
 4     96.48800    98.79400    65.80800
 4     99.50300    99.36600    69.29800
 5     93.36500    99.33000    71.14300
 6     93.55600    95.82000    69.66800
 4     97.96000    94.05200    69.90900
 4     98.91100    94.98400    73.57800
 3     94.79600    93.33100    74.40200
 4     94.48900    90.06300    70.59300
 3    100.01400    90.23300    73.79500
 6     97.41300    91.21800    78.41700
 3     94.44000    86.55900    76.45300
 4     98.91500    85.08100    75.86300
 5     99.99200    84.19700    79.85500
 5    102.28100    87.15800    74.30400
 5    106.77000    90.90700    77.94000
 3    106.46100    89.20700    72.89200
 4    104.37600    92.15100    70.33400
 3    103.36900    88.91100    67.56600
 4    102.38800    89.65100    63.70500
 4     99.61700    86.44400    63.75100
 6     99.20800    90.01600    67.98000
 4     99.12700    93.30300    64.20600
 4     97.03000    90.36900    61.59500
 4     94.61600    87.98400    64.58700
 4     94.20500    94.16100    65.00300
 4     94.92500    95.03600    61.11300
 5     90.48400    90.48000    61.11100
 5     88.80800    93.90600    65.88300
 3     90.79900    97.72900    63.77500
 7     89.39500    96.91800    58.72900
 5     91.97800    99.15100    58.91600
 3     92.12700    92.91200    56.61900
 4     97.29700    92.18300    56.00700
 4     95.00700    88.74200    52.53300
 7    100.82800    87.66700    54.52400
 4    102.04600    87.43900    57.98600
 7     98.84700    82.93400    56.66300
 7     96.11100    84.82000    57.94100
 8     70.30400    60.45200    89.47500
 12     68.49000    62.73400    91.58400
 10     69.46000    64.99300    96.27500
 12     64.73600    65.92000    96.15200
 10     62.01600    67.54200    98.55700
 8     65.35200    70.66100    94.80500
 12     61.95500    73.59500    97.25000
 12     59.67500    75.40400    98.61300
 10     56.77200    77.00100   102.12300
 8     60.98200    75.33600   103.85200
 10     63.54300    74.18700   100.94200
 9     65.53600    79.75900    99.70000
 10     63.49800    81.39900    96.39900
 9     69.26600    81.56500    96.13500
 10     68.10500    77.72100    93.66300
 8     69.53100    81.72500    90.66000
 10     74.10000    79.88100    87.45300
 8     71.82300    85.23200    88.39100
 8     71.26800    85.57500    92.77700
 10     75.53300    81.90000    93.12500
 9     76.21500    87.10800    90.69900
 12     74.01500    89.98400    91.09700
 9     73.17500    89.45300    87.92000
 8     68.55700    90.82800    87.32200
 4     70.64900    90.18500    82.31500
 4     70.40300    85.45100    81.89800
 4     74.03000    83.09400    83.88800
 7     72.47800    79.93900    82.00500
 5     68.37100    81.76100    78.93400
 4     74.32900    83.02200    78.54300
 3     76.86000    78.30000    80.04300
 5     71.28300    77.36600    76.48900
 4     73.14200    80.65000    74.24000
 4     78.16100    80.60600    75.04400
 5     77.46900    74.91100    77.25500
 5     74.87300    74.26800    72.06800
 7     76.41300    78.41400    69.03700
 3     78.11700    77.12400    66.52600
 4     79.87400    80.82600    69.60000
 4     82.03300    76.08800    71.74600
 6     82.17700    71.52000    72.23800
 5     85.03900    72.30700    76.92500
 4     81.65800    77.24300    78.17600
 7     82.95200    78.34200    81.55300
 4     82.07900    78.91900    85.05900
 7     82.64500    82.52500    84.54200
 4     81.98300    82.94600    81.27200
 4     78.53700    82.85800    81.84300
 4     78.58000    85.26500    85.12000
 4     82.94300    88.83400    82.81300
 4     78.54200    88.11400    78.76900
 4     75.80300    88.73500    81.88700
 4     77.29500    91.54800    83.60200
 4     78.57000    93.20500    80.22300
 4     74.64600    91.93400    78.45400
 6     72.99800    93.79100    83.91300
 4     77.78200    98.51500    82.26000
 4     75.92100    97.82500    78.14500
 3     71.00800    97.63100    79.63800
 4     71.99000   100.26800    82.61500
 6     75.12600   102.91600    81.50300
 4     71.26200   102.50100    77.43900
 4     67.72300   102.31000    80.18900
 6     71.37300   105.88200    83.80100
 4     70.83100   108.65200    79.44300
 4     66.99500   107.16900    78.42200
 7     65.22600   108.05700    81.25700
 3     67.24300   110.78000    82.75600
 4     65.75700   111.62700    78.20300
 4     62.30300   111.23800    79.38000
 5     63.22700   112.40800    83.82000
 6     64.62300   116.74300    79.37700
 3     60.16900   114.63300    76.39300
 5     58.42000   116.75300    81.00400
 5     57.39100   112.12900    78.43700
 3     56.96200   108.29600    82.53200
 5     55.34100   105.20100    79.92300
 4     61.51200   104.57000    77.53400
 4     59.89600   106.15800    73.34300
 4     62.26900   104.44900    70.52800
 5     63.65900   110.25800    69.06000
 3     63.53700   108.69900    74.83700
 4     66.71000   104.48000    73.13200
 3     68.53400   107.73200    68.75700
 4     67.82500   111.23400    72.51400
 4     71.20300   108.35200    74.32800
 4     72.93000   106.17100    71.56700
 5     73.43900   108.17900    68.19400
 3     74.58900   112.57000    73.94200
 6     77.36500   109.44300    75.28800
 6     81.62100   110.28000    72.02600
 6     81.99700   106.13600    74.17100
 4     76.78100   104.67200    73.60400
 3     77.68000   106.85800    68.52800
 5     82.40600   105.22700    69.29700
 4     79.15100   100.05400    69.99100
 4     75.58900   101.75700    68.45700
 7     77.01600   103.34200    64.10000
 5     77.72000   101.75100    60.46600
 4     73.19700   100.50000    64.88300
 3     69.38900   101.54300    62.71200
 4     67.27300   102.72100    66.53900
 4     63.55500   101.09500    64.90100
 3     59.96800   102.87000    64.83100
 7     63.53500   106.73100    66.04300
 7     64.70300   108.39500    63.94000
 4     66.44000   111.68000    62.24800
 4     68.49000   113.03600    65.74200
 4     68.34300   117.23800    64.71200
 3     72.53600   117.73700    61.61100
 4     71.98800   122.32400    61.29900
 3     75.15500   121.89800    58.34200
 3     76.84000   126.47200    58.99500
 4     76.38400   127.22000    55.07500
 4     72.42700   125.49700    54.90400
 4     71.65300   128.36500    59.05300
 9     70.16600   131.99800    58.19300
 10     73.36400   135.65500    55.27900
 10     74.43800   136.37200    61.62800
 8     76.48000   138.59000    56.52800
 11     76.66800   144.18200    56.97400
 8     77.07500   142.66700    52.13100
 8     79.86700   145.39300    50.21900
 10     78.78500   141.33500    47.46100
 8     77.06900   143.75900    44.17700
 10     72.97800   143.66600    42.65200
 8     72.01100   142.57000    48.25600
 10     68.65800   140.02100    47.52400
 9     77.74000    72.08000    78.07000
 11     74.76000    70.19000    76.75000
 9     71.78000    68.30000    75.43000
 9     68.30600    66.76600    74.02600
 10     66.15800    62.87000    73.01100
 8     61.61400    64.99500    72.91400
 9     60.24700    64.32200    76.26600
 9     57.19100    63.21900    76.91900
 9     57.67400    59.38700    74.63100
 9     55.16800    57.88200    73.16600
 10     51.59300    59.79800    71.29700
 10     54.83400    65.68700    74.17200
 12     50.71200    65.96600    73.06500
 8     48.72100    69.14400    73.39100
 10     44.27200    70.11200    73.66500
 10     45.67900    64.24900    74.17000
 9     45.26300    65.38200    79.45800
 9     43.30800    68.60300    79.88100
 8     39.58200    67.44800    77.86700
 10     38.42900    71.69800    77.72700
 8     33.52500    69.59800    76.66500
 8     31.47600    73.24900    76.20100
 10     33.39600    77.69600    75.32600
 10     34.51300    76.32200    69.80400
 11     37.73500    72.16000    71.71300
 12     38.98200    75.78300    73.81300
 10     42.58700    78.11500    75.27900
 10     45.04200    78.24200    70.16100
 10     47.53800    73.56800    67.88200
 10     50.16300    76.31400    74.88800
 10     52.65900    78.43600    69.21900
 8     57.11300    76.49000    70.57100
 10     59.66000    78.36900    75.97800
 10     59.91900    81.44500    71.32800
 11     64.47300    82.15100    74.98500
 3     62.95500    87.30500    75.96400
 4     67.48200    88.61800    76.88700
 4     62.27700    91.62400    78.63800
 4     62.06000    89.87500    82.29000
 4     66.02100    89.05400    82.21400
 4     65.63100    94.92300    80.28100
 4     60.46800    96.40900    83.45400
 5     63.55200    93.22400    86.84600
 4     67.83200    96.66700    84.81900
 4     64.32400   100.16100    83.73800
 5     61.91300    99.14100    87.83300
 3     67.93300    98.10700    89.09400
 4     68.18800   102.74200    86.89300
 3     65.22400   105.09300    86.11600
 4     61.63600   103.81100    89.64400
 6     59.90400   106.88500    87.37800
 3     60.60500   105.01500    83.85600
 7     58.91700   103.00100    81.47700
 4     59.61500   100.55900    78.41000
 3     57.90400   100.54700    74.72800
 3     57.05500    97.17500    72.92300
 5     57.56800   100.13400    69.38000
 4     61.81300    99.97300    72.81000
 4     61.98600    96.07900    75.47500
 3     63.01700    95.17200    70.42600
 4     65.88300    98.20500    70.36800
 4     67.52000    97.13000    74.65600
 3     66.18300    91.61700    72.76300
 3     68.34500    93.48700    69.59300
 4     72.46500    96.00200    72.62000
 4     71.35000    91.87800    74.42400
 3     70.80400    89.04100    71.16600
 6     74.48500    92.52300    68.56800
 4     76.56800    92.42400    72.61200
 4     75.67000    86.69200    73.20100
 6     75.61100    87.53300    68.33900
 5     78.93800    92.15300    67.61800
 4     81.50400    89.32500    73.19700
 4     81.00300    85.21800    71.51600
 7     83.03900    85.96000    68.78700
 6     85.78800    89.04700    69.57900
 4     85.78900    84.57600    72.38200
 3     85.57400    81.94100    69.49300
 5     87.27200    85.57700    66.03100
 4     90.30500    85.27000    72.03600
 4     90.34800    80.59100    71.70700
 3     91.36600    79.40300    66.78500
 4     93.21400    83.67300    67.26500
 3     95.74000    81.26100    72.11400
 5     96.37600    75.96200    69.91400
 5     93.46200    78.07700    74.81600
 3     88.86300    74.27500    73.20000
 3     87.58000    76.16100    76.76200
 4     85.12000    80.07400    76.06300
 3     87.54500    81.30100    79.71200
 3     86.62500    84.38600    82.14400
 5     90.95000    83.55200    81.18000
 6     88.83100    84.02400    76.89900
 4     84.33400    86.69200    78.00900
 3     88.22700    89.93500    80.92400
 3     89.74400    89.93800    76.30300
 4     86.01000    90.44200    74.49400
 4     84.44100    93.00600    77.04000
 5     89.22200    95.70200    77.84900
 4     88.85800    93.76400    72.12900
 4     83.56600    95.14900    71.42400
 4     83.45500    97.84500    74.70800
 4     84.61700   101.67400    73.96400
 7     87.11300   102.36800    77.50900
 6     85.49500   105.26600    79.82300
 4     81.90600   101.36600    78.24000
 4     85.75800    98.86200    79.57500
 5     87.17800   102.08100    83.10800
 3     83.65500   101.03400    84.60800
 4     82.63600    96.26600    82.32000
 4     85.99500    94.40200    83.16700
 3     84.92800    95.79300    87.29700
 6     80.45200    95.26000    86.96100
 7     82.44200    91.03400    85.78600
 3     85.31800    91.02100    88.17900
 5     82.67800    92.66100    91.69700
 4     79.89300    88.83200    89.28200
 4     82.71100    86.04100    88.68200
 3     83.84800    87.30700    92.76600
 5     78.98100    88.56800    93.74500
 4     79.02600    81.68200    90.58800
 3     82.95300    82.09200    93.29600
 3     81.07400    83.30700    97.22100
 4     81.21800    81.43700   100.26900
 5     77.44100    79.58600   101.96200
 9     48.75300   123.31600    65.40500
 10     47.21700   126.39800    63.44600
 8     45.58100   121.99700    59.36900
 10     48.19100   124.19400    55.84000
 8     44.94000   120.07000    54.42600
 8     40.82100   121.72200    52.39000
 9     37.79300   122.82600    55.06100
 10     35.81500   120.41700    52.23000
 10     34.74000   121.79100    58.73600
 8     31.21800   123.80800    60.33700
 8     32.70300   127.57400    61.48900
 12     32.58900   128.39600    64.97100
 12     32.11200   131.15200    66.37300
 10     35.04700   134.97500    67.33300
 9     36.17900   134.88900    63.57400
 9     39.58400   134.17800    64.24300
 10     41.13700   138.88300    68.13300
 10     45.32300   137.98000    65.00400
 8     43.47500   135.06100    61.31800
 9     40.33800   138.91200    60.32200
 9     42.30600   141.41400    56.98400
 8     42.77800   145.51500    57.43100
 10     44.74200   146.07900    53.89500
 9     42.61000   144.20800    50.27900
 9     41.20900   141.08800    48.92600
 10     45.04200   141.54400    47.47700
 10     41.70700   135.67900    45.30500
 8     46.52600   134.27400    43.68300
 9     46.36400   132.72000    40.37900
 9     47.23400   129.13300    39.73500
 9     47.99100   131.60400    36.71500
 8     48.96000   133.78800    33.37500
 12     48.73500   137.33200    35.67300
 12     48.72000   137.11100    38.52400
 9     48.10100   138.93700    41.88000
 10     52.33500   137.24100    42.60500
 10     51.03400   142.40100    47.16900
 9     49.75300   138.21300    48.33200
 8     53.84200   137.67700    52.53800
 10     54.66700   135.49400    48.09000
 9     57.57900   132.99100    53.40600
 10     63.56600   135.85100    50.22100
 9     64.17000   131.66000    48.18000
 7     64.85200   128.75500    51.87400
 3     62.34000   130.37500    54.01300
 4     59.83700   126.80000    53.69400
 4     63.34700   124.68900    53.45000
 4     65.21300   126.15100    57.27300
 5     60.29000   127.73500    58.35500
 6     60.40500   121.46900    54.89500
 4     64.95000   120.53000    57.78600
 5     63.93900   124.03800    61.71600
 5     57.34000   120.43300    60.29000
 4     59.35500   116.68100    57.82500
 3     65.37300   116.50100    61.41800
 5     61.65600   118.08000    65.64200
 3     58.90700   113.56600    63.10900
 3     59.04700   109.66400    64.50600
 6     55.00100   110.56100    61.96300
 4     56.28400   106.76100    58.30100
 4     57.54100   110.25200    54.84600
 4     57.22500   105.62700    52.63100
 5     51.68500   106.73500    51.67700
 5     50.88100   100.91700    53.10700
 4     49.62800   100.84700    47.89700
 4     53.43800   102.24300    46.75700
 4     57.54400   100.16100    49.81600
 3     52.42100    96.91400    49.23200
 5     52.11600    98.48800    44.33900
 4     58.54900    98.34600    45.04900
 4     58.47000    94.90600    48.05800
 5     54.25400    91.47100    45.90100
 6     57.98500    94.76200    41.06700
 4     62.03600    93.88400    43.82900
 4     60.27800    89.67600    44.71100
 3     57.62100    89.59200    40.44900
 6     61.95900    90.15100    39.31400
 4     64.64900    87.64100    42.80300
 5     61.07600    83.04500    42.81700
 3     56.75700    83.94200    41.21100
 6     53.88000    82.72000    43.98300
 4     57.17900    84.85700    47.22100
 5     52.65900    85.33800    50.40300
 4     56.71200    89.92400    51.64000
 3     54.21900    89.15700    56.52400
 3     52.94100    93.75300    57.50600
 3     56.47300    93.27400    59.56900
 4     58.57600    92.99700    56.52500
 4     56.94800    95.71600    54.30100
 4     57.59900    99.04000    58.77900
 4     61.33400    96.72000    57.97200
 4     62.10100    96.75600    53.92500
 3     58.86500   101.27000    54.94700
 6     62.35400   102.07100    59.14100
 4     65.86700   100.43200    55.85400
 3     64.83600   102.33700    52.97500
 6     63.91400   106.51900    56.39000
 4     68.26800   104.74900    56.79600
 4     70.79200   103.95400    51.57500
 4     67.80400   107.44800    51.32900
 4     68.79800   110.07200    55.58000
 4     72.74700   108.91700    55.25900
 4     73.41200   108.80400    50.90200
 4     69.70300   112.46100    50.93000
 6     74.18300   113.86900    56.27700
 6     77.26900   111.97400    53.48600
 3     75.39200   114.10200    49.37000
 3     74.67500   118.30300    52.07400
 4     78.73700   117.16200    53.81400
 3     80.03100   116.05700    49.10800
 4     78.05200   119.81700    48.19000
 4     78.63200   121.92000    51.67200
 3     84.22700   120.01800    50.19600
 4     81.96400   122.04500    46.47300
 5     82.52700   126.33500    47.62200
 5     77.71900   122.65000    45.54600
 4     73.68000   125.03500    48.82900
 3     72.66300   122.51100    45.42800
 4     72.11700   118.02100    46.32000
 4     74.61600   118.54200    42.08700
 4     74.06600   113.96800    40.76000
 5     78.53400   115.63000    41.15100
 6     77.49700   115.11400    45.18800
 4     75.00000   110.74600    45.05300
 3     78.34600   108.66500    42.45300
 4     82.08300   111.30400    46.42200
 4     79.18300   109.15600    48.81700
 5     76.79600   104.96800    46.07500
 5     84.36800   105.25500    44.74600
 4     84.42700   106.99400    49.52400
 5     78.91800   105.41700    52.70300
 7     82.02800   101.36400    49.00200
 6     78.06600   101.20000    47.09800
 5     80.91300   101.57200    42.14300
 4     85.59200   100.14300    42.63600
 8     38.49000    81.75200    56.45500
 12     37.95700    78.95200    54.65400
 10     37.60600    75.01800    51.76500
 12     39.36100    72.80600    55.61600
 10     42.80800    70.73900    56.11300
 12     39.09700    67.57100    54.95100
 12     36.71200    66.63700    53.19200
 10     34.40200    67.64200    49.91400
 12     32.78700    70.65100    53.55300
 9     29.49200    73.22600    55.57800
 12     30.82900    74.94000    52.35900
 10     33.42700    78.44300    52.72500
 12     33.34800    77.65500    47.82300
 12     35.13300    78.19500    44.93900
 9     36.47300    81.72500    44.18100
 10     41.82700    81.32300    43.78400
 10     39.34700    87.07000    44.05100
 8     45.88400    84.77600    40.12200
 10     49.65300    85.58700    40.59000
 10     47.44700    91.62200    39.74400
 9     51.83200    90.95400    36.90600
 9     53.38200    93.72600    39.85300
 10     56.68200    94.78900    36.31400
 11     57.14800   100.00800    36.64900
 3     55.57600   100.13000    41.55100
 4     60.24500   103.00500    41.82700
 3     58.39600   105.82000    39.07700
 7     55.35500   106.02600    43.34500
 4     58.27100   106.73200    45.35600
 3     56.50000   111.05600    45.49300
 5     59.43300   115.50500    43.14900
 4     57.24100   115.35100    46.90500
 4     58.65400   112.28900    49.37200
 4     62.20400   111.87600    47.35600
 5     60.97100   118.21500    49.29000
 5     58.21000   114.72200    52.07800
 4     63.21200   111.31700    52.75200
 4     65.96200   115.27100    52.03600
 5     64.03800   119.02700    53.18600
 5     63.48500   112.93300    57.96600
 7     69.25500   114.95500    55.29500
 7     69.56800   118.31000    55.43900
 4     68.48800   118.94500    52.06700
 5     68.40100   124.90300    51.94800
 5     68.81200   124.49900    46.09400
 4     66.90200   119.63600    45.84400
 3     68.74500   118.95000    41.69800
 7     66.02200   117.72600    39.63000
 4     68.69700   115.56900    37.90200
 4     68.30900   114.27300    42.85000
 4     63.75200   114.55000    43.09000
 6     64.35100   109.62100    38.55300
 6     69.59200   109.87900    40.61000
 3     66.54000   108.73000    44.96400
 5     62.78600   107.54000    41.98700
 7     68.02700   103.85500    42.18900
 4     69.86000   104.33100    45.23100
 4     65.47300   102.56800    46.84000
 5     65.38300    98.89600    42.21900
 4     70.08000    98.78900    44.18700
 4     68.67200    98.89000    49.95500
 4     64.99700    96.86600    48.23800
 6     67.64300    94.57500    43.87400
 3     71.01400    93.83500    47.79900
 4     67.72900    93.38600    51.48800
 4     64.52100    91.17500    48.85000
 5     69.85600    89.61400    46.14100
 6     70.35600    87.83400    50.94100
 4     65.71400    87.23200    52.24400
 4     64.44400    85.10600    49.12000
 3     68.47600    83.09500    49.94500
 4     68.59000    83.82400    54.76200
 3     62.85800    82.18100    52.64700
 6     64.12100    79.52100    48.82600
 3     68.09900    77.24300    53.84600
 4     63.56800    77.52900    55.26600
 5     62.06700    74.74000    52.22600
 5     59.98800    80.32900    55.02800
 5     56.56800    80.37500    49.69200
 3     56.43300    83.52500    54.19700
 4     59.41200    86.80900    53.46700
 3     60.08700    86.92200    57.64000
 4     61.26600    90.42700    59.39000
 4     64.26300    88.46700    61.97700
 6     63.93200    86.53100    56.89400
 4     64.59800    91.35800    56.23700
 4     67.04400    91.46700    59.91000
 4     68.43000    86.86000    59.84400
 4     70.26200    90.71900    55.36800
 4     69.86400    94.33300    57.04000
 5     73.10700    90.58700    60.94600
 5     75.40800    89.54300    55.23200
 3     74.07200    93.83800    53.52900
 7     75.83300    97.20300    57.28500
 5     72.48400    99.31800    56.61000
 3     72.67500    96.68200    61.92100
 4     67.66600    97.05200    62.02600
 4     69.57000    97.20400    67.00200
 7     64.30600    95.33200    65.77500
 4     61.04800    95.27800    63.34600
 7     60.30800    91.11300    66.52300
 7     57.88200    89.46700    68.60100
 8     70.50300    49.91300    61.91800
 12     73.81800    49.29500    61.17800
 10     76.20600    51.20000    58.00600
 12     77.21800    45.89900    57.44900
 10     78.80200    42.91100    59.68700
 8     81.69000    45.50200    55.50900
 12     85.31800    43.90200    57.82500
 12     88.56700    43.98400    57.81900
 10     89.78000    46.64600    54.92400
 8     93.33000    42.35500    55.74000
 10     98.27800    44.27400    57.72400
 9     94.76500    47.74900    53.83800
 10     95.62500    52.60200    53.66200
 9     91.38600    53.09300    52.06100
 10     91.33400    54.62500    47.96600
 8     91.85900    59.11900    50.13800
 10     87.40400    61.91000    53.06900
 8     90.51900    63.98300    48.59700
 8     90.87400    60.81800    45.44100
 10     86.60500    58.89200    47.67500
 9     86.46500    64.12400    45.01600
 12     89.16000    65.40700    43.05900
 9     89.52600    67.61600    45.59600
 8     94.11600    69.13600    44.70400
 4     91.99900    72.19300    48.92800
 4     92.21500    69.23800    52.56300
 4     88.42400    66.48000    52.59600
 7     90.00500    65.67800    56.19100
 5     94.01300    69.32200    57.22100
 4     88.22600    70.46500    55.97200
 3     85.34400    66.46000    59.03400
 5     91.00100    68.35100    61.67200
 4     89.49400    72.39600    60.65800
 4     84.24500    72.21000    60.25400
 5     83.94800    68.89200    66.29100
 5     88.40400    70.23100    66.59500
 7     87.03500    75.62400    65.49000
 3     84.43300    75.34100    67.57000
 4     83.82600    77.23800    62.27100
 4     80.74900    72.46500    64.02100
 6     77.82500    70.17000    67.29600
 5     76.15900    66.33200    64.30500
 4     79.79300    67.38100    59.84500
 7     78.23500    66.20100    56.93300
 4     79.15100    63.85200    54.25600
 7     79.18400    66.55700    51.90200
 4     80.14800    69.34700    53.53300
 4     83.55900    68.49700    53.78200
 4     83.54900    67.63500    49.69700
 4     79.61300    72.01200    48.32500
 4     84.12300    73.81300    52.10200
 4     86.91500    71.97300    49.47600
 4     85.53000    72.54700    46.24100
 4     84.46500    76.32300    47.08400
 4     88.32000    76.75900    49.56500
 6     90.30500    73.67300    44.80400
 4     86.30500    78.05300    41.94600
 4     87.46900    80.79600    45.16800
 3     92.44700    79.18100    45.32600
 4     91.98100    78.69400    41.30100
 6     89.16300    81.44600    39.43900
 4     92.79600    84.31800    42.45800
 4     96.35200    81.23000    41.33400
 6     93.40900    81.38600    35.99400
 4     93.33800    86.11100    37.52000
 4     98.01300    86.03300    38.66300
 7     99.19600    84.21600    35.85300
 3     96.83100    85.16800    33.10200
 4     99.38200    88.65800    35.03600
 4    102.53500    86.94000    34.91100
 5    101.70000    83.56300    31.14700
 6    100.42600    89.86400    30.51400
 3    104.71300    91.39700    33.94000
 5    107.01000    89.57700    30.05300
 5    107.56800    87.86200    35.71700
 3    108.17800    82.34700    34.92700
 5    108.82600    83.86500    39.48000
 4    102.88900    84.16200    40.84600
 4    104.84400    88.44200    42.37100
 4    102.64500    89.86200    45.45200
 5    101.97000    94.82900    41.67700
 3    101.58500    89.14100    39.53300
 4     98.06700    88.14700    43.71800
 3     96.85600    93.99200    43.98100
 4     96.78300    92.81000    39.05300
 4     93.77600    89.57800    40.74100
 4     92.31500    91.28700    43.93400
 5     91.81200    95.10400    43.82100
 3     90.02400    91.73000    37.55400
 6     85.49200    92.09700    38.65600
 6     82.92400    96.28600    40.80600
 6     81.00500    91.44200    41.09500
 4     86.00700    89.52300    43.70900
 3     87.54600    94.56600    44.42500
 5     82.88200    95.57200    46.32000
 4     84.84000    90.16700    48.69500
 4     89.03000    91.40900    48.56400
 7     88.30700    96.08100    50.10900
 5     88.23500    97.82600    54.12100
 4     91.95700    93.28100    51.83400
 3     95.96900    94.99600    52.36900
 4     97.42900    92.59000    48.85200
 4    101.24600    92.29300    50.94600
 3    104.78800    94.59000    49.52000
 7    101.25700    95.33900    46.14200
 7    100.32600    98.14600    46.15600
 4     99.19000   101.25000    44.19500
 4     97.15300    99.08800    40.62500
 4     98.42700   102.39900    38.15000
 3     94.70000   105.94800    38.85100
 4     96.35800   109.59700    36.95700
 3     92.44400   111.14800    38.40600
 3     91.96000   113.58300    33.52200
 4     91.98400   117.21400    35.75600
 4     95.74800   115.98200    37.56700
 4     96.60200   114.65900    32.90400
 9     98.45800   117.03400    30.49300
 10     95.21300   120.95200    27.95700
 10     92.93400   118.32600    24.30200
 8     95.69500   114.36500    24.73300
 11     99.81200   112.98800    28.27100
 8    102.80100   114.66500    25.07000
 8    104.21300   112.73100    28.07100
 10    108.39300   110.38700    27.52600
 8    106.19100   106.51500    30.53400
 10    109.11300   104.63100    33.90600
 8    109.61900   100.58100    31.43100
 10    112.36200    99.74600    34.54700
 9    102.13000    87.55000   110.23000
 11    102.79000    84.12000   108.80000
 9    103.48000    80.69000   107.37000
 9    104.37500    77.27400   105.25400
 10    105.04500    72.33900   104.88500
 8    105.45900    73.73800   100.75600
 9    104.93300    71.19800    97.70700
 9    106.72800    68.69600    96.48600
 9    107.37700    69.65700    92.37000
 9    105.70500    68.45900    89.56700
 10    109.65200    65.96500    89.95300
 10    109.66300    65.79400    84.64700
 12    109.39800    60.32300    85.35700
 8    105.88800    60.17800    85.44200
 10    102.06500    58.04100    86.08800
 10    103.17600    58.35400    80.59200
 9     98.26400    59.11800    80.26200
 9     98.82400    59.39700    76.55800
 8    101.12200    55.64600    75.59400
 10    100.32100    55.19300    70.74400
 8    104.83700    53.23600    72.94400
 8    106.52900    56.98100    70.94600
 10    111.99500    56.03300    69.95900
 10    109.77500    60.55600    72.60400
 11    115.23000    59.26300    70.02500
 12    114.89600    63.28800    69.64700
 10    116.56000    66.92100    68.67000
 10    111.77900    67.59900    71.90200
 10    112.83400    71.10500    73.73600
 10    112.76000    75.14100    69.44300
 10    109.92100    69.50600    65.95800
 8    106.00100    74.21700    65.58900
 10    104.35300    68.73300    63.95700
 10    103.29700    75.83700    61.90200
 11     98.39700    72.12800    60.00700
 3     99.66000    74.65900    55.56800
 4     95.44500    74.97100    53.32400
 4    100.80200    75.09800    50.34900
 4    101.00100    71.15900    49.36700
 4     97.23300    70.70800    49.95000
 4     97.78700    75.98600    46.76900
 4    102.99400    74.37600    43.74500
 5     99.16700    69.94000    44.11700
 4     95.88700    74.34200    42.01700
 4     99.83100    76.91900    40.40800
 5    101.61500    72.42000    38.06900
 3     95.97100    71.57400    37.80300
 4     96.31500    76.73000    36.33200
 3     99.39000    78.83500    34.87900
 4    102.43500    74.54200    34.17500
 6    105.11300    77.47000    33.08000
 3    104.12200    79.41300    36.57300
 7    105.61800    80.02500    39.73800
 4    104.71200    80.93500    43.57900
 3    106.36900    83.77400    45.84700
 3    107.02000    82.66200    49.59800
 5    105.04800    86.63600    51.38000
 4    102.47000    84.87800    47.35200
 4    101.76700    80.25000    48.52500
 3    101.30100    83.60200    52.43600
 4     98.89200    86.37200    50.10200
 4     96.48100    82.50000    48.11900
 3     97.79500    80.23100    52.86100
 3     95.77100    84.51500    54.17700
 4     91.90700    83.78400    49.83800
 4     92.21300    79.98200    52.51300
 3     92.08500    81.64700    57.13200
 6     89.11200    85.29500    54.92900
 4     87.32000    82.21200    52.24000
 4     87.23600    77.98300    56.60100
 6     86.12700    82.99200    59.15600
 5     84.08900    85.85000    54.22700
 4     82.09200    79.79100    53.68800
 4     81.73500    78.86100    57.96500
 7     79.92200    81.38500    59.55300
 6     77.38700    83.10000    56.36600
 4     76.81000    78.29100    57.54500
 3     77.09500    78.71500    61.47800
 5     75.47700    84.07600    61.22600
 4     72.22900    79.58100    57.71300
 4     72.31400    76.46500    61.18300
 3     71.63600    79.33300    65.43000
 4     69.92200    82.40800    61.90800
 3     67.15600    77.02300    60.34600
 5     66.86900    76.03200    65.89700
 5     68.86800    72.69800    61.33300
 3     72.74600    69.98600    65.00400
 3     74.20900    68.89200    61.44400
 4     76.88200    72.02500    59.16400
 3     74.62400    70.27200    55.64200
 3     75.63800    70.49600    51.60200
 5     70.91300    72.34100    53.81100
 6     73.85800    74.59500    55.42400
 4     78.27900    74.93000    52.52700
 3     74.45900    75.53100    48.12500
 3     73.25700    79.12400    51.18100
 4     77.10000    80.46300    52.09600
 4     78.83400    80.14100    48.45100
 5     73.51900    80.35600    46.45300
 4     75.07000    84.69300    51.11800
 4     80.66800    85.29600    50.00100
 4     80.24900    84.54700    45.98600
 4     79.23900    87.08500    43.35100
 7     76.60500    84.75800    40.92200
 6     77.83300    84.25200    37.20300
 4     81.96800    83.46200    40.93600
 4     78.15100    81.09000    42.69800
 5     76.07400    80.14000    38.80000
 3     80.91300    79.19900    38.07400
 4     80.95500    77.12100    43.15600
 4     77.28600    75.58300    43.35900
 3     78.84500    73.26200    39.86100
 6     83.13400    72.71700    41.07000
 7     80.26700    70.82900    44.72400
 3     77.18600    69.58800    43.08200
 5     81.87500    68.39000    40.15200
 4     82.53100    66.73600    44.33100
 4     79.49600    65.52000    46.46600
 3     78.30700    63.54900    42.53600
 5     83.32000    62.82700    41.47400
 4     82.68800    61.29800    48.47500
 3     78.61400    59.36700    45.47300
 3     79.68900    55.25100    46.69000
 4     78.60200    52.37700    45.19900
 5     76.16700    50.60000    47.43800
13        62.60 119.83 138.82
13       147.96 129.61  59.24
13       112.91  52.91  95.36
13       143.88  18.59 133.74
13        96.47 119.12   6.47
13        96.78 140.01  95.60
13       108.39  86.89  13.37
13       109.27  44.14  16.85
13        99.82 128.63 110.22
13       157.00 139.88  75.56
13        24.19  15.93  44.23
13        37.12  93.61  26.41
13       123.45  49.82 147.02
13        98.89 163.40 123.87
13        37.26 152.91  70.22
13        47.17  81.90 101.39
13       105.34  22.41   3.94
13        62.27 131.47 107.31
13        16.81  37.95 137.36
13       123.74  96.06  31.49
13        13.51  85.52  10.37
13       163.71  66.23 154.73
13        15.82  88.97  73.19
13        10.69  79.89 148.55
13        28.79  62.30 105.16
13         3.75 125.47 122.19
13       136.07 132.53  52.43
13         5.84  50.21  32.29
13        30.43 154.27   5.61
13       153.38 118.29  62.75
14        55.06   1.21  41.39
14       100.42 153.41    .79
14        83.40  54.06 146.71
14        42.75 110.18 157.49
14        89.14 119.91 119.66
14       137.03 153.62  46.54
14       101.38 123.15  45.34
14        97.34  51.35 152.66
14       117.10 154.31  60.23
14        65.99  23.59 159.71
14       163.85  18.94  24.47
14        79.82  17.10   8.17
14       159.60  51.51 100.05
14        33.54  45.33  35.00
14       153.32  42.67  39.61
14       162.08  11.60  93.69
14        61.40 122.83  45.19
14        67.86 158.46  42.37
14       154.09  78.20 154.88
14       104.58  38.48  57.93
14        41.29  98.73  62.64
14        33.99  10.05  50.78
14        91.60  53.53  78.67
14       119.08  90.60  84.96
14        97.40 137.08  79.26
14       102.36   2.70  27.48
14        87.71   2.29 159.39
14        90.18 108.96 118.41
14       105.84  97.47 114.26
14        96.66 106.89  12.48
14        23.43 129.43 138.97
14        31.03  25.57  40.19
14       125.81 151.00 121.64
14       141.53 137.98 104.75
14        85.87 133.54 157.02
14        36.79  16.17  56.19
14        34.07  65.32 149.20
14        83.12  54.13  52.66
14       121.17  52.16  17.54
14        43.86  20.90 146.73
14        89.30 120.09 114.44
14       102.98  92.48  24.26
14       151.08  62.66 102.71
14       105.40  73.08  25.87
14        34.52   8.58   1.01
14        20.37  64.58  64.82
14        64.03 134.82  40.71
14         9.22  90.36 148.92
14        25.62  40.88  66.72
14       132.71 137.27 123.62
14        72.39 125.33 117.19
14        62.20   8.63 135.02
14        87.15 113.21  77.08
14        87.05  32.30  95.79
14        11.60 118.11 133.63
14         2.88 145.70  12.52
14       113.15 109.77  66.40
14       160.08  19.40 144.39
14       144.18  94.97  83.86
14        12.19  63.88 161.04
14        16.81  79.74  29.45
14       159.55 144.38 121.12
14        41.63 137.62  63.07
14       107.40  37.55  58.43
14       123.93  38.11  95.47
14       103.16 109.28 111.83
14       121.47 142.81  80.47
14        10.49 159.40 137.63
14        32.27 141.32 157.62
14        42.72  28.79  97.38
14        38.40 151.19 144.16
14        60.88 145.83 131.05
14       100.89 121.77  43.80
14        51.02   1.55 159.81
14        53.22  78.99  96.84
14        16.91   8.80  84.74
14        49.49  57.52  11.14
14       120.67  92.01   5.64
14        48.83  37.29  55.03
14       162.57  83.65  68.75
14        91.06  67.31 146.83
14       161.36  58.86 134.63
14        10.46  66.11  58.57
14       110.07 161.35  45.13
14        61.16  33.26 131.08
14        34.38 115.17 147.19
14        37.11  40.12  89.26
14        67.69  73.38 128.06
14        56.72  53.36 160.05
14        80.73  41.43  18.57
14       114.42 107.10 122.96
14        85.99 105.10   8.26
14        93.63  72.65  50.72
14        83.31 162.34  73.86
14         1.39 142.38  37.96
14        45.39  61.56 164.60
14        68.29  93.66  59.53
14       107.34  16.56 123.32
14        73.73 124.50 133.44
14        58.64  18.13 126.57
14        40.78  70.80  24.91
14       137.74  61.38  13.26
14        13.39  99.60 101.64
14       151.64  59.07 156.92
14        91.80 105.18  99.16
14        36.41 120.16 112.74
14       122.70  90.39  54.11
14       155.33  18.35   6.28
14       140.37   5.73  78.05
14        55.43 105.07  68.86
14        58.33 155.89  16.97
14       144.59  74.25  58.07
14       163.75  31.80  33.36
14        68.08  33.97 139.16
14        61.28 121.21  37.61
14       143.96  25.06  92.71
14        65.91 161.35  88.65
14        26.59   6.44    .75
14        87.27  63.28  16.57
14       151.82  34.10  18.72
14        89.92 112.04 136.49
14       120.96 155.26  81.10
14       153.90  48.22 141.50
14       135.36  74.51 120.96
14        75.74  79.41  42.28
14        55.23  20.93  18.53
14        14.32  43.96 163.69
14       108.24 123.27 150.75
14        50.74  48.59  18.23
14         9.23  45.71 143.77
14        86.40  19.97  90.67
14        98.79 153.60 148.42
14        38.91  43.90  55.63
14        33.83  81.88  11.10
14       157.29 159.92  50.67
14        79.99  77.02  84.72
14       137.21  15.89 152.89
14       125.03   4.67  46.46
14        30.60 152.56   5.16
14        28.21  98.91 117.04
14       126.51 142.48 116.83
14        48.21 104.24 111.63
14        50.66  56.15  43.42
14        36.33  51.60  60.95
14       139.05  92.08  78.76
14       110.69 145.53 144.33
14        39.28   7.01  55.11
14          .79  57.34 152.31
14        81.64 138.82  56.18
14        39.62  79.73 152.01
14        75.14 146.51 128.76
14        60.95 135.21 107.06
14        75.99  80.06 152.76
14        24.84  10.84  20.69
14       133.80 102.75   5.28
14        79.38  23.68  15.60
14       140.42   7.76 129.40
14         1.19  21.32 156.84
14       133.10  37.65  47.79
14        89.58 148.17  89.34
14         6.14  76.89 137.76
14       108.31 158.43  80.04
14        71.12 155.18  44.90
14        12.11  54.87 154.09
14        28.75  54.87  25.42
14        24.28  67.83  31.00
14        25.44 133.04 146.53
14        94.52  62.71  96.79
14        84.32  78.83  88.26
14        52.67  91.89 110.03
14        62.36  26.35 150.32
14        78.97 114.06  99.66
14        20.66 152.88 111.60
14       161.63  98.49 154.87
14       101.95  25.60  16.77
14        22.40  61.04 153.97
14        82.24  23.56 121.34
14       106.79  75.22 121.53
14        81.88 145.64 114.28
14       127.64   6.55  32.79
14       151.87 164.51  62.06
14       157.86  29.37  56.59
14         7.42  86.93 143.60
14        33.37  31.78 111.49
14        25.25   6.59  80.89
14        56.82  98.50 153.93
14        42.94 130.87 127.27
14       136.64 108.52  50.61
14        89.71 120.85  42.96
14       136.70  80.22 151.74
14        53.51 128.91 106.99
14        53.80 146.24 150.68
14         5.20 104.13  87.36
14        28.25  29.57  29.99
14       156.16  65.73  47.26
14        46.65 125.06  75.13
14        84.97  45.89  41.50
14        84.39 149.43  25.84
14        36.12   1.03  23.63
14        75.62  25.60 157.28
14       116.22  92.49  22.44
14       123.44  99.01 124.89
14       107.44 128.69  31.68
14       148.58  19.24  52.33
14       145.71  34.06 132.62
14         7.79  36.64  23.76
14        85.57  58.61 110.82
14        33.16 158.96 113.65
14        13.12  78.96  56.24
14       155.14  15.38 108.46
14       148.39 132.62  99.46
14        50.12 147.84   8.30
14        47.88  62.49  70.59
14       125.27    .56  91.00
14       157.70 148.58 108.68
14         2.31  37.96  13.05
14       103.70 115.60 130.56
14       164.98 134.74  20.17
14        88.23  15.34  33.11
14       125.15 122.82  82.00
14       121.48  16.27 128.40
14        94.61 133.89  11.44
14        23.85  65.28 126.37
14       140.75  49.95  97.98
14       153.38 139.09 132.30
14       150.08 159.83  69.90
14        58.52 155.09  35.07
14       105.31  60.11  99.65
14       124.21 105.56  25.83
14        49.23  52.07  52.87
14         4.95 159.37  56.88
14       107.69 123.52  88.81
14       153.40  23.16 140.39
14       123.12 117.09 130.88
14        87.13   4.57 110.01
14        79.93  77.08  16.47
14        92.81  84.66  34.77
14         3.10 151.22  93.41
14        70.03  16.52 145.61
14       119.95 148.77  26.94
14        26.88   7.02  54.92
14         5.05  21.05 102.66
14        13.90  98.26  74.73
14        61.57  26.30  14.21
14       138.72 113.09  92.22
14        60.87  70.42  69.22
14       136.18  32.12 141.68
14        99.10  75.96 116.90
14        25.24  78.95 151.34
14        42.21  80.44  20.34
14       141.89 109.96  81.90
14        87.80  24.33  22.09
14       151.57  66.14 130.46
14        19.37  76.70 118.61
14        11.61  50.73 161.59
14        35.75  92.88  54.59
14        74.69 135.57  50.41
14       110.53  41.15  90.93
14       158.51 134.71  18.34
14       112.55  28.39  19.92
14       131.26 111.31  90.79
14        81.08 160.56  21.65
14        33.75 108.87  40.19
14       125.72   2.33  13.40
14       156.36 130.72 120.81
14       163.34   3.47  39.87
14       163.80  63.40  79.32
14       122.84  97.05 161.88
14       149.44 101.21 146.40
14        59.67  34.24   6.04
14        22.04 118.29  18.68
14       125.38  96.59 138.45
14        12.15  41.66  62.89
14       163.13  36.13   5.79
14       111.52  22.11  14.39
14         8.23  39.00  57.48
14       107.38  27.36   4.55
14         3.34 111.26  18.35
14       132.02 111.03 129.47
14        86.99 103.60  22.50
14        11.56  91.25 133.56
14       160.77  29.12 159.65
14        15.30 121.38   1.12
14        50.09  73.77 149.33
14       124.62  77.82 124.71
14        77.38  63.47  47.15
14       100.75  52.67  87.46
14       115.26  46.22 101.68
14       111.27  73.30 127.22
14       147.96 122.73  77.63
14       131.61  95.60  14.26
14       100.43 150.14  97.01
14        62.28 152.45 147.37
14        58.88  75.89 117.84
14        81.63 118.47   2.53
14       161.21  89.84 134.86
14       138.52  46.44   4.09
14        85.66  41.27  88.71
14       128.12 106.60  89.31
14        28.61  76.02 110.89
14        94.45 151.28  87.66
14        82.86  64.11 164.60
14       106.24  96.47  78.95
14       118.77    .84  74.93
14        23.41 138.62  20.66
14        31.34  37.55 123.56
14        25.25  12.69  66.96
14       156.23  83.25   2.85
14       159.78  53.53  86.96
14        26.93 156.07  98.14
14        83.68  74.91  20.96
14       108.84  94.84 151.55
14       144.33  15.73  86.97
14        48.57  65.75  13.82
14       137.86   7.08 117.06
14       100.55 129.05 123.66
14        15.04 153.51  71.96
14        24.96  22.86 106.38
14        35.93 154.91  15.70
14       128.12 158.81  49.04
14        85.90  57.42  35.93
14       127.79 115.17  32.68
14        30.27 130.30 135.83
14        63.53 107.44 143.99
14        29.84  73.49  24.63
14        18.44 128.14 152.11
14       140.55 106.40  89.86
14        54.77  42.86  25.80
14       114.01  56.11  66.01
14        13.35 114.01  41.76
14       110.15 131.56 127.83
14       124.38 137.86  96.87
14       105.55  94.74  85.37
14        61.73  56.21  76.19
14         7.97 154.28  53.99
14        25.25 110.58 134.43
14        99.85  80.08 124.16
14        93.40  28.01 132.47
14        68.71  10.53  26.82
14       116.91 135.66 158.22
14        85.82  19.73 104.58
14       126.08   2.36  14.46
14       143.54 141.03  80.39
14         3.74 158.90  82.83
14       126.99 131.20  69.69
14       146.57  54.72  16.64
14        31.27  15.95 131.18
15        11.91  77.29 153.70
15        99.94  21.19 135.01
15        38.54 107.77  23.60
15          .83 153.53  15.45
15       155.93  93.31  34.38
15        10.51 126.84 139.01
15       158.19  88.42    .05
15        72.93 159.45  79.19
15        56.07  86.90 127.52
15       153.22 153.24  55.02
15       100.06 156.64  68.20
15         2.20 141.12  24.52
15       127.21 101.23 158.61
15       161.26  86.61 129.67
15       133.77  23.54 156.66
15        20.59 136.40 125.26
15        31.82  57.84 146.50
15       102.30  12.00  50.92
15        98.33  15.83 127.52
15        62.35 152.14 141.36
15       131.85 142.88 154.08
15        76.39  64.81  95.88
15         9.29 130.67   2.69
15        13.13  17.80  93.73
15        61.23  78.35  67.18
15       105.49 161.74 111.95
15        52.76 144.40  11.32
15       133.74 131.21 160.71
15         6.91 104.08  42.94
15        29.78 101.95  23.95
15       106.51  70.10 102.08
15        37.34  60.45  34.27
15        53.96 128.86  58.08
15        91.61  41.23  21.76
15         4.78  16.26  37.94
15        74.96 127.35  81.81
15        57.16 140.77 109.80
15       131.67  79.92 126.91
15        77.95  44.13 138.93
15        68.34  94.29 129.96
15       109.29 133.11  35.66
15       127.01  84.88 118.07
15        69.44 135.12  46.54
15        78.19 109.31 134.57
15        52.79 120.31  30.31
15        73.30  94.99 131.55
15       108.99 159.76  49.65
15       151.52  38.47  76.61
15       150.37 120.13  88.28
15       119.26  86.79  49.61
15          .40  32.10   7.12
15       131.99 157.05 127.91
15        36.71 107.53  73.47
15       163.22  54.46 116.00
15        74.09  52.97  79.75
15        33.87  28.30  14.18
15        52.60  74.43  25.15
15        49.26 101.90 110.70
15       122.31  74.33 153.88
15       131.17  92.69 100.75
15       141.60  47.02 101.75
15        26.81 151.38 145.90
15         6.42  16.86  78.77
15       146.42  42.77 105.02
15       153.58  19.83  40.04
15        91.30  17.37  96.79
15        28.60 143.56  90.37
15        41.35  48.30 146.40
15         1.17  75.25  70.70
15       103.77  20.16  89.94
15        37.67  40.00  75.13
15        66.83 134.08  67.33
15        68.49  26.00 106.25
15        53.25  88.55 102.90
15        66.27   4.78  61.49
15       120.12  26.76 122.01
15        93.00   2.61  79.54
15       140.70  20.56   5.94
16         5.34 127.85  14.82
16       102.98 118.50  25.04
16       164.24 123.89  21.21
16        47.21 152.25 109.76
16        94.03 142.63  50.78
16          .48  79.61 110.03
16        61.15  27.33 126.13
16       109.94 136.54 158.83
16          .93  19.19   5.06
16        81.12  67.91 143.33
16        10.29  30.90  43.96
16        72.82  37.40 156.66
16        63.76 101.57  74.66
16        35.19  81.65  73.55
16         2.43  13.18  14.99
16       128.14  78.63 152.36
16       158.99 124.25 134.31
16        69.65 160.79  75.59
16        47.74  76.31  48.62
16       130.10 151.42  66.10
16        86.54  45.33  31.57
16        87.76  56.61 157.82
16       159.98 129.29 112.25
16        44.00  31.22  69.38
16        90.12 108.69  99.42
16       103.87  18.62 109.00
16        18.94  83.27 123.48
16          .17 119.19 102.59
16        91.55 154.93  95.69
16         6.66  55.36 113.59
16       122.15 127.59  79.76
16       134.11  64.45  11.08
16        49.40  19.47  97.42
16        50.23  12.03  73.36
16        16.93 114.08 139.16
16        67.15 101.98  93.28
16        69.80  97.35  63.52
16        91.08 164.97  18.54
16       151.01  59.75   8.84
16        74.12  64.43 159.22
16        81.70  68.68 116.07
16          .13  61.47  74.26
16        53.52  22.45  44.48
16        68.35  29.82 131.20
16        45.50  85.41 133.74
16       150.10   2.41 156.83
16        38.60  39.18  39.36
16        84.72  96.08 116.72
16        37.73 121.42  88.25
16        13.85 159.29  66.38
16       112.55  81.45 144.55
16       102.24 108.84 106.22
16       137.60 139.80 152.57
16        17.37   2.13 114.20
16       141.76  62.59  70.89
16       126.77 155.84  10.11
16       101.86  11.43  44.47
16        63.88  63.00 103.39
16       106.72  94.14  91.11
16        52.82  60.34 134.06
16       155.85  75.05  32.54
16       103.47  16.40   1.86
16        85.08  71.22 133.30
16       160.74  44.25  82.26
16        53.43 115.55  13.89
16        26.80  82.04  73.11
16        79.97  32.63 143.80
16        97.55   1.69  44.31
16       102.42  58.20 135.53
16        73.15  52.42  11.43
16       142.88 121.33  63.47
16       120.61 127.49  73.01
16         8.98  87.45  91.94
16       120.40  41.91  34.14
16        49.26  41.76  76.14
16        71.79 150.31   6.09
16       108.62   9.57   7.16
16        13.35 146.52 145.24
16       131.36 141.60 103.99
16        41.61   2.44 128.36
16        42.13 140.86 138.62
16       113.26  19.60  27.43
16       102.49 142.35  38.23
16       154.57   4.23  64.02
16        70.18  51.13  13.19
16        95.50 112.84  28.28
16       113.63 141.52  90.32
16       163.84  38.76 156.15
16        95.93 129.55  66.70
16        93.65 127.41  53.80
16       152.92  60.88    .37
16        90.71 127.31  90.20
16        65.31    .63 116.27
16        96.60  40.93 153.17
16       111.71 112.68 120.04
16        18.77 123.74 159.42
16         2.44 159.92  52.49
16       161.55  19.45  82.03
16       108.81 101.94  12.44
16        82.13  51.86  62.47
16         4.19 108.50 118.54
16       121.43  83.40 124.93
16       109.27  34.56   7.14
16        29.73  77.76 162.04
16        46.25  99.64 129.31
16        73.13  62.54  92.48
16        16.67 117.29  13.72
16        42.65  20.61   1.51
16        30.37 110.08  98.91
16        94.97  14.60  90.54
16        13.93   8.35  38.77
16        77.41 139.38 121.62
16        13.19  22.46  95.83
16        44.00  84.59  94.19
16         4.40   8.86 153.17
16        83.04  30.20  48.05
16        95.02 115.94  62.50
16        82.23 148.07  96.15
16       133.63 164.83 150.22
16        73.37  27.69 118.48
16        73.07  71.32  39.51
16        16.31  42.79  80.81
16       105.12  93.54 148.60
16       152.81 139.86 120.53
16       163.01  73.59  85.69
16        86.28  32.26  11.08
16        80.27 136.34 155.22
16       147.13  29.49  57.20
16        85.24   7.11   1.18
16        12.89  88.19  61.22
16        43.54  25.03 104.00
16       127.56   8.75  29.92
16        15.72  90.10  14.68
16        98.95  66.00 133.52
16         9.96  91.79  96.40
16        12.68  25.50  78.14
16        37.74 153.96 163.66
16        71.76 136.61 104.44
16       119.61 142.48  63.33
16       127.81  55.38 132.20
16        64.72 151.14  70.57
16       137.30  89.02  55.86
16        71.86  79.71 100.75
16       132.76 156.38 139.96
16       156.89  63.99 146.18
16        39.17  34.16 152.56
16        49.03  93.03  78.34
16       112.48 108.99 142.19
16       109.04  91.54 139.40
16        18.91  69.90 103.61
16        27.90 100.98  48.17
16       125.29 156.63 105.90
16        60.35 115.74  95.76
16        18.16 132.88  23.42
16        36.79  85.46  39.31
16        95.54  17.36  17.84
16        33.96  41.48 160.02
16        36.63  99.02  76.02
16        50.33  74.06   1.47
16       116.25 164.17 149.02
16        89.07  27.20 114.35
16        21.23  69.62  13.21
16       118.25  10.73  13.14
16       144.98  19.83  98.87
16         6.54   3.14 140.49
16        19.52 142.55 146.61
16        80.28  27.38 113.10
16        43.82  29.47  44.21
16        83.87 102.12   7.67
16       162.05   6.20 149.82
16        26.91 155.30   4.99
16        32.39  55.87  34.77
16        47.85  10.14 156.23
16       149.31 143.70  89.24
16       129.83 164.01  53.96
16        71.59   7.69 150.09
16       100.30  51.75 100.34
16       140.93  26.67  81.76
16        51.46 109.99  89.54
16       118.35  52.75  98.98
16       100.68  43.95  93.22
16        40.72   5.99  81.82
16        63.34  30.28 141.83
16        72.48  35.75  29.62
16       155.92  55.54 138.92
16        32.89 155.20   8.77
16        25.96  85.32 159.65
16        24.05 106.72  55.38
16        65.92   6.57 148.65
16        26.23 116.94  27.05
16          .81 115.28 147.76
16       122.03  66.92  18.86
16        54.20 115.44  62.84
16       118.29  23.99  61.13
16       120.49 121.82  19.07
16        21.58 148.61  82.95
16        96.95   4.40  87.51
16        62.21  35.52 107.77
16       119.64 109.25 160.51
16       131.52 122.20  41.94
16        21.04  33.57  29.66
16       149.22  53.20 123.55
16        94.53 137.59   3.76
16        27.26  43.60  13.07
16       103.74 107.12  54.53
16        32.89 123.05 102.06
16       119.21 143.74 112.69
16       150.80   8.24  95.05
16       117.08 130.06  38.80
16       111.07  58.73 103.12
16        58.90 109.52  11.98
16        87.16 133.20   4.94
16       114.48 110.34 107.27
16        29.71  42.07 151.53
16       113.60  71.91 106.17
16       148.79  24.86  62.47
16       158.35 142.06  52.01
16         6.30  54.47  41.49
16        30.26  60.64 139.22
16         9.86   5.99 123.26
16        93.16  99.97 156.12
16         9.76  33.76  65.47
16        96.19  98.20 139.79
16        23.53 157.84 104.69
16        47.77  79.29 154.82
16        98.98  48.50  26.45
16       139.40  32.25 136.69
16        25.95  55.61    .98
16        48.64 157.96  62.55
16       114.97 101.31  98.08
16       136.80  92.01  19.74
16        48.36 105.51 142.72
16        48.01 111.68  27.80
16        61.03  66.30  18.73
16        63.92 120.63  61.11
16       124.44  87.24  55.40
16        89.62  61.91  61.78
16        75.94  41.42  35.15
16       127.86 146.80  28.51
16        45.73 142.23 159.24
16       139.26  64.52  95.30
16        42.02  17.86    .34
16        52.94  58.69  66.79
16         3.44  30.38  67.12
16       102.14 163.95 126.59
16        63.64 154.84  11.49
16       116.46  92.95  29.86
16        25.09 135.81  48.17
16        22.39 119.37  67.39
16        17.66 150.12   9.17
16        48.40   8.30  48.76
16        69.20  77.90  63.39
16       146.03  27.89  91.21
16        84.97  17.91  89.68
16        75.02  42.83  66.71
16        84.45  55.94  65.32
16       101.54 153.38 101.53
16       153.75  43.65  51.94
16        47.95 163.79 135.32
16        94.97 143.16  94.83
16       164.84 110.17 154.09
16        53.80  78.06  83.97
16        22.21 138.76  57.41
16       119.58  18.93 151.87
16        11.37 151.38 112.48
16       144.41 113.16   1.40
16        67.36  71.77  95.16
16        32.68 124.97  38.94
16        69.87  92.26  20.39
16        79.58  85.28 113.68
16       159.17  54.48  80.37
16        12.36 139.32 147.10
16       107.44   7.67  59.25
16        12.66  27.73   3.70
16        35.55  85.41  78.75
16        95.94 124.75  33.04
16        62.02  74.45 121.78
16       107.29 122.72   5.34
16         9.58   2.98  37.69
16       102.82 132.82 103.29
16        36.95 161.08  82.97
16        13.43 144.72 152.81
16       164.87 137.10 108.00
16        61.07  23.46 131.63
16        59.77  69.11  51.51
16       114.36 108.82 133.81
16        54.08 106.26 162.31
16       128.60 124.25  88.20
16       146.22  86.35  31.28
16       134.94 118.76  23.89
16       131.12 161.33 133.34
16        76.99  46.20  11.88
16        54.41 131.81  56.04
16       114.52  91.41  32.29
16        66.38  75.78  71.57
16        77.49  76.11   1.84
16       105.45 135.63  85.83
16       140.59  66.44 111.92
16        87.10  26.20  29.67
16        11.73   2.21 142.81
16        50.39 109.20  11.00
16       163.03 114.55 145.29
16       157.40  68.27 126.20
16       110.90  50.99  36.69
16        20.40  80.91  73.59
16       145.15 130.90  32.10
16        65.50  58.34 138.03
16        20.80  73.27  95.44
16        27.78  98.21   5.77
16        13.58 143.18  49.33
16       121.07 116.42 148.94
16       123.13 156.26 161.84
16        33.85 120.32 133.82
16       152.04  77.09 119.76
16       129.81 116.99 101.41
16       133.33  62.03 119.73
16        53.69   6.21  88.25
16        87.08  87.01  43.95
16        66.29 130.15  14.84
16       128.35  81.33 124.60
16        26.26 151.46  56.08
16        53.54  11.28  31.91
16        67.14  48.79  85.71
16       155.36 105.66 104.66
16        85.94  68.43  66.62
16        78.46 151.03 126.06
16        72.78  20.48  40.16
16       118.08  91.24 135.02
16       121.91  19.47  88.67
16        17.78  10.45  73.74
16        31.31 141.46 143.76
16        55.24  26.32 100.88
16        81.62  48.10  86.39
16         3.60  72.57  63.94
16       145.58  33.40 150.83
16       159.95    .86  12.32
16        12.34  31.00 101.63
16        79.65  58.93  66.48
16        74.46 133.78   9.79
16       164.18  37.42 133.87
16       105.90  67.94  10.45
16       116.80  67.25  74.86
16       101.24  85.06  44.45
16       157.92  51.83 144.33
16        50.92  39.96  30.78
16        36.39 113.23  71.29
16        51.33  19.76  73.81
16        90.71  42.28  43.12
16        75.39  98.63 119.44
16        96.54 107.22 110.23
16       147.61 113.89 156.99
16        74.55   1.24  45.86
16        25.82 146.51  57.84
16       113.07   1.34   6.34
16       126.94  96.26 103.81
16        43.54  26.98  56.22
16        18.59 121.42 163.53
16        31.51  55.39 102.23
16       159.85  24.74 115.19
16       105.06  33.82  44.44
16        79.96  24.79   4.03
16       104.45  26.12  27.96
16        94.47  30.83   4.53
16          .02 135.24 144.81
16        90.73  16.21 160.04
16        69.60  98.70 149.58
16       105.83  91.19  88.22
16       162.05 161.75 133.05
16       113.74 105.41 126.72
16       163.30  18.85   6.25
16        35.45 145.97  95.56
