# Supplementary material for: A Bottom-Up Coarse-Grained Model for Nucleosome–Nucleosome Interactions with Explicit Ions
Source: J Chem Theory Comput. 2022 May 17;18(6):3948–60. doi: 10.1021/acs.jctc.2c00083 (PMC9202350; doi:10.1021/acs.jctc.2c00083)
Supplement: Supplementary file 2 — ct2c00083_si_002.zip [file ct2c00083_si_002.zip › archive/CGMD_NCP-CO/LAMMPS.run.inp]

#Initialization

units	real 		

atom_style full 

pair_style hybrid/overlay table linear 4001 coul/long 40.0

bond_style hybrid table linear 3001 harmonic
angle_style hybrid table linear 3001 zero

read_data LAMMPS.data  # read system topology and starting coordinates from LAMMPS.data (generated by MagicTools)
include LAMMPS.data.run.inc

# Settings
variable t equal 310 	# define temperature
dielectric 78.0 	# Dielectric permittivity

kspace_style pppm/cg 1.0e-5

special_bonds lj 0.0 0.0 1.0 coul 0.0 0.0 1.0 angle yes dihedral no

neighbor 20.0 bin     
neigh_modify delay 5 every 1 check yes cluster no

thermo_style multi 	
thermo_modify lost error 	

timestep 1.0  	# Integration timestep in fs

comm_style brick
comm_modify  cutoff 60.0 vel yes

velocity  all create $t 3819 mom no rot no  

dump 1 all xtc 500 trj.xtc
dump_modify 1 unwrap yes

# define some molecule groups
group DNA type 1 2
group core type 3 4 5 6 7 
group tails type 8 9 10 11 12
group NCP molecule 1

#----- 1st equilibration run -------------------------------------------
fix             0 all balance 1000 1.2 shift xy 5 1.05

fix		1 all nve # define fix #1: set integrator to perform NVE integration
fix 		2 all temp/csvr  $t $t 50. 23548 # define fix #2
thermo	        1000  # print thermodynamic data every 100 step
run             10000 # perform 10000 MD steps = 10ps

#----- 2nd equilibration run --------------------------------------------------------
unfix	2	
fix 		2 all temp/csvr  $t $t 500.0  94385 
fix 		3 all momentum 1000 linear 1 1 1 
fix		Tavrg  all  ave/time 10 1000 10000 c_thermo_temp  
thermo_style custom step etotal ke f_Tavrg temp pe ebond eangle edihed eimp evdwl ecoul elong press 

thermo_modify lost error
thermo 10000 		# print thermodynamic data every 10000 steps
timestep 2 		# increase timestep to 2fs
run 50000		

timestep 5
run 50000

#----- Production run --------------------------------------------------------------
unfix Tavrg  	# unset Temperature averaging
unfix 2		# unset langevin thermostat
fix 		2 all temp/csvr  $t $t 1000. 95476 # define fix #2
fix		Tavrg  all  ave/time 10 10000 100000 c_thermo_temp

thermo_style custom step etotal ke f_Tavrg temp pe ebond eangle edihed eimp evdwl ecoul elong press
thermo 100000 
timestep 5 
restart 100000 restart 
run 4000000 
