# Supplementary material for: A Bottom-Up Coarse-Grained Model for Nucleosome–Nucleosome Interactions with Explicit Ions
Source: J Chem Theory Comput. 2022 May 17;18(6):3948–60. doi: 10.1021/acs.jctc.2c00083 (PMC9202350; doi:10.1021/acs.jctc.2c00083)
Supplement: Supplementary file 2 — ct2c00083_si_002.zip [file ct2c00083_si_002.zip › archive/CGMD_NCP-CO/build_MD_system.sh]

#!/bin/bash

# initiate CG NCP MD run using LAMMPS

cat << EOF >> build.py
#!/usr/bin/env python

import MagicTools as mgt

system = mgt.System('magic.inp', geometry='system.xmol')

system.WriteLAMMPSData('LAMMPS.data')

EOF

/usr/bin/env python build.py

# backup the run parameter file
mv LAMMPS.data.run.inc LAMMPS.data.run.inc.bk

# use modified run parameter file
ln -s LAMMPS.data.run.inc.modified LAMMPS.data.run.inc

# clean the build file
rm build.py

# LAMMPS run
lmp -in LAMMPS.run.inp 
