# Supplementary material for: A Bottom-Up Coarse-Grained Model for Nucleosome–Nucleosome Interactions with Explicit Ions
Source: J Chem Theory Comput. 2022 May 17;18(6):3948–60. doi: 10.1021/acs.jctc.2c00083 (PMC9202350; doi:10.1021/acs.jctc.2c00083)
Supplement: Supplementary file 2 — ct2c00083_si_002.zip [file ct2c00083_si_002.zip › archive/CGMD_NCP-CO/README]

This directory contains a sample case of running a CGMD simulation with the CG NCP model, and explicit ions.
Necessary data files are contained herein. 
  * "magic.inp" : input file to MagiC to help define the simulation system
  * "*.mcm" : MagiC topology files of all molecular species
  * "core-core_bonds.data" : elastic network bonds in histone core
  * "DNA_core_bonds.data" : bonds between DNA D beads and histone core beads
  * "LAMMPS.data.run.inc.modified" : pair_coeff, bond_coeff and angle_coeff definition for LAMMPS run (modified as needed)
  * "LAMMPS.run.inp" : run input file to LAMMPS
  * "pot_table/*table" : IMC calculated short-range and bonded potential terms in tabulated form (with CO)

Steps of producing input files for a LAMMPS simulation is shown in "build_MD_system.sh".
