# Supplementary material for: A Bottom-Up Coarse-Grained Model for Nucleosome–Nucleosome Interactions with Explicit Ions
Source: J Chem Theory Comput. 2022 May 17;18(6):3948–60. doi: 10.1021/acs.jctc.2c00083 (PMC9202350; doi:10.1021/acs.jctc.2c00083)
Supplement: Supplementary file 2 — ct2c00083_si_002.zip [file ct2c00083_si_002.zip › archive/CGMD_NCP-MG/magic.inp]

NMType = 5
NameMType = NCP_CG, MG.CG, K.CG, NA.CG, CL.CG
NMolMType = 1, 45, 347, 78, 371
LMoveMType = TRUE, 
Box = 165.08, 165.08, 165.08
Epsilon = 78.0
TEMP=298.15

MCSteps =     200000000,
MCStepsEquil =100000000,
MCStepAtom = 0.35, 10.0, 10.0, 10.0, 10.0
MCStepTransMol = 10.05,  
MCStepRotMol = 0.011, 
iMCStepTransMol = 0
iMCStepRotMol = 0
iCalcEnergy = 1000000
RCutEl= 30.
AF = 2.6
FQ = 8.0
RandomSeed=12051

InverseMode=IBI
NIter=3
IAverage=500
REGP = 0.75
MaxPotCor=2.0
KeepStructure=False
MaxRelDif=10.0
ProhibPotLevel=1000.0
iPotCorCheck = 0
#InputStartCoords=start, 926
VerboseLevel=5
InputRDF = trimmed.rdf
InputPot = 04.NCP.CG.i003.pot
Output = 05.NCP.CG
DumpLastConf = .true.
WriteTraj = 0
