# Supplementary material for: A Bottom-Up Coarse-Grained Model for Nucleosome–Nucleosome Interactions with Explicit Ions
Source: J Chem Theory Comput. 2022 May 17;18(6):3948–60. doi: 10.1021/acs.jctc.2c00083 (PMC9202350; doi:10.1021/acs.jctc.2c00083)
Supplement: Supplementary file 2 — ct2c00083_si_002.zip [file ct2c00083_si_002.zip › archive/CGMD_NCP-MG/LAMMPS.data.run.inc.modified]

 #PairIJ Coeffs

pair_coeff * * coul/long
pair_coeff  1  1 table   pot_tables/D_D.table D_D
pair_coeff  1  2 table   pot_tables/D_P.table D_P
pair_coeff  1  3 table   pot_tables/CPOL_D.table CPOL_D
pair_coeff  1  4 table   pot_tables/CNPL_D.table CNPL_D
pair_coeff  1  5 table   pot_tables/CPOS_D.table CPOS_D
pair_coeff  1  6 table   pot_tables/CNEG_D.table CNEG_D
pair_coeff  1  7 table   pot_tables/CGLY_D.table CGLY_D
pair_coeff  1  8 table   pot_tables/D_TPOL.table D_TPOL
pair_coeff  1  9 table   pot_tables/D_TNPL.table D_TNPL
pair_coeff  1 10 table   pot_tables/D_TPOS.table D_TPOS
pair_coeff  1 11 table   pot_tables/D_TNEG.table D_TNEG
pair_coeff  1 12 table   pot_tables/D_TGLY.table D_TGLY
pair_coeff  1 13 table   pot_tables/D_MG.table D_MG
pair_coeff  1 14 table   pot_tables/D_K.table D_K
pair_coeff  1 15 table   pot_tables/D_NA.table D_NA
pair_coeff  1 16 table   pot_tables/CL_D.table CL_D
pair_coeff  2  2 table   pot_tables/P_P.table P_P
pair_coeff  2  3 table   pot_tables/CPOL_P.table CPOL_P
pair_coeff  2  4 table   pot_tables/CNPL_P.table CNPL_P
pair_coeff  2  5 table   pot_tables/CPOS_P.table CPOS_P
pair_coeff  2  6 table   pot_tables/CNEG_P.table CNEG_P
pair_coeff  2  7 table   pot_tables/CGLY_P.table CGLY_P
pair_coeff  2  8 table   pot_tables/P_TPOL.table P_TPOL
pair_coeff  2  9 table   pot_tables/P_TNPL.table P_TNPL
pair_coeff  2 10 table   pot_tables/P_TPOS.table P_TPOS
pair_coeff  2 11 table   pot_tables/P_TNEG.table P_TNEG
pair_coeff  2 12 table   pot_tables/P_TGLY.table P_TGLY
pair_coeff  2 13 table   pot_tables/P_MG.table P_MG
pair_coeff  2 14 table   pot_tables/K_P.table K_P
pair_coeff  2 15 table   pot_tables/NA_P.table NA_P
pair_coeff  2 16 table   pot_tables/CL_P.table CL_P
pair_coeff  3  3 table   pot_tables/CPOL_CPOL.table CPOL_CPOL
pair_coeff  3  4 table   pot_tables/CNPL_CPOL.table CNPL_CPOL
pair_coeff  3  5 table   pot_tables/CPOL_CPOS.table CPOL_CPOS
pair_coeff  3  6 table   pot_tables/CNEG_CPOL.table CNEG_CPOL
pair_coeff  3  7 table   pot_tables/CGLY_CPOL.table CGLY_CPOL
pair_coeff  3  8 table   pot_tables/CPOL_TPOL.table CPOL_TPOL
pair_coeff  3  9 table   pot_tables/CPOL_TNPL.table CPOL_TNPL
pair_coeff  3 10 table   pot_tables/CPOL_TPOS.table CPOL_TPOS
pair_coeff  3 11 table   pot_tables/CPOL_TNEG.table CPOL_TNEG
pair_coeff  3 12 table   pot_tables/CPOL_TGLY.table CPOL_TGLY
pair_coeff  3 13 table   pot_tables/CPOL_MG.table CPOL_MG
pair_coeff  3 14 table   pot_tables/CPOL_K.table CPOL_K
pair_coeff  3 15 table   pot_tables/CPOL_NA.table CPOL_NA
pair_coeff  3 16 table   pot_tables/CL_CPOL.table CL_CPOL
pair_coeff  4  4 table   pot_tables/CNPL_CNPL.table CNPL_CNPL
pair_coeff  4  5 table   pot_tables/CNPL_CPOS.table CNPL_CPOS
pair_coeff  4  6 table   pot_tables/CNEG_CNPL.table CNEG_CNPL
pair_coeff  4  7 table   pot_tables/CGLY_CNPL.table CGLY_CNPL
pair_coeff  4  8 table   pot_tables/CNPL_TPOL.table CNPL_TPOL
pair_coeff  4  9 table   pot_tables/CNPL_TNPL.table CNPL_TNPL
pair_coeff  4 10 table   pot_tables/CNPL_TPOS.table CNPL_TPOS
pair_coeff  4 11 table   pot_tables/CNPL_TNEG.table CNPL_TNEG
pair_coeff  4 12 table   pot_tables/CNPL_TGLY.table CNPL_TGLY
pair_coeff  4 13 table   pot_tables/CNPL_MG.table CNPL_MG
pair_coeff  4 14 table   pot_tables/CNPL_K.table CNPL_K
pair_coeff  4 15 table   pot_tables/CNPL_NA.table CNPL_NA
pair_coeff  4 16 table   pot_tables/CL_CNPL.table CL_CNPL
pair_coeff  5  5 table   pot_tables/CPOS_CPOS.table CPOS_CPOS
pair_coeff  5  6 table   pot_tables/CNEG_CPOS.table CNEG_CPOS
pair_coeff  5  7 table   pot_tables/CGLY_CPOS.table CGLY_CPOS
pair_coeff  5  8 table   pot_tables/CPOS_TPOL.table CPOS_TPOL
pair_coeff  5  9 table   pot_tables/CPOS_TNPL.table CPOS_TNPL
pair_coeff  5 10 table   pot_tables/CPOS_TPOS.table CPOS_TPOS
pair_coeff  5 11 table   pot_tables/CPOS_TNEG.table CPOS_TNEG
pair_coeff  5 12 table   pot_tables/CPOS_TGLY.table CPOS_TGLY
pair_coeff  5 13 table   pot_tables/CPOS_MG.table CPOS_MG
pair_coeff  5 14 table   pot_tables/CPOS_K.table CPOS_K
pair_coeff  5 15 table   pot_tables/CPOS_NA.table CPOS_NA
pair_coeff  5 16 table   pot_tables/CL_CPOS.table CL_CPOS
pair_coeff  6  6 table   pot_tables/CNEG_CNEG.table CNEG_CNEG
pair_coeff  6  7 table   pot_tables/CGLY_CNEG.table CGLY_CNEG
pair_coeff  6  8 table   pot_tables/CNEG_TPOL.table CNEG_TPOL
pair_coeff  6  9 table   pot_tables/CNEG_TNPL.table CNEG_TNPL
pair_coeff  6 10 table   pot_tables/CNEG_TPOS.table CNEG_TPOS
pair_coeff  6 11 table   pot_tables/CNEG_TNEG.table CNEG_TNEG
pair_coeff  6 12 table   pot_tables/CNEG_TGLY.table CNEG_TGLY
pair_coeff  6 13 table   pot_tables/CNEG_MG.table CNEG_MG
pair_coeff  6 14 table   pot_tables/CNEG_K.table CNEG_K
pair_coeff  6 15 table   pot_tables/CNEG_NA.table CNEG_NA
pair_coeff  6 16 table   pot_tables/CL_CNEG.table CL_CNEG
pair_coeff  7  7 table   pot_tables/CGLY_CGLY.table CGLY_CGLY
pair_coeff  7  8 table   pot_tables/CGLY_TPOL.table CGLY_TPOL
pair_coeff  7  9 table   pot_tables/CGLY_TNPL.table CGLY_TNPL
pair_coeff  7 10 table   pot_tables/CGLY_TPOS.table CGLY_TPOS
pair_coeff  7 11 table   pot_tables/CGLY_TNEG.table CGLY_TNEG
pair_coeff  7 12 table   pot_tables/CGLY_TGLY.table CGLY_TGLY
pair_coeff  7 13 table   pot_tables/CGLY_MG.table CGLY_MG
pair_coeff  7 14 table   pot_tables/CGLY_K.table CGLY_K
pair_coeff  7 15 table   pot_tables/CGLY_NA.table CGLY_NA
pair_coeff  7 16 table   pot_tables/CGLY_CL.table CGLY_CL
pair_coeff  8  8 table   pot_tables/TPOL_TPOL.table TPOL_TPOL
pair_coeff  8  9 table   pot_tables/TNPL_TPOL.table TNPL_TPOL
pair_coeff  8 10 table   pot_tables/TPOL_TPOS.table TPOL_TPOS
pair_coeff  8 11 table   pot_tables/TNEG_TPOL.table TNEG_TPOL
pair_coeff  8 12 table   pot_tables/TGLY_TPOL.table TGLY_TPOL
pair_coeff  8 13 table   pot_tables/TPOL_MG.table TPOL_MG
pair_coeff  8 14 table   pot_tables/K_TPOL.table K_TPOL
pair_coeff  8 15 table   pot_tables/NA_TPOL.table NA_TPOL
pair_coeff  8 16 table   pot_tables/CL_TPOL.table CL_TPOL
pair_coeff  9  9 table   pot_tables/TNPL_TNPL.table TNPL_TNPL
pair_coeff  9 10 table   pot_tables/TNPL_TPOS.table TNPL_TPOS
pair_coeff  9 11 table   pot_tables/TNEG_TNPL.table TNEG_TNPL
pair_coeff  9 12 table   pot_tables/TGLY_TNPL.table TGLY_TNPL
pair_coeff  9 13 table   pot_tables/TNPL_MG.table TNPL_MG
pair_coeff  9 14 table   pot_tables/K_TNPL.table K_TNPL
pair_coeff  9 15 table   pot_tables/NA_TNPL.table NA_TNPL
pair_coeff  9 16 table   pot_tables/CL_TNPL.table CL_TNPL
pair_coeff 10 10 table   pot_tables/TPOS_TPOS.table TPOS_TPOS
pair_coeff 10 11 table   pot_tables/TNEG_TPOS.table TNEG_TPOS
pair_coeff 10 12 table   pot_tables/TGLY_TPOS.table TGLY_TPOS
pair_coeff 10 13 table   pot_tables/TPOS_MG.table TPOS_MG
pair_coeff 10 14 table   pot_tables/K_TPOS.table K_TPOS
pair_coeff 10 15 table   pot_tables/NA_TPOS.table NA_TPOS
pair_coeff 10 16 table   pot_tables/CL_TPOS.table CL_TPOS
pair_coeff 11 11 table   pot_tables/TNEG_TNEG.table TNEG_TNEG
pair_coeff 11 12 table   pot_tables/TGLY_TNEG.table TGLY_TNEG
pair_coeff 11 13 table   pot_tables/TNEG_MG.table TNEG_MG
pair_coeff 11 14 table   pot_tables/K_TNEG.table K_TNEG
pair_coeff 11 15 table   pot_tables/NA_TNEG.table NA_TNEG
pair_coeff 11 16 table   pot_tables/CL_TNEG.table CL_TNEG
pair_coeff 12 12 table   pot_tables/TGLY_TGLY.table TGLY_TGLY
pair_coeff 12 13 table   pot_tables/TGLY_MG.table TGLY_MG
pair_coeff 12 14 table   pot_tables/K_TGLY.table K_TGLY
pair_coeff 12 15 table   pot_tables/NA_TGLY.table NA_TGLY
pair_coeff 12 16 table   pot_tables/CL_TGLY.table CL_TGLY
pair_coeff 13 13 table   pot_tables/MG_MG.table MG_MG
pair_coeff 13 14 table   pot_tables/MG_K.table MG_K
pair_coeff 13 15 table   pot_tables/MG_NA.table MG_NA
pair_coeff 13 16 table   pot_tables/MG_CL.table MG_CL
pair_coeff 14 14 table   pot_tables/K_K.table K_K
pair_coeff 14 15 table   pot_tables/K_NA.table K_NA
pair_coeff 14 16 table   pot_tables/CL_K.table CL_K
pair_coeff 15 15 table   pot_tables/NA_NA.table NA_NA
pair_coeff 15 16 table   pot_tables/CL_NA.table CL_NA
pair_coeff 16 16 table   pot_tables/CL_CL.table CL_CL

 #Bond Coeffs

bond_coeff    1  table  pot_tables/NCP.new.1.table NCP.new.1 
bond_coeff    2  table  pot_tables/NCP.new.2.table NCP.new.2 
bond_coeff    3  table  pot_tables/NCP.new.3.table NCP.new.3 
bond_coeff    4  table  pot_tables/NCP.new.4.table NCP.new.4 
bond_coeff    5  table  pot_tables/NCP.new.5.table NCP.new.5
bond_coeff    6  table  pot_tables/NCP.new.5.table NCP.new.5
bond_coeff    7  table  pot_tables/NCP.new.5.table NCP.new.5
bond_coeff    8  harmonic  1.555   3.775768280029297  
bond_coeff    9  harmonic  1.555   3.820407231648763 
bond_coeff   10  harmonic  1.555   3.8805386225382485
bond_coeff   11  harmonic  1.555   3.916209856669108 
bond_coeff   12  harmonic  1.555   3.934558550516764 
bond_coeff   13  harmonic  1.555   3.9769042332967124
bond_coeff   14  harmonic  1.555   3.992110252380371 
bond_coeff   15  harmonic  1.555   3.996368408203125 
bond_coeff   16  harmonic  1.555   4.023300488789876 
bond_coeff   17  harmonic  1.555   4.228551546732585 
bond_coeff   18  harmonic  1.555   4.2504533131917315
bond_coeff   19  harmonic  1.555   4.278408368428548 
bond_coeff   20  harmonic  1.555   4.2819258371988935
bond_coeff   21  harmonic  1.555   4.312613487243652 
bond_coeff   22  harmonic  1.555   4.339474360148112 
bond_coeff   23  harmonic  1.555   4.354727427164714 
bond_coeff   24  harmonic  1.555   4.372079849243164 
bond_coeff   25  harmonic  1.555   4.378350257873535 
bond_coeff   26  harmonic  1.555   4.383646011352539 
bond_coeff   27  harmonic  1.555   4.393393834431966 
bond_coeff   28  harmonic  1.555   4.399181365966797 
bond_coeff   29  harmonic  1.555   4.4034121831258135
bond_coeff   30  harmonic  1.555   4.405595461527507 
bond_coeff   31  harmonic  1.555   4.4121754964192705
bond_coeff   32  harmonic  1.555   4.429313659667969 
bond_coeff   33  harmonic  1.555   4.442781448364258 
bond_coeff   34  harmonic  1.555   4.491729100545247 
bond_coeff   35  harmonic  1.555   4.497632662455241 
bond_coeff   36  harmonic  1.555   4.499043146769206 
bond_coeff   37  harmonic  1.555   4.512025197347005 
bond_coeff   38  harmonic  1.555   4.5139360427856445
bond_coeff   39  harmonic  1.555   4.521184921264648 
bond_coeff   40  harmonic  1.555   4.529452641805013 
bond_coeff   41  harmonic  1.555   4.530764579772949 
bond_coeff   42  harmonic  1.555   4.532118479410808 
bond_coeff   43  harmonic  1.555   4.535339991251628 
bond_coeff   44  harmonic  1.555   4.53880500793457  
bond_coeff   45  harmonic  1.555   4.540279388427734 
bond_coeff   46  harmonic  1.555   4.540401776631673 
bond_coeff   47  harmonic  1.555   4.541738828023274 
bond_coeff   48  harmonic  1.555   4.549782435099284 
bond_coeff   49  harmonic  1.555   4.552408536275228 
bond_coeff   50  harmonic  1.555   4.569267908732097 
bond_coeff   51  harmonic  1.555   4.596542040506999 
bond_coeff   52  harmonic  1.555   4.605447769165039 
bond_coeff   53  harmonic  1.555   4.6090348561604815
bond_coeff   54  harmonic  1.555   4.616646766662598 
bond_coeff   55  harmonic  1.555   4.62363847096761  
bond_coeff   56  harmonic  1.555   4.626344998677571 
bond_coeff   57  harmonic  1.555   4.626550038655599 
bond_coeff   58  harmonic  1.555   4.632253011067708 
bond_coeff   59  harmonic  1.555   4.632576942443848 
bond_coeff   60  harmonic  1.555   4.633134206136067 
bond_coeff   61  harmonic  1.555   4.634111404418945 
bond_coeff   62  harmonic  1.555   4.63502311706543  
bond_coeff   63  harmonic  1.555   4.663515090942383 
bond_coeff   64  harmonic  1.555   4.666140238444011 
bond_coeff   65  harmonic  1.555   4.675344467163086 
bond_coeff   66  harmonic  1.555   4.690832773844401 
bond_coeff   67  harmonic  1.555   4.691409111022949 
bond_coeff   68  harmonic  1.555   4.693114280700684 
bond_coeff   69  harmonic  1.555   4.6961056391398115
bond_coeff   70  harmonic  1.555   4.696271260579427 
bond_coeff   71  harmonic  1.555   4.696405410766602 
bond_coeff   72  harmonic  1.555   4.696617126464844 
bond_coeff   73  harmonic  1.555   4.70255184173584  
bond_coeff   74  harmonic  1.555   4.70875612894694  
bond_coeff   75  harmonic  1.555   4.71530278523763  
bond_coeff   76  harmonic  1.555   4.725508371988933 
bond_coeff   77  harmonic  1.555   4.727296511332194 
bond_coeff   78  harmonic  1.555   4.73046875  
bond_coeff   79  harmonic  1.555   4.736489295959473 
bond_coeff   80  harmonic  1.555   4.742585182189941 
bond_coeff   81  harmonic  1.555   4.74296506245931  
bond_coeff   82  harmonic  1.555   4.744987805684407 
bond_coeff   83  harmonic  1.555   4.75219186147054  
bond_coeff   84  harmonic  1.555   4.753182093302409 
bond_coeff   85  harmonic  1.555   4.757317860921224 
bond_coeff   86  harmonic  1.555   4.759563128153483 
bond_coeff   87  harmonic  1.555   4.763460159301758 
bond_coeff   88  harmonic  1.555   4.763739585876465 
bond_coeff   89  harmonic  1.555   4.764975229899089 
bond_coeff   90  harmonic  1.555   4.773576100667317 
bond_coeff   91  harmonic  1.555   4.778432528177897 
bond_coeff   92  harmonic  1.555   4.78385861714681  
bond_coeff   93  harmonic  1.555   4.789648373921712 
bond_coeff   94  harmonic  1.555   4.790244420369466 
bond_coeff   95  harmonic  1.555   4.79163392384847  
bond_coeff   96  harmonic  1.555   4.792507807413737 
bond_coeff   97  harmonic  1.555   4.794023513793945 
bond_coeff   98  harmonic  1.555   4.7945756912231445
bond_coeff   99  harmonic  1.555   4.804836273193359 
bond_coeff  100  harmonic  1.555   4.807058652242024 
bond_coeff  101  harmonic  1.555   4.80707327524821  
bond_coeff  102  harmonic  1.555   4.8101193110148115
bond_coeff  103  harmonic  1.555   4.8135121663411455
bond_coeff  104  harmonic  1.555   4.821726163228353 
bond_coeff  105  harmonic  1.555   4.8243357340494795
bond_coeff  106  harmonic  1.555   4.825853029886882 
bond_coeff  107  harmonic  1.555   4.832913080851237 
bond_coeff  108  harmonic  1.555   4.837266286214192 
bond_coeff  109  harmonic  1.555   4.837689399719238 
bond_coeff  110  harmonic  1.555   4.837703386942546 
bond_coeff  111  harmonic  1.555   4.840348561604817 
bond_coeff  112  harmonic  1.555   4.840693473815918 
bond_coeff  113  harmonic  1.555   4.843346913655599 
bond_coeff  114  harmonic  1.555   4.8481705983479815
bond_coeff  115  harmonic  1.555   4.848785400390625 
bond_coeff  116  harmonic  1.555   4.856547673543294 
bond_coeff  117  harmonic  1.555   4.857767740885417 
bond_coeff  118  harmonic  1.555   4.857800483703613 
bond_coeff  119  harmonic  1.555   4.862464586893718 
bond_coeff  120  harmonic  1.555   4.8694149653116865
bond_coeff  121  harmonic  1.555   4.871212323506673 
bond_coeff  122  harmonic  1.555   4.871654192606608 
bond_coeff  123  harmonic  1.555   4.877801577250163 
bond_coeff  124  harmonic  1.555   4.878780047098796 
bond_coeff  125  harmonic  1.555   4.879769007364909 
bond_coeff  126  harmonic  1.555   4.881763458251953 
bond_coeff  127  harmonic  1.555   4.886430422465007 
bond_coeff  128  harmonic  1.555   4.887874285380046 
bond_coeff  129  harmonic  1.555   4.892066955566406 
bond_coeff  130  harmonic  1.555   4.896722475687663 
bond_coeff  131  harmonic  1.555   4.89708677927653  
bond_coeff  132  harmonic  1.555   4.898363749186198 
bond_coeff  133  harmonic  1.555   4.898666063944499 
bond_coeff  134  harmonic  1.555   4.899353663126628 
bond_coeff  135  harmonic  1.555   4.901523907979329 
bond_coeff  136  harmonic  1.555   4.90321667989095  
bond_coeff  137  harmonic  1.555   4.905015309651692 
bond_coeff  138  harmonic  1.555   4.905087471008301 
bond_coeff  139  harmonic  1.555   4.908368110656738 
bond_coeff  140  harmonic  1.555   4.912233670552571 
bond_coeff  141  harmonic  1.555   4.913559913635254 
bond_coeff  142  harmonic  1.555   4.914388020833333 
bond_coeff  143  harmonic  1.555   4.917126655578613 
bond_coeff  144  harmonic  1.555   4.918465614318848 
bond_coeff  145  harmonic  1.555   4.919173240661621 
bond_coeff  146  harmonic  1.555   4.919804573059082 
bond_coeff  147  harmonic  1.555   4.922321319580078 
bond_coeff  148  harmonic  1.555   4.924553235371907 
bond_coeff  149  harmonic  1.555   4.924631118774414 
bond_coeff  150  harmonic  1.555   4.927786191304524 
bond_coeff  151  harmonic  1.555   4.928547541300456 
bond_coeff  152  harmonic  1.555   4.9286394119262695
bond_coeff  153  harmonic  1.555   4.931764284769694 
bond_coeff  154  harmonic  1.555   4.936351140340169 
bond_coeff  155  harmonic  1.555   4.936652819315593 
bond_coeff  156  harmonic  1.555   4.937348365783691 
bond_coeff  157  harmonic  1.555   4.937489191691081 
bond_coeff  158  harmonic  1.555   4.938469568888347 
bond_coeff  159  harmonic  1.555   4.941290855407715 
bond_coeff  160  harmonic  1.555   4.942206700642903 
bond_coeff  161  harmonic  1.555   4.942925453186035 
bond_coeff  162  harmonic  1.555   4.945265134175618 
bond_coeff  163  harmonic  1.555   4.94735050201416  
bond_coeff  164  harmonic  1.555   4.947899500528972 
bond_coeff  165  harmonic  1.555   4.949364980061849 
bond_coeff  166  harmonic  1.555   4.956212997436523 
bond_coeff  167  harmonic  1.555   4.960747400919597 
bond_coeff  168  harmonic  1.555   4.9652299880981445
bond_coeff  169  harmonic  1.555   4.965965270996094 
bond_coeff  170  harmonic  1.555   4.966297467549642 
bond_coeff  171  harmonic  1.555   4.973839124043782 
bond_coeff  172  harmonic  1.555   4.974835395812988 
bond_coeff  173  harmonic  1.555   4.97726567586263  
bond_coeff  174  harmonic  1.555   4.981047630310059 
bond_coeff  175  harmonic  1.555   4.985307057698567 
bond_coeff  176  harmonic  1.555   4.9877166748046875
bond_coeff  177  harmonic  1.555   4.990021387736003 
bond_coeff  178  harmonic  1.555   4.992244402567546 
bond_coeff  179  harmonic  1.555   4.994393348693848 
bond_coeff  180  harmonic  1.555   5.000177065531413 
bond_coeff  181  harmonic  1.555   5.00738525390625  
bond_coeff  182  harmonic  1.555   5.010201454162598 
bond_coeff  183  harmonic  1.555   5.017708460489909 
bond_coeff  184  harmonic  1.555   5.018571535746257 
bond_coeff  185  harmonic  1.555   5.019716262817383 
bond_coeff  186  harmonic  1.555   5.022484143575032 
bond_coeff  187  harmonic  1.555   5.027468363444011 
bond_coeff  188  harmonic  1.555   5.028659184773763 
bond_coeff  189  harmonic  1.555   5.0341189702351885
bond_coeff  190  harmonic  1.555   5.0356699625651045
bond_coeff  191  harmonic  1.555   5.035717010498047 
bond_coeff  192  harmonic  1.555   5.036487897237142 
bond_coeff  193  harmonic  1.555   5.041741689046224 
bond_coeff  194  harmonic  1.555   5.043513933817546 
bond_coeff  195  harmonic  1.555   5.049702326456706 
bond_coeff  196  harmonic  1.555   5.0501813888549805
bond_coeff  197  harmonic  1.555   5.050630569458008 
bond_coeff  198  harmonic  1.555   5.0507504145304365
bond_coeff  199  harmonic  1.555   5.052092870076497 
bond_coeff  200  harmonic  1.555   5.052584012349446 
bond_coeff  201  harmonic  1.555   5.053610165913899 
bond_coeff  202  harmonic  1.555   5.055294672648112 
bond_coeff  203  harmonic  1.555   5.05531120300293  
bond_coeff  204  harmonic  1.555   5.0563859939575195
bond_coeff  205  harmonic  1.555   5.056995709737142 
bond_coeff  206  harmonic  1.555   5.0571902592976885
bond_coeff  207  harmonic  1.555   5.05747667948405  
bond_coeff  208  harmonic  1.555   5.05958366394043  
bond_coeff  209  harmonic  1.555   5.065912246704102 
bond_coeff  210  harmonic  1.555   5.066689809163411 
bond_coeff  211  harmonic  1.555   5.066713968912761 
bond_coeff  212  harmonic  1.555   5.067763328552246 
bond_coeff  213  harmonic  1.555   5.072378476460774 
bond_coeff  214  harmonic  1.555   5.077096621195476 
bond_coeff  215  harmonic  1.555   5.086769739786784 
bond_coeff  216  harmonic  1.555   5.087647755940755 
bond_coeff  217  harmonic  1.555   5.089227040608724 
bond_coeff  218  harmonic  1.555   5.090555191040039 
bond_coeff  219  harmonic  1.555   5.092873255411784 
bond_coeff  220  harmonic  1.555   5.09484322865804  
bond_coeff  221  harmonic  1.555   5.09758186340332  
bond_coeff  222  harmonic  1.555   5.099892298380534 
bond_coeff  223  harmonic  1.555   5.100258509318034 
bond_coeff  224  harmonic  1.555   5.115954081217448 
bond_coeff  225  harmonic  1.555   5.121068000793457 
bond_coeff  226  harmonic  1.555   5.121225674947103 
bond_coeff  227  harmonic  1.555   5.122660001118978 
bond_coeff  228  harmonic  1.555   5.1228837966918945
bond_coeff  229  harmonic  1.555   5.123410542805989 
bond_coeff  230  harmonic  1.555   5.1237233479817705
bond_coeff  231  harmonic  1.555   5.125361442565918 
bond_coeff  232  harmonic  1.555   5.125861485799153 
bond_coeff  233  harmonic  1.555   5.126262346903483 
bond_coeff  234  harmonic  1.555   5.126708030700684 
bond_coeff  235  harmonic  1.555   5.129171053568522 
bond_coeff  236  harmonic  1.555   5.1348927815755205
bond_coeff  237  harmonic  1.555   5.135616302490234 
bond_coeff  238  harmonic  1.555   5.13566525777181  
bond_coeff  239  harmonic  1.555   5.136326154073079 
bond_coeff  240  harmonic  1.555   5.1377458572387695
bond_coeff  241  harmonic  1.555   5.138876597086589 
bond_coeff  242  harmonic  1.555   5.140584945678711 
bond_coeff  243  harmonic  1.555   5.142118453979492 
bond_coeff  244  harmonic  1.555   5.147103309631348 
bond_coeff  245  harmonic  1.555   5.148658752441406 
bond_coeff  246  harmonic  1.555   5.150348663330078 
bond_coeff  247  harmonic  1.555   5.151165962219238 
bond_coeff  248  harmonic  1.555   5.153382619222005 
bond_coeff  249  harmonic  1.555   5.154065767923991 
bond_coeff  250  harmonic  1.555   5.157657941182454 
bond_coeff  251  harmonic  1.555   5.157965024312337 
bond_coeff  252  harmonic  1.555   5.158790270487468 
bond_coeff  253  harmonic  1.555   5.159000396728516 
bond_coeff  254  harmonic  1.555   5.161057472229004 
bond_coeff  255  harmonic  1.555   5.163072903951009 
bond_coeff  256  harmonic  1.555   5.163588841756185 
bond_coeff  257  harmonic  1.555   5.1660003662109375
bond_coeff  258  harmonic  1.555   5.167067209879558 
bond_coeff  259  harmonic  1.555   5.167755126953125 
bond_coeff  260  harmonic  1.555   5.169217109680176 
bond_coeff  261  harmonic  1.555   5.170600573221843 
bond_coeff  262  harmonic  1.555   5.1721235911051435
bond_coeff  263  harmonic  1.555   5.177604993184407 
bond_coeff  264  harmonic  1.555   5.182099342346191 
bond_coeff  265  harmonic  1.555   5.18440310160319  
bond_coeff  266  harmonic  1.555   5.185983339945476 
bond_coeff  267  harmonic  1.555   5.186428387959798 
bond_coeff  268  harmonic  1.555   5.1888729731241865
bond_coeff  269  harmonic  1.555   5.1939694086710615
bond_coeff  270  harmonic  1.555   5.195219357808431 
bond_coeff  271  harmonic  1.555   5.1961822509765625
bond_coeff  272  harmonic  1.555   5.196521123250325 
bond_coeff  273  harmonic  1.555   5.1980336507161455
bond_coeff  274  harmonic  1.555   5.198448816935222 
bond_coeff  275  harmonic  1.555   5.199495951334636 
bond_coeff  276  harmonic  1.555   5.199670473734538 
bond_coeff  277  harmonic  1.555   5.200146039326985 
bond_coeff  278  harmonic  1.555   5.204843839009603 
bond_coeff  279  harmonic  1.555   5.2082169850667315
bond_coeff  280  harmonic  1.555   5.208258310953776 
bond_coeff  281  harmonic  1.555   5.210516293843587 
bond_coeff  282  harmonic  1.555   5.211160659790039 
bond_coeff  283  harmonic  1.555   5.217648188273112 
bond_coeff  284  harmonic  1.555   5.218482653299968 
bond_coeff  285  harmonic  1.555   5.221604029337565 
bond_coeff  286  harmonic  1.555   5.2219282786051435
bond_coeff  287  harmonic  1.555   5.2229264577229815
bond_coeff  288  harmonic  1.555   5.224741299947103 
bond_coeff  289  harmonic  1.555   5.229118347167969 
bond_coeff  290  harmonic  1.555   5.23098882039388  
bond_coeff  291  harmonic  1.555   5.232247988382976 
bond_coeff  292  harmonic  1.555   5.233551661173503 
bond_coeff  293  harmonic  1.555   5.238035202026367 
bond_coeff  294  harmonic  1.555   5.242938041687012 
bond_coeff  295  harmonic  1.555   5.24496332804362  
bond_coeff  296  harmonic  1.555   5.245188077290853 
bond_coeff  297  harmonic  1.555   5.252052942911784 
bond_coeff  298  harmonic  1.555   5.253159840901692 
bond_coeff  299  harmonic  1.555   5.255047798156738 
bond_coeff  300  harmonic  1.555   5.256674130757649 
bond_coeff  301  harmonic  1.555   5.2576189041137695
bond_coeff  302  harmonic  1.555   5.257941563924153 
bond_coeff  303  harmonic  1.555   5.259690920511882 
bond_coeff  304  harmonic  1.555   5.260898272196452 
bond_coeff  305  harmonic  1.555   5.261652946472168 
bond_coeff  306  harmonic  1.555   5.263190587361653 
bond_coeff  307  harmonic  1.555   5.264401753743489 
bond_coeff  308  harmonic  1.555   5.266010284423828 
bond_coeff  309  harmonic  1.555   5.269552230834961 
bond_coeff  310  harmonic  1.555   5.27685546875  
bond_coeff  311  harmonic  1.555   5.279056866963704 
bond_coeff  312  harmonic  1.555   5.279104232788086 
bond_coeff  313  harmonic  1.555   5.280135790506999 
bond_coeff  314  harmonic  1.555   5.283486366271973 
bond_coeff  315  harmonic  1.555   5.286164919535319 
bond_coeff  316  harmonic  1.555   5.286513010660808 
bond_coeff  317  harmonic  1.555   5.286576271057129 
bond_coeff  318  harmonic  1.555   5.290248552958171 
bond_coeff  319  harmonic  1.555   5.291586875915527 
bond_coeff  320  harmonic  1.555   5.292364438374837 
bond_coeff  321  harmonic  1.555   5.295191129048665 
bond_coeff  322  harmonic  1.555   5.295848846435547 
bond_coeff  323  harmonic  1.555   5.295891443888347 
bond_coeff  324  harmonic  1.555   5.296059290568034 
bond_coeff  325  harmonic  1.555   5.300439834594727 
bond_coeff  326  harmonic  1.555   5.302431106567383 
bond_coeff  327  harmonic  1.555   5.303731600443522 
bond_coeff  328  harmonic  1.555   5.304211298624675 
bond_coeff  329  harmonic  1.555   5.304715156555176 
bond_coeff  330  harmonic  1.555   5.305114110310872 
bond_coeff  331  harmonic  1.555   5.305576642354329 
bond_coeff  332  harmonic  1.555   5.3115234375  
bond_coeff  333  harmonic  1.555   5.3115895589192705
bond_coeff  334  harmonic  1.555   5.312986373901367 
bond_coeff  335  harmonic  1.555   5.314049402872722 
bond_coeff  336  harmonic  1.555   5.314959526062012 
bond_coeff  337  harmonic  1.555   5.320452054341634 
bond_coeff  338  harmonic  1.555   5.321626663208008 
bond_coeff  339  harmonic  1.555   5.322083155314128 
bond_coeff  340  harmonic  1.555   5.322089195251465 
bond_coeff  341  harmonic  1.555   5.32278569539388  
bond_coeff  342  harmonic  1.555   5.324897448221843 
bond_coeff  343  harmonic  1.555   5.327762603759766 
bond_coeff  344  harmonic  1.555   5.329994201660156 
bond_coeff  345  harmonic  1.555   5.331504821777344 
bond_coeff  346  harmonic  1.555   5.3362242380778  
bond_coeff  347  harmonic  1.555   5.337795893351237 
bond_coeff  348  harmonic  1.555   5.34025764465332  
bond_coeff  349  harmonic  1.555   5.340848286946614 
bond_coeff  350  harmonic  1.555   5.3421478271484375
bond_coeff  351  harmonic  1.555   5.344410578409831 
bond_coeff  352  harmonic  1.555   5.34520149230957  
bond_coeff  353  harmonic  1.555   5.345670064290364 
bond_coeff  354  harmonic  1.555   5.347928365071614 
bond_coeff  355  harmonic  1.555   5.350372950236003 
bond_coeff  356  harmonic  1.555   5.351088841756185 
bond_coeff  357  harmonic  1.555   5.354394276936849 
bond_coeff  358  harmonic  1.555   5.354733149210612 
bond_coeff  359  harmonic  1.555   5.355683008829753 
bond_coeff  360  harmonic  1.555   5.3557783762613935
bond_coeff  361  harmonic  1.555   5.356070836385091 
bond_coeff  362  harmonic  1.555   5.3567962646484375
bond_coeff  363  harmonic  1.555   5.357067743937175 
bond_coeff  364  harmonic  1.555   5.358612060546875 
bond_coeff  365  harmonic  1.555   5.361640294392903 
bond_coeff  366  harmonic  1.555   5.362439473470052 
bond_coeff  367  harmonic  1.555   5.362724304199219 
bond_coeff  368  harmonic  1.555   5.362854639689128 
bond_coeff  369  harmonic  1.555   5.365180969238281 
bond_coeff  370  harmonic  1.555   5.365786870320638 
bond_coeff  371  harmonic  1.555   5.367888768513997 
bond_coeff  372  harmonic  1.555   5.368473052978516 
bond_coeff  373  harmonic  1.555   5.370012283325195 
bond_coeff  374  harmonic  1.555   5.373114903767903 
bond_coeff  375  harmonic  1.555   5.37403678894043  
bond_coeff  376  harmonic  1.555   5.3753236134847  
bond_coeff  377  harmonic  1.555   5.376944224039714 
bond_coeff  378  harmonic  1.555   5.377998352050781 
bond_coeff  379  harmonic  1.555   5.379017512003581 
bond_coeff  380  harmonic  1.555   5.380633036295573 
bond_coeff  381  harmonic  1.555   5.3822981516520185
bond_coeff  382  harmonic  1.555   5.382588068644206 
bond_coeff  383  harmonic  1.555   5.383705139160156 
bond_coeff  384  harmonic  1.555   5.384613672892253 
bond_coeff  385  harmonic  1.555   5.385811487833659 
bond_coeff  386  harmonic  1.555   5.386025110880534 
bond_coeff  387  harmonic  1.555   5.38621711730957  
bond_coeff  388  harmonic  1.555   5.391488393147786 
bond_coeff  389  harmonic  1.555   5.392294565836589 
bond_coeff  390  harmonic  1.555   5.392436981201172 
bond_coeff  391  harmonic  1.555   5.399747848510742 
bond_coeff  392  harmonic  1.555   5.401177724202474 
bond_coeff  393  harmonic  1.555   5.40133794148763  
bond_coeff  394  harmonic  1.555   5.402179718017578 
bond_coeff  395  harmonic  1.555   5.405416488647461 
bond_coeff  396  harmonic  1.555   5.406344095865886 
bond_coeff  397  harmonic  1.555   5.406896591186523 
bond_coeff  398  harmonic  1.555   5.407164891560872 
bond_coeff  399  harmonic  1.555   5.409437815348308 
bond_coeff  400  harmonic  1.555   5.410207112630208 
bond_coeff  401  harmonic  1.555   5.411875406901042 
bond_coeff  402  harmonic  1.555   5.411931991577148 
bond_coeff  403  harmonic  1.555   5.412506739298503 
bond_coeff  404  harmonic  1.555   5.418392817179362 
bond_coeff  405  harmonic  1.555   5.4186859130859375
bond_coeff  406  harmonic  1.555   5.418699264526367 
bond_coeff  407  harmonic  1.555   5.420042673746745 
bond_coeff  408  harmonic  1.555   5.421342849731445 
bond_coeff  409  harmonic  1.555   5.4215647379557295
bond_coeff  410  harmonic  1.555   5.421813329060872 
bond_coeff  411  harmonic  1.555   5.423552831013997 
bond_coeff  412  harmonic  1.555   5.424578348795573 
bond_coeff  413  harmonic  1.555   5.427518208821614 
bond_coeff  414  harmonic  1.555   5.427651087443034 
bond_coeff  415  harmonic  1.555   5.428700129191081 
bond_coeff  416  harmonic  1.555   5.429919560750325 
bond_coeff  417  harmonic  1.555   5.4301713307698565
bond_coeff  418  harmonic  1.555   5.430409113566081 
bond_coeff  419  harmonic  1.555   5.430928548177083 
bond_coeff  420  harmonic  1.555   5.431673049926758 
bond_coeff  421  harmonic  1.555   5.431947072347005 
bond_coeff  422  harmonic  1.555   5.43281364440918  
bond_coeff  423  harmonic  1.555   5.433491388956706 
bond_coeff  424  harmonic  1.555   5.433777491251628 
bond_coeff  425  harmonic  1.555   5.43379020690918  
bond_coeff  426  harmonic  1.555   5.434998830159505 
bond_coeff  427  harmonic  1.555   5.435396830240886 
bond_coeff  428  harmonic  1.555   5.436720530192058 
bond_coeff  429  harmonic  1.555   5.443909962972005 
bond_coeff  430  harmonic  1.555   5.445773442586263 
bond_coeff  431  harmonic  1.555   5.447231292724609 
bond_coeff  432  harmonic  1.555   5.44731330871582  
bond_coeff  433  harmonic  1.555   5.45289929707845  
bond_coeff  434  harmonic  1.555   5.453399658203125 
bond_coeff  435  harmonic  1.555   5.453416188557942 
bond_coeff  436  harmonic  1.555   5.453712463378906 
bond_coeff  437  harmonic  1.555   5.45411491394043  
bond_coeff  438  harmonic  1.555   5.456037521362305 
bond_coeff  439  harmonic  1.555   5.456753412882487 
bond_coeff  440  harmonic  1.555   5.458525975545247 
bond_coeff  441  harmonic  1.555   5.459520975748698 
bond_coeff  442  harmonic  1.555   5.460000356038411 
bond_coeff  443  harmonic  1.555   5.460929234822591 
bond_coeff  444  harmonic  1.555   5.465356826782227 
bond_coeff  445  harmonic  1.555   5.465543746948242 
bond_coeff  446  harmonic  1.555   5.465871810913086 
bond_coeff  447  harmonic  1.555   5.468192418416341 
bond_coeff  448  harmonic  1.555   5.4687074025472  
bond_coeff  449  harmonic  1.555   5.469722747802734 
bond_coeff  450  harmonic  1.555   5.469854354858398 
bond_coeff  451  harmonic  1.555   5.470020929972331 
bond_coeff  452  harmonic  1.555   5.470542907714844 
bond_coeff  453  harmonic  1.555   5.471680959065755 
bond_coeff  454  harmonic  1.555   5.473207473754883 
bond_coeff  455  harmonic  1.555   5.473649342854817 
bond_coeff  456  harmonic  1.555   5.474953969319661 
bond_coeff  457  harmonic  1.555   5.474954605102539 
bond_coeff  458  harmonic  1.555   5.47544797261556  
bond_coeff  459  harmonic  1.555   5.4777571360270185
bond_coeff  460  harmonic  1.555   5.478904088338216 
bond_coeff  461  harmonic  1.555   5.479005813598633 
bond_coeff  462  harmonic  1.555   5.479040145874023 
bond_coeff  463  harmonic  1.555   5.480366388956706 
bond_coeff  464  harmonic  1.555   5.480569203694661 
bond_coeff  465  harmonic  1.555   5.480712890625  
bond_coeff  466  harmonic  1.555   5.4808305104573565
bond_coeff  467  harmonic  1.555   5.481221516927083 
bond_coeff  468  harmonic  1.555   5.4815718332926435
bond_coeff  469  harmonic  1.555   5.4828535715738935
bond_coeff  470  harmonic  1.555   5.484120051066081 
bond_coeff  471  harmonic  1.555   5.48484484354655  
bond_coeff  472  harmonic  1.555   5.48495356241862  
bond_coeff  473  harmonic  1.555   5.486514409383138 
bond_coeff  474  harmonic  1.555   5.487158457438151 
bond_coeff  475  harmonic  1.555   5.490630467732747 
bond_coeff  476  harmonic  1.555   5.492998758951823 
bond_coeff  477  harmonic  1.555   5.493784586588542 
bond_coeff  478  harmonic  1.555   5.49388313293457  
bond_coeff  479  harmonic  1.555   5.49406369527181  
bond_coeff  480  harmonic  1.555   5.494550069173177 
bond_coeff  481  harmonic  1.555   5.495841344197591 
bond_coeff  482  harmonic  1.555   5.496952056884766 
bond_coeff  483  harmonic  1.555   5.497188568115234 
bond_coeff  484  harmonic  1.555   5.497713088989258 
bond_coeff  485  harmonic  1.555   5.500113805135091 
bond_coeff  486  harmonic  1.555   5.500683466593425 
bond_coeff  487  harmonic  1.555   5.500871022542317 
bond_coeff  488  harmonic  1.555   5.500970204671224 
bond_coeff  489  harmonic  1.555   5.503396987915039 
bond_coeff  490  harmonic  1.555   5.504388809204102 
bond_coeff  491  harmonic  1.555   5.505290985107422 
bond_coeff  492  harmonic  1.555   5.505734761555989 
bond_coeff  493  harmonic  1.555   5.506038665771484 
bond_coeff  494  harmonic  1.555   5.506097157796224 
bond_coeff  495  harmonic  1.555   5.508064905802409 
bond_coeff  496  harmonic  1.555   5.510412216186523 
bond_coeff  497  harmonic  1.555   5.510824839274089 
bond_coeff  498  harmonic  1.555   5.5111433664957685
bond_coeff  499  harmonic  1.555   5.511257171630859 
bond_coeff  500  harmonic  1.555   5.5130265553792315
bond_coeff  501  harmonic  1.555   5.521812438964844 
bond_coeff  502  harmonic  1.555   5.522092819213867 
bond_coeff  503  harmonic  1.555   5.527080535888672 
bond_coeff  504  harmonic  1.555   5.528284072875977 
bond_coeff  505  harmonic  1.555   5.52891476949056  
bond_coeff  506  harmonic  1.555   5.529175440470378 
bond_coeff  507  harmonic  1.555   5.531094868977864 
bond_coeff  508  harmonic  1.555   5.532430648803711 
bond_coeff  509  harmonic  1.555   5.532454172770183 
bond_coeff  510  harmonic  1.555   5.532632827758789 
bond_coeff  511  harmonic  1.555   5.53315798441569  
bond_coeff  512  harmonic  1.555   5.533531824747722 
bond_coeff  513  harmonic  1.555   5.533967971801758 
bond_coeff  514  harmonic  1.555   5.5350602467854815
bond_coeff  515  harmonic  1.555   5.535648345947266 
bond_coeff  516  harmonic  1.555   5.535947163899739 
bond_coeff  517  harmonic  1.555   5.536327997843425 
bond_coeff  518  harmonic  1.555   5.5367075602213545
bond_coeff  519  harmonic  1.555   5.537424723307292 
bond_coeff  520  harmonic  1.555   5.538246790568034 
bond_coeff  521  harmonic  1.555   5.539609909057617 
bond_coeff  522  harmonic  1.555   5.539812088012695 
bond_coeff  523  harmonic  1.555   5.541344960530599 
bond_coeff  524  harmonic  1.555   5.543959299723308 
bond_coeff  525  harmonic  1.555   5.5456492106119795
bond_coeff  526  harmonic  1.555   5.545692443847656 
bond_coeff  527  harmonic  1.555   5.546581904093425 
bond_coeff  528  harmonic  1.555   5.548768361409505 
bond_coeff  529  harmonic  1.555   5.549049377441406 
bond_coeff  530  harmonic  1.555   5.54930051167806  
bond_coeff  531  harmonic  1.555   5.550059636433919 
bond_coeff  532  harmonic  1.555   5.550203959147136 
bond_coeff  533  harmonic  1.555   5.551822662353516 
bond_coeff  534  harmonic  1.555   5.553046544392903 
bond_coeff  535  harmonic  1.555   5.554242451985677 
bond_coeff  536  harmonic  1.555   5.55474853515625  
bond_coeff  537  harmonic  1.555   5.5549774169921875
bond_coeff  538  harmonic  1.555   5.555339177449544 
bond_coeff  539  harmonic  1.555   5.556880950927734 
bond_coeff  540  harmonic  1.555   5.55698839823405  
bond_coeff  541  harmonic  1.555   5.558518091837565 
bond_coeff  542  harmonic  1.555   5.559154510498047 
bond_coeff  543  harmonic  1.555   5.560272852579753 
bond_coeff  544  harmonic  1.555   5.5603485107421875
bond_coeff  545  harmonic  1.555   5.560651143391927 
bond_coeff  546  harmonic  1.555   5.5607961018880205
bond_coeff  547  harmonic  1.555   5.562440236409505 
bond_coeff  548  harmonic  1.555   5.565729141235352 
bond_coeff  549  harmonic  1.555   5.566438674926758 
bond_coeff  550  harmonic  1.555   5.567153294881185 
bond_coeff  551  harmonic  1.555   5.568061192830403 
bond_coeff  552  harmonic  1.555   5.5681304931640625
bond_coeff  553  harmonic  1.555   5.5693403879801435
bond_coeff  554  harmonic  1.555   5.572121302286784 
bond_coeff  555  harmonic  1.555   5.5728200276692705
bond_coeff  556  harmonic  1.555   5.572856903076172 
bond_coeff  557  harmonic  1.555   5.573121388753255 
bond_coeff  558  harmonic  1.555   5.576048533121745 
bond_coeff  559  harmonic  1.555   5.576707204182942 
bond_coeff  560  harmonic  1.555   5.576992034912109 
bond_coeff  561  harmonic  1.555   5.577473958333333 
bond_coeff  562  harmonic  1.555   5.578104654947917 
bond_coeff  563  harmonic  1.555   5.578773498535156 
bond_coeff  564  harmonic  1.555   5.578857421875  
bond_coeff  565  harmonic  1.555   5.579803466796875 
bond_coeff  566  harmonic  1.555   5.579846700032552 
bond_coeff  567  harmonic  1.555   5.582017262776692 
bond_coeff  568  harmonic  1.555   5.58326784769694  
bond_coeff  569  harmonic  1.555   5.5890452067057295
bond_coeff  570  harmonic  1.555   5.589485804239909 
bond_coeff  571  harmonic  1.555   5.589784622192383 
bond_coeff  572  harmonic  1.555   5.59114138285319  
bond_coeff  573  harmonic  1.555   5.591156641642253 
bond_coeff  574  harmonic  1.555   5.5931822458903  
bond_coeff  575  harmonic  1.555   5.59556261698405  
bond_coeff  576  harmonic  1.555   5.598676681518555 
bond_coeff  577  harmonic  1.555   5.60025151570638  
bond_coeff  578  harmonic  1.555   5.600361506144206 
bond_coeff  579  harmonic  1.555   5.60166613260905  
bond_coeff  580  harmonic  1.555   5.6021270751953125
bond_coeff  581  harmonic  1.555   5.606209437052409 
bond_coeff  582  harmonic  1.555   5.608935674031575 
bond_coeff  583  harmonic  1.555   5.611525217692058 
bond_coeff  584  harmonic  1.555   5.617737452189128 
bond_coeff  585  harmonic  1.555   5.618561426798503 
bond_coeff  586  harmonic  1.555   5.621233622233073 
bond_coeff  587  harmonic  1.555   5.623158137003581 
bond_coeff  588  harmonic  1.555   5.6245772043863935
bond_coeff  589  harmonic  1.555   5.624823888142903 
bond_coeff  590  harmonic  1.555   5.627033233642578 
bond_coeff  591  harmonic  1.555   5.627267837524414 
bond_coeff  592  harmonic  1.555   5.628342310587565 
bond_coeff  593  harmonic  1.555   5.628844579060872 
bond_coeff  594  harmonic  1.555   5.629681905110677 
bond_coeff  595  harmonic  1.555   5.63006591796875  
bond_coeff  596  harmonic  1.555   5.630423227945964 
bond_coeff  597  harmonic  1.555   5.630641937255859 
bond_coeff  598  harmonic  1.555   5.630862553914388 
bond_coeff  599  harmonic  1.555   5.633057912190755 
bond_coeff  600  harmonic  1.555   5.634244283040364 
bond_coeff  601  harmonic  1.555   5.635532379150391 
bond_coeff  602  harmonic  1.555   5.635990142822266 
bond_coeff  603  harmonic  1.555   5.6365006764729815
bond_coeff  604  harmonic  1.555   5.637919108072917 
bond_coeff  605  harmonic  1.555   5.640050888061523 
bond_coeff  606  harmonic  1.555   5.6401017506917315
bond_coeff  607  harmonic  1.555   5.642285664876302 
bond_coeff  608  harmonic  1.555   5.642304102579753 
bond_coeff  609  harmonic  1.555   5.64338747660319  
bond_coeff  610  harmonic  1.555   5.643418629964192 
bond_coeff  611  harmonic  1.555   5.649438222249349 
bond_coeff  612  harmonic  1.555   5.6503950754801435
bond_coeff  613  harmonic  1.555   5.652016957600911 
bond_coeff  614  harmonic  1.555   5.652167002360026 
bond_coeff  615  harmonic  1.555   5.654568990071614 
bond_coeff  616  harmonic  1.555   5.6549332936604815
bond_coeff  617  harmonic  1.555   5.658955891927083 
bond_coeff  618  harmonic  1.555   5.659033457438151 
bond_coeff  619  harmonic  1.555   5.660459518432617 
bond_coeff  620  harmonic  1.555   5.662619908650716 
bond_coeff  621  harmonic  1.555   5.66511599222819  
bond_coeff  622  harmonic  1.555   5.666097640991211 
bond_coeff  623  harmonic  1.555   5.666777928670247 
bond_coeff  624  harmonic  1.555   5.666873296101888 
bond_coeff  625  harmonic  1.555   5.667097727457683 
bond_coeff  626  harmonic  1.555   5.66746711730957  
bond_coeff  627  harmonic  1.555   5.668160756429036 
bond_coeff  628  harmonic  1.555   5.6689713795979815
bond_coeff  629  harmonic  1.555   5.669101715087891 
bond_coeff  630  harmonic  1.555   5.669466018676758 
bond_coeff  631  harmonic  1.555   5.669944127400716 
bond_coeff  632  harmonic  1.555   5.672204971313477 
bond_coeff  633  harmonic  1.555   5.672717412312825 
bond_coeff  634  harmonic  1.555   5.675386428833008 
bond_coeff  635  harmonic  1.555   5.677294413248698 
bond_coeff  636  harmonic  1.555   5.680233637491862 
bond_coeff  637  harmonic  1.555   5.680531183878581 
bond_coeff  638  harmonic  1.555   5.681878407796224 
bond_coeff  639  harmonic  1.555   5.682454427083333 
bond_coeff  640  harmonic  1.555   5.682511647542317 
bond_coeff  641  harmonic  1.555   5.683835347493489 
bond_coeff  642  harmonic  1.555   5.686292012532552 
bond_coeff  643  harmonic  1.555   5.686451594034831 
bond_coeff  644  harmonic  1.555   5.690087000528972 
bond_coeff  645  harmonic  1.555   5.6901200612386065
bond_coeff  646  harmonic  1.555   5.691269556681315 
bond_coeff  647  harmonic  1.555   5.691283543904622 
bond_coeff  648  harmonic  1.555   5.692050933837891 
bond_coeff  649  harmonic  1.555   5.692257563273112 
bond_coeff  650  harmonic  1.555   5.692514419555664 
bond_coeff  651  harmonic  1.555   5.693986256917317 
bond_coeff  652  harmonic  1.555   5.694993336995442 
bond_coeff  653  harmonic  1.555   5.696413675944011 
bond_coeff  654  harmonic  1.555   5.696778615315755 
bond_coeff  655  harmonic  1.555   5.697369893391927 
bond_coeff  656  harmonic  1.555   5.698022842407227 
bond_coeff  657  harmonic  1.555   5.70189094543457  
bond_coeff  658  harmonic  1.555   5.701986948649089 
bond_coeff  659  harmonic  1.555   5.702524185180664 
bond_coeff  660  harmonic  1.555   5.70298449198405  
bond_coeff  661  harmonic  1.555   5.703027725219727 
bond_coeff  662  harmonic  1.555   5.7032820383707685
bond_coeff  663  harmonic  1.555   5.704765319824219 
bond_coeff  664  harmonic  1.555   5.706740061442058 
bond_coeff  665  harmonic  1.555   5.707537333170573 
bond_coeff  666  harmonic  1.555   5.707661946614583 
bond_coeff  667  harmonic  1.555   5.708040237426758 
bond_coeff  668  harmonic  1.555   5.711037317911784 
bond_coeff  669  harmonic  1.555   5.711201349894206 
bond_coeff  670  harmonic  1.555   5.711286544799805 
bond_coeff  671  harmonic  1.555   5.713065465291341 
bond_coeff  672  harmonic  1.555   5.714866002400716 
bond_coeff  673  harmonic  1.555   5.7152252197265625
bond_coeff  674  harmonic  1.555   5.716428120930989 
bond_coeff  675  harmonic  1.555   5.716685612996419 
bond_coeff  676  harmonic  1.555   5.717004776000977 
bond_coeff  677  harmonic  1.555   5.717650731404622 
bond_coeff  678  harmonic  1.555   5.717723846435547 
bond_coeff  679  harmonic  1.555   5.717983245849609 
bond_coeff  680  harmonic  1.555   5.718325932820638 
bond_coeff  681  harmonic  1.555   5.719655990600586 
bond_coeff  682  harmonic  1.555   5.719829559326172 
bond_coeff  683  harmonic  1.555   5.720303217569987 
bond_coeff  684  harmonic  1.555   5.720734278361003 
bond_coeff  685  harmonic  1.555   5.721213658650716 
bond_coeff  686  harmonic  1.555   5.722298304239909 
bond_coeff  687  harmonic  1.555   5.722784678141276 
bond_coeff  688  harmonic  1.555   5.723491032918294 
bond_coeff  689  harmonic  1.555   5.724091211954753 
bond_coeff  690  harmonic  1.555   5.724220275878906 
bond_coeff  691  harmonic  1.555   5.724541982014974 
bond_coeff  692  harmonic  1.555   5.725844065348308 
bond_coeff  693  harmonic  1.555   5.726474126180013 
bond_coeff  694  harmonic  1.555   5.730082829793294 
bond_coeff  695  harmonic  1.555   5.730848948160808 
bond_coeff  696  harmonic  1.555   5.731287002563477 
bond_coeff  697  harmonic  1.555   5.7318986256917315
bond_coeff  698  harmonic  1.555   5.732023239135742 
bond_coeff  699  harmonic  1.555   5.733981450398763 
bond_coeff  700  harmonic  1.555   5.735960642496745 
bond_coeff  701  harmonic  1.555   5.737189610799153 
bond_coeff  702  harmonic  1.555   5.7376283009847  
bond_coeff  703  harmonic  1.555   5.737951278686523 
bond_coeff  704  harmonic  1.555   5.738902409871419 
bond_coeff  705  harmonic  1.555   5.740041732788086 
bond_coeff  706  harmonic  1.555   5.740807851155599 
bond_coeff  707  harmonic  1.555   5.741021474202474 
bond_coeff  708  harmonic  1.555   5.741180419921875 
bond_coeff  709  harmonic  1.555   5.7411848704020185
bond_coeff  710  harmonic  1.555   5.742067972819011 
bond_coeff  711  harmonic  1.555   5.742122650146484 
bond_coeff  712  harmonic  1.555   5.742478688557942 
bond_coeff  713  harmonic  1.555   5.74256960550944  
bond_coeff  714  harmonic  1.555   5.743790944417317 
bond_coeff  715  harmonic  1.555   5.743837992350261 
bond_coeff  716  harmonic  1.555   5.744082132975261 
bond_coeff  717  harmonic  1.555   5.745853424072266 
bond_coeff  718  harmonic  1.555   5.747374852498372 
bond_coeff  719  harmonic  1.555   5.748095194498698 
bond_coeff  720  harmonic  1.555   5.748202006022136 
bond_coeff  721  harmonic  1.555   5.748303095499675 
bond_coeff  722  harmonic  1.555   5.749922434488933 
bond_coeff  723  harmonic  1.555   5.750245412190755 
bond_coeff  724  harmonic  1.555   5.750652313232422 
bond_coeff  725  harmonic  1.555   5.751145680745442 
bond_coeff  726  harmonic  1.555   5.751699447631836 
bond_coeff  727  harmonic  1.555   5.752237319946289 
bond_coeff  728  harmonic  1.555   5.752328872680664 
bond_coeff  729  harmonic  1.555   5.754081726074219 
bond_coeff  730  harmonic  1.555   5.754242579142253 
bond_coeff  731  harmonic  1.555   5.754254659016927 
bond_coeff  732  harmonic  1.555   5.7543519337972  
bond_coeff  733  harmonic  1.555   5.756316502888997 
bond_coeff  734  harmonic  1.555   5.757169087727864 
bond_coeff  735  harmonic  1.555   5.757622400919597 
bond_coeff  736  harmonic  1.555   5.7622636159261065
bond_coeff  737  harmonic  1.555   5.762294769287109 
bond_coeff  738  harmonic  1.555   5.763438542683919 
bond_coeff  739  harmonic  1.555   5.764522552490234 
bond_coeff  740  harmonic  1.555   5.766396204630534 
bond_coeff  741  harmonic  1.555   5.7672678629557295
bond_coeff  742  harmonic  1.555   5.767626444498698 
bond_coeff  743  harmonic  1.555   5.771738688151042 
bond_coeff  744  harmonic  1.555   5.7720489501953125
bond_coeff  745  harmonic  1.555   5.772420883178711 
bond_coeff  746  harmonic  1.555   5.772815704345703 
bond_coeff  747  harmonic  1.555   5.775045394897461 
bond_coeff  748  harmonic  1.555   5.776541392008464 
bond_coeff  749  harmonic  1.555   5.777222951253255 
bond_coeff  750  harmonic  1.555   5.777306238810222 
bond_coeff  751  harmonic  1.555   5.779819488525391 
bond_coeff  752  harmonic  1.555   5.78010368347168  
bond_coeff  753  harmonic  1.555   5.780502955118815 
bond_coeff  754  harmonic  1.555   5.781949996948242 
bond_coeff  755  harmonic  1.555   5.782308578491211 
bond_coeff  756  harmonic  1.555   5.7831160227457685
bond_coeff  757  harmonic  1.555   5.783713658650716 
bond_coeff  758  harmonic  1.555   5.78410530090332  
bond_coeff  759  harmonic  1.555   5.786532719930013 
bond_coeff  760  harmonic  1.555   5.788983662923177 
bond_coeff  761  harmonic  1.555   5.790859858194987 
bond_coeff  762  harmonic  1.555   5.79115358988444  
bond_coeff  763  harmonic  1.555   5.791667302449544 
bond_coeff  764  harmonic  1.555   5.791790008544922 
bond_coeff  765  harmonic  1.555   5.792680740356445 
bond_coeff  766  harmonic  1.555   5.793218612670898 
bond_coeff  767  harmonic  1.555   5.795117696126302 
bond_coeff  768  harmonic  1.555   5.795526504516602 
bond_coeff  769  harmonic  1.555   5.796520233154297 
bond_coeff  770  harmonic  1.555   5.796552658081055 
bond_coeff  771  harmonic  1.555   5.796876271565755 
bond_coeff  772  harmonic  1.555   5.798193613688151 
bond_coeff  773  harmonic  1.555   5.798338572184245 
bond_coeff  774  harmonic  1.555   5.798559824625651 
bond_coeff  775  harmonic  1.555   5.79879887898763  
bond_coeff  776  harmonic  1.555   5.799313227335612 
bond_coeff  777  harmonic  1.555   5.799324035644531 
bond_coeff  778  harmonic  1.555   5.799671173095703 
bond_coeff  779  harmonic  1.555   5.799783070882161 
bond_coeff  780  harmonic  1.555   5.799896240234375 
bond_coeff  781  harmonic  1.555   5.799970626831055 
bond_coeff  782  harmonic  1.555   5.800757726033528 
bond_coeff  783  harmonic  1.555   5.802686055501302 
bond_coeff  784  harmonic  1.555   5.804040908813477 
bond_coeff  785  harmonic  1.555   5.805581410725911 
bond_coeff  786  harmonic  1.555   5.807956059773763 
bond_coeff  787  harmonic  1.555   5.808277765909831 
bond_coeff  788  harmonic  1.555   5.808810551961263 
bond_coeff  789  harmonic  1.555   5.809334437052409 
bond_coeff  790  harmonic  1.555   5.810070037841797 
bond_coeff  791  harmonic  1.555   5.810361226399739 
bond_coeff  792  harmonic  1.555   5.810564041137695 
bond_coeff  793  harmonic  1.555   5.812036514282227 
bond_coeff  794  harmonic  1.555   5.814040501912435 
bond_coeff  795  harmonic  1.555   5.816109975179036 
bond_coeff  796  harmonic  1.555   5.816204071044922 
bond_coeff  797  harmonic  1.555   5.816365559895833 
bond_coeff  798  harmonic  1.555   5.816850662231445 
bond_coeff  799  harmonic  1.555   5.818518320719401 
bond_coeff  800  harmonic  1.555   5.818648020426433 
bond_coeff  801  harmonic  1.555   5.820091883341472 
bond_coeff  802  harmonic  1.555   5.820987065633138 
bond_coeff  803  harmonic  1.555   5.821659088134766 
bond_coeff  804  harmonic  1.555   5.8228499094645185
bond_coeff  805  harmonic  1.555   5.823047637939453 
bond_coeff  806  harmonic  1.555   5.823553721110026 
bond_coeff  807  harmonic  1.555   5.824220657348633 
bond_coeff  808  harmonic  1.555   5.825998306274414 
bond_coeff  809  harmonic  1.555   5.826454162597656 
bond_coeff  810  harmonic  1.555   5.827037811279297 
bond_coeff  811  harmonic  1.555   5.8274078369140625
bond_coeff  812  harmonic  1.555   5.827462514241536 
bond_coeff  813  harmonic  1.555   5.827463785807292 
bond_coeff  814  harmonic  1.555   5.8280995686848955
bond_coeff  815  harmonic  1.555   5.829578399658203 
bond_coeff  816  harmonic  1.555   5.830372492472331 
bond_coeff  817  harmonic  1.555   5.832993825276692 
bond_coeff  818  harmonic  1.555   5.833035786946614 
bond_coeff  819  harmonic  1.555   5.8335215250651045
bond_coeff  820  harmonic  1.555   5.835652033487956 
bond_coeff  821  harmonic  1.555   5.836119969685872 
bond_coeff  822  harmonic  1.555   5.837313969930013 
bond_coeff  823  harmonic  1.555   5.838629404703776 
bond_coeff  824  harmonic  1.555   5.8390350341796875
bond_coeff  825  harmonic  1.555   5.840120951334636 
bond_coeff  826  harmonic  1.555   5.84103520711263  
bond_coeff  827  harmonic  1.555   5.841285069783528 
bond_coeff  828  harmonic  1.555   5.841794967651367 
bond_coeff  829  harmonic  1.555   5.842802047729492 
bond_coeff  830  harmonic  1.555   5.843249638875325 
bond_coeff  831  harmonic  1.555   5.843408584594727 
bond_coeff  832  harmonic  1.555   5.843801498413086 
bond_coeff  833  harmonic  1.555   5.844069163004558 
bond_coeff  834  harmonic  1.555   5.844648361206055 
bond_coeff  835  harmonic  1.555   5.846628824869792 
bond_coeff  836  harmonic  1.555   5.847054799397786 
bond_coeff  837  harmonic  1.555   5.849974314371745 
bond_coeff  838  harmonic  1.555   5.8501631418863935
bond_coeff  839  harmonic  1.555   5.850545883178711 
bond_coeff  840  harmonic  1.555   5.851918538411458 
bond_coeff  841  harmonic  1.555   5.852069854736328 
bond_coeff  842  harmonic  1.555   5.852919260660808 
bond_coeff  843  harmonic  1.555   5.854573567708333 
bond_coeff  844  harmonic  1.555   5.854868570963542 
bond_coeff  845  harmonic  1.555   5.857443491617839 
bond_coeff  846  harmonic  1.555   5.859324137369792 
bond_coeff  847  harmonic  1.555   5.862251917521159 
bond_coeff  848  harmonic  1.555   5.8623606363932295
bond_coeff  849  harmonic  1.555   5.863058725992839 
bond_coeff  850  harmonic  1.555   5.864421844482422 
bond_coeff  851  harmonic  1.555   5.86488405863444  
bond_coeff  852  harmonic  1.555   5.86497688293457  
bond_coeff  853  harmonic  1.555   5.865423838297526 
bond_coeff  854  harmonic  1.555   5.866067250569661 
bond_coeff  855  harmonic  1.555   5.866804758707683 
bond_coeff  856  harmonic  1.555   5.868223826090495 
bond_coeff  857  harmonic  1.555   5.871564865112305 
bond_coeff  858  harmonic  1.555   5.8718414306640625
bond_coeff  859  harmonic  1.555   5.872438430786133 
bond_coeff  860  harmonic  1.555   5.873161315917969 
bond_coeff  861  harmonic  1.555   5.8741194407145185
bond_coeff  862  harmonic  1.555   5.877246856689453 
bond_coeff  863  harmonic  1.555   5.878989537556966 
bond_coeff  864  harmonic  1.555   5.881233851114909 
bond_coeff  865  harmonic  1.555   5.881457010904948 
bond_coeff  866  harmonic  1.555   5.881736755371094 
bond_coeff  867  harmonic  1.555   5.881772994995117 
bond_coeff  868  harmonic  1.555   5.882043202718099 
bond_coeff  869  harmonic  1.555   5.883116404215495 
bond_coeff  870  harmonic  1.555   5.885125478108724 
bond_coeff  871  harmonic  1.555   5.888753890991211 
bond_coeff  872  harmonic  1.555   5.888973236083984 
bond_coeff  873  harmonic  1.555   5.890694300333659 
bond_coeff  874  harmonic  1.555   5.890726725260417 
bond_coeff  875  harmonic  1.555   5.891543070475261 
bond_coeff  876  harmonic  1.555   5.8916676839192705
bond_coeff  877  harmonic  1.555   5.893566767374675 
bond_coeff  878  harmonic  1.555   5.893840789794922 
bond_coeff  879  harmonic  1.555   5.8943125406901045
bond_coeff  880  harmonic  1.555   5.894370396931966 
bond_coeff  881  harmonic  1.555   5.894563674926758 
bond_coeff  882  harmonic  1.555   5.895853678385417 
bond_coeff  883  harmonic  1.555   5.897256851196289 
bond_coeff  884  harmonic  1.555   5.900447845458984 
bond_coeff  885  harmonic  1.555   5.901454925537109 
bond_coeff  886  harmonic  1.555   5.90182367960612  
bond_coeff  887  harmonic  1.555   5.9023691813151045
bond_coeff  888  harmonic  1.555   5.904212951660156 
bond_coeff  889  harmonic  1.555   5.904998779296875 
bond_coeff  890  harmonic  1.555   5.9058380126953125
bond_coeff  891  harmonic  1.555   5.907277425130208 
bond_coeff  892  harmonic  1.555   5.9078013102213545
bond_coeff  893  harmonic  1.555   5.908298492431641 
bond_coeff  894  harmonic  1.555   5.909819920857747 
bond_coeff  895  harmonic  1.555   5.910611470540364 
bond_coeff  896  harmonic  1.555   5.9113820393880205
bond_coeff  897  harmonic  1.555   5.911468505859375 
bond_coeff  898  harmonic  1.555   5.91172726949056  
bond_coeff  899  harmonic  1.555   5.911781311035156 
bond_coeff  900  harmonic  1.555   5.912434895833333 
bond_coeff  901  harmonic  1.555   5.913330078125  
bond_coeff  902  harmonic  1.555   5.915250778198242 
bond_coeff  903  harmonic  1.555   5.916674296061198 
bond_coeff  904  harmonic  1.555   5.916894912719727 
bond_coeff  905  harmonic  1.555   5.918587366739909 
bond_coeff  906  harmonic  1.555   5.918993631998698 
bond_coeff  907  harmonic  1.555   5.920544942220052 
bond_coeff  908  harmonic  1.555   5.921372731526692 
bond_coeff  909  harmonic  1.555   5.921455383300781 
bond_coeff  910  harmonic  1.555   5.921932220458984 
bond_coeff  911  harmonic  1.555   5.922680536905925 
bond_coeff  912  harmonic  1.555   5.927744547526042 
bond_coeff  913  harmonic  1.555   5.928525288899739 
bond_coeff  914  harmonic  1.555   5.929578145345052 
bond_coeff  915  harmonic  1.555   5.9309876759847  
bond_coeff  916  harmonic  1.555   5.931468327840169 
bond_coeff  917  harmonic  1.555   5.931542078653972 
bond_coeff  918  harmonic  1.555   5.932766596476237 
bond_coeff  919  harmonic  1.555   5.932828267415364 
bond_coeff  920  harmonic  1.555   5.933144251505534 
bond_coeff  921  harmonic  1.555   5.933289845784505 
bond_coeff  922  harmonic  1.555   5.933353424072266 
bond_coeff  923  harmonic  1.555   5.93368657430013  
bond_coeff  924  harmonic  1.555   5.934258143107097 
bond_coeff  925  harmonic  1.555   5.935475031534831 
bond_coeff  926  harmonic  1.555   5.935548146565755 
bond_coeff  927  harmonic  1.555   5.938185373942058 
bond_coeff  928  harmonic  1.555   5.938663482666016 
bond_coeff  929  harmonic  1.555   5.939165115356445 
bond_coeff  930  harmonic  1.555   5.94001833597819  
bond_coeff  931  harmonic  1.555   5.941565195719401 
bond_coeff  932  harmonic  1.555   5.941614151000977 
bond_coeff  933  harmonic  1.555   5.941715240478516 
bond_coeff  934  harmonic  1.555   5.94223149617513  
bond_coeff  935  harmonic  1.555   5.942375183105469 
bond_coeff  936  harmonic  1.555   5.94456164042155  
bond_coeff  937  harmonic  1.555   5.945240656534831 
bond_coeff  938  harmonic  1.555   5.9456634521484375
bond_coeff  939  harmonic  1.555   5.947975158691406 
bond_coeff  940  harmonic  1.555   5.950263977050781 
bond_coeff  941  harmonic  1.555   5.951780319213867 
bond_coeff  942  harmonic  1.555   5.952310562133789 
bond_coeff  943  harmonic  1.555   5.9528547922770185
bond_coeff  944  harmonic  1.555   5.95399538675944  
bond_coeff  945  harmonic  1.555   5.954179763793945 
bond_coeff  946  harmonic  1.555   5.955764134724935 
bond_coeff  947  harmonic  1.555   5.955995559692383 
bond_coeff  948  harmonic  1.555   5.956123352050781 
bond_coeff  949  harmonic  1.555   5.956541061401367 
bond_coeff  950  harmonic  1.555   5.956942240397136 
bond_coeff  951  harmonic  1.555   5.957639694213867 
bond_coeff  952  harmonic  1.555   5.957681655883789 
bond_coeff  953  harmonic  1.555   5.958192189534505 
bond_coeff  954  harmonic  1.555   5.958268483479817 
bond_coeff  955  harmonic  1.555   5.961448033650716 
bond_coeff  956  harmonic  1.555   5.961718241373698 
bond_coeff  957  harmonic  1.555   5.964422861735026 
bond_coeff  958  harmonic  1.555   5.967922210693359 
bond_coeff  959  harmonic  1.555   5.969235738118489 
bond_coeff  960  harmonic  1.555   5.9698537190755205
bond_coeff  961  harmonic  1.555   5.971221288045247 
bond_coeff  962  harmonic  1.555   5.971584320068359 
bond_coeff  963  harmonic  1.555   5.974267323811849 
bond_coeff  964  harmonic  1.555   5.975249608357747 
bond_coeff  965  harmonic  1.555   5.975678126017253 
bond_coeff  966  harmonic  1.555   5.978476842244466 
bond_coeff  967  harmonic  1.555   5.9786421457926435
bond_coeff  968  harmonic  1.555   5.9791107177734375
bond_coeff  969  harmonic  1.555   5.980596542358398 
bond_coeff  970  harmonic  1.555   5.981824239095052 
bond_coeff  971  harmonic  1.555   5.9819075266520185
bond_coeff  972  harmonic  1.555   5.981995900472005 
bond_coeff  973  harmonic  1.555   5.983640034993489 
bond_coeff  974  harmonic  1.555   5.9836680094401045
bond_coeff  975  harmonic  1.555   5.98383903503418  
bond_coeff  976  harmonic  1.555   5.984601338704427 
bond_coeff  977  harmonic  1.555   5.985181172688802 
bond_coeff  978  harmonic  1.555   5.98546028137207  
bond_coeff  979  harmonic  1.555   5.9857025146484375
bond_coeff  980  harmonic  1.555   5.988359451293945 
bond_coeff  981  harmonic  1.555   5.990406036376953 
bond_coeff  982  harmonic  1.555   5.992849349975586 
bond_coeff  983  harmonic  1.555   5.993585586547852 
bond_coeff  984  harmonic  1.555   5.993615468343099 
bond_coeff  985  harmonic  1.555   5.994438807169597 
bond_coeff  986  harmonic  1.555   5.994513193766276 
bond_coeff  987  harmonic  1.555   5.997100830078125 
bond_coeff  988  harmonic  1.555   5.997344970703125 
bond_coeff  989  harmonic  1.555   5.997362772623698 
bond_coeff  990  harmonic  1.555   5.9982344309488935
bond_coeff  991  harmonic  1.555   5.9999033610026045
bond_coeff  992  harmonic  1.555   6.000050862630208 
bond_coeff  993  harmonic  1.555   6.0008087158203125
bond_coeff  994  harmonic  1.555   6.001040776570638 
bond_coeff  995  harmonic  1.555   6.0011749267578125
bond_coeff  996  harmonic  1.555   6.002180099487305 
bond_coeff  997  harmonic  1.555   6.0033919016520185
bond_coeff  998  harmonic  1.555   6.010306676228841 
bond_coeff  999  harmonic  1.555   6.011109670003255 
bond_coeff 1000  harmonic  1.555   6.013483047485352 
bond_coeff 1001  harmonic  1.555   6.0144195556640625
bond_coeff 1002  harmonic  1.555   6.0187117258707685
bond_coeff 1003  harmonic  1.555   6.019516626993815 
bond_coeff 1004  harmonic  1.555   6.020762125651042 
bond_coeff 1005  harmonic  1.555   6.020987192789714 
bond_coeff 1006  harmonic  1.555   6.02389399210612  
bond_coeff 1007  harmonic  1.555   6.027257919311523 
bond_coeff 1008  harmonic  1.555   6.027835210164388 
bond_coeff 1009  harmonic  1.555   6.028086980183919 
bond_coeff 1010  harmonic  1.555   6.028733571370442 
bond_coeff 1011  harmonic  1.555   6.0291595458984375
bond_coeff 1012  harmonic  1.555   6.031628290812175 
bond_coeff 1013  harmonic  1.555   6.032450358072917 
bond_coeff 1014  harmonic  1.555   6.032535552978516 
bond_coeff 1015  harmonic  1.555   6.034393310546875 
bond_coeff 1016  harmonic  1.555   6.034525553385417 
bond_coeff 1017  harmonic  1.555   6.035073598225911 
bond_coeff 1018  harmonic  1.555   6.035498936971028 
bond_coeff 1019  harmonic  1.555   6.03556760152181  
bond_coeff 1020  harmonic  1.555   6.036470413208008 
bond_coeff 1021  harmonic  1.555   6.03721555074056  
bond_coeff 1022  harmonic  1.555   6.037447611490886 
bond_coeff 1023  harmonic  1.555   6.037627538045247 
bond_coeff 1024  harmonic  1.555   6.038930892944336 
bond_coeff 1025  harmonic  1.555   6.039129257202148 
bond_coeff 1026  harmonic  1.555   6.039869944254558 
bond_coeff 1027  harmonic  1.555   6.040757497151692 
bond_coeff 1028  harmonic  1.555   6.041706085205078 
bond_coeff 1029  harmonic  1.555   6.041849772135417 
bond_coeff 1030  harmonic  1.555   6.042153676350911 
bond_coeff 1031  harmonic  1.555   6.042462666829427 
bond_coeff 1032  harmonic  1.555   6.04310671488444  
bond_coeff 1033  harmonic  1.555   6.043404261271159 
bond_coeff 1034  harmonic  1.555   6.0435441335042315
bond_coeff 1035  harmonic  1.555   6.0443776448567705
bond_coeff 1036  harmonic  1.555   6.045517603556315 
bond_coeff 1037  harmonic  1.555   6.045580546061198 
bond_coeff 1038  harmonic  1.555   6.04783566792806  
bond_coeff 1039  harmonic  1.555   6.049582799275716 
bond_coeff 1040  harmonic  1.555   6.051682154337565 
bond_coeff 1041  harmonic  1.555   6.052197774251302 
bond_coeff 1042  harmonic  1.555   6.053263346354167 
bond_coeff 1043  harmonic  1.555   6.053942998250325 
bond_coeff 1044  harmonic  1.555   6.054160435994466 
bond_coeff 1045  harmonic  1.555   6.055634180704753 
bond_coeff 1046  harmonic  1.555   6.0562483469645185
bond_coeff 1047  harmonic  1.555   6.056425094604492 
bond_coeff 1048  harmonic  1.555   6.057134628295898 
bond_coeff 1049  harmonic  1.555   6.060599009195964 
bond_coeff 1050  harmonic  1.555   6.06060791015625  
bond_coeff 1051  harmonic  1.555   6.060970306396484 
bond_coeff 1052  harmonic  1.555   6.062112808227539 
bond_coeff 1053  harmonic  1.555   6.0644989013671875
bond_coeff 1054  harmonic  1.555   6.065066655476888 
bond_coeff 1055  harmonic  1.555   6.065940221150716 
bond_coeff 1056  harmonic  1.555   6.067429860432942 
bond_coeff 1057  harmonic  1.555   6.067917505900065 
bond_coeff 1058  harmonic  1.555   6.068262100219727 
bond_coeff 1059  harmonic  1.555   6.069016138712565 
bond_coeff 1060  harmonic  1.555   6.06984011332194  
bond_coeff 1061  harmonic  1.555   6.070226669311523 
bond_coeff 1062  harmonic  1.555   6.0709584554036455
bond_coeff 1063  harmonic  1.555   6.071006774902344 
bond_coeff 1064  harmonic  1.555   6.072685877482097 
bond_coeff 1065  harmonic  1.555   6.074454625447591 
bond_coeff 1066  harmonic  1.555   6.074892044067383 
bond_coeff 1067  harmonic  1.555   6.077545166015625 
bond_coeff 1068  harmonic  1.555   6.0775712331136065
bond_coeff 1069  harmonic  1.555   6.079744338989258 
bond_coeff 1070  harmonic  1.555   6.081550598144531 
bond_coeff 1071  harmonic  1.555   6.082448959350586 
bond_coeff 1072  harmonic  1.555   6.08287239074707  
bond_coeff 1073  harmonic  1.555   6.083414713541667 
bond_coeff 1074  harmonic  1.555   6.089300155639648 
bond_coeff 1075  harmonic  1.555   6.089607874552409 
bond_coeff 1076  harmonic  1.555   6.091544469197591 
bond_coeff 1077  harmonic  1.555   6.092457453409831 
bond_coeff 1078  harmonic  1.555   6.093011856079102 
bond_coeff 1079  harmonic  1.555   6.094094594319661 
bond_coeff 1080  harmonic  1.555   6.095848083496094 
bond_coeff 1081  harmonic  1.555   6.095963795979817 
bond_coeff 1082  harmonic  1.555   6.096144994099935 
bond_coeff 1083  harmonic  1.555   6.096805572509766 
bond_coeff 1084  harmonic  1.555   6.098686218261719 
bond_coeff 1085  harmonic  1.555   6.100135803222656 
bond_coeff 1086  harmonic  1.555   6.1006825764973955
bond_coeff 1087  harmonic  1.555   6.104257583618164 
bond_coeff 1088  harmonic  1.555   6.106322606404622 
bond_coeff 1089  harmonic  1.555   6.107302347819011 
bond_coeff 1090  harmonic  1.555   6.109078725179036 
bond_coeff 1091  harmonic  1.555   6.111629486083984 
bond_coeff 1092  harmonic  1.555   6.115987777709961 
bond_coeff 1093  harmonic  1.555   6.11628786722819  
bond_coeff 1094  harmonic  1.555   6.117204030354817 
bond_coeff 1095  harmonic  1.555   6.117251714070638 
bond_coeff 1096  harmonic  1.555   6.117349624633789 
bond_coeff 1097  harmonic  1.555   6.1198075612386065
bond_coeff 1098  harmonic  1.555   6.120904286702474 
bond_coeff 1099  harmonic  1.555   6.123573303222656 
bond_coeff 1100  harmonic  1.555   6.124231338500977 
bond_coeff 1101  harmonic  1.555   6.1242720286051435
bond_coeff 1102  harmonic  1.555   6.124766031901042 
bond_coeff 1103  harmonic  1.555   6.126187006632487 
bond_coeff 1104  harmonic  1.555   6.126445770263672 
bond_coeff 1105  harmonic  1.555   6.12666384379069  
bond_coeff 1106  harmonic  1.555   6.127413431803386 
bond_coeff 1107  harmonic  1.555   6.127936681111653 
bond_coeff 1108  harmonic  1.555   6.128187815348308 
bond_coeff 1109  harmonic  1.555   6.129444122314453 
bond_coeff 1110  harmonic  1.555   6.131847381591797 
bond_coeff 1111  harmonic  1.555   6.132705052693685 
bond_coeff 1112  harmonic  1.555   6.132810592651367 
bond_coeff 1113  harmonic  1.555   6.13485590616862  
bond_coeff 1114  harmonic  1.555   6.135666529337565 
bond_coeff 1115  harmonic  1.555   6.137302398681641 
bond_coeff 1116  harmonic  1.555   6.137502670288086 
bond_coeff 1117  harmonic  1.555   6.139815012613933 
bond_coeff 1118  harmonic  1.555   6.139862696329753 
bond_coeff 1119  harmonic  1.555   6.1409861246744795
bond_coeff 1120  harmonic  1.555   6.141792933146159 
bond_coeff 1121  harmonic  1.555   6.141832987467448 
bond_coeff 1122  harmonic  1.555   6.1419251759847  
bond_coeff 1123  harmonic  1.555   6.142455418904622 
bond_coeff 1124  harmonic  1.555   6.1436411539713545
bond_coeff 1125  harmonic  1.555   6.144066492716472 
bond_coeff 1126  harmonic  1.555   6.144896189371745 
bond_coeff 1127  harmonic  1.555   6.145245869954427 
bond_coeff 1128  harmonic  1.555   6.146457672119141 
bond_coeff 1129  harmonic  1.555   6.1490936279296875
bond_coeff 1130  harmonic  1.555   6.149964650472005 
bond_coeff 1131  harmonic  1.555   6.152345021565755 
bond_coeff 1132  harmonic  1.555   6.15323003133138  
bond_coeff 1133  harmonic  1.555   6.154858907063802 
bond_coeff 1134  harmonic  1.555   6.15489133199056  
bond_coeff 1135  harmonic  1.555   6.155130386352539 
bond_coeff 1136  harmonic  1.555   6.155153274536133 
bond_coeff 1137  harmonic  1.555   6.155679066975911 
bond_coeff 1138  harmonic  1.555   6.156360626220703 
bond_coeff 1139  harmonic  1.555   6.159446080525716 
bond_coeff 1140  harmonic  1.555   6.159694671630859 
bond_coeff 1141  harmonic  1.555   6.159992218017578 
bond_coeff 1142  harmonic  1.555   6.16066042582194  
bond_coeff 1143  harmonic  1.555   6.161669413248698 
bond_coeff 1144  harmonic  1.555   6.1630293528238935
bond_coeff 1145  harmonic  1.555   6.166229883829753 
bond_coeff 1146  harmonic  1.555   6.1665999094645185
bond_coeff 1147  harmonic  1.555   6.166842778523763 
bond_coeff 1148  harmonic  1.555   6.167982737223308 
bond_coeff 1149  harmonic  1.555   6.168489456176758 
bond_coeff 1150  harmonic  1.555   6.168819427490234 
bond_coeff 1151  harmonic  1.555   6.168826421101888 
bond_coeff 1152  harmonic  1.555   6.170756022135417 
bond_coeff 1153  harmonic  1.555   6.171188990275065 
bond_coeff 1154  harmonic  1.555   6.17295519510905  
bond_coeff 1155  harmonic  1.555   6.174139658610026 
bond_coeff 1156  harmonic  1.555   6.175685882568359 
bond_coeff 1157  harmonic  1.555   6.177791595458984 
bond_coeff 1158  harmonic  1.555   6.178576151529948 
bond_coeff 1159  harmonic  1.555   6.180916468302409 
bond_coeff 1160  harmonic  1.555   6.180925369262695 
bond_coeff 1161  harmonic  1.555   6.181902567545573 
bond_coeff 1162  harmonic  1.555   6.182015101114909 
bond_coeff 1163  harmonic  1.555   6.1822083791097  
bond_coeff 1164  harmonic  1.555   6.182973861694336 
bond_coeff 1165  harmonic  1.555   6.184734344482422 
bond_coeff 1166  harmonic  1.555   6.185514450073242 
bond_coeff 1167  harmonic  1.555   6.1855818430582685
bond_coeff 1168  harmonic  1.555   6.1858876546223955
bond_coeff 1169  harmonic  1.555   6.186211903889974 
bond_coeff 1170  harmonic  1.555   6.187171300252278 
bond_coeff 1171  harmonic  1.555   6.1880842844645185
bond_coeff 1172  harmonic  1.555   6.191285451253255 
bond_coeff 1173  harmonic  1.555   6.1930802663167315
bond_coeff 1174  harmonic  1.555   6.193527857462565 
bond_coeff 1175  harmonic  1.555   6.193889617919922 
bond_coeff 1176  harmonic  1.555   6.194499333699544 
bond_coeff 1177  harmonic  1.555   6.195163091023763 
bond_coeff 1178  harmonic  1.555   6.195507049560547 
bond_coeff 1179  harmonic  1.555   6.196550369262695 
bond_coeff 1180  harmonic  1.555   6.196859995524089 
bond_coeff 1181  harmonic  1.555   6.199734369913737 
bond_coeff 1182  harmonic  1.555   6.1997833251953125
bond_coeff 1183  harmonic  1.555   6.20120366414388  
bond_coeff 1184  harmonic  1.555   6.202608744303386 
bond_coeff 1185  harmonic  1.555   6.204704920450847 
bond_coeff 1186  harmonic  1.555   6.205686569213867 
bond_coeff 1187  harmonic  1.555   6.206239064534505 
bond_coeff 1188  harmonic  1.555   6.206953684488933 
bond_coeff 1189  harmonic  1.555   6.207274119059245 
bond_coeff 1190  harmonic  1.555   6.207312901814778 
bond_coeff 1191  harmonic  1.555   6.208212534586589 
bond_coeff 1192  harmonic  1.555   6.208656311035156 
bond_coeff 1193  harmonic  1.555   6.209115982055664 
bond_coeff 1194  harmonic  1.555   6.2104848225911455
bond_coeff 1195  harmonic  1.555   6.214038213094075 
bond_coeff 1196  harmonic  1.555   6.214399337768555 
bond_coeff 1197  harmonic  1.555   6.215689977010091 
bond_coeff 1198  harmonic  1.555   6.218255360921224 
bond_coeff 1199  harmonic  1.555   6.2186431884765625
bond_coeff 1200  harmonic  1.555   6.220011393229167 
bond_coeff 1201  harmonic  1.555   6.221672693888347 
bond_coeff 1202  harmonic  1.555   6.222456614176433 
bond_coeff 1203  harmonic  1.555   6.2244917551676435
bond_coeff 1204  harmonic  1.555   6.225412368774414 
bond_coeff 1205  harmonic  1.555   6.226967493693034 
bond_coeff 1206  harmonic  1.555   6.227293650309245 
bond_coeff 1207  harmonic  1.555   6.228464762369792 
bond_coeff 1208  harmonic  1.555   6.229368845621745 
bond_coeff 1209  harmonic  1.555   6.230085372924805 
bond_coeff 1210  harmonic  1.555   6.23166020711263  
bond_coeff 1211  harmonic  1.555   6.231788635253906 
bond_coeff 1212  harmonic  1.555   6.232882181803386 
bond_coeff 1213  harmonic  1.555   6.233292897542317 
bond_coeff 1214  harmonic  1.555   6.235382080078125 
bond_coeff 1215  harmonic  1.555   6.235952377319336 
bond_coeff 1216  harmonic  1.555   6.237559636433919 
bond_coeff 1217  harmonic  1.555   6.240970611572266 
bond_coeff 1218  harmonic  1.555   6.242410024007161 
bond_coeff 1219  harmonic  1.555   6.246567408243815 
bond_coeff 1220  harmonic  1.555   6.247061411539714 
bond_coeff 1221  harmonic  1.555   6.249661127726237 
bond_coeff 1222  harmonic  1.555   6.250306447347005 
bond_coeff 1223  harmonic  1.555   6.253529230753581 
bond_coeff 1224  harmonic  1.555   6.255036036173503 
bond_coeff 1225  harmonic  1.555   6.2572987874348955
bond_coeff 1226  harmonic  1.555   6.257809956868489 
bond_coeff 1227  harmonic  1.555   6.258720397949219 
bond_coeff 1228  harmonic  1.555   6.259008407592773 
bond_coeff 1229  harmonic  1.555   6.259630839029948 
bond_coeff 1230  harmonic  1.555   6.2601979573567705
bond_coeff 1231  harmonic  1.555   6.264193216959636 
bond_coeff 1232  harmonic  1.555   6.2649885813395185
bond_coeff 1233  harmonic  1.555   6.267201741536458 
bond_coeff 1234  harmonic  1.555   6.270188013712565 
bond_coeff 1235  harmonic  1.555   6.271592458089192 
bond_coeff 1236  harmonic  1.555   6.271757125854492 
bond_coeff 1237  harmonic  1.555   6.273904800415039 
bond_coeff 1238  harmonic  1.555   6.273979187011719 
bond_coeff 1239  harmonic  1.555   6.274538040161133 
bond_coeff 1240  harmonic  1.555   6.276361465454102 
bond_coeff 1241  harmonic  1.555   6.276723861694336 
bond_coeff 1242  harmonic  1.555   6.278489430745442 
bond_coeff 1243  harmonic  1.555   6.278750737508138 
bond_coeff 1244  harmonic  1.555   6.279707590738933 
bond_coeff 1245  harmonic  1.555   6.279826482137044 
bond_coeff 1246  harmonic  1.555   6.280647277832031 
bond_coeff 1247  harmonic  1.555   6.281609853108724 
bond_coeff 1248  harmonic  1.555   6.282189687093099 
bond_coeff 1249  harmonic  1.555   6.282317479451497 
bond_coeff 1250  harmonic  1.555   6.282375971476237 
bond_coeff 1251  harmonic  1.555   6.284232457478841 
bond_coeff 1252  harmonic  1.555   6.286540349324544 
bond_coeff 1253  harmonic  1.555   6.286840438842773 
bond_coeff 1254  harmonic  1.555   6.288363138834636 
bond_coeff 1255  harmonic  1.555   6.288594563802083 
bond_coeff 1256  harmonic  1.555   6.289105733235677 
bond_coeff 1257  harmonic  1.555   6.291107813517253 
bond_coeff 1258  harmonic  1.555   6.2939300537109375
bond_coeff 1259  harmonic  1.555   6.294443766276042 
bond_coeff 1260  harmonic  1.555   6.295467376708984 
bond_coeff 1261  harmonic  1.555   6.298258463541667 
bond_coeff 1262  harmonic  1.555   6.299080530802409 
bond_coeff 1263  harmonic  1.555   6.301140467325847 
bond_coeff 1264  harmonic  1.555   6.301763534545898 
bond_coeff 1265  harmonic  1.555   6.30217170715332  
bond_coeff 1266  harmonic  1.555   6.3024139404296875
bond_coeff 1267  harmonic  1.555   6.305514653523763 
bond_coeff 1268  harmonic  1.555   6.305692672729492 
bond_coeff 1269  harmonic  1.555   6.305906295776367 
bond_coeff 1270  harmonic  1.555   6.3067067464192705
bond_coeff 1271  harmonic  1.555   6.30729611714681  
bond_coeff 1272  harmonic  1.555   6.309240976969401 
bond_coeff 1273  harmonic  1.555   6.310203552246094 
bond_coeff 1274  harmonic  1.555   6.311597188313802 
bond_coeff 1275  harmonic  1.555   6.31192143758138  
bond_coeff 1276  harmonic  1.555   6.312673568725586 
bond_coeff 1277  harmonic  1.555   6.314074198404948 
bond_coeff 1278  harmonic  1.555   6.315170923868815 
bond_coeff 1279  harmonic  1.555   6.315184911092122 
bond_coeff 1280  harmonic  1.555   6.317389806111653 
bond_coeff 1281  harmonic  1.555   6.319875081380208 
bond_coeff 1282  harmonic  1.555   6.321179072062175 
bond_coeff 1283  harmonic  1.555   6.321441014607747 
bond_coeff 1284  harmonic  1.555   6.321483612060547 
bond_coeff 1285  harmonic  1.555   6.322181065877278 
bond_coeff 1286  harmonic  1.555   6.3238569895426435
bond_coeff 1287  harmonic  1.555   6.324375152587891 
bond_coeff 1288  harmonic  1.555   6.3280595143636065
bond_coeff 1289  harmonic  1.555   6.329179763793945 
bond_coeff 1290  harmonic  1.555   6.329941431681315 
bond_coeff 1291  harmonic  1.555   6.330376307169597 
bond_coeff 1292  harmonic  1.555   6.330487569173177 
bond_coeff 1293  harmonic  1.555   6.331162134806315 
bond_coeff 1294  harmonic  1.555   6.332944869995117 
bond_coeff 1295  harmonic  1.555   6.3340098063151045
bond_coeff 1296  harmonic  1.555   6.3345286051432295
bond_coeff 1297  harmonic  1.555   6.335073471069336 
bond_coeff 1298  harmonic  1.555   6.335224151611328 
bond_coeff 1299  harmonic  1.555   6.335280100504558 
bond_coeff 1300  harmonic  1.555   6.33864148457845  
bond_coeff 1301  harmonic  1.555   6.338720321655273 
bond_coeff 1302  harmonic  1.555   6.338981628417969 
bond_coeff 1303  harmonic  1.555   6.339102427164714 
bond_coeff 1304  harmonic  1.555   6.339179356892903 
bond_coeff 1305  harmonic  1.555   6.341458638509114 
bond_coeff 1306  harmonic  1.555   6.342903772989909 
bond_coeff 1307  harmonic  1.555   6.343010584513347 
bond_coeff 1308  harmonic  1.555   6.3430525461832685
bond_coeff 1309  harmonic  1.555   6.3447214762369795
bond_coeff 1310  harmonic  1.555   6.347069422403972 
bond_coeff 1311  harmonic  1.555   6.349077860514323 
bond_coeff 1312  harmonic  1.555   6.349311192830403 
bond_coeff 1313  harmonic  1.555   6.349963506062825 
bond_coeff 1314  harmonic  1.555   6.35017458597819  
bond_coeff 1315  harmonic  1.555   6.352720260620117 
bond_coeff 1316  harmonic  1.555   6.352792104085286 
bond_coeff 1317  harmonic  1.555   6.353005091349284 
bond_coeff 1318  harmonic  1.555   6.3540910085042315
bond_coeff 1319  harmonic  1.555   6.355048497517903 
bond_coeff 1320  harmonic  1.555   6.356873830159505 
bond_coeff 1321  harmonic  1.555   6.357551574707031 
bond_coeff 1322  harmonic  1.555   6.358004887898763 
bond_coeff 1323  harmonic  1.555   6.358565012613933 
bond_coeff 1324  harmonic  1.555   6.360598246256511 
bond_coeff 1325  harmonic  1.555   6.360738754272461 
bond_coeff 1326  harmonic  1.555   6.362307866414388 
bond_coeff 1327  harmonic  1.555   6.365670522054036 
bond_coeff 1328  harmonic  1.555   6.365706125895183 
bond_coeff 1329  harmonic  1.555   6.368325551350911 
bond_coeff 1330  harmonic  1.555   6.369537353515625 
bond_coeff 1331  harmonic  1.555   6.371531804402669 
bond_coeff 1332  harmonic  1.555   6.3720658620198565
bond_coeff 1333  harmonic  1.555   6.37282117207845  
bond_coeff 1334  harmonic  1.555   6.372901916503906 
bond_coeff 1335  harmonic  1.555   6.37523078918457  
bond_coeff 1336  harmonic  1.555   6.376180013020833 
bond_coeff 1337  harmonic  1.555   6.3780670166015625
bond_coeff 1338  harmonic  1.555   6.379940668741862 
bond_coeff 1339  harmonic  1.555   6.380905787150065 
bond_coeff 1340  harmonic  1.555   6.381893793741862 
bond_coeff 1341  harmonic  1.555   6.3828919728597  
bond_coeff 1342  harmonic  1.555   6.3843339284261065
bond_coeff 1343  harmonic  1.555   6.3849436442057295
bond_coeff 1344  harmonic  1.555   6.386600494384766 
bond_coeff 1345  harmonic  1.555   6.3886871337890625
bond_coeff 1346  harmonic  1.555   6.389838536580403 
bond_coeff 1347  harmonic  1.555   6.390553792317708 
bond_coeff 1348  harmonic  1.555   6.392403284708659 
bond_coeff 1349  harmonic  1.555   6.39271608988444  
bond_coeff 1350  harmonic  1.555   6.3946183522542315
bond_coeff 1351  harmonic  1.555   6.3956247965494795
bond_coeff 1352  harmonic  1.555   6.398550669352214 
bond_coeff 1353  harmonic  1.555   6.399373372395833 
bond_coeff 1354  harmonic  1.555   6.401137034098308 
bond_coeff 1355  harmonic  1.555   6.401732126871745 
bond_coeff 1356  harmonic  1.555   6.402055104573567 
bond_coeff 1357  harmonic  1.555   6.40234375  
bond_coeff 1358  harmonic  1.555   6.402438481648763 
bond_coeff 1359  harmonic  1.555   6.403481165568034 
bond_coeff 1360  harmonic  1.555   6.404577891031901 
bond_coeff 1361  harmonic  1.555   6.404955546061198 
bond_coeff 1362  harmonic  1.555   6.405021031697591 
bond_coeff 1363  harmonic  1.555   6.408372243245442 
bond_coeff 1364  harmonic  1.555   6.409479141235352 
bond_coeff 1365  harmonic  1.555   6.409924189249675 
bond_coeff 1366  harmonic  1.555   6.410187403361003 
bond_coeff 1367  harmonic  1.555   6.4114424387613935
bond_coeff 1368  harmonic  1.555   6.413044611612956 
bond_coeff 1369  harmonic  1.555   6.416312535603841 
bond_coeff 1370  harmonic  1.555   6.416714350382487 
bond_coeff 1371  harmonic  1.555   6.416735331217448 
bond_coeff 1372  harmonic  1.555   6.4169871012369795
bond_coeff 1373  harmonic  1.555   6.419230143229167 
bond_coeff 1374  harmonic  1.555   6.419515609741211 
bond_coeff 1375  harmonic  1.555   6.424200057983398 
bond_coeff 1376  harmonic  1.555   6.425640106201172 
bond_coeff 1377  harmonic  1.555   6.426933924357097 
bond_coeff 1378  harmonic  1.555   6.427031834920247 
bond_coeff 1379  harmonic  1.555   6.427309036254883 
bond_coeff 1380  harmonic  1.555   6.428599039713542 
bond_coeff 1381  harmonic  1.555   6.428712209065755 
bond_coeff 1382  harmonic  1.555   6.429452896118164 
bond_coeff 1383  harmonic  1.555   6.435288747151692 
bond_coeff 1384  harmonic  1.555   6.4368947347005205
bond_coeff 1385  harmonic  1.555   6.437658309936523 
bond_coeff 1386  harmonic  1.555   6.438505172729492 
bond_coeff 1387  harmonic  1.555   6.438814798990886 
bond_coeff 1388  harmonic  1.555   6.439358393351237 
bond_coeff 1389  harmonic  1.555   6.443179448445638 
bond_coeff 1390  harmonic  1.555   6.445301691691081 
bond_coeff 1391  harmonic  1.555   6.445457458496094 
bond_coeff 1392  harmonic  1.555   6.445972442626953 
bond_coeff 1393  harmonic  1.555   6.446475982666016 
bond_coeff 1394  harmonic  1.555   6.449102401733398 
bond_coeff 1395  harmonic  1.555   6.449113210042317 
bond_coeff 1396  harmonic  1.555   6.450002034505208 
bond_coeff 1397  harmonic  1.555   6.450092951456706 
bond_coeff 1398  harmonic  1.555   6.451042811075847 
bond_coeff 1399  harmonic  1.555   6.45383898417155  
bond_coeff 1400  harmonic  1.555   6.455201466878255 
bond_coeff 1401  harmonic  1.555   6.4564558664957685
bond_coeff 1402  harmonic  1.555   6.4588368733723955
bond_coeff 1403  harmonic  1.555   6.459643046061198 
bond_coeff 1404  harmonic  1.555   6.460946400960286 
bond_coeff 1405  harmonic  1.555   6.4632218678792315
bond_coeff 1406  harmonic  1.555   6.464567184448242 
bond_coeff 1407  harmonic  1.555   6.465859731038411 
bond_coeff 1408  harmonic  1.555   6.468451817830403 
bond_coeff 1409  harmonic  1.555   6.4701588948567705
bond_coeff 1410  harmonic  1.555   6.470652262369792 
bond_coeff 1411  harmonic  1.555   6.474062601725261 
bond_coeff 1412  harmonic  1.555   6.47432009379069  
bond_coeff 1413  harmonic  1.555   6.474592208862305 
bond_coeff 1414  harmonic  1.555   6.4760176340738935
bond_coeff 1415  harmonic  1.555   6.476861317952474 
bond_coeff 1416  harmonic  1.555   6.478063583374023 
bond_coeff 1417  harmonic  1.555   6.478464762369792 
bond_coeff 1418  harmonic  1.555   6.478768666585286 
bond_coeff 1419  harmonic  1.555   6.479163487752278 
bond_coeff 1420  harmonic  1.555   6.479813893636067 
bond_coeff 1421  harmonic  1.555   6.4802296956380205
bond_coeff 1422  harmonic  1.555   6.48085339864095  
bond_coeff 1423  harmonic  1.555   6.481658299763997 
bond_coeff 1424  harmonic  1.555   6.4824574788411455
bond_coeff 1425  harmonic  1.555   6.482863108317058 
bond_coeff 1426  harmonic  1.555   6.483923594156901 
bond_coeff 1427  harmonic  1.555   6.4854691823323565
bond_coeff 1428  harmonic  1.555   6.485588073730469 
bond_coeff 1429  harmonic  1.555   6.4863535563151045
bond_coeff 1430  harmonic  1.555   6.486530939737956 
bond_coeff 1431  harmonic  1.555   6.48686154683431  
bond_coeff 1432  harmonic  1.555   6.487066904703776 
bond_coeff 1433  harmonic  1.555   6.48828125  
bond_coeff 1434  harmonic  1.555   6.488529205322266 
bond_coeff 1435  harmonic  1.555   6.490306854248047 
bond_coeff 1436  harmonic  1.555   6.4914805094401045
bond_coeff 1437  harmonic  1.555   6.492085774739583 
bond_coeff 1438  harmonic  1.555   6.493797938028972 
bond_coeff 1439  harmonic  1.555   6.493947347005208 
bond_coeff 1440  harmonic  1.555   6.496361414591472 
bond_coeff 1441  harmonic  1.555   6.496445337931315 
bond_coeff 1442  harmonic  1.555   6.496955871582031 
bond_coeff 1443  harmonic  1.555   6.497944513956706 
bond_coeff 1444  harmonic  1.555   6.4982859293619795
bond_coeff 1445  harmonic  1.555   6.498350779215495 
bond_coeff 1446  harmonic  1.555   6.498533884684245 
bond_coeff 1447  harmonic  1.555   6.49907112121582  
bond_coeff 1448  harmonic  1.555   6.500735600789388 
bond_coeff 1449  harmonic  1.555   6.501706441243489 
bond_coeff 1450  harmonic  1.555   6.5024979909261065
bond_coeff 1451  harmonic  1.555   6.503170649210612 
bond_coeff 1452  harmonic  1.555   6.503227869669597 
bond_coeff 1453  harmonic  1.555   6.503269195556641 
bond_coeff 1454  harmonic  1.555   6.503472010294597 
bond_coeff 1455  harmonic  1.555   6.503771464029948 
bond_coeff 1456  harmonic  1.555   6.504026412963867 
bond_coeff 1457  harmonic  1.555   6.5052750905354815
bond_coeff 1458  harmonic  1.555   6.505900065104167 
bond_coeff 1459  harmonic  1.555   6.5067704518636065
bond_coeff 1460  harmonic  1.555   6.507055918375651 
bond_coeff 1461  harmonic  1.555   6.508052825927734 
bond_coeff 1462  harmonic  1.555   6.509532928466797 
bond_coeff 1463  harmonic  1.555   6.510597864786784 
bond_coeff 1464  harmonic  1.555   6.5107676188151045
bond_coeff 1465  harmonic  1.555   6.511373519897461 
bond_coeff 1466  harmonic  1.555   6.513029098510742 
bond_coeff 1467  harmonic  1.555   6.513185501098633 
bond_coeff 1468  harmonic  1.555   6.515251795450847 
bond_coeff 1469  harmonic  1.555   6.515652974446614 
bond_coeff 1470  harmonic  1.555   6.515767415364583 
bond_coeff 1471  harmonic  1.555   6.5158646901448565
bond_coeff 1472  harmonic  1.555   6.516150792439778 
bond_coeff 1473  harmonic  1.555   6.520064036051433 
bond_coeff 1474  harmonic  1.555   6.520125071207683 
bond_coeff 1475  harmonic  1.555   6.520528793334961 
bond_coeff 1476  harmonic  1.555   6.520556131998698 
bond_coeff 1477  harmonic  1.555   6.521539688110352 
bond_coeff 1478  harmonic  1.555   6.5216115315755205
bond_coeff 1479  harmonic  1.555   6.522046407063802 
bond_coeff 1480  harmonic  1.555   6.52217165629069  
bond_coeff 1481  harmonic  1.555   6.5228532155354815
bond_coeff 1482  harmonic  1.555   6.52418327331543  
bond_coeff 1483  harmonic  1.555   6.526517868041992 
bond_coeff 1484  harmonic  1.555   6.527607599894206 
bond_coeff 1485  harmonic  1.555   6.529592514038086 
bond_coeff 1486  harmonic  1.555   6.530214945475261 
bond_coeff 1487  harmonic  1.555   6.5310484568278  
bond_coeff 1488  harmonic  1.555   6.532286961873372 
bond_coeff 1489  harmonic  1.555   6.533212661743164 
bond_coeff 1490  harmonic  1.555   6.533918380737305 
bond_coeff 1491  harmonic  1.555   6.534939448038737 
bond_coeff 1492  harmonic  1.555   6.535970052083333 
bond_coeff 1493  harmonic  1.555   6.536785125732422 
bond_coeff 1494  harmonic  1.555   6.536820729573567 
bond_coeff 1495  harmonic  1.555   6.537281672159831 
bond_coeff 1496  harmonic  1.555   6.5388749440511065
bond_coeff 1497  harmonic  1.555   6.539877573649089 
bond_coeff 1498  harmonic  1.555   6.540128707885742 
bond_coeff 1499  harmonic  1.555   6.54075558980306  
bond_coeff 1500  harmonic  1.555   6.540801366170247 
bond_coeff 1501  harmonic  1.555   6.541311899820964 
bond_coeff 1502  harmonic  1.555   6.5429032643636065
bond_coeff 1503  harmonic  1.555   6.546494166056315 
bond_coeff 1504  harmonic  1.555   6.5470841725667315
bond_coeff 1505  harmonic  1.555   6.547112782796224 
bond_coeff 1506  harmonic  1.555   6.547348658243815 
bond_coeff 1507  harmonic  1.555   6.5506547292073565
bond_coeff 1508  harmonic  1.555   6.5514176686604815
bond_coeff 1509  harmonic  1.555   6.551623026529948 
bond_coeff 1510  harmonic  1.555   6.5539906819661455
bond_coeff 1511  harmonic  1.555   6.554847081502278 
bond_coeff 1512  harmonic  1.555   6.556203206380208 
bond_coeff 1513  harmonic  1.555   6.556367874145508 
bond_coeff 1514  harmonic  1.555   6.556507746378581 
bond_coeff 1515  harmonic  1.555   6.558899561564128 
bond_coeff 1516  harmonic  1.555   6.558947245279948 
bond_coeff 1517  harmonic  1.555   6.561106999715169 
bond_coeff 1518  harmonic  1.555   6.561594009399414 
bond_coeff 1519  harmonic  1.555   6.562119166056315 
bond_coeff 1520  harmonic  1.555   6.56280517578125  
bond_coeff 1521  harmonic  1.555   6.564383188883464 
bond_coeff 1522  harmonic  1.555   6.564750035603841 
bond_coeff 1523  harmonic  1.555   6.56507937113444  
bond_coeff 1524  harmonic  1.555   6.565143585205078 
bond_coeff 1525  harmonic  1.555   6.56773567199707  
bond_coeff 1526  harmonic  1.555   6.5681101481119795
bond_coeff 1527  harmonic  1.555   6.568816502888997 
bond_coeff 1528  harmonic  1.555   6.569235483805339 
bond_coeff 1529  harmonic  1.555   6.56956672668457  
bond_coeff 1530  harmonic  1.555   6.5698598225911455
bond_coeff 1531  harmonic  1.555   6.570687611897786 
bond_coeff 1532  harmonic  1.555   6.570746103922526 
bond_coeff 1533  harmonic  1.555   6.572355270385742 
bond_coeff 1534  harmonic  1.555   6.57298469543457  
bond_coeff 1535  harmonic  1.555   6.573401133219401 
bond_coeff 1536  harmonic  1.555   6.575267155965169 
bond_coeff 1537  harmonic  1.555   6.575852076212565 
bond_coeff 1538  harmonic  1.555   6.576313018798828 
bond_coeff 1539  harmonic  1.555   6.578688303629558 
bond_coeff 1540  harmonic  1.555   6.5819956461588545
bond_coeff 1541  harmonic  1.555   6.582192738850911 
bond_coeff 1542  harmonic  1.555   6.583840052286784 
bond_coeff 1543  harmonic  1.555   6.584033966064453 
bond_coeff 1544  harmonic  1.555   6.58470090230306  
bond_coeff 1545  harmonic  1.555   6.59044075012207  
bond_coeff 1546  harmonic  1.555   6.591271718343099 
bond_coeff 1547  harmonic  1.555   6.5917708079020185
bond_coeff 1548  harmonic  1.555   6.595186233520508 
bond_coeff 1549  harmonic  1.555   6.59553337097168  
bond_coeff 1550  harmonic  1.555   6.595682779947917 
bond_coeff 1551  harmonic  1.555   6.596777598063151 
bond_coeff 1552  harmonic  1.555   6.597485224405925 
bond_coeff 1553  harmonic  1.555   6.597806930541992 
bond_coeff 1554  harmonic  1.555   6.598077774047852 
bond_coeff 1555  harmonic  1.555   6.598293304443359 
bond_coeff 1556  harmonic  1.555   6.59829584757487  
bond_coeff 1557  harmonic  1.555   6.598336537679036 
bond_coeff 1558  harmonic  1.555   6.598458607991536 
bond_coeff 1559  harmonic  1.555   6.599230448404948 
bond_coeff 1560  harmonic  1.555   6.599284489949544 
bond_coeff 1561  harmonic  1.555   6.599440892537435 
bond_coeff 1562  harmonic  1.555   6.600004196166992 
bond_coeff 1563  harmonic  1.555   6.600576400756836 
bond_coeff 1564  harmonic  1.555   6.60194460550944  
bond_coeff 1565  harmonic  1.555   6.602724711100261 
bond_coeff 1566  harmonic  1.555   6.603141148885091 
bond_coeff 1567  harmonic  1.555   6.603660583496094 
bond_coeff 1568  harmonic  1.555   6.604043960571289 
bond_coeff 1569  harmonic  1.555   6.604127248128255 
bond_coeff 1570  harmonic  1.555   6.60438855489095  
bond_coeff 1571  harmonic  1.555   6.605443954467773 
bond_coeff 1572  harmonic  1.555   6.60692024230957  
bond_coeff 1573  harmonic  1.555   6.607093175252278 
bond_coeff 1574  harmonic  1.555   6.6073869069417315
bond_coeff 1575  harmonic  1.555   6.607458114624023 
bond_coeff 1576  harmonic  1.555   6.608266830444336 
bond_coeff 1577  harmonic  1.555   6.608349482218425 
bond_coeff 1578  harmonic  1.555   6.609052022298177 
bond_coeff 1579  harmonic  1.555   6.60942014058431  
bond_coeff 1580  harmonic  1.555   6.610390345255534 
bond_coeff 1581  harmonic  1.555   6.610523223876953 
bond_coeff 1582  harmonic  1.555   6.6122283935546875
bond_coeff 1583  harmonic  1.555   6.612599690755208 
bond_coeff 1584  harmonic  1.555   6.613019307454427 
bond_coeff 1585  harmonic  1.555   6.613356272379558 
bond_coeff 1586  harmonic  1.555   6.613388697306315 
bond_coeff 1587  harmonic  1.555   6.613696416219075 
bond_coeff 1588  harmonic  1.555   6.614269256591797 
bond_coeff 1589  harmonic  1.555   6.617552439371745 
bond_coeff 1590  harmonic  1.555   6.618231455485026 
bond_coeff 1591  harmonic  1.555   6.618815739949544 
bond_coeff 1592  harmonic  1.555   6.6193281809488935
bond_coeff 1593  harmonic  1.555   6.619660059611003 
bond_coeff 1594  harmonic  1.555   6.622127532958984 
bond_coeff 1595  harmonic  1.555   6.622290293375651 
bond_coeff 1596  harmonic  1.555   6.6231536865234375
bond_coeff 1597  harmonic  1.555   6.623617172241211 
bond_coeff 1598  harmonic  1.555   6.62533442179362  
bond_coeff 1599  harmonic  1.555   6.625560760498047 
bond_coeff 1600  harmonic  1.555   6.62715212504069  
bond_coeff 1601  harmonic  1.555   6.627618153889974 
bond_coeff 1602  harmonic  1.555   6.633141199747722 
bond_coeff 1603  harmonic  1.555   6.6338545481363935
bond_coeff 1604  harmonic  1.555   6.634442647298177 
bond_coeff 1605  harmonic  1.555   6.6347808837890625
bond_coeff 1606  harmonic  1.555   6.635393778483073 
bond_coeff 1607  harmonic  1.555   6.636460622151692 
bond_coeff 1608  harmonic  1.555   6.640393575032552 
bond_coeff 1609  harmonic  1.555   6.640730539957683 
bond_coeff 1610  harmonic  1.555   6.641834894816081 
bond_coeff 1611  harmonic  1.555   6.643470764160156 
bond_coeff 1612  harmonic  1.555   6.643581390380859 
bond_coeff 1613  harmonic  1.555   6.644504547119141 
bond_coeff 1614  harmonic  1.555   6.644647598266602 
bond_coeff 1615  harmonic  1.555   6.644930521647136 
bond_coeff 1616  harmonic  1.555   6.645060857137044 
bond_coeff 1617  harmonic  1.555   6.646298090616862 
bond_coeff 1618  harmonic  1.555   6.6474863688151045
bond_coeff 1619  harmonic  1.555   6.647505442301433 
bond_coeff 1620  harmonic  1.555   6.647612889607747 
bond_coeff 1621  harmonic  1.555   6.648425420125325 
bond_coeff 1622  harmonic  1.555   6.650484085083008 
bond_coeff 1623  harmonic  1.555   6.65147082010905  
bond_coeff 1624  harmonic  1.555   6.651737213134766 
bond_coeff 1625  harmonic  1.555   6.652509689331055 
bond_coeff 1626  harmonic  1.555   6.652876536051433 
bond_coeff 1627  harmonic  1.555   6.653179168701172 
bond_coeff 1628  harmonic  1.555   6.654010772705078 
bond_coeff 1629  harmonic  1.555   6.654853820800781 
bond_coeff 1630  harmonic  1.555   6.655427932739258 
bond_coeff 1631  harmonic  1.555   6.657784779866536 
bond_coeff 1632  harmonic  1.555   6.6579844156901045
bond_coeff 1633  harmonic  1.555   6.662637074788411 
bond_coeff 1634  harmonic  1.555   6.663208643595378 
bond_coeff 1635  harmonic  1.555   6.663906097412109 
bond_coeff 1636  harmonic  1.555   6.666780471801758 
bond_coeff 1637  harmonic  1.555   6.668621063232422 
bond_coeff 1638  harmonic  1.555   6.669373830159505 
bond_coeff 1639  harmonic  1.555   6.670122146606445 
bond_coeff 1640  harmonic  1.555   6.671318054199219 
bond_coeff 1641  harmonic  1.555   6.671467463175456 
bond_coeff 1642  harmonic  1.555   6.671979904174805 
bond_coeff 1643  harmonic  1.555   6.672018051147461 
bond_coeff 1644  harmonic  1.555   6.673072179158528 
bond_coeff 1645  harmonic  1.555   6.6733353932698565
bond_coeff 1646  harmonic  1.555   6.673419952392578 
bond_coeff 1647  harmonic  1.555   6.673943837483724 
bond_coeff 1648  harmonic  1.555   6.675036748250325 
bond_coeff 1649  harmonic  1.555   6.675537745157878 
bond_coeff 1650  harmonic  1.555   6.677060445149739 
bond_coeff 1651  harmonic  1.555   6.67816162109375  
bond_coeff 1652  harmonic  1.555   6.679497400919597 
bond_coeff 1653  harmonic  1.555   6.680913925170898 
bond_coeff 1654  harmonic  1.555   6.681414286295573 
bond_coeff 1655  harmonic  1.555   6.681433995564778 
bond_coeff 1656  harmonic  1.555   6.683064778645833 
bond_coeff 1657  harmonic  1.555   6.683689117431641 
bond_coeff 1658  harmonic  1.555   6.684642791748047 
bond_coeff 1659  harmonic  1.555   6.68772570292155  
bond_coeff 1660  harmonic  1.555   6.6882578531901045
bond_coeff 1661  harmonic  1.555   6.68955675760905  
bond_coeff 1662  harmonic  1.555   6.690598805745442 
bond_coeff 1663  harmonic  1.555   6.693102518717448 
bond_coeff 1664  harmonic  1.555   6.693753560384114 
bond_coeff 1665  harmonic  1.555   6.6967817942301435
bond_coeff 1666  harmonic  1.555   6.700307210286458 
bond_coeff 1667  harmonic  1.555   6.700525283813477 
bond_coeff 1668  harmonic  1.555   6.701631546020508 
bond_coeff 1669  harmonic  1.555   6.701728820800781 
bond_coeff 1670  harmonic  1.555   6.702942530314128 
bond_coeff 1671  harmonic  1.555   6.7032928466796875
bond_coeff 1672  harmonic  1.555   6.706329981486003 
bond_coeff 1673  harmonic  1.555   6.706872940063477 
bond_coeff 1674  harmonic  1.555   6.708146413167317 
bond_coeff 1675  harmonic  1.555   6.708551406860352 
bond_coeff 1676  harmonic  1.555   6.709270477294922 
bond_coeff 1677  harmonic  1.555   6.709842046101888 
bond_coeff 1678  harmonic  1.555   6.711132049560547 
bond_coeff 1679  harmonic  1.555   6.711495081583659 
bond_coeff 1680  harmonic  1.555   6.712777455647786 
bond_coeff 1681  harmonic  1.555   6.714113871256511 
bond_coeff 1682  harmonic  1.555   6.715362548828125 
bond_coeff 1683  harmonic  1.555   6.716651916503906 
bond_coeff 1684  harmonic  1.555   6.717750549316406 
bond_coeff 1685  harmonic  1.555   6.722115198771159 
bond_coeff 1686  harmonic  1.555   6.722657521565755 
bond_coeff 1687  harmonic  1.555   6.723110834757487 
bond_coeff 1688  harmonic  1.555   6.724106470743815 
bond_coeff 1689  harmonic  1.555   6.724163055419922 
bond_coeff 1690  harmonic  1.555   6.726318995157878 
bond_coeff 1691  harmonic  1.555   6.72723388671875  
bond_coeff 1692  harmonic  1.555   6.727538426717122 
bond_coeff 1693  harmonic  1.555   6.729811350504558 
bond_coeff 1694  harmonic  1.555   6.731941858927409 
bond_coeff 1695  harmonic  1.555   6.734443028767903 
bond_coeff 1696  harmonic  1.555   6.7353464762369795
bond_coeff 1697  harmonic  1.555   6.735591888427734 
bond_coeff 1698  harmonic  1.555   6.738144556681315 
bond_coeff 1699  harmonic  1.555   6.7383880615234375
bond_coeff 1700  harmonic  1.555   6.739072799682617 
bond_coeff 1701  harmonic  1.555   6.7407652537028  
bond_coeff 1702  harmonic  1.555   6.742471059163411 
bond_coeff 1703  harmonic  1.555   6.742547353108724 
bond_coeff 1704  harmonic  1.555   6.742757797241211 
bond_coeff 1705  harmonic  1.555   6.743703842163086 
bond_coeff 1706  harmonic  1.555   6.745047251383464 
bond_coeff 1707  harmonic  1.555   6.74522082010905  
bond_coeff 1708  harmonic  1.555   6.7478993733723955
bond_coeff 1709  harmonic  1.555   6.7487227121988935
bond_coeff 1710  harmonic  1.555   6.74891726175944  
bond_coeff 1711  harmonic  1.555   6.749258677164714 
bond_coeff 1712  harmonic  1.555   6.749895095825195 
bond_coeff 1713  harmonic  1.555   6.750443776448567 
bond_coeff 1714  harmonic  1.555   6.752227783203125 
bond_coeff 1715  harmonic  1.555   6.752974192301433 
bond_coeff 1716  harmonic  1.555   6.755078633626302 
bond_coeff 1717  harmonic  1.555   6.7556107838948565
bond_coeff 1718  harmonic  1.555   6.758799235026042 
bond_coeff 1719  harmonic  1.555   6.758822123209636 
bond_coeff 1720  harmonic  1.555   6.759061813354492 
bond_coeff 1721  harmonic  1.555   6.759447733561198 
bond_coeff 1722  harmonic  1.555   6.760107676188151 
bond_coeff 1723  harmonic  1.555   6.761027654012044 
bond_coeff 1724  harmonic  1.555   6.7620194753011065
bond_coeff 1725  harmonic  1.555   6.762658437093099 
bond_coeff 1726  harmonic  1.555   6.762732187906901 
bond_coeff 1727  harmonic  1.555   6.76435915629069  
bond_coeff 1728  harmonic  1.555   6.765756607055664 
bond_coeff 1729  harmonic  1.555   6.7660338083903  
bond_coeff 1730  harmonic  1.555   6.76611328125  
bond_coeff 1731  harmonic  1.555   6.768949508666992 
bond_coeff 1732  harmonic  1.555   6.768979390462239 
bond_coeff 1733  harmonic  1.555   6.769561767578125 
bond_coeff 1734  harmonic  1.555   6.770038604736328 
bond_coeff 1735  harmonic  1.555   6.773595809936523 
bond_coeff 1736  harmonic  1.555   6.773765563964844 
bond_coeff 1737  harmonic  1.555   6.775815327962239 
bond_coeff 1738  harmonic  1.555   6.777657826741536 
bond_coeff 1739  harmonic  1.555   6.780637105305989 
bond_coeff 1740  harmonic  1.555   6.78114128112793  
bond_coeff 1741  harmonic  1.555   6.7820688883463545
bond_coeff 1742  harmonic  1.555   6.78245735168457  
bond_coeff 1743  harmonic  1.555   6.783811569213867 
bond_coeff 1744  harmonic  1.555   6.78400993347168  
bond_coeff 1745  harmonic  1.555   6.784528732299805 
bond_coeff 1746  harmonic  1.555   6.785221099853516 
bond_coeff 1747  harmonic  1.555   6.785728454589844 
bond_coeff 1748  harmonic  1.555   6.787412643432617 
bond_coeff 1749  harmonic  1.555   6.790079752604167 
bond_coeff 1750  harmonic  1.555   6.790931065877278 
bond_coeff 1751  harmonic  1.555   6.794592539469401 
bond_coeff 1752  harmonic  1.555   6.794756571451823 
bond_coeff 1753  harmonic  1.555   6.795363744099935 
bond_coeff 1754  harmonic  1.555   6.796021779378255 
bond_coeff 1755  harmonic  1.555   6.800872802734375 
bond_coeff 1756  harmonic  1.555   6.80284309387207  
bond_coeff 1757  harmonic  1.555   6.804412206013997 
bond_coeff 1758  harmonic  1.555   6.804733912150065 
bond_coeff 1759  harmonic  1.555   6.805148442586263 
bond_coeff 1760  harmonic  1.555   6.805540720621745 
bond_coeff 1761  harmonic  1.555   6.805575052897136 
bond_coeff 1762  harmonic  1.555   6.807344436645508 
bond_coeff 1763  harmonic  1.555   6.810394922892253 
bond_coeff 1764  harmonic  1.555   6.810483296712239 
bond_coeff 1765  harmonic  1.555   6.810598373413086 
bond_coeff 1766  harmonic  1.555   6.810861587524414 
bond_coeff 1767  harmonic  1.555   6.810954411824544 
bond_coeff 1768  harmonic  1.555   6.811330795288086 
bond_coeff 1769  harmonic  1.555   6.8125349680582685
bond_coeff 1770  harmonic  1.555   6.813046137491862 
bond_coeff 1771  harmonic  1.555   6.813169479370117 
bond_coeff 1772  harmonic  1.555   6.814150492350261 
bond_coeff 1773  harmonic  1.555   6.816794713338216 
bond_coeff 1774  harmonic  1.555   6.817381540934245 
bond_coeff 1775  harmonic  1.555   6.81804084777832  
bond_coeff 1776  harmonic  1.555   6.8202775319417315
bond_coeff 1777  harmonic  1.555   6.8205617268880205
bond_coeff 1778  harmonic  1.555   6.821778615315755 
bond_coeff 1779  harmonic  1.555   6.822591145833333 
bond_coeff 1780  harmonic  1.555   6.8230336507161455
bond_coeff 1781  harmonic  1.555   6.8231048583984375
bond_coeff 1782  harmonic  1.555   6.825944900512695 
bond_coeff 1783  harmonic  1.555   6.829508463541667 
bond_coeff 1784  harmonic  1.555   6.829854965209961 
bond_coeff 1785  harmonic  1.555   6.82989501953125  
bond_coeff 1786  harmonic  1.555   6.8305511474609375
bond_coeff 1787  harmonic  1.555   6.8327891031901045
bond_coeff 1788  harmonic  1.555   6.834652582804362 
bond_coeff 1789  harmonic  1.555   6.836133321126302 
bond_coeff 1790  harmonic  1.555   6.8361663818359375
bond_coeff 1791  harmonic  1.555   6.838539123535156 
bond_coeff 1792  harmonic  1.555   6.839122772216797 
bond_coeff 1793  harmonic  1.555   6.8397979736328125
bond_coeff 1794  harmonic  1.555   6.840301513671875 
bond_coeff 1795  harmonic  1.555   6.8415883382161455
bond_coeff 1796  harmonic  1.555   6.841692606608073 
bond_coeff 1797  harmonic  1.555   6.841742197672526 
bond_coeff 1798  harmonic  1.555   6.842041651407878 
bond_coeff 1799  harmonic  1.555   6.842867533365886 
bond_coeff 1800  harmonic  1.555   6.843331019083659 
bond_coeff 1801  harmonic  1.555   6.843763987223308 
bond_coeff 1802  harmonic  1.555   6.844919840494792 
bond_coeff 1803  harmonic  1.555   6.845386505126953 
bond_coeff 1804  harmonic  1.555   6.846401214599609 
bond_coeff 1805  harmonic  1.555   6.84648068745931  
bond_coeff 1806  harmonic  1.555   6.847307205200195 
bond_coeff 1807  harmonic  1.555   6.847513834635417 
bond_coeff 1808  harmonic  1.555   6.847896575927734 
bond_coeff 1809  harmonic  1.555   6.84898058573405  
bond_coeff 1810  harmonic  1.555   6.849374135335286 
bond_coeff 1811  harmonic  1.555   6.849447250366211 
bond_coeff 1812  harmonic  1.555   6.8496659596761065
bond_coeff 1813  harmonic  1.555   6.849786758422852 
bond_coeff 1814  harmonic  1.555   6.849913914998372 
bond_coeff 1815  harmonic  1.555   6.853039423624675 
bond_coeff 1816  harmonic  1.555   6.853174209594727 
bond_coeff 1817  harmonic  1.555   6.8543701171875  
bond_coeff 1818  harmonic  1.555   6.854478200276692 
bond_coeff 1819  harmonic  1.555   6.854667027791341 
bond_coeff 1820  harmonic  1.555   6.85600471496582  
bond_coeff 1821  harmonic  1.555   6.858585357666016 
bond_coeff 1822  harmonic  1.555   6.858632405598958 
bond_coeff 1823  harmonic  1.555   6.858762105305989 
bond_coeff 1824  harmonic  1.555   6.858781178792317 
bond_coeff 1825  harmonic  1.555   6.859184900919597 
bond_coeff 1826  harmonic  1.555   6.859676996866862 
bond_coeff 1827  harmonic  1.555   6.86001714070638  
bond_coeff 1828  harmonic  1.555   6.861550649007161 
bond_coeff 1829  harmonic  1.555   6.861810048421224 
bond_coeff 1830  harmonic  1.555   6.862236022949219 
bond_coeff 1831  harmonic  1.555   6.863470713297526 
bond_coeff 1832  harmonic  1.555   6.864514668782552 
bond_coeff 1833  harmonic  1.555   6.864896138509114 
bond_coeff 1834  harmonic  1.555   6.86631965637207  
bond_coeff 1835  harmonic  1.555   6.867316563924153 
bond_coeff 1836  harmonic  1.555   6.867527008056641 
bond_coeff 1837  harmonic  1.555   6.868327458699544 
bond_coeff 1838  harmonic  1.555   6.871781667073567 
bond_coeff 1839  harmonic  1.555   6.8718719482421875
bond_coeff 1840  harmonic  1.555   6.872250239054362 
bond_coeff 1841  harmonic  1.555   6.873285293579102 
bond_coeff 1842  harmonic  1.555   6.873867034912109 
bond_coeff 1843  harmonic  1.555   6.873903274536133 
bond_coeff 1844  harmonic  1.555   6.874156951904297 
bond_coeff 1845  harmonic  1.555   6.87451171875  
bond_coeff 1846  harmonic  1.555   6.875024159749349 
bond_coeff 1847  harmonic  1.555   6.8750871022542315
bond_coeff 1848  harmonic  1.555   6.87598991394043  
bond_coeff 1849  harmonic  1.555   6.876125335693359 
bond_coeff 1850  harmonic  1.555   6.876221974690755 
bond_coeff 1851  harmonic  1.555   6.876522064208984 
bond_coeff 1852  harmonic  1.555   6.877733866373698 
bond_coeff 1853  harmonic  1.555   6.8791046142578125
bond_coeff 1854  harmonic  1.555   6.879186630249023 
bond_coeff 1855  harmonic  1.555   6.879657745361328 
bond_coeff 1856  harmonic  1.555   6.879738489786784 
bond_coeff 1857  harmonic  1.555   6.880718231201172 
bond_coeff 1858  harmonic  1.555   6.882914861043294 
bond_coeff 1859  harmonic  1.555   6.884288787841797 
bond_coeff 1860  harmonic  1.555   6.885023752848308 
bond_coeff 1861  harmonic  1.555   6.885164260864258 
bond_coeff 1862  harmonic  1.555   6.886430104573567 
bond_coeff 1863  harmonic  1.555   6.887133280436198 
bond_coeff 1864  harmonic  1.555   6.887570699055989 
bond_coeff 1865  harmonic  1.555   6.887963612874349 
bond_coeff 1866  harmonic  1.555   6.888710657755534 
bond_coeff 1867  harmonic  1.555   6.889059066772461 
bond_coeff 1868  harmonic  1.555   6.8891143798828125
bond_coeff 1869  harmonic  1.555   6.889708201090495 
bond_coeff 1870  harmonic  1.555   6.89003308614095  
bond_coeff 1871  harmonic  1.555   6.8900801340738935
bond_coeff 1872  harmonic  1.555   6.890988667805989 
bond_coeff 1873  harmonic  1.555   6.89102300008138  
bond_coeff 1874  harmonic  1.555   6.891750335693359 
bond_coeff 1875  harmonic  1.555   6.89322026570638  
bond_coeff 1876  harmonic  1.555   6.893402099609375 
bond_coeff 1877  harmonic  1.555   6.893820444742839 
bond_coeff 1878  harmonic  1.555   6.894744237263997 
bond_coeff 1879  harmonic  1.555   6.894924799601237 
bond_coeff 1880  harmonic  1.555   6.895062764485677 
bond_coeff 1881  harmonic  1.555   6.895108540852864 
bond_coeff 1882  harmonic  1.555   6.895212173461914 
bond_coeff 1883  harmonic  1.555   6.895638147989909 
bond_coeff 1884  harmonic  1.555   6.898185729980469 
bond_coeff 1885  harmonic  1.555   6.898661295572917 
bond_coeff 1886  harmonic  1.555   6.899294535319011 
bond_coeff 1887  harmonic  1.555   6.899528503417969 
bond_coeff 1888  harmonic  1.555   6.9003556569417315
bond_coeff 1889  harmonic  1.555   6.900676091512044 
bond_coeff 1890  harmonic  1.555   6.90115229288737  
bond_coeff 1891  harmonic  1.555   6.901159286499023 
bond_coeff 1892  harmonic  1.555   6.901172637939453 
bond_coeff 1893  harmonic  1.555   6.901715596516927 
bond_coeff 1894  harmonic  1.555   6.902066548665364 
bond_coeff 1895  harmonic  1.555   6.902660369873047 
bond_coeff 1896  harmonic  1.555   6.902991612752278 
bond_coeff 1897  harmonic  1.555   6.9032408396403  
bond_coeff 1898  harmonic  1.555   6.905523300170898 
bond_coeff 1899  harmonic  1.555   6.905690511067708 
bond_coeff 1900  harmonic  1.555   6.906901041666667 
bond_coeff 1901  harmonic  1.555   6.910560607910156 
bond_coeff 1902  harmonic  1.555   6.910600662231445 
bond_coeff 1903  harmonic  1.555   6.911643346150716 
bond_coeff 1904  harmonic  1.555   6.912298838297526 
bond_coeff 1905  harmonic  1.555   6.914122263590495 
bond_coeff 1906  harmonic  1.555   6.915805180867513 
bond_coeff 1907  harmonic  1.555   6.916327794392903 
bond_coeff 1908  harmonic  1.555   6.918165842692058 
bond_coeff 1909  harmonic  1.555   6.920261383056641 
bond_coeff 1910  harmonic  1.555   6.924579620361328 
bond_coeff 1911  harmonic  1.555   6.924859364827474 
bond_coeff 1912  harmonic  1.555   6.925099054972331 
bond_coeff 1913  harmonic  1.555   6.926624298095703 
bond_coeff 1914  harmonic  1.555   6.927452087402344 
bond_coeff 1915  harmonic  1.555   6.928366978963216 
bond_coeff 1916  harmonic  1.555   6.92928949991862  
bond_coeff 1917  harmonic  1.555   6.929579416910808 
bond_coeff 1918  harmonic  1.555   6.929782231648763 
bond_coeff 1919  harmonic  1.555   6.931163152058919 
bond_coeff 1920  harmonic  1.555   6.9316666920979815
bond_coeff 1921  harmonic  1.555   6.931856791178386 
bond_coeff 1922  harmonic  1.555   6.931999842325847 
bond_coeff 1923  harmonic  1.555   6.932130177815755 
bond_coeff 1924  harmonic  1.555   6.9340260823567705
bond_coeff 1925  harmonic  1.555   6.934358596801758 
bond_coeff 1926  harmonic  1.555   6.93450927734375  
bond_coeff 1927  harmonic  1.555   6.936068216959636 
bond_coeff 1928  harmonic  1.555   6.9385026295979815
bond_coeff 1929  harmonic  1.555   6.938592274983724 
bond_coeff 1930  harmonic  1.555   6.939014434814453 
bond_coeff 1931  harmonic  1.555   6.940676371256511 
bond_coeff 1932  harmonic  1.555   6.941059748331706 
bond_coeff 1933  harmonic  1.555   6.941677093505859 
bond_coeff 1934  harmonic  1.555   6.944896062215169 
bond_coeff 1935  harmonic  1.555   6.9451249440511065
bond_coeff 1936  harmonic  1.555   6.945566177368164 
bond_coeff 1937  harmonic  1.555   6.946098963419597 
bond_coeff 1938  harmonic  1.555   6.947771072387695 
bond_coeff 1939  harmonic  1.555   6.9481461842854815
bond_coeff 1940  harmonic  1.555   6.949614842732747 
bond_coeff 1941  harmonic  1.555   6.9498945871988935
bond_coeff 1942  harmonic  1.555   6.951545715332031 
bond_coeff 1943  harmonic  1.555   6.952914555867513 
bond_coeff 1944  harmonic  1.555   6.956957499186198 
bond_coeff 1945  harmonic  1.555   6.9580128987630205
bond_coeff 1946  harmonic  1.555   6.959177652994792 
bond_coeff 1947  harmonic  1.555   6.961748123168945 
bond_coeff 1948  harmonic  1.555   6.96481450398763  
bond_coeff 1949  harmonic  1.555   6.965771357218425 
bond_coeff 1950  harmonic  1.555   6.965859095255534 
bond_coeff 1951  harmonic  1.555   6.967554092407227 
bond_coeff 1952  harmonic  1.555   6.969018300374349 
bond_coeff 1953  harmonic  1.555   6.969372431437175 
bond_coeff 1954  harmonic  1.555   6.970851898193359 
bond_coeff 1955  harmonic  1.555   6.973519643147786 
bond_coeff 1956  harmonic  1.555   6.974079767862956 
bond_coeff 1957  harmonic  1.555   6.974585851033528 
bond_coeff 1958  harmonic  1.555   6.9762223561604815
bond_coeff 1959  harmonic  1.555   6.977856318155925 
bond_coeff 1960  harmonic  1.555   6.978063583374023 
bond_coeff 1961  harmonic  1.555   6.978380839029948 
bond_coeff 1962  harmonic  1.555   6.9786834716796875
bond_coeff 1963  harmonic  1.555   6.978869756062825 
bond_coeff 1964  harmonic  1.555   6.97895876566569  
bond_coeff 1965  harmonic  1.555   6.978977203369141 
bond_coeff 1966  harmonic  1.555   6.979223251342773 
bond_coeff 1967  harmonic  1.555   6.979581197102864 
bond_coeff 1968  harmonic  1.555   6.98014767964681  
bond_coeff 1969  harmonic  1.555   6.981998443603516 
bond_coeff 1970  harmonic  1.555   6.982032140096028 
bond_coeff 1971  harmonic  1.555   6.982133229573567 
bond_coeff 1972  harmonic  1.555   6.982381184895833 
bond_coeff 1973  harmonic  1.555   6.982871373494466 
bond_coeff 1974  harmonic  1.555   6.983284632364909 
bond_coeff 1975  harmonic  1.555   6.983373641967773 
bond_coeff 1976  harmonic  1.555   6.984045664469401 
bond_coeff 1977  harmonic  1.555   6.9861195882161455
bond_coeff 1978  harmonic  1.555   6.986161549886067 
bond_coeff 1979  harmonic  1.555   6.9877134958903  
bond_coeff 1980  harmonic  1.555   6.987776438395183 
bond_coeff 1981  harmonic  1.555   6.987841288248698 
bond_coeff 1982  harmonic  1.555   6.990357716878255 
bond_coeff 1983  harmonic  1.555   6.992820739746094 
bond_coeff 1984  harmonic  1.555   6.99362055460612  
bond_coeff 1985  harmonic  1.555   6.997329076131185 
bond_coeff 1986  harmonic  1.555   6.997722625732422 
bond_coeff 1987  harmonic  1.555   6.999518712361653 
bond_coeff 1988  harmonic  1.555   6.999917984008789 
bond_coeff 1989  harmonic  1.555  10.04791843925709     
bond_coeff 1990  harmonic  1.555  12.88261506421925  
bond_coeff 1991  harmonic  1.555  17.4083356377987  
bond_coeff 1992  harmonic  1.555  18.20311368701261  
bond_coeff 1993  harmonic  1.555  14.80401296457664  
bond_coeff 1994  harmonic  1.555  12.034577126469449  
bond_coeff 1995  harmonic  1.555  10.239181995367288  
bond_coeff 1996  harmonic  1.555  12.581070101771193  
bond_coeff 1997  harmonic  1.555  16.06502536930921  
bond_coeff 1998  harmonic  1.555  16.746956968537408  
bond_coeff 1999  harmonic  1.555  13.934483717667826  
bond_coeff 2000  harmonic  1.555  12.894549836859326  
bond_coeff 2001  harmonic  1.555  12.937003797334011  
bond_coeff 2002  harmonic  1.555  13.901314282736697  
bond_coeff 2003  harmonic  1.555  13.302614449437295  
bond_coeff 2004  harmonic  1.555  10.406561960417257  
bond_coeff 2005  harmonic  1.555  10.63652626753678  
bond_coeff 2006  harmonic  1.555  12.364110492309061  
bond_coeff 2007  harmonic  1.555  13.92680831355446  
bond_coeff 2008  harmonic  1.555  13.67359847086676  
bond_coeff 2009  harmonic  1.555  13.178844061103883  
bond_coeff 2010  harmonic  1.555  11.548338630850456  
bond_coeff 2011  harmonic  1.555  11.457182004269368  
bond_coeff 2012  harmonic  1.555  15.443428168462095  
bond_coeff 2013  harmonic  1.555  13.894479969586127  
bond_coeff 2014  harmonic  1.555  12.281195724943549  
bond_coeff 2015  harmonic  1.555  11.274590915070878  
bond_coeff 2016  harmonic  1.555  12.752950100113596  
bond_coeff 2017  harmonic  1.555  11.862611054711062  
bond_coeff 2018  harmonic  1.555  13.027631216347737  
bond_coeff 2019  harmonic  1.555  12.337268754986349  
bond_coeff 2020  harmonic  1.555  10.214321863022997  
bond_coeff 2021  harmonic  1.555  10.806893236270623  
bond_coeff 2022  harmonic  1.555  13.700330459066892  
bond_coeff 2023  harmonic  1.555  12.860664397589348  
bond_coeff 2024  harmonic  1.555  12.692767747450231  
bond_coeff 2025  harmonic  1.555  12.306075405159751  
bond_coeff 2026  harmonic  1.555  10.651113829457026  
bond_coeff 2027  harmonic  1.555  11.524524909810992  
bond_coeff 2028  harmonic  1.555  13.492834271777035  
bond_coeff 2029  harmonic  1.555  12.006973978283927  
bond_coeff 2030  harmonic  1.555  12.180091267147363  
bond_coeff 2031  harmonic  1.555  10.551300365491576  
bond_coeff 2032  harmonic  1.555  10.945164793450138  
bond_coeff 2033  harmonic  1.555  12.792561763800201  
bond_coeff 2034  harmonic  1.555  14.167145748561875  
bond_coeff 2035  harmonic  1.555  10.612339447943073  
bond_coeff 2036  harmonic  1.555  9.476445223261575  
bond_coeff 2037  harmonic  1.555  11.741783596021405  
bond_coeff 2038  harmonic  1.555  15.51852559173328  
bond_coeff 2039  harmonic  1.555  15.461062087353485  
bond_coeff 2040  harmonic  1.555  13.355468878835987  
bond_coeff 2041  harmonic  1.555  11.301886940120145  
bond_coeff 2042  harmonic  1.555  9.92120568304725  
bond_coeff 2043  harmonic  1.555  12.723772671185205  
bond_coeff 2044  harmonic  1.555  14.604737456419684  
bond_coeff 2045  harmonic  1.555  12.885003739091673  
bond_coeff 2046  harmonic  1.555  13.437103022980166  
bond_coeff 2047  harmonic  1.555  13.069687296682135  
bond_coeff 2048  harmonic  1.555  14.018380097541023  
bond_coeff 2049  harmonic  1.555  15.72684233182939  
bond_coeff 2050  harmonic  1.555  15.142940289368903  
bond_coeff 2051  harmonic  1.555  11.466885116014991  
bond_coeff 2052  harmonic  1.555  11.57173395974834  
bond_coeff 2053  harmonic  1.555  15.449345585487707  
bond_coeff 2054  harmonic  1.555  18.444301141453945  
bond_coeff 2055  harmonic  1.555  19.18851893351267  
bond_coeff 2056  harmonic  1.555  17.08469752779086  
bond_coeff 2057  harmonic  1.555  12.85792472410956  
bond_coeff 2058  harmonic  1.555  13.103446223028676  

 #Angle Coeffs

angle_coeff 1 table pot_tables/NCP.new.401.table NCP.new.401 
angle_coeff 2 table pot_tables/NCP.new.402.table NCP.new.402 
angle_coeff 3 table pot_tables/NCP.new.403.table NCP.new.403 
angle_coeff 4 zero
angle_coeff 5 table pot_tables/NCP.new.404.table NCP.new.404 
angle_coeff 6 table pot_tables/NCP.new.405.table NCP.new.405 
angle_coeff 7 table pot_tables/NCP.new.406.table NCP.new.406 

 #Dihedral Coeffs
